# Supplementary material for: Sirtuin-1 sensitive lysine-136 acetylation drives phase separation and pathological aggregation of TDP-43
Source: Nat Commun. 2022 Mar 9;13:1223. doi: 10.1038/s41467-022-28822-7 (PMC8907366; doi:10.1038/s41467-022-28822-7)
Supplement: Supplementary file 7 — Source Data [file 41467_2022_28822_MOESM7_ESM.zip]

Archive with 600 entries (498 files):
- Figure 5B.xlsx
- Figure 5E data/24h 2 merge.XLSX
- Figure 5E data/24h merge.XLSX
- Figure 5E data/48h 2 merge.XLSX
- Figure 5E data/48h merge.XLSX
- Figure 5E data/72h 2 merge.XLSX
- Figure 5E data/72h merge + total.XLSX
- Figure 5E data/Masks/
- Figure 5E data/Masks/K136Q_I_01K136Q_24h 2_01_.jpeg
- Figure 5E data/Masks/K136Q_I_01K136Q_24h_01_.jpeg
- Figure 5E data/Masks/K136Q_I_01K136Q_48h 2_01_.jpeg
- Figure 5E data/Masks/K136Q_I_01K136Q_48h_01_.jpeg
- Figure 5E data/Masks/K136Q_I_01K136Q_72h 2_01_.jpeg
- Figure 5E data/Masks/K136Q_I_01K136Q_72h_01_.jpeg
- Figure 5E data/Masks/K136Q_I_02K136Q_24h 2_02_.jpeg
- Figure 5E data/Masks/K136Q_I_02K136Q_24h_02_.jpeg
- Figure 5E data/Masks/K136Q_I_02K136Q_48h 2_02_.jpeg
- Figure 5E data/Masks/K136Q_I_02K136Q_48h_02_.jpeg
- Figure 5E data/Masks/K136Q_I_02K136Q_72h 2_02_.jpeg
- Figure 5E data/Masks/K136Q_I_02K136Q_72h_02_.jpeg
- Figure 5E data/Masks/K136Q_I_03K136Q_24h 2_03_.jpeg
- Figure 5E data/Masks/K136Q_I_03K136Q_24h_03_.jpeg
- Figure 5E data/Masks/K136Q_I_03K136Q_48h 2_03_.jpeg
- Figure 5E data/Masks/K136Q_I_03K136Q_48h_03_.jpeg
- Figure 5E data/Masks/K136Q_I_03K136Q_72h 2_03_.jpeg
- Figure 5E data/Masks/K136Q_I_03K136Q_72h_03_.jpeg
- Figure 5E data/Masks/K136Q_I_04K136Q_24h 2_04_.jpeg
- Figure 5E data/Masks/K136Q_I_04K136Q_24h_04_.jpeg
- Figure 5E data/Masks/K136Q_I_04K136Q_48h 2_04_.jpeg
- Figure 5E data/Masks/K136Q_I_04K136Q_48h_04_.jpeg
- Figure 5E data/Masks/K136Q_I_04K136Q_72h 2_04_.jpeg
- Figure 5E data/Masks/K136Q_I_04K136Q_72h_04_.jpeg
- Figure 5E data/Masks/K136Q_I_05K136Q_24h 2_05_.jpeg
- Figure 5E data/Masks/K136Q_I_05K136Q_24h_05_.jpeg
- Figure 5E data/Masks/K136Q_I_05K136Q_48h 2_05_.jpeg
- Figure 5E data/Masks/K136Q_I_05K136Q_48h_05_.jpeg
- Figure 5E data/Masks/K136Q_I_05K136Q_72h 2_05_.jpeg
- Figure 5E data/Masks/K136Q_I_05K136Q_72h_05_.jpeg
- Figure 5E data/Masks/K136Q_I_06K136Q_24h 2_06_.jpeg
- Figure 5E data/Masks/K136Q_I_06K136Q_24h_06_.jpeg
- Figure 5E data/Masks/K136Q_I_06K136Q_48h 2_06_.jpeg
- Figure 5E data/Masks/K136Q_I_06K136Q_48h_06_.jpeg
- Figure 5E data/Masks/K136Q_I_06K136Q_72h 2_06_.jpeg
- Figure 5E data/Masks/K136Q_I_07K136Q_24h 2_07_.jpeg
- Figure 5E data/Masks/K136Q_I_07K136Q_24h_07_.jpeg
- Figure 5E data/Masks/K136Q_I_07K136Q_48h 2_07_.jpeg
- Figure 5E data/Masks/K136Q_I_07K136Q_48h_07_.jpeg
- Figure 5E data/Masks/K136Q_I_07K136Q_72h 2_07_.jpeg
- Figure 5E data/Masks/K136Q_I_08K136Q_24h 2_08_.jpeg
- Figure 5E data/Masks/K136Q_I_08K136Q_24h_08_.jpeg
- Figure 5E data/Masks/K136Q_I_08K136Q_48h 2_08_.jpeg
- Figure 5E data/Masks/K136Q_I_08K136Q_48h_08_.jpeg
- Figure 5E data/Masks/K136Q_I_08K136Q_72h 2_08_.jpeg
- Figure 5E data/Masks/K136Q_I_09K136Q_24h 2_09_.jpeg
- Figure 5E data/Masks/K136Q_I_09K136Q_24h_09_.jpeg
- Figure 5E data/Masks/K136Q_I_09K136Q_48h 2_09_.jpeg
- Figure 5E data/Masks/K136Q_I_09K136Q_48h_09_.jpeg
- Figure 5E data/Masks/K136Q_I_09K136Q_72h 2_09_.jpeg
- Figure 5E data/Masks/K136Q_I_10K136Q_24h 2_10_.jpeg
- Figure 5E data/Masks/K136Q_I_10K136Q_24h_10_.jpeg
- Figure 5E data/Masks/K136Q_I_10K136Q_48h 2_10_.jpeg
- Figure 5E data/Masks/K136Q_I_10K136Q_48h_10_.jpeg
- Figure 5E data/Masks/K136Q_I_11K136Q_24h 2_11_.jpeg
- Figure 5E data/Masks/K136Q_I_11K136Q_24h_11_.jpeg
- Figure 5E data/Masks/K136Q_I_11K136Q_48h 2_11_.jpeg
- Figure 5E data/Masks/K136Q_I_11K136Q_48h_11_.jpeg
- Figure 5E data/Masks/K136Q_I_12K136Q_24h 2_12_.jpeg
- Figure 5E data/Masks/K136Q_I_12K136Q_24h_12_.jpeg
- Figure 5E data/Masks/K136Q_I_12K136Q_48h 2_12_.jpeg
- Figure 5E data/Masks/K136Q_I_12K136Q_48h_12_.jpeg
- Figure 5E data/Masks/K136Q_I_13K136Q_24h 2_13_.jpeg
- Figure 5E data/Masks/K136Q_I_13K136Q_24h_13_.jpeg
- Figure 5E data/Masks/K136Q_I_13K136Q_48h 2_13_.jpeg
- Figure 5E data/Masks/K136Q_I_13K136Q_48h_13_.jpeg
- Figure 5E data/Masks/K136Q_I_14K136Q_24h 2_14_.jpeg
- Figure 5E data/Masks/K136Q_I_14K136Q_24h_14_.jpeg
- Figure 5E data/Masks/K136Q_I_14K136Q_48h 2_14_.jpeg
- Figure 5E data/Masks/K136Q_I_15K136Q_24h 2_15_.jpeg
- Figure 5E data/Masks/K136Q_I_15K136Q_24h_15_.jpeg
- Figure 5E data/Masks/K136Q_I_16K136Q_24h 2_16_.jpeg
- Figure 5E data/Masks/K136Q_I_16K136Q_24h_16_.jpeg
- Figure 5E data/Masks/K136Q_I_17K136Q_24h 2_17_.jpeg
- Figure 5E data/Masks/K136Q_I_17K136Q_24h_17_.jpeg
- Figure 5E data/Masks/K136Q_I_18K136Q_24h 2_18_.jpeg
- Figure 5E data/Masks/K136Q_I_19K136Q_24h 2_19_.jpeg
- Figure 5E data/Masks/K136Q_I_20K136Q_24h 2_20_.jpeg
- Figure 5E data/Masks/K136Q_I_21K136Q_24h 2_21_.jpeg
- Figure 5E data/Masks/K136Q_I_22K136Q_24h 2_22_.jpeg
- Figure 5E data/Masks/K136Q_I_23K136Q_24h 2_23_.jpeg
- Figure 5E data/Masks/K136Q_I_24K136Q_24h 2_24_.jpeg
- Figure 5E data/Measures 1/
- Figure 5E data/Measures 1/K136Q_01_24h_Measures/
- Figure 5E data/Measures 1/K136Q_01_24h_Measures/EditedAggregates.csv
- Figure 5E data/Measures 1/K136Q_01_24h_Measures/Image.csv
- Figure 5E data/Measures 1/K136Q_01_24h_Measures/Nuclei.csv
- Figure 5E data/Measures 1/K136Q_01_24h_Measures/Object relationships.csv
- Figure 5E data/Measures 1/K136Q_01_48h_Measures/
- Figure 5E data/Measures 1/K136Q_01_48h_Measures/EditedAggregates.csv
- Figure 5E data/Measures 1/K136Q_01_48h_Measures/Image.csv
- Figure 5E data/Measures 1/K136Q_01_48h_Measures/Nuclei.csv
- Figure 5E data/Measures 1/K136Q_01_48h_Measures/Object relationships.csv
- Figure 5E data/Measures 1/K136Q_01_72h_Measures/
- Figure 5E data/Measures 1/K136Q_01_72h_Measures/EditedAggregates.csv
- Figure 5E data/Measures 1/K136Q_01_72h_Measures/Image.csv
- Figure 5E data/Measures 1/K136Q_01_72h_Measures/Nuclei.csv
- Figure 5E data/Measures 1/K136Q_01_72h_Measures/Object relationships.csv
- Figure 5E data/Measures 1/K136Q_02_24h_Measures/
- Figure 5E data/Measures 1/K136Q_02_24h_Measures/EditedAggregates.csv
- Figure 5E data/Measures 1/K136Q_02_24h_Measures/Image.csv
- Figure 5E data/Measures 1/K136Q_02_24h_Measures/Nuclei.csv
- Figure 5E data/Measures 1/K136Q_02_24h_Measures/Object relationships.csv
- Figure 5E data/Measures 1/K136Q_02_48h_Measures/
- Figure 5E data/Measures 1/K136Q_02_48h_Measures/EditedAggregates.csv
- Figure 5E data/Measures 1/K136Q_02_48h_Measures/Image.csv
- Figure 5E data/Measures 1/K136Q_02_48h_Measures/Nuclei.csv
- Figure 5E data/Measures 1/K136Q_02_48h_Measures/Object relationships.csv
- Figure 5E data/Measures 1/K136Q_02_72h_Measures/
- Figure 5E data/Measures 1/K136Q_02_72h_Measures/EditedAggregates.csv
- Figure 5E data/Measures 1/K136Q_02_72h_Measures/Image.csv
- Figure 5E data/Measures 1/K136Q_02_72h_Measures/Nuclei.csv
- Figure 5E data/Measures 1/K136Q_02_72h_Measures/Object relationships.csv
- Figure 5E data/Measures 1/K136Q_03_24h_Measures/
- Figure 5E data/Measures 1/K136Q_03_24h_Measures/EditedAggregates.csv
- Figure 5E data/Measures 1/K136Q_03_24h_Measures/Image.csv
- Figure 5E data/Measures 1/K136Q_03_24h_Measures/Nuclei.csv
- Figure 5E data/Measures 1/K136Q_03_24h_Measures/Object relationships.csv
- Figure 5E data/Measures 1/K136Q_03_48h_Measures/
- Figure 5E data/Measures 1/K136Q_03_48h_Measures/EditedAggregates.csv
- Figure 5E data/Measures 1/K136Q_03_48h_Measures/Image.csv
- Figure 5E data/Measures 1/K136Q_03_48h_Measures/Nuclei.csv
- Figure 5E data/Measures 1/K136Q_03_48h_Measures/Object relationships.csv
- Figure 5E data/Measures 1/K136Q_03_72h_Measures/
- Figure 5E data/Measures 1/K136Q_03_72h_Measures/EditedAggregates.csv
- Figure 5E data/Measures 1/K136Q_03_72h_Measures/Image.csv
- Figure 5E data/Measures 1/K136Q_03_72h_Measures/Nuclei.csv
- Figure 5E data/Measures 1/K136Q_03_72h_Measures/Object relationships.csv
- Figure 5E data/Measures 1/K136Q_04_24h_Measures/
- Figure 5E data/Measures 1/K136Q_04_24h_Measures/EditedAggregates.csv
- Figure 5E data/Measures 1/K136Q_04_24h_Measures/Image.csv
- Figure 5E data/Measures 1/K136Q_04_24h_Measures/Nuclei.csv
- Figure 5E data/Measures 1/K136Q_04_24h_Measures/Object relationships.csv
- Figure 5E data/Measures 1/K136Q_04_48h_Measures/
- Figure 5E data/Measures 1/K136Q_04_48h_Measures/EditedAggregates.csv
- Figure 5E data/Measures 1/K136Q_04_48h_Measures/Image.csv
- Figure 5E data/Measures 1/K136Q_04_48h_Measures/Nuclei.csv
- Figure 5E data/Measures 1/K136Q_04_48h_Measures/Object relationships.csv
- Figure 5E data/Measures 1/K136Q_04_72h_Measures/
- Figure 5E data/Measures 1/K136Q_04_72h_Measures/EditedAggregates.csv
- Figure 5E data/Measures 1/K136Q_04_72h_Measures/Image.csv
- Figure 5E data/Measures 1/K136Q_04_72h_Measures/Nuclei.csv
- Figure 5E data/Measures 1/K136Q_04_72h_Measures/Object relationships.csv
- Figure 5E data/Measures 1/K136Q_05_24h_Measures/
- Figure 5E data/Measures 1/K136Q_05_24h_Measures/EditedAggregates.csv
- Figure 5E data/Measures 1/K136Q_05_24h_Measures/Image.csv
- Figure 5E data/Measures 1/K136Q_05_24h_Measures/Nuclei.csv
- Figure 5E data/Measures 1/K136Q_05_24h_Measures/Object relationships.csv
- Figure 5E data/Measures 1/K136Q_05_48h_Measures/
- Figure 5E data/Measures 1/K136Q_05_48h_Measures/EditedAggregates.csv
- Figure 5E data/Measures 1/K136Q_05_48h_Measures/Image.csv
- Figure 5E data/Measures 1/K136Q_05_48h_Measures/Nuclei.csv
- Figure 5E data/Measures 1/K136Q_05_48h_Measures/Object relationships.csv
- Figure 5E data/Measures 1/K136Q_05_72h_Measures/
- Figure 5E data/Measures 1/K136Q_05_72h_Measures/EditedAggregates.csv
- Figure 5E data/Measures 1/K136Q_05_72h_Measures/Image.csv
- Figure 5E data/Measures 1/K136Q_05_72h_Measures/Nuclei.csv
- Figure 5E data/Measures 1/K136Q_05_72h_Measures/Object relationships.csv
- Figure 5E data/Measures 1/K136Q_06_24h_Measures/
- Figure 5E data/Measures 1/K136Q_06_24h_Measures/EditedAggregates.csv
- Figure 5E data/Measures 1/K136Q_06_24h_Measures/Image.csv
- Figure 5E data/Measures 1/K136Q_06_24h_Measures/Nuclei.csv
- Figure 5E data/Measures 1/K136Q_06_24h_Measures/Object relationships.csv
- Figure 5E data/Measures 1/K136Q_06_48h_Measures/
- Figure 5E data/Measures 1/K136Q_06_48h_Measures/EditedAggregates.csv
- Figure 5E data/Measures 1/K136Q_06_48h_Measures/Image.csv
- Figure 5E data/Measures 1/K136Q_06_48h_Measures/Nuclei.csv
- Figure 5E data/Measures 1/K136Q_06_48h_Measures/Object relationships.csv
- Figure 5E data/Measures 1/K136Q_07_24h_Measures/
- Figure 5E data/Measures 1/K136Q_07_24h_Measures/EditedAggregates.csv
- Figure 5E data/Measures 1/K136Q_07_24h_Measures/Image.csv
- Figure 5E data/Measures 1/K136Q_07_24h_Measures/Nuclei.csv
- Figure 5E data/Measures 1/K136Q_07_24h_Measures/Object relationships.csv
- Figure 5E data/Measures 1/K136Q_07_48h_Measures/
- Figure 5E data/Measures 1/K136Q_07_48h_Measures/EditedAggregates.csv
- Figure 5E data/Measures 1/K136Q_07_48h_Measures/Image.csv
- Figure 5E data/Measures 1/K136Q_07_48h_Measures/Nuclei.csv
- Figure 5E data/Measures 1/K136Q_07_48h_Measures/Object relationships.csv
- Figure 5E data/Measures 1/K136Q_08_24h_Measures/
- Figure 5E data/Measures 1/K136Q_08_24h_Measures/EditedAggregates.csv
- Figure 5E data/Measures 1/K136Q_08_24h_Measures/Image.csv
- Figure 5E data/Measures 1/K136Q_08_24h_Measures/Nuclei.csv
- Figure 5E data/Measures 1/K136Q_08_24h_Measures/Object relationships.csv
- Figure 5E data/Measures 1/K136Q_08_48h_Measures/
- Figure 5E data/Measures 1/K136Q_08_48h_Measures/EditedAggregates.csv
- Figure 5E data/Measures 1/K136Q_08_48h_Measures/Image.csv
- Figure 5E data/Measures 1/K136Q_08_48h_Measures/Nuclei.csv
- Figure 5E data/Measures 1/K136Q_08_48h_Measures/Object relationships.csv
- Figure 5E data/Measures 1/K136Q_09_24h_Measures/
- Figure 5E data/Measures 1/K136Q_09_24h_Measures/EditedAggregates.csv
- Figure 5E data/Measures 1/K136Q_09_24h_Measures/Image.csv
- Figure 5E data/Measures 1/K136Q_09_24h_Measures/Nuclei.csv
- Figure 5E data/Measures 1/K136Q_09_24h_Measures/Object relationships.csv
- Figure 5E data/Measures 1/K136Q_09_48h_Measures/
- Figure 5E data/Measures 1/K136Q_09_48h_Measures/EditedAggregates.csv
- Figure 5E data/Measures 1/K136Q_09_48h_Measures/Image.csv
- Figure 5E data/Measures 1/K136Q_09_48h_Measures/Nuclei.csv
- Figure 5E data/Measures 1/K136Q_09_48h_Measures/Object relationships.csv
- Figure 5E data/Measures 1/K136Q_10_24h_Measures/
- Figure 5E data/Measures 1/K136Q_10_24h_Measures/EditedAggregates.csv
- Figure 5E data/Measures 1/K136Q_10_24h_Measures/Image.csv
- Figure 5E data/Measures 1/K136Q_10_24h_Measures/Nuclei.csv
- Figure 5E data/Measures 1/K136Q_10_24h_Measures/Object relationships.csv
- Figure 5E data/Measures 1/K136Q_10_48h_Measures/
- Figure 5E data/Measures 1/K136Q_10_48h_Measures/EditedAggregates.csv
- Figure 5E data/Measures 1/K136Q_10_48h_Measures/Image.csv
- Figure 5E data/Measures 1/K136Q_10_48h_Measures/Nuclei.csv
- Figure 5E data/Measures 1/K136Q_10_48h_Measures/Object relationships.csv
- Figure 5E data/Measures 1/K136Q_11_24h_Measures/
- Figure 5E data/Measures 1/K136Q_11_24h_Measures/EditedAggregates.csv
- Figure 5E data/Measures 1/K136Q_11_24h_Measures/Image.csv
- Figure 5E data/Measures 1/K136Q_11_24h_Measures/Nuclei.csv
- Figure 5E data/Measures 1/K136Q_11_24h_Measures/Object relationships.csv
- Figure 5E data/Measures 1/K136Q_11_48h_Measures/
- Figure 5E data/Measures 1/K136Q_11_48h_Measures/EditedAggregates.csv
- Figure 5E data/Measures 1/K136Q_11_48h_Measures/Image.csv
- Figure 5E data/Measures 1/K136Q_11_48h_Measures/Nuclei.csv
- Figure 5E data/Measures 1/K136Q_11_48h_Measures/Object relationships.csv
- Figure 5E data/Measures 1/K136Q_12_24h_Measures/
- Figure 5E data/Measures 1/K136Q_12_24h_Measures/EditedAggregates.csv
- Figure 5E data/Measures 1/K136Q_12_24h_Measures/Image.csv
- Figure 5E data/Measures 1/K136Q_12_24h_Measures/Nuclei.csv
- Figure 5E data/Measures 1/K136Q_12_24h_Measures/Object relationships.csv
- Figure 5E data/Measures 1/K136Q_12_48h_Measures/
- Figure 5E data/Measures 1/K136Q_12_48h_Measures/EditedAggregates.csv
- Figure 5E data/Measures 1/K136Q_12_48h_Measures/Image.csv
- Figure 5E data/Measures 1/K136Q_12_48h_Measures/Nuclei.csv
- Figure 5E data/Measures 1/K136Q_12_48h_Measures/Object relationships.csv
- Figure 5E data/Measures 1/K136Q_13_24h_Measures/
- Figure 5E data/Measures 1/K136Q_13_24h_Measures/EditedAggregates.csv
- Figure 5E data/Measures 1/K136Q_13_24h_Measures/Image.csv
- Figure 5E data/Measures 1/K136Q_13_24h_Measures/Nuclei.csv
- Figure 5E data/Measures 1/K136Q_13_24h_Measures/Object relationships.csv
- Figure 5E data/Measures 1/K136Q_13_48h_Measures/
- Figure 5E data/Measures 1/K136Q_13_48h_Measures/EditedAggregates.csv
- Figure 5E data/Measures 1/K136Q_13_48h_Measures/Image.csv
- Figure 5E data/Measures 1/K136Q_13_48h_Measures/Nuclei.csv
- Figure 5E data/Measures 1/K136Q_13_48h_Measures/Object relationships.csv
- Figure 5E data/Measures 1/K136Q_14_24h_Measures/
- Figure 5E data/Measures 1/K136Q_14_24h_Measures/EditedAggregates.csv
- Figure 5E data/Measures 1/K136Q_14_24h_Measures/Image.csv
- Figure 5E data/Measures 1/K136Q_14_24h_Measures/Nuclei.csv
- Figure 5E data/Measures 1/K136Q_14_24h_Measures/Object relationships.csv
- Figure 5E data/Measures 1/K136Q_15_24h_Measures/
- Figure 5E data/Measures 1/K136Q_15_24h_Measures/EditedAggregates.csv
- Figure 5E data/Measures 1/K136Q_15_24h_Measures/Image.csv
- Figure 5E data/Measures 1/K136Q_15_24h_Measures/Nuclei.csv
- Figure 5E data/Measures 1/K136Q_15_24h_Measures/Object relationships.csv
- Figure 5E data/Measures 1/K136Q_16_24h_Measures/
- Figure 5E data/Measures 1/K136Q_16_24h_Measures/EditedAggregates.csv
- Figure 5E data/Measures 1/K136Q_16_24h_Measures/Image.csv
- Figure 5E data/Measures 1/K136Q_16_24h_Measures/Nuclei.csv
- Figure 5E data/Measures 1/K136Q_16_24h_Measures/Object relationships.csv
- Figure 5E data/Measures 1/K136Q_17_24h_Measures/
- Figure 5E data/Measures 1/K136Q_17_24h_Measures/EditedAggregates.csv
- Figure 5E data/Measures 1/K136Q_17_24h_Measures/Image.csv
- Figure 5E data/Measures 1/K136Q_17_24h_Measures/Nuclei.csv
- Figure 5E data/Measures 1/K136Q_17_24h_Measures/Object relationships.csv
- Figure 5E data/Measures 2/
- Figure 5E data/Measures 2/K136Q_01_24h 2_Measures/
- Figure 5E data/Measures 2/K136Q_01_24h 2_Measures/EditedAggregates.csv
- Figure 5E data/Measures 2/K136Q_01_24h 2_Measures/Image.csv
- Figure 5E data/Measures 2/K136Q_01_24h 2_Measures/Nuclei.csv
- Figure 5E data/Measures 2/K136Q_01_24h 2_Measures/Object relationships.csv
- Figure 5E data/Measures 2/K136Q_01_48h 2_Measures/
- Figure 5E data/Measures 2/K136Q_01_48h 2_Measures/EditedAggregates.csv
- Figure 5E data/Measures 2/K136Q_01_48h 2_Measures/Image.csv
- Figure 5E data/Measures 2/K136Q_01_48h 2_Measures/Nuclei.csv
- Figure 5E data/Measures 2/K136Q_01_48h 2_Measures/Object relationships.csv
- Figure 5E data/Measures 2/K136Q_01_72h 2_Measures/
- Figure 5E data/Measures 2/K136Q_01_72h 2_Measures/EditedAggregates.csv
- Figure 5E data/Measures 2/K136Q_01_72h 2_Measures/Image.csv
- Figure 5E data/Measures 2/K136Q_01_72h 2_Measures/Nuclei.csv
- Figure 5E data/Measures 2/K136Q_01_72h 2_Measures/Object relationships.csv
- Figure 5E data/Measures 2/K136Q_02_24h 2_Measures/
- Figure 5E data/Measures 2/K136Q_02_24h 2_Measures/EditedAggregates.csv
- Figure 5E data/Measures 2/K136Q_02_24h 2_Measures/Image.csv
- Figure 5E data/Measures 2/K136Q_02_24h 2_Measures/Nuclei.csv
- Figure 5E data/Measures 2/K136Q_02_24h 2_Measures/Object relationships.csv
- Figure 5E data/Measures 2/K136Q_02_48h 2_Measures/
- Figure 5E data/Measures 2/K136Q_02_48h 2_Measures/EditedAggregates.csv
- Figure 5E data/Measures 2/K136Q_02_48h 2_Measures/Image.csv
- Figure 5E data/Measures 2/K136Q_02_48h 2_Measures/Nuclei.csv
- Figure 5E data/Measures 2/K136Q_02_48h 2_Measures/Object relationships.csv
- Figure 5E data/Measures 2/K136Q_02_72h 2_Measures/
- Figure 5E data/Measures 2/K136Q_02_72h 2_Measures/EditedAggregates.csv
- Figure 5E data/Measures 2/K136Q_02_72h 2_Measures/Image.csv
- Figure 5E data/Measures 2/K136Q_02_72h 2_Measures/Nuclei.csv
- Figure 5E data/Measures 2/K136Q_02_72h 2_Measures/Object relationships.csv
- Figure 5E data/Measures 2/K136Q_03_24h 2_Measures/
- Figure 5E data/Measures 2/K136Q_03_24h 2_Measures/EditedAggregates.csv
- Figure 5E data/Measures 2/K136Q_03_24h 2_Measures/Image.csv
[truncated: 300 more entries]
