# Supplementary material for: Sirtuin-1 sensitive lysine-136 acetylation drives phase separation and pathological aggregation of TDP-43
Source: Nat Commun. 2022 Mar 9;13:1223. doi: 10.1038/s41467-022-28822-7 (PMC8907366; doi:10.1038/s41467-022-28822-7)
Supplement: Supplementary file 7 — Source Data [file 41467_2022_28822_MOESM7_ESM.zip › Figure 5B.xlsx]

## Sheet: Bleaching
Time(min)	Time(ms)	Control 1	Mutant1	Mutant 2		Time(ms)	Control 1	Mutant1	Mutant 2
0	0	1095.01	1345.05	539.46		0	1	0.992507	1
0.00981667	0.589	1048.63	1323.99	516.673		0.589	0.953791	0.97217	0.951042
0.0196333	1.178	1026.25	1294.52	527.297		1.178	0.931496	0.943692	0.973868
0.02945	1.767	1038.26	1315.62	518.38		1.767	0.943461	0.964075	0.95471
0.0392667	2.356	1021.72	1319.06	514.781		2.356	0.926982	0.967404	0.946977
0.0490833	2.945	1037.71	1340.5	525.78		2.945	0.94291	0.988117	0.970609
0.0589	3.534	1033.49	1326.63	501.938		3.534	0.938714	0.974717	0.919384
0.0687167	4.123	1027.32	1305.79	507.594		4.123	0.932559	0.954581	0.931536
0.0785333	4.712	1011.26	1341.28	503.787		4.712	0.916566	0.988872	0.923357
0.08835	5.301	1027.78	1316.34	506.361		5.301	0.933025	0.964771	0.928887
0.0981667	5.89	995.025	1336.84	498.63		5.89	0.900387	0.984576	0.912277
0.107983	6.479	976.537	1349.39	504.235		6.479	0.881968	0.996701	0.924319
0.1178	7.068	1019.44	1346.09	513.469		7.068	0.924712	0.993515	0.944159
0.127617	7.657	982.057	1330.53	504.5		7.657	0.887468	0.978482	0.924889
0.137433	8.246	1037	1352.8	522.367		8.246	0.942207	1	0.963276
0.14725	8.835	1036.68	1331.82	515.778		8.835	0.941893	0.979725	0.949119
0.157067	9.424	975.043	1351.73	513.61		9.424	0.88048	0.998963	0.944462
0.166883	10.013	1002.76	1326.06	524.19		10.013	0.908097	0.974168	0.967193
0.1767	10.602	976.643	1336.65	515.634		10.602	0.882074	0.984396	0.94881
0.186517	11.191	1010.25	1311.89	524.696		11.191	0.915553	0.960477	0.96828
0.196333	11.78	1004	1312.71	521.677		11.78	0.909327	0.961269	0.961793
0.20615	12.369	1004.3	1313.05	518.635		12.369	0.909626	0.961592	0.955258
0.215967	12.958	992.428	1335.15	512.579		12.958	0.8978	0.982949	0.942246
0.225783	13.547	1037.65	1326.87	506.468		13.547	0.942859	0.974945	0.929117
0.2356	14.136	993.202	1344.97	502.917		14.136	0.898571	0.992437	0.921488
0.245417	14.725	1004.31	1332.88	516.537		14.725	0.909636	0.980752	0.95075
0.255233	15.314	998.644	1334.8	505.053		15.314	0.903993	0.982612	0.926077
0.26505	15.903	976.995	1352.22	520.397		15.903	0.882424	0.999436	0.959043
0.274867	16.492	1012.36	1304.85	507.02		16.492	0.917653	0.953676	0.930303
0.284683	17.081	955.859	1287.39	509.596		17.081	0.861367	0.936812	0.935837
0.2945	17.67	91.28	317.683	74.017		17.67	0	0	0
0.304317	18.259	103.207	335.521	75.36		18.259	0.0118827	0.0172328	0.00288542
0.314133	18.848	125.008	348.883	76.31		18.848	0.0336027	0.0301415	0.00492649
0.32395	19.437	157.585	383.088	77.295		19.437	0.0660587	0.063186	0.00704275
0.333767	20.026	147.644	373.769	77.37		20.026	0.0561546	0.0541831	0.00720389
0.343583	20.615	158.101	398.645	79.003		20.615	0.0665728	0.0782152	0.0107124
0.3534	21.204	168.38	414.137	83.482		21.204	0.0768136	0.0931816	0.0203355
0.363217	21.793	180.766	435.324	80.105		21.793	0.0891535	0.11365	0.01308
0.373033	22.382	196.767	448.594	80.817		22.382	0.105095	0.12647	0.0146097
0.38285	22.971	213.955	439.057	84.215		22.971	0.122219	0.117256	0.0219103
0.392667	23.56	213.49	448.177	85.242		23.56	0.121756	0.126067	0.0241168
0.402483	24.149	251.859	444.201	83.261		24.149	0.159982	0.122226	0.0198606
0.4123	24.738	255.533	486.696	84.948		24.738	0.163643	0.163279	0.0234852
0.422117	25.327	250.264	457.042	87.601		25.327	0.158393	0.134631	0.0291851
0.431933	25.916	275.71	465.795	90.332		25.916	0.183745	0.143087	0.0350526
0.44175	26.505	257.643	445.882	86.476		26.505	0.165745	0.12385	0.026768
0.451567	27.094	294.169	471.245	83.323		27.094	0.202135	0.148352	0.0199939
0.461383	27.683	302.058	463.225	84.199		27.683	0.209995	0.140604	0.0218759
0.4712	28.272	312.319	471.954	85.533		28.272	0.220218	0.149037	0.024742
0.481017	28.861	297.278	475.195	87.975		28.861	0.205233	0.152168	0.0299886
0.490833	29.45	319.617	480.88	82.74		29.45	0.227489	0.15766	0.0187413
0.50065	30.039	302.133	485.767	88.955		30.039	0.21007	0.162381	0.0320942
0.510467	30.628	328.836	506.082	86.528		30.628	0.236673	0.182007	0.0268798
0.520283	31.217	343.209	487.501	86.342		31.217	0.250993	0.164056	0.0264801
0.5301	31.806	359.21	499.032	91.792		31.806	0.266935	0.175196	0.0381894
0.539917	32.395	330.397	498.026	83.586		32.395	0.238229	0.174224	0.0205589
0.549733	32.984	371.517	502.686	88.896		32.984	0.279196	0.178726	0.0319674
0.55955	33.573	364.994	521.52	82.777		33.573	0.272697	0.196921	0.0188208
0.569367	34.162	348.628	543.529	88.584		34.162	0.256392	0.218184	0.0312971
0.579183	34.751	387.763	521.72	92.079		34.751	0.295382	0.197115	0.038806
0.589	35.34	397.15	514.699	84.628		35.34	0.304734	0.190332	0.0227976
0.598817	35.929	388.175	529.909	85.09		35.929	0.295792	0.205026	0.0237902
0.608633	36.518	392.759	543.42	86.141		36.518	0.300359	0.218078	0.0260483
0.61845	37.107	402.455	493.133	88.512		37.107	0.310019	0.169497	0.0311424
0.628267	37.696	409.228	523.515	91.401		37.696	0.316767	0.198849	0.0373494
0.638083	38.285	416.568	521.206	89.392		38.285	0.32408	0.196618	0.033033
0.6479	38.874	412.307	533.267	85.547		38.874	0.319834	0.20827	0.0247721
0.657717	39.463	381.291	521.424	88.856		39.463	0.288934	0.196829	0.0318815
0.667533	40.052	403.641	542.406	89.461		40.052	0.311201	0.217099	0.0331813
0.67735	40.641	440.333	562.077	86.886		40.641	0.347756	0.236102	0.0276489
0.687167	41.23	473.621	515.906	87.711		41.23	0.380921	0.191498	0.0294214
0.696983	41.819	401.984	535.527	91.883		41.819	0.30955	0.210453	0.0383849
0.7068	42.408	421.428	525.337	89		42.408	0.328921	0.200609	0.0321908
0.716617	42.997	411.726	568.007	87.377		42.997	0.319255	0.241831	0.0287038
0.726433	43.586	435.682	587.494	90.01		43.586	0.343122	0.260657	0.0343608
0.73625	44.175	434.831	540.39	88.326		44.175	0.342275	0.215151	0.0307428
0.746067	44.764	431.032	561.777	91.936		44.764	0.33849	0.235813	0.0384988
0.755883	45.353	429.764	577.126	94.206		45.353	0.337226	0.250641	0.0433759
0.7657	45.942	466.04	537.443	87.225		45.942	0.373368	0.212304	0.0283773
0.775517	46.531	415.044	551.617	92.164		46.531	0.322561	0.225997	0.0389887
0.785333	47.12	413.733	559.631	89.255		47.12	0.321255	0.233739	0.0327387
0.79515	47.709	436.794	560.141	90.624		47.709	0.34423	0.234232	0.03568
0.804967	48.298	465.98	561.729	85.338		48.298	0.373308	0.235766	0.0243231
0.814783	48.887	467.92	559.586	86.148		48.887	0.375241	0.233696	0.0260633
0.8246	49.476	474.761	575.854	86.397		49.476	0.382056	0.249412	0.0265983
0.834417	50.065	476.306	542.927	92.365		50.065	0.383596	0.217602	0.0394205
0.844233	50.654	458.671	582.508	83.195		50.654	0.366026	0.25584	0.0197188
0.85405	51.243	435.759	557.047	87.842		51.243	0.343199	0.231243	0.0297029
0.863867	51.832	490.281	561.919	89.023		51.832	0.397519	0.23595	0.0322403
0.873683	52.421	490.919	563.698	86.494		52.421	0.398154	0.237668	0.0268067
0.8835	53.01	490.484	590.461	83.508		53.01	0.397721	0.263523	0.0203913
0.893317	53.599	479.651	579.57	91.559		53.599	0.386928	0.253002	0.0376888
0.903133	54.188	499.912	558.122	91.713		54.188	0.407114	0.232282	0.0380197
0.91295	54.777	457.624	583.047	92.237		54.777	0.364983	0.256361	0.0391455
0.922767	55.366	452.933	580.787	89.335		55.366	0.360309	0.254178	0.0329106
0.932583	55.955	461.517	591.544	95.729		55.955	0.368862	0.26457	0.046648
0.9424	56.544	473.434	561.46	96.208		56.544	0.380734	0.235506	0.0476772
0.952217	57.133	488.458	564.954	87.821		57.133	0.395702	0.238882	0.0296578
0.962033	57.722	457.082	561.927	88.665		57.722	0.364443	0.235957	0.0314711
0.97185	58.311	485.798	602.224	91.637		58.311	0.393052	0.274887	0.0378564
0.981667	58.9	488.429	562.063	88.62		58.9	0.395674	0.236089	0.0313744
0.991483	59.489	466.505	591.569	86.39		59.489	0.373831	0.264594	0.0265833
1.0013	60.078	494.391	634.952	92.881		60.078	0.401613	0.306505	0.0405291
1.01112	60.667	473.81	595.009	86.056		60.667	0.381109	0.267917	0.0258657
1.02093	61.256	485.647	560.987	88.8		61.256	0.392902	0.235049	0.0317611
1.03075	61.845	491.992	597.205	94.427		61.845	0.399223	0.270039	0.0438507
1.04057	62.434	480.39	612.963	90.787		62.434	0.387664	0.285262	0.0360302
1.05038	63.023	515.264	572.755	90.61		63.023	0.422409	0.246418	0.0356499
1.0602	63.612	501.714	599.373	91.351		63.612	0.408909	0.272133	0.0372419
1.07002	64.201	500.28	613.423	91.488		64.201	0.407481	0.285706	0.0375363
1.07983	64.79	529.702	586.912	95.915		64.79	0.436793	0.260095	0.0470477
1.08965	65.379	504.562	594.95	94.268		65.379	0.411747	0.26786	0.0435091
1.09947	65.968	524.2	595.318	91.622		65.968	0.431312	0.268216	0.0378242
1.10928	66.557	523.033	590.735	92.042		66.557	0.430149	0.263788	0.0387265
1.1191	67.146	482.601	646.269	93.127		67.146	0.389867	0.317438	0.0410577
1.12892	67.735	512.602	615.634	96.276		67.735	0.419757	0.287842	0.0478233
1.13873	68.324	501.092	616.201	85.088		68.324	0.408289	0.28839	0.0237859
1.14855	68.913	534.844	589.834	86.737		68.913	0.441916	0.262918	0.0273288
1.15837	69.502	528.415	620.046	95.237		69.502	0.435511	0.292105	0.045591
1.16818	70.091	522.872	638.362	84.238		70.091	0.429989	0.309799	0.0219597
1.178	70.68	496.617	580.612	92.555		70.68	0.403831	0.254008	0.0398287
1.18782	71.269	511.776	624.895	90.712		71.269	0.418934	0.296789	0.0358691
1.19763	71.858	516.933	617.958	88.562		71.858	0.424072	0.290087	0.0312498
1.20745	72.447	504.139	604.254	90.152		72.447	0.411325	0.276848	0.0346659
1.21727	73.036	525.684	628.579	90.295		73.036	0.43279	0.300348	0.0349731
1.22708	73.625	490.72	638.461	95.831		73.625	0.397956	0.309895	0.0468672
1.2369	74.214	538.334	611.714	88.955		74.214	0.445393	0.284055	0.0320942
1.24672	74.803	546.582	641.167	96.293		74.803	0.45361	0.312509	0.0478598
1.25653	75.392	514.397	635.01	94.84		75.392	0.421545	0.306561	0.044738
1.26635	75.981	515.914	642.072	92.971		75.981	0.423056	0.313383	0.0407225
1.27617	76.57	520.246	617.945	90.822		76.57	0.427372	0.290075	0.0361054
1.28598	77.159	517.698	634.423	89.053		77.159	0.424834	0.305994	0.0323047
1.2958	77.748	519.585	641.1	85.12		77.748	0.426714	0.312444	0.0238547
1.30562	78.337	517.441	622.221	88.975		78.337	0.424578	0.294206	0.0321371
1.31543	78.926	537.343	648.426	89.055		78.926	0.444406	0.319522	0.032309
1.32525	79.515	507.793	644.388	90.365		79.515	0.414966	0.315621	0.0351235
1.33507	80.104	540.837	621.602	86.949		80.104	0.447887	0.293608	0.0277843
1.34488	80.693	514.108	682.293	82.202		80.693	0.421257	0.35224	0.0175854
1.3547	81.282	553.084	661.225	84.904		81.282	0.460088	0.331886	0.0233906
1.36452	81.871	550.793	658.758	88.731		81.871	0.457806	0.329503	0.0316129
1.37433	82.46	525.932	650.378	89.208		82.46	0.433037	0.321407	0.0326377
1.38415	83.049	540.62	668.155	92.649		83.049	0.447671	0.338581	0.0400307
1.39397	83.638	520.617	637.603	88.539		83.638	0.427742	0.309066	0.0312004
1.40378	84.227	522.388	628.436	82.281		84.227	0.429506	0.30021	0.0177551
1.4136	84.816	543.405	632.088	90.022		84.816	0.450445	0.303738	0.0343866
1.42342	85.405	528.788	664.211	89.277		85.405	0.435883	0.334771	0.032786
1.43323	85.994	535.952	631.986	87.404		85.994	0.44302	0.303639	0.0287618
1.44305	86.583	517.262	635.725	90.291		86.583	0.424399	0.307252	0.0349645
1.45287	87.172	532.349	632.11	91.481		87.172	0.43943	0.303759	0.0375212
1.46268	87.761	576.707	637.569	88.544		87.761	0.483624	0.309033	0.0312111
1.4725	88.35	522.217	658.384	91.429		88.35	0.429336	0.329142	0.0374095
1.48232	88.939	531.454	652.287	94.054		88.939	0.438539	0.323252	0.0430493
1.49213	89.528	496.05	658.887	90.966		89.528	0.403266	0.329628	0.0364148
1.50195	90.117	504.954	648.444	91.533		90.117	0.412137	0.319539	0.037633
1.51177	90.706	537.499	641.317	89.99		90.706	0.444561	0.312654	0.0343178
1.52158	91.295	515.516	622.59	95.117		91.295	0.42266	0.294562	0.0453332
1.5314	91.884	547.999	641.878	89.753		91.884	0.455022	0.313196	0.0338087
1.54122	92.473	537.08	676.275	86.624		92.473	0.444144	0.346426	0.027086
1.55103	93.062	544.294	670.346	88.445		93.062	0.451331	0.340698	0.0309984
1.56085	93.651	545.067	648.756	91.606		93.651	0.452101	0.319841	0.0377898
1.57067	94.24	516.371	660.709	94.559		94.24	0.423512	0.331388	0.0441343
1.58048	94.829	534.6	639.018	92.254		94.829	0.441673	0.310433	0.039182
1.5903	95.418	539.365	658.221	91.272		95.418	0.44642	0.328984	0.0370722
1.60012	96.007	545.059	673.102	94.012		96.007	0.452093	0.343361	0.0429591
1.60993	96.596	494.585	655.711	98.033		96.596	0.401807	0.32656	0.0515982
1.61975	97.185	517.07	625.483	91.237		97.185	0.424208	0.297357	0.036997
1.62957	97.774	546.416	669.846	92.116		97.774	0.453445	0.340215	0.0388855
1.63938	98.363	528.866	662.783	91.288		98.363	0.43596	0.333392	0.0371066
1.6492	98.952	529.292	637.515	92.377		98.952	0.436385	0.308981	0.0394463
1.65902	99.541	547.895	651.996	94.653		99.541	0.454919	0.322971	0.0443363
1.66883	100.13	555.794	654.93	91.637		100.13	0.462788	0.325805	0.0378564
1.67865	100.719	542.889	645.647	93.48		100.719	0.449931	0.316837	0.0418161
1.68847	101.308	533.881	650.225	92.748		101.308	0.440957	0.32126	0.0402434
1.69828	101.897	531.797	662.775	89.052		101.897	0.43888	0.333384	0.0323026
1.7081	102.486	543.088	654.666	91.116		102.486	0.450129	0.32555	0.036737
1.71792	103.075	564.782	661.198	92.473		103.075	0.471743	0.33186	0.0396525
1.72773	103.664	522.115	648.455	90.703		103.664	0.429234	0.31955	0.0358497
1.73755	104.253	542.711	650.221	91.34		104.253	0.449754	0.321256	0.0372183
1.74737	104.842	542.454	627.814	92.785		104.842	0.449498	0.299609	0.0403229
1.75718	105.431	553.635	636.998	90.543		105.431	0.460637	0.308481	0.035506
1.767	106.02	545.536	606.07	88.029		106.02	0.452568	0.278603	0.0301047
1.77682	106.609	558.423	642.819	95.912		106.609	0.465407	0.314105	0.0470412
1.78663	107.198	535.89	633.802	89.876		107.198	0.442958	0.305394	0.0340729
1.79645	107.787	556.147	652.277	92.446		107.787	0.46314	0.323242	0.0395945
1.80627	108.376	540.848	662.185	85.739		108.376	0.447898	0.332814	0.0251846
1.81608	108.965	533.57	653.457	90.401		108.965	0.440647	0.324382	0.0352009
1.8259	109.554	562.159	659.476	92.837		109.554	0.46913	0.330197	0.0404346
1.83572	110.143	551.511	647.257	90.774		110.143	0.458521	0.318392	0.0360023
1.84553	110.732	515.949	684.947	89.229		110.732	0.423091	0.354804	0.0326828
1.85535	111.321	521.848	655.784	91.636		111.321	0.428968	0.32663	0.0378543
1.86517	111.91	519.684	643.146	96.006		111.91	0.426812	0.314421	0.0472432
1.87498	112.499	552.748	697.681	89.295		112.499	0.459754	0.367106	0.0328246
1.8848	113.088	542.178	675.686	93.343		113.088	0.449223	0.345857	0.0415217
1.89462	113.677	533.26	652.898	89.005		113.677	0.440338	0.323842	0.0322016
1.90443	114.266	556.56	648.705	93.9		114.266	0.463551	0.319791	0.0427184
1.91425	114.855	537.343	645.353	90.886		114.855	0.444406	0.316553	0.0362429
1.92407	115.444	535.036	687.972	88.606		115.444	0.442107	0.357726	0.0313443
1.93388	116.033	540.676	648.197	95.684		116.033	0.447726	0.3193	0.0465514
1.9437	116.622	559.432	644.22	92.765		116.622	0.466413	0.315458	0.0402799
1.95352	117.211	522.573	652.862	93.518		117.211	0.429691	0.323807	0.0418977
1.96333	117.8	526.14	664.134	91.614		117.8	0.433244	0.334697	0.037807
1.97315	118.389	537.022	645.735	91.737		118.389	0.444086	0.316922	0.0380713
1.98297	118.978	530.474	652.588	92.597		118.978	0.437562	0.323543	0.039919
1.99278	119.567	536.198	669.572	96.252		119.567	0.443265	0.33995	0.0477717
2.0026	120.156	531.99	658.31	92.697		120.156	0.439073	0.32907	0.0401338
2.01242	120.745	532.337	654.829	96.652		120.745	0.439418	0.325707	0.0486311
2.02223	121.334	536.65	642.302	91.998		121.334	0.443715	0.313605	0.038632
2.03205	121.923	527.995	659.288	96.382		121.923	0.435093	0.330015	0.048051
2.04187	122.512	518.697	639.328	95.179		122.512	0.425829	0.310732	0.0454664
2.05168	123.101	532.801	674.384	95.088		123.101	0.439881	0.344599	0.0452708
2.0615	123.69	550.933	651.066	90.838		123.69	0.457945	0.322072	0.0361398
2.07132	124.279	493.022	647.444	89.33		124.279	0.400249	0.318573	0.0328998
2.08113	124.868	521	646.361	89.77		124.868	0.428124	0.317527	0.0338452
2.09095	125.457	502.688	678.364	92.379		125.457	0.40988	0.348444	0.0394506
2.10077	126.046	499.744	664.464	85.382		126.046	0.406946	0.335016	0.0244176
2.11058	126.635	510.496	672.406	89.246		126.635	0.417659	0.342688	0.0327194
2.1204	127.224	520.555	631.154	90.835		127.224	0.42768	0.302836	0.0361333
2.13022	127.813	530.523	655.761	92.67		127.813	0.437611	0.326608	0.0400758
2.14003	128.402	508.71	638.913	92.51		128.402	0.415879	0.310331	0.039732
2.14985	128.991	500.749	660.667	95.01		128.991	0.407948	0.331347	0.0451033
2.15967	129.58	525.932	637.897	88.872		129.58	0.433037	0.30935	0.0319158
2.16948	130.169	527.12	672.176	91.022		130.169	0.434221	0.342466	0.0365351
2.1793	130.758	491.172	662.666	95.703		130.758	0.398406	0.333279	0.0465922
2.18912	131.347	515.358	655.5	89.387		131.347	0.422502	0.326356	0.0330223
2.19893	131.936	529.983	659.878	89.833		131.936	0.437073	0.330585	0.0339805
2.20875	132.525	507.068	663.202	88.384		132.525	0.414243	0.333796	0.0308674
2.21857	133.114	522.725	652.901	93.267		133.114	0.429842	0.323845	0.0413584
2.22838	133.703	531.045	668.957	86.37		133.703	0.438131	0.339356	0.0265403
2.2382	134.292	470.202	652.63	90.771		134.292	0.377514	0.323583	0.0359958
2.24802	134.881	503.653	675.407	91.303		134.881	0.410841	0.345587	0.0371388
2.25783	135.47	546.571	669.752	89.99		135.47	0.4536	0.340124	0.0343178
2.26765	136.059	509.14	678.072	88.611		136.059	0.416308	0.348162	0.0313551
2.27747	136.648	517.815	657.157	91.997		136.648	0.42495	0.327956	0.0386299
2.28728	137.237	528.344	674.833	87.199		137.237	0.43544	0.345033	0.0283214
2.2971	137.826	511.497	667.484	86.545		137.826	0.418656	0.337933	0.0269163
2.30692	138.415	513.473	669.512	97.379		138.415	0.420624	0.339892	0.050193
2.31673	139.004	503.542	669.46	86.773		139.004	0.41073	0.339842	0.0274061
2.32655	139.593	540.036	673.832	94.737		139.593	0.447089	0.344066	0.0445167
2.33637	140.182	506.002	676.783	92.439		140.182	0.413181	0.346917	0.0395795
2.34618	140.771	504.302	651.615	89.421		140.771	0.411488	0.322603	0.0330954
2.356	141.36	505.783	668.133	91.846		141.36	0.412963	0.33856	0.0383054
2.36582	141.949	518.431	676.812	93.074		141.949	0.425564	0.346945	0.0409438
2.37563	142.538	506.815	676.048	89.499		142.538	0.413991	0.346207	0.0332629
2.38545	143.127	504.532	690.195	94.595		143.127	0.411717	0.359874	0.0442116
2.39527	143.716	501.366	684.689	95.349		143.716	0.408562	0.354554	0.0458316
2.40508	144.305	523.719	700.214	94.165		144.305	0.430832	0.369553	0.0432878
2.4149	144.894	492.4	696.634	94.844		144.894	0.39963	0.366094	0.0447466
2.42472	145.483	515.749	692.582	90.925		145.483	0.422892	0.36218	0.0363267
2.43453	146.072	517.006	663.485	88.052		146.072	0.424144	0.33407	0.0301541
2.44435	146.661	472.861	670.528	94.208		146.661	0.380163	0.340874	0.0433802
2.45417	147.25	483.627	694.645	91.144		147.25	0.390889	0.364173	0.0367972
2.46398	147.839	509.357	695.908	95.417		147.839	0.416524	0.365393	0.0459777
2.4738	148.428	536.043	675.858	89.536		148.428	0.443111	0.346023	0.0333424
2.48362	149.017	509.54	654.841	91.527		149.017	0.416706	0.325719	0.0376201
2.49343	149.606	495.294	675.425	88.98		149.606	0.402513	0.345605	0.0321479
2.50325	150.195	510.543	684.35	89.7		150.195	0.417705	0.354227	0.0336948
2.51307	150.784	485.254	677.046	94.887		150.784	0.39251	0.347171	0.044839
2.52288	151.373	494.393	691.691	89.081		151.373	0.401615	0.361319	0.0323649
2.5327	151.962	495.334	670.436	91.63		151.962	0.402553	0.340785	0.0378414
2.54252	152.551	515.86	690.574	87.826		152.551	0.423003	0.36024	0.0296685
2.55233	153.14	479.645	681.074	93.974		153.14	0.386922	0.351062	0.0428774
2.56215	153.729	504.416	664.723	93.237		153.729	0.411601	0.335266	0.041294
2.57197	154.318	489.569	692.349	89.856		154.318	0.396809	0.361955	0.0340299
2.58178	154.907	521.921	683.508	90.115		154.907	0.429041	0.353413	0.0345864
2.5916	155.496	508.812	667.734	92.615		155.496	0.415981	0.338175	0.0399576
2.60142	156.085	532.044	687.325	89.669		156.085	0.439126	0.357101	0.0336282
2.61123	156.674	494.113	660.25	89.55		156.674	0.401336	0.330945	0.0333725
2.62105	157.263	503.776	716.524	96.487		157.263	0.410964	0.385309	0.0482766
2.63087	157.852	509.545	696.027	86.285		157.852	0.416711	0.365508	0.0263577
2.64068	158.441	502.378	701.821	96.518		158.441	0.409571	0.371105	0.0483432
2.6505	159.03	485.641	700.803	88.558		159.03	0.392896	0.370122	0.0312412
2.66032	159.619	518.923	670.043	94.769		159.619	0.426054	0.340405	0.0445855
2.67013	160.208	509.249	683.466	95.234		160.208	0.416416	0.353373	0.0455845
2.67995	160.797	492.086	685.93	91.611		160.797	0.399317	0.355753	0.0378005
2.68977	161.386	497.742	660.015	95.51		161.386	0.404952	0.330718	0.0461775
2.69958	161.975	487.963	648.891	97.487		161.975	0.395209	0.319971	0.0504251
2.7094	162.564	473.804	682.786	92.606		162.564	0.381103	0.352716	0.0399383
2.71922	163.153	482.259	671.672	89.249		163.153	0.389526	0.341979	0.0327258
2.72903	163.742	467.995	701.76	98.585		163.742	0.375315	0.371046	0.0527841
2.73885	164.331	496.26	693.38	91.142		164.331	0.403475	0.362951	0.0367929
2.74867	164.92	515.384	705.12	99.944		164.92	0.422528	0.374292	0.0557039
2.75848	165.509	498.683	678.154	90.658		165.509	0.405889	0.348241	0.035753
2.7683	166.098	515.341	700.519	90.653		166.098	0.422486	0.369847	0.0357423
2.77812	166.687	462.113	688.18	91.214		166.687	0.369455	0.357927	0.0369476
2.78793	167.276	494.667	690.004	102.849		167.276	0.401888	0.359689	0.0619453
2.79775	167.865	525.255	658.198	94.648		167.865	0.432363	0.328962	0.0443255
2.80757	168.454	472.96	685.305	98.538		168.454	0.380262	0.35515	0.0526831
2.81738	169.043	498.348	724.053	95.162		169.043	0.405556	0.392583	0.0454298
2.8272	169.632	517.376	700.659	95.326		169.632	0.424513	0.369983	0.0457822
2.83702	170.221	473.273	691.098	97.811		170.221	0.380574	0.360746	0.0511212
2.84683	170.81	505.263	692.721	91.727		170.81	0.412445	0.362314	0.0380498
2.85665	171.399	492.923	689.3	94.486		171.399	0.400151	0.359009	0.0439775
2.86647	171.988	497.732	674.675	96.025		171.988	0.404942	0.34488	0.047284
2.87628	172.577	520.628	683.403	94.998		172.577	0.427753	0.353312	0.0450775
2.8861	173.166	489.805	698.37	93.765		173.166	0.397044	0.367771	0.0424284
2.89592	173.755	498.653	704.97	93.339		173.755	0.40586	0.374147	0.0415131
2.90573	174.344	496.444	691.764	98.742		174.344	0.403659	0.361389	0.0531214
2.91555	174.933	474.804	710.823	101.657		174.933	0.382099	0.379802	0.0593843
2.92537	175.522	507.749	681.681	95.492		175.522	0.414922	0.351648	0.0461388
2.93518	176.111	492.932	698.109	93.866		176.111	0.40016	0.367519	0.0426454
2.945	176.7	488.253	705.757	100.671		176.7	0.395498	0.374908	0.0572659
2.95482	177.289	493.144	692.469	95.394		177.289	0.400371	0.36207	0.0459283
2.96463	177.878	485.942	664.43	92.619		177.878	0.393196	0.334983	0.0399662
2.97445	178.467	467.449	692.488	98.053		178.467	0.374771	0.362089	0.0516411
2.98427	179.056	484.998	703.986	98.802		179.056	0.392255	0.373197	0.0532503
2.99408	179.645	465.6	691.303	95.697		179.645	0.372929	0.360944	0.0465793
3.0039	180.234	497.542	674.514	91.094		180.234	0.404753	0.344725	0.0366898
3.01372	180.823	490.944	716.659	98.019		180.823	0.398179	0.38544	0.0515681
3.02353	181.412	464.335	706.177	94.888		181.412	0.371669	0.375313	0.0448412
3.03335	182.001	487.058	684.887	96.703		182.001	0.394308	0.354746	0.0487407
3.04317	182.59	486.817	682.159	91.782		182.59	0.394068	0.35211	0.0381679
3.05298	183.179	516.87	693.623	93.367		183.179	0.424009	0.363185	0.0415733
3.0628	183.768	510.838	683.792	92.651		183.768	0.417999	0.353688	0.040035
3.07262	184.357	489.739	652.345	97.037		184.357	0.396979	0.323308	0.0494583
3.08243	184.946	486.56	695.958	96.173		184.946	0.393811	0.365441	0.047602
3.09225	185.535	477.456	706.33	98.242		185.535	0.384741	0.375461	0.0520472
3.10207	186.124	515.53	685.385	95.562		186.124	0.422674	0.355227	0.0462892
3.11188	186.713	510.922	667.032	92.413		186.713	0.418083	0.337496	0.0395236
3.1217	187.302	489.053	656.691	91.673		187.302	0.396295	0.327506	0.0379338
3.13152	187.891	503.061	674.816	88.241		187.891	0.410251	0.345016	0.0305601
3.14133	188.48	494.722	668.05	94.304		188.48	0.401943	0.33848	0.0435864
3.15115	189.069	449.914	676.5	97.024		189.069	0.357302	0.346643	0.0494303
3.16097	189.658	510.609	684.245	96.197		189.658	0.417771	0.354125	0.0476535
3.17078	190.247	512.859	695.225	98.706		190.247	0.420013	0.364733	0.0530441
3.1806	190.836	492.183	693.969	101.314		190.836	0.399414	0.36352	0.0586474
3.19042	191.425	490.447	673.958	96.749		191.425	0.397684	0.344187	0.0488395
3.20023	192.014	504.263	653.157	99.372		192.014	0.411449	0.324092	0.054475
3.21005	192.603	482.768	675.809	99.066		192.603	0.390034	0.345976	0.0538175
3.21987	193.192	491.346	685.536	98.105		193.192	0.39858	0.355373	0.0517528
3.22968	193.781	475.723	679.034	95.726		193.781	0.383015	0.349091	0.0466416
3.2395	194.37	455.124	692.198	94.98		194.37	0.362492	0.361809	0.0450388
3.24932	194.959	465.343	721.693	99.177		194.959	0.372673	0.390303	0.054056
3.25913	195.548	464.181	686.795	95.421		195.548	0.371516	0.356589	0.0459863
3.26895	196.137	456.224	667.404	89.692		196.137	0.363588	0.337856	0.0336776
3.27877	196.726	473.871	700.918	96.728		196.726	0.38117	0.370233	0.0487944
3.28858	197.315	462.693	681.516	92.955		197.315	0.370033	0.351489	0.0406881
3.2984	197.904	457.788	701.518	95.515		197.904	0.365146	0.370812	0.0461883
3.30822	198.493	481.207	660.316	91.394		198.493	0.388478	0.331008	0.0373343
3.31803	199.082	454.81	699.563	93.996		199.082	0.362179	0.368924	0.0429247
3.32785	199.671	490.543	696.44	94.483		199.671	0.39778	0.365907	0.043971
3.33767	200.26	472.255	702.429	95.134		200.26	0.37956	0.371693	0.0453697
3.34748	200.849	470.793	701.478	99.544		200.849	0.378103	0.370774	0.0548445
3.3573	201.438	478.61	709.261	94.283		201.438	0.385891	0.378293	0.0435413
3.36712	202.027	494.503	679.298	96.205		202.027	0.401725	0.349346	0.0476707
3.37693	202.616	479.702	715.437	94.391		202.616	0.386979	0.384259	0.0437734
3.38675	203.205	485.478	676.686	97.426		203.205	0.392733	0.346823	0.050294
3.39657	203.794	488.723	671.843	95.399		203.794	0.395966	0.342144	0.045939
3.40638	204.383	460.903	678.547	94.301		204.383	0.36825	0.348621	0.04358
3.4162	204.972	504.869	681.803	93.699		204.972	0.412052	0.351766	0.0422866
3.42602	205.561	470.709	709.066	99.83		205.561	0.378019	0.378104	0.055459

## Sheet: Imaging
Time(min)	Time(ms)	Control 1	Mutant 1
0	0	1129.93	1299.41
0.00981667	0.589	1083.39	1308.3
0.0196333	1.178	1079.6	1293.26
0.02945	1.767	1046.29	1302.61
0.0392667	2.356	1063.78	1282.66
0.0490833	2.945	1044.29	1306.54
0.0589	3.534	1025.77	1305.71
0.0687167	4.123	1036.94	1237.39
0.0785333	4.712	1068.09	1283.36
0.08835	5.301	1000.07	1289.18
0.0981667	5.89	994.692	1257.86
0.107983	6.479	1033.82	1318.06
0.1178	7.068	1032.5	1287.28
0.127617	7.657	1020.59	1313.41
0.137433	8.246	1028.49	1330.84
0.14725	8.835	1021.37	1339.18
0.157067	9.424	1013.55	1279.1
0.166883	10.013	1015.35	1289.8
0.1767	10.602	1010.52	1303.51
0.186517	11.191	1079.99	1260.68
0.196333	11.78	1007.85	1274.28
0.20615	12.369	998.613	1267.45
0.215967	12.958	1038.9	1248.22
0.225783	13.547	992.373	1281.66
0.2356	14.136	988.528	1238.34
0.245417	14.725	959.759	1265.73
0.255233	15.314	1014.46	1236
0.26505	15.903	1012.42	1250.51
0.274867	16.492	997.703	1251.8
0.284683	17.081	965.589	1214.83
0.2945	17.67	940.183	1077.53
0.304317	18.259	979.52	1207.02
0.314133	18.848	982.665	1146.65
0.32395	19.437	974.457	1240.15
0.333767	20.026	976.721	1194.17
0.343583	20.615	949.322	1241.34
0.3534	21.204	940.094	1241.18
0.363217	21.793	946.531	1212.16
0.373033	22.382	911.812	1192.23
0.38285	22.971	923.252	1230.01
0.392667	23.56	915.195	1197.06
0.402483	24.149	887.947	1221.61
0.4123	24.738	916.207	1195.96
0.422117	25.327	935.828	1229.97
0.431933	25.916	911.938	1209.62
0.44175	26.505	907.421	1158.96
0.451567	27.094	936.072	1233.81
0.461383	27.683	928.147	1212.94
0.4712	28.272	887.47	1152.74
0.481017	28.861	891.364	1177.75
0.490833	29.45	891.506	1169.62
0.50065	30.039	898.31	1173.32
0.510467	30.628	902.142	1167.36
0.520283	31.217	881.772	1156.83
0.5301	31.806	887.105	1184.02
0.539917	32.395	886.251	1206.83
0.549733	32.984	921.308	1237.56
0.55955	33.573	921.594	1208.92
0.569367	34.162	883.131	1169.27
0.579183	34.751	895.13	1142.21
0.589	35.34	905.52	1150.06
0.598817	35.929	884.848	1184.18
0.608633	36.518	891.892	1164.98
0.61845	37.107	852.359	1115.4
0.628267	37.696	885.264	1196.41
0.638083	38.285	898.685	1181.84
0.6479	38.874	901.15	1206.45
0.657717	39.463	885.861	1231.41
0.667533	40.052	888.765	1200.38
0.67735	40.641	872.392	1156.9
0.687167	41.23	857.183	1204.93
0.696983	41.819	889.405	1188.17
0.7068	42.408	866.831	1161.4
0.716617	42.997	876.793	1184.98
0.726433	43.586	867.779	1143.77
0.73625	44.175	842.126	1124.1
0.746067	44.764	896.121	1188.03
0.755883	45.353	873.128	1130.34
0.7657	45.942	895.959	1222.53
0.775517	46.531	871.169	1230.44
0.785333	47.12	837.281	1137.56
0.79515	47.709	844.328	1171.8
0.804967	48.298	854.855	1156.54
0.814783	48.887	822.236	1191.94
0.8246	49.476	862.596	1133.57
0.834417	50.065	843.79	1112.57
0.844233	50.654	856.76	1122.19
0.85405	51.243	841.328	1131.29
0.863867	51.832	832.597	1113.83
0.873683	52.421	815.038	1142.68
0.8835	53.01	829.051	1131.32
0.893317	53.599	822.218	1147.64
0.903133	54.188	847.977	1099.92
0.91295	54.777	832.183	1121.17
0.922767	55.366	840.172	1117.4
0.932583	55.955	820.052	1146.8
0.9424	56.544	789.327	1129
0.952217	57.133	853.914	1137.78
0.962033	57.722	833.5	1143.21
0.97185	58.311	826.164	1172.3
0.981667	58.9	771.445	1177.59
0.991483	59.489	796.182	1115.76
1.0013	60.078	798.131	1154.49
1.01112	60.667	831.37	1119.39
1.02093	61.256	778.154	1181.56
1.03075	61.845	824.179	1185.84
1.04057	62.434	789.255	1131.77
1.05038	63.023	776.249	1114.02
1.0602	63.612	807.814	1144.01
1.07002	64.201	769.455	1159.3
1.07983	64.79	797.669	1174.44
1.08965	65.379	767.707	1139.92
1.09947	65.968	787.823	1170.02
1.10928	66.557	773.716	1151.37
1.1191	67.146	757.997	1170.32
1.12892	67.735	769.487	1156.53
1.13873	68.324	780.835	1209.33
1.14855	68.913	767.032	1180.57
1.15837	69.502	777.164	1148.82
1.16818	70.091	769.572	1174.05
1.178	70.68	786.684	1241.38
1.18782	71.269	760.341	1255.89
1.19763	71.858	766.219	1227.78
1.20745	72.447	810.708	1131.66
1.21727	73.036	802.376	1203.96
1.22708	73.625	795.538	1161.77
1.2369	74.214	788.351	1212.11
1.24672	74.803	795.417	1164.5
1.25653	75.392	738.676	1182.29
1.26635	75.981	787.05	1167.74
1.27617	76.57	780.293	1193.19
1.28598	77.159	742.721	1191.44
1.2958	77.748	748.037	1218.41
1.30562	78.337	765.514	1154.97
1.31543	78.926	769.272	1194.29
1.32525	79.515	715.568	1203.68
1.33507	80.104	767.134	1196.27
1.34488	80.693	730.574	1233.94
1.3547	81.282	774.064	1193.47
1.36452	81.871	754.481	1210.87
1.37433	82.46	715.862	1228.45
1.38415	83.049	734.64	1178.24
1.39397	83.638	730.57	1184.53
1.40378	84.227	720.503	1221.41
1.4136	84.816	727.732	1164.69
1.42342	85.405	739.899	1183.89
1.43323	85.994	735.168	1167.55
1.44305	86.583	731.843	1167.32
1.45287	87.172	716.815	1202.15
1.46268	87.761	755.514	1162.11
1.4725	88.35	704.942	1163.49
1.48232	88.939	741.355	1197.01
1.49213	89.528	706.542	1141.36
1.50195	90.117	696.583	1167.31
1.51177	90.706	665.447	1176.62
1.52158	91.295	698.123	1166.31
1.5314	91.884	690.403	1194.53
1.54122	92.473	676.312	1179.46
1.55103	93.062	710.916	1173.97
1.56085	93.651	696.727	1183.66
1.57067	94.24	699.731	1168.84
1.58048	94.829	707.43	1175.99
1.5903	95.418	692.754	1211.58
1.60012	96.007	702.927	1146.3
1.60993	96.596	707.591	1136.84
1.61975	97.185	715.152	1161.06
1.62957	97.774	693.88	1186.87
1.63938	98.363	678.76	1217.31
1.6492	98.952	686.736	1188.47
1.65902	99.541	720.718	1185.14
1.66883	100.13	687.181	1158
1.67865	100.719	672.677	1230.39
1.68847	101.308	685.075	1163.04
1.69828	101.897	671.881	1218.96
1.7081	102.486	636.9	1153.27
1.71792	103.075	693.862	1155.39
1.72773	103.664	685.033	1155.64
1.73755	104.253	716.32	1165.81
1.74737	104.842	664.529	1174.42
1.75718	105.431	639.633	1171.92
1.767	106.02	646.511	1141.42
1.77682	106.609	655.442	1159.53
1.78663	107.198	678.57	1149.65
1.79645	107.787	672.114	1136.92
1.80627	108.376	658.803	1137.88
1.81608	108.965	657.245	1135.57
1.8259	109.554	672.346	1134.23
1.83572	110.143	672.599	1105.43
1.84553	110.732	648.867	1161.83
1.85535	111.321	694.141	1177.7
1.86517	111.91	642.463	1175.06
1.87498	112.499	641.894	1152.57
1.8848	113.088	640.528	1201.48
1.89462	113.677	653.725	1176.84
1.90443	114.266	655.48	1180.63
1.91425	114.855	668.022	1200.31
1.92407	115.444	666.542	1167.27
1.93388	116.033	623.303	1166.1
1.9437	116.622	652.418	1144.75
1.95352	117.211	638.588	1108.18
1.96333	117.8	645.578	1160.43
1.97315	118.389	646.602	1158.42
1.98297	118.978	660.586	1176.38
1.99278	119.567	610.97	1105.98
2.0026	120.156	616.728	1150.88
2.01242	120.745	620.123	1182.2
2.02223	121.334	632.134	1175.31
2.03205	121.923	625.091	1221.24
2.04187	122.512	621.391	1183.05
2.05168	123.101	608.755	1174.44
2.0615	123.69	625.892	1179.6
2.07132	124.279	588.311	1189.03
2.08113	124.868	585.329	1174.88
2.09095	125.457	634.567	1136.87
2.10077	126.046	610.431	1123.42
2.11058	126.635	587.638	1171
2.1204	127.224	574.094	1127.56
2.13022	127.813	624.186	1134.08
2.14003	128.402	626.448	1083.86
2.14985	128.991	620.274	1098.82
2.15967	129.58	572.783	1145.61
2.16948	130.169	611.988	1200.74
2.1793	130.758	601.337	1154.91
2.18912	131.347	619.758	1157.87
2.19893	131.936	568.794	1124.43
2.20875	132.525	584.276	1144.39
2.21857	133.114	579.4	1173.69
2.22838	133.703	556.263	1141.39
2.2382	134.292	591.35	1188.68
2.24802	134.881	594.085	1122.2
2.25783	135.47	597.492	1158.15
2.26765	136.059	605.911	1156.86
2.27747	136.648	577.834	1133.96
2.28728	137.237	618.244	1105.71
2.2971	137.826	619.03	1166.35
2.30692	138.415	571.462	1213.38
2.31673	139.004	585.963	1129.8
2.32655	139.593	624.874	1197.8
2.33637	140.182	618.662	1226
2.34618	140.771	582.457	1215.44
2.356	141.36	561.564	1221.65
2.36582	141.949	580.459	1159.41
2.37563	142.538	590.455	1164.28
2.38545	143.127	597.945	1167.24
2.39527	143.716	563.761	1182.07
2.40508	144.305	581.164	1160.57
2.4149	144.894	578.704	1158.96
2.42472	145.483	588.805	1164.47
2.43453	146.072	580.269	1191.32
2.44435	146.661	603.407	1168.69
2.45417	147.25	576.448	1147.83
2.46398	147.839	605.773	1204.75
2.4738	148.428	593.694	1191.63
2.48362	149.017	573.725	1173.08
2.49343	149.606	575.352	1154.14
2.50325	150.195	588.085	1152.1
2.51307	150.784	592.578	1182.82
2.52288	151.373	584.581	1211.74
2.5327	151.962	597.939	1176.63
2.54252	152.551	578.336	1247.08
2.55233	153.14	589.351	1128.48
2.56215	153.729	575.518	1181.66
2.57197	154.318	595.089	1137.2
2.58178	154.907	599.673	1189.39
2.5916	155.496	578.852	1141.59
2.60142	156.085	580.991	1169.98
2.61123	156.674	581.617	1165.01
2.62105	157.263	577.365	1199.02
2.63087	157.852	574.338	1239.14
2.64068	158.441	557.878	1206.72
2.6505	159.03	576.434	1179.96
2.66032	159.619	536.801	1255.72
2.67013	160.208	585.309	1192.71
2.67995	160.797	584.704	1170.15
2.68977	161.386	568.273	1178.29
2.69958	161.975	542.412	1188
2.7094	162.564	589.089	1205.09
2.71922	163.153	551.696	1204.8
2.72903	163.742	541.22	1140.95
2.73885	164.331	557.613	1163.75
2.74867	164.92	565.318	1157.97
2.75848	165.509	558.467	1205.71
2.7683	166.098	545.774	1213.15
2.77812	166.687	550.879	1196.1
2.78793	167.276	555.659	1189.51
2.79775	167.865	546.925	1196.88
2.80757	168.454	544.309	1168.67
2.81738	169.043	577.608	1248.21
2.8272	169.632	502.572	1214.27
2.83702	170.221	527.316	1223.39
2.84683	170.81	553.46	1220.23
2.85665	171.399	523.176	1251.59
2.86647	171.988	557.981	1272.91
2.87628	172.577	546.892	1258.66
2.8861	173.166	510.787	1219.72
2.89592	173.755	509.086	1233.17
2.90573	174.344	553.716	1223.74
2.91555	174.933	503.51	1288.16
2.92537	175.522	515.578	1205.29
2.93518	176.111	546.318	1238.28
2.945	176.7	528.209	1257.52
2.95482	177.289	526.745	1289.71
2.96463	177.878	519.464	1240.54
2.97445	178.467	543.537	1246.06
2.98427	179.056	527.477	1223.38
2.99408	179.645	530.339	1198.54
3.0039	180.234	552.033	1251.36
3.01372	180.823	523.482	1230.99
3.02353	181.412	540.212	1279.68
3.03335	182.001	534.626	1202.61
3.04317	182.59	504.961	1232.15
3.05298	183.179	556.505	1170.29
3.0628	183.768	528.657	1202.49
3.07262	184.357	537.33	1260.8
3.08243	184.946	546.312	1241.29
3.09225	185.535	549.219	1209.92
3.10207	186.124	523.853	1169.65
3.11188	186.713	512.87	1206.34
3.1217	187.302	541.691	1254.65
3.13152	187.891	515.499	1275.18
3.14133	188.48	504.518	1184.82
3.15115	189.069	495.837	1186.09
3.16097	189.658	539.819	1216.86
3.17078	190.247	524.026	1160.68
3.1806	190.836	513.26	1191.35
3.19042	191.425	512.676	1132.31
3.20023	192.014	551.091	1124.86
3.21005	192.603	489.152	1192.18
3.21987	193.192	535.157	1156.82
3.22968	193.781	494.652	1167.99
3.2395	194.37	519.708	1153.65
3.24932	194.959	501.328	1153.46
3.25913	195.548	491.973	1183.24
3.26895	196.137	495.408	1200.1
3.27877	196.726	491.315	1177.7
3.28858	197.315	497.128	1188.03
3.2984	197.904	496.009	1205.94
3.30822	198.493	491.905	1175.74
3.31803	199.082	512.154	1192.68
3.32785	199.671	461.211	1208.41
3.33767	200.26	483.448	1173.76
3.34748	200.849	497.117	1198.59
3.3573	201.438	495.429	1217.88
3.36712	202.027	478.026	1177.04
3.37693	202.616	505.348	1174.96
3.38675	203.205	503.359	1197.88
3.39657	203.794	517.409	1166.75
3.40638	204.383	491.668	1211.74
3.4162	204.972	490.371	1186.58
3.42602	205.561	495.303	1209.94

## Sheet: Background
Time(min)	Time(ms)	Control 1	Control 2	Control 3	Control 4		Mutant 1 (big)	Mutant 1a (big)	Mutant 2 (small)	Mutant 3 (small)	Mutant 4 (small)	Mutant 5 (big)	Mutant 7 (small)	Mutant 8 (small)	Mutant9 (small)	Mutant 10 (small)
0	0	1239650	801371	1525080	1304567		1486864	1201591	787128	457221	439179	2052725	1043665	1041676	842032	690828
0.00981667	0.589	1158796	764225	1519880	1331184		1486791	1396561	786115	452045	539227	1946991	1052716	978228	879997	702384
0.0196333	1.178	1217912	793053	1442389	1317634		1616497	1319823	774758	422350	480072	1964889	1061532	997582	883238	689171
0.02945	1.767	1221765	767653	1494827	1299454		1550277	1341287	755328	434756	426111	1962599	1043767	994876	861637	695297
0.0392667	2.356	1184748	795938	1468035	1323379		1649254	1242390	779667	440222	461657	1872552	1031495	971776	823657	676563
0.0490833	2.945	1161601	809831	1444662	1302562		1638130	1337335	786224	463325	482952	1951377	1039562	1004442	873985	723777
0.0589	3.534	1183180	763929	1448910	1303854		1554243	1182476	779172	453540	468300	1937500	1001317	1001136	847444	696833
0.0687167	4.123	1173361	793623	1456809	1258832		1544006	1224689	771283	444526	428039	1977978	1015451	1051386	829833	684655
0.0785333	4.712	1190735	784922	1451113	1271538		1486073	1347445	775190	449865	529295	1873099	1037833	991802	842469	680100
0.08835	5.301	1113752	751004	1463372	1269326		1632203	1251817	799869	461409	495812	1959306	1024057	970240	890098	689144
0.0981667	5.89	1123558	755371	1437715	1257455		1553627	1234659	798419	439235	414522	1925367	1067294	978079	830878	695302
0.107983	6.479	1175222	741216	1438696	1257788		1461333	1219884	790451	443719	451034	2016191	1039187	992739	868422	685144
0.1178	7.068	1119253	777466	1475304	1263113		1576678	1253085	770917	437985	490807	1942244	1041052	1014266	870394	650069
0.127617	7.657	1127580	781199	1438287	1260443		1568102	1276585	801496	443559	431159	1930657	999413	962645	895040	661389
0.137433	8.246	1157359	806839	1442067	1261583		1497774	1291128	760693	432895	484981	2004750	1055008	1000167	864668	727914
0.14725	8.835	1131063	766363	1466234	1283392		1573418	1312805	773482	432789	492990	1864438	1065880	1001777	890402	694111
0.157067	9.424	1103292	778309	1451928	1284499		1601096	1322335	757586	436607	480865	1904142	1074386	997982	883374	725322
0.166883	10.013	1111775	770061	1470319	1269765		1611864	1284159	810070	456181	448367	1999154	1018663	956048	866552	706340
0.1767	10.602	1117302	771709	1472910	1263477		1600876	1116488	761186	441909	475995	1944901	1040991	972922	869639	706319
0.186517	11.191	1163465	804496	1479984	1283824		1486610	1218543	795221	452553	444643	1992661	1078322	963137	870583	684616
0.196333	11.78	1151361	805552	1480337	1294166		1618243	1282061	756480	432283	473169	1967648	1051554	998454	904322	669938
0.20615	12.369	1098648	758307	1464200	1227211		1490130	1268207	760549	465968	470696	2081667	1073890	1010242	854760	707130
0.215967	12.958	1156531	777681	1450934	1287335		1637780	1283207	713027	432367	439290	1993951	1055072	989157	869168	666770
0.225783	13.547	1087311	781277	1488090	1301660		1484904	1326031	738615	422200	469585	1977920	1045992	958775	882722	705689
0.2356	14.136	1059530	778352	1452347	1283358		1568311	1280067	760993	433401	479377	2046911	1025757	954825	876818	702779
0.245417	14.725	1081067	742828	1454545	1263187		1593514	1397683	761063	438534	483290	2043333	1065476	949024	845899	677900
0.255233	15.314	1131054	762165	1413035	1275816		1492006	1208915	769866	411018	476551	1993559	1100166	926207	860272	680583
0.26505	15.903	1180474	762665	1428032	1273303		1595384	1254524	774110	442956	434386	2053701	1065169	986628	883388	672174
0.274867	16.492	1092922	775012	1455852	1234243		1507254	1246335	795128	439306	430295	1973481	1113835	976396	863029	684916
0.284683	17.081	1085467	721433	1454396	1254222		1512175	1380543	727986	445533	457749	1909219	1057452	958660	875936	658577
0.2945	17.67	1015730	737817	1306141	1177892		1393000	1023781	681505	387723	456725	1726691	992528	822807	828469	627755
0.304317	18.259	1081590	737116	1445851	1195889		1379141	1112018	680892	376056	400734	1791923	1029666	848788	832828	627991
0.314133	18.848	1058763	718874	1409926	1204429		1299153	1033616	696616	376013	430242	1842108	1045453	865282	856648	657957
0.32395	19.437	1066196	737614	1455967	1271003		1440192	1131659	716831	398842	413913	1831179	1090092	895627	793426	665852
0.333767	20.026	1037866	723505	1478818	1234866		1400034	1066726	736319	388897	453449	1829744	1067130	926967	856354	674103
0.343583	20.615	1024068	728078	1416527	1266126		1476429	1164152	725947	389752	441928	1938873	1090139	900283	907320	670752
0.3534	21.204	995752	720356	1469980	1185710		1529746	1193872	744457	396136	493246	1921639	1071165	917158	893118	641750
0.363217	21.793	1029024	719267	1460952	1250033		1477746	1147384	745090	415272	477188	1929080	1101755	937517	876551	680617
0.373033	22.382	1023629	744529	1427374	1225497		1537130	1209415	752847	403441	491188	1917315	1045956	888011	860942	673050
0.38285	22.971	1026382	741524	1418602	1221160		1495198	1107128	764276	368484	462367	1899142	1060546	912785	837309	671917
0.392667	23.56	1057171	714407	1468988	1212018		1547881	1154012	760167	453952	516957	1910549	1074250	903087	866443	650895
0.402483	24.149	1020493	765172	1451277	1226139		1675712	1134360	719186	426844	465855	1895978	1113239	913443	860782	645631
0.4123	24.738	979065	696321	1458326	1198751		1671429	1099860	731977	432988	455338	1938951	1065869	910850	837233	696248
0.422117	25.327	990944	753031	1394284	1210714		1555588	1094244	764035	419294	464672	1922796	1105810	898439	870012	628845
0.431933	25.916	985109	709140	1387353	1199673		1602943	1066799	728930	427938	489063	1990488	1066411	915784	842374	663238
0.44175	26.505	1021075	705223	1398025	1265295		1434994	1177939	763049	396339	486367	1918136	1121088	889303	877142	632871
0.451567	27.094	990024	715298	1409248	1232040		1651977	1252909	760622	402606	419652	1941648	1088296	869027	836378	664191
0.461383	27.683	946676	742550	1421211	1191856		1552492	1084463	723023	391814	453628	1937525	1065742	892272	815089	651201
0.4712	28.272	941279	738971	1405437	1221929		1593588	1193037	760249	418819	445019	1990741	1087898	923538	832014	648133
0.481017	28.861	1003486	712312	1429218	1238461		1610774	1100409	744153	414219	437522	2019747	1082479	920776	858304	670975
0.490833	29.45	994480	720192	1422218	1261791		1652661	1154000	680958	394956	534396	1899654	1076250	893753	852527	661348
0.50065	30.039	956996	699636	1434992	1234883		1646079	1059360	749331	377353	464860	1974867	1029761	913811	828297	637000
0.510467	30.628	974548	732399	1420170	1257529		1599808	1085104	711895	389560	472812	1934040	1094405	869659	853167	647047
0.520283	31.217	968145	679701	1406691	1230501		1718384	1161140	699907	391862	436551	1900315	1033962	898843	866321	670429
0.5301	31.806	976859	726256	1446331	1215029		1506684	1108018	734678	416768	465754	1853599	1100895	891535	798911	634527
0.539917	32.395	953191	694379	1409618	1243604		1599282	1003201	691177	403265	507169	1945843	1089982	898240	835554	619347
0.549733	32.984	981137	719107	1400271	1175617		1475825	1002037	700097	394942	510261	1871793	1058602	933279	848774	652723
0.55955	33.573	974407	704661	1428966	1240030		1582898	1173713	706484	387048	512266	1951222	1069862	944865	863006	673656
0.569367	34.162	963204	715885	1399556	1210264		1602503	1093976	724399	386262	486493	1894154	1035916	944072	836012	645324
0.579183	34.751	958991	702607	1438474	1222862		1554452	1054018	712291	416619	481734	1877938	1045024	862135	846176	636430
0.589	35.34	968281	676726	1436215	1200200		1480949	966110	737608	403729	469512	1957059	1078851	897799	882670	615584
0.598817	35.929	947198	680777	1482122	1202228		1557051	1102073	711719	381186	422990	1902608	1063789	891294	881489	655239
0.608633	36.518	948937	708266	1399702	1178658		1434559	1009262	705706	399219	459135	1940420	1037221	880878	871860	660333
0.61845	37.107	914944	715560	1422013	1229682		1417684	1098506	703076	397425	442643	1850222	1053081	885976	864417	666976
0.628267	37.696	949325	694451	1380262	1199098		1564418	984591	738513	423906	477961	1803935	1073768	910317	851250	633744
0.638083	38.285	938164	718319	1404803	1212484		1431141	877707	746166	383311	467662	1897651	1073779	884383	885879	631409
0.6479	38.874	952226	681898	1381771	1181998		1531757	964866	725951	392105	451551	1884404	1056528	873909	856141	628706
0.657717	39.463	943949	696062	1411438	1200761		1507322	1012110	701557	388498	469826	1843093	1071955	903901	820656	662645
0.667533	40.052	920995	670831	1381635	1197622		1540599	944104	742724	427842	484787	1926361	1097695	859207	862080	635023
0.67735	40.641	957316	652163	1444560	1256581		1527876	942573	701935	397819	452546	1859102	1094438	833944	852993	673594
0.687167	41.23	953237	684333	1386297	1203553		1566554	997262	685143	392847	513522	1929867	1090487	842755	840256	648573
0.696983	41.819	898824	673087	1437807	1206010		1528554	960256	718765	391597	454807	1884225	1038977	872636	837793	645137
0.7068	42.408	921960	669074	1413990	1197019		1586107	873726	714018	377844	415097	1859494	1066827	881188	844806	649686
0.716617	42.997	945048	691038	1390871	1207604		1540147	966561	667011	372741	435691	1771861	1087794	842091	820113	680642
0.726433	43.586	922140	684734	1397229	1196822		1624565	911713	689795	372344	538729	1888519	1098101	893255	840467	627596
0.73625	44.175	916745	675133	1386594	1164568		1542582	944171	746575	369260	445386	1868818	1052684	884096	844123	692393
0.746067	44.764	937341	719276	1453388	1216166		1535554	807488	713463	390720	423913	1812025	1099124	833529	837587	649089
0.755883	45.353	922779	709890	1444687	1146436		1607746	918281	715895	390140	417106	1854290	1082446	868000	847223	634254
0.7657	45.942	924943	647580	1439038	1185274		1648610	829646	698751	413696	487469	1782019	1060296	851645	834558	658666
0.775517	46.531	911377	685508	1419090	1176442		1626520	955781	691473	409170	459309	1933003	1011350	848987	849853	680840
0.785333	47.12	919859	676513	1434424	1206361		1661209	880762	676281	393216	403391	1911173	991438	931154	804335	634705
0.79515	47.709	871380	671459	1416110	1244269		1624525	995774	692129	394590	457773	1922256	1004360	845976	787164	625291
0.804967	48.298	898733	717288	1437586	1176547		1526345	987482	670909	401479	472744	1887923	1092917	876370	787737	631312
0.814783	48.887	891039	698484	1403717	1253767		1567831	952988	703596	403033	495763	1899080	1054670	870714	801419	667509
0.8246	49.476	861899	644542	1407757	1206335		1526915	901189	707568	377428	473995	1900204	1010800	846677	800381	652480
0.834417	50.065	899562	670134	1416500	1218883		1599243	950165	703837	397093	478517	1893414	1030084	880151	816620	623613
0.844233	50.654	881344	674634	1427813	1236405		1589672	877811	716257	384794	413512	1850716	1008817	920640	828392	673988
0.85405	51.243	892227	699443	1413840	1172830		1587881	885640	697073	371292	499217	1858194	1049060	898108	810906	653314
0.863867	51.832	847517	701621	1437673	1195634		1514288	847774	699075	361269	488155	1907228	1061127	886296	817524	626832
0.873683	52.421	850757	668898	1405451	1191304		1559576	828799	713591	382078	435836	1874074	1072779	888899	824473	645473
0.8835	53.01	854497	685590	1413275	1196320		1511153	988732	710533	373676	397271	1914022	1028019	875978	856152	625935
0.893317	53.599	858278	689463	1356810	1243286		1603797	844683	712985	365208	453797	1914099	1057337	864664	817643	629905
0.903133	54.188	895779	669646	1415533	1190680		1530966	896579	690864	370986	350184	1847198	1054641	863046	837362	629175
0.91295	54.777	879450	665626	1399643	1187854		1378266	909451	712132	408246	423662	1957188	1047180	844430	800801	637681
0.922767	55.366	896764	660123	1356756	1185218		1508373	879585	725765	381187	490459	1952830	1080027	854276	803999	654098
0.932583	55.955	851905	691173	1412146	1201381		1580503	870890	690783	383067	443961	1897052	1009957	902580	833081	648849
0.9424	56.544	835716	675849	1435707	1208079		1553542	1051323	718931	373786	477565	1866241	1040886	886753	858845	661535
0.952217	57.133	845601	658021	1432080	1187930		1616424	870768	712647	376579	446203	1824401	1019385	881377	822980	651224
0.962033	57.722	876061	688509	1374615	1169362		1583305	937402	726581	406963	462686	1894494	1025233	878456	808509	679524
0.97185	58.311	855742	634346	1396813	1190910		1549706	974317	733501	393645	423691	1926824	1020795	890025	857019	600194
0.981667	58.9	870557	669599	1463709	1155601		1514350	945963	689087	376265	419029	1961034	993004	864887	857957	653912
0.991483	59.489	869664	682943	1402399	1152489		1548672	879713	689918	361664	414106	1832133	1036923	894765	874901	632106
1.0013	60.078	841434	630023	1417082	1181452		1556435	870012	690549	366153	440256	1899071	1032092	905675	828452	643010
1.01112	60.667	827477	646775	1425507	1197672		1468186	808890	710774	380111	426498	1911253	1032362	914313	837586	656580
1.02093	61.256	832463	677495	1429918	1172990		1526266	760652	691060	369321	431952	1845299	1046855	878762	822429	644953
1.03075	61.845	865076	642164	1444863	1173479		1388604	788445	683059	360176	441652	1920343	1055076	882640	860153	665520
1.04057	62.434	832189	668947	1433461	1201541		1500537	714335	731373	366369	431594	1868960	1067011	922936	806199	624655
1.05038	63.023	833093	688724	1459668	1229885		1393102	676561	728492	378930	406005	1900191	1035653	902134	798017	638078
1.0602	63.612	838763	635156	1438270	1186211		1537763	835104	714433	391044	442188	1862917	1007079	879868	840260	647419
1.07002	64.201	805304	671196	1428698	1178908		1656571	723311	685263	377002	405981	1953142	1026266	860481	821219	639684
1.07983	64.79	828637	659566	1373724	1177646		1516910	794781	712952	357341	464188	1927642	1045830	944723	823322	638062
1.08965	65.379	815586	653046	1431128	1180543		1633831	705549	708632	368222	390101	1901148	1050012	906476	798603	623181
1.09947	65.968	827031	672920	1407442	1173611		1410164	765835	726996	369994	406778	1881176	1015710	899158	816667	615454
1.10928	66.557	797340	641340	1407923	1199811		1608904	785000	719084	365425	374309	1840583	1006920	946493	834886	637223
1.1191	67.146	836113	675608	1384825	1189688		1489136	726134	713218	352522	445261	1835411	1020552	948892	860374	654213
1.12892	67.735	794360	643557	1438768	1164036		1537028	707433	696214	344252	440126	1871824	1009952	931005	825067	610072
1.13873	68.324	792227	663937	1398485	1165379		1445706	716085	713699	368093	467159	1939167	1033334	911776	822997	616765
1.14855	68.913	807390	640873	1447860	1154134		1555441	678311	736626	378148	475860	1910269	1009958	960775	777080	613783
1.15837	69.502	772232	636658	1490250	1131883		1522192	737250	676125	354608	444256	1858423	1016762	951270	795417	628583
1.16818	70.091	778290	659585	1410452	1113798		1500424	689732	687226	361221	452309	1960648	1059718	916962	820721	616963
1.178	70.68	796906	670864	1401767	1175158		1533073	609890	705129	366098	451314	1843948	1040059	916296	795440	640804
1.18782	71.269	771101	648988	1471354	1114107		1568271	612293	695842	377369	442754	1932250	1060801	921157	814752	626022
1.19763	71.858	787413	643527	1421139	1154958		1512808	681134	691217	344174	489367	1940534	1018789	915683	820128	597910
1.20745	72.447	846413	658560	1445817	1168704		1510847	619207	649252	367748	369285	1879815	1020517	935712	808032	637004
1.21727	73.036	828482	666601	1433388	1157622		1595288	605506	709184	360543	469966	1882670	1016939	900633	820988	630075
1.22708	73.625	848010	677725	1439235	1161333		1525644	563909	678966	363617	438266	1819349	1000394	919303	850235	635471
1.2369	74.214	819554	658641	1399298	1158982		1636017	513640	675907	362615	412430	1904571	1023082	908398	843828	638282
1.24672	74.803	808093	663785	1417779	1141383		1480667	669335	683325	349253	428961	1883235	995793	953604	775184	628323
1.25653	75.392	825357	636923	1448422	1150888		1528249	639409	701879	344950	400990	1927574	1028921	964611	827764	623680
1.26635	75.981	807937	664077	1439445	1179843		1558085	559195	730217	326369	437546	1940664	999842	926966	812456	635773
1.27617	76.57	824121	676162	1431192	1168891		1629367	591768	666120	358276	450517	1873815	1015471	942175	829752	614000
1.28598	77.159	796297	641357	1422180	1142226		1613068	572957	715897	348300	486676	1890083	975042	934933	828742	624727
1.2958	77.748	776938	660580	1421032	1146490		1539356	549183	710065	349369	443169	1977361	1008841	930542	804369	615181
1.30562	78.337	795323	668918	1400315	1178024		1615390	580537	659498	359139	432754	1872164	991939	888033	775476	625833
1.31543	78.926	825343	676602	1382956	1164007		1454475	533646	661782	365410	435845	1911877	964212	931752	802998	627612
1.32525	79.515	745752	647471	1380725	1152693		1682571	578902	682564	362906	423652	1932278	971738	931039	808679	630663
1.33507	80.104	828081	660739	1430535	1141035		1449537	585415	666494	332141	453000	1908367	981391	972199	838411	627376
1.34488	80.693	769656	677765	1385147	1182046		1539164	597012	728532	346928	412246	1889926	1019786	941255	847562	596424
1.3547	81.282	820649	646411	1420368	1120548		1535339	514146	711492	347161	415565	1943552	981996	947575	818291	607549
1.36452	81.871	770317	645579	1375161	1154068		1522531	512823	667647	350329	391333	1967336	1012596	945924	847043	631454
1.37433	82.46	808833	647664	1404193	1140416		1431898	493171	662655	356454	409932	2011948	1009750	940612	834749	604889
1.38415	83.049	785287	649641	1373595	1140105		1436921	585902	747790	349466	400425	1956435	958351	913066	835272	649327
1.39397	83.638	754561	668303	1394817	1157117		1533853	436000	729008	354143	384324	1947926	1006092	944832	812923	637129
1.40378	84.227	782413	653195	1404216	1148851		1460333	525165	700572	342588	406304	1927207	1002036	905449	809272	625872
1.4136	84.816	777500	660381	1395252	1158385		1488299	474287	711250	351197	428179	1952423	1012580	900112	819661	598044
1.42342	85.405	779080	680255	1382925	1143659		1449667	451390	656744	352073	434725	1907892	976493	937377	817757	616517
1.43323	85.994	759088	634123	1424804	1129871		1564497	486598	718491	356772	389106	2044716	1000514	938008	850401	587881
1.44305	86.583	773652	635904	1421664	1114827		1431057	488646	737872	353031	423831	2040812	978067	932076	810699	640345
1.45287	87.172	774732	653021	1395465	1118596		1522904	445165	700478	341194	448633	1926997	998621	912145	808800	640280
1.46268	87.761	781796	619947	1424487	1126117		1510294	419348	756902	335918	364797	1878951	984733	910945	805616	603675
1.4725	88.35	736388	655711	1379949	1089886		1433943	397280	710750	372318	442768	1926701	930136	926113	829902	654411
1.48232	88.939	750608	638671	1416492	1160813		1622780	335409	749288	344056	438464	2034966	986499	925412	820956	610605
1.49213	89.528	757010	649111	1386603	1167043		1616322	424628	692226	359623	447275	2001670	970102	970858	810839	593883
1.50195	90.117	755402	679965	1402959	1147018		1477661	324098	697273	349874	419758	2035889	1006628	950021	799497	635599
1.51177	90.706	747928	634630	1417689	1195239		1617458	384390	694457	332260	438295	1955466	931251	913323	813796	657956
1.52158	91.295	757297	639637	1409165	1146865		1586898	327287	683942	354990	395019	1969969	972698	879050	811885	656969
1.5314	91.884	759224	641001	1330146	1160084		1511226	313854	667103	323885	464459	1926080	958936	943858	855491	637885
1.54122	92.473	757469	654669	1404035	1158724		1356520	423951	718723	376368	434517	1926407	921672	914470	799245	633621
1.55103	93.062	742471	634716	1367640	1149992		1558435	300585	701783	366840	419589	1982568	932796	920194	819264	616073
1.56085	93.651	721748	632104	1369166	1155743		1501525	333000	658930	374086	475628	1855213	976470	925793	835028	637487
1.57067	94.24	757206	632292	1377246	1146477		1493367	320982	717650	343436	425097	1909043	985719	930633	801042	611158
1.58048	94.829	703985	628693	1459350	1140955		1448960	397140	696326	349370	438841	1908963	982598	894501	832285	608516
1.5903	95.418	717574	603545	1375923	1182963		1434593	338890	684391	344011	477734	1949287	960414	899373	846937	640936
1.60012	96.007	741458	634184	1383935	1172876		1354825	363701	706446	354012	439928	1915207	990372	906577	799588	606069
1.60993	96.596	730594	625226	1375869	1163814		1482288	301628	677077	345643	428159	1981997	940414	894987	805202	640886
1.61975	97.185	736648	657655	1314024	1127273		1453819	300506	693861	350177	450217	1999827	980075	907120	811703	625300
1.62957	97.774	719978	645275	1350510	1144187		1636870	340183	687371	364494	416541	2023043	971003	911966	841016	593684
1.63938	98.363	715616	613400	1334689	1177055		1450734	315409	691501	339101	426700	1984994	961754	911459	823947	579587
1.6492	98.952	770660	626894	1367537	1146026		1493079	310317	689404	323346	409807	2001806	955956	931328	835898	593031
1.65902	99.541	719955	616779	1369116	1155369		1474446	223683	697937	347798	430551	1995145	928582	888535	827671	595691
1.66883	100.13	723267	603331	1307752	1210730		1447249	233793	709855	335582	463908	1995176	943708	857599	840321	610267
1.67865	100.719	723122	611060	1400170	1152579		1497090	263787	751107	330256	407488	2015651	947117	898456	828785	578768
1.68847	101.308	722860	624249	1354186	1154825		1547294	271250	666534	354117	432773	1906309	953649	886744	840673	618915
1.69828	101.897	705682	629321	1389279	1214870		1488130	207183	685744	349494	450831	1923806	927232	873874	877044	589614
1.7081	102.486	698178	613601	1394018	1198904		1511610	221165	698869	354061	399063	1962787	908479	898641	798357	570499
1.71792	103.075	714227	629723	1369140	1193572		1363746	253201	677647	338479	414947	1940599	950061	919789	823859	591734
1.72773	103.664	718470	637482	1366892	1161092		1478192	226415	689255	349426	424879	1944515	932595	897810	786964	607406
1.73755	104.253	747771	631426	1333116	1161319		1567712	185677	696423	363819	411039	1890475	929626	883772	800801	589777
1.74737	104.842	724568	628787	1353547	1174952		1533475	270354	700225	340502	389266	1940981	935655	850560	830428	601502
1.75718	105.431	744627	632827	1409926	1179464		1439898	170549	700428	325179	357367	1896167	934276	932954	826674	601061
1.767	106.02	711509	646549	1378804	1171862		1463932	194726	726983	346863	421657	1839549	923654	884004	863143	629477
1.77682	106.609	742746	653248	1407152	1178086		1504554	212646	722262	339823	404184	1905707	903407	888215	837187	596861
1.78663	107.198	722546	607825	1396304	1185538		1545311	178726	709591	348966	411227	1876210	924933	886443	805681	624591
1.79645	107.787	723584	612294	1349314	1168068		1470198	120433	726086	341869	438812	2047432	906525	927810	846182	609728
1.80627	108.376	718040	630723	1394870	1196201		1559006	119567	673916	351797	399498	1989287	908351	940544	809787	607816
1.81608	108.965	710989	615899	1357211	1155951		1468751	175585	676992	334741	440328	1898037	911098	856956	802468	594757
1.8259	109.554	730351	581627	1403353	1120587		1535616	155829	674793	377517	467546	1985685	900083	908778	811039	610714
1.83572	110.143	723665	617116	1406978	1171731		1529542	109098	678976	339605	421599	1964302	939407	906942	773416	631687
1.84553	110.732	730140	603537	1338557	1172187		1605960	96780	666470	328166	431594	1904250	914386	902363	817335	612603
1.85535	111.321	730443	603173	1349604	1132823		1505435	118213	685636	319026	452106	1899120	876100	926936	819005	598311
1.86517	111.91	711691	618691	1355724	1156253		1516096	120128	663627	330544	389077	1967364	917358	899851	794061	592042
1.87498	112.499	705050	626452	1304721	1147732		1451537	173494	671813	343807	377536	1973515	935506	899954	846744	618025
1.8848	113.088	698541	613522	1358949	1162993		1563096	151616	669835	331764	377575	1926346	953593	918817	819094	611833
1.89462	113.677	691222	615367	1378739	1140327		1474746	105610	718689	353094	446913	1943022	936205	871675	810362	639938
1.90443	114.266	737107	633539	1336524	1162509		1449401	122305	658255	332788	413377	2073590	911168	883030	808281	619732
1.91425	114.855	741275	637852	1346369	1166869		1443684	150402	694788	347935	416087	1929444	927108	877959	800943	605749
1.92407	115.444	716326	611927	1344417	1225851		1495706	130768	709506	348371	385874	1975722	901594	881801	839455	586383
1.93388	116.033	702736	626802	1328385	1173577		1490107	104744	697513	342281	426870	1899475	955574	884057	816507	612304
1.9437	116.622	680218	656668	1363375	1180563		1484520	92110	677003	339175	469338	1932926	959473	938026	780124	609850
1.95352	117.211	718637	628841	1363852	1196312		1485582	142134	675184	342750	459604	1949765	939594	874392	780324	598431
1.96333	117.8	690419	645704	1341881	1204115		1494277	110207	650444	319175	386396	1949309	937520	843780	818728	598428
1.97315	118.389	743887	614240	1360638	1132210		1435333	160555	692416	314683	462990	1992917	975868	885349	787820	596491
1.98297	118.978	703050	630760	1353289	1175114		1493672	95317	689065	324131	470464	1949019	961665	939065	763758	598863
1.99278	119.567	668653	642885	1381867	1154728		1519949	137091	686385	325887	463106	1964781	899388	930998	786408	611687
2.0026	120.156	692992	641042	1367465	1170931		1515960	87305	681023	317002	421507	1871327	996323	895224	776401	604155
2.01242	120.745	680361	607039	1351605	1130568		1530277	123543	710487	326425	441053	1920991	948908	857347	771159	575028
2.02223	121.334	669200	600722	1362017	1149293		1479209	124902	723885	301781	392739	1996398	958922	903644	815227	625100
2.03205	121.923	684467	634183	1312473	1192478		1423503	107585	716767	335192	391386	2012037	975855	891774	800105	608645
2.04187	122.512	667522	624134	1338049	1212168		1587169	127866	694564	357836	395444	1890404	941326	905278	801266	624867
2.05168	123.101	686605	611232	1305156	1153889		1463633	108451	684494	332653	396251	1926250	926731	916890	821218	567742
2.0615	123.69	692677	621552	1330188	1181788		1569294	129927	679325	337300	425087	1910932	940866	909231	796411	599612
2.07132	124.279	688328	602224	1297785	1172221		1374006	154567	692948	346161	382609	1952392	946851	890790	806454	595924
2.08113	124.868	700059	654706	1324999	1199369		1495350	156902	654487	333535	385454	2097506	935132	940067	810952	622228
2.09095	125.457	670637	625472	1344009	1191466		1348316	128902	699215	314367	440367	1893003	917348	924227	793613	600567
2.10077	126.046	645329	645960	1310800	1167836		1391090	114963	678969	315035	428150	2043102	950352	918952	822446	622378
2.11058	126.635	656500	659284	1356526	1204999		1480554	128104	656650	323848	421242	1910040	926915	908458	789176	602002
2.1204	127.224	645938	631933	1359778	1198300		1420266	105177	680011	332798	369860	2004944	963031	887141	763087	622595
2.13022	127.813	671946	640771	1315948	1149616		1428797	123311	682859	314007	438754	1910948	941143	912589	779642	590262
2.14003	128.402	667517	628273	1323306	1148274		1516311	158866	659105	336036	376261	1944633	964338	905498	775996	599831
2.14985	128.991	672607	643649	1355750	1124482		1341407	157317	697032	305038	376725	1879404	895440	893358	779804	605964
2.15967	129.58	635867	618633	1357659	1171586		1458107	130829	677781	310119	388647	2120395	913552	929847	779693	610323
2.16948	130.169	690840	645882	1334023	1171709		1386136	149323	663267	336094	370295	1895429	921676	894291	784653	595685
2.1793	130.758	643794	634618	1322996	1180965		1475650	135945	646895	314120	418754	1950309	927996	887123	806995	607053
2.18912	131.347	653231	645593	1348965	1150926		1362864	116195	691411	326469	429575	1905265	934929	886277	794891	608770
2.19893	131.936	621000	617587	1334089	1185678		1463887	152470	663387	322117	425411	1959762	936612	922029	812868	618792
2.20875	132.525	657166	622886	1416943	1151768		1380000	146927	657646	310302	390560	1946944	956588	892604	808487	628066
2.21857	133.114	635608	593824	1315853	1149329		1507938	101287	694959	326973	384836	1948235	967520	891959	828184	606563
2.22838	133.703	635447	640012	1320028	1138966		1441254	118835	652399	332285	359290	1922062	985248	870058	797838	578044
2.2382	134.292	647163	647474	1338701	1104737		1498893	106530	657579	309531	377435	1947861	980678	869297	855476	615619
2.24802	134.881	643126	612530	1323379	1145934		1557266	126939	648385	319024	386217	1870247	989643	912532	792799	600288
2.25783	135.47	661308	640583	1355050	1108740		1546531	77939	637193	344086	369372	1891451	959414	910306	782521	600699
2.26765	136.059	665117	629214	1351410	1180127		1467260	101811	660630	314181	420377	1905522	930044	896867	804957	629660
2.27747	136.648	639173	621098	1329126	1148932		1505186	111079	618007	319439	391937	1924414	925913	903588	794892	614376
2.28728	137.237	679398	618638	1337246	1125541		1474158	105171	663201	336399	410734	1883802	945798	861951	792588	598163
2.2971	137.826	675349	602234	1328679	1174172		1448243	84744	650508	307175	389164	1966849	966349	931645	832838	632005
2.30692	138.415	655346	618501	1381195	1120609		1397712	98945	650110	328312	382454	2007361	929173	887694	805931	649281
2.31673	139.004	637861	607256	1339178	1154645		1433401	88488	664200	311993	370754	1897318	969317	935291	789826	658150
2.32655	139.593	659422	634216	1396082	1153087		1474028	139476	620809	313660	306802	2008096	915674	917466	809094	608687
2.33637	140.182	646363	620592	1348475	1142807		1364870	121902	653111	315254	333029	1986654	936063	934964	797110	631688
2.34618	140.771	640255	608419	1363680	1154763		1482384	146134	644523	336577	358522	1937688	903123	909582	771167	607343
2.356	141.36	657570	610276	1377135	1116727		1439797	116774	682924	320207	378169	1969161	930269	885206	798246	600537
2.36582	141.949	614789	605009	1328615	1118308		1454960	102756	644114	328848	372242	1948417	915903	914412	775580	637192
2.37563	142.538	635086	567671	1304979	1141885		1402107	100445	642318	328531	388150	1925377	956640	882383	803704	604170
2.38545	143.127	643995	637573	1338651	1143300		1393695	141963	595817	310244	373464	1945657	911910	914016	796178	616743
2.39527	143.716	633519	638929	1305494	1164816		1258141	121720	670398	328263	466179	1825620	915114	890288	795264	606106
2.40508	144.305	631128	584823	1265461	1132723		1348638	134128	628122	319868	364348	1838102	949809	873018	782013	643475
2.4149	144.894	616589	604548	1339422	1146541		1500203	209628	630361	295258	334126	1914611	900413	884606	797105	568585
2.42472	145.483	626803	593227	1353157	1142251		1397000	194220	633790	326081	397850	1896528	860044	910350	819793	568475
2.43453	146.072	635247	585099	1327846	1131139		1363486	185287	664467	337410	347135	1944602	880768	898688	829104	611195
2.44435	146.661	665345	579679	1362182	1151920		1362927	134134	630534	314542	358990	1884895	902786	926955	824527	535915
2.45417	147.25	606566	602671	1334211	1135212		1498989	99006	620297	335243	383923	1859259	870835	860872	807653	574924
2.46398	147.839	619258	574412	1329646	1135421		1411808	99415	669688	340617	409894	1948685	877753	901636	822745	606791
2.4738	148.428	630703	576099	1351305	1152737		1441774	96640	652323	325107	395522	1963065	851843	917477	849381	584907
2.48362	149.017	623503	604260	1307032	1153494		1451186	105122	651972	336633	380406	1894914	899288	897255	815570	576331
2.49343	149.606	662126	587458	1298466	1120200		1470655	91982	649124	334240	377106	1860948	879794	908054	812685	592316
2.50325	150.195	625045	568162	1323229	1159957		1380198	88921	645058	333369	375976	1865855	870167	870901	804999	600954
2.51307	150.784	644149	602979	1342189	1173185		1454542	112585	613688	321219	337556	1897111	886893	941081	796386	616705
2.52288	151.373	623931	558619	1326616	1140204		1412751	57098	625584	318649	335087	1820164	888810	903440	834234	592824
2.5327	151.962	639356	614606	1307889	1134570		1410113	68293	587432	309348	349459	1850506	875828	908897	791255	602555
2.54252	152.551	623331	572183	1318339	1146553		1313960	49524	648496	319079	369903	1937623	931010	892600	830551	624427
2.55233	153.14	645312	622467	1327838	1149416		1357893	83018	649664	308209	387643	1830559	914126	926180	794474	591412
2.56215	153.729	630623	595497	1287682	1114910		1394390	63799	612661	338739	336362	1906327	912968	908057	809633	621576
2.57197	154.318	621260	595832	1312807	1148672		1512209	58030	627338	318345	362082	1896485	933431	929312	809992	627559
2.58178	154.907	632307	597991	1320511	1138882		1364774	90890	631066	319438	359507	1924238	929169	911735	806670	599682
2.5916	155.496	631796	618546	1280256	1130494		1567441	109104	605045	303742	293570	1889361	921761	890327	817986	605049
2.60142	156.085	618845	596642	1268327	1110062		1442452	74323	637733	308019	331459	1977231	942249	954336	795652	615796
2.61123	156.674	623457	591208	1323738	1110783		1440271	85323	642855	307045	367271	1974321	921526	903430	809077	630443
2.62105	157.263	607758	586964	1257104	1134534		1455520	113750	642866	316761	311947	1861716	901686	906386	835845	596929
2.63087	157.852	625828	610179	1314333	1133676		1418768	63774	628359	304698	303242	1971747	919223	895259	789148	583720
2.64068	158.441	607331	598477	1308501	1148557		1435350	92774	649364	327851	342063	1901494	954162	886978	821381	607023
2.6505	159.03	574726	593185	1294047	1107744		1458017	61579	623782	307050	299193	1883142	932892	861854	851062	598539
2.66032	159.619	619547	589876	1278323	1112777		1507870	51232	640660	310606	318768	1971006	914670	954463	802893	631827
2.67013	160.208	638312	583960	1269953	1166661		1470249	84640	644228	316458	314324	1966574	941827	956494	788994	629603
2.67995	160.797	644816	588491	1352188	1099537		1414271	72744	668579	310719	309570	1975904	949838	945196	828228	671022
2.68977	161.386	644358	605650	1329187	1143398		1430367	76689	666966	329085	316232	1908355	897572	948962	797641	615088
2.69958	161.975	599081	589064	1340549	1112831		1382446	73250	613952	335960	315990	1896994	928721	932434	814977	621323
2.7094	162.564	610982	603954	1312537	1186925		1312277	79799	632972	336697	328464	1868716	945102	887940	809793	608743
2.71922	163.153	647238	579088	1271321	1141175		1475706	90921	629596	334255	341469	1964608	965022	926839	807373	622775
2.72903	163.742	607762	586698	1332734	1093521		1338186	112305	634612	325482	296512	1997673	919807	942618	841533	626742
2.73885	164.331	615255	592419	1291410	1120740		1494220	106067	621190	337553	305353	1965287	957986	980576	808219	602056
2.74867	164.92	632424	582557	1268658	1129927		1477695	85872	626826	310998	330242	1889281	931499	963375	837772	625402
2.75848	165.509	609415	576342	1282237	1111942		1450537	126445	632252	322851	319594	1917722	904626	923752	816056	584015
2.7683	166.098	582431	619286	1322754	1135912		1317057	130348	668056	335591	335222	1941769	937604	926824	791431	599661
2.77812	166.687	627648	595631	1361989	1102186		1499825	98220	621429	313469	354686	1956583	906334	938273	810822	642956
2.78793	167.276	603715	598424	1301977	1103268		1543746	77470	632481	328169	330691	1959821	902720	958094	812853	620986
2.79775	167.865	623569	591191	1319940	1093802		1398503	120329	624662	335396	304662	1889265	866793	905893	810357	623924
2.80757	168.454	603626	596374	1299778	1092187		1428090	64537	651031	327531	279391	1946500	951316	936637	816205	618992
2.81738	169.043	583521	592588	1266732	1165241		1364785	135909	611671	306281	315792	1868451	921456	895957	804313	605644
2.8272	169.632	591118	598318	1320622	1150239		1495893	115634	631129	307879	321816	1941438	944503	934787	804087	616045
2.83702	170.221	633532	599494	1359830	1151623		1589893	134122	687138	315465	285024	1903037	903266	958039	803545	616981
2.84683	170.81	629509	542126	1308051	1110368		1409215	121890	656370	283903	275618	1970210	898321	945452	790774	609578
2.85665	171.399	607954	574323	1338426	1134924		1440045	131811	655394	321513	310628	1923861	949758	943483	807200	596501
2.86647	171.988	616794	569338	1305282	1182634		1414836	118451	668179	297893	323884	1906377	913334	954786	805153	612151
2.87628	172.577	612128	593654	1360729	1163140		1385164	89701	682986	333760	284652	1881654	870630	926707	780389	629241
2.8861	173.166	604850	567175	1363162	1141837		1468960	77091	639639	311016	257043	1823849	908976	900116	832527	646547
2.89592	173.755	616574	594866	1345839	1161939		1482932	109299	673598	332057	310367	1940759	857790	884011	834255	598431
2.90573	174.344	607879	571822	1353537	1125598		1472153	95659	634485	318393	306077	1962676	869100	911582	822469	628544
2.91555	174.933	574117	575789	1392342	1130327		1365582	87250	604418	335290	278536	1934895	899313	918564	783596	620427
2.92537	175.522	603786	561498	1375808	1151984		1527192	65823	592222	318080	343618	1877077	909553	891819	814191	614356
2.93518	176.111	613378	573380	1314444	1187285		1586226	91640	648148	320291	318676	1758077	890968	921172	777309	642454
2.945	176.7	586377	577309	1366894	1148121		1503768	64957	644437	294102	295778	1949083	924583	933418	813110	622719
2.95482	177.289	617927	593066	1353562	1132630		1528057	146677	603549	317887	296633	1837951	872832	926158	811655	645183
2.96463	177.878	605753	570923	1316166	1157609		1487689	138659	596333	310399	269401	1872827	886970	945833	794922	606343
2.97445	178.467	613470	581512	1369046	1182461		1440418	142061	656411	301141	302222	1919052	873480	920328	806119	638095
2.98427	179.056	637240	583562	1384722	1129275		1451350	125165	656709	322597	279014	1808228	904406	889830	806671	613280
2.99408	179.645	596754	587035	1372202	1128476		1555859	110372	635700	303241	265831	1886179	856971	907782	780678	586903
3.0039	180.234	612393	552004	1303388	1137771		1434994	74201	638675	300551	261275	1845975	842113	866188	791249	590654
3.01372	180.823	583954	592691	1381886	1134916		1468186	95073	642370	298818	277382	1818898	879056	929802	824337	590065
3.02353	181.412	621181	581287	1345229	1148516		1452124	117659	655547	309806	302734	1825411	864923	883216	832429	611890
3.03335	182.001	612804	574820	1356565	1099367		1508689	96829	637882	326963	224536	1841846	892299	902696	798175	612999
3.04317	182.59	584815	580135	1345300	1149160		1487531	100604	648982	299668	267870	1764151	882398	883431	796651	630159
3.05298	183.179	611485	558198	1348597	1104881		1494085	113421	592070	318926	264377	1934867	883250	909997	821370	624839
3.0628	183.768	607285	527811	1353677	1090662		1467062	115213	615526	317239	250836	1838148	878177	891358	790789	616501
3.07262	184.357	614471	561827	1411082	1146158		1400893	124061	631075	299169	277913	1770836	877688	920523	823646	623109
3.08243	184.946	611955	555658	1324689	1173836		1458305	136110	644283	302929	268903	1928525	861202	869666	823475	598279
3.09225	185.535	606396	558696	1316394	1147024		1488045	79537	649436	333177	263300	1836491	862336	922833	851508	589874
3.10207	186.124	628609	520129	1300961	1131388		1450497	99951	643688	310940	278850	1752917	897783	964858	828211	613385
3.11188	186.713	621762	550709	1345034	1123376		1468062	149707	651269	309249	260217	1931247	864153	893571	805700	636397
3.1217	187.302	580953	544568	1340290	1122248		1450763	134848	669200	328417	242739	1837799	833397	889822	781649	603818
3.13152	187.891	585881	549116	1361784	1165335		1443492	183213	652072	308113	264126	1900951	851091	894534	798054	656906
3.14133	188.48	604698	587441	1339900	1148938		1539593	147439	648321	335578	264072	1800386	774157	906168	784722	612943
3.15115	189.069	611209	539070	1349994	1147906		1449960	199512	630295	320476	263826	1820444	844663	875001	804241	597708
3.16097	189.658	617022	554354	1314300	1148891		1507972	147024	691315	313949	316870	1903991	873134	898693	825348	615153
3.17078	190.247	613980	575931	1310452	1170112		1475712	140543	636342	302476	277729	1857083	826099	949988	820852	634592
3.1806	190.836	600140	544621	1394759	1163176		1455458	126049	626293	339222	286145	1833114	848892	913544	809830	653397
3.19042	191.425	596607	535900	1313134	1133661		1556373	130152	607294	305656	308749	1905339	849131	922604	784276	613991
3.20023	192.014	589066	548565	1338033	1135464		1451684	95098	623086	303509	268396	1886120	827371	873125	781784	614217
3.21005	192.603	589106	544562	1287496	1178865		1449486	144500	631360	319383	280836	1853324	875276	877124	789659	592829
3.21987	193.192	576172	566044	1350197	1156753		1505469	160348	657578	328274	241821	1824744	874086	941294	804890	613365
3.22968	193.781	577891	538125	1360165	1157671		1402621	154177	614574	339970	279546	1848336	877816	905215	795476	642144
3.2395	194.37	590056	518279	1362045	1165080		1552034	165689	671560	295810	277415	1798284	833112	907557	795528	647894
3.24932	194.959	582173	549824	1313025	1144921		1524311	154561	608793	314144	330797	1860198	832746	937722	785163	617995
3.25913	195.548	538042	543092	1319215	1149056		1586932	128213	686422	318525	320034	1803568	824843	905795	755482	602262
3.26895	196.137	553286	526037	1287709	1183950		1496412	144579	634525	309597	325459	1855673	815372	944845	773317	642761
3.27877	196.726	553161	550859	1320941	1170145		1537695	92445	638290	323095	321763	1816414	832221	930280	805348	612046
3.28858	197.315	570470	548639	1364591	1156910		1532621	129360	636363	315452	304502	1759009	807877	942211	765580	650152
3.2984	197.904	562149	530914	1311647	1137812		1523390	118854	635952	297398	286275	1905148	835432	952679	783158	621036
3.30822	198.493	580626	530069	1306521	1161732		1384023	145561	625193	306827	319894	1867753	846718	906548	785836	570716
3.31803	199.082	564714	571024	1305160	1198027		1444277	155872	662589	305337	361087	1854185	821707	943136	773173	649492
3.32785	199.671	579706	520756	1335815	1136432		1466181	143341	643361	300750	291957	1806383	869035	924690	760180	620293
3.33767	200.26	567735	523033	1319509	1123278		1481192	117146	602841	298694	312498	1921188	840483	952212	757612	599409
3.34748	200.849	575618	519790	1314766	1134420		1345554	165530	618637	312534	290850	1743475	789948	927772	815285	633466
3.3573	201.438	581790	524835	1298556	1143427		1485243	163854	613651	312060	334478	1863904	839464	921416	749443	621523
3.36712	202.027	556609	551611	1335597	1151407		1426593	158683	593947	296582	271821	1846744	798324	911854	783013	636612
3.37693	202.616	590165	546892	1323762	1134375		1523706	199098	630271	302898	307570	2009145	802081	916931	751150	642824
3.38675	203.205	545167	527951	1308855	1126181		1525475	156226	627160	298748	249710	1924463	799849	905660	806036	682191
3.39657	203.794	564806	554215	1320709	1142904		1516429	210701	642533	307095	257903	1865596	797248	916465	766297	613811
3.40638	204.383	579488	533479	1352631	1111523		1507576	160939	630875	313631	297348	1837194	822065	917901	822281	658537
3.4162	204.972	566165	545215	1327933	1099215		1384277	138116	640188	316706	284382	1953015	778974	917375	793759	618827
3.42602	205.561	570698	532719	1302652	1102666		1457107	226817	633578	289120	253502	1937858	770912	917285	792982	617097

## Sheet: Imaging 1
RAW																			NORMALISED																		AVERAGE
Time(min)	Time(ms)	Control 1	Control 2	Control 3	Control 4		Mutant 1 (big)	Mutant 1a (big)	Mutant 2 (small)	Mutant 3 (small)	Mutant 4 (big)	Mutant 4 (small)	Mutant 5 (big)	Mutant 7 (small)	Mutant 8 (small)	Mutant 9 (small)	Mutant 10 (small)		Time(ms)	Control 1	Control 2	Control 3	Control 4		Mutant 1 (big)	Mutant 1a (big)	Mutant 2 (small)	Mutant 3 (small)	Mutant 4 (big)	Mutant 4 (small)	Mutant 5 (big)	Mutant 7 (small)	Mutant 8 (small)	Mutant 9 (small)	Mutant 10 (small)		Time(ms)	Control	Mutant small	Mutant big
0	0	1100847	916691	1526412	1543228		1824610	1640372	726070	532421	3575996	491542	1900859	1178272	1354849	638643	729445		0	1	0.991656	0.988337	0.988393		0.889093	0.90415	0.981048	0.943502	0.976684	0.979993	0.944585	0.98642	0.936687	0.969523	0.897806		0	0.992097	0.956425	0.928628
0.00981667	0.589	1041931	868696	1541709	1519640		1832661	1510226	694017	542190	3526714	379908	1911321	1129739	1363547	590521	713185		0.589	0.941572	0.92948	1	0.970202		0.893078	0.831285	0.927517	0.964207	0.961922	0.71904	0.950442	0.938802	0.944558	0.866334	0.86971		0.589	0.960314	0.890024	0.909182
0.0196333	1.178	1024357	900268	1517229	1558278		1931847	1628488	723657	550407	3565013	471378	1932729	1121995	1305211	611062	729534		1.178	0.924144	0.970381	0.981335	1		0.942183	0.897496	0.977018	0.981622	0.973394	0.932858	0.962427	0.931204	0.891765	0.91038	0.89796		1.178	0.968965	0.93183	0.943875
0.02945	1.767	1033776	923132	1513090	1503816		1929401	1602390	691305	537388	3653836	463071	1871779	1102584	1327160	613920	709042		1.767	0.933485	1	0.97818	0.957998		0.940972	0.882885	0.922988	0.954029	1	0.91344	0.928305	0.912159	0.911628	0.916509	0.862552		1.767	0.967416	0.913329	0.93804
0.0392667	2.356	1028959	875844	1522559	1509531		1820232	1510031	695423	520738	3617219	464029	1866064	1118164	1331109	609308	747916		2.356	0.928708	0.93874	0.985399	0.962406		0.886925	0.831176	0.929865	0.918741	0.989032	0.915679	0.925105	0.927445	0.915202	0.906619	0.929722		2.356	0.953813	0.920468	0.90806
0.0490833	2.945	1030410	867964	1492779	1497956		1845548	1541152	659641	518028	3590076	469849	1984033	1106610	1368071	609447	700186		2.945	0.930147	0.928532	0.962694	0.953479		0.899458	0.8486	0.870107	0.912997	0.980901	0.929284	0.991148	0.916109	0.948652	0.906917	0.847249		2.945	0.943713	0.904474	0.930027
0.0589	3.534	1025225	873641	1467020	1466068		1710282	1592360	732245	537342	3602731	443088	1813900	1145903	1359271	604037	739058		3.534	0.925005	0.935886	0.943054	0.928886		0.832492	0.87727	0.991361	0.953932	0.984692	0.866728	0.895903	0.954661	0.940689	0.895317	0.914416		3.534	0.933208	0.931015	0.897589
0.0687167	4.123	1029133	871529	1438417	1519686		1964757	1463488	708052	516601	3610034	425895	1913948	1097707	1353414	587411	728770		4.123	0.92888	0.93315	0.921246	0.970237		0.958475	0.805118	0.950957	0.909972	0.98688	0.826538	0.951912	0.907374	0.935388	0.859665	0.896639		4.123	0.938378	0.898076	0.925596
0.0785333	4.712	1005228	850860	1457809	1461330		1844757	1629671	724149	545800	3590336	500101	1812090	1113178	1350430	605374	733186		4.712	0.905173	0.906374	0.936031	0.925232		0.899067	0.898159	0.97784	0.971858	0.980979	1	0.894889	0.922553	0.932687	0.898184	0.90427		4.712	0.918203	0.943913	0.918274
0.08835	5.301	1017763	871401	1488912	1503597		2004215	1566372	681006	510420	3517483	408676	1840240	1123775	1316522	598065	754286		5.301	0.917604	0.932984	0.959745	0.957829		0.97801	0.86272	0.905788	0.896872	0.959157	0.786287	0.910648	0.93295	0.902001	0.882511	0.940728		5.301	0.942041	0.892448	0.927634
0.0981667	5.89	985930	851356	1501006	1499240		1860441	1658713	715637	517089	3550727	428853	1804810	1089894	1369042	611709	787799		5.89	0.886035	0.907017	0.968966	0.954469		0.906831	0.914419	0.963624	0.911007	0.969115	0.833453	0.890814	0.899708	0.949531	0.911768	0.998635		5.89	0.929122	0.923961	0.920295
0.107983	6.479	976427	869015	1513142	1484075		2048633	1569360	737418	519887	3585080	432760	1848686	1120100	1410063	582687	742173		6.479	0.876611	0.929893	0.978219	0.942774		1	0.864393	1	0.916937	0.979405	0.842585	0.915377	0.929345	0.986655	0.849535	0.919798		6.479	0.931874	0.920694	0.939794
0.1178	7.068	1019630	876453	1470895	1463649		1866588	1711463	700522	517411	3577769	429559	1945424	1139035	1386033	604472	730160		7.068	0.919456	0.939529	0.946009	0.927021		0.909875	0.943952	0.938381	0.911689	0.977215	0.835103	0.969534	0.947923	0.964908	0.896249	0.899041		7.068	0.933004	0.913328	0.950144
0.127617	7.657	989722	854732	1483177	1428665		1996407	1555183	711606	531750	3597853	451882	1845067	1128981	1366550	611120	706082		7.657	0.889796	0.91139	0.955373	0.900041		0.974144	0.856455	0.956892	0.94208	0.983231	0.887285	0.913351	0.938058	0.947276	0.910505	0.857437		7.657	0.91415	0.919933	0.931795
0.137433	8.246	1023542	854047	1485730	1460654		1950345	1626165	694688	498954	3626302	433727	1985129	1111754	1378689	617475	731003		8.246	0.923336	0.910503	0.957319	0.924711		0.95134	0.896196	0.928638	0.872571	0.991752	0.844846	0.991762	0.921156	0.958262	0.924132	0.900498		8.246	0.928967	0.907157	0.957763
0.14725	8.835	1029743	868152	1468912	1483732		2045588	1612689	718827	521354	3606823	424832	1917876	1136727	1331959	612718	786752		8.835	0.929485	0.928775	0.944497	0.942509		0.998493	0.888651	0.968952	0.920046	0.985918	0.824053	0.954111	0.945658	0.915971	0.913931	0.996826		8.835	0.936317	0.926491	0.956793
0.157067	9.424	969751	830360	1466676	1486507		1833040	1629915	684754	529813	3555504	420950	1788709	1101270	1390156	644921	783883		9.424	0.86999	0.879817	0.942792	0.944649		0.893266	0.898295	0.912047	0.937974	0.970546	0.814979	0.8818	0.91087	0.968639	0.982985	0.991869		9.424	0.909312	0.931338	0.910977
0.166883	10.013	1010182	845638	1463839	1483585		1831345	1606171	727006	526619	3517647	407193	1878698	1144188	1350781	634594	756304		10.013	0.910086	0.899609	0.940629	0.942396		0.892427	0.885002	0.982611	0.931205	0.959206	0.782821	0.932178	0.952979	0.933005	0.96084	0.944215		10.013	0.92318	0.926811	0.917203
0.1767	10.602	978713	870461	1447639	1507190		1814847	1653543	715059	533821	3551773	416500	1861305	1118808	1362620	639959	784800		10.602	0.878878	0.931767	0.928277	0.9606		0.884259	0.911524	0.962659	0.946469	0.969428	0.804577	0.922441	0.928077	0.943719	0.972345	0.993453		10.602	0.924881	0.9359	0.921913
0.186517	11.191	1009381	844792	1479791	1464523		2010175	1537707	717450	509306	3515130	443160	1926286	1136762	1366533	634845	755957		11.191	0.909292	0.898513	0.952791	0.927695		0.980961	0.846671	0.966652	0.894511	0.958452	0.866896	0.95882	0.945693	0.947261	0.961379	0.943616		11.191	0.922073	0.932287	0.936226
0.196333	11.78	1007417	833459	1504109	1462425		1871780	1811573	700785	525982	3565630	480996	1999845	1105667	1357073	628482	760648		11.78	0.907344	0.883832	0.971332	0.926077		0.912445	1	0.93882	0.929855	0.973579	0.955341	1	0.915184	0.938699	0.947734	0.951721		11.78	0.922146	0.939622	0.971506
0.20615	12.369	994508	803890	1480154	1450229		2016322	1489646	665083	521209	3553781	429622	1893895	1132082	1350367	626218	763323		12.369	0.894542	0.845526	0.953068	0.916671		0.984004	0.819763	0.879195	0.919739	0.97003	0.83525	0.940686	0.941101	0.93263	0.94288	0.956343		12.369	0.902452	0.915305	0.928621
0.215967	12.958	981497	867278	1527657	1534534		1876107	1575213	696549	519274	3564004	437971	1984336	1149261	1351031	647947	788589		12.958	0.881639	0.927643	0.989286	0.981688		0.914587	0.86767	0.931746	0.915638	0.973092	0.854767	0.991318	0.957956	0.933231	0.989474	1		12.958	0.945064	0.940402	0.936667
0.225783	13.547	1032970	888413	1537180	1465986		1755780	1665402	661864	540629	3603760	428828	1837379	1164686	1368367	617641	783923		13.547	0.932685	0.955023	0.996547	0.928823		0.855017	0.918163	0.873819	0.960898	0.985	0.833394	0.909047	0.97309	0.94892	0.924488	0.991938		13.547	0.95327	0.929507	0.916807
0.2356	14.136	987529	884744	1513616	1492931		1935864	1574354	722895	559078	3618307	464403	1887074	1158719	1396301	612147	769959		14.136	0.887621	0.95027	0.978581	0.949604		0.944171	0.867189	0.975746	1	0.989358	0.916553	0.936867	0.967236	0.9742	0.912707	0.967809		14.136	0.941519	0.959179	0.934396
0.245417	14.725	1008695	831046	1493952	1428928		1880062	1548805	672211	545334	3585357	403500	1878431	1192113	1381701	614440	740158		14.725	0.908612	0.880706	0.963588	0.900244		0.916545	0.852884	0.8911	0.97087	0.979488	0.774188	0.932029	1	0.960988	0.917624	0.916317		14.725	0.913287	0.918727	0.920237
0.255233	15.314	991915	866974	1508326	1482449		1892881	1526384	685038	556085	3579038	420937	1796898	1110194	1379697	578899	758011		15.314	0.891971	0.927249	0.974547	0.94152		0.922892	0.840332	0.912522	0.993657	0.977595	0.814948	0.886384	0.919625	0.959174	0.841413	0.947165		15.314	0.933822	0.912643	0.906801
0.26505	15.903	986818	836223	1470813	1482999		1863243	1610622	640672	531156	3603597	428345	1872179	1142430	1424809	652856	716646		15.903	0.886916	0.887413	0.945946	0.941944		0.908219	0.887494	0.838427	0.940821	0.984951	0.832265	0.928529	0.951254	1	1	0.875691		15.903	0.915555	0.91978	0.927298
0.274867	16.492	1006320	836343	1494024	1503832		1793989	1613512	692301	515081	3577471	464567	1852898	1177617	1360762	604467	779976		16.492	0.906256	0.887568	0.963643	0.958011		0.873933	0.889112	0.924651	0.906751	0.977126	0.916937	0.917735	0.985777	0.942038	0.896239	0.985118		16.492	0.928869	0.936787	0.914476
0.284683	17.081	959263	853145	1462305	1456755		1979960	1557494	673318	522112	3598256	453983	1907962	1115071	1346194	596553	778282		17.081	0.859589	0.909334	0.939459	0.921704		0.966002	0.857749	0.892948	0.921653	0.983352	0.892196	0.948561	0.924411	0.928854	0.879269	0.982191		17.081	0.907522	0.91736	0.938916
0.2945	17.67	92491	151207	230130	261620		28723	35689	138641	99549	799979	92588	242255	172897	319829	186507	211076		17.67	0	0	0	0		0	0.00573865	0	0.0260543	0.145157	0.0474083	0.0160497	0	0	0	0.00212185		17.67	0	0.0107978	0.0417364
0.304317	18.259	100295	159313	269159	304564		34537	39537	158399	97870	797008	80580	239319	193728	327356	207003	232216		18.259	0.00773933	0.010501	0.0297573	0.033119		0.00287835	0.00789302	0.0329973	0.0224958	0.144267	0.0193387	0.0144061	0.0204383	0.00681189	0.0439499	0.0386494		18.259	0.0202791	0.026383	0.0423612
0.314133	18.848	122572	185839	301898	337699		45791	39018	187541	87256	876155	72307	250924	177782	335963	225584	209848		18.848	0.0298317	0.0448645	0.0547188	0.0586731		0.00844988	0.00760245	0.0816665	0	0.167975	0	0.0209029	0.0047929	0.0146012	0.0837935	0		18.848	0.047022	0.0264077	0.0512325
0.32395	19.437	154207	173723	325473	394273		70282	25439	202309	102240	851189	103929	218514	214791	365877	246873	249742		19.437	0.0612046	0.0291686	0.0726933	0.102304		0.0205747	0	0.10633	0.0317577	0.160497	0.0739188	0.00275884	0.0411041	0.0416732	0.129444	0.0689324		19.437	0.0663426	0.0704514	0.0459575
0.333767	20.026	150525	197359	335890	423671		53045	55073	222831	120120	863281	76504	213586	217685	375337	263051	242087		20.026	0.0575531	0.0597882	0.0806356	0.124976		0.0120411	0.0165911	0.140603	0.0696534	0.164119	0.0098108	0	0.0439436	0.0502344	0.164135	0.0557054		20.026	0.0807382	0.0762979	0.0481877
0.343583	20.615	161420	219605	345143	446743		61062	57183	211011	114360	895017	89004	228669	234214	397641	269027	264039		20.615	0.0683578	0.0886071	0.0876905	0.142769		0.0160101	0.0177725	0.120863	0.0574454	0.173625	0.0390305	0.0084439	0.0601609	0.0704194	0.176949	0.093636		20.615	0.0968562	0.0883577	0.0539628
0.3534	21.204	175264	226999	404526	448024		66401	63726	208913	120127	871147	107042	251748	230718	403027	251145	260568		21.204	0.0820871	0.0981857	0.132966	0.143757		0.0186533	0.0214357	0.117359	0.0696682	0.166475	0.0811956	0.0213642	0.0567309	0.0752937	0.138604	0.0876385		21.204	0.114249	0.0894986	0.056982
0.363217	21.793	177486	249114	383770	484510		59480	85000	248134	110377	934340	112987	227062	249709	439346	287671	258466		21.793	0.0842907	0.126835	0.117141	0.171896		0.0152269	0.0333463	0.182861	0.0490036	0.185404	0.0950925	0.00754426	0.0753638	0.108162	0.216928	0.0840065		21.793	0.125041	0.115917	0.0603803
0.373033	22.382	205370	242289	416032	469584		86469	69854	261997	118964	984475	118256	227414	228341	439481	291357	255630		22.382	0.111944	0.117993	0.141739	0.160385		0.0285884	0.0248666	0.206013	0.0672033	0.200421	0.107409	0.00774132	0.0543987	0.108284	0.224832	0.0791062		22.382	0.133015	0.121035	0.0654043
0.38285	22.971	203300	236885	438827	498775		88898	60756	273329	126492	919626	104038	266350	255279	439524	277737	263848		22.971	0.109891	0.110993	0.159119	0.182897		0.0297909	0.0197729	0.224938	0.0831585	0.180996	0.0741736	0.0295388	0.0808288	0.108323	0.195626	0.093306		22.971	0.140725	0.122908	0.0650247
0.392667	23.56	218280	256888	453886	529005		64774	46640	257747	119717	943382	113223	268229	264779	443550	284293	266670		23.56	0.124747	0.136906	0.1706	0.206211		0.0178478	0.0118698	0.198915	0.0687993	0.188112	0.0956442	0.0305907	0.0901497	0.111967	0.209684	0.0981821		23.56	0.159616	0.124763	0.0621051
0.402483	24.149	245639	255438	442078	582812		78520	50500	265468	133900	928811	103500	236233	259310	451895	305079	251228		24.149	0.151879	0.135027	0.161598	0.247708		0.0246531	0.0140309	0.21181	0.0988593	0.183747	0.0729159	0.0126785	0.0847838	0.119519	0.254256	0.0715		24.149	0.174053	0.130521	0.0587775
0.4123	24.738	255543	260797	460478	575378		62266	54098	285695	138044	858937	110408	256917	272005	473213	291560	262805		24.738	0.161701	0.14197	0.175626	0.241974		0.0166062	0.0160453	0.245591	0.107642	0.162817	0.0890639	0.024258	0.0972394	0.138812	0.225267	0.0915038		24.738	0.180318	0.14216	0.0549317
0.422117	25.327	253467	316069	503350	598177		77000	49213	304485	133556	853235	128517	292143	277379	457524	292587	276806		25.327	0.159642	0.213573	0.208314	0.259557		0.0239006	0.0133103	0.276971	0.0981302	0.161109	0.131395	0.0439785	0.102512	0.124613	0.227469	0.115696		25.327	0.210271	0.153827	0.0605747
0.431933	25.916	279510	296062	507449	637349		98412	69659	301796	136662	963303	112840	268781	271633	471640	286146	273455		25.916	0.185469	0.187654	0.211439	0.289767		0.034501	0.0247574	0.27248	0.104713	0.194079	0.0947489	0.0308998	0.0968745	0.137388	0.213658	0.109906		25.916	0.218582	0.14711	0.0710593
0.44175	26.505	252994	310268	527558	636032		65921	82799	312889	149379	904286	109458	255283	271704	438237	277853	293524		26.505	0.159173	0.206058	0.226771	0.288752		0.0184157	0.0321141	0.291007	0.131666	0.176401	0.0868432	0.0233432	0.0969441	0.107159	0.195875	0.144583		26.505	0.220188	0.150582	0.0625685
0.451567	27.094	294464	291187	542119	626060		69288	96695	304068	138231	926794	117681	259531	275655	482870	306945	284501		27.094	0.200299	0.181339	0.237873	0.281061		0.0200826	0.039894	0.276275	0.108039	0.183143	0.106065	0.0257214	0.100821	0.147551	0.258257	0.128992		27.094	0.225143	0.160857	0.0672103
0.461383	27.683	297417	302182	550036	647483		85531	96146	272615	146720	936815	128366	249707	271422	459077	310252	286104		27.683	0.203228	0.195582	0.243909	0.297583		0.028124	0.0395866	0.223746	0.126031	0.186145	0.131042	0.0202216	0.0966674	0.126019	0.265348	0.131762		27.683	0.235076	0.157231	0.0685193
0.4712	28.272	307727	333277	561259	639207		88960	56439	333460	140578	961651	112563	257438	305094	480196	280693	302046		28.272	0.213452	0.235865	0.252466	0.2912		0.0298216	0.0173559	0.325362	0.113013	0.193584	0.0941014	0.0245496	0.129705	0.145131	0.201965	0.159308		28.272	0.248246	0.166941	0.0663279
0.481017	28.861	296523	327354	583770	695031		78729	73848	334996	132228	942155	103815	252126	289115	469445	286124	256688		28.861	0.202341	0.228192	0.269629	0.334252		0.0247565	0.0271027	0.327927	0.0953156	0.187744	0.0736523	0.0215758	0.114027	0.135402	0.21361	0.0809343		28.861	0.258604	0.148695	0.0652949
0.490833	29.45	325535	335076	576303	692497		83305	67982	300343	138134	902866	109336	252936	298382	483266	302256	294352		29.45	0.231113	0.238195	0.263936	0.332298		0.027022	0.0238185	0.270054	0.107833	0.175976	0.086558	0.0220293	0.123119	0.147909	0.248203	0.146014		29.45	0.266386	0.161384	0.0622114
0.50065	30.039	307992	328074	597758	726909		104345	82500	342030	130470	955702	156013	258026	315004	472578	296737	290875		30.039	0.213715	0.229125	0.280294	0.358837		0.0374383	0.0319467	0.339674	0.0915896	0.191802	0.195669	0.0248788	0.139428	0.138237	0.236368	0.140006		30.039	0.270493	0.182996	0.0715165
0.510467	30.628	328989	355237	607221	695472		90610	74116	330471	152461	881008	114790	261829	319120	513999	292327	292914		30.628	0.234538	0.264313	0.287509	0.334592		0.0306385	0.0272527	0.32037	0.138198	0.169429	0.0993071	0.0270078	0.143466	0.175723	0.226912	0.143529		30.628	0.280238	0.178215	0.0635819
0.520283	31.217	342472	350285	612968	739254		76650	95567	341558	138216	921315	123576	261643	314299	476349	306073	305897		31.217	0.247909	0.257898	0.291891	0.368358		0.0237273	0.0392625	0.338886	0.108007	0.181502	0.119845	0.0269037	0.138736	0.14165	0.256387	0.165962		31.217	0.291514	0.181353	0.0678489
0.5301	31.806	356608	360147	615702	740977		103266	94909	307810	143461	928647	117055	273012	312415	504850	317974	285189		31.806	0.261928	0.270674	0.293975	0.369687		0.0369041	0.0388941	0.282524	0.119123	0.183698	0.104602	0.0332684	0.136888	0.167443	0.281907	0.130181		31.806	0.299066	0.174667	0.0731912
0.539917	32.395	336594	364351	632056	774307		86345	71305	323443	163972	957454	102013	253955	301636	508144	319915	272412		32.395	0.24208	0.27612	0.306444	0.395391		0.028527	0.0256789	0.308632	0.162595	0.192327	0.06944	0.0225997	0.126312	0.170424	0.286069	0.108104		32.395	0.305009	0.175939	0.0672832
0.549733	32.984	374311	337790	657130	793007		86412	91750	330022	147215	962740	115307	303262	323744	518052	330660	277879		32.984	0.279485	0.241711	0.325562	0.409813		0.0285602	0.0371254	0.31962	0.12708	0.19391	0.100516	0.0502032	0.148003	0.179391	0.30911	0.11755		32.984	0.314143	0.185895	0.0774498
0.55955	33.573	367775	387937	664104	781137		101390	102220	344169	142601	991450	139529	259110	314711	515629	308467	286560		33.573	0.273003	0.306675	0.330879	0.400658		0.0359754	0.0429873	0.343246	0.117301	0.20251	0.157136	0.0254857	0.13914	0.177198	0.261521	0.13255		33.573	0.327804	0.189727	0.0767396
0.569367	34.162	360721	364936	699967	776808		76429	100854	335307	164620	919366	138945	285350	319832	531966	325209	301004		34.162	0.266007	0.276878	0.358222	0.39732		0.0236179	0.0422225	0.328446	0.163969	0.180918	0.155771	0.0401756	0.144165	0.191983	0.297421	0.157507		34.162	0.324607	0.205609	0.0717336
0.579183	34.751	387420	362542	686640	777032		94040	108311	337243	159461	986382	136891	264726	350651	533228	306339	291182		34.751	0.292485	0.273777	0.348061	0.397493		0.0323366	0.0463974	0.331679	0.153034	0.200992	0.15097	0.0286297	0.174403	0.193125	0.256958	0.140536		34.751	0.327954	0.200101	0.077089
0.589	35.34	390305	386694	666987	792996		89311	84659	310030	153952	1078294	111672	239824	349617	523728	323942	299958		35.34	0.295346	0.305065	0.333077	0.409804		0.0299954	0.0331554	0.286232	0.141358	0.228523	0.0920186	0.0146888	0.173388	0.184527	0.294704	0.1557		35.34	0.335823	0.189704	0.0765908
0.598817	35.929	382233	402127	709080	759006		116695	86805	368577	166281	964508	135357	278674	335239	525550	314079	276028		35.929	0.287341	0.325057	0.365171	0.383591		0.0435524	0.0343569	0.384009	0.167489	0.19444	0.147384	0.0364382	0.159281	0.186176	0.273555	0.114352		35.929	0.34029	0.204607	0.0771969
0.608633	36.518	394449	378591	639388	787219		117684	89128	384682	169658	933496	144256	237793	348261	542540	310382	284515		36.518	0.299456	0.294567	0.312035	0.405349		0.0440421	0.0356575	0.410906	0.174646	0.185151	0.168186	0.0135518	0.172058	0.201552	0.265627	0.129016		36.518	0.327852	0.217427	0.0696005
0.61845	37.107	404913	381720	729822	798736		139367	103110	353835	149989	930092	141622	240340	352030	498525	311647	280689		37.107	0.309833	0.298621	0.380985	0.414231		0.0547767	0.0434855	0.359389	0.132959	0.184131	0.162029	0.0149777	0.175756	0.161719	0.26834	0.122405		37.107	0.350918	0.197514	0.0743428
0.628267	37.696	410382	376565	689040	819978		96294	91091	363892	158130	956836	128000	287660	327688	515911	327481	324421		37.696	0.315257	0.291943	0.349891	0.430613		0.0334525	0.0367565	0.376185	0.150213	0.192142	0.130186	0.0414688	0.151873	0.177453	0.302293	0.197969		37.696	0.346926	0.21231	0.0759549
0.638083	38.285	412350	378175	682736	828067		101147	111957	344644	150848	910609	113630	254019	342306	511164	298059	290033		38.285	0.317208	0.294029	0.345085	0.436852		0.0358551	0.0484387	0.34404	0.13478	0.178295	0.0965956	0.0226356	0.166215	0.173157	0.239203	0.138551		38.285	0.348293	0.184649	0.0713061
0.6479	38.874	414623	412659	696354	802342		123994	99671	328797	152970	963303	133580	234081	340637	534049	280736	289743		38.874	0.319463	0.338701	0.355468	0.417012		0.047166	0.0415602	0.317574	0.139277	0.194079	0.14323	0.0114737	0.164577	0.193868	0.202057	0.13805		38.874	0.357661	0.185519	0.0735697
0.657717	39.463	377421	387935	693271	851784		111966	96689	361097	168289	981403	124462	247731	353133	514111	307035	299771		39.463	0.282569	0.306672	0.353117	0.455142		0.0412112	0.0398906	0.371517	0.171745	0.199501	0.121916	0.0191154	0.176838	0.175824	0.25845	0.155377		39.463	0.349375	0.204524	0.0749295
0.667533	40.052	409490	400199	706562	812074		94181	121530	351826	158081	1014870	148307	260440	363100	526346	325254	308635		40.052	0.314372	0.32256	0.363251	0.424517		0.0324064	0.0537983	0.356034	0.15011	0.209525	0.177656	0.0262302	0.186617	0.186897	0.297518	0.170693		40.052	0.356175	0.217932	0.0804901
0.67735	40.641	439155	398288	741954	838434		94757	122122	383755	155155	915798	141240	227186	353189	556290	322736	281127		40.641	0.343791	0.320084	0.390235	0.444847		0.0326916	0.0541298	0.409358	0.143908	0.179849	0.161136	0.00761368	0.176893	0.213996	0.292118	0.123162		40.641	0.374739	0.217224	0.0685711
0.687167	41.23	461835	406489	740707	833267		86164	135171	349004	166902	934803	131105	264190	373021	528849	322912	274109		41.23	0.366283	0.330708	0.389284	0.440862		0.0284374	0.0614355	0.351321	0.168805	0.185542	0.137445	0.0283296	0.196351	0.189162	0.292496	0.111036		41.23	0.381784	0.206659	0.0759362
0.696983	41.819	403989	416183	754761	833329		121508	81329	352650	149518	991063	117021	269626	365962	537571	332575	299354		41.819	0.308917	0.343267	0.4	0.44091		0.0459352	0.031291	0.35741	0.131961	0.202394	0.104522	0.0313728	0.189425	0.197055	0.313216	0.154656		41.819	0.373273	0.206892	0.0777484
0.7068	42.408	421260	405240	758549	845517		90616	129427	361039	170000	934651	132601	254400	381175	512439	321417	288333		42.408	0.326045	0.32909	0.402888	0.450309		0.0306415	0.0582196	0.37142	0.175371	0.185497	0.140942	0.0228489	0.204351	0.174311	0.28929	0.135613		42.408	0.377083	0.213043	0.0743017
0.716617	42.997	414320	400195	750659	869201		96045	100982	379826	150357	911441	111529	263814	372254	563150	326284	292278		42.997	0.319162	0.322555	0.396872	0.468575		0.0333292	0.0422941	0.402796	0.133739	0.178544	0.0916843	0.0281191	0.195598	0.220204	0.299726	0.14243		42.997	0.376791	0.212311	0.0705717
0.726433	43.586	424787	407149	733779	836892		102932	108256	351122	168606	931403	129277	242250	363760	560735	321931	306419		43.586	0.329542	0.331563	0.384002	0.443657		0.0367388	0.0463666	0.354858	0.172417	0.184524	0.133172	0.0160469	0.187265	0.218018	0.290392	0.166864		43.586	0.372191	0.217569	0.070919
0.73625	44.175	429570	419926	765825	849887		100836	97098	375605	163032	907101	142769	258395	375065	536422	310216	314449		44.175	0.334286	0.348115	0.408435	0.453679		0.0357011	0.0401196	0.395747	0.160603	0.177244	0.16471	0.0250854	0.198356	0.196015	0.265271	0.180739		44.175	0.386129	0.223063	0.0695376
0.746067	44.764	425920	405175	847778	919046		116633	77476	388075	150154	949609	129605	273321	390723	536807	312750	310275		44.764	0.330666	0.329006	0.470919	0.507016		0.0435217	0.0291339	0.416572	0.133309	0.189977	0.133938	0.0334414	0.213719	0.196364	0.270705	0.173527		44.764	0.409402	0.219733	0.0740186
0.755883	45.353	431826	387591	771802	892464		118469	102409	384809	165740	971874	119345	261088	383790	562261	336955	303004		45.353	0.336523	0.306227	0.412992	0.486515		0.0444307	0.0430931	0.411118	0.166342	0.196646	0.109955	0.026593	0.206917	0.219399	0.322608	0.160963		45.353	0.385564	0.228186	0.0776908
0.7657	45.942	460703	391751	813632	892887		100452	112134	384734	174794	931983	117143	261052	396412	543638	293614	333637		45.942	0.365161	0.311616	0.444885	0.486842		0.035511	0.0485378	0.410993	0.185532	0.184698	0.104807	0.0265729	0.219301	0.202546	0.229671	0.213894		45.942	0.402126	0.223821	0.0738298
0.775517	46.531	414204	432613	756060	876188		99955	120530	354840	164493	947937	128622	263071	368845	538636	325340	307297		46.531	0.319047	0.364551	0.40099	0.473963		0.0352649	0.0532384	0.361068	0.163699	0.189476	0.13164	0.0277031	0.192254	0.198019	0.297702	0.168381		46.531	0.389638	0.216109	0.0764207
0.785333	47.12	410415	421516	786321	890410		118667	83506	339814	163076	913979	119218	235395	390293	550808	350796	304852		47.12	0.315289	0.350175	0.424062	0.484931		0.0445287	0.0325099	0.335973	0.160696	0.179305	0.109658	0.0122093	0.213297	0.209035	0.352288	0.164156		47.12	0.393615	0.220729	0.0671381
0.79515	47.709	431132	428233	833382	906451		119802	79165	352762	167998	1036677	124630	288131	368438	549389	313517	321330		47.709	0.335835	0.358877	0.459943	0.497302		0.0450906	0.0300795	0.357597	0.171128	0.216058	0.122309	0.0417325	0.191854	0.20775	0.27235	0.192628		47.709	0.412989	0.216517	0.08324
0.804967	48.298	461627	428324	793056	907429		116492	95433	376145	170808	964908	134706	292100	365607	534290	320056	328775		48.298	0.366077	0.358995	0.429197	0.498057		0.0434519	0.0391874	0.396649	0.177084	0.19456	0.145862	0.0439544	0.189077	0.194086	0.286371	0.205493		48.298	0.413081	0.227803	0.0802884
0.814783	48.887	465957	443598	820646	883713		108395	88220	367340	174067	945744	121450	254012	397167	550310	317037	315761		48.887	0.370371	0.378782	0.450233	0.479766		0.0394433	0.0351491	0.381944	0.183991	0.18882	0.114875	0.0226317	0.220042	0.208584	0.279898	0.183006		48.887	0.419788	0.22462	0.0715109
0.8246	49.476	465546	426944	829075	897435		110023	114287	342167	176457	889328	111319	271236	373244	559881	326412	311681		49.476	0.369964	0.357207	0.456659	0.490349		0.0402493	0.0497432	0.339903	0.189056	0.171921	0.0911934	0.0322742	0.19657	0.217246	0.300001	0.175956		49.476	0.418545	0.215704	0.0735468
0.834417	50.065	474956	439630	811478	923052		120593	90951	367308	161119	954571	124643	270095	374390	540132	312455	315353		50.065	0.379296	0.373641	0.443243	0.510105		0.0454822	0.0366781	0.38189	0.156548	0.191464	0.122339	0.0316354	0.197694	0.199373	0.270072	0.182301		50.065	0.426571	0.215745	0.0763148
0.844233	50.654	459547	418610	850415	918959		133249	112854	350492	181842	1010861	156920	237357	387629	567390	326266	310480		50.654	0.364014	0.346411	0.47293	0.506949		0.0517479	0.0489409	0.353806	0.20047	0.208325	0.197789	0.0133077	0.210684	0.224041	0.299688	0.173881		50.654	0.422576	0.237194	0.0805803
0.85405	51.243	428796	440819	826104	951321		105548	115476	361415	168107	900315	149740	261700	412171	551604	328933	326348		51.243	0.333518	0.375182	0.454394	0.531907		0.0380339	0.0504089	0.372048	0.171359	0.175212	0.181005	0.0269356	0.234763	0.209755	0.305406	0.201299		51.243	0.42375	0.239377	0.0726475
0.863867	51.832	488729	468375	844282	931972		113277	108384	388695	171860	916786	129832	267486	397537	550832	340967	302045		51.832	0.392954	0.410879	0.468254	0.516984		0.0418603	0.0464383	0.417608	0.179313	0.180145	0.134469	0.0301748	0.220405	0.209056	0.331211	0.159306		51.832	0.447268	0.23591	0.0746547
0.873683	52.421	489711	446770	792975	939177		108960	133305	363392	160659	951832	105336	264250	392094	530262	343865	303751		52.421	0.393928	0.382891	0.429135	0.522541		0.0397231	0.0603908	0.37535	0.155574	0.190643	0.0772077	0.0283632	0.215064	0.190441	0.337425	0.162254		52.421	0.432124	0.216188	0.07978
0.8835	53.01	493444	450038	867008	942524		140701	138244	368537	160960	903853	130735	254864	406026	587193	345852	328381		53.01	0.39763	0.387124	0.485581	0.525122		0.0554371	0.063156	0.383943	0.156211	0.176272	0.13658	0.0231086	0.228734	0.241963	0.341686	0.204812		53.01	0.448865	0.24199	0.0794933
0.893317	53.599	478602	438871	852745	940655		103814	99360	399812	172690	970866	139874	310845	395823	562304	327864	311406		53.599	0.382911	0.372658	0.474706	0.523681		0.0371754	0.041386	0.436174	0.181073	0.196345	0.157943	0.0544484	0.218723	0.219438	0.303114	0.175481		53.599	0.438489	0.241707	0.0823386
0.903133	54.188	488731	449885	870531	921617		119379	113976	408374	181323	925521	104000	297926	387154	538429	322444	310738		54.188	0.392956	0.386926	0.488267	0.508999		0.0448812	0.0495691	0.450473	0.19937	0.182762	0.0740847	0.047216	0.210217	0.197832	0.291492	0.174327		54.188	0.444287	0.228256	0.081107
0.91295	54.777	463366	447069	858437	952094		114785	128354	360873	163815	922996	134429	297619	405962	566693	350327	318262		54.777	0.367802	0.383278	0.479046	0.532503		0.0426068	0.0576189	0.371143	0.162262	0.182006	0.145215	0.0470441	0.228671	0.22341	0.351282	0.187327		54.777	0.440657	0.238473	0.0823189
0.922767	55.366	453635	455570	836841	955950		112113	122018	378976	186846	1016756	133181	277205	445942	573105	336436	299214		55.366	0.358151	0.394291	0.462581	0.535477		0.041284	0.0540715	0.401376	0.211075	0.21009	0.142297	0.0356158	0.267897	0.229213	0.321495	0.154414		55.366	0.437625	0.246824	0.0852654
0.932583	55.955	459078	445275	863234	942357		123475	116561	401339	163979	999639	113265	300317	408347	567403	329674	315018		55.955	0.363549	0.380954	0.482704	0.524993		0.046909	0.0510163	0.438724	0.16261	0.204963	0.0957423	0.0485545	0.231011	0.224053	0.306995	0.181722		55.955	0.43805	0.234408	0.0878608
0.9424	56.544	464842	469407	836846	920554		141362	100091	397143	179575	1060744	118416	288893	387835	539976	344410	343730		56.544	0.369265	0.412216	0.462584	0.508179		0.0557644	0.0417953	0.431717	0.195665	0.223267	0.107783	0.0421591	0.210886	0.199232	0.338594	0.231333		56.544	0.438061	0.24503	0.0907463
0.952217	57.133	494239	480640	860679	932686		110768	111348	394959	169510	972160	133517	301212	395292	538950	330973	311903		57.133	0.398419	0.426768	0.480756	0.517535		0.0406181	0.0480977	0.428069	0.174333	0.196732	0.143083	0.0490556	0.218202	0.198303	0.309781	0.17634		57.133	0.455869	0.235444	0.0836259
0.962033	57.722	457341	437996	847488	978395		112085	104909	370338	178586	911668	131592	284779	413825	557647	352289	324379		57.722	0.361827	0.371524	0.470698	0.552786		0.0412702	0.0444927	0.38695	0.193569	0.178612	0.138583	0.0398559	0.236386	0.215224	0.355489	0.197897		57.722	0.439209	0.2463	0.0760578
0.97185	58.311	476161	453278	891959	969001		122339	110396	384350	182831	1070903	128172	286560	446634	586041	332614	330658		58.311	0.380491	0.391322	0.504605	0.545542		0.0463466	0.0475647	0.410351	0.202566	0.22631	0.130589	0.040853	0.268576	0.24092	0.3133	0.208746		58.311	0.45549	0.253578	0.0902685
0.981667	58.9	480317	447400	859558	940118		111051	90689	392073	175657	944861	117987	254374	415753	543070	333062	327342		58.9	0.384612	0.383707	0.479901	0.523267		0.0407583	0.0365314	0.423249	0.187361	0.188555	0.10678	0.0228343	0.238277	0.202032	0.31426	0.203017		58.9	0.442872	0.239282	0.0721697
0.991483	59.489	464556	455253	876045	931702		101328	110530	371543	172472	967592	136824	232369	406035	589276	342882	292056		59.489	0.368982	0.39388	0.492471	0.516776		0.0359447	0.0476398	0.388963	0.18061	0.195364	0.150813	0.0105153	0.228742	0.243848	0.335318	0.142046		59.489	0.443027	0.23862	0.0723659
1.0013	60.078	485312	474518	860086	973029		94107	138860	390558	190635	947395	141718	304833	422776	612437	331445	324907		60.078	0.389566	0.418837	0.480304	0.548648		0.0323698	0.0635008	0.420719	0.219106	0.189314	0.162253	0.0510827	0.245168	0.264808	0.310793	0.198809		60.078	0.459339	0.260237	0.0840668
1.01112	60.667	470534	449215	889085	961461		140271	142720	383142	187940	965483	125920	243071	450085	591452	345226	309063		60.667	0.37491	0.386058	0.502414	0.539727		0.0552242	0.0656619	0.408334	0.213394	0.194732	0.125324	0.0165066	0.271962	0.245817	0.340344	0.171432		60.667	0.450777	0.253801	0.0830312
1.02093	61.256	478737	454424	915177	975201		120294	86512	365363	166155	1016315	132021	269152	410723	545909	352276	316098		61.256	0.383045	0.392806	0.522307	0.550323		0.0453342	0.0341928	0.378642	0.167222	0.209958	0.139586	0.0311075	0.233342	0.204601	0.355461	0.183588		61.256	0.46212	0.237492	0.0801482
1.03075	61.845	482485	455168	907012	964521		99480	81329	395767	182994	997916	148029	290190	425007	592425	356165	334900		61.845	0.386762	0.39377	0.516082	0.542087		0.0350298	0.031291	0.429419	0.202911	0.204447	0.177006	0.0428852	0.247357	0.246698	0.363801	0.216076		61.845	0.459675	0.269038	0.0784133
1.04057	62.434	473425	469081	895943	964059		109915	103591	359620	183495	1008248	133878	277648	445594	595350	351977	340376		62.434	0.377777	0.411794	0.507642	0.54173		0.0401959	0.0437548	0.369051	0.203973	0.207542	0.143927	0.0358638	0.267556	0.249345	0.35482	0.225538		62.434	0.459736	0.259173	0.0818391
1.05038	63.023	507800	470116	951003	943385		95655	89530	389093	177189	993240	161815	284169	425787	560266	343168	328103		63.023	0.411867	0.413135	0.549622	0.525786		0.0331361	0.0358825	0.418273	0.190608	0.203046	0.209232	0.0395144	0.248122	0.217594	0.335931	0.204331		63.023	0.475103	0.260584	0.0778949
1.0602	63.612	500306	484485	898778	976049		125689	124756	368090	183344	1010916	131252	294674	440025	580452	355158	314383		63.612	0.404436	0.431749	0.509804	0.550977		0.0480051	0.0556045	0.383196	0.203653	0.208341	0.137788	0.0453954	0.262092	0.235862	0.361641	0.180625		63.612	0.474241	0.252122	0.0893365
1.07002	64.201	501278	475913	904299	977428		87192	95793	402696	174396	964845	129248	300440	451286	585109	317577	324778		64.201	0.405399	0.420644	0.514013	0.552041		0.0289463	0.039389	0.440991	0.184688	0.194541	0.133104	0.0486234	0.27314	0.240077	0.281056	0.198586		64.201	0.473024	0.250235	0.0778749
1.07983	64.79	535141	508031	954160	982852		120226	126537	385371	174905	996895	145576	316438	448268	573022	338414	317164		64.79	0.438982	0.462252	0.552029	0.556224		0.0453005	0.0566016	0.412057	0.185767	0.204141	0.171272	0.0575796	0.270179	0.229138	0.325737	0.18543		64.79	0.502372	0.254226	0.0909057
1.08965	65.379	508245	464695	918346	963113		134508	132030	404674	185819	1015050	132454	287850	415328	570819	322028	300485		65.379	0.412309	0.406112	0.524723	0.541001		0.0523711	0.0596769	0.444294	0.208899	0.209579	0.140598	0.0415752	0.23786	0.227144	0.2906	0.156611		65.379	0.471036	0.243715	0.0908007
1.09947	65.968	508830	506345	917358	994628		91124	112445	400547	171688	1002298	138550	287860	442499	586958	333345	342182		65.968	0.412889	0.460068	0.52397	0.565306		0.030893	0.0487119	0.437402	0.178949	0.20576	0.154848	0.0415808	0.264519	0.24175	0.314867	0.228658		65.968	0.490558	0.260142	0.0817363
1.10928	66.557	519445	492618	937514	927463		119910	98957	386508	187811	1032920	158672	276252	439319	595800	344867	305169		66.557	0.423416	0.442285	0.539338	0.513507		0.0451441	0.0411604	0.413955	0.213121	0.214932	0.201885	0.0350823	0.261399	0.249752	0.339574	0.164704		66.557	0.479636	0.263484	0.0840797
1.1191	67.146	484186	497821	961209	977406		95972	112677	410439	176834	1086983	159067	257967	425761	631082	329946	315531		67.146	0.388449	0.449025	0.557404	0.552024		0.0332931	0.0488418	0.453922	0.189855	0.231126	0.202808	0.0248458	0.248097	0.281682	0.307579	0.182608		67.146	0.486726	0.26665	0.0845267
1.12892	67.735	512307	491269	938462	982768		111966	130774	370928	197323	1007466	108265	275588	450038	603060	373912	321008		67.735	0.416337	0.440538	0.54006	0.556159		0.0412112	0.0589737	0.387936	0.233281	0.207308	0.0840545	0.0347105	0.271916	0.256322	0.401856	0.192072		67.735	0.488274	0.261062	0.0855508
1.13873	68.324	500050	482386	940421	993756		162232	148000	404070	186528	941277	146240	263652	463249	603159	341452	333516		68.324	0.404182	0.42903	0.541554	0.564633		0.0660965	0.068618	0.443285	0.210401	0.187481	0.172824	0.0280284	0.284878	0.256412	0.332251	0.213685		68.324	0.48485	0.273391	0.0875561
1.14855	68.913	526491	490619	949976	985389		107514	119921	426821	194173	1022080	160731	257950	442381	568810	350092	309960		68.913	0.430404	0.439696	0.548839	0.55818		0.0390072	0.0528975	0.481281	0.226605	0.211685	0.206698	0.0248363	0.264403	0.225326	0.350778	0.172982		68.913	0.49428	0.275439	0.0821065
1.15837	69.502	522830	508155	960619	992754		103802	116524	391972	172158	1020147	153139	310290	433744	601009	369864	328638		69.502	0.426773	0.462413	0.556954	0.56386		0.0371695	0.0509956	0.423081	0.179945	0.211106	0.188951	0.0541377	0.255929	0.254466	0.393175	0.205256		69.502	0.5025	0.271543	0.0883522
1.16818	70.091	509583	500057	950691	1027394		121802	84561	406108	172721	1045525	148462	237917	442788	623304	340261	332379		70.091	0.413636	0.451922	0.549384	0.590575		0.0460808	0.0331005	0.446689	0.181138	0.218708	0.178018	0.0136212	0.264803	0.274643	0.329697	0.21172		70.091	0.501379	0.26953	0.0778776
1.178	70.68	490770	493484	915045	1011922		140734	99274	402135	180941	1039445	138118	290390	439653	573281	357283	329205		70.68	0.394979	0.443407	0.522206	0.578643		0.0554535	0.0413379	0.440054	0.19856	0.216887	0.153838	0.0429971	0.261727	0.229372	0.366198	0.206236		70.68	0.484809	0.265141	0.0891688
1.18782	71.269	511901	500555	952546	982359		86198	114079	410364	205723	1056420	127903	290764	476294	634428	341827	321221		71.269	0.415934	0.452567	0.550799	0.555844		0.0284542	0.0496267	0.453797	0.251084	0.221971	0.12996	0.0432065	0.297677	0.28471	0.333055	0.19244		71.269	0.493786	0.277532	0.0858147
1.19763	71.858	516715	531703	908463	1050154		114435	121085	405848	180245	933336	127815	295831	426214	590908	331502	319381		71.858	0.420709	0.492918	0.517188	0.608128		0.0424336	0.0535492	0.446255	0.197085	0.185103	0.129754	0.0460432	0.248541	0.245325	0.310915	0.189261		71.858	0.509736	0.252448	0.0817822
1.20745	72.447	506007	500196	942855	1004477		117006	114573	402916	171976	1018710	137034	279095	453708	588943	353018	342874		72.447	0.410089	0.452102	0.54341	0.572901		0.0437064	0.0499033	0.441358	0.179559	0.210676	0.151304	0.0366739	0.275517	0.243546	0.357052	0.229854		72.447	0.494626	0.268313	0.0852398
1.21727	73.036	513673	486264	953794	1019738		112458	149756	401300	170489	1005916	147794	263395	419551	615561	338417	347946		73.036	0.417692	0.434054	0.55175	0.584671		0.0414548	0.0696012	0.438659	0.176408	0.206843	0.176456	0.0278845	0.242004	0.267636	0.325743	0.238618		73.036	0.497042	0.266503	0.086446
1.22708	73.625	489823	512255	974521	1028081		102734	73524	400647	178568	1008861	126811	304312	483491	626940	354537	311977		73.625	0.394039	0.467724	0.567553	0.591105		0.0366407	0.0269213	0.437569	0.193531	0.207726	0.127407	0.0507911	0.304738	0.277934	0.36031	0.176468		73.625	0.505105	0.268279	0.0805197
1.2369	74.214	529737	500286	962958	1028729		129734	143232	391167	175881	944260	137164	269579	460011	600560	358936	331369		74.214	0.433623	0.452219	0.558737	0.591605		0.0500077	0.0659486	0.421736	0.187836	0.188375	0.151608	0.0313465	0.281701	0.25406	0.369742	0.209975		74.214	0.509046	0.268094	0.0839194
1.24672	74.803	543947	508385	971307	1020707		116797	85652	397194	181195	944513	172403	269731	462336	625250	341126	339010		74.803	0.447715	0.462711	0.565103	0.585418		0.0436029	0.0337114	0.431802	0.199098	0.188451	0.233982	0.0314316	0.283982	0.276404	0.331552	0.223178		74.803	0.515237	0.282857	0.0742992
1.25653	75.392	511830	540383	925080	1000228		97593	121232	379938	165123	993475	144134	307326	441190	631245	364584	343438		75.392	0.415864	0.504163	0.529858	0.569624		0.0340956	0.0536315	0.402983	0.165035	0.203117	0.167901	0.0524784	0.263235	0.28183	0.381854	0.230829		75.392	0.504877	0.270524	0.0858306
1.26635	75.981	513091	492210	961089	1050060		104492	123555	402350	191399	1014887	123235	281971	456920	629292	366931	348040		75.981	0.417115	0.441757	0.557312	0.608055		0.0375111	0.054932	0.440413	0.220725	0.209531	0.119048	0.0382839	0.278668	0.280062	0.386886	0.23878		75.981	0.50606	0.280655	0.0850644
1.27617	76.57	513209	507900	943236	1007279		145588	119811	404858	177144	1004605	104475	241829	426910	620081	335351	330817		76.57	0.417232	0.462082	0.5437	0.575062		0.0578565	0.0528359	0.444601	0.190513	0.206451	0.0751951	0.0158113	0.249224	0.271726	0.319169	0.209021		76.57	0.499519	0.25135	0.0832386
1.28598	77.159	510719	505589	918337	997031		132181	148274	406923	180708	964643	125727	290498	440591	630063	343350	353792		77.159	0.414762	0.459089	0.524716	0.567159		0.0512191	0.0687714	0.44805	0.198066	0.194481	0.124873	0.0430576	0.262647	0.28076	0.336321	0.248719		77.159	0.491432	0.271348	0.0893822
1.2958	77.748	514340	490051	953794	992553		134599	113543	386248	179231	1018340	134496	263333	452854	638517	342582	341520		77.748	0.418353	0.43896	0.55175	0.563705		0.0524162	0.0493266	0.413521	0.194936	0.210565	0.145371	0.0278498	0.274679	0.288411	0.334674	0.227515		77.748	0.493192	0.268444	0.0850394
1.30562	78.337	514447	537983	949902	1004323		129593	136738	404371	197163	981353	145874	265645	485426	610926	348197	335152		78.337	0.418459	0.501054	0.548783	0.572782		0.0499379	0.0623128	0.443788	0.232942	0.199486	0.171968	0.0291441	0.306637	0.263441	0.346715	0.216511		78.337	0.51027	0.283143	0.0852202
1.31543	78.926	537533	520716	959968	1007507		147977	123122	372397	182751	916979	127996	284824	494394	629089	353989	321576		78.926	0.441354	0.478685	0.556458	0.575238		0.0590393	0.0546896	0.390389	0.202396	0.180203	0.130177	0.0398811	0.315436	0.279878	0.359134	0.193054		78.926	0.512934	0.267209	0.0834533
1.32525	79.515	510653	510052	972520	1028727		124605	126762	380592	175714	984370	171017	255833	468813	640850	349712	335654		79.515	0.414697	0.46487	0.566028	0.591603		0.0474685	0.0567275	0.404075	0.187482	0.20039	0.230742	0.0236511	0.290337	0.290522	0.349963	0.217379		79.515	0.509299	0.2815	0.0820592
1.33507	80.104	536613	526192	977924	1065630		137757	131957	423205	176465	1000164	151660	271255	490842	593588	361280	334528		80.104	0.440442	0.485779	0.570148	0.620063		0.0539796	0.0596361	0.475242	0.189073	0.20512	0.185493	0.0322848	0.311951	0.24775	0.374769	0.215433		80.104	0.529108	0.285673	0.0877552
1.34488	80.693	510773	488941	966634	1072734		102181	119970	435179	180169	889479	143546	259843	482283	663350	357503	338194		80.693	0.414816	0.437522	0.56154	0.625542		0.036367	0.0529249	0.495239	0.196924	0.171966	0.166526	0.025896	0.303553	0.310884	0.36667	0.221768		80.693	0.509855	0.294509	0.0717885
1.3547	81.282	554535	532713	958079	991401		164746	125701	408651	177208	974815	140151	264283	497419	650944	363165	330046		81.282	0.458215	0.494227	0.555017	0.562817		0.0673411	0.0561335	0.450936	0.190648	0.197527	0.15859	0.0283817	0.318404	0.299657	0.378811	0.207689		81.282	0.517569	0.286391	0.0873459
1.36452	81.871	544624	537983	965980	1013987		118051	128707	403177	177445	1014387	127189	258755	494374	641027	352099	332362		81.871	0.448386	0.501054	0.561041	0.580235		0.0442238	0.0578165	0.441794	0.19115	0.209381	0.128291	0.0252869	0.315416	0.290682	0.355082	0.211691		81.871	0.522679	0.276301	0.084177
1.37433	82.46	515111	540671	988229	1053129		123836	104134	381443	178762	925555	142773	297326	476139	630195	365880	337090		82.46	0.419118	0.504536	0.578005	0.610422		0.0470877	0.0440588	0.405497	0.193942	0.182772	0.164719	0.0468801	0.297525	0.280879	0.384633	0.21986		82.46	0.52802	0.278151	0.0801997
1.38415	83.049	537465	523915	968030	1017924		86339	135061	369759	195608	953260	164038	281667	476269	684632	385888	344390		83.049	0.441287	0.482829	0.562604	0.583272		0.028524	0.0613739	0.385983	0.229646	0.191071	0.214428	0.0381137	0.297652	0.330144	0.427536	0.232474		83.049	0.517498	0.302552	0.0797706
1.39397	83.638	519023	498337	983057	1017968		139859	141372	378523	191640	966134	137950	274121	480316	632457	327751	329060		83.638	0.422997	0.449694	0.574061	0.583306		0.0550203	0.0649072	0.40062	0.221236	0.194927	0.153445	0.0338893	0.301623	0.282926	0.302872	0.205985		83.638	0.507515	0.266958	0.087186
1.40378	84.227	516422	502288	962808	1015051		87480	137201	370210	196275	878908	144643	264245	489721	639642	348169	321294		84.227	0.420418	0.454812	0.558623	0.581056		0.0290889	0.062572	0.386737	0.23106	0.168799	0.169091	0.0283604	0.310851	0.289429	0.346655	0.192566		84.227	0.503727	0.275198	0.0722052
1.4136	84.816	545193	481321	969216	997395		123542	174878	408592	172154	969760	152420	258469	464574	629980	348152	335374		84.816	0.448951	0.42765	0.563509	0.56744		0.0469422	0.0836662	0.450837	0.179937	0.196013	0.18727	0.0251268	0.286178	0.280685	0.346618	0.216895		84.816	0.501887	0.278346	0.0879371
1.42342	85.405	521500	504036	971274	1039677		124723	156134	388629	187523	1000550	155723	278105	458306	666283	366805	344111		85.405	0.425454	0.457077	0.565078	0.600048		0.0475269	0.073172	0.417498	0.21251	0.205236	0.194991	0.0361196	0.280028	0.313539	0.386616	0.231992		85.405	0.511914	0.291025	0.0905136
1.43323	85.994	530278	510149	958894	1046522		101881	127543	376959	196822	968836	154920	268386	498292	630630	346470	323062		85.994	0.434159	0.464996	0.555639	0.605327		0.0362184	0.0571648	0.398008	0.232219	0.195736	0.193114	0.0306786	0.31926	0.281273	0.343011	0.195621		85.994	0.51503	0.280358	0.0799496
1.44305	86.583	513885	518151	961326	984270		116520	152768	409647	195242	1025013	136080	286364	443196	626731	358639	346690		86.583	0.417902	0.475362	0.557493	0.557317		0.0434658	0.0712875	0.452599	0.22887	0.212564	0.149074	0.0407433	0.265203	0.277744	0.369106	0.236448		86.583	0.502019	0.282721	0.0920151
1.45287	87.172	533536	506589	968293	1011179		142633	129628	400148	189403	1028639	170105	269424	480600	627765	336121	321578		87.172	0.43739	0.460384	0.562805	0.57807		0.0563936	0.0583321	0.436735	0.216495	0.21365	0.22861	0.0312597	0.301902	0.27868	0.32082	0.193057		87.172	0.509662	0.282328	0.0899088
1.46268	87.761	584564	494035	989901	1029360		120695	192360	374897	191276	953508	158622	284824	467763	623429	344459	342501		87.761	0.487995	0.444121	0.57928	0.592091		0.0455327	0.0934538	0.394564	0.220464	0.191145	0.201768	0.0398811	0.289307	0.274756	0.338699	0.22921		87.761	0.525872	0.278395	0.0925032
1.4725	88.35	522029	511148	975799	1030429		122718	111701	351037	191306	945084	140029	290555	498326	650721	362600	345849		88.35	0.425979	0.46629	0.568528	0.592916		0.0465343	0.0482954	0.354716	0.220528	0.188622	0.158305	0.0430895	0.319293	0.299455	0.377599	0.234995		88.35	0.513428	0.280699	0.0816352
1.48232	88.939	526427	539868	974804	1048228		111977	179348	410457	175693	970139	173945	285990	465516	653154	336770	357849		88.939	0.43034	0.503496	0.567769	0.606643		0.0412167	0.0861688	0.453952	0.187437	0.196127	0.237586	0.0405339	0.287102	0.301657	0.322211	0.255729		88.939	0.527062	0.292239	0.0910115
1.49213	89.528	488385	528268	956940	998763		141186	146604	376965	182144	931332	128458	297174	484566	644259	373495	352789		89.528	0.392613	0.488468	0.554149	0.568495		0.0556772	0.0678365	0.398018	0.20111	0.184503	0.131257	0.046795	0.305793	0.293607	0.400962	0.246986		89.528	0.500931	0.282533	0.0887028
1.50195	90.117	508024	526500	973050	1043021		140763	201451	405889	170592	1004080	116109	289321	464112	631670	352489	348533		90.117	0.41209	0.486178	0.566432	0.602627		0.0554678	0.0985436	0.446323	0.176626	0.206293	0.10239	0.0423987	0.285725	0.282214	0.355918	0.239632		90.117	0.516832	0.269833	0.100676
1.51177	90.706	537829	506379	979378	1032980		110520	171341	391295	192838	932634	118433	255148	510967	658802	361031	352938		90.706	0.441648	0.460112	0.571256	0.594883		0.0404954	0.0816859	0.42195	0.223775	0.184893	0.107823	0.0232676	0.331696	0.306768	0.374235	0.247244		90.706	0.516975	0.287642	0.0825854
1.52158	91.295	517117	528202	951252	1038292		98836	157817	387336	172730	954252	140853	301781	521721	612979	347357	314935		91.295	0.421107	0.488383	0.549812	0.59898		0.034711	0.0741143	0.415338	0.181157	0.191368	0.160231	0.0493741	0.342247	0.265299	0.344913	0.181579		91.295	0.514571	0.270109	0.0873918
1.5314	91.884	546967	497154	961313	1042318		124153	145951	401020	188479	915660	115420	268286	507952	642752	339704	330561		91.884	0.45071	0.448161	0.557483	0.602085		0.0472447	0.0674709	0.438192	0.214536	0.179808	0.10078	0.0306227	0.328738	0.292243	0.328503	0.208579		91.884	0.51461	0.273082	0.0812866
1.54122	92.473	532565	537335	981405	1083256		108842	180774	404045	187553	916962	142609	262479	472364	676572	354992	330888		92.473	0.436427	0.500214	0.572802	0.633657		0.0396646	0.0869672	0.443243	0.212574	0.180198	0.164336	0.0273717	0.293821	0.32285	0.361285	0.209144		92.473	0.535775	0.28675	0.0835504
1.55103	93.062	542322	516449	978835	1038113		152124	161921	393302	202866	951513	163240	251721	503681	670484	362695	342430		93.062	0.446103	0.473157	0.570842	0.598842		0.0610923	0.076412	0.425302	0.245029	0.190548	0.212563	0.0213491	0.324547	0.317341	0.377803	0.229087		93.062	0.522236	0.304524	0.0873502
1.56085	93.651	538768	550793	957778	1052289		130113	161878	417567	188321	962223	141387	265664	480021	638954	356964	328327		93.651	0.442579	0.517649	0.554788	0.609775		0.0501953	0.0763879	0.465826	0.214202	0.193756	0.16148	0.0291548	0.301334	0.288806	0.365514	0.204719		93.651	0.531197	0.285983	0.0873734
1.57067	94.24	520407	519345	970194	1055295		99701	147323	409983	187453	925508	114878	266712	487744	668676	359623	322218		94.24	0.42437	0.476909	0.564254	0.612093		0.0351392	0.068239	0.45316	0.212362	0.182758	0.0995128	0.0297415	0.308911	0.315704	0.371216	0.194163		94.24	0.519407	0.27929	0.0789694
1.58048	94.829	534465	524056	959220	1043831		142192	157213	380380	185842	945487	140164	294386	492514	619875	347016	333882		94.829	0.438311	0.483012	0.555887	0.603252		0.0561753	0.0737761	0.403721	0.208947	0.188743	0.158621	0.0452342	0.313591	0.27154	0.344182	0.214317		94.829	0.520116	0.27356	0.090982
1.5903	95.418	538971	531832	971477	1099340		124819	144689	410731	179573	941643	160559	251333	532187	666114	356621	337667		95.418	0.44278	0.493085	0.565232	0.646061		0.0475744	0.0667643	0.45441	0.195661	0.187591	0.206296	0.0211319	0.352516	0.313386	0.364778	0.220857		95.418	0.53679	0.301129	0.0807654
1.60012	96.007	537785	515128	981113	1079452		82938	167543	372134	185218	880462	118092	278417	482505	673047	347204	349176		96.007	0.441604	0.471446	0.572579	0.630723		0.0268403	0.0795595	0.38995	0.207625	0.169265	0.107026	0.0362943	0.303771	0.31966	0.344585	0.240743		96.007	0.529088	0.273337	0.0779898
1.60993	96.596	496054	528304	974293	1078941		140751	160780	403527	195342	881260	123630	292424	474132	654521	332868	340680		96.596	0.400219	0.488515	0.567379	0.630329		0.0554619	0.0757732	0.442378	0.229082	0.169504	0.119971	0.0441358	0.295556	0.302894	0.313844	0.226063		96.596	0.521611	0.275684	0.0862187
1.61975	97.185	514947	552135	992352	1088923		126153	135823	391942	196311	904731	134676	290202	498570	619429	385792	320300		97.185	0.418955	0.519387	0.581148	0.638027		0.0482348	0.0618005	0.423031	0.231136	0.176534	0.145792	0.0428919	0.319533	0.271136	0.42733	0.190849		97.185	0.539379	0.286972	0.0823654
1.62957	97.774	550028	516497	950311	1107254		109254	141982	416172	185720	915828	157971	294002	499721	689267	352054	325779		97.774	0.453746	0.47322	0.549095	0.652164		0.0398686	0.0652487	0.463496	0.208689	0.179858	0.200246	0.0450192	0.320662	0.334339	0.354985	0.200316		97.774	0.532056	0.297533	0.0824988
1.63938	98.363	527283	546488	981582	1062721		108994	171695	373519	224801	937605	149176	303786	500789	660125	394676	349875		98.363	0.431189	0.512072	0.572937	0.61782		0.0397399	0.0818841	0.392263	0.291519	0.186382	0.179687	0.0504966	0.32171	0.307966	0.44638	0.241951		98.363	0.533504	0.311639	0.0896255
1.6492	98.952	522502	541620	1000689	1077521		109864	179207	417880	194354	967235	112756	255543	518169	643236	337490	365792		98.952	0.426448	0.505765	0.587505	0.629234		0.0401706	0.0860898	0.466349	0.226988	0.195257	0.0945525	0.0234888	0.338762	0.292681	0.323755	0.269454		98.952	0.537238	0.287506	0.0862515
1.65902	99.541	551483	525790	994928	1073298		133565	146659	403986	183071	905781	150328	300367	499911	658959	407470	328450		99.541	0.455188	0.485258	0.583112	0.625977		0.0519043	0.0678672	0.443145	0.203074	0.176849	0.18238	0.0485825	0.320849	0.306911	0.473815	0.204931		99.541	0.537384	0.305015	0.0863008
1.66883	100.13	556034	510331	983923	1071408		119819	161402	405667	217095	938630	142996	285862	496308	666688	358846	367760		100.13	0.459702	0.465232	0.574722	0.624519		0.045099	0.0761214	0.445952	0.275186	0.186689	0.165241	0.0404622	0.317314	0.313905	0.369549	0.272854		100.13	0.531044	0.308572	0.0870928
1.67865	100.719	546892	525362	993826	1092771		83531	158232	416346	175344	954387	156681	309645	494778	641012	344224	341921		100.719	0.450635	0.484704	0.582272	0.640995		0.0271339	0.0743466	0.463787	0.186698	0.191408	0.19723	0.0537766	0.315812	0.290669	0.338195	0.228207		100.719	0.539652	0.288657	0.0866664
1.68847	101.308	535228	562421	1021238	1102586		150949	138280	390658	198953	834219	133487	293833	480286	676361	371962	370074		101.308	0.439068	0.532712	0.603172	0.648564		0.0605106	0.0631761	0.420886	0.236735	0.155413	0.143013	0.0449246	0.301594	0.322659	0.397674	0.276853		101.308	0.555879	0.299916	0.0810062
1.69828	101.897	531228	523759	1000288	1118062		117062	113024	429014	196150	900891	145076	277876	510224	654799	341294	344171		101.897	0.435101	0.482627	0.587199	0.6605		0.0437341	0.0490361	0.484943	0.230795	0.175384	0.170103	0.0359914	0.330967	0.303146	0.331912	0.232095		101.897	0.541357	0.297709	0.0760365
1.7081	102.486	545507	548686	991927	1084477		122972	160750	414281	182119	793639	170424	283600	502503	655588	354218	334131		102.486	0.449262	0.514919	0.580824	0.634598		0.04666	0.0757564	0.460338	0.201057	0.143258	0.229356	0.0391959	0.323392	0.30386	0.359626	0.214747		102.486	0.544901	0.298911	0.0762176
1.71792	103.075	563742	548709	988875	1067863		117316	122628	427806	182179	848571	149571	277155	511824	675856	324065	341862		103.075	0.467346	0.514949	0.578497	0.621785		0.0438599	0.0544131	0.482926	0.201184	0.159712	0.18061	0.0355878	0.332537	0.322202	0.294968	0.228105		103.075	0.545644	0.29179	0.0733933
1.72773	103.664	532695	519450	1049708	1120521		101977	131122	432965	193923	890130	147655	306636	486971	658304	345069	334345		103.664	0.436556	0.477045	0.624879	0.662396		0.036266	0.0591686	0.491542	0.226075	0.172161	0.176132	0.0520921	0.308153	0.306318	0.340007	0.215117		103.664	0.550219	0.294763	0.0799219
1.73755	104.253	540522	537710	1028969	1081656		106395	153305	435812	183286	851689	141353	268100	487481	665636	338123	342268		104.253	0.444318	0.5007	0.609067	0.632423		0.0384532	0.0715881	0.496297	0.20353	0.160646	0.1614	0.0305185	0.308653	0.312953	0.325113	0.228807		104.253	0.546627	0.290965	0.0753015
1.74737	104.842	548834	522687	1010815	1100039		119695	114927	393018	192582	820689	149366	301221	486895	639699	379751	364046		104.842	0.452561	0.481238	0.595225	0.6466		0.0450377	0.0501015	0.424828	0.223232	0.151361	0.180131	0.0490606	0.308078	0.28948	0.414376	0.266437		104.842	0.543906	0.300938	0.0738901
1.75718	105.431	555829	543279	1020993	1089345		150520	135616	400547	196765	881265	165080	270345	466243	657732	347876	352098		105.431	0.459498	0.507915	0.602985	0.638353		0.0602982	0.0616846	0.437402	0.232098	0.169506	0.216864	0.0317753	0.287815	0.3058	0.346026	0.245792		105.431	0.552188	0.295971	0.0808159
1.767	106.02	547704	519722	1002973	1100676		126661	141963	399203	181304	830605	145924	287948	496849	619873	342431	332126		106.02	0.451441	0.477397	0.589246	0.647091		0.0484863	0.0652381	0.435157	0.199329	0.154331	0.172085	0.04163	0.317844	0.271538	0.33435	0.211283		106.02	0.541294	0.27737	0.0774213
1.77682	106.609	560270	541351	1033343	1082010		95802	120732	384453	198904	892277	164269	279436	504543	644495	365024	346287		106.609	0.463903	0.505417	0.612402	0.632696		0.0332089	0.0533515	0.410523	0.236632	0.172804	0.214968	0.0368648	0.325393	0.293821	0.382797	0.235751		106.609	0.553604	0.299984	0.0740573
1.78663	107.198	541998	511366	1006361	1107883		106938	126030	371547	186549	888689	136727	267607	508640	634969	357594	372029		107.198	0.445782	0.466573	0.591829	0.652649		0.038722	0.0563177	0.38897	0.210446	0.171729	0.150586	0.0302425	0.329413	0.2852	0.366865	0.280231		107.198	0.539208	0.287387	0.0742529
1.79645	107.787	552547	539961	1027117	1049834		159333	135262	395654	198455	815920	143933	302667	482443	663244	330082	346181		107.787	0.456244	0.503616	0.607655	0.607881		0.0646613	0.0614864	0.42923	0.23568	0.149932	0.167431	0.0498701	0.30371	0.310788	0.30787	0.235568		107.787	0.543849	0.284325	0.0814875
1.80627	108.376	535045	525436	1013237	1104320		121887	135811	389636	189704	809176	153664	244867	492456	676614	337919	328161		108.376	0.438887	0.4848	0.597072	0.649902		0.0461228	0.0617938	0.419179	0.217133	0.147912	0.190178	0.017512	0.313534	0.322888	0.324675	0.204432		108.376	0.542665	0.284574	0.0683352
1.81608	108.965	530227	560530	1034495	1084833		141203	133835	386115	196887	790244	159945	276145	495800	661893	358726	356052		108.965	0.434109	0.530263	0.61328	0.634873		0.0556856	0.0606875	0.413299	0.232357	0.142241	0.20486	0.0350224	0.316815	0.309566	0.369292	0.252624		108.965	0.553131	0.29983	0.0734092
1.8259	109.554	561760	546281	1026160	1083535		125373	124177	365740	195971	919571	126773	238729	501901	673766	351207	346942		109.554	0.46538	0.511804	0.606925	0.633872		0.0478487	0.0552803	0.379271	0.230415	0.18098	0.127318	0.0140758	0.322801	0.320311	0.353169	0.236883		109.554	0.554495	0.281453	0.0745461
1.83572	110.143	550654	518985	1012252	1083751		114429	140451	416174	198018	896387	151479	298993	494628	653243	346310	343075		110.143	0.454366	0.476443	0.596321	0.634038		0.0424306	0.0643916	0.4635	0.234754	0.174035	0.18507	0.0478133	0.315665	0.301738	0.342668	0.230201		110.143	0.540292	0.296228	0.0821677
1.84553	110.732	518458	535403	1002674	1081524		125520	113183	388873	185081	841050	133277	249790	489124	688935	375463	344751		110.732	0.422437	0.497712	0.589018	0.632321		0.0479214	0.0491251	0.417905	0.207335	0.15746	0.142522	0.0202681	0.310265	0.334039	0.405182	0.233097		110.732	0.535372	0.292906	0.0686935
1.85535	111.321	527045	551674	974509	1082234		129220	169116	420847	189915	844933	134861	275855	481681	669193	344109	345686		111.321	0.430953	0.51879	0.567544	0.632868		0.0497532	0.0804402	0.471304	0.21758	0.158623	0.146225	0.03486	0.302962	0.316172	0.337949	0.234713		111.321	0.537539	0.289558	0.080919
1.86517	111.91	519787	531102	1038251	1088653		103616	124421	410657	199513	899412	122546	284148	540973	653854	357266	351698		111.91	0.423755	0.49214	0.616144	0.637819		0.0370774	0.0554169	0.454286	0.237922	0.174941	0.117437	0.0395027	0.361136	0.302291	0.366161	0.245101		111.91	0.542464	0.297762	0.0767346
1.87498	112.499	557707	521569	1042198	1089256		106051	124720	366595	196120	921508	171748	269452	528755	683833	372713	350326		112.499	0.461361	0.47979	0.619153	0.638284		0.0382829	0.0555843	0.380699	0.230731	0.18156	0.232451	0.0312754	0.349149	0.329421	0.399285	0.24273		112.499	0.549647	0.309209	0.0766756
1.8848	113.088	545934	542641	1033791	1083039		119610	128384	385512	172717	878592	153315	286902	483560	675425	346716	334437		113.088	0.449685	0.507088	0.612743	0.633489		0.0449956	0.0576357	0.412292	0.18113	0.168705	0.189362	0.0410444	0.304806	0.321812	0.343539	0.215276		113.088	0.550751	0.281174	0.0780951
1.89462	113.677	530482	509976	1025082	1122311		134966	133530	373736	187636	889870	180500	267436	493787	649141	345303	354884		113.677	0.434361	0.464772	0.606103	0.663776		0.0525979	0.0605167	0.392625	0.21275	0.172083	0.252909	0.0301468	0.31484	0.298025	0.340509	0.250606		113.677	0.542253	0.294609	0.0788361
1.90443	114.266	560741	530189	1018907	1113691		91333	102671	366605	174627	802248	123521	296119	519962	656644	334017	324552		114.266	0.46437	0.490957	0.601395	0.657129		0.0309964	0.0432398	0.380716	0.185178	0.145837	0.119716	0.0462044	0.340522	0.304815	0.316308	0.198196		114.266	0.553463	0.263636	0.0665693
1.91425	114.855	533763	537503	1047402	1141164		119045	154226	394506	199940	864731	119471	285695	498425	640252	349217	350899		114.855	0.437615	0.500432	0.623121	0.678316		0.0447159	0.0721038	0.427313	0.238827	0.164553	0.110249	0.0403687	0.319391	0.289981	0.348902	0.24372		114.855	0.559871	0.282626	0.0804353
1.92407	115.444	535620	541901	1031884	1108563		102910	135323	384786	186509	876857	134513	258933	515674	692741	330098	344353		115.444	0.439457	0.506129	0.611289	0.653174		0.0367279	0.0615206	0.41108	0.210361	0.168185	0.145411	0.0253866	0.336314	0.337483	0.307905	0.23241		115.444	0.552512	0.282995	0.072955
1.93388	116.033	538975	566329	1029062	1128633		91271	122970	404540	177093	787139	149550	309676	511141	647512	349945	341774		116.033	0.442784	0.537775	0.609138	0.668652		0.0309657	0.0546045	0.44407	0.190404	0.141311	0.180561	0.053794	0.331867	0.296551	0.350463	0.227953		116.033	0.564587	0.288839	0.0701688
1.9437	116.622	553637	543110	974629	1077185		101254	151433	376252	195920	861454	160071	298324	504526	642373	350127	357569		116.622	0.457325	0.507696	0.567636	0.628975		0.035908	0.0705401	0.396827	0.230307	0.163571	0.205155	0.0474388	0.325377	0.2919	0.350853	0.255245		116.622	0.540408	0.293666	0.0793646
1.95352	117.211	525520	540419	1021289	1096762		163655	133939	419087	168079	819496	177697	284721	518184	644087	351578	343112		117.211	0.429441	0.50421	0.603211	0.644073		0.066801	0.0607457	0.468365	0.1713	0.151003	0.246357	0.0398235	0.338777	0.293451	0.353965	0.230265		117.211	0.545233	0.300354	0.0795934
1.96333	117.8	521025	539581	1037855	1100004		105220	141713	392442	180781	881387	162807	272569	502492	654783	357992	328559		117.8	0.424983	0.503124	0.615842	0.646573		0.0378715	0.0650981	0.423866	0.198221	0.169542	0.21155	0.0330204	0.323381	0.303131	0.367718	0.205119		117.8	0.54763	0.290427	0.076383
1.97315	118.389	533313	530924	1004750	1103814		105282	157421	412750	196775	868374	175109	244645	552057	639732	332236	347525		118.389	0.437169	0.491909	0.590601	0.649511		0.0379022	0.0738926	0.457781	0.232119	0.165644	0.240307	0.0173877	0.372011	0.28951	0.312489	0.237891		118.389	0.542298	0.306016	0.0737067
1.98297	118.978	539492	543640	1051524	1107411		122729	120610	367653	185261	878298	162038	281690	513008	666529	343050	330533		118.978	0.443297	0.508382	0.626263	0.652285		0.0465397	0.0532832	0.382466	0.207716	0.168617	0.209753	0.0381266	0.333699	0.313761	0.335678	0.20853		118.978	0.557557	0.284515	0.0766416
1.99278	119.567	536706	550593	986826	1089419		93073	146073	393679	188231	808172	130391	287890	510839	690851	356470	335998		119.567	0.440534	0.51739	0.576935	0.63841		0.0318579	0.0675392	0.425932	0.214011	0.147611	0.135776	0.0415976	0.331571	0.335773	0.364455	0.217973		119.567	0.543317	0.289356	0.0721515
2.0026	120.156	529725	512239	1013176	1110036		110797	157823	423805	196744	784601	185706	276479	519670	661787	365763	354746		120.156	0.433611	0.467703	0.597025	0.65431		0.0406325	0.0741176	0.476244	0.232054	0.140551	0.265079	0.0352093	0.340235	0.30947	0.384382	0.250368		120.156	0.538162	0.322547	0.0726276
2.01242	120.745	530728	535233	1061812	1144908		81938	108457	402076	178006	769105	185786	318583	555198	640345	356937	347401		120.745	0.434605	0.497491	0.634107	0.681204		0.0263452	0.0464792	0.439955	0.192339	0.135909	0.265266	0.0587804	0.375093	0.290065	0.365456	0.237676		120.745	0.561852	0.309407	0.0668785
2.02223	121.334	537383	553573	1026870	1124538		120311	163604	380288	189419	809328	174071	273171	544520	656690	349855	338692		121.334	0.441205	0.52125	0.607466	0.665494		0.0453426	0.0773542	0.403568	0.216529	0.147958	0.237881	0.0333574	0.364617	0.304857	0.35027	0.222628		121.334	0.558854	0.30005	0.0760029
2.03205	121.923	526860	539470	1021546	1092438		78921	113744	429668	194139	778958	182273	287457	521727	672954	351997	330643		121.923	0.430769	0.50298	0.603407	0.640738		0.0248516	0.0494392	0.486036	0.226532	0.138861	0.257054	0.0413551	0.342253	0.319576	0.354863	0.20872		121.923	0.544474	0.313576	0.0636266
2.04187	122.512	515794	536773	1014003	1182568		98582	154299	397873	183613	800092	156315	330048	507398	651840	320757	358299		122.512	0.419795	0.499486	0.597656	0.710247		0.0345852	0.0721446	0.432936	0.204223	0.145191	0.196375	0.0651988	0.328194	0.300468	0.287875	0.256507		122.512	0.556796	0.286654	0.0792799
2.05168	123.101	534507	565385	1035506	1104961		79633	126512	385775	212481	739723	149168	292529	509998	670423	348600	354024		123.101	0.438353	0.536552	0.614051	0.650396		0.0252041	0.0565876	0.412731	0.265407	0.127108	0.179668	0.0441946	0.330745	0.317285	0.347579	0.24912		123.101	0.559838	0.300362	0.0632736
2.0615	123.69	553409	553671	1036061	1102690		98220	149390	390443	197329	815496	154294	269400	528297	671058	357930	330782		123.69	0.457098	0.521377	0.614474	0.648644		0.034406	0.0693962	0.420527	0.233293	0.149805	0.191651	0.0312463	0.348699	0.31786	0.367585	0.20896		123.69	0.560398	0.298368	0.0712134
2.07132	124.279	495092	520449	1037007	1112476		108825	132695	366819	188600	765328	135382	265938	503870	650215	344616	325221		124.279	0.399265	0.478339	0.615195	0.656192		0.0396562	0.0600492	0.381073	0.214793	0.134778	0.147442	0.0293082	0.324733	0.298997	0.339036	0.199352		124.279	0.537248	0.272204	0.0659479
2.08113	124.868	524169	538753	1039534	1149917		127141	135488	415985	180676	776681	127718	275662	505265	636341	337097	331957		124.868	0.428101	0.502051	0.617122	0.685067		0.048724	0.061613	0.463184	0.197998	0.138178	0.129527	0.034752	0.326102	0.286441	0.322913	0.210991		124.868	0.558085	0.276737	0.0708168
2.09095	125.457	509130	537693	1009193	1118087		99356	155524	393219	197188	736097	146811	335483	492627	696849	365749	361917		125.457	0.413186	0.500678	0.593989	0.660519		0.0349684	0.0728305	0.425163	0.232995	0.126022	0.174159	0.0682415	0.313702	0.341201	0.384352	0.262758		125.457	0.542093	0.304904	0.0755156
2.10077	126.046	495021	520714	1003899	1142886		121384	154476	382006	208583	728151	161113	263567	508604	684712	336865	339237		126.046	0.399194	0.478683	0.589952	0.679644		0.0458738	0.0722437	0.406437	0.257146	0.123642	0.207591	0.0279808	0.329378	0.330217	0.322415	0.22357		126.046	0.536868	0.296679	0.0674351
2.11058	126.635	516497	544964	1029640	1111630		108119	124427	394799	183270	748866	144395	271969	520137	685498	343628	342668		126.635	0.420492	0.510097	0.609578	0.655539		0.0393067	0.0554203	0.427802	0.203496	0.129847	0.168511	0.0326845	0.340693	0.330928	0.336917	0.229498		126.635	0.548927	0.291121	0.0643146
2.1204	127.224	523193	571870	1009814	1089869		74469	160957	355128	181623	740513	151840	272702	516382	635742	335247	324806		127.224	0.427133	0.544953	0.594462	0.638757		0.0226475	0.0758722	0.361549	0.200006	0.127345	0.185914	0.0330949	0.337009	0.285899	0.318946	0.198635		127.224	0.551326	0.269708	0.0647398
2.13022	127.813	529149	544310	1003349	1107136		69994	140689	382034	182048	706420	154992	285155	526735	653466	320412	356341		127.813	0.43304	0.50925	0.589533	0.652073		0.0204321	0.0645248	0.406484	0.200906	0.117133	0.193282	0.0400664	0.347167	0.301939	0.287135	0.253124		127.813	0.545974	0.284291	0.060539
2.14003	128.402	510591	535177	1033311	1158400		119571	183671	395266	181703	774626	151899	315633	522752	651758	353838	359041		128.402	0.414635	0.497419	0.612377	0.691609		0.0449763	0.0885891	0.428582	0.200175	0.137563	0.186052	0.0571289	0.343259	0.300394	0.358811	0.257789		128.402	0.55401	0.296437	0.0820643
2.14985	128.991	494666	540106	1011512	1116085		130814	149817	392501	183119	728702	160063	284219	541887	681245	342556	355977		128.991	0.398842	0.503804	0.595757	0.658975		0.0505424	0.0696353	0.423964	0.203176	0.123807	0.205136	0.0395424	0.362033	0.327079	0.334618	0.252495		128.991	0.539344	0.301215	0.0708817
2.15967	129.58	528552	564939	1033380	1133644		88548	168994	367831	190306	739895	170387	277379	516993	635137	338039	341004		129.58	0.432447	0.535974	0.61243	0.672517		0.0296177	0.0803719	0.382764	0.218409	0.12716	0.229269	0.0357132	0.337609	0.285352	0.324933	0.226623		129.58	0.563342	0.286422	0.0682156
2.16948	130.169	538419	559160	1035249	1133442		88751	176018	411387	193983	780996	199903	275479	552915	676535	357619	338030		130.169	0.442233	0.528488	0.613855	0.672361		0.0297182	0.0843044	0.455505	0.226202	0.139471	0.298265	0.0346495	0.372853	0.322817	0.366918	0.221484		130.169	0.564234	0.323435	0.0720358
2.1793	130.758	495823	533854	994632	1098895		103203	182848	405671	193946	725605	151151	262829	540210	687362	345028	325342		130.758	0.39999	0.495705	0.582887	0.645718		0.0368729	0.0881283	0.445959	0.226123	0.122879	0.184304	0.0275677	0.360388	0.332615	0.339919	0.199561		130.758	0.531075	0.29841	0.068862
2.18912	131.347	515200	538680	1021644	1110713		74689	109366	380148	197461	715113	163849	271443	514696	659788	328537	356080		131.347	0.419206	0.501957	0.603482	0.654832		0.0227565	0.0469881	0.403334	0.233573	0.119736	0.213986	0.03239	0.335355	0.307661	0.304557	0.252673		131.347	0.544869	0.29302	0.0554677
2.19893	131.936	527357	554110	1048161	1080573		92616	155451	399703	185816	810340	206349	266179	539402	680113	354832	359364		131.936	0.431262	0.521946	0.623699	0.631588		0.0316316	0.0727896	0.435992	0.208892	0.148261	0.313333	0.0294431	0.359595	0.326055	0.360942	0.258347		131.936	0.552124	0.323308	0.0705312
2.20875	132.525	512474	569246	1071804	1109406		73859	110366	363640	188394	755319	124782	273548	552721	681440	353799	353867		132.525	0.416503	0.541554	0.641726	0.653824		0.0223456	0.0475479	0.375764	0.214356	0.13178	0.122664	0.0335685	0.372663	0.327256	0.358727	0.248849		132.525	0.563402	0.288611	0.0588104
2.21857	133.114	515579	537862	1010507	1143904		118706	172951	378428	191518	654181	189790	282269	529862	673094	353256	346750		133.114	0.419582	0.500897	0.59499	0.680429		0.044548	0.0825873	0.400461	0.220977	0.101485	0.274625	0.0384508	0.350235	0.319703	0.357563	0.236551		133.114	0.548975	0.308588	0.0667677
2.22838	133.703	519530	554060	1026303	1093946		125130	112726	384096	194031	851038	198361	257417	534934	687922	352277	335128		133.703	0.4235	0.521881	0.607034	0.641901		0.0477284	0.0488692	0.409927	0.226304	0.160451	0.294661	0.0245379	0.355211	0.333122	0.355463	0.21647		133.703	0.548579	0.313023	0.0703967
2.2382	134.292	468135	523219	1021071	1095820		96944	106512	379069	184157	752525	130941	262986	508285	659847	350591	342076		134.292	0.372531	0.481928	0.603045	0.643346		0.0337743	0.0453902	0.401532	0.205376	0.130943	0.137061	0.0276556	0.329065	0.307714	0.351848	0.228475		134.292	0.525212	0.280153	0.0594407
2.24802	134.881	503163	554530	1014114	1114965		114667	144701	372166	178382	821803	141828	264105	539167	662592	338101	362589		134.881	0.407269	0.52249	0.597741	0.658111		0.0425484	0.066771	0.390003	0.193136	0.151694	0.16251	0.028282	0.359364	0.310198	0.325066	0.263919		134.881	0.546403	0.286314	0.0723239
2.25783	135.47	549135	571669	990517	1134606		97554	128902	390935	197994	752311	148483	231679	544499	657881	318701	350882		135.47	0.45286	0.544693	0.579749	0.673258		0.0340763	0.0579257	0.421349	0.234703	0.130879	0.178067	0.010129	0.364596	0.305935	0.283466	0.243691		135.47	0.56264	0.290258	0.0582524
2.26765	136.059	509978	530958	1040215	1096997		66672	121012	381976	194560	760538	148454	258474	516888	690090	336655	357465		136.059	0.414027	0.491953	0.617641	0.644254		0.0187875	0.0535083	0.406387	0.227425	0.133343	0.177999	0.0251296	0.337505	0.335084	0.321965	0.255066		136.059	0.541969	0.29449	0.0576921
2.27747	136.648	521305	552340	1017787	1110865		84028	138701	388544	193062	729223	176929	281517	535869	666268	336709	375118		136.648	0.425261	0.519653	0.600541	0.654949		0.0273799	0.0634118	0.417356	0.22425	0.123963	0.244562	0.0380298	0.356129	0.313525	0.322081	0.285568		136.648	0.550101	0.309067	0.0631961
2.28728	137.237	530706	555779	1038969	1044656		96237	157146	394290	202175	734672	168202	274545	526229	680695	357817	345631		137.237	0.434584	0.524108	0.616691	0.603888		0.0334243	0.0737386	0.426952	0.243564	0.125595	0.224162	0.0341266	0.34667	0.326581	0.367343	0.234618		137.237	0.544818	0.309984	0.0667211
2.2971	137.826	507968	501076	1001213	1098812		85944	142171	355328	184428	784155	118450	259681	543953	676245	350666	356028		137.826	0.412034	0.453242	0.587904	0.645654		0.0283285	0.0653546	0.361883	0.205951	0.140417	0.107863	0.0258053	0.36406	0.322554	0.352009	0.252583		137.826	0.524709	0.280986	0.0649764
2.30692	138.415	509275	532725	1030124	1107618		88881	139598	373855	209399	662895	154055	260405	553439	674771	351107	355505		138.415	0.41333	0.494242	0.609947	0.652445		0.0297825	0.063914	0.392824	0.258875	0.104095	0.191092	0.0262106	0.373367	0.32122	0.352955	0.251679		138.415	0.542491	0.306002	0.0560006
2.31673	139.004	509099	540593	1016617	1114332		117345	139457	364383	178682	707676	123567	252760	510911	670676	332059	344675		139.004	0.413156	0.504435	0.599649	0.657623		0.0438742	0.0638351	0.377005	0.193772	0.117509	0.119824	0.0219308	0.331641	0.317514	0.31211	0.232966		139.004	0.543716	0.269262	0.0617872
2.32655	139.593	532965	528771	1027445	1153205		79802	159177	372357	190986	651571	162958	263510	525111	686589	344892	352417		139.593	0.436824	0.48912	0.607905	0.687602		0.0252878	0.0748757	0.390322	0.21985	0.100703	0.211903	0.0279489	0.345573	0.331916	0.339628	0.246343		139.593	0.555363	0.297934	0.0572039
2.33637	140.182	502411	517914	1027472	1126035		105164	147043	346129	176671	648403	139975	249710	527329	699277	374126	352391		140.182	0.406523	0.475055	0.607925	0.666648		0.0378438	0.0680822	0.34652	0.18951	0.0997541	0.158179	0.0202233	0.34775	0.343398	0.402315	0.246298		140.182	0.539038	0.290567	0.0564759
2.34618	140.771	505134	542877	1038158	1105282		101599	110220	338049	193978	665937	178412	268012	517995	676637	356925	349410		140.771	0.409224	0.507394	0.616073	0.650643		0.0360788	0.0474662	0.333025	0.226191	0.105006	0.248028	0.0304693	0.338592	0.322909	0.36543	0.241148		140.771	0.545833	0.296475	0.0547551
2.356	141.36	501764	565632	1047661	1135887		79797	117085	358297	192531	691803	163151	255355	544447	676394	350764	354230		141.36	0.405881	0.536872	0.623318	0.674246		0.0252853	0.0513097	0.366841	0.223124	0.112754	0.212355	0.0233835	0.364545	0.322689	0.352219	0.249476		141.36	0.56008	0.29875	0.0531832
2.36582	141.949	516356	534885	999875	1137588		98582	168055	362262	189004	641391	165172	254605	545031	689878	374783	357218		141.949	0.420353	0.497041	0.586884	0.675558		0.0345852	0.0798462	0.373463	0.215649	0.0976538	0.217079	0.0229636	0.365118	0.334892	0.403723	0.254639		141.949	0.544959	0.309223	0.0587622
2.37563	142.538	505985	540598	1008688	1089094		90729	95079	400156	181745	677710	135113	278993	550265	680248	345991	375720		142.538	0.410067	0.504441	0.593604	0.638159		0.0306974	0.0389892	0.436749	0.200264	0.108533	0.146814	0.0366168	0.370253	0.326177	0.341984	0.286608		142.538	0.536568	0.301264	0.053709
2.38545	143.127	501824	543612	1025297	1085576		101927	136823	369188	191471	651496	149811	241540	574266	685192	342450	337024		143.127	0.405941	0.508346	0.606267	0.635446		0.0362412	0.0623604	0.38503	0.220878	0.100681	0.181171	0.0156495	0.393802	0.330651	0.334391	0.219746		143.127	0.539	0.295096	0.0537329
2.39527	143.716	503098	533811	992643	1114475		76633	106982	338446	204394	646071	186324	268250	522039	685222	342870	379884		143.716	0.407204	0.495649	0.58137	0.657733		0.0237189	0.0456533	0.333689	0.248267	0.0990556	0.266523	0.0306025	0.342559	0.330678	0.335292	0.293803		143.716	0.535489	0.307259	0.0497576
2.40508	144.305	521889	514824	1018570	1143016		68469	150207	359667	188111	617504	159685	283983	522845	700096	341443	342398		144.305	0.42584	0.471052	0.601138	0.679744		0.0196771	0.0698537	0.369129	0.213756	0.0904987	0.204253	0.0394103	0.34335	0.344139	0.332232	0.229032		144.305	0.544444	0.290842	0.0548599
2.4149	144.894	497140	541430	1004401	1131574		81299	135976	352481	203381	611571	156391	263400	536331	704083	343902	340517		144.894	0.401296	0.505519	0.590335	0.67092		0.0260289	0.0618862	0.357128	0.24612	0.0887215	0.196553	0.0278873	0.356582	0.347747	0.337505	0.225781		144.894	0.542018	0.295345	0.051131
2.42472	145.483	519644	497890	1010296	1115227		77859	165805	354170	180350	641013	147887	259790	564812	712654	361634	376724		145.483	0.423613	0.449115	0.59483	0.658313		0.0243258	0.0785865	0.359949	0.197307	0.0975405	0.176674	0.0258663	0.384526	0.355504	0.375528	0.288343		145.483	0.531468	0.305404	0.0565798
2.43453	146.072	524635	522583	1044972	1104526		69565	87341	363643	192550	546689	181319	273236	558760	677413	351336	360783		146.072	0.428563	0.481104	0.621268	0.65006		0.0202197	0.034657	0.375769	0.223165	0.0692868	0.254824	0.0333938	0.378588	0.323611	0.353446	0.260799		146.072	0.545249	0.310029	0.0393893
2.44435	146.661	475327	529386	1065800	1069678		62842	124811	386267	200705	589672	162727	277152	562764	687683	332976	353117		146.661	0.379664	0.489917	0.637148	0.623185		0.0168913	0.0556352	0.413553	0.240449	0.0821619	0.211363	0.0355861	0.382517	0.332906	0.314076	0.247553		146.661	0.532478	0.306059	0.0475686
2.45417	147.25	480297	519223	1008695	1083080		71153	113268	319170	204470	651811	139378	257724	576466	709200	364570	340165		147.25	0.384592	0.476751	0.593609	0.633521		0.0210059	0.0491727	0.301496	0.248428	0.100775	0.156783	0.0247097	0.39596	0.352378	0.381823	0.225173		147.25	0.522118	0.294578	0.0489158
2.46398	147.839	515852	533119	995842	1114301		115621	109006	319097	193769	653281	164597	289455	558319	702659	360131	370401		147.839	0.419853	0.494753	0.583809	0.657599		0.0430207	0.0467865	0.301374	0.225748	0.101215	0.215735	0.0424737	0.378155	0.346459	0.372305	0.277418		147.839	0.539003	0.302456	0.0583741
2.4738	148.428	532934	549003	1005767	1129580		118260	133689	358146	184010	608773	165315	286545	575204	663456	367626	370076		148.428	0.436793	0.51533	0.591377	0.669382		0.0443272	0.0606058	0.366589	0.205065	0.0878834	0.217413	0.0408446	0.394722	0.31098	0.388377	0.276856		148.428	0.55322	0.308572	0.0584152
2.48362	149.017	505693	504611	1033541	1105132		99153	139159	337435	197048	637445	158378	267155	544412	670767	369901	357499		149.017	0.409778	0.457822	0.612553	0.650528		0.0348679	0.0636682	0.332	0.232698	0.0964718	0.201197	0.0299895	0.364511	0.317597	0.393255	0.255124		149.017	0.53267	0.299483	0.0562494
2.49343	149.606	487746	533785	1003630	1117671		90294	146055	375404	200312	549387	151000	277898	574998	673170	345407	348880		149.606	0.39198	0.495616	0.589747	0.660198		0.0304821	0.0675291	0.395411	0.239616	0.0700949	0.183951	0.0360037	0.39452	0.319771	0.340732	0.240232		149.606	0.534385	0.302033	0.0510275
2.50325	150.195	502209	518686	979678	1130752		92610	134122	344105	176049	575706	189290	274671	548180	656297	342298	337142		150.195	0.406323	0.476055	0.571485	0.670286		0.0316286	0.0608482	0.343139	0.188192	0.0779785	0.273456	0.0341972	0.368208	0.304501	0.334065	0.21995		150.195	0.531037	0.290216	0.0511631
2.51307	150.784	486553	545459	1000446	1100227		98232	117348	366643	176627	578752	179298	274979	563072	669160	373554	371275		150.784	0.390797	0.510739	0.58732	0.646745		0.0344119	0.0514569	0.380779	0.189417	0.0788909	0.250099	0.0343696	0.382819	0.316142	0.401088	0.278928		150.784	0.5339	0.314182	0.0497823
2.52288	151.373	507063	519449	1027256	1055745		69102	115018	382672	190269	588693	162702	302650	539336	696439	359236	339867		151.373	0.411137	0.477044	0.607761	0.61244		0.0199905	0.0501525	0.407549	0.21833	0.0818686	0.211305	0.0498606	0.35953	0.34083	0.370386	0.224658		151.373	0.527095	0.304655	0.0504681
2.5327	151.962	503271	520674	1007274	1092396		66531	116293	376380	177451	540181	177025	294181	512666	660304	352022	352589		151.962	0.407376	0.478631	0.592525	0.640706		0.0187177	0.0508663	0.397041	0.191163	0.0673374	0.244786	0.0451194	0.333363	0.308128	0.354917	0.246641		151.962	0.529809	0.296577	0.0455102
2.54252	152.551	513511	536841	1028941	1092702		82435	138482	352748	192016	606382	145277	287702	508932	703301	370833	376951		152.551	0.417531	0.499574	0.609045	0.640942		0.0265913	0.0632892	0.357574	0.222033	0.0871672	0.170573	0.0414923	0.329699	0.34704	0.395253	0.288735		152.551	0.541773	0.301558	0.054635
2.55233	153.14	484123	539627	1015560	1115722		63616	139933	340586	207845	576950	151029	315221	526636	668788	344269	374990		153.14	0.388387	0.503184	0.598843	0.658695		0.0172745	0.0641016	0.337262	0.255582	0.0783511	0.184018	0.0568982	0.34707	0.315806	0.338292	0.285347		153.14	0.537277	0.294768	0.0541564
2.56215	153.729	499824	509734	1019548	1105391		56729	92591	335568	189484	599471	156433	285274	546786	653288	367548	354127		153.729	0.403958	0.464458	0.601884	0.650727		0.013865	0.0375963	0.328882	0.216666	0.0850971	0.196651	0.040133	0.36684	0.301778	0.388209	0.249298		153.729	0.530257	0.292618	0.0441728
2.57197	154.318	498740	536905	1023317	1123530		81277	81512	339347	181007	575828	141429	268802	549025	684244	368703	337275		154.318	0.402883	0.499657	0.604757	0.664717		0.026018	0.0313935	0.335193	0.1987	0.0780151	0.161578	0.0309115	0.369037	0.329793	0.390686	0.22018		154.318	0.543003	0.286452	0.0415845
2.58178	154.907	519555	514207	1064998	1147041		97554	137957	324997	186036	578311	150567	263693	567235	681465	364910	345484		154.907	0.423525	0.470253	0.636537	0.682849		0.0340763	0.0629953	0.311228	0.209359	0.0787588	0.182939	0.0280514	0.386903	0.327278	0.382553	0.234364		154.907	0.553291	0.29066	0.0509704
2.5916	155.496	511906	553581	1024634	1149302		75153	101110	332758	189499	488471	140824	285588	516448	667889	372837	377588		155.496	0.415939	0.52126	0.605761	0.684592		0.0229862	0.0423658	0.324189	0.216698	0.0518482	0.160164	0.0403088	0.337074	0.314992	0.399551	0.289836		155.496	0.556888	0.291786	0.0393772
2.60142	156.085	539969	534196	1024187	1116865		59695	75018	360339	179944	554773	159004	266783	526684	695416	370870	357915		156.085	0.44377	0.496148	0.605421	0.659576		0.0153334	0.0277577	0.370251	0.196447	0.0717083	0.202661	0.0297812	0.347117	0.339904	0.395333	0.255843		156.085	0.551229	0.301079	0.0361451
2.61123	156.674	488428	536656	1021669	1130648		55870	101957	332020	183981	576088	150891	301764	550659	667976	386196	350593		156.674	0.392656	0.499335	0.603501	0.670206		0.0134397	0.04284	0.322957	0.205003	0.0780929	0.183696	0.0493646	0.37064	0.315071	0.428196	0.243192		156.674	0.541424	0.295536	0.0459343
2.62105	157.263	497461	534306	1051577	1058222		72215	122165	376914	200031	566639	148395	299007	551292	690423	357453	360716		157.263	0.401614	0.49629	0.626304	0.61435		0.0215317	0.0541538	0.397933	0.23902	0.0752626	0.177861	0.0478212	0.371261	0.335385	0.366562	0.260683		157.263	0.53464	0.306958	0.0496923
2.63087	157.852	510050	551190	1021769	1103128		69130	126695	349257	188396	491416	158282	271381	537889	708598	353933	382972		157.852	0.414099	0.518163	0.603577	0.648982		0.0200044	0.05669	0.351744	0.214361	0.0527303	0.200973	0.0323553	0.358111	0.351834	0.359014	0.299139		157.852	0.546205	0.305025	0.040445
2.64068	158.441	497305	523641	1003846	1105383		66757	130665	339399	210879	532050	183319	306126	544763	697369	355259	366787		158.441	0.401459	0.482474	0.589912	0.650721		0.0188296	0.0589127	0.33528	0.262012	0.0649018	0.259499	0.0518066	0.364855	0.341671	0.361858	0.271173		158.441	0.531142	0.313764	0.0486127
2.6505	159.03	484845	525151	1054759	1130946		71887	91811	336975	201381	511130	146618	251060	563876	718901	379061	364251		159.03	0.389103	0.48443	0.62873	0.670436		0.0213693	0.0371596	0.331232	0.241881	0.0586355	0.173707	0.020979	0.383608	0.361158	0.412897	0.266791		159.03	0.543175	0.310182	0.0345358
2.66032	159.619	519020	527755	1013951	1087670		57090	103323	388470	181457	492181	190252	292212	536284	682401	341360	367101		159.619	0.422994	0.487804	0.597616	0.637061		0.0140437	0.0436048	0.417232	0.199654	0.0529595	0.275705	0.0440171	0.356536	0.328125	0.332054	0.271716		159.619	0.536369	0.311575	0.0386563
2.67013	160.208	506379	511787	1038795	1096647		70384	129341	347241	180897	534324	212437	284183	573743	683010	347444	362295		160.208	0.410458	0.467118	0.616558	0.643984		0.0206252	0.0581714	0.348377	0.198467	0.065583	0.327564	0.0395223	0.393289	0.328677	0.3451	0.263411		160.208	0.53453	0.314983	0.0459755
2.67995	160.797	496983	526956	1002055	1131023		58407	92750	386511	195274	451324	175559	318488	546937	668452	345196	351725		160.797	0.40114	0.486769	0.588546	0.670495		0.0146957	0.0376853	0.41396	0.228938	0.0407212	0.241359	0.0587272	0.366988	0.315502	0.340279	0.245148		160.797	0.536738	0.307453	0.0379574
2.68977	161.386	505477	523788	1022843	1113385		64701	118994	358030	182305	452336	150588	302398	562504	658085	341143	350762		161.386	0.409564	0.482665	0.604396	0.656893		0.0178117	0.0523785	0.366395	0.201451	0.0410243	0.182988	0.0497196	0.382261	0.30612	0.331589	0.243484		161.386	0.538379	0.287755	0.0402335
2.69958	161.975	489443	535395	1015033	1095670		58181	115866	363571	207362	496126	145361	305645	536862	664358	335693	371728		161.975	0.393663	0.497701	0.598441	0.643231		0.0145838	0.0506272	0.375649	0.254558	0.0541412	0.170769	0.0515373	0.357103	0.311797	0.319902	0.279711		161.975	0.533259	0.295641	0.0427224
2.7094	162.564	478658	547582	1027286	1092293		79802	135963	351747	193979	513702	182025	267424	539441	688049	356153	350507		162.564	0.382967	0.513489	0.607783	0.640626		0.0252878	0.0618789	0.355902	0.226193	0.0594059	0.256474	0.0301401	0.359633	0.333237	0.363775	0.243043		162.564	0.536216	0.305465	0.0441782
2.71922	163.153	483051	516422	1026899	1113490		61977	125360	349426	199244	411471	131702	269540	537743	681930	367229	356367		163.153	0.387324	0.473122	0.607488	0.656974		0.0164631	0.0559426	0.352026	0.237352	0.0287836	0.13884	0.0313247	0.357967	0.327699	0.387525	0.253169		163.153	0.531227	0.293511	0.0331285
2.72903	163.742	467794	541056	1078433	1085136		102249	119079	331150	173101	476340	159256	316105	527939	709775	352502	368943		163.742	0.372193	0.505035	0.64678	0.635107		0.0364006	0.0524261	0.321504	0.181944	0.0482145	0.20325	0.0573931	0.348348	0.352899	0.355946	0.274898		163.742	0.539779	0.291255	0.0486086
2.73885	164.331	490847	527035	1021198	1082901		78192	109354	324073	189369	526651	145466	287457	540953	695238	389350	337579		164.331	0.395055	0.486871	0.603142	0.633383		0.0244907	0.0469814	0.309685	0.216423	0.0632846	0.171015	0.0413551	0.361117	0.339743	0.43496	0.220705		164.331	0.529613	0.293378	0.044028
2.74867	164.92	515023	555528	1019404	1069826		96734	125030	338084	196894	483319	134664	277981	538472	706746	368773	339935		164.92	0.419031	0.523783	0.601774	0.623299		0.0336703	0.0557579	0.333084	0.232372	0.050305	0.145764	0.0360502	0.358683	0.350157	0.390836	0.224776		164.92	0.541972	0.29081	0.0439458
2.75848	165.509	501485	525254	1054363	1114077		87944	121695	331679	191777	499966	170080	284831	528409	708026	356917	344163		165.509	0.405605	0.484564	0.628428	0.657426		0.0293186	0.0538907	0.322387	0.221526	0.0552914	0.228552	0.039885	0.348809	0.351316	0.365413	0.232081		165.509	0.544006	0.295726	0.0445964
2.7683	166.098	515727	529957	1037958	1144379		74655	128579	355156	197006	524651	158437	262374	541931	708379	351636	355810		166.098	0.419729	0.490656	0.61592	0.680796		0.0227396	0.0577448	0.361595	0.232609	0.0626855	0.201335	0.0273129	0.362076	0.351635	0.354089	0.252206		166.098	0.551775	0.302221	0.0426207
2.77812	166.687	450495	533035	1033189	1109285		81706	141970	394999	191308	490412	195433	279010	551146	676419	389085	347096		166.687	0.355037	0.494644	0.612284	0.653731		0.0262304	0.065242	0.428136	0.220532	0.0524296	0.287816	0.0366263	0.371118	0.322712	0.434391	0.237149		166.687	0.528924	0.328836	0.0451321
2.78793	167.276	499601	540835	1026160	1094446		103322	176299	364591	187434	533370	205248	298452	554800	690911	320151	363445		167.276	0.403736	0.504749	0.606925	0.642287		0.0369318	0.0844617	0.377353	0.212322	0.0652972	0.310759	0.0475105	0.374703	0.335827	0.286575	0.265399		167.276	0.539424	0.308991	0.0585503
2.79775	167.865	520851	530094	1027910	1117072		72113	134171	332928	212029	500055	159836	271236	549430	663926	357726	339607		167.865	0.42481	0.490834	0.608259	0.659736		0.0214812	0.0608756	0.324473	0.264449	0.0553181	0.204605	0.0322742	0.369434	0.311406	0.367148	0.224209		167.865	0.54591	0.295103	0.0424872
2.80757	168.454	473782	497516	1024518	1066200		66938	144177	375899	188358	438660	170567	277550	560693	680360	383926	355460		168.454	0.378131	0.44863	0.605673	0.620503		0.0189192	0.0664777	0.396238	0.21428	0.0369278	0.22969	0.0358089	0.380485	0.326278	0.423329	0.251601		168.454	0.513234	0.317414	0.0395334
2.81738	169.043	495832	533347	1039585	1078244		71977	145061	345586	201612	531727	181227	252012	556313	721825	357782	341471		169.043	0.399999	0.495048	0.617161	0.629791		0.0214138	0.0669726	0.345613	0.242371	0.0648051	0.254609	0.021512	0.376187	0.363804	0.367268	0.22743		169.043	0.5355	0.31104	0.0436759
2.8272	169.632	509743	532736	1095769	1130145		99599	132604	368248	187635	476697	156534	303538	561213	717568	364989	337611		169.632	0.413794	0.494257	0.659998	0.669818		0.0350887	0.0599983	0.38346	0.212748	0.0483214	0.196887	0.0503578	0.380995	0.359951	0.382722	0.22076		169.632	0.559467	0.30536	0.0484415
2.83702	170.221	474361	504989	1069021	1109593		61181	140640	363634	179245	507416	162286	276983	515999	691390	344061	344753		170.221	0.378706	0.458311	0.639604	0.653968		0.016069	0.0644974	0.375754	0.194965	0.057523	0.210333	0.0354915	0.336633	0.33626	0.337846	0.233101		170.221	0.532647	0.28927	0.0433952
2.84683	170.81	507801	548676	1050640	1110060		83627	116098	373989	188825	471366	169349	257010	555564	695213	363479	332521		170.81	0.411868	0.514906	0.625589	0.654328		0.0271814	0.0507571	0.393048	0.21527	0.0467246	0.226843	0.02431	0.375452	0.33972	0.379484	0.211965		170.81	0.551673	0.305969	0.0372433
2.85665	171.399	495987	500837	1047324	1104489		89232	164994	350398	179293	480723	150933	291833	556088	700190	380213	353190		171.399	0.400152	0.452933	0.623061	0.650032		0.0299563	0.0781324	0.353649	0.195067	0.0495274	0.183794	0.043805	0.375966	0.344224	0.415367	0.247679		171.399	0.531544	0.30225	0.0503553
2.86647	171.988	504596	529128	1059222	1117329		66853	129768	344893	185154	445366	171777	248400	542780	693674	385303	351890		171.988	0.40869	0.489583	0.632133	0.659934		0.0188771	0.0584105	0.344455	0.207489	0.0389365	0.232518	0.0194899	0.362909	0.338327	0.426282	0.245433		171.988	0.547585	0.308202	0.0339285
2.87628	172.577	521689	537899	1082387	1112839		83113	111884	354761	192450	468592	156824	279669	546576	699159	390662	349312		172.577	0.425641	0.500945	0.649795	0.656471		0.0269269	0.0483978	0.360936	0.222953	0.0458936	0.197565	0.0369952	0.366634	0.343291	0.437773	0.240978		172.577	0.558213	0.310018	0.0395534
2.8861	173.166	487108	536167	1089782	1099527		73017	93988	388142	182581	496424	174580	291967	560348	705575	349752	367950		173.166	0.391347	0.498701	0.655433	0.646205		0.0219287	0.0383784	0.416684	0.202036	0.0542304	0.239071	0.04388	0.380146	0.349098	0.350049	0.273183		173.166	0.547922	0.315752	0.0396044
2.89592	173.755	491661	550690	1094501	1081070		79497	121360	357598	176259	451929	140660	249319	564542	720542	382259	374883		173.755	0.395862	0.517515	0.659031	0.631971		0.0251368	0.0537031	0.365674	0.188637	0.0409024	0.15978	0.0200044	0.384261	0.362643	0.419754	0.285162		173.755	0.551095	0.309416	0.0349367
2.90573	174.344	492587	539992	1048660	1072405		97243	180640	389121	179606	450025	138336	291981	561514	703003	385873	362373		174.344	0.396781	0.503656	0.62408	0.625288		0.0339223	0.0868921	0.418319	0.195731	0.0403321	0.154348	0.0438878	0.38129	0.34677	0.427504	0.263546		174.344	0.537451	0.312501	0.0512586
2.91555	174.933	469769	519740	1079800	1123470		69887	115439	347316	188534	457260	162840	320902	545121	723220	374148	350043		174.933	0.374152	0.477421	0.647822	0.66467		0.0203791	0.0503882	0.348502	0.214653	0.0424993	0.211628	0.0600786	0.365206	0.365066	0.402362	0.242241		174.933	0.541016	0.307094	0.0433363
2.92537	175.522	498039	516299	1074298	1074453		81904	123006	380349	199112	432042	194471	319131	560037	700715	356458	365155		175.522	0.402187	0.472963	0.643627	0.626868		0.0263284	0.0546247	0.403669	0.237072	0.0349455	0.285567	0.0590872	0.379841	0.344699	0.364429	0.268353		175.522	0.536411	0.326233	0.0437464
2.93518	176.111	493805	554843	1109948	1119287		69746	125018	374027	184452	455605	148740	283612	553564	708679	369558	384602		176.111	0.397988	0.522895	0.670808	0.661444		0.0203093	0.0557511	0.393111	0.206001	0.0420035	0.178668	0.0392026	0.37349	0.351907	0.392519	0.301955		176.111	0.563284	0.31395	0.0393166
2.945	176.7	489430	538162	1099143	1094525		98712	168433	358203	187779	490513	150063	291029	570864	697808	363371	366847		176.7	0.39365	0.501286	0.66257	0.642347		0.0346496	0.0800578	0.366684	0.213053	0.0524598	0.18176	0.0433549	0.390464	0.342069	0.379252	0.271277		176.7	0.549963	0.306366	0.0526305
2.95482	177.289	480946	538453	1131252	1149342		49446	156915	386654	193505	475962	177773	280455	530593	694583	359849	346749		177.289	0.385236	0.501663	0.687051	0.684623		0.0102594	0.0736093	0.414199	0.225189	0.0481012	0.246535	0.0374352	0.350952	0.33915	0.3717	0.23655		177.289	0.564643	0.312039	0.0423513
2.96463	177.878	476333	549641	1087200	1134707		97209	152457	345917	195259	495555	159269	259195	538987	675631	391174	355871		177.878	0.380661	0.516156	0.653464	0.673336		0.0339055	0.0711134	0.346166	0.228906	0.0539701	0.20328	0.0255333	0.359188	0.321999	0.438871	0.252311		177.878	0.555905	0.307246	0.0461306
2.97445	178.467	458426	524869	1057880	1098171		56480	140305	365312	172952	467542	165668	265864	568408	692564	349891	359853		178.467	0.362903	0.484065	0.63111	0.645159		0.0137417	0.0643098	0.378557	0.181628	0.0455791	0.218238	0.0292668	0.388054	0.337323	0.350347	0.259192		178.467	0.530809	0.301906	0.0382244
2.98427	179.056	485403	543316	1092800	1144535		94576	151707	319942	196605	470130	168777	290662	541707	733611	376734	374298		179.056	0.389656	0.507963	0.657734	0.680916		0.0326019	0.0706935	0.302786	0.231759	0.0463543	0.225506	0.0431494	0.361857	0.37447	0.407907	0.284151		179.056	0.559067	0.312634	0.0481998
2.99408	179.645	462373	537601	1107564	1107663		77045	134134	350565	190083	483803	170924	284798	570705	708326	373482	335877		179.645	0.366817	0.500559	0.668991	0.65248		0.0239228	0.0608549	0.353928	0.217936	0.0504499	0.230525	0.0398666	0.390308	0.351587	0.400934	0.217764		179.645	0.547212	0.308997	0.0437736
3.0039	180.234	488097	559781	1078118	1098394		74147	157098	380298	178991	447840	199118	237364	551046	672060	375109	353486		180.234	0.392328	0.529292	0.64654	0.645331		0.0224881	0.0737117	0.403584	0.194427	0.0396776	0.29643	0.0133116	0.371019	0.318767	0.404422	0.24819		180.234	0.553373	0.319549	0.0372973
3.01372	180.823	490286	544670	1158224	1102381		110593	186799	335737	192569	504971	147420	271910	524688	723480	343157	337645		180.823	0.394499	0.509717	0.707616	0.648406		0.0405315	0.0903404	0.329164	0.223205	0.0567906	0.175582	0.0326515	0.345158	0.365302	0.335907	0.220819		180.823	0.565059	0.28502	0.0550785
3.02353	181.412	462401	527628	1111816	1091391		77006	180451	357075	196721	451609	170256	257588	608576	696149	407661	342159		181.412	0.366845	0.487639	0.672232	0.63993		0.0239035	0.0867863	0.3648	0.232005	0.0408066	0.228963	0.0246336	0.427465	0.340567	0.474224	0.228619		181.412	0.541662	0.328092	0.0440325
3.03335	182.001	481320	506726	1076150	1092698		96424	166811	382233	215044	459651	149546	305412	576974	690471	373400	341832		182.001	0.385607	0.460562	0.645039	0.640938		0.0335168	0.0791497	0.406816	0.270839	0.0432155	0.180552	0.0514069	0.396459	0.335429	0.400758	0.228054		182.001	0.533037	0.316987	0.0518222
3.04317	182.59	482682	516788	1089138	1137523		107621	161165	343354	194487	438660	197496	272350	571903	697046	368986	359022		182.59	0.386958	0.473597	0.654942	0.675508		0.0390602	0.0759887	0.341885	0.22727	0.0369278	0.292639	0.0328978	0.391483	0.341379	0.391293	0.257756		182.59	0.547751	0.320529	0.0462186
3.05298	183.179	506134	509200	1092657	1119072		99040	169482	354287	198753	417071	193450	251890	561122	690537	375677	347824		183.179	0.410215	0.463767	0.657625	0.661278		0.0348119	0.0806451	0.360144	0.236312	0.0304611	0.283181	0.0214437	0.380906	0.335488	0.40564	0.238407		183.179	0.548221	0.320011	0.0418405
3.0628	183.768	506877	541847	1118903	1121337		75011	152543	378842	180062	508303	143567	266198	600820	713806	380361	370261		183.768	0.410952	0.50606	0.677636	0.663025		0.0229159	0.0711615	0.401153	0.196697	0.0577887	0.166576	0.0294537	0.419855	0.356547	0.415684	0.277176		183.768	0.564418	0.319098	0.0453299
3.07262	184.357	489483	541362	1053886	1117835		120079	157646	382864	198310	477290	179294	267155	576425	663903	371618	326966		184.357	0.393702	0.505431	0.628064	0.660324		0.0452278	0.0740185	0.40787	0.235373	0.048499	0.25009	0.0299895	0.39592	0.311385	0.396937	0.202367		184.357	0.546881	0.314277	0.0494337
3.08243	184.946	474683	517142	1077710	1085572		94542	209335	368466	184739	486689	162643	274474	550058	696383	358993	382120		184.946	0.379025	0.474055	0.646229	0.635443		0.0325851	0.102958	0.383824	0.20661	0.0513144	0.211167	0.0340869	0.37005	0.340779	0.369865	0.297667		184.946	0.533688	0.311423	0.055236
3.09225	185.535	479406	524677	1073687	1125584		70661	170707	336996	175962	460882	220525	266962	545603	711205	389716	357795		185.535	0.383709	0.483816	0.643161	0.666301		0.0207623	0.081331	0.331267	0.188007	0.0435842	0.34647	0.0298814	0.365679	0.354193	0.435744	0.255636		185.535	0.544247	0.325285	0.0438897
3.10207	186.124	520887	506031	1092763	1134006		96401	206555	335034	186891	454050	146962	314633	571549	692755	383616	354312		186.124	0.424846	0.459661	0.657706	0.672796		0.0335055	0.101401	0.32799	0.211171	0.0415377	0.174512	0.0565691	0.391136	0.337496	0.422664	0.249618		186.124	0.553752	0.302084	0.0582533
3.11188	186.713	515150	520396	1072193	1101940		105785	196659	364632	179527	411193	203790	295500	568460	671789	358587	365991		186.713	0.419157	0.478271	0.642022	0.648066		0.0381512	0.0958607	0.377421	0.195563	0.0287004	0.307351	0.0458579	0.388105	0.318522	0.368994	0.269798		186.713	0.546879	0.317965	0.0521425
3.1217	187.302	482391	519785	1119863	1129847		121938	208872	367785	191018	500740	150714	265129	566187	650419	387970	370632		187.302	0.386669	0.477479	0.678368	0.669588		0.0461481	0.102698	0.382687	0.219918	0.0555232	0.183282	0.0288553	0.385875	0.299182	0.432	0.277817		187.302	0.553026	0.311537	0.0583062
3.13152	187.891	493291	524571	1072916	1136387		103588	177049	351648	187955	460945	162643	263555	556050	688573	360424	366386		187.891	0.397479	0.483679	0.642574	0.674632		0.0370635	0.0848816	0.355737	0.213426	0.0436031	0.211167	0.0279741	0.375929	0.333711	0.372933	0.27048		187.891	0.549591	0.304769	0.0483806
3.14133	188.48	489946	514237	1072629	1170098		111712	164250	376579	187042	485525	165899	254283	574950	675465	358548	350189		188.48	0.394161	0.470292	0.642355	0.70063		0.0410855	0.0777159	0.397373	0.211491	0.0509657	0.218778	0.0227834	0.394473	0.321848	0.36891	0.242494		188.48	0.55186	0.30791	0.0481376
3.15115	189.069	446261	522467	1078732	1097754		120559	174287	374512	197777	431345	141315	281871	556052	698822	357728	409520		189.069	0.350838	0.480953	0.647008	0.644838		0.0454654	0.0833353	0.393921	0.234243	0.0347367	0.161311	0.0382279	0.375931	0.342986	0.367152	0.345011		189.069	0.530909	0.317222	0.0504413
3.16097	189.658	506830	496675	1088877	1104184		98746	152238	340174	195077	452840	196836	270148	562256	687985	383266	355252		189.658	0.410905	0.447541	0.654743	0.649797		0.0346664	0.0709908	0.336574	0.228521	0.0411753	0.291096	0.0316651	0.382018	0.333179	0.421914	0.251242		189.658	0.540746	0.320649	0.0446244
3.17078	190.247	500272	510711	1060049	1118193		77508	197268	364907	194268	388500	188345	282090	573008	708665	384181	343471		190.247	0.404402	0.465724	0.632763	0.660601		0.0241521	0.0962016	0.37788	0.226806	0.0219029	0.271247	0.0383505	0.392567	0.351894	0.423876	0.230886		190.247	0.540872	0.325022	0.0451518
3.1806	190.836	488624	524859	1068504	1130871		99588	197457	351132	208505	392361	193639	265764	561121	703403	378323	343714		190.836	0.39285	0.484052	0.63921	0.670378		0.0350832	0.0963074	0.354875	0.25698	0.0230594	0.283622	0.0292108	0.380905	0.347132	0.411314	0.231306		190.836	0.546623	0.323733	0.0459152
3.19042	191.425	488676	547042	1079578	1134854		117684	218238	349827	157531	416231	176920	301198	559603	667305	379277	356789		191.425	0.392902	0.512789	0.647653	0.67345		0.0440421	0.107942	0.352696	0.148944	0.0302095	0.244541	0.0490478	0.379415	0.314464	0.41336	0.253898		191.425	0.556699	0.301045	0.0578103
3.20023	192.014	496885	536392	1024506	1185429		103966	164616	338896	195385	399202	120605	307655	559391	645828	367307	357718		192.014	0.401043	0.498993	0.605664	0.712454		0.0372507	0.0779208	0.33444	0.229173	0.0251086	0.1129	0.0526626	0.379207	0.295027	0.387692	0.255503		192.014	0.554538	0.284849	0.0482357
3.21005	192.603	485281	533464	1062940	1132619		80249	127061	342622	193498	429193	154508	276398	570335	692082	379652	386449		192.603	0.389535	0.4952	0.634967	0.671726		0.0255091	0.0568949	0.340663	0.225174	0.0340921	0.192151	0.035164	0.389945	0.336887	0.414164	0.305147		192.603	0.547857	0.314876	0.037915
3.21987	193.192	481496	487572	1087428	1171152		101757	218774	361399	206044	355651	166912	279186	574450	680940	379029	390505		193.192	0.385781	0.435748	0.653638	0.701443		0.0361571	0.108242	0.372022	0.251764	0.0120634	0.221146	0.0367248	0.393982	0.326803	0.412828	0.312155		193.192	0.544153	0.327243	0.0482968
3.22968	193.781	473174	524250	1038356	1161758		93373	144799	363532	191046	432160	147992	266707	571495	692330	381783	388504		193.781	0.377528	0.483263	0.616224	0.694198		0.0320064	0.0668259	0.375584	0.219977	0.0349808	0.176919	0.0297387	0.391083	0.337111	0.418734	0.308698		193.781	0.542803	0.318301	0.0408879
3.2395	194.37	458226	499782	1133554	1133928		86000	188183	357615	194307	404328	173945	295238	554189	688299	376505	362795		194.37	0.362704	0.451566	0.688806	0.672736		0.0283562	0.0911152	0.365702	0.226889	0.026644	0.237586	0.0457112	0.374103	0.333463	0.407416	0.264275		194.37	0.543953	0.315634	0.0479567
3.24932	194.959	464980	508336	1078165	1124062		142616	233689	359242	204882	422878	168508	270321	604094	736823	375803	368019		194.959	0.369402	0.462647	0.646576	0.665127		0.0563852	0.116593	0.368419	0.249302	0.0322005	0.224877	0.0317619	0.423067	0.377377	0.405911	0.273302		194.959	0.535938	0.331751	0.059235
3.25913	195.548	462523	487788	1093913	1158723		97266	199848	350460	199934	397945	162622	275379	592010	699173	368690	373345		195.548	0.366966	0.436028	0.658583	0.691858		0.0339337	0.0976461	0.353753	0.238815	0.0247321	0.211118	0.0345935	0.411211	0.343304	0.390658	0.282505		195.548	0.538359	0.318766	0.0477263
3.26895	196.137	464631	489476	1086409	1152967		100209	237543	341806	177285	352277	168525	257250	571577	689449	369479	383728		196.137	0.369056	0.438215	0.652861	0.687419		0.0353907	0.11875	0.3393	0.190811	0.0110527	0.224917	0.0244444	0.391163	0.334504	0.39235	0.300445		196.137	0.536888	0.310499	0.0474095
3.27877	196.726	474418	509870	1081652	1137705		89644	204122	356641	183909	424424	180256	296907	579474	715141	368810	359954		196.726	0.378762	0.464635	0.649234	0.675648		0.0301603	0.100039	0.364075	0.204851	0.0326636	0.252339	0.0466455	0.398912	0.357755	0.390915	0.259366		196.726	0.54207	0.318316	0.0523771
3.28858	197.315	460048	496432	1051644	1129941		110887	227488	354338	187119	365550	165008	268529	593521	697880	388010	358323		197.315	0.364511	0.447226	0.626355	0.669661		0.0406771	0.113121	0.360229	0.211654	0.0150285	0.216695	0.0307587	0.412694	0.342134	0.432086	0.256548		197.315	0.526938	0.318863	0.0498963
3.2984	197.904	459481	505413	1040866	1133206		83350	207238	344425	197794	393853	186126	281490	586273	703192	376275	377751		197.904	0.363949	0.458861	0.618137	0.672179		0.0270443	0.101784	0.343674	0.234279	0.0235064	0.26606	0.0380146	0.405582	0.346941	0.406923	0.290118		197.904	0.528281	0.327654	0.0475872
3.30822	198.493	471164	501097	1080585	1124979		95068	171713	357221	185365	397113	152315	270343	559900	654207	374301	388238		198.493	0.375535	0.453269	0.648421	0.665834		0.0328455	0.0818942	0.365044	0.207936	0.0244829	0.187025	0.0317742	0.379707	0.30261	0.40269	0.308238		198.493	0.535765	0.307607	0.0427492
3.31803	199.082	457964	493565	1058561	1127807		86294	227646	314440	171907	372538	153063	272750	540554	716817	382172	382542		199.082	0.362444	0.443512	0.631629	0.668015		0.0285018	0.113209	0.293597	0.179413	0.0171217	0.188773	0.0331217	0.360725	0.359272	0.419568	0.298396		199.082	0.5264	0.299963	0.0479886
3.32785	199.671	483835	497402	1051626	1082903		79576	187866	334177	189321	367929	150643	277569	552678	713107	402187	369524		199.671	0.388101	0.448483	0.626341	0.633384		0.0251759	0.0909377	0.326559	0.216321	0.0157411	0.183116	0.0358196	0.372621	0.355914	0.462486	0.275902		199.671	0.524077	0.313274	0.0419186
3.33767	200.26	474908	474486	1029169	1122662		88096	218841	396668	198066	373824	172307	259329	568205	711778	401763	371017		200.26	0.379248	0.418796	0.609219	0.664047		0.0293939	0.10828	0.430923	0.234856	0.0175069	0.233757	0.0256083	0.387855	0.354711	0.461577	0.278482		200.26	0.517828	0.340309	0.0451972
3.34748	200.849	464733	508505	1072649	1115950		72723	249415	341055	200603	368160	182134	269869	613299	706165	373135	344965		200.849	0.369157	0.462866	0.64237	0.658871		0.0217831	0.125397	0.338046	0.240233	0.0158103	0.256729	0.0315089	0.432099	0.349632	0.40019	0.233467		200.849	0.533316	0.321485	0.0486248
3.3573	201.438	480359	498695	1078918	1120972		89492	219280	351475	199695	361080	171067	263269	591386	736135	411906	386224		201.438	0.384654	0.450158	0.64715	0.662744		0.030085	0.108525	0.355448	0.238308	0.0136896	0.230859	0.027814	0.410599	0.376754	0.483327	0.304758		201.438	0.536176	0.342865	0.0450285
3.36712	202.027	479661	469646	1054815	1104253		64588	207415	376737	197099	363240	202689	255093	571061	688764	373919	356449		202.027	0.383962	0.412526	0.628773	0.64985		0.0177557	0.101883	0.397637	0.232806	0.0143366	0.304778	0.0232368	0.390657	0.333884	0.401871	0.25331		202.027	0.518777	0.330706	0.0393029
3.37693	202.616	479044	498913	1031031	1119610		98689	250555	331257	193523	372332	180441	274145	613900	722099	390274	371054		202.616	0.38335	0.45044	0.610639	0.661693		0.0346382	0.126035	0.321682	0.225227	0.01706	0.252771	0.0339027	0.432688	0.364052	0.436941	0.278546		202.616	0.526531	0.330273	0.052909
3.38675	203.205	472752	504171	1076337	1072414		86181	213927	327159	175562	353727	181004	243283	567631	681695	387930	343619		203.205	0.37711	0.457252	0.645182	0.625295		0.0284458	0.105528	0.314838	0.18716	0.011487	0.254087	0.0166252	0.387292	0.327486	0.431915	0.231141		203.205	0.52621	0.304846	0.0405216
3.39657	203.794	483572	504443	1049444	1128638		80282	255872	330539	187014	327937	166151	252783	600708	682227	401282	369265		203.794	0.38784	0.457604	0.624678	0.668656		0.0255254	0.129012	0.320483	0.211431	0.00376192	0.219367	0.0219436	0.419745	0.327968	0.460546	0.275455		203.794	0.534694	0.319285	0.0450608
3.40638	204.383	453582	493882	1062877	1110566		63542	242707	368571	194666	364067	164025	268236	604030	684004	396328	369669		204.383	0.358099	0.443923	0.634919	0.654719		0.0172379	0.121641	0.383999	0.227649	0.0145843	0.214398	0.0305947	0.423005	0.329576	0.449923	0.276153		204.383	0.522915	0.329243	0.0460146
3.4162	204.972	507616	515148	1059277	1090049		85169	232110	368852	189494	317382	204328	262552	566018	692776	396167	375370		204.972	0.411685	0.471472	0.632175	0.638896		0.0279448	0.115709	0.384469	0.216688	0.000600277	0.308609	0.0274126	0.385709	0.337515	0.449577	0.286004		204.972	0.538557	0.338367	0.0429166
3.42602	205.561	455489	522191	1065091	1119517		77780	252128	354212	185837	315378	157399	265533	584583	726561	398629	368374		205.561	0.35999	0.480596	0.636607	0.661622		0.0242867	0.126916	0.360019	0.208937	0	0.198909	0.0290814	0.403924	0.36809	0.454857	0.273915		205.561	0.534704	0.324093	0.045071

## Sheet: Processed controls
Time(min)	Ctrl1	Ctrl2	Ctrl3	Ctrl 4
0	0.937204	0.92647	0.958259	0.955764
0.00981667	0.92642	0.890718	0.991553	0.952646
0.0196333	0.925031	0.940962	0.990936	0.993014
0.02945	0.94633	0.989391	0.979481	0.929025
0.0392667	0.940296	0.934778	1	0.933886
0.0490833	0.962135	0.923054	0.991412	0.961422
0.0589	0.960039	0.928098	0.937507	0.932475
0.0687167	0.968416	0.912349	0.914123	0.954408
0.0785333	0.927162	0.901883	0.936674	0.931209
0.08835	0.959446	0.948442	0.948915	0.950017
0.0981667	0.939545	0.906106	0.983486	0.94691
0.107983	0.922553	0.938872	0.966763	0.959956
0.1178	0.961046	0.962358	0.955148	0.921204
0.127617	0.934595	0.943301	0.971963	0.914048
0.137433	0.984972	0.92653	0.961305	0.95438
0.14725	0.995536	0.964401	0.943879	0.930254
0.157067	0.939669	0.91535	0.940961	0.939416
0.166883	0.967946	0.927196	0.926244	0.96393
0.1767	0.937176	0.948141	0.940064	0.94217
0.186517	0.966524	0.932396	0.968552	0.924227
0.196333	0.946407	0.90631	0.964768	0.945833
0.20615	0.95868	0.896525	0.963149	0.945485
0.215967	0.963726	0.965198	0.959095	0.973963
0.225783	1	1	0.982716	0.940588
0.2356	0.971112	0.98905	0.960824	0.979223
0.245417	0.98472	0.942697	0.971935	0.908564
0.255233	0.977827	0.986435	0.992175	0.947328
0.26505	0.960971	0.945535	0.968037	0.926868
0.274867	0.990936	0.93444	0.979559	1
0.284683	0.944061	0.959702	0.925457	0.951102
0.2945	0	0	0	0
0.304317	0.0182341	0.0171123	0.0256462	0.0238187
0.314133	0.0410679	0.062451	0.054578	0.0686269
0.32395	0.0758048	0.0474784	0.079886	0.0871851
0.333767	0.0746203	0.0901139	0.0759525	0.128223
0.343583	0.0919193	0.0996634	0.0964677	0.150866
0.3534	0.107936	0.135304	0.132098	0.155602
0.363217	0.118528	0.164979	0.119343	0.162574
0.373033	0.139035	0.146307	0.157402	0.172178
0.38285	0.163359	0.150083	0.165151	0.204903
0.392667	0.16222	0.17935	0.193493	0.225281
0.402483	0.206919	0.182766	0.169971	0.243277
0.4123	0.217646	0.184585	0.197581	0.262271
0.422117	0.204379	0.263057	0.231912	0.268389
0.431933	0.247086	0.232255	0.234275	0.317562
0.44175	0.219906	0.264755	0.24602	0.303356
0.451567	0.259456	0.230208	0.255801	0.325469
0.461383	0.277187	0.251647	0.273322	0.318358
0.4712	0.3001	0.301194	0.292437	0.304368
0.481017	0.271327	0.305551	0.29588	0.366022
0.490833	0.300706	0.313076	0.301123	0.387901
0.50065	0.283108	0.292729	0.311602	0.403852
0.510467	0.309137	0.352093	0.344194	0.363242
0.520283	0.35179	0.345143	0.329714	0.392525
0.5301	0.354021	0.35711	0.32903	0.4019
0.539917	0.320558	0.380693	0.354432	0.439477
0.549733	0.366337	0.315882	0.36428	0.432732
0.55955	0.360146	0.400903	0.395597	0.433796
0.569367	0.355109	0.363299	0.38676	0.44054
0.579183	0.40322	0.364736	0.394339	0.466774
0.589	0.409416	0.40344	0.37501	0.464384
0.598817	0.417577	0.433962	0.408049	0.433944
0.608633	0.416719	0.394023	0.354177	0.463122
0.61845	0.435729	0.394412	0.435853	0.473796
0.628267	0.430499	0.408957	0.414386	0.486971
0.638083	0.452827	0.406971	0.403306	0.492463
0.6479	0.434348	0.438868	0.408612	0.478343
0.657717	0.403783	0.410988	0.401131	0.537653
0.667533	0.426128	0.431134	0.44189	0.482093
0.67735	0.482778	0.432124	0.43914	0.498206
0.687167	0.532864	0.456787	0.450033	0.499162
0.696983	0.432998	0.470007	0.456775	0.513489
0.7068	0.453321	0.468835	0.467833	0.514129
0.716617	0.434928	0.440808	0.459565	0.5471
0.726433	0.487	0.449972	0.444856	0.504398
0.73625	0.477745	0.463894	0.467997	0.528604
0.746067	0.466005	0.464431	0.537755	0.568558
0.755883	0.477151	0.415296	0.4851	0.541758
0.7657	0.53311	0.447206	0.531328	0.551466
0.775517	0.470968	0.492513	0.449187	0.543095
0.785333	0.465091	0.472671	0.480809	0.538082
0.79515	0.500291	0.484766	0.518443	0.553682
0.804967	0.52724	0.466057	0.47232	0.561583
0.814783	0.542398	0.516906	0.529738	0.531728
0.8246	0.539518	0.477031	0.526258	0.564269
0.834417	0.563807	0.518912	0.513199	0.563384
0.844233	0.548929	0.492593	0.560486	0.559167
0.85405	0.516221	0.4975	0.516319	0.611686
0.863867	0.569899	0.56421	0.542048	0.582107
0.873683	0.585796	0.537149	0.508595	0.597719
0.8835	0.574735	0.523232	0.576776	0.574349
0.893317	0.571167	0.504642	0.54542	0.604268
0.903133	0.596947	0.529226	0.578372	0.572533
0.91295	0.567398	0.517188	0.558629	0.601713
0.922767	0.549952	0.533942	0.551314	0.622679
0.932583	0.54419	0.522549	0.551605	0.591081
0.9424	0.589441	0.572782	0.518382	0.590356
0.952217	0.589551	0.584207	0.578096	0.605154
0.962033	0.552529	0.512984	0.531915	0.632512
0.97185	0.589316	0.539175	0.602248	0.607599
0.981667	0.611159	0.538864	0.552952	0.615452
0.991483	0.56999	0.526512	0.576099	0.609314
1.0013	0.614241	0.593822	0.566705	0.63293
1.01112	0.582074	0.525364	0.57106	0.601928
1.02093	0.618509	0.539406	0.600109	0.61353
1.03075	0.614837	0.538446	0.583592	0.623889
1.04057	0.587953	0.562074	0.595802	0.60961
1.05038	0.654895	0.546728	0.633662	0.619471
1.0602	0.618823	0.587378	0.58673	0.647633
1.07002	0.63033	0.58169	0.588915	0.631176
1.07983	0.667378	0.615322	0.633162	0.642681
1.08965	0.64576	0.576414	0.620415	0.614077
1.09947	0.664353	0.613905	0.608447	0.670243
1.10928	0.656754	0.601082	0.618466	0.612101
1.1191	0.603723	0.614341	0.631544	0.626058
1.12892	0.637243	0.602955	0.631049	0.663254
1.13873	0.641216	0.595109	0.584674	0.664387
1.14855	0.687295	0.594212	0.641757	0.651576
1.15837	0.68855	0.642851	0.635664	0.667937
1.16818	0.674306	0.627155	0.62961	0.686755
1.178	0.639312	0.627865	0.599558	0.664583
1.18782	0.657923	0.608373	0.64152	0.653564
1.19763	0.643449	0.671536	0.570238	0.685668
1.20745	0.648678	0.619091	0.627262	0.63486
1.21727	0.66816	0.612673	0.628251	0.676014
1.22708	0.624831	0.639553	0.661214	0.691035
1.2369	0.695164	0.606864	0.651354	0.68236
1.24672	0.690215	0.637578	0.656161	0.692677
1.25653	0.666469	0.693751	0.612344	0.649011
1.26635	0.66047	0.570161	0.65487	0.694244
1.27617	0.682078	0.622289	0.60345	0.664109
1.28598	0.698545	0.634401	0.612026	0.665773
1.2958	0.666471	0.603573	0.648984	0.655669
1.30562	0.662981	0.679919	0.64957	0.65273
1.31543	0.681154	0.653762	0.667459	0.652699
1.32525	0.667351	0.646697	0.668858	0.709467
1.33507	0.704792	0.674806	0.667177	0.739253
1.34488	0.678209	0.611606	0.660576	0.707622
1.3547	0.713132	0.687964	0.624735	0.674729
1.36452	0.721906	0.697351	0.661249	0.697507
1.37433	0.666858	0.712613	0.682721	0.727142
1.38415	0.701	0.6821	0.663121	0.677488
1.39397	0.661613	0.620916	0.676171	0.688329
1.40378	0.693485	0.641755	0.644987	0.661043
1.4136	0.697543	0.609829	0.672262	0.677228
1.42342	0.685753	0.662054	0.692397	0.700874
1.43323	0.70818	0.672685	0.66646	0.705386
1.44305	0.690219	0.677974	0.643942	0.664289
1.45287	0.708655	0.670125	0.651758	0.693481
1.46268	0.786208	0.650821	0.671501	0.711367
1.4725	0.696454	0.644471	0.670803	0.692813
1.48232	0.70943	0.724958	0.658151	0.724849
1.49213	0.662503	0.687306	0.664133	0.670629
1.50195	0.683837	0.686317	0.655325	0.700925
1.51177	0.7462	0.656364	0.659933	0.712466
1.52158	0.704505	0.697067	0.65222	0.695889
1.5314	0.754622	0.659911	0.681446	0.705889
1.54122	0.753615	0.687711	0.681927	0.750642
1.55103	0.745728	0.693906	0.67771	0.731506
1.56085	0.761014	0.741108	0.657336	0.706572
1.57067	0.712449	0.674055	0.709191	0.714564
1.58048	0.750693	0.677864	0.646257	0.709855
1.5903	0.734716	0.735828	0.670047	0.753093
1.60012	0.757815	0.690108	0.685774	0.720571
1.60993	0.692974	0.691874	0.669431	0.749357
1.61975	0.721972	0.739739	0.690145	0.739323
1.62957	0.761269	0.694906	0.674333	0.734073
1.63938	0.757657	0.732887	0.686883	0.716946
1.6492	0.719979	0.72951	0.700688	0.730167
1.65902	0.753968	0.691459	0.684265	0.726499
1.66883	0.766237	0.68244	0.682643	0.712191
1.67865	0.761562	0.708654	0.684123	0.729445
1.68847	0.744697	0.780001	0.695391	0.734027
1.69828	0.76034	0.719376	0.684401	0.745609
1.7081	0.762366	0.741849	0.655898	0.71477
1.71792	0.794292	0.761089	0.675602	0.721945
1.72773	0.741222	0.68302	0.723221	0.74193
1.73755	0.75091	0.734616	0.689938	0.710452
1.74737	0.760511	0.704555	0.709674	0.740809
1.75718	0.782892	0.7335	0.704354	0.730526
1.767	0.783434	0.717316	0.687556	0.731749
1.77682	0.771853	0.732787	0.718077	0.720193
1.78663	0.764702	0.711938	0.696404	0.738089
1.79645	0.798316	0.728621	0.705699	0.724419
1.80627	0.795261	0.729952	0.702044	0.750557
1.81608	0.755052	0.780543	0.70497	0.704934
1.8259	0.792492	0.754391	0.692549	0.708991
1.83572	0.788379	0.722176	0.739379	0.724073
1.84553	0.714292	0.739813	0.721811	0.712296
1.85535	0.724145	0.738581	0.713185	0.72506
1.86517	0.749118	0.725619	0.732054	0.72096
1.87498	0.774501	0.705466	0.754745	0.719777
1.8848	0.761135	0.747529	0.720598	0.709465
1.89462	0.767187	0.68385	0.717361	0.749854
1.90443	0.803103	0.724135	0.709214	0.738652
1.91425	0.765109	0.742863	0.749093	0.747003
1.92407	0.756191	0.752951	0.757666	0.729783
1.93388	0.768581	0.776238	0.715607	0.761459
1.9437	0.817525	0.747659	0.678943	0.73011
1.95352	0.756013	0.705753	0.725226	0.70571
1.96333	0.768694	0.710189	0.753543	0.73417
1.97315	0.775837	0.689039	0.693546	0.729702
1.98297	0.783385	0.732389	0.772762	0.733842
1.99278	0.777159	0.734532	0.705435	0.716695
2.0026	0.79649	0.670776	0.708445	0.757274
2.01242	0.791557	0.725061	0.748533	0.759841
2.02223	0.801601	0.753426	0.733104	0.738193
2.03205	0.782492	0.731664	0.765276	0.731699
2.04187	0.753301	0.727154	0.743647	0.796211
2.05168	0.776952	0.785023	0.752254	0.762485
2.0615	0.832422	0.763829	0.758845	0.739234
2.07132	0.738031	0.716434	0.74706	0.73101
2.08113	0.760051	0.694649	0.75472	0.76624
2.09095	0.762094	0.732238	0.717671	0.732825
2.10077	0.761873	0.712008	0.719431	0.765013
2.11058	0.789994	0.718029	0.75131	0.732744
2.1204	0.811343	0.765033	0.712001	0.722695
2.13022	0.805013	0.734619	0.696612	0.755023
2.14003	0.781112	0.754134	0.76139	0.773495
2.14985	0.771704	0.729473	0.710712	0.74204
2.15967	0.829888	0.80104	0.744108	0.771167
2.16948	0.793818	0.771405	0.749853	0.765625
2.1793	0.759881	0.742851	0.71963	0.742016
2.18912	0.788365	0.761124	0.730127	0.768133
2.19893	0.82916	0.764881	0.771224	0.730213
2.20875	0.790786	0.796958	0.78202	0.773808
2.21857	0.83392	0.76518	0.74396	0.803028
2.22838	0.825982	0.786692	0.760063	0.765746
2.2382	0.725053	0.714949	0.72543	0.762321
2.24802	0.78956	0.796112	0.740321	0.767738
2.25783	0.85406	0.778459	0.718553	0.800376
2.26765	0.788803	0.739564	0.75999	0.750247
2.27747	0.786608	0.771563	0.741201	0.769404
2.28728	0.802403	0.79002	0.746062	0.720785
2.2971	0.789039	0.697332	0.701631	0.751527
2.30692	0.810286	0.770528	0.743523	0.769461
2.31673	0.796815	0.769732	0.74637	0.771271
2.32655	0.850823	0.753681	0.730226	0.822518
2.33637	0.78884	0.720146	0.743904	0.786889
2.34618	0.802316	0.794377	0.756307	0.75833
2.356	0.790959	0.823767	0.755245	0.813607
2.36582	0.801191	0.764113	0.730026	0.824641
2.37563	0.80631	0.776724	0.745233	0.760224
2.38545	0.783919	0.792651	0.769027	0.767556
2.39527	0.795956	0.76356	0.723967	0.748522
2.40508	0.822399	0.771725	0.759037	0.812518
2.4149	0.769163	0.782216	0.742142	0.80288
2.42472	0.808431	0.702947	0.758189	0.794753
2.43453	0.824991	0.765234	0.762472	0.795752
2.44435	0.74666	0.789685	0.770571	0.773674
2.45417	0.769303	0.758926	0.747389	0.782616
2.46398	0.81465	0.779548	0.733293	0.764977
2.4738	0.850116	0.797993	0.749217	0.791015
2.48362	0.818204	0.747298	0.741363	0.768738
2.49343	0.77899	0.774289	0.763976	0.818936
2.50325	0.823551	0.752751	0.727821	0.775425
2.51307	0.777193	0.7743	0.750731	0.77308
2.52288	0.782746	0.764519	0.758574	0.739293
2.5327	0.772002	0.768409	0.745444	0.760056
2.54252	0.815512	0.790555	0.762413	0.76756
2.55233	0.767843	0.766869	0.76595	0.809599
2.56215	0.81684	0.752005	0.77955	0.777254
2.57197	0.773992	0.7815	0.744405	0.795439
2.58178	0.824215	0.732497	0.785199	0.767986
2.5916	0.805659	0.808766	0.753491	0.800386
2.60142	0.856959	0.78667	0.762766	0.783852
2.61123	0.790814	0.80203	0.749144	0.795667
2.62105	0.814177	0.79407	0.782564	0.721912
2.63087	0.811713	0.817528	0.746483	0.802723
2.64068	0.814547	0.753641	0.747372	0.779681
2.6505	0.792067	0.767522	0.791863	0.803563
2.66032	0.83925	0.76841	0.742444	0.765149
2.67013	0.81813	0.753068	0.764831	0.774491
2.67995	0.798483	0.766737	0.727397	0.79496
2.68977	0.807769	0.749619	0.746556	0.801991
2.69958	0.782152	0.77346	0.728019	0.798538
2.7094	0.7692	0.811936	0.739822	0.767194
2.71922	0.780459	0.753067	0.740903	0.799364
2.72903	0.777827	0.774624	0.801112	0.779645
2.73885	0.809553	0.774647	0.725509	0.76791
2.74867	0.825236	0.838275	0.776422	0.773408
2.75848	0.828231	0.751551	0.809563	0.797703
2.7683	0.852811	0.764193	0.771145	0.831955
2.77812	0.758899	0.758581	0.778475	0.805496
2.78793	0.792005	0.807045	0.770856	0.756206
2.79775	0.851424	0.770152	0.745009	0.808129
2.80757	0.784821	0.735762	0.764982	0.758579
2.81738	0.828438	0.788713	0.745978	0.755785
2.8272	0.880688	0.780313	0.815597	0.792716
2.83702	0.787337	0.724824	0.793844	0.769129
2.84683	0.835487	0.83026	0.774798	0.773655
2.85665	0.809105	0.748503	0.780847	0.796768
2.86647	0.798869	0.782784	0.793816	0.767606
2.87628	0.853001	0.795415	0.77574	0.789577
2.8861	0.816769	0.788443	0.802919	0.775628
2.89592	0.830825	0.83671	0.80953	0.742239
2.90573	0.82521	0.823347	0.733306	0.764193
2.91555	0.817637	0.775685	0.760395	0.814976
2.92537	0.867938	0.763807	0.778493	0.740651
2.93518	0.849805	0.824584	0.819264	0.78513
2.945	0.846588	0.802676	0.806909	0.750331
2.95482	0.839989	0.79799	0.828094	0.826254
2.96463	0.838944	0.830748	0.798619	0.805562
2.97445	0.808298	0.778552	0.788332	0.772989
2.98427	0.812543	0.817094	0.797597	0.799419
2.99408	0.795824	0.813008	0.838472	0.781931
3.0039	0.845053	0.856836	0.791497	0.767752
3.01372	0.827891	0.845388	0.886633	0.768031
3.02353	0.80792	0.798849	0.824032	0.75981
3.03335	0.817968	0.743832	0.776241	0.75874
3.04317	0.81667	0.780065	0.790588	0.785473
3.05298	0.874465	0.773126	0.793901	0.773202
3.0628	0.855141	0.847015	0.837613	0.781797
3.07262	0.83149	0.808189	0.779885	0.770474
3.08243	0.838221	0.790928	0.816503	0.763533
3.09225	0.821963	0.798741	0.810006	0.771477
3.10207	0.884739	0.791448	0.82566	0.786761
3.11188	0.877488	0.809625	0.788688	0.767529
3.1217	0.826073	0.82707	0.830749	0.793093
3.13152	0.864532	0.810482	0.803379	0.754328
3.14133	0.873074	0.786363	0.76653	0.794439
3.15115	0.774686	0.824559	0.805225	0.749382
3.16097	0.846624	0.770512	0.824402	0.740015
3.17078	0.907356	0.761769	0.793173	0.764243
3.1806	0.847528	0.816142	0.800618	0.781204
3.19042	0.859401	0.875192	0.816287	0.755388
3.20023	0.855576	0.848772	0.791509	0.793489
3.21005	0.848776	0.8677	0.815677	0.777006
3.21987	0.87892	0.751994	0.82696	0.807
3.22968	0.85052	0.835092	0.777136	0.783458
3.2395	0.797712	0.799716	0.857022	0.79446
3.24932	0.829701	0.794178	0.825172	0.750992
3.25913	0.814714	0.775503	0.839917	0.769161
3.26895	0.77985	0.759995	0.85062	0.758335
3.27877	0.852984	0.817502	0.825554	0.751693
3.28858	0.814495	0.788668	0.775113	0.761012
3.2984	0.820756	0.810552	0.789178	0.731601
3.30822	0.87707	0.809208	0.822298	0.750279
3.31803	0.800454	0.802119	0.801963	0.734655
3.32785	0.890161	0.812141	0.811045	0.708054
3.33767	0.870217	0.783876	0.752952	0.756588
3.34748	0.837641	0.7967	0.815904	0.749744
3.3573	0.881868	0.803686	0.805493	0.759755
3.36712	0.910882	0.757958	0.776188	0.720574
3.37693	0.858206	0.791965	0.753193	0.750867
3.38675	0.910595	0.839089	0.806337	0.726427
3.39657	0.899681	0.79976	0.778681	0.753654
3.40638	0.874394	0.814971	0.812956	0.753879
3.4162	0.904495	0.813409	0.768943	0.736085
3.42602	0.864502	0.851696	0.811612	0.754199
							Mut7 small		Mut10 small			Mut4 big
							81.85		69.04			#VALUE!
							0.6888		0.9924			#VALUE!
	Ctrl 1	Ctrl 2	Ctrl 3	Ctrl 4	Mut2 small	Mut3 small	Mut8 small	Mut9 small			Mut1 big		Mut5 big
plateau (B)	96.79	92.84	90.22	85.49	39.47	60.36	47.85	59.88			15.09		3.214
Corrected half-life	0.25158	0.27354	0.24396	0.15522	0.035472	0.33834	0.22404	0.27108			0.07902		0.8652
						0.012761					0.0100079

## Sheet: Processed Mutant
Time(min)	Mut1 big	Mut2 small	Mut3 small	Mut4 big	Mut5 big	Mut7 small	Mut8 small	Mut9 small	Mut10 small
0	0.948569	1	0.96732	0.973146	0.997207	0.9698	0.941648	0.927496	0.873498
0.00981667	0.984898	0.971153	0.974463	0.938583	0.975623	0.959405	0.939297	0.85701	0.880449
0.0196333	0.950879	0.99892	0.995885	0.965522	0.997158	0.971369	0.92746	0.921083	0.886627
0.02945	0.966084	0.946154	0.958429	0.984075	0.982239	0.971173	0.949407	0.909627	0.901446
0.0392667	0.909629	0.937879	0.973134	0.959725	0.977405	0.96372	0.935305	0.92349	0.922092
0.0490833	0.940305	0.900412	0.969401	0.978211	1	0.962105	0.938867	0.897022	0.889123
0.0589	0.917197	0.984502	0.987007	0.963872	0.963311	0.966876	0.95085	0.903645	0.918792
0.0687167	0.946763	0.929826	0.949072	0.966034	0.963308	0.966789	0.922559	0.868854	0.951652
0.0785333	0.931136	0.940821	1	0.974046	0.974219	0.949769	0.9388	0.884341	0.94378
0.08835	0.933064	0.923644	0.984207	0.975753	0.965218	0.959456	0.928054	0.874397	0.957577
0.0981667	0.932577	0.966548	0.974215	0.961384	0.940294	0.947318	0.935102	0.918444	0.978538
0.107983	0.984535	0.968127	0.967032	0.991384	0.953666	0.956183	0.963243	0.85093	0.911588
0.1178	0.967705	0.92503	0.953706	0.971308	0.957503	0.994479	0.95328	0.89394	0.904283
0.127617	1	0.91111	0.97695	0.955475	0.956301	0.986571	0.934152	0.905133	0.897797
0.137433	0.945593	0.899269	0.987893	0.963832	0.964049	0.976585	0.953068	0.936988	0.881632
0.14725	0.975783	0.946468	0.952479	0.945838	0.969739	0.995178	0.950448	0.881036	0.990762
0.157067	0.937626	0.907091	0.998484	0.998403	0.969545	0.962796	0.984603	1	0.962355
0.166883	0.93004	0.989676	0.963552	0.970919	0.950823	0.985223	0.958113	0.947965	0.885704
0.1767	0.932024	0.924954	0.962	0.982377	0.974927	0.987671	0.949485	0.969871	0.980338
0.186517	0.963662	0.950965	0.96508	1	0.96232	0.961984	0.931311	0.938816	0.933575
0.196333	0.907876	0.922867	0.95287	0.99335	0.958277	0.956508	0.939584	0.921537	0.953458
0.20615	0.992074	0.940618	0.961127	0.962784	0.936563	0.97439	0.944941	0.919686	0.951306
0.215967	0.909054	0.916595	0.996402	0.972016	0.934186	0.996673	0.943329	0.97606	0.974756
0.225783	0.94058	0.866308	0.978267	0.941167	0.933331	0.998105	0.952672	0.926785	0.945075
0.2356	0.923444	0.986212	0.941775	0.937124	0.931558	0.992761	0.976089	0.910698	0.940133
0.245417	0.969202	0.909943	0.984765	0.93736	0.943383	1	0.964072	0.902354	0.869296
0.255233	0.940625	0.92188	0.988783	0.942258	0.910819	0.964576	1	0.824774	0.954181
0.26505	0.950071	0.893954	0.97524	0.934896	0.952254	0.976868	0.98652	0.996685	0.897671
0.274867	0.920344	0.907708	0.974466	0.95258	0.931252	0.997065	0.936454	0.911015	1
0.284683	0.937869	0.935914	0.950552	0.953743	0.91896	0.953675	0.93502	0.872153	0.949215
0.2945	0	0	0.00982415	0	0.0186701	0.000200911	0.0133938	0	0
0.304317	0.00599862	0.0316011	0.0261536	0.0558491	0.0180342	0	0	0.0367381	0.0342074
0.314133	0.0269815	0.0806603	0	0.0872955	0.0186226	0.0165022	0.00332598	0.0885762	0.0125589
0.32395	0.0215105	0.0895051	0.0238024	0.0743785	0.038575	0.0336761	0.0379923	0.13644	0.069865
0.333767	0.0206022	0.142996	0.00454271	0.0895971	0.0390938	0.0163892	0.0262678	0.175104	0.077273
0.343583	0.0272113	0.120398	0.0828842	0.10416	0.0242176	0.0542605	0.06512	0.171151	0.102862
0.3534	0.0366729	0.106637	0.0800013	0.135702	0.0420277	0.0614745	0.0828296	0.133311	0.112837
0.363217	0.0333012	0.182785	0.0873657	0.0866193	0.0297064	0.0839629	0.123869	0.282111	0.116267
0.373033	0.038879	0.19613	0.107748	0.112046	0.0352829	0.0602897	0.106207	0.241116	0.0895727
0.38285	0.0547208	0.218206	0.0969264	0.123886	0.0537415	0.0797661	0.119242	0.191739	0.133643
0.392667	0.0411597	0.181794	0.0692176	0.18091	0.0742085	0.0841765	0.112993	0.230448	0.106746
0.402483	0.0416943	0.213641	0.156987	0.187217	0.0494137	0.0805654	0.100547	0.278911	0.0986491
0.4123	0.0329605	0.214478	0.10833	0.112041	0.0398961	0.108719	0.16861	0.268191	0.111899
0.422117	0.0425906	0.267355	0.110744	0.205546	0.0659966	0.141592	0.144932	0.227772	0.17426
0.431933	0.0538614	0.27791	0.125216	0.175528	0.0651744	0.112069	0.165255	0.239459	0.154958
0.44175	0.0420036	0.289761	0.167475	0.129575	0.0468017	0.123369	0.13502	0.214225	0.231136
0.451567	0.0449223	0.265249	0.176725	0.19814	0.00594497	0.128423	0.140888	0.288264	0.182833
0.461383	0.0713724	0.238253	0.184524	0.142001	0.0635378	0.143645	0.149803	0.310507	0.197278
0.4712	0.0724381	0.307217	0.186651	0.180268	0.0284357	0.148848	0.147277	0.199728	0.189557
0.481017	0.0567579	0.323294	0.180532	0.156977	0.0400556	0.140916	0.159515	0.245666	0.126501
0.490833	0.0669457	0.309808	0.159904	0.136396	0.051093	0.130375	0.184352	0.272891	0.159899
0.50065	0.0619231	0.308402	0.216073	0.204779	0.061371	0.154908	0.176653	0.282846	0.199108
0.510467	0.0664098	0.312637	0.214402	0.153776	0.0503617	0.162403	0.206167	0.28229	0.188659
0.520283	0.0594208	0.335579	0.194706	0.158437	0.0383329	0.174386	0.181796	0.272736	0.169922
0.5301	0.0649869	0.271055	0.204256	0.200117	0.0895601	0.161591	0.220901	0.352044	0.140744
0.539917	0.0666413	0.314567	0.232667	0.178897	0.0313415	0.170007	0.208148	0.329522	0.127983
0.549733	0.0764073	0.296603	0.236827	0.174412	0.0583178	0.189992	0.203505	0.364762	0.156314
0.55955	0.0734546	0.314596	0.202984	0.205695	0.0413149	0.19461	0.227703	0.333761	0.199176
0.569367	0.065439	0.30746	0.210921	0.188582	0.0641301	0.198336	0.238905	0.35365	0.226897
0.579183	0.0732284	0.317657	0.22117	0.185253	0.0780069	0.210668	0.251844	0.286122	0.182777
0.589	0.0843296	0.275432	0.25827	0.165734	0.0330409	0.217477	0.223689	0.312643	0.234439
0.598817	0.0906077	0.369206	0.251098	0.205479	0.070209	0.214648	0.254771	0.325495	0.17726
0.608633	0.0827708	0.371975	0.255582	0.211415	0.0633305	0.211795	0.267123	0.293821	0.183202
0.61845	0.098749	0.326065	0.2188	0.209801	0.0680258	0.245731	0.193414	0.310785	0.176541
0.628267	0.0900595	0.316081	0.243737	0.206963	0.0750595	0.223121	0.239238	0.333949	0.237757
0.638083	0.100665	0.308347	0.258181	0.209348	0.0837454	0.221984	0.224836	0.255748	0.210227
0.6479	0.100318	0.310114	0.255115	0.176362	0.0503945	0.227777	0.25265	0.201265	0.202963
0.657717	0.13335	0.31381	0.276646	0.161458	0.0646788	0.232034	0.228628	0.279215	0.208771
0.667533	0.0994497	0.311902	0.203067	0.216663	0.0538939	0.258377	0.25818	0.325932	0.206652
0.67735	0.104498	0.365457	0.258987	0.201435	0.0508414	0.238785	0.278272	0.348765	0.173262
0.687167	0.099307	0.307585	0.240601	0.190183	0.0723776	0.256296	0.234992	0.34315	0.185485
0.696983	0.126526	0.337825	0.279402	0.172454	0.0748706	0.242287	0.263964	0.371723	0.228135
0.7068	0.0909841	0.33087	0.287259	0.220729	0.0585007	0.26065	0.247666	0.323554	0.17634
0.716617	0.10793	0.365407	0.247246	0.173392	0.0785838	0.246399	0.296411	0.313011	0.226147
0.726433	0.114572	0.335613	0.267568	0.169422	0.078796	0.252971	0.299101	0.305929	0.231431
0.73625	0.119832	0.35008	0.29186	0.162524	0.0881012	0.253293	0.261899	0.307669	0.244009
0.746067	0.135695	0.384404	0.265929	0.136863	0.0994871	0.26859	0.291099	0.283515	0.232607
0.755883	0.129349	0.368452	0.27449	0.184744	0.0950274	0.278717	0.291489	0.365262	0.248159
0.7657	0.138266	0.354125	0.289374	0.159574	0.0820681	0.293882	0.251953	0.293821	0.257982
0.775517	0.121313	0.30665	0.254138	0.154952	0.0928213	0.271434	0.274327	0.360156	0.210431
0.785333	0.120941	0.295892	0.287305	0.153294	0.0649653	0.286623	0.283193	0.407548	0.230474
0.79515	0.123874	0.327199	0.271293	0.20387	0.0720071	0.302033	0.303127	0.37435	0.283793
0.804967	0.143919	0.353906	0.308385	0.182369	0.0599828	0.297935	0.284253	0.338586	0.286795
0.814783	0.141277	0.344631	0.276998	0.173688	0.0525769	0.286176	0.279689	0.34541	0.256405
0.8246	0.122764	0.34674	0.317924	0.160959	0.0616262	0.286761	0.324443	0.364328	0.27268
0.834417	0.144183	0.357955	0.276027	0.157165	0.0957286	0.290265	0.274111	0.367231	0.268638
0.844233	0.137099	0.346655	0.307271	0.23604	0.0376638	0.308992	0.302715	0.385858	0.265183
0.85405	0.127106	0.335715	0.316872	0.123945	0.0532727	0.309102	0.289268	0.376122	0.297141
0.863867	0.143529	0.386426	0.312669	0.170711	0.0490067	0.277846	0.281423	0.40336	0.228265
0.873683	0.123026	0.336237	0.293538	0.162359	0.0581694	0.296815	0.285027	0.400396	0.280028
0.8835	0.141793	0.374234	0.298867	0.172484	0.0271761	0.313195	0.340729	0.379012	0.302744
0.893317	0.115492	0.401648	0.311282	0.200308	0.0643545	0.301281	0.311358	0.374281	0.273287
0.903133	0.139535	0.447161	0.342434	0.169888	0.0638545	0.303109	0.29564	0.358182	0.25583
0.91295	0.160108	0.349515	0.26954	0.181747	0.0498616	0.317198	0.332384	0.4357	0.250237
0.922767	0.123209	0.377343	0.349076	0.208269	0.0504326	0.348095	0.319402	0.411407	0.274471
0.932583	0.125354	0.406214	0.289843	0.178678	0.0987869	0.32745	0.329258	0.384854	0.243165
0.9424	0.137146	0.403563	0.320857	0.197407	0.0734587	0.310275	0.306161	0.414894	0.307558
0.952217	0.13535	0.427042	0.313655	0.196006	0.0657478	0.33224	0.284351	0.402447	0.276822
0.962033	0.109106	0.377443	0.34526	0.1695	0.0542752	0.349942	0.306957	0.460788	0.258746
0.97185	0.155592	0.367604	0.360673	0.207208	0.0503133	0.37326	0.32694	0.38417	0.316403
0.981667	0.130568	0.413868	0.338879	0.199219	0.0572088	0.364415	0.283193	0.37144	0.251393
0.991483	0.115561	0.374576	0.318435	0.189035	0.0567101	0.338571	0.324801	0.396776	0.207659
1.0013	0.139726	0.383422	0.349931	0.204019	0.0686289	0.351827	0.363106	0.40628	0.271282
1.01112	0.128273	0.345577	0.392545	0.185287	0.0441472	0.383521	0.316279	0.42557	0.251089
1.02093	0.128858	0.36744	0.344496	0.203286	0.0655066	0.325451	0.283558	0.452137	0.278934
1.03075	0.124756	0.419832	0.367159	0.167478	0.065436	0.363846	0.320833	0.431341	0.318033
1.04057	0.147327	0.347876	0.344897	0.196989	0.0555543	0.364001	0.358002	0.441556	0.306549
1.05038	0.14239	0.385867	0.363938	0.197553	0.0684102	0.356792	0.290879	0.396927	0.298539
1.0602	0.132452	0.34028	0.343003	0.218982	0.0646454	0.37954	0.324755	0.439652	0.287893
1.07002	0.116651	0.412628	0.322971	0.174794	0.0760849	0.349025	0.349811	0.351305	0.313856
1.07983	0.141411	0.384243	0.356543	0.216841	0.076007	0.360709	0.293003	0.402899	0.277697
1.08965	0.140508	0.413555	0.360716	0.170822	0.0562667	0.330722	0.32463	0.382664	0.236937
1.09947	0.131765	0.380343	0.36583	0.208889	0.0585238	0.383391	0.300969	0.392266	0.303348
1.10928	0.142901	0.403861	0.391903	0.228263	0.0754989	0.369787	0.300406	0.456704	0.279137
1.1191	0.129423	0.435436	0.369562	0.192612	0.0631873	0.375461	0.366067	0.380098	0.250415
1.12892	0.126485	0.364436	0.36576	0.208088	0.0708083	0.371952	0.321879	0.468913	0.285168
1.13873	0.162707	0.407391	0.363372	0.203615	0.0644701	0.372462	0.322928	0.43085	0.311834
1.14855	0.134466	0.371353	0.401989	0.188983	0.0400347	0.379829	0.303541	0.466048	0.249547
1.15837	0.135058	0.392934	0.385365	0.19054	0.0784488	0.38402	0.330111	0.477898	0.309927
1.16818	0.133502	0.42396	0.368042	0.212312	0.0345124	0.351756	0.355548	0.387066	0.298106
1.178	0.152677	0.412484	0.355627	0.183514	0.0777084	0.385284	0.281984	0.467527	0.261438
1.18782	0.144222	0.410215	0.377196	0.191612	0.0526616	0.367046	0.331299	0.461859	0.315937
1.19763	0.136511	0.426221	0.372841	0.166689	0.0572369	0.388206	0.321963	0.429177	0.274221
1.20745	0.135291	0.396181	0.395017	0.203936	0.039854	0.387313	0.317102	0.463416	0.289009
1.21727	0.121331	0.378364	0.37356	0.169139	0.0760454	0.375078	0.345245	0.417962	0.352142
1.22708	0.132991	0.406503	0.36716	0.206483	0.0757388	0.403114	0.353577	0.496736	0.267572
1.2369	0.13737	0.379662	0.382714	0.200008	0.0657244	0.398858	0.328999	0.485826	0.320422
1.24672	0.148876	0.395292	0.383028	0.191436	0.0764335	0.400985	0.355819	0.45511	0.293226
1.25653	0.110223	0.401046	0.359861	0.177211	0.0816621	0.375202	0.35121	0.484751	0.361159
1.26635	0.139725	0.395612	0.44878	0.192239	0.0600529	0.396201	0.345755	0.499923	0.34874
1.27617	0.136336	0.397139	0.387239	0.182405	0.042076	0.364319	0.33572	0.414394	0.32786
1.28598	0.121477	0.422297	0.366928	0.214789	0.0375795	0.383942	0.343909	0.439617	0.371219
1.2958	0.134407	0.375948	0.363761	0.175935	0.0393205	0.388098	0.353302	0.440035	0.329807
1.30562	0.130836	0.406488	0.41216	0.214005	0.0553108	0.393962	0.348299	0.454521	0.324693
1.31543	0.171401	0.368807	0.440052	0.201837	0.055012	0.430895	0.344447	0.492106	0.310019
1.32525	0.136909	0.381008	0.3536	0.184648	0.0416094	0.410642	0.34513	0.459196	0.30541
1.33507	0.157341	0.447251	0.383069	0.163681	0.0391488	0.396623	0.31698	0.514597	0.344762
1.34488	0.158713	0.447624	0.406804	0.183887	0.0118746	0.412306	0.398444	0.47694	0.337268
1.3547	0.163139	0.423304	0.408697	0.177557	0.00452254	0.411253	0.369464	0.460449	0.340063
1.36452	0.126095	0.395127	0.437765	0.19086	0.04324	0.396151	0.352652	0.480118	0.320909
1.37433	0.149829	0.361446	0.376832	0.154679	0.0396672	0.423286	0.365753	0.495705	0.325501
1.38415	0.139275	0.353037	0.427367	0.19915	0.0354801	0.421367	0.389801	0.50774	0.305684
1.39397	0.139824	0.341723	0.420315	0.17512	0.0270707	0.393137	0.343621	0.396944	0.287988
1.40378	0.155449	0.345535	0.424203	0.20952	0.0126249	0.40701	0.326639	0.433972	0.298479
1.4136	0.163841	0.404749	0.435714	0.157352	0.0279025	0.40004	0.355248	0.443738	0.335572
1.42342	0.155751	0.394144	0.415127	0.183534	0.0233762	0.428277	0.388286	0.475161	0.323731
1.43323	0.146082	0.352182	0.40377	0.173831	0.0140944	0.432251	0.342074	0.466033	0.367458
1.44305	0.145802	0.39512	0.409329	0.187385	0.0496402	0.385682	0.329476	0.471536	0.372448
1.45287	0.166384	0.370029	0.445093	0.19487	0.0339646	0.428945	0.339346	0.444069	0.286215
1.46268	0.144289	0.324204	0.420595	0.195094	0.0403768	0.4121	0.34233	0.477703	0.334254
1.4725	0.15783	0.308278	0.433689	0.163067	0.0289216	0.417139	0.385937	0.468125	0.318736
1.48232	0.143625	0.370777	0.401111	0.190835	0.0437014	0.415071	0.374719	0.423563	0.362271
1.49213	0.163661	0.356641	0.376409	0.214216	0.0214293	0.424897	0.369273	0.53845	0.362004
1.50195	0.1637	0.393598	0.420018	0.202704	0.0395571	0.428854	0.353075	0.475634	0.353628
1.51177	0.146877	0.361819	0.460945	0.164643	0.0356457	0.448878	0.359161	0.502187	0.339144
1.52158	0.147745	0.376819	0.383035	0.167491	0.0558997	0.443392	0.35409	0.50389	0.297775
1.5314	0.152566	0.37861	0.457574	0.189266	0.0255	0.452911	0.35549	0.445009	0.307544
1.54122	0.170074	0.407453	0.390851	0.177642	0.0385764	0.437134	0.389721	0.49836	0.293775
1.55103	0.179378	0.387223	0.42386	0.197861	0.0113253	0.452329	0.389956	0.505004	0.357751
1.56085	0.171968	0.412964	0.407572	0.197809	0.0443843	0.430844	0.365501	0.500158	0.319406
1.57067	0.140095	0.390768	0.436938	0.155869	0.0540031	0.441838	0.375213	0.49071	0.278346
1.58048	0.186827	0.375509	0.431582	0.171814	0.0417875	0.435185	0.372943	0.456939	0.306279
1.5903	0.15826	0.372988	0.413108	0.192365	0.0295125	0.459789	0.394707	0.460623	0.308624
1.60012	0.129243	0.332523	0.393039	0.191009	0.0501516	0.420057	0.400441	0.495988	0.386433
1.60993	0.166275	0.387205	0.470174	0.17857	0.0324508	0.436564	0.398886	0.444717	0.313602
1.61975	0.160335	0.389961	0.406493	0.199275	0.0192763	0.456682	0.341436	0.510591	0.311401
1.62957	0.139898	0.41902	0.438777	0.177888	0.0254267	0.424536	0.397195	0.431197	0.31469
1.63938	0.163069	0.322523	0.494399	0.222906	0.0211425	0.438379	0.367699	0.53994	0.359861
1.6492	0.137077	0.399157	0.456847	0.216986	0.0285932	0.444674	0.367832	0.420352	0.361152
1.65902	0.165069	0.384819	0.437967	0.176989	0.0395675	0.456594	0.369179	0.607292	0.299251
1.66883	0.153834	0.389775	0.44289	0.182114	0.0155255	0.433845	0.395204	0.512668	0.405807
1.67865	0.147471	0.388957	0.427203	0.21829	0.0468108	0.460563	0.373655	0.5003	0.341582
1.68847	0.151061	0.371185	0.419118	0.188558	0.0266445	0.446051	0.364959	0.492458	0.403743
1.69828	0.146701	0.406112	0.496655	0.192413	0.0369334	0.470421	0.375696	0.45011	0.36723
1.7081	0.137885	0.417263	0.429262	0.211417	0.0341103	0.458929	0.372747	0.47153	0.365305
1.71792	0.145226	0.404025	0.474646	0.213263	0.0259374	0.475393	0.375804	0.399641	0.371967
1.72773	0.132322	0.422354	0.426569	0.234824	0.0271949	0.461999	0.386661	0.448808	0.388135
1.73755	0.128699	0.426224	0.422394	0.190748	0.0531502	0.450425	0.387114	0.459979	0.319291
1.74737	0.148094	0.348519	0.460604	0.178395	0.0399388	0.467088	0.353345	0.50955	0.364463
1.75718	0.147299	0.378175	0.472097	0.218696	0.0165253	0.435175	0.351936	0.474088	0.369171
1.767	0.189737	0.378854	0.435939	0.197419	0.0308945	0.470478	0.326057	0.457765	0.307109
1.77682	0.115758	0.360764	0.440055	0.230388	0.0459564	0.471569	0.364711	0.499318	0.322528
1.78663	0.124193	0.343742	0.439252	0.215566	0.0402313	0.464576	0.356046	0.462724	0.37101
1.79645	0.156034	0.38082	0.436986	0.195298	0.032619	0.451742	0.378516	0.428471	0.344632
1.80627	0.135143	0.348471	0.412565	0.197723	0.0188276	0.465597	0.371603	0.434373	0.290557
1.81608	0.12165	0.35467	0.440801	0.245287	0.0361004	0.492804	0.394221	0.481534	0.394207
1.8259	0.139911	0.33279	0.445301	0.213544	0.0293527	0.466565	0.388235	0.485719	0.382919
1.83572	0.115323	0.416024	0.415489	0.23508	0.0309177	0.475841	0.362065	0.478133	0.357624
1.84553	0.128474	0.366113	0.5061	0.198316	0.0401061	0.480545	0.413384	0.52482	0.382298
1.85535	0.117445	0.428723	0.482678	0.213184	0.0485865	0.480917	0.363134	0.441991	0.351376
1.86517	0.122209	0.411507	0.438396	0.240888	0.0478651	0.487985	0.359728	0.4865	0.388287
1.87498	0.139069	0.339482	0.46697	0.264838	0.0288579	0.488322	0.424093	0.535244	0.383707
1.8848	0.14132	0.367969	0.429622	0.219443	0.0521348	0.47751	0.406387	0.471457	0.366226
1.89462	0.147914	0.374763	0.422456	0.227954	0.0125659	0.495097	0.358418	0.472052	0.367571
1.90443	0.139156	0.355824	0.419182	0.199412	0.0221831	0.49923	0.379785	0.438012	0.348802
1.91425	0.124227	0.378496	0.454992	0.227461	0.0346375	0.472916	0.353154	0.526439	0.409626
1.92407	0.135227	0.383644	0.42941	0.203929	0.0152873	0.509486	0.425317	0.451769	0.342048
1.93388	0.135467	0.40426	0.427825	0.17801	0.0536551	0.49579	0.361553	0.511182	0.377403
1.9437	0.146762	0.354467	0.446644	0.228583	0.0221477	0.490885	0.368493	0.494255	0.404159
1.95352	0.150145	0.412639	0.431948	0.228818	0.0316822	0.494386	0.394687	0.516195	0.386866
1.96333	0.133137	0.376946	0.466677	0.233592	0.0396793	0.497225	0.410375	0.48549	0.369688
1.97315	0.14753	0.411747	0.474792	0.240765	0.0245261	0.497755	0.385171	0.494448	0.374558
1.98297	0.140107	0.370213	0.478604	0.216841	0.0385286	0.472654	0.37224	0.502985	0.351364
1.99278	0.123652	0.395904	0.463065	0.206559	0.0429757	0.479378	0.407533	0.54971	0.368715
2.0026	0.133722	0.419226	0.478905	0.190853	0.0466191	0.481103	0.406802	0.503608	0.368869
2.01242	0.115239	0.392235	0.487285	0.20555	0.0620103	0.498063	0.386825	0.50807	0.372399
2.02223	0.143284	0.35405	0.469044	0.219725	0.0308047	0.496563	0.376962	0.49808	0.375405
2.03205	0.150728	0.427701	0.437887	0.221546	0.0548542	0.489465	0.416397	0.532737	0.3891
2.04187	0.13912	0.381967	0.452165	0.221153	0.0571765	0.470133	0.377089	0.435826	0.409374
2.05168	0.146978	0.362341	0.462421	0.19318	0.0666389	0.493223	0.414453	0.49347	0.436733
2.0615	0.153461	0.413252	0.45091	0.185308	0.0274829	0.494226	0.378391	0.551377	0.342582
2.07132	0.13505	0.313494	0.444111	0.1803	0.00500266	0.481016	0.373434	0.513947	0.353462
2.08113	0.121431	0.38746	0.386739	0.198888	0.00278506	0.49331	0.364626	0.492987	0.380756
2.09095	0.137242	0.403128	0.488508	0.225893	0.0499978	0.504253	0.431681	0.531598	0.466094
2.10077	0.14485	0.386216	0.467064	0.192844	0.00346031	0.47497	0.410399	0.437972	0.396839
2.11058	0.130892	0.370945	0.466793	0.219962	0.0136974	0.504378	0.423708	0.507952	0.395592
2.1204	0.127206	0.321764	0.455763	0.17371	0.0351469	0.474147	0.381797	0.45883	0.368462
2.13022	0.134392	0.369822	0.493151	0.199457	0.0477039	0.506336	0.383811	0.437972	0.422934
2.14003	0.132694	0.37159	0.423513	0.158348	0.0236394	0.503589	0.395113	0.53991	0.468194
2.14985	0.1428	0.364517	0.437678	0.172761	0.0653662	0.494709	0.406476	0.479307	0.444634
2.15967	0.135945	0.38649	0.46849	0.158496	0.0162953	0.510846	0.38026	0.47127	0.403247
2.16948	0.132769	0.420015	0.446778	0.221119	0.034175	0.546494	0.442035	0.531853	0.365217
2.1793	0.14934	0.414615	0.491767	0.178037	0.0399335	0.518441	0.413398	0.458678	0.415674
2.18912	0.139406	0.353488	0.446744	0.209414	0.0324561	0.514571	0.40428	0.475639	0.459432
2.19893	0.125891	0.407967	0.431844	0.167835	0.0375674	0.519511	0.409015	0.511715	0.436599
2.20875	0.131939	0.34439	0.463572	0.159337	0.0161297	0.516434	0.402131	0.511563	0.423602
2.21857	0.12638	0.370668	0.421693	0.192979	0.0472504	0.508741	0.381935	0.519952	0.394387
2.22838	0.134486	0.370387	0.454566	0.204511	0.0171973	0.49488	0.425864	0.494984	0.412079
2.2382	0.121265	0.376113	0.483906	0.238908	0.0603996	0.502773	0.413037	0.49879	0.442263
2.24802	0.167219	0.346052	0.467004	0.222706	0.057773	0.494232	0.419108	0.486288	0.478397
2.25783	0.137245	0.369951	0.453387	0.237696	0.0530749	0.516876	0.387617	0.405626	0.417503
2.26765	0.125121	0.364096	0.507246	0.186075	0.027855	0.508357	0.41543	0.484858	0.396583
2.27747	0.125383	0.397294	0.46832	0.216357	0.0170061	0.534392	0.405364	0.473759	0.45295
2.28728	0.11435	0.400891	0.463204	0.191253	0.00429535	0.50694	0.442374	0.526351	0.424477
2.2971	0.118004	0.336224	0.493399	0.219117	0.00893195	0.52789	0.389803	0.47706	0.443658
2.30692	0.134222	0.361943	0.48007	0.199476	0.0473114	0.543481	0.396029	0.464877	0.436755
2.31673	0.130972	0.35757	0.46876	0.21718	0.00626494	0.498329	0.406166	0.475845	0.37988
2.32655	0.138173	0.382617	0.489875	0.197162	0.0283467	0.534795	0.397445	0.460306	0.413705
2.33637	0.153938	0.333371	0.44185	0.134616	0.0185938	0.537402	0.385909	0.52123	0.412133
2.34618	0.109027	0.365506	0.502503	0.190081	0.020673	0.495662	0.387195	0.521797	0.417014
2.356	0.141665	0.341813	0.458777	0.219956	0.0330841	0.536755	0.407068	0.507499	0.457841
2.36582	0.13974	0.358317	0.454452	0.225728	0.0318088	0.560038	0.424321	0.538352	0.46206
2.37563	0.13581	0.445786	0.461913	0.182519	0.0274609	0.54631	0.415238	0.454503	0.500175
2.38545	0.135279	0.362364	0.500507	0.18572	0.0734893	0.545049	0.430172	0.440413	0.377773
2.39527	0.1369	0.344695	0.480434	0.212975	0.0724209	0.501168	0.404352	0.451239	0.52348
2.40508	0.125671	0.36006	0.490171	0.165805	0.0489119	0.526145	0.446514	0.480957	0.406655
2.4149	0.120898	0.329962	0.513789	0.118841	0.0507032	0.553436	0.425683	0.469971	0.422083
2.42472	0.121094	0.340247	0.461488	0.154377	0.0194693	0.55439	0.444357	0.526268	0.492499
2.43453	0.119248	0.374668	0.482276	0.198848	0.0173079	0.561904	0.394107	0.483383	0.43186
2.44435	0.116018	0.396485	0.467545	0.161879	0.0533498	0.562026	0.404269	0.458814	0.453371
2.45417	0.132292	0.32578	0.493772	0.14949	0.061395	0.552568	0.447244	0.510995	0.435673
2.46398	0.165175	0.314789	0.482003	0.19006	0.02	0.570542	0.425165	0.533276	0.461882
2.4738	0.160916	0.346514	0.454145	0.180385	0.00658394	0.617246	0.396476	0.510155	0.469225
2.48362	0.15308	0.338032	0.506712	0.183084	0.0275157	0.570795	0.381415	0.528339	0.432376
2.49343	0.125666	0.35138	0.478018	0.206665	0.00360033	0.564793	0.389948	0.466745	0.473577
2.50325	0.13242	0.353451	0.449872	0.168374	0.0246738	0.560869	0.419157	0.452758	0.410458
2.51307	0.137517	0.382802	0.464935	0.167777	0.022336	0.574802	0.398331	0.556046	0.458178
2.52288	0.124075	0.388137	0.466783	0.185872	0.0262685	0.586306	0.428775	0.48572	0.42833
2.5327	0.119805	0.416725	0.454243	0.151591	0.0219488	0.539868	0.412749	0.495297	0.4616
2.54252	0.144503	0.342331	0.500211	0.189062	0.0340991	0.525581	0.416288	0.518693	0.482889
2.55233	0.111967	0.323302	0.515967	0.173503	0.0584311	0.555117	0.398822	0.469464	0.484873
2.56215	0.121085	0.348858	0.456547	0.166004	0.0439433	0.570058	0.387535	0.532668	0.447894
2.57197	0.150438	0.325575	0.456726	0.206298	0.0191855	0.552532	0.425849	0.563326	0.366082
2.58178	0.139654	0.2929	0.477042	0.161988	0.0284266	0.574897	0.409782	0.533357	0.435758
2.5916	0.123085	0.317045	0.467961	0.192185	0.0275506	0.50797	0.391354	0.537056	0.480183
2.60142	0.135332	0.373452	0.437943	0.139004	0.0143373	0.545385	0.428034	0.556629	0.450757
2.61123	0.113977	0.350641	0.479777	0.143998	0.0326383	0.542565	0.400572	0.562221	0.438029
2.62105	0.113838	0.387194	0.462692	0.179678	0.045738	0.569444	0.441001	0.481159	0.463751
2.63087	0.135632	0.355247	0.441371	0.18909	0	0.530885	0.453285	0.516198	0.516716
2.64068	0.136478	0.327481	0.531544	0.154147	0.0322589	0.561317	0.444881	0.49242	0.480887
2.6505	0.131366	0.310113	0.508674	0.174179	0.00173411	0.533445	0.450131	0.555289	0.470241
2.66032	0.115501	0.413219	0.47345	0.163968	0.0327374	0.564479	0.404061	0.454602	0.468691
2.67013	0.135267	0.354324	0.450899	0.145717	0.0247741	0.536049	0.425983	0.457523	0.450231
2.67995	0.125475	0.386046	0.493401	0.15527	0.0132094	0.541131	0.40784	0.449805	0.416807
2.68977	0.132141	0.347078	0.455497	0.134365	0.0283566	0.548998	0.384599	0.449714	0.424832
2.69958	0.129027	0.387317	0.474059	0.156498	0.028967	0.531981	0.38653	0.437754	0.504463
2.7094	0.129762	0.336638	0.49218	0.170212	0.0269269	0.559893	0.419938	0.462293	0.445701
2.71922	0.138839	0.378392	0.495119	0.141259	0.00762426	0.530643	0.423529	0.512613	0.459553
2.72903	0.147943	0.35477	0.461741	0.155882	0.0268479	0.539739	0.447194	0.45377	0.47485
2.73885	0.122356	0.318638	0.48102	0.15176	0.043909	0.540397	0.422259	0.580064	0.431142
2.74867	0.135096	0.362621	0.503669	0.174501	0.0731355	0.545828	0.424595	0.494101	0.448071
2.75848	0.129375	0.33203	0.518573	0.165033	0.012534	0.533988	0.405188	0.456637	0.439957
2.7683	0.140606	0.364658	0.472502	0.175588	0.0144231	0.563855	0.430019	0.458631	0.396209
2.77812	0.125279	0.436712	0.516514	0.181029	0.0273925	0.564904	0.415994	0.54545	0.43793
2.78793	0.135515	0.400182	0.492457	0.180209	0.0705551	0.576004	0.408174	0.395092	0.505204
2.79775	0.139381	0.353386	0.514889	0.159448	0.0509956	0.584236	0.391762	0.472311	0.44106
2.80757	0.124279	0.396326	0.491216	0.195006	0.0620013	0.576346	0.417802	0.536854	0.452892
2.81738	0.142162	0.359902	0.543153	0.130375	0.0334933	0.581386	0.439745	0.479222	0.406337
2.8272	0.137935	0.365478	0.480887	0.139195	0.0284393	0.560847	0.421671	0.538336	0.460775
2.83702	0.115142	0.388977	0.470928	0.15951	0.0520765	0.547941	0.413147	0.430286	0.411335
2.84683	0.14448	0.403913	0.525219	0.16004	0.0392184	0.576476	0.403682	0.501728	0.417167
2.85665	0.129513	0.412593	0.463006	0.14559	0.0412734	0.564463	0.411215	0.57786	0.442232
2.86647	0.131914	0.361853	0.497466	0.158458	0.0311062	0.564386	0.391008	0.553404	0.417217
2.87628	0.149129	0.37706	0.487164	0.14465	0.0414847	0.5887	0.431582	0.576137	0.426461
2.8861	0.118558	0.410949	0.500176	0.18635	0.0449237	0.564675	0.431429	0.459047	0.447893
2.89592	0.136346	0.381078	0.482183	0.146834	0.0337534	0.582549	0.415534	0.554976	0.501361
2.90573	0.144724	0.430126	0.461961	0.141044	0.0522536	0.562905	0.413444	0.548273	0.443572
2.91555	0.13332	0.386014	0.489073	0.13315	0.0716016	0.598413	0.445743	0.52328	0.413838
2.92537	0.120039	0.431178	0.506907	0.120194	0.0524186	0.572035	0.396214	0.475389	0.517165
2.93518	0.131274	0.396327	0.496904	0.127692	0.0502081	0.600747	0.423374	0.518987	0.502058
2.945	0.131289	0.376144	0.537925	0.159157	0.0514945	0.572639	0.421421	0.491538	0.420501
2.95482	0.116813	0.392532	0.514218	0.172656	0.0678826	0.581718	0.393191	0.508696	0.456051
2.96463	0.150666	0.386454	0.53057	0.13284	0.0359355	0.589262	0.394207	0.548063	0.490268
2.97445	0.120444	0.401513	0.521531	0.162121	0.0729758	0.605301	0.425569	0.443512	0.4538
2.98427	0.147908	0.370728	0.49648	0.155624	0.0489538	0.587914	0.43754	0.539385	0.471383
2.99408	0.155018	0.38269	0.523274	0.210124	0.0662664	0.590802	0.436282	0.489053	0.370375
3.0039	0.131096	0.406982	0.540546	0.212242	0.033745	0.583483	0.389702	0.516701	0.481771
3.01372	0.142979	0.365771	0.520452	0.173306	0.0570798	0.586798	0.485916	0.451023	0.461472
3.02353	0.158168	0.404909	0.480534	0.200365	0.0634216	0.603403	0.461789	0.636981	0.452761
3.03335	0.158274	0.400036	0.547834	0.142682	0.0565146	0.580828	0.447475	0.517518	0.461809
3.04317	0.155367	0.352014	0.549993	0.156156	0.0316165	0.601817	0.421821	0.526791	0.453323
3.05298	0.135021	0.375219	0.534146	0.133033	0.048269	0.597468	0.442832	0.557426	0.435482
3.0628	0.147572	0.414734	0.468611	0.114299	0.0508077	0.613264	0.449873	0.59134	0.508486
3.07262	0.147347	0.422448	0.539545	0.156918	0.0678434	0.587142	0.398653	0.549819	0.401692
3.08243	0.16976	0.391141	0.539594	0.147345	0.0534	0.609992	0.466431	0.500301	0.474139
3.09225	0.147822	0.366886	0.478941	0.132423	0.0912206	0.574847	0.4374	0.57167	0.446298
3.10207	0.134372	0.353703	0.536405	0.12012	0.0594277	0.597767	0.441362	0.543257	0.435409
3.11188	0.145723	0.413172	0.518737	0.147754	0.00413897	0.592289	0.404649	0.50629	0.450397
3.1217	0.157949	0.412745	0.471074	0.137096	0.02697	0.586311	0.393052	0.575232	0.507599
3.13152	0.125194	0.391348	0.52116	0.139961	0.0157581	0.581436	0.415324	0.522611	0.488082
3.14133	0.142417	0.417142	0.498308	0.14706	0.0611477	0.589428	0.383385	0.49895	0.458692
3.15115	0.172832	0.414073	0.543811	0.111722	0.0704339	0.60775	0.430354	0.530939	0.597219
3.16097	0.138247	0.36716	0.54325	0.144199	0.0717878	0.600622	0.415781	0.606679	0.439376
3.17078	0.12917	0.436219	0.532638	0.171301	0.0679716	0.634771	0.43496	0.570657	0.443046
3.1806	0.133741	0.389368	0.497336	0.131292	0.0751084	0.616248	0.426649	0.562651	0.43018
3.19042	0.162606	0.384698	0.504631	0.106777	0.0747953	0.6039	0.407388	0.564257	0.455549
3.20023	0.145367	0.368345	0.515257	0.161944	0.0608665	0.600816	0.415562	0.5646	0.429412
3.21005	0.133275	0.376316	0.488636	0.142914	0.0677669	0.585391	0.427134	0.548371	0.517228
3.21987	0.126275	0.396906	0.500074	0.0991859	0.0714264	0.604783	0.412186	0.570365	0.501633
3.22968	0.122305	0.375085	0.507927	0.138349	0.0521729	0.626795	0.434169	0.601828	0.52392
3.2395	0.132905	0.386234	0.492735	0.171428	0.0743845	0.600873	0.43123	0.565132	0.464765
3.24932	0.160119	0.401441	0.56142	0.134513	0.0664228	0.642633	0.466382	0.566091	0.475445
3.25913	0.125096	0.356085	0.536403	0.154315	0.0589657	0.620134	0.415268	0.551503	0.506237
3.26895	0.152579	0.389345	0.538411	0.115822	0.0194452	0.613462	0.431065	0.540067	0.525106
3.27877	0.130321	0.397368	0.519829	0.14553	0.0530301	0.595569	0.445072	0.566498	0.461066
3.28858	0.116036	0.399974	0.517074	0.131658	0.0570362	0.631213	0.449969	0.603784	0.486316
3.2984	0.135938	0.366306	0.515899	0.136763	0.045285	0.652539	0.435007	0.558983	0.503936
3.30822	0.130936	0.39332	0.50672	0.135018	0.0421058	0.613179	0.399117	0.575394	0.518676
3.31803	0.139738	0.328296	0.499692	0.123943	0.0489243	0.604653	0.438303	0.602774	0.506513
3.32785	0.132044	0.36912	0.506523	0.14897	0.0425464	0.617001	0.476931	0.610088	0.466388
3.33767	0.136884	0.471303	0.529082	0.118331	0.0506957	0.64029	0.451266	0.640619	0.499
3.34748	0.134721	0.377752	0.529861	0.123127	0.0904061	0.642872	0.442917	0.567132	0.429779
3.3573	0.137395	0.353357	0.515677	0.138299	0.0684101	0.652451	0.476705	0.625462	0.505778
3.36712	0.117274	0.391341	0.593672	0.124367	0.0664546	0.631633	0.434794	0.564234	0.440073
3.37693	0.152132	0.369576	0.531535	0.144407	0.055699	0.669733	0.472132	0.608404	0.497758
3.38675	0.133434	0.347848	0.507887	0.118545	0.067385	0.627897	0.436801	0.588892	0.44331
3.39657	0.14199	0.375426	0.525448	0.120828	0.073765	0.653369	0.431377	0.651955	0.493048
3.40638	0.103011	0.399813	0.562832	0.111521	0.0299489	0.648198	0.431909	0.624291	0.480165
3.4162	0.150596	0.414272	0.47094	0.124114	0.0586687	0.645028	0.427369	0.612663	0.510118
3.42602	0.136463	0.363281	0.570997	0.122653	0.068597	0.634243	0.464589	0.609143	0.514541
