# Supplementary material for: Sirtuin-1 sensitive lysine-136 acetylation drives phase separation and pathological aggregation of TDP-43
Source: Nat Commun. 2022 Mar 9;13:1223. doi: 10.1038/s41467-022-28822-7 (PMC8907366; doi:10.1038/s41467-022-28822-7)
Supplement: Supplementary file 7 — Source Data [file 41467_2022_28822_MOESM7_ESM.zip › Figure 5E data/24h 2 merge.XLSX]

## Sheet: Sheet1
ImageNumber	ObjectNumber	FileName_Apotome	PathName_Apotome	AreaShape_Area	AreaShape_Compactness	AreaShape_MaximumRadius	AreaShape_MeanRadius	AreaShape_Perimeter	AreaShape_Solidity	Number_Object_Number
1	38	K136Q_I_01.czi	\\hih-fileserver.neurologie.uni-tuebingen.de\HIH\Public\Jorge\Immunofluorescence\Exp. 267\Apotome\24h 2	1	0	1	1	0	1	38
1	83	K136Q_I_01.czi	\\hih-fileserver.neurologie.uni-tuebingen.de\HIH\Public\Jorge\Immunofluorescence\Exp. 267\Apotome\24h 2	1	0	1	1	0	1	83
2	11	K136Q_I_02.czi	\\hih-fileserver.neurologie.uni-tuebingen.de\HIH\Public\Jorge\Immunofluorescence\Exp. 267\Apotome\24h 2	1	0	1	1	0	1	11
2	93	K136Q_I_02.czi	\\hih-fileserver.neurologie.uni-tuebingen.de\HIH\Public\Jorge\Immunofluorescence\Exp. 267\Apotome\24h 2	1	0	1	1	0	1	93
2	112	K136Q_I_02.czi	\\hih-fileserver.neurologie.uni-tuebingen.de\HIH\Public\Jorge\Immunofluorescence\Exp. 267\Apotome\24h 2	1	0	1	1	0	1	112
2	124	K136Q_I_02.czi	\\hih-fileserver.neurologie.uni-tuebingen.de\HIH\Public\Jorge\Immunofluorescence\Exp. 267\Apotome\24h 2	1	0	1	1	0	1	124				Percentage
2	132	K136Q_I_02.czi	\\hih-fileserver.neurologie.uni-tuebingen.de\HIH\Public\Jorge\Immunofluorescence\Exp. 267\Apotome\24h 2	1	0	1	1	0	1	132		Area 5-10	2040	#DIV/0!
2	135	K136Q_I_02.czi	\\hih-fileserver.neurologie.uni-tuebingen.de\HIH\Public\Jorge\Immunofluorescence\Exp. 267\Apotome\24h 2	1	0	1	1	0	1	135		Area 10-20	2851	#DIV/0!
2	138	K136Q_I_02.czi	\\hih-fileserver.neurologie.uni-tuebingen.de\HIH\Public\Jorge\Immunofluorescence\Exp. 267\Apotome\24h 2	1	0	1	1	0	1	138		Area 20-30	1953	#DIV/0!
4	44	K136Q_I_04.czi	\\hih-fileserver.neurologie.uni-tuebingen.de\HIH\Public\Jorge\Immunofluorescence\Exp. 267\Apotome\24h 2	1	0	1	1	0	1	44		Area 30-40	1383	#DIV/0!
4	96	K136Q_I_04.czi	\\hih-fileserver.neurologie.uni-tuebingen.de\HIH\Public\Jorge\Immunofluorescence\Exp. 267\Apotome\24h 2	1	0	1	1	0	1	96		Area 40-50	934	#DIV/0!
4	148	K136Q_I_04.czi	\\hih-fileserver.neurologie.uni-tuebingen.de\HIH\Public\Jorge\Immunofluorescence\Exp. 267\Apotome\24h 2	1	0	1	1	0	1	148		Area 50-60	697	#DIV/0!
4	220	K136Q_I_04.czi	\\hih-fileserver.neurologie.uni-tuebingen.de\HIH\Public\Jorge\Immunofluorescence\Exp. 267\Apotome\24h 2	1	0	1	1	0	1	220		Area 60-70	503	#DIV/0!
4	380	K136Q_I_04.czi	\\hih-fileserver.neurologie.uni-tuebingen.de\HIH\Public\Jorge\Immunofluorescence\Exp. 267\Apotome\24h 2	1	0	1	1	0	1	380		Area 70-80	319	#DIV/0!
4	424	K136Q_I_04.czi	\\hih-fileserver.neurologie.uni-tuebingen.de\HIH\Public\Jorge\Immunofluorescence\Exp. 267\Apotome\24h 2	1	0	1	1	0	1	424		Area 80-90	239	#DIV/0!
4	440	K136Q_I_04.czi	\\hih-fileserver.neurologie.uni-tuebingen.de\HIH\Public\Jorge\Immunofluorescence\Exp. 267\Apotome\24h 2	1	0	1	1	0	1	440		Area 90-100	166	#DIV/0!
6	1	K136Q_I_06.czi	\\hih-fileserver.neurologie.uni-tuebingen.de\HIH\Public\Jorge\Immunofluorescence\Exp. 267\Apotome\24h 2	1	0	1	1	0	1	1		Area 100-110	113	#DIV/0!
6	34	K136Q_I_06.czi	\\hih-fileserver.neurologie.uni-tuebingen.de\HIH\Public\Jorge\Immunofluorescence\Exp. 267\Apotome\24h 2	1	0	1	1	0	1	34		Area 110-120	76	#DIV/0!
6	80	K136Q_I_06.czi	\\hih-fileserver.neurologie.uni-tuebingen.de\HIH\Public\Jorge\Immunofluorescence\Exp. 267\Apotome\24h 2	1	0	1	1	0	1	80		Area 120-130	59	#DIV/0!
6	132	K136Q_I_06.czi	\\hih-fileserver.neurologie.uni-tuebingen.de\HIH\Public\Jorge\Immunofluorescence\Exp. 267\Apotome\24h 2	1	0	1	1	0	1	132		Area 130-140	42	#DIV/0!
6	158	K136Q_I_06.czi	\\hih-fileserver.neurologie.uni-tuebingen.de\HIH\Public\Jorge\Immunofluorescence\Exp. 267\Apotome\24h 2	1	0	1	1	0	1	158		Area 140-150	35	#DIV/0!
6	261	K136Q_I_06.czi	\\hih-fileserver.neurologie.uni-tuebingen.de\HIH\Public\Jorge\Immunofluorescence\Exp. 267\Apotome\24h 2	1	0	1	1	0	1	261		Area 150-160	25	#DIV/0!
7	4	K136Q_I_07.czi	\\hih-fileserver.neurologie.uni-tuebingen.de\HIH\Public\Jorge\Immunofluorescence\Exp. 267\Apotome\24h 2	1	0	1	1	0	1	4		Area 160-170	16	#DIV/0!
7	6	K136Q_I_07.czi	\\hih-fileserver.neurologie.uni-tuebingen.de\HIH\Public\Jorge\Immunofluorescence\Exp. 267\Apotome\24h 2	1	0	1	1	0	1	6		Area 170-180	19	#DIV/0!
7	7	K136Q_I_07.czi	\\hih-fileserver.neurologie.uni-tuebingen.de\HIH\Public\Jorge\Immunofluorescence\Exp. 267\Apotome\24h 2	1	0	1	1	0	1	7		Area 180-190	12	#DIV/0!
7	149	K136Q_I_07.czi	\\hih-fileserver.neurologie.uni-tuebingen.de\HIH\Public\Jorge\Immunofluorescence\Exp. 267\Apotome\24h 2	1	0	1	1	0	1	149		Area 190-200	12	#DIV/0!
7	363	K136Q_I_07.czi	\\hih-fileserver.neurologie.uni-tuebingen.de\HIH\Public\Jorge\Immunofluorescence\Exp. 267\Apotome\24h 2	1	0	1	1	0	1	363		Area >200	46	#DIV/0!
7	365	K136Q_I_07.czi	\\hih-fileserver.neurologie.uni-tuebingen.de\HIH\Public\Jorge\Immunofluorescence\Exp. 267\Apotome\24h 2	1	0	1	1	0	1	365
7	561	K136Q_I_07.czi	\\hih-fileserver.neurologie.uni-tuebingen.de\HIH\Public\Jorge\Immunofluorescence\Exp. 267\Apotome\24h 2	1	0	1	1	0	1	561		Total	11540
7	563	K136Q_I_07.czi	\\hih-fileserver.neurologie.uni-tuebingen.de\HIH\Public\Jorge\Immunofluorescence\Exp. 267\Apotome\24h 2	1	0	1	1	0	1	563
7	599	K136Q_I_07.czi	\\hih-fileserver.neurologie.uni-tuebingen.de\HIH\Public\Jorge\Immunofluorescence\Exp. 267\Apotome\24h 2	1	0	1	1	0	1	599		Average size	4.34825
7	605	K136Q_I_07.czi	\\hih-fileserver.neurologie.uni-tuebingen.de\HIH\Public\Jorge\Immunofluorescence\Exp. 267\Apotome\24h 2	1	0	1	1	0	1	605
7	630	K136Q_I_07.czi	\\hih-fileserver.neurologie.uni-tuebingen.de\HIH\Public\Jorge\Immunofluorescence\Exp. 267\Apotome\24h 2	1	0	1	1	0	1	630
7	659	K136Q_I_07.czi	\\hih-fileserver.neurologie.uni-tuebingen.de\HIH\Public\Jorge\Immunofluorescence\Exp. 267\Apotome\24h 2	1	0	1	1	0	1	659
7	671	K136Q_I_07.czi	\\hih-fileserver.neurologie.uni-tuebingen.de\HIH\Public\Jorge\Immunofluorescence\Exp. 267\Apotome\24h 2	1	0	1	1	0	1	671
7	697	K136Q_I_07.czi	\\hih-fileserver.neurologie.uni-tuebingen.de\HIH\Public\Jorge\Immunofluorescence\Exp. 267\Apotome\24h 2	1	0	1	1	0	1	697
7	723	K136Q_I_07.czi	\\hih-fileserver.neurologie.uni-tuebingen.de\HIH\Public\Jorge\Immunofluorescence\Exp. 267\Apotome\24h 2	1	0	1	1	0	1	723
7	765	K136Q_I_07.czi	\\hih-fileserver.neurologie.uni-tuebingen.de\HIH\Public\Jorge\Immunofluorescence\Exp. 267\Apotome\24h 2	1	0	1	1	0	1	765
7	802	K136Q_I_07.czi	\\hih-fileserver.neurologie.uni-tuebingen.de\HIH\Public\Jorge\Immunofluorescence\Exp. 267\Apotome\24h 2	1	0	1	1	0	1	802
7	852	K136Q_I_07.czi	\\hih-fileserver.neurologie.uni-tuebingen.de\HIH\Public\Jorge\Immunofluorescence\Exp. 267\Apotome\24h 2	1	0	1	1	0	1	852
8	3	K136Q_I_08.czi	\\hih-fileserver.neurologie.uni-tuebingen.de\HIH\Public\Jorge\Immunofluorescence\Exp. 267\Apotome\24h 2	1	0	1	1	0	1	3
8	167	K136Q_I_08.czi	\\hih-fileserver.neurologie.uni-tuebingen.de\HIH\Public\Jorge\Immunofluorescence\Exp. 267\Apotome\24h 2	1	0	1	1	0	1	167
8	189	K136Q_I_08.czi	\\hih-fileserver.neurologie.uni-tuebingen.de\HIH\Public\Jorge\Immunofluorescence\Exp. 267\Apotome\24h 2	1	0	1	1	0	1	189
8	196	K136Q_I_08.czi	\\hih-fileserver.neurologie.uni-tuebingen.de\HIH\Public\Jorge\Immunofluorescence\Exp. 267\Apotome\24h 2	1	0	1	1	0	1	196
8	222	K136Q_I_08.czi	\\hih-fileserver.neurologie.uni-tuebingen.de\HIH\Public\Jorge\Immunofluorescence\Exp. 267\Apotome\24h 2	1	0	1	1	0	1	222
8	243	K136Q_I_08.czi	\\hih-fileserver.neurologie.uni-tuebingen.de\HIH\Public\Jorge\Immunofluorescence\Exp. 267\Apotome\24h 2	1	0	1	1	0	1	243
8	330	K136Q_I_08.czi	\\hih-fileserver.neurologie.uni-tuebingen.de\HIH\Public\Jorge\Immunofluorescence\Exp. 267\Apotome\24h 2	1	0	1	1	0	1	330
8	380	K136Q_I_08.czi	\\hih-fileserver.neurologie.uni-tuebingen.de\HIH\Public\Jorge\Immunofluorescence\Exp. 267\Apotome\24h 2	1	0	1	1	0	1	380
8	416	K136Q_I_08.czi	\\hih-fileserver.neurologie.uni-tuebingen.de\HIH\Public\Jorge\Immunofluorescence\Exp. 267\Apotome\24h 2	1	0	1	1	0	1	416
8	446	K136Q_I_08.czi	\\hih-fileserver.neurologie.uni-tuebingen.de\HIH\Public\Jorge\Immunofluorescence\Exp. 267\Apotome\24h 2	1	0	1	1	0	1	446
8	447	K136Q_I_08.czi	\\hih-fileserver.neurologie.uni-tuebingen.de\HIH\Public\Jorge\Immunofluorescence\Exp. 267\Apotome\24h 2	1	0	1	1	0	1	447
8	480	K136Q_I_08.czi	\\hih-fileserver.neurologie.uni-tuebingen.de\HIH\Public\Jorge\Immunofluorescence\Exp. 267\Apotome\24h 2	1	0	1	1	0	1	480
8	487	K136Q_I_08.czi	\\hih-fileserver.neurologie.uni-tuebingen.de\HIH\Public\Jorge\Immunofluorescence\Exp. 267\Apotome\24h 2	1	0	1	1	0	1	487
8	499	K136Q_I_08.czi	\\hih-fileserver.neurologie.uni-tuebingen.de\HIH\Public\Jorge\Immunofluorescence\Exp. 267\Apotome\24h 2	1	0	1	1	0	1	499
8	517	K136Q_I_08.czi	\\hih-fileserver.neurologie.uni-tuebingen.de\HIH\Public\Jorge\Immunofluorescence\Exp. 267\Apotome\24h 2	1	0	1	1	0	1	517
8	555	K136Q_I_08.czi	\\hih-fileserver.neurologie.uni-tuebingen.de\HIH\Public\Jorge\Immunofluorescence\Exp. 267\Apotome\24h 2	1	0	1	1	0	1	555
8	627	K136Q_I_08.czi	\\hih-fileserver.neurologie.uni-tuebingen.de\HIH\Public\Jorge\Immunofluorescence\Exp. 267\Apotome\24h 2	1	0	1	1	0	1	627
8	658	K136Q_I_08.czi	\\hih-fileserver.neurologie.uni-tuebingen.de\HIH\Public\Jorge\Immunofluorescence\Exp. 267\Apotome\24h 2	1	0	1	1	0	1	658
8	665	K136Q_I_08.czi	\\hih-fileserver.neurologie.uni-tuebingen.de\HIH\Public\Jorge\Immunofluorescence\Exp. 267\Apotome\24h 2	1	0	1	1	0	1	665
9	45	K136Q_I_09.czi	\\hih-fileserver.neurologie.uni-tuebingen.de\HIH\Public\Jorge\Immunofluorescence\Exp. 267\Apotome\24h 2	1	0	1	1	0	1	45
9	59	K136Q_I_09.czi	\\hih-fileserver.neurologie.uni-tuebingen.de\HIH\Public\Jorge\Immunofluorescence\Exp. 267\Apotome\24h 2	1	0	1	1	0	1	59
9	132	K136Q_I_09.czi	\\hih-fileserver.neurologie.uni-tuebingen.de\HIH\Public\Jorge\Immunofluorescence\Exp. 267\Apotome\24h 2	1	0	1	1	0	1	132
9	210	K136Q_I_09.czi	\\hih-fileserver.neurologie.uni-tuebingen.de\HIH\Public\Jorge\Immunofluorescence\Exp. 267\Apotome\24h 2	1	0	1	1	0	1	210
9	211	K136Q_I_09.czi	\\hih-fileserver.neurologie.uni-tuebingen.de\HIH\Public\Jorge\Immunofluorescence\Exp. 267\Apotome\24h 2	1	0	1	1	0	1	211
9	215	K136Q_I_09.czi	\\hih-fileserver.neurologie.uni-tuebingen.de\HIH\Public\Jorge\Immunofluorescence\Exp. 267\Apotome\24h 2	1	0	1	1	0	1	215
9	235	K136Q_I_09.czi	\\hih-fileserver.neurologie.uni-tuebingen.de\HIH\Public\Jorge\Immunofluorescence\Exp. 267\Apotome\24h 2	1	0	1	1	0	1	235
9	270	K136Q_I_09.czi	\\hih-fileserver.neurologie.uni-tuebingen.de\HIH\Public\Jorge\Immunofluorescence\Exp. 267\Apotome\24h 2	1	0	1	1	0	1	270
9	291	K136Q_I_09.czi	\\hih-fileserver.neurologie.uni-tuebingen.de\HIH\Public\Jorge\Immunofluorescence\Exp. 267\Apotome\24h 2	1	0	1	1	0	1	291
9	293	K136Q_I_09.czi	\\hih-fileserver.neurologie.uni-tuebingen.de\HIH\Public\Jorge\Immunofluorescence\Exp. 267\Apotome\24h 2	1	0	1	1	0	1	293
9	329	K136Q_I_09.czi	\\hih-fileserver.neurologie.uni-tuebingen.de\HIH\Public\Jorge\Immunofluorescence\Exp. 267\Apotome\24h 2	1	0	1	1	0	1	329
9	330	K136Q_I_09.czi	\\hih-fileserver.neurologie.uni-tuebingen.de\HIH\Public\Jorge\Immunofluorescence\Exp. 267\Apotome\24h 2	1	0	1	1	0	1	330
9	338	K136Q_I_09.czi	\\hih-fileserver.neurologie.uni-tuebingen.de\HIH\Public\Jorge\Immunofluorescence\Exp. 267\Apotome\24h 2	1	0	1	1	0	1	338
9	361	K136Q_I_09.czi	\\hih-fileserver.neurologie.uni-tuebingen.de\HIH\Public\Jorge\Immunofluorescence\Exp. 267\Apotome\24h 2	1	0	1	1	0	1	361
9	390	K136Q_I_09.czi	\\hih-fileserver.neurologie.uni-tuebingen.de\HIH\Public\Jorge\Immunofluorescence\Exp. 267\Apotome\24h 2	1	0	1	1	0	1	390
9	427	K136Q_I_09.czi	\\hih-fileserver.neurologie.uni-tuebingen.de\HIH\Public\Jorge\Immunofluorescence\Exp. 267\Apotome\24h 2	1	0	1	1	0	1	427
9	429	K136Q_I_09.czi	\\hih-fileserver.neurologie.uni-tuebingen.de\HIH\Public\Jorge\Immunofluorescence\Exp. 267\Apotome\24h 2	1	0	1	1	0	1	429
9	436	K136Q_I_09.czi	\\hih-fileserver.neurologie.uni-tuebingen.de\HIH\Public\Jorge\Immunofluorescence\Exp. 267\Apotome\24h 2	1	0	1	1	0	1	436
9	454	K136Q_I_09.czi	\\hih-fileserver.neurologie.uni-tuebingen.de\HIH\Public\Jorge\Immunofluorescence\Exp. 267\Apotome\24h 2	1	0	1	1	0	1	454
9	472	K136Q_I_09.czi	\\hih-fileserver.neurologie.uni-tuebingen.de\HIH\Public\Jorge\Immunofluorescence\Exp. 267\Apotome\24h 2	1	0	1	1	0	1	472
9	474	K136Q_I_09.czi	\\hih-fileserver.neurologie.uni-tuebingen.de\HIH\Public\Jorge\Immunofluorescence\Exp. 267\Apotome\24h 2	1	0	1	1	0	1	474
9	489	K136Q_I_09.czi	\\hih-fileserver.neurologie.uni-tuebingen.de\HIH\Public\Jorge\Immunofluorescence\Exp. 267\Apotome\24h 2	1	0	1	1	0	1	489
9	508	K136Q_I_09.czi	\\hih-fileserver.neurologie.uni-tuebingen.de\HIH\Public\Jorge\Immunofluorescence\Exp. 267\Apotome\24h 2	1	0	1	1	0	1	508
9	526	K136Q_I_09.czi	\\hih-fileserver.neurologie.uni-tuebingen.de\HIH\Public\Jorge\Immunofluorescence\Exp. 267\Apotome\24h 2	1	0	1	1	0	1	526
9	529	K136Q_I_09.czi	\\hih-fileserver.neurologie.uni-tuebingen.de\HIH\Public\Jorge\Immunofluorescence\Exp. 267\Apotome\24h 2	1	0	1	1	0	1	529
9	532	K136Q_I_09.czi	\\hih-fileserver.neurologie.uni-tuebingen.de\HIH\Public\Jorge\Immunofluorescence\Exp. 267\Apotome\24h 2	1	0	1	1	0	1	532
9	551	K136Q_I_09.czi	\\hih-fileserver.neurologie.uni-tuebingen.de\HIH\Public\Jorge\Immunofluorescence\Exp. 267\Apotome\24h 2	1	0	1	1	0	1	551
9	560	K136Q_I_09.czi	\\hih-fileserver.neurologie.uni-tuebingen.de\HIH\Public\Jorge\Immunofluorescence\Exp. 267\Apotome\24h 2	1	0	1	1	0	1	560
9	564	K136Q_I_09.czi	\\hih-fileserver.neurologie.uni-tuebingen.de\HIH\Public\Jorge\Immunofluorescence\Exp. 267\Apotome\24h 2	1	0	1	1	0	1	564
9	568	K136Q_I_09.czi	\\hih-fileserver.neurologie.uni-tuebingen.de\HIH\Public\Jorge\Immunofluorescence\Exp. 267\Apotome\24h 2	1	0	1	1	0	1	568
9	572	K136Q_I_09.czi	\\hih-fileserver.neurologie.uni-tuebingen.de\HIH\Public\Jorge\Immunofluorescence\Exp. 267\Apotome\24h 2	1	0	1	1	0	1	572
9	578	K136Q_I_09.czi	\\hih-fileserver.neurologie.uni-tuebingen.de\HIH\Public\Jorge\Immunofluorescence\Exp. 267\Apotome\24h 2	1	0	1	1	0	1	578
9	584	K136Q_I_09.czi	\\hih-fileserver.neurologie.uni-tuebingen.de\HIH\Public\Jorge\Immunofluorescence\Exp. 267\Apotome\24h 2	1	0	1	1	0	1	584
9	587	K136Q_I_09.czi	\\hih-fileserver.neurologie.uni-tuebingen.de\HIH\Public\Jorge\Immunofluorescence\Exp. 267\Apotome\24h 2	1	0	1	1	0	1	587
9	589	K136Q_I_09.czi	\\hih-fileserver.neurologie.uni-tuebingen.de\HIH\Public\Jorge\Immunofluorescence\Exp. 267\Apotome\24h 2	1	0	1	1	0	1	589
9	599	K136Q_I_09.czi	\\hih-fileserver.neurologie.uni-tuebingen.de\HIH\Public\Jorge\Immunofluorescence\Exp. 267\Apotome\24h 2	1	0	1	1	0	1	599
9	608	K136Q_I_09.czi	\\hih-fileserver.neurologie.uni-tuebingen.de\HIH\Public\Jorge\Immunofluorescence\Exp. 267\Apotome\24h 2	1	0	1	1	0	1	608
9	609	K136Q_I_09.czi	\\hih-fileserver.neurologie.uni-tuebingen.de\HIH\Public\Jorge\Immunofluorescence\Exp. 267\Apotome\24h 2	1	0	1	1	0	1	609
9	614	K136Q_I_09.czi	\\hih-fileserver.neurologie.uni-tuebingen.de\HIH\Public\Jorge\Immunofluorescence\Exp. 267\Apotome\24h 2	1	0	1	1	0	1	614
9	615	K136Q_I_09.czi	\\hih-fileserver.neurologie.uni-tuebingen.de\HIH\Public\Jorge\Immunofluorescence\Exp. 267\Apotome\24h 2	1	0	1	1	0	1	615
9	620	K136Q_I_09.czi	\\hih-fileserver.neurologie.uni-tuebingen.de\HIH\Public\Jorge\Immunofluorescence\Exp. 267\Apotome\24h 2	1	0	1	1	0	1	620
9	624	K136Q_I_09.czi	\\hih-fileserver.neurologie.uni-tuebingen.de\HIH\Public\Jorge\Immunofluorescence\Exp. 267\Apotome\24h 2	1	0	1	1	0	1	624
9	629	K136Q_I_09.czi	\\hih-fileserver.neurologie.uni-tuebingen.de\HIH\Public\Jorge\Immunofluorescence\Exp. 267\Apotome\24h 2	1	0	1	1	0	1	629
9	636	K136Q_I_09.czi	\\hih-fileserver.neurologie.uni-tuebingen.de\HIH\Public\Jorge\Immunofluorescence\Exp. 267\Apotome\24h 2	1	0	1	1	0	1	636
9	644	K136Q_I_09.czi	\\hih-fileserver.neurologie.uni-tuebingen.de\HIH\Public\Jorge\Immunofluorescence\Exp. 267\Apotome\24h 2	1	0	1	1	0	1	644
9	659	K136Q_I_09.czi	\\hih-fileserver.neurologie.uni-tuebingen.de\HIH\Public\Jorge\Immunofluorescence\Exp. 267\Apotome\24h 2	1	0	1	1	0	1	659
9	663	K136Q_I_09.czi	\\hih-fileserver.neurologie.uni-tuebingen.de\HIH\Public\Jorge\Immunofluorescence\Exp. 267\Apotome\24h 2	1	0	1	1	0	1	663
9	668	K136Q_I_09.czi	\\hih-fileserver.neurologie.uni-tuebingen.de\HIH\Public\Jorge\Immunofluorescence\Exp. 267\Apotome\24h 2	1	0	1	1	0	1	668
9	669	K136Q_I_09.czi	\\hih-fileserver.neurologie.uni-tuebingen.de\HIH\Public\Jorge\Immunofluorescence\Exp. 267\Apotome\24h 2	1	0	1	1	0	1	669
9	689	K136Q_I_09.czi	\\hih-fileserver.neurologie.uni-tuebingen.de\HIH\Public\Jorge\Immunofluorescence\Exp. 267\Apotome\24h 2	1	0	1	1	0	1	689
9	691	K136Q_I_09.czi	\\hih-fileserver.neurologie.uni-tuebingen.de\HIH\Public\Jorge\Immunofluorescence\Exp. 267\Apotome\24h 2	1	0	1	1	0	1	691
9	692	K136Q_I_09.czi	\\hih-fileserver.neurologie.uni-tuebingen.de\HIH\Public\Jorge\Immunofluorescence\Exp. 267\Apotome\24h 2	1	0	1	1	0	1	692
9	694	K136Q_I_09.czi	\\hih-fileserver.neurologie.uni-tuebingen.de\HIH\Public\Jorge\Immunofluorescence\Exp. 267\Apotome\24h 2	1	0	1	1	0	1	694
9	695	K136Q_I_09.czi	\\hih-fileserver.neurologie.uni-tuebingen.de\HIH\Public\Jorge\Immunofluorescence\Exp. 267\Apotome\24h 2	1	0	1	1	0	1	695
9	710	K136Q_I_09.czi	\\hih-fileserver.neurologie.uni-tuebingen.de\HIH\Public\Jorge\Immunofluorescence\Exp. 267\Apotome\24h 2	1	0	1	1	0	1	710
9	717	K136Q_I_09.czi	\\hih-fileserver.neurologie.uni-tuebingen.de\HIH\Public\Jorge\Immunofluorescence\Exp. 267\Apotome\24h 2	1	0	1	1	0	1	717
9	756	K136Q_I_09.czi	\\hih-fileserver.neurologie.uni-tuebingen.de\HIH\Public\Jorge\Immunofluorescence\Exp. 267\Apotome\24h 2	1	0	1	1	0	1	756
9	770	K136Q_I_09.czi	\\hih-fileserver.neurologie.uni-tuebingen.de\HIH\Public\Jorge\Immunofluorescence\Exp. 267\Apotome\24h 2	1	0	1	1	0	1	770
9	777	K136Q_I_09.czi	\\hih-fileserver.neurologie.uni-tuebingen.de\HIH\Public\Jorge\Immunofluorescence\Exp. 267\Apotome\24h 2	1	0	1	1	0	1	777
10	4	K136Q_I_10.czi	\\hih-fileserver.neurologie.uni-tuebingen.de\HIH\Public\Jorge\Immunofluorescence\Exp. 267\Apotome\24h 2	1	0	1	1	0	1	4
10	10	K136Q_I_10.czi	\\hih-fileserver.neurologie.uni-tuebingen.de\HIH\Public\Jorge\Immunofluorescence\Exp. 267\Apotome\24h 2	1	0	1	1	0	1	10
10	18	K136Q_I_10.czi	\\hih-fileserver.neurologie.uni-tuebingen.de\HIH\Public\Jorge\Immunofluorescence\Exp. 267\Apotome\24h 2	1	0	1	1	0	1	18
10	19	K136Q_I_10.czi	\\hih-fileserver.neurologie.uni-tuebingen.de\HIH\Public\Jorge\Immunofluorescence\Exp. 267\Apotome\24h 2	1	0	1	1	0	1	19
10	34	K136Q_I_10.czi	\\hih-fileserver.neurologie.uni-tuebingen.de\HIH\Public\Jorge\Immunofluorescence\Exp. 267\Apotome\24h 2	1	0	1	1	0	1	34
10	37	K136Q_I_10.czi	\\hih-fileserver.neurologie.uni-tuebingen.de\HIH\Public\Jorge\Immunofluorescence\Exp. 267\Apotome\24h 2	1	0	1	1	0	1	37
10	44	K136Q_I_10.czi	\\hih-fileserver.neurologie.uni-tuebingen.de\HIH\Public\Jorge\Immunofluorescence\Exp. 267\Apotome\24h 2	1	0	1	1	0	1	44
10	47	K136Q_I_10.czi	\\hih-fileserver.neurologie.uni-tuebingen.de\HIH\Public\Jorge\Immunofluorescence\Exp. 267\Apotome\24h 2	1	0	1	1	0	1	47
10	67	K136Q_I_10.czi	\\hih-fileserver.neurologie.uni-tuebingen.de\HIH\Public\Jorge\Immunofluorescence\Exp. 267\Apotome\24h 2	1	0	1	1	0	1	67
10	82	K136Q_I_10.czi	\\hih-fileserver.neurologie.uni-tuebingen.de\HIH\Public\Jorge\Immunofluorescence\Exp. 267\Apotome\24h 2	1	0	1	1	0	1	82
10	126	K136Q_I_10.czi	\\hih-fileserver.neurologie.uni-tuebingen.de\HIH\Public\Jorge\Immunofluorescence\Exp. 267\Apotome\24h 2	1	0	1	1	0	1	126
10	165	K136Q_I_10.czi	\\hih-fileserver.neurologie.uni-tuebingen.de\HIH\Public\Jorge\Immunofluorescence\Exp. 267\Apotome\24h 2	1	0	1	1	0	1	165
10	212	K136Q_I_10.czi	\\hih-fileserver.neurologie.uni-tuebingen.de\HIH\Public\Jorge\Immunofluorescence\Exp. 267\Apotome\24h 2	1	0	1	1	0	1	212
11	30	K136Q_I_11.czi	\\hih-fileserver.neurologie.uni-tuebingen.de\HIH\Public\Jorge\Immunofluorescence\Exp. 267\Apotome\24h 2	1	0	1	1	0	1	30
11	66	K136Q_I_11.czi	\\hih-fileserver.neurologie.uni-tuebingen.de\HIH\Public\Jorge\Immunofluorescence\Exp. 267\Apotome\24h 2	1	0	1	1	0	1	66
11	83	K136Q_I_11.czi	\\hih-fileserver.neurologie.uni-tuebingen.de\HIH\Public\Jorge\Immunofluorescence\Exp. 267\Apotome\24h 2	1	0	1	1	0	1	83
11	95	K136Q_I_11.czi	\\hih-fileserver.neurologie.uni-tuebingen.de\HIH\Public\Jorge\Immunofluorescence\Exp. 267\Apotome\24h 2	1	0	1	1	0	1	95
11	155	K136Q_I_11.czi	\\hih-fileserver.neurologie.uni-tuebingen.de\HIH\Public\Jorge\Immunofluorescence\Exp. 267\Apotome\24h 2	1	0	1	1	0	1	155
11	159	K136Q_I_11.czi	\\hih-fileserver.neurologie.uni-tuebingen.de\HIH\Public\Jorge\Immunofluorescence\Exp. 267\Apotome\24h 2	1	0	1	1	0	1	159
11	221	K136Q_I_11.czi	\\hih-fileserver.neurologie.uni-tuebingen.de\HIH\Public\Jorge\Immunofluorescence\Exp. 267\Apotome\24h 2	1	0	1	1	0	1	221
11	249	K136Q_I_11.czi	\\hih-fileserver.neurologie.uni-tuebingen.de\HIH\Public\Jorge\Immunofluorescence\Exp. 267\Apotome\24h 2	1	0	1	1	0	1	249
11	262	K136Q_I_11.czi	\\hih-fileserver.neurologie.uni-tuebingen.de\HIH\Public\Jorge\Immunofluorescence\Exp. 267\Apotome\24h 2	1	0	1	1	0	1	262
11	380	K136Q_I_11.czi	\\hih-fileserver.neurologie.uni-tuebingen.de\HIH\Public\Jorge\Immunofluorescence\Exp. 267\Apotome\24h 2	1	0	1	1	0	1	380
11	414	K136Q_I_11.czi	\\hih-fileserver.neurologie.uni-tuebingen.de\HIH\Public\Jorge\Immunofluorescence\Exp. 267\Apotome\24h 2	1	0	1	1	0	1	414
11	546	K136Q_I_11.czi	\\hih-fileserver.neurologie.uni-tuebingen.de\HIH\Public\Jorge\Immunofluorescence\Exp. 267\Apotome\24h 2	1	0	1	1	0	1	546
11	550	K136Q_I_11.czi	\\hih-fileserver.neurologie.uni-tuebingen.de\HIH\Public\Jorge\Immunofluorescence\Exp. 267\Apotome\24h 2	1	0	1	1	0	1	550
11	580	K136Q_I_11.czi	\\hih-fileserver.neurologie.uni-tuebingen.de\HIH\Public\Jorge\Immunofluorescence\Exp. 267\Apotome\24h 2	1	0	1	1	0	1	580
12	6	K136Q_I_12.czi	\\hih-fileserver.neurologie.uni-tuebingen.de\HIH\Public\Jorge\Immunofluorescence\Exp. 267\Apotome\24h 2	1	0	1	1	0	1	6
12	32	K136Q_I_12.czi	\\hih-fileserver.neurologie.uni-tuebingen.de\HIH\Public\Jorge\Immunofluorescence\Exp. 267\Apotome\24h 2	1	0	1	1	0	1	32
12	115	K136Q_I_12.czi	\\hih-fileserver.neurologie.uni-tuebingen.de\HIH\Public\Jorge\Immunofluorescence\Exp. 267\Apotome\24h 2	1	0	1	1	0	1	115
12	207	K136Q_I_12.czi	\\hih-fileserver.neurologie.uni-tuebingen.de\HIH\Public\Jorge\Immunofluorescence\Exp. 267\Apotome\24h 2	1	0	1	1	0	1	207
12	295	K136Q_I_12.czi	\\hih-fileserver.neurologie.uni-tuebingen.de\HIH\Public\Jorge\Immunofluorescence\Exp. 267\Apotome\24h 2	1	0	1	1	0	1	295
12	307	K136Q_I_12.czi	\\hih-fileserver.neurologie.uni-tuebingen.de\HIH\Public\Jorge\Immunofluorescence\Exp. 267\Apotome\24h 2	1	0	1	1	0	1	307
12	394	K136Q_I_12.czi	\\hih-fileserver.neurologie.uni-tuebingen.de\HIH\Public\Jorge\Immunofluorescence\Exp. 267\Apotome\24h 2	1	0	1	1	0	1	394
12	408	K136Q_I_12.czi	\\hih-fileserver.neurologie.uni-tuebingen.de\HIH\Public\Jorge\Immunofluorescence\Exp. 267\Apotome\24h 2	1	0	1	1	0	1	408
12	413	K136Q_I_12.czi	\\hih-fileserver.neurologie.uni-tuebingen.de\HIH\Public\Jorge\Immunofluorescence\Exp. 267\Apotome\24h 2	1	0	1	1	0	1	413
12	443	K136Q_I_12.czi	\\hih-fileserver.neurologie.uni-tuebingen.de\HIH\Public\Jorge\Immunofluorescence\Exp. 267\Apotome\24h 2	1	0	1	1	0	1	443
12	452	K136Q_I_12.czi	\\hih-fileserver.neurologie.uni-tuebingen.de\HIH\Public\Jorge\Immunofluorescence\Exp. 267\Apotome\24h 2	1	0	1	1	0	1	452
12	457	K136Q_I_12.czi	\\hih-fileserver.neurologie.uni-tuebingen.de\HIH\Public\Jorge\Immunofluorescence\Exp. 267\Apotome\24h 2	1	0	1	1	0	1	457
12	470	K136Q_I_12.czi	\\hih-fileserver.neurologie.uni-tuebingen.de\HIH\Public\Jorge\Immunofluorescence\Exp. 267\Apotome\24h 2	1	0	1	1	0	1	470
12	472	K136Q_I_12.czi	\\hih-fileserver.neurologie.uni-tuebingen.de\HIH\Public\Jorge\Immunofluorescence\Exp. 267\Apotome\24h 2	1	0	1	1	0	1	472
12	590	K136Q_I_12.czi	\\hih-fileserver.neurologie.uni-tuebingen.de\HIH\Public\Jorge\Immunofluorescence\Exp. 267\Apotome\24h 2	1	0	1	1	0	1	590
12	597	K136Q_I_12.czi	\\hih-fileserver.neurologie.uni-tuebingen.de\HIH\Public\Jorge\Immunofluorescence\Exp. 267\Apotome\24h 2	1	0	1	1	0	1	597
12	663	K136Q_I_12.czi	\\hih-fileserver.neurologie.uni-tuebingen.de\HIH\Public\Jorge\Immunofluorescence\Exp. 267\Apotome\24h 2	1	0	1	1	0	1	663
12	714	K136Q_I_12.czi	\\hih-fileserver.neurologie.uni-tuebingen.de\HIH\Public\Jorge\Immunofluorescence\Exp. 267\Apotome\24h 2	1	0	1	1	0	1	714
12	734	K136Q_I_12.czi	\\hih-fileserver.neurologie.uni-tuebingen.de\HIH\Public\Jorge\Immunofluorescence\Exp. 267\Apotome\24h 2	1	0	1	1	0	1	734
12	741	K136Q_I_12.czi	\\hih-fileserver.neurologie.uni-tuebingen.de\HIH\Public\Jorge\Immunofluorescence\Exp. 267\Apotome\24h 2	1	0	1	1	0	1	741
13	3	K136Q_I_13.czi	\\hih-fileserver.neurologie.uni-tuebingen.de\HIH\Public\Jorge\Immunofluorescence\Exp. 267\Apotome\24h 2	1	0	1	1	0	1	3
13	6	K136Q_I_13.czi	\\hih-fileserver.neurologie.uni-tuebingen.de\HIH\Public\Jorge\Immunofluorescence\Exp. 267\Apotome\24h 2	1	0	1	1	0	1	6
13	8	K136Q_I_13.czi	\\hih-fileserver.neurologie.uni-tuebingen.de\HIH\Public\Jorge\Immunofluorescence\Exp. 267\Apotome\24h 2	1	0	1	1	0	1	8
13	10	K136Q_I_13.czi	\\hih-fileserver.neurologie.uni-tuebingen.de\HIH\Public\Jorge\Immunofluorescence\Exp. 267\Apotome\24h 2	1	0	1	1	0	1	10
13	34	K136Q_I_13.czi	\\hih-fileserver.neurologie.uni-tuebingen.de\HIH\Public\Jorge\Immunofluorescence\Exp. 267\Apotome\24h 2	1	0	1	1	0	1	34
13	46	K136Q_I_13.czi	\\hih-fileserver.neurologie.uni-tuebingen.de\HIH\Public\Jorge\Immunofluorescence\Exp. 267\Apotome\24h 2	1	0	1	1	0	1	46
13	52	K136Q_I_13.czi	\\hih-fileserver.neurologie.uni-tuebingen.de\HIH\Public\Jorge\Immunofluorescence\Exp. 267\Apotome\24h 2	1	0	1	1	0	1	52
13	58	K136Q_I_13.czi	\\hih-fileserver.neurologie.uni-tuebingen.de\HIH\Public\Jorge\Immunofluorescence\Exp. 267\Apotome\24h 2	1	0	1	1	0	1	58
13	66	K136Q_I_13.czi	\\hih-fileserver.neurologie.uni-tuebingen.de\HIH\Public\Jorge\Immunofluorescence\Exp. 267\Apotome\24h 2	1	0	1	1	0	1	66
13	92	K136Q_I_13.czi	\\hih-fileserver.neurologie.uni-tuebingen.de\HIH\Public\Jorge\Immunofluorescence\Exp. 267\Apotome\24h 2	1	0	1	1	0	1	92
13	121	K136Q_I_13.czi	\\hih-fileserver.neurologie.uni-tuebingen.de\HIH\Public\Jorge\Immunofluorescence\Exp. 267\Apotome\24h 2	1	0	1	1	0	1	121
13	133	K136Q_I_13.czi	\\hih-fileserver.neurologie.uni-tuebingen.de\HIH\Public\Jorge\Immunofluorescence\Exp. 267\Apotome\24h 2	1	0	1	1	0	1	133
13	134	K136Q_I_13.czi	\\hih-fileserver.neurologie.uni-tuebingen.de\HIH\Public\Jorge\Immunofluorescence\Exp. 267\Apotome\24h 2	1	0	1	1	0	1	134
13	162	K136Q_I_13.czi	\\hih-fileserver.neurologie.uni-tuebingen.de\HIH\Public\Jorge\Immunofluorescence\Exp. 267\Apotome\24h 2	1	0	1	1	0	1	162
13	169	K136Q_I_13.czi	\\hih-fileserver.neurologie.uni-tuebingen.de\HIH\Public\Jorge\Immunofluorescence\Exp. 267\Apotome\24h 2	1	0	1	1	0	1	169
13	204	K136Q_I_13.czi	\\hih-fileserver.neurologie.uni-tuebingen.de\HIH\Public\Jorge\Immunofluorescence\Exp. 267\Apotome\24h 2	1	0	1	1	0	1	204
13	212	K136Q_I_13.czi	\\hih-fileserver.neurologie.uni-tuebingen.de\HIH\Public\Jorge\Immunofluorescence\Exp. 267\Apotome\24h 2	1	0	1	1	0	1	212
13	214	K136Q_I_13.czi	\\hih-fileserver.neurologie.uni-tuebingen.de\HIH\Public\Jorge\Immunofluorescence\Exp. 267\Apotome\24h 2	1	0	1	1	0	1	214
13	276	K136Q_I_13.czi	\\hih-fileserver.neurologie.uni-tuebingen.de\HIH\Public\Jorge\Immunofluorescence\Exp. 267\Apotome\24h 2	1	0	1	1	0	1	276
13	328	K136Q_I_13.czi	\\hih-fileserver.neurologie.uni-tuebingen.de\HIH\Public\Jorge\Immunofluorescence\Exp. 267\Apotome\24h 2	1	0	1	1	0	1	328
13	329	K136Q_I_13.czi	\\hih-fileserver.neurologie.uni-tuebingen.de\HIH\Public\Jorge\Immunofluorescence\Exp. 267\Apotome\24h 2	1	0	1	1	0	1	329
13	435	K136Q_I_13.czi	\\hih-fileserver.neurologie.uni-tuebingen.de\HIH\Public\Jorge\Immunofluorescence\Exp. 267\Apotome\24h 2	1	0	1	1	0	1	435
13	507	K136Q_I_13.czi	\\hih-fileserver.neurologie.uni-tuebingen.de\HIH\Public\Jorge\Immunofluorescence\Exp. 267\Apotome\24h 2	1	0	1	1	0	1	507
13	524	K136Q_I_13.czi	\\hih-fileserver.neurologie.uni-tuebingen.de\HIH\Public\Jorge\Immunofluorescence\Exp. 267\Apotome\24h 2	1	0	1	1	0	1	524
13	531	K136Q_I_13.czi	\\hih-fileserver.neurologie.uni-tuebingen.de\HIH\Public\Jorge\Immunofluorescence\Exp. 267\Apotome\24h 2	1	0	1	1	0	1	531
13	610	K136Q_I_13.czi	\\hih-fileserver.neurologie.uni-tuebingen.de\HIH\Public\Jorge\Immunofluorescence\Exp. 267\Apotome\24h 2	1	0	1	1	0	1	610
13	615	K136Q_I_13.czi	\\hih-fileserver.neurologie.uni-tuebingen.de\HIH\Public\Jorge\Immunofluorescence\Exp. 267\Apotome\24h 2	1	0	1	1	0	1	615
13	622	K136Q_I_13.czi	\\hih-fileserver.neurologie.uni-tuebingen.de\HIH\Public\Jorge\Immunofluorescence\Exp. 267\Apotome\24h 2	1	0	1	1	0	1	622
13	642	K136Q_I_13.czi	\\hih-fileserver.neurologie.uni-tuebingen.de\HIH\Public\Jorge\Immunofluorescence\Exp. 267\Apotome\24h 2	1	0	1	1	0	1	642
13	690	K136Q_I_13.czi	\\hih-fileserver.neurologie.uni-tuebingen.de\HIH\Public\Jorge\Immunofluorescence\Exp. 267\Apotome\24h 2	1	0	1	1	0	1	690
13	696	K136Q_I_13.czi	\\hih-fileserver.neurologie.uni-tuebingen.de\HIH\Public\Jorge\Immunofluorescence\Exp. 267\Apotome\24h 2	1	0	1	1	0	1	696
13	704	K136Q_I_13.czi	\\hih-fileserver.neurologie.uni-tuebingen.de\HIH\Public\Jorge\Immunofluorescence\Exp. 267\Apotome\24h 2	1	0	1	1	0	1	704
13	709	K136Q_I_13.czi	\\hih-fileserver.neurologie.uni-tuebingen.de\HIH\Public\Jorge\Immunofluorescence\Exp. 267\Apotome\24h 2	1	0	1	1	0	1	709
13	717	K136Q_I_13.czi	\\hih-fileserver.neurologie.uni-tuebingen.de\HIH\Public\Jorge\Immunofluorescence\Exp. 267\Apotome\24h 2	1	0	1	1	0	1	717
13	722	K136Q_I_13.czi	\\hih-fileserver.neurologie.uni-tuebingen.de\HIH\Public\Jorge\Immunofluorescence\Exp. 267\Apotome\24h 2	1	0	1	1	0	1	722
13	758	K136Q_I_13.czi	\\hih-fileserver.neurologie.uni-tuebingen.de\HIH\Public\Jorge\Immunofluorescence\Exp. 267\Apotome\24h 2	1	0	1	1	0	1	758
13	770	K136Q_I_13.czi	\\hih-fileserver.neurologie.uni-tuebingen.de\HIH\Public\Jorge\Immunofluorescence\Exp. 267\Apotome\24h 2	1	0	1	1	0	1	770
13	783	K136Q_I_13.czi	\\hih-fileserver.neurologie.uni-tuebingen.de\HIH\Public\Jorge\Immunofluorescence\Exp. 267\Apotome\24h 2	1	0	1	1	0	1	783
13	810	K136Q_I_13.czi	\\hih-fileserver.neurologie.uni-tuebingen.de\HIH\Public\Jorge\Immunofluorescence\Exp. 267\Apotome\24h 2	1	0	1	1	0	1	810
13	811	K136Q_I_13.czi	\\hih-fileserver.neurologie.uni-tuebingen.de\HIH\Public\Jorge\Immunofluorescence\Exp. 267\Apotome\24h 2	1	0	1	1	0	1	811
13	827	K136Q_I_13.czi	\\hih-fileserver.neurologie.uni-tuebingen.de\HIH\Public\Jorge\Immunofluorescence\Exp. 267\Apotome\24h 2	1	0	1	1	0	1	827
13	842	K136Q_I_13.czi	\\hih-fileserver.neurologie.uni-tuebingen.de\HIH\Public\Jorge\Immunofluorescence\Exp. 267\Apotome\24h 2	1	0	1	1	0	1	842
13	850	K136Q_I_13.czi	\\hih-fileserver.neurologie.uni-tuebingen.de\HIH\Public\Jorge\Immunofluorescence\Exp. 267\Apotome\24h 2	1	0	1	1	0	1	850
13	855	K136Q_I_13.czi	\\hih-fileserver.neurologie.uni-tuebingen.de\HIH\Public\Jorge\Immunofluorescence\Exp. 267\Apotome\24h 2	1	0	1	1	0	1	855
13	861	K136Q_I_13.czi	\\hih-fileserver.neurologie.uni-tuebingen.de\HIH\Public\Jorge\Immunofluorescence\Exp. 267\Apotome\24h 2	1	0	1	1	0	1	861
13	880	K136Q_I_13.czi	\\hih-fileserver.neurologie.uni-tuebingen.de\HIH\Public\Jorge\Immunofluorescence\Exp. 267\Apotome\24h 2	1	0	1	1	0	1	880
14	1	K136Q_I_14.czi	\\hih-fileserver.neurologie.uni-tuebingen.de\HIH\Public\Jorge\Immunofluorescence\Exp. 267\Apotome\24h 2	1	0	1	1	0	1	1
14	2	K136Q_I_14.czi	\\hih-fileserver.neurologie.uni-tuebingen.de\HIH\Public\Jorge\Immunofluorescence\Exp. 267\Apotome\24h 2	1	0	1	1	0	1	2
14	45	K136Q_I_14.czi	\\hih-fileserver.neurologie.uni-tuebingen.de\HIH\Public\Jorge\Immunofluorescence\Exp. 267\Apotome\24h 2	1	0	1	1	0	1	45
14	49	K136Q_I_14.czi	\\hih-fileserver.neurologie.uni-tuebingen.de\HIH\Public\Jorge\Immunofluorescence\Exp. 267\Apotome\24h 2	1	0	1	1	0	1	49
14	97	K136Q_I_14.czi	\\hih-fileserver.neurologie.uni-tuebingen.de\HIH\Public\Jorge\Immunofluorescence\Exp. 267\Apotome\24h 2	1	0	1	1	0	1	97
14	128	K136Q_I_14.czi	\\hih-fileserver.neurologie.uni-tuebingen.de\HIH\Public\Jorge\Immunofluorescence\Exp. 267\Apotome\24h 2	1	0	1	1	0	1	128
14	156	K136Q_I_14.czi	\\hih-fileserver.neurologie.uni-tuebingen.de\HIH\Public\Jorge\Immunofluorescence\Exp. 267\Apotome\24h 2	1	0	1	1	0	1	156
14	167	K136Q_I_14.czi	\\hih-fileserver.neurologie.uni-tuebingen.de\HIH\Public\Jorge\Immunofluorescence\Exp. 267\Apotome\24h 2	1	0	1	1	0	1	167
14	179	K136Q_I_14.czi	\\hih-fileserver.neurologie.uni-tuebingen.de\HIH\Public\Jorge\Immunofluorescence\Exp. 267\Apotome\24h 2	1	0	1	1	0	1	179
14	190	K136Q_I_14.czi	\\hih-fileserver.neurologie.uni-tuebingen.de\HIH\Public\Jorge\Immunofluorescence\Exp. 267\Apotome\24h 2	1	0	1	1	0	1	190
14	194	K136Q_I_14.czi	\\hih-fileserver.neurologie.uni-tuebingen.de\HIH\Public\Jorge\Immunofluorescence\Exp. 267\Apotome\24h 2	1	0	1	1	0	1	194
14	196	K136Q_I_14.czi	\\hih-fileserver.neurologie.uni-tuebingen.de\HIH\Public\Jorge\Immunofluorescence\Exp. 267\Apotome\24h 2	1	0	1	1	0	1	196
14	231	K136Q_I_14.czi	\\hih-fileserver.neurologie.uni-tuebingen.de\HIH\Public\Jorge\Immunofluorescence\Exp. 267\Apotome\24h 2	1	0	1	1	0	1	231
14	246	K136Q_I_14.czi	\\hih-fileserver.neurologie.uni-tuebingen.de\HIH\Public\Jorge\Immunofluorescence\Exp. 267\Apotome\24h 2	1	0	1	1	0	1	246
14	259	K136Q_I_14.czi	\\hih-fileserver.neurologie.uni-tuebingen.de\HIH\Public\Jorge\Immunofluorescence\Exp. 267\Apotome\24h 2	1	0	1	1	0	1	259
14	263	K136Q_I_14.czi	\\hih-fileserver.neurologie.uni-tuebingen.de\HIH\Public\Jorge\Immunofluorescence\Exp. 267\Apotome\24h 2	1	0	1	1	0	1	263
14	278	K136Q_I_14.czi	\\hih-fileserver.neurologie.uni-tuebingen.de\HIH\Public\Jorge\Immunofluorescence\Exp. 267\Apotome\24h 2	1	0	1	1	0	1	278
14	294	K136Q_I_14.czi	\\hih-fileserver.neurologie.uni-tuebingen.de\HIH\Public\Jorge\Immunofluorescence\Exp. 267\Apotome\24h 2	1	0	1	1	0	1	294
14	304	K136Q_I_14.czi	\\hih-fileserver.neurologie.uni-tuebingen.de\HIH\Public\Jorge\Immunofluorescence\Exp. 267\Apotome\24h 2	1	0	1	1	0	1	304
14	337	K136Q_I_14.czi	\\hih-fileserver.neurologie.uni-tuebingen.de\HIH\Public\Jorge\Immunofluorescence\Exp. 267\Apotome\24h 2	1	0	1	1	0	1	337
14	338	K136Q_I_14.czi	\\hih-fileserver.neurologie.uni-tuebingen.de\HIH\Public\Jorge\Immunofluorescence\Exp. 267\Apotome\24h 2	1	0	1	1	0	1	338
14	345	K136Q_I_14.czi	\\hih-fileserver.neurologie.uni-tuebingen.de\HIH\Public\Jorge\Immunofluorescence\Exp. 267\Apotome\24h 2	1	0	1	1	0	1	345
14	368	K136Q_I_14.czi	\\hih-fileserver.neurologie.uni-tuebingen.de\HIH\Public\Jorge\Immunofluorescence\Exp. 267\Apotome\24h 2	1	0	1	1	0	1	368
14	369	K136Q_I_14.czi	\\hih-fileserver.neurologie.uni-tuebingen.de\HIH\Public\Jorge\Immunofluorescence\Exp. 267\Apotome\24h 2	1	0	1	1	0	1	369
14	380	K136Q_I_14.czi	\\hih-fileserver.neurologie.uni-tuebingen.de\HIH\Public\Jorge\Immunofluorescence\Exp. 267\Apotome\24h 2	1	0	1	1	0	1	380
14	419	K136Q_I_14.czi	\\hih-fileserver.neurologie.uni-tuebingen.de\HIH\Public\Jorge\Immunofluorescence\Exp. 267\Apotome\24h 2	1	0	1	1	0	1	419
14	467	K136Q_I_14.czi	\\hih-fileserver.neurologie.uni-tuebingen.de\HIH\Public\Jorge\Immunofluorescence\Exp. 267\Apotome\24h 2	1	0	1	1	0	1	467
14	494	K136Q_I_14.czi	\\hih-fileserver.neurologie.uni-tuebingen.de\HIH\Public\Jorge\Immunofluorescence\Exp. 267\Apotome\24h 2	1	0	1	1	0	1	494
14	495	K136Q_I_14.czi	\\hih-fileserver.neurologie.uni-tuebingen.de\HIH\Public\Jorge\Immunofluorescence\Exp. 267\Apotome\24h 2	1	0	1	1	0	1	495
14	518	K136Q_I_14.czi	\\hih-fileserver.neurologie.uni-tuebingen.de\HIH\Public\Jorge\Immunofluorescence\Exp. 267\Apotome\24h 2	1	0	1	1	0	1	518
14	528	K136Q_I_14.czi	\\hih-fileserver.neurologie.uni-tuebingen.de\HIH\Public\Jorge\Immunofluorescence\Exp. 267\Apotome\24h 2	1	0	1	1	0	1	528
14	750	K136Q_I_14.czi	\\hih-fileserver.neurologie.uni-tuebingen.de\HIH\Public\Jorge\Immunofluorescence\Exp. 267\Apotome\24h 2	1	0	1	1	0	1	750
14	765	K136Q_I_14.czi	\\hih-fileserver.neurologie.uni-tuebingen.de\HIH\Public\Jorge\Immunofluorescence\Exp. 267\Apotome\24h 2	1	0	1	1	0	1	765
14	786	K136Q_I_14.czi	\\hih-fileserver.neurologie.uni-tuebingen.de\HIH\Public\Jorge\Immunofluorescence\Exp. 267\Apotome\24h 2	1	0	1	1	0	1	786
14	789	K136Q_I_14.czi	\\hih-fileserver.neurologie.uni-tuebingen.de\HIH\Public\Jorge\Immunofluorescence\Exp. 267\Apotome\24h 2	1	0	1	1	0	1	789
14	812	K136Q_I_14.czi	\\hih-fileserver.neurologie.uni-tuebingen.de\HIH\Public\Jorge\Immunofluorescence\Exp. 267\Apotome\24h 2	1	0	1	1	0	1	812
15	34	K136Q_I_15.czi	\\hih-fileserver.neurologie.uni-tuebingen.de\HIH\Public\Jorge\Immunofluorescence\Exp. 267\Apotome\24h 2	1	0	1	1	0	1	34
15	195	K136Q_I_15.czi	\\hih-fileserver.neurologie.uni-tuebingen.de\HIH\Public\Jorge\Immunofluorescence\Exp. 267\Apotome\24h 2	1	0	1	1	0	1	195
15	221	K136Q_I_15.czi	\\hih-fileserver.neurologie.uni-tuebingen.de\HIH\Public\Jorge\Immunofluorescence\Exp. 267\Apotome\24h 2	1	0	1	1	0	1	221
16	4	K136Q_I_16.czi	\\hih-fileserver.neurologie.uni-tuebingen.de\HIH\Public\Jorge\Immunofluorescence\Exp. 267\Apotome\24h 2	1	0	1	1	0	1	4
16	8	K136Q_I_16.czi	\\hih-fileserver.neurologie.uni-tuebingen.de\HIH\Public\Jorge\Immunofluorescence\Exp. 267\Apotome\24h 2	1	0	1	1	0	1	8
16	17	K136Q_I_16.czi	\\hih-fileserver.neurologie.uni-tuebingen.de\HIH\Public\Jorge\Immunofluorescence\Exp. 267\Apotome\24h 2	1	0	1	1	0	1	17
16	24	K136Q_I_16.czi	\\hih-fileserver.neurologie.uni-tuebingen.de\HIH\Public\Jorge\Immunofluorescence\Exp. 267\Apotome\24h 2	1	0	1	1	0	1	24
16	26	K136Q_I_16.czi	\\hih-fileserver.neurologie.uni-tuebingen.de\HIH\Public\Jorge\Immunofluorescence\Exp. 267\Apotome\24h 2	1	0	1	1	0	1	26
16	28	K136Q_I_16.czi	\\hih-fileserver.neurologie.uni-tuebingen.de\HIH\Public\Jorge\Immunofluorescence\Exp. 267\Apotome\24h 2	1	0	1	1	0	1	28
16	43	K136Q_I_16.czi	\\hih-fileserver.neurologie.uni-tuebingen.de\HIH\Public\Jorge\Immunofluorescence\Exp. 267\Apotome\24h 2	1	0	1	1	0	1	43
16	56	K136Q_I_16.czi	\\hih-fileserver.neurologie.uni-tuebingen.de\HIH\Public\Jorge\Immunofluorescence\Exp. 267\Apotome\24h 2	1	0	1	1	0	1	56
16	57	K136Q_I_16.czi	\\hih-fileserver.neurologie.uni-tuebingen.de\HIH\Public\Jorge\Immunofluorescence\Exp. 267\Apotome\24h 2	1	0	1	1	0	1	57
16	64	K136Q_I_16.czi	\\hih-fileserver.neurologie.uni-tuebingen.de\HIH\Public\Jorge\Immunofluorescence\Exp. 267\Apotome\24h 2	1	0	1	1	0	1	64
16	66	K136Q_I_16.czi	\\hih-fileserver.neurologie.uni-tuebingen.de\HIH\Public\Jorge\Immunofluorescence\Exp. 267\Apotome\24h 2	1	0	1	1	0	1	66
16	71	K136Q_I_16.czi	\\hih-fileserver.neurologie.uni-tuebingen.de\HIH\Public\Jorge\Immunofluorescence\Exp. 267\Apotome\24h 2	1	0	1	1	0	1	71
16	78	K136Q_I_16.czi	\\hih-fileserver.neurologie.uni-tuebingen.de\HIH\Public\Jorge\Immunofluorescence\Exp. 267\Apotome\24h 2	1	0	1	1	0	1	78
16	87	K136Q_I_16.czi	\\hih-fileserver.neurologie.uni-tuebingen.de\HIH\Public\Jorge\Immunofluorescence\Exp. 267\Apotome\24h 2	1	0	1	1	0	1	87
16	93	K136Q_I_16.czi	\\hih-fileserver.neurologie.uni-tuebingen.de\HIH\Public\Jorge\Immunofluorescence\Exp. 267\Apotome\24h 2	1	0	1	1	0	1	93
16	99	K136Q_I_16.czi	\\hih-fileserver.neurologie.uni-tuebingen.de\HIH\Public\Jorge\Immunofluorescence\Exp. 267\Apotome\24h 2	1	0	1	1	0	1	99
16	106	K136Q_I_16.czi	\\hih-fileserver.neurologie.uni-tuebingen.de\HIH\Public\Jorge\Immunofluorescence\Exp. 267\Apotome\24h 2	1	0	1	1	0	1	106
16	109	K136Q_I_16.czi	\\hih-fileserver.neurologie.uni-tuebingen.de\HIH\Public\Jorge\Immunofluorescence\Exp. 267\Apotome\24h 2	1	0	1	1	0	1	109
16	111	K136Q_I_16.czi	\\hih-fileserver.neurologie.uni-tuebingen.de\HIH\Public\Jorge\Immunofluorescence\Exp. 267\Apotome\24h 2	1	0	1	1	0	1	111
16	133	K136Q_I_16.czi	\\hih-fileserver.neurologie.uni-tuebingen.de\HIH\Public\Jorge\Immunofluorescence\Exp. 267\Apotome\24h 2	1	0	1	1	0	1	133
16	140	K136Q_I_16.czi	\\hih-fileserver.neurologie.uni-tuebingen.de\HIH\Public\Jorge\Immunofluorescence\Exp. 267\Apotome\24h 2	1	0	1	1	0	1	140
16	143	K136Q_I_16.czi	\\hih-fileserver.neurologie.uni-tuebingen.de\HIH\Public\Jorge\Immunofluorescence\Exp. 267\Apotome\24h 2	1	0	1	1	0	1	143
16	146	K136Q_I_16.czi	\\hih-fileserver.neurologie.uni-tuebingen.de\HIH\Public\Jorge\Immunofluorescence\Exp. 267\Apotome\24h 2	1	0	1	1	0	1	146
16	148	K136Q_I_16.czi	\\hih-fileserver.neurologie.uni-tuebingen.de\HIH\Public\Jorge\Immunofluorescence\Exp. 267\Apotome\24h 2	1	0	1	1	0	1	148
16	163	K136Q_I_16.czi	\\hih-fileserver.neurologie.uni-tuebingen.de\HIH\Public\Jorge\Immunofluorescence\Exp. 267\Apotome\24h 2	1	0	1	1	0	1	163
16	165	K136Q_I_16.czi	\\hih-fileserver.neurologie.uni-tuebingen.de\HIH\Public\Jorge\Immunofluorescence\Exp. 267\Apotome\24h 2	1	0	1	1	0	1	165
16	166	K136Q_I_16.czi	\\hih-fileserver.neurologie.uni-tuebingen.de\HIH\Public\Jorge\Immunofluorescence\Exp. 267\Apotome\24h 2	1	0	1	1	0	1	166
16	169	K136Q_I_16.czi	\\hih-fileserver.neurologie.uni-tuebingen.de\HIH\Public\Jorge\Immunofluorescence\Exp. 267\Apotome\24h 2	1	0	1	1	0	1	169
16	170	K136Q_I_16.czi	\\hih-fileserver.neurologie.uni-tuebingen.de\HIH\Public\Jorge\Immunofluorescence\Exp. 267\Apotome\24h 2	1	0	1	1	0	1	170
16	172	K136Q_I_16.czi	\\hih-fileserver.neurologie.uni-tuebingen.de\HIH\Public\Jorge\Immunofluorescence\Exp. 267\Apotome\24h 2	1	0	1	1	0	1	172
16	180	K136Q_I_16.czi	\\hih-fileserver.neurologie.uni-tuebingen.de\HIH\Public\Jorge\Immunofluorescence\Exp. 267\Apotome\24h 2	1	0	1	1	0	1	180
16	186	K136Q_I_16.czi	\\hih-fileserver.neurologie.uni-tuebingen.de\HIH\Public\Jorge\Immunofluorescence\Exp. 267\Apotome\24h 2	1	0	1	1	0	1	186
16	192	K136Q_I_16.czi	\\hih-fileserver.neurologie.uni-tuebingen.de\HIH\Public\Jorge\Immunofluorescence\Exp. 267\Apotome\24h 2	1	0	1	1	0	1	192
16	196	K136Q_I_16.czi	\\hih-fileserver.neurologie.uni-tuebingen.de\HIH\Public\Jorge\Immunofluorescence\Exp. 267\Apotome\24h 2	1	0	1	1	0	1	196
16	197	K136Q_I_16.czi	\\hih-fileserver.neurologie.uni-tuebingen.de\HIH\Public\Jorge\Immunofluorescence\Exp. 267\Apotome\24h 2	1	0	1	1	0	1	197
16	201	K136Q_I_16.czi	\\hih-fileserver.neurologie.uni-tuebingen.de\HIH\Public\Jorge\Immunofluorescence\Exp. 267\Apotome\24h 2	1	0	1	1	0	1	201
16	202	K136Q_I_16.czi	\\hih-fileserver.neurologie.uni-tuebingen.de\HIH\Public\Jorge\Immunofluorescence\Exp. 267\Apotome\24h 2	1	0	1	1	0	1	202
16	209	K136Q_I_16.czi	\\hih-fileserver.neurologie.uni-tuebingen.de\HIH\Public\Jorge\Immunofluorescence\Exp. 267\Apotome\24h 2	1	0	1	1	0	1	209
16	210	K136Q_I_16.czi	\\hih-fileserver.neurologie.uni-tuebingen.de\HIH\Public\Jorge\Immunofluorescence\Exp. 267\Apotome\24h 2	1	0	1	1	0	1	210
16	215	K136Q_I_16.czi	\\hih-fileserver.neurologie.uni-tuebingen.de\HIH\Public\Jorge\Immunofluorescence\Exp. 267\Apotome\24h 2	1	0	1	1	0	1	215
16	217	K136Q_I_16.czi	\\hih-fileserver.neurologie.uni-tuebingen.de\HIH\Public\Jorge\Immunofluorescence\Exp. 267\Apotome\24h 2	1	0	1	1	0	1	217
16	218	K136Q_I_16.czi	\\hih-fileserver.neurologie.uni-tuebingen.de\HIH\Public\Jorge\Immunofluorescence\Exp. 267\Apotome\24h 2	1	0	1	1	0	1	218
16	220	K136Q_I_16.czi	\\hih-fileserver.neurologie.uni-tuebingen.de\HIH\Public\Jorge\Immunofluorescence\Exp. 267\Apotome\24h 2	1	0	1	1	0	1	220
16	224	K136Q_I_16.czi	\\hih-fileserver.neurologie.uni-tuebingen.de\HIH\Public\Jorge\Immunofluorescence\Exp. 267\Apotome\24h 2	1	0	1	1	0	1	224
16	233	K136Q_I_16.czi	\\hih-fileserver.neurologie.uni-tuebingen.de\HIH\Public\Jorge\Immunofluorescence\Exp. 267\Apotome\24h 2	1	0	1	1	0	1	233
16	237	K136Q_I_16.czi	\\hih-fileserver.neurologie.uni-tuebingen.de\HIH\Public\Jorge\Immunofluorescence\Exp. 267\Apotome\24h 2	1	0	1	1	0	1	237
16	240	K136Q_I_16.czi	\\hih-fileserver.neurologie.uni-tuebingen.de\HIH\Public\Jorge\Immunofluorescence\Exp. 267\Apotome\24h 2	1	0	1	1	0	1	240
16	241	K136Q_I_16.czi	\\hih-fileserver.neurologie.uni-tuebingen.de\HIH\Public\Jorge\Immunofluorescence\Exp. 267\Apotome\24h 2	1	0	1	1	0	1	241
16	248	K136Q_I_16.czi	\\hih-fileserver.neurologie.uni-tuebingen.de\HIH\Public\Jorge\Immunofluorescence\Exp. 267\Apotome\24h 2	1	0	1	1	0	1	248
16	250	K136Q_I_16.czi	\\hih-fileserver.neurologie.uni-tuebingen.de\HIH\Public\Jorge\Immunofluorescence\Exp. 267\Apotome\24h 2	1	0	1	1	0	1	250
16	263	K136Q_I_16.czi	\\hih-fileserver.neurologie.uni-tuebingen.de\HIH\Public\Jorge\Immunofluorescence\Exp. 267\Apotome\24h 2	1	0	1	1	0	1	263
16	264	K136Q_I_16.czi	\\hih-fileserver.neurologie.uni-tuebingen.de\HIH\Public\Jorge\Immunofluorescence\Exp. 267\Apotome\24h 2	1	0	1	1	0	1	264
16	272	K136Q_I_16.czi	\\hih-fileserver.neurologie.uni-tuebingen.de\HIH\Public\Jorge\Immunofluorescence\Exp. 267\Apotome\24h 2	1	0	1	1	0	1	272
16	273	K136Q_I_16.czi	\\hih-fileserver.neurologie.uni-tuebingen.de\HIH\Public\Jorge\Immunofluorescence\Exp. 267\Apotome\24h 2	1	0	1	1	0	1	273
16	274	K136Q_I_16.czi	\\hih-fileserver.neurologie.uni-tuebingen.de\HIH\Public\Jorge\Immunofluorescence\Exp. 267\Apotome\24h 2	1	0	1	1	0	1	274
16	284	K136Q_I_16.czi	\\hih-fileserver.neurologie.uni-tuebingen.de\HIH\Public\Jorge\Immunofluorescence\Exp. 267\Apotome\24h 2	1	0	1	1	0	1	284
16	285	K136Q_I_16.czi	\\hih-fileserver.neurologie.uni-tuebingen.de\HIH\Public\Jorge\Immunofluorescence\Exp. 267\Apotome\24h 2	1	0	1	1	0	1	285
16	292	K136Q_I_16.czi	\\hih-fileserver.neurologie.uni-tuebingen.de\HIH\Public\Jorge\Immunofluorescence\Exp. 267\Apotome\24h 2	1	0	1	1	0	1	292
16	313	K136Q_I_16.czi	\\hih-fileserver.neurologie.uni-tuebingen.de\HIH\Public\Jorge\Immunofluorescence\Exp. 267\Apotome\24h 2	1	0	1	1	0	1	313
16	314	K136Q_I_16.czi	\\hih-fileserver.neurologie.uni-tuebingen.de\HIH\Public\Jorge\Immunofluorescence\Exp. 267\Apotome\24h 2	1	0	1	1	0	1	314
16	315	K136Q_I_16.czi	\\hih-fileserver.neurologie.uni-tuebingen.de\HIH\Public\Jorge\Immunofluorescence\Exp. 267\Apotome\24h 2	1	0	1	1	0	1	315
16	326	K136Q_I_16.czi	\\hih-fileserver.neurologie.uni-tuebingen.de\HIH\Public\Jorge\Immunofluorescence\Exp. 267\Apotome\24h 2	1	0	1	1	0	1	326
16	328	K136Q_I_16.czi	\\hih-fileserver.neurologie.uni-tuebingen.de\HIH\Public\Jorge\Immunofluorescence\Exp. 267\Apotome\24h 2	1	0	1	1	0	1	328
16	330	K136Q_I_16.czi	\\hih-fileserver.neurologie.uni-tuebingen.de\HIH\Public\Jorge\Immunofluorescence\Exp. 267\Apotome\24h 2	1	0	1	1	0	1	330
16	338	K136Q_I_16.czi	\\hih-fileserver.neurologie.uni-tuebingen.de\HIH\Public\Jorge\Immunofluorescence\Exp. 267\Apotome\24h 2	1	0	1	1	0	1	338
16	345	K136Q_I_16.czi	\\hih-fileserver.neurologie.uni-tuebingen.de\HIH\Public\Jorge\Immunofluorescence\Exp. 267\Apotome\24h 2	1	0	1	1	0	1	345
16	351	K136Q_I_16.czi	\\hih-fileserver.neurologie.uni-tuebingen.de\HIH\Public\Jorge\Immunofluorescence\Exp. 267\Apotome\24h 2	1	0	1	1	0	1	351
16	353	K136Q_I_16.czi	\\hih-fileserver.neurologie.uni-tuebingen.de\HIH\Public\Jorge\Immunofluorescence\Exp. 267\Apotome\24h 2	1	0	1	1	0	1	353
16	359	K136Q_I_16.czi	\\hih-fileserver.neurologie.uni-tuebingen.de\HIH\Public\Jorge\Immunofluorescence\Exp. 267\Apotome\24h 2	1	0	1	1	0	1	359
16	363	K136Q_I_16.czi	\\hih-fileserver.neurologie.uni-tuebingen.de\HIH\Public\Jorge\Immunofluorescence\Exp. 267\Apotome\24h 2	1	0	1	1	0	1	363
16	433	K136Q_I_16.czi	\\hih-fileserver.neurologie.uni-tuebingen.de\HIH\Public\Jorge\Immunofluorescence\Exp. 267\Apotome\24h 2	1	0	1	1	0	1	433
16	452	K136Q_I_16.czi	\\hih-fileserver.neurologie.uni-tuebingen.de\HIH\Public\Jorge\Immunofluorescence\Exp. 267\Apotome\24h 2	1	0	1	1	0	1	452
16	483	K136Q_I_16.czi	\\hih-fileserver.neurologie.uni-tuebingen.de\HIH\Public\Jorge\Immunofluorescence\Exp. 267\Apotome\24h 2	1	0	1	1	0	1	483
16	506	K136Q_I_16.czi	\\hih-fileserver.neurologie.uni-tuebingen.de\HIH\Public\Jorge\Immunofluorescence\Exp. 267\Apotome\24h 2	1	0	1	1	0	1	506
16	520	K136Q_I_16.czi	\\hih-fileserver.neurologie.uni-tuebingen.de\HIH\Public\Jorge\Immunofluorescence\Exp. 267\Apotome\24h 2	1	0	1	1	0	1	520
16	523	K136Q_I_16.czi	\\hih-fileserver.neurologie.uni-tuebingen.de\HIH\Public\Jorge\Immunofluorescence\Exp. 267\Apotome\24h 2	1	0	1	1	0	1	523
16	526	K136Q_I_16.czi	\\hih-fileserver.neurologie.uni-tuebingen.de\HIH\Public\Jorge\Immunofluorescence\Exp. 267\Apotome\24h 2	1	0	1	1	0	1	526
16	546	K136Q_I_16.czi	\\hih-fileserver.neurologie.uni-tuebingen.de\HIH\Public\Jorge\Immunofluorescence\Exp. 267\Apotome\24h 2	1	0	1	1	0	1	546
16	602	K136Q_I_16.czi	\\hih-fileserver.neurologie.uni-tuebingen.de\HIH\Public\Jorge\Immunofluorescence\Exp. 267\Apotome\24h 2	1	0	1	1	0	1	602
16	630	K136Q_I_16.czi	\\hih-fileserver.neurologie.uni-tuebingen.de\HIH\Public\Jorge\Immunofluorescence\Exp. 267\Apotome\24h 2	1	0	1	1	0	1	630
16	672	K136Q_I_16.czi	\\hih-fileserver.neurologie.uni-tuebingen.de\HIH\Public\Jorge\Immunofluorescence\Exp. 267\Apotome\24h 2	1	0	1	1	0	1	672
16	674	K136Q_I_16.czi	\\hih-fileserver.neurologie.uni-tuebingen.de\HIH\Public\Jorge\Immunofluorescence\Exp. 267\Apotome\24h 2	1	0	1	1	0	1	674
16	724	K136Q_I_16.czi	\\hih-fileserver.neurologie.uni-tuebingen.de\HIH\Public\Jorge\Immunofluorescence\Exp. 267\Apotome\24h 2	1	0	1	1	0	1	724
16	733	K136Q_I_16.czi	\\hih-fileserver.neurologie.uni-tuebingen.de\HIH\Public\Jorge\Immunofluorescence\Exp. 267\Apotome\24h 2	1	0	1	1	0	1	733
16	744	K136Q_I_16.czi	\\hih-fileserver.neurologie.uni-tuebingen.de\HIH\Public\Jorge\Immunofluorescence\Exp. 267\Apotome\24h 2	1	0	1	1	0	1	744
16	757	K136Q_I_16.czi	\\hih-fileserver.neurologie.uni-tuebingen.de\HIH\Public\Jorge\Immunofluorescence\Exp. 267\Apotome\24h 2	1	0	1	1	0	1	757
16	773	K136Q_I_16.czi	\\hih-fileserver.neurologie.uni-tuebingen.de\HIH\Public\Jorge\Immunofluorescence\Exp. 267\Apotome\24h 2	1	0	1	1	0	1	773
16	777	K136Q_I_16.czi	\\hih-fileserver.neurologie.uni-tuebingen.de\HIH\Public\Jorge\Immunofluorescence\Exp. 267\Apotome\24h 2	1	0	1	1	0	1	777
16	783	K136Q_I_16.czi	\\hih-fileserver.neurologie.uni-tuebingen.de\HIH\Public\Jorge\Immunofluorescence\Exp. 267\Apotome\24h 2	1	0	1	1	0	1	783
16	797	K136Q_I_16.czi	\\hih-fileserver.neurologie.uni-tuebingen.de\HIH\Public\Jorge\Immunofluorescence\Exp. 267\Apotome\24h 2	1	0	1	1	0	1	797
16	804	K136Q_I_16.czi	\\hih-fileserver.neurologie.uni-tuebingen.de\HIH\Public\Jorge\Immunofluorescence\Exp. 267\Apotome\24h 2	1	0	1	1	0	1	804
16	812	K136Q_I_16.czi	\\hih-fileserver.neurologie.uni-tuebingen.de\HIH\Public\Jorge\Immunofluorescence\Exp. 267\Apotome\24h 2	1	0	1	1	0	1	812
16	833	K136Q_I_16.czi	\\hih-fileserver.neurologie.uni-tuebingen.de\HIH\Public\Jorge\Immunofluorescence\Exp. 267\Apotome\24h 2	1	0	1	1	0	1	833
16	840	K136Q_I_16.czi	\\hih-fileserver.neurologie.uni-tuebingen.de\HIH\Public\Jorge\Immunofluorescence\Exp. 267\Apotome\24h 2	1	0	1	1	0	1	840
16	841	K136Q_I_16.czi	\\hih-fileserver.neurologie.uni-tuebingen.de\HIH\Public\Jorge\Immunofluorescence\Exp. 267\Apotome\24h 2	1	0	1	1	0	1	841
16	854	K136Q_I_16.czi	\\hih-fileserver.neurologie.uni-tuebingen.de\HIH\Public\Jorge\Immunofluorescence\Exp. 267\Apotome\24h 2	1	0	1	1	0	1	854
16	865	K136Q_I_16.czi	\\hih-fileserver.neurologie.uni-tuebingen.de\HIH\Public\Jorge\Immunofluorescence\Exp. 267\Apotome\24h 2	1	0	1	1	0	1	865
16	868	K136Q_I_16.czi	\\hih-fileserver.neurologie.uni-tuebingen.de\HIH\Public\Jorge\Immunofluorescence\Exp. 267\Apotome\24h 2	1	0	1	1	0	1	868
16	875	K136Q_I_16.czi	\\hih-fileserver.neurologie.uni-tuebingen.de\HIH\Public\Jorge\Immunofluorescence\Exp. 267\Apotome\24h 2	1	0	1	1	0	1	875
16	876	K136Q_I_16.czi	\\hih-fileserver.neurologie.uni-tuebingen.de\HIH\Public\Jorge\Immunofluorescence\Exp. 267\Apotome\24h 2	1	0	1	1	0	1	876
16	880	K136Q_I_16.czi	\\hih-fileserver.neurologie.uni-tuebingen.de\HIH\Public\Jorge\Immunofluorescence\Exp. 267\Apotome\24h 2	1	0	1	1	0	1	880
16	882	K136Q_I_16.czi	\\hih-fileserver.neurologie.uni-tuebingen.de\HIH\Public\Jorge\Immunofluorescence\Exp. 267\Apotome\24h 2	1	0	1	1	0	1	882
16	936	K136Q_I_16.czi	\\hih-fileserver.neurologie.uni-tuebingen.de\HIH\Public\Jorge\Immunofluorescence\Exp. 267\Apotome\24h 2	1	0	1	1	0	1	936
16	940	K136Q_I_16.czi	\\hih-fileserver.neurologie.uni-tuebingen.de\HIH\Public\Jorge\Immunofluorescence\Exp. 267\Apotome\24h 2	1	0	1	1	0	1	940
16	944	K136Q_I_16.czi	\\hih-fileserver.neurologie.uni-tuebingen.de\HIH\Public\Jorge\Immunofluorescence\Exp. 267\Apotome\24h 2	1	0	1	1	0	1	944
16	957	K136Q_I_16.czi	\\hih-fileserver.neurologie.uni-tuebingen.de\HIH\Public\Jorge\Immunofluorescence\Exp. 267\Apotome\24h 2	1	0	1	1	0	1	957
16	960	K136Q_I_16.czi	\\hih-fileserver.neurologie.uni-tuebingen.de\HIH\Public\Jorge\Immunofluorescence\Exp. 267\Apotome\24h 2	1	0	1	1	0	1	960
16	962	K136Q_I_16.czi	\\hih-fileserver.neurologie.uni-tuebingen.de\HIH\Public\Jorge\Immunofluorescence\Exp. 267\Apotome\24h 2	1	0	1	1	0	1	962
16	963	K136Q_I_16.czi	\\hih-fileserver.neurologie.uni-tuebingen.de\HIH\Public\Jorge\Immunofluorescence\Exp. 267\Apotome\24h 2	1	0	1	1	0	1	963
16	965	K136Q_I_16.czi	\\hih-fileserver.neurologie.uni-tuebingen.de\HIH\Public\Jorge\Immunofluorescence\Exp. 267\Apotome\24h 2	1	0	1	1	0	1	965
16	976	K136Q_I_16.czi	\\hih-fileserver.neurologie.uni-tuebingen.de\HIH\Public\Jorge\Immunofluorescence\Exp. 267\Apotome\24h 2	1	0	1	1	0	1	976
16	977	K136Q_I_16.czi	\\hih-fileserver.neurologie.uni-tuebingen.de\HIH\Public\Jorge\Immunofluorescence\Exp. 267\Apotome\24h 2	1	0	1	1	0	1	977
16	1011	K136Q_I_16.czi	\\hih-fileserver.neurologie.uni-tuebingen.de\HIH\Public\Jorge\Immunofluorescence\Exp. 267\Apotome\24h 2	1	0	1	1	0	1	1011
16	1012	K136Q_I_16.czi	\\hih-fileserver.neurologie.uni-tuebingen.de\HIH\Public\Jorge\Immunofluorescence\Exp. 267\Apotome\24h 2	1	0	1	1	0	1	1012
16	1014	K136Q_I_16.czi	\\hih-fileserver.neurologie.uni-tuebingen.de\HIH\Public\Jorge\Immunofluorescence\Exp. 267\Apotome\24h 2	1	0	1	1	0	1	1014
16	1030	K136Q_I_16.czi	\\hih-fileserver.neurologie.uni-tuebingen.de\HIH\Public\Jorge\Immunofluorescence\Exp. 267\Apotome\24h 2	1	0	1	1	0	1	1030
16	1033	K136Q_I_16.czi	\\hih-fileserver.neurologie.uni-tuebingen.de\HIH\Public\Jorge\Immunofluorescence\Exp. 267\Apotome\24h 2	1	0	1	1	0	1	1033
16	1051	K136Q_I_16.czi	\\hih-fileserver.neurologie.uni-tuebingen.de\HIH\Public\Jorge\Immunofluorescence\Exp. 267\Apotome\24h 2	1	0	1	1	0	1	1051
16	1061	K136Q_I_16.czi	\\hih-fileserver.neurologie.uni-tuebingen.de\HIH\Public\Jorge\Immunofluorescence\Exp. 267\Apotome\24h 2	1	0	1	1	0	1	1061
16	1068	K136Q_I_16.czi	\\hih-fileserver.neurologie.uni-tuebingen.de\HIH\Public\Jorge\Immunofluorescence\Exp. 267\Apotome\24h 2	1	0	1	1	0	1	1068
16	1072	K136Q_I_16.czi	\\hih-fileserver.neurologie.uni-tuebingen.de\HIH\Public\Jorge\Immunofluorescence\Exp. 267\Apotome\24h 2	1	0	1	1	0	1	1072
16	1088	K136Q_I_16.czi	\\hih-fileserver.neurologie.uni-tuebingen.de\HIH\Public\Jorge\Immunofluorescence\Exp. 267\Apotome\24h 2	1	0	1	1	0	1	1088
16	1102	K136Q_I_16.czi	\\hih-fileserver.neurologie.uni-tuebingen.de\HIH\Public\Jorge\Immunofluorescence\Exp. 267\Apotome\24h 2	1	0	1	1	0	1	1102
16	1116	K136Q_I_16.czi	\\hih-fileserver.neurologie.uni-tuebingen.de\HIH\Public\Jorge\Immunofluorescence\Exp. 267\Apotome\24h 2	1	0	1	1	0	1	1116
16	1131	K136Q_I_16.czi	\\hih-fileserver.neurologie.uni-tuebingen.de\HIH\Public\Jorge\Immunofluorescence\Exp. 267\Apotome\24h 2	1	0	1	1	0	1	1131
16	1134	K136Q_I_16.czi	\\hih-fileserver.neurologie.uni-tuebingen.de\HIH\Public\Jorge\Immunofluorescence\Exp. 267\Apotome\24h 2	1	0	1	1	0	1	1134
16	1140	K136Q_I_16.czi	\\hih-fileserver.neurologie.uni-tuebingen.de\HIH\Public\Jorge\Immunofluorescence\Exp. 267\Apotome\24h 2	1	0	1	1	0	1	1140
16	1145	K136Q_I_16.czi	\\hih-fileserver.neurologie.uni-tuebingen.de\HIH\Public\Jorge\Immunofluorescence\Exp. 267\Apotome\24h 2	1	0	1	1	0	1	1145
16	1149	K136Q_I_16.czi	\\hih-fileserver.neurologie.uni-tuebingen.de\HIH\Public\Jorge\Immunofluorescence\Exp. 267\Apotome\24h 2	1	0	1	1	0	1	1149
16	1152	K136Q_I_16.czi	\\hih-fileserver.neurologie.uni-tuebingen.de\HIH\Public\Jorge\Immunofluorescence\Exp. 267\Apotome\24h 2	1	0	1	1	0	1	1152
16	1162	K136Q_I_16.czi	\\hih-fileserver.neurologie.uni-tuebingen.de\HIH\Public\Jorge\Immunofluorescence\Exp. 267\Apotome\24h 2	1	0	1	1	0	1	1162
16	1165	K136Q_I_16.czi	\\hih-fileserver.neurologie.uni-tuebingen.de\HIH\Public\Jorge\Immunofluorescence\Exp. 267\Apotome\24h 2	1	0	1	1	0	1	1165
16	1171	K136Q_I_16.czi	\\hih-fileserver.neurologie.uni-tuebingen.de\HIH\Public\Jorge\Immunofluorescence\Exp. 267\Apotome\24h 2	1	0	1	1	0	1	1171
16	1182	K136Q_I_16.czi	\\hih-fileserver.neurologie.uni-tuebingen.de\HIH\Public\Jorge\Immunofluorescence\Exp. 267\Apotome\24h 2	1	0	1	1	0	1	1182
16	1183	K136Q_I_16.czi	\\hih-fileserver.neurologie.uni-tuebingen.de\HIH\Public\Jorge\Immunofluorescence\Exp. 267\Apotome\24h 2	1	0	1	1	0	1	1183
16	1194	K136Q_I_16.czi	\\hih-fileserver.neurologie.uni-tuebingen.de\HIH\Public\Jorge\Immunofluorescence\Exp. 267\Apotome\24h 2	1	0	1	1	0	1	1194
16	1197	K136Q_I_16.czi	\\hih-fileserver.neurologie.uni-tuebingen.de\HIH\Public\Jorge\Immunofluorescence\Exp. 267\Apotome\24h 2	1	0	1	1	0	1	1197
16	1198	K136Q_I_16.czi	\\hih-fileserver.neurologie.uni-tuebingen.de\HIH\Public\Jorge\Immunofluorescence\Exp. 267\Apotome\24h 2	1	0	1	1	0	1	1198
16	1205	K136Q_I_16.czi	\\hih-fileserver.neurologie.uni-tuebingen.de\HIH\Public\Jorge\Immunofluorescence\Exp. 267\Apotome\24h 2	1	0	1	1	0	1	1205
16	1213	K136Q_I_16.czi	\\hih-fileserver.neurologie.uni-tuebingen.de\HIH\Public\Jorge\Immunofluorescence\Exp. 267\Apotome\24h 2	1	0	1	1	0	1	1213
16	1219	K136Q_I_16.czi	\\hih-fileserver.neurologie.uni-tuebingen.de\HIH\Public\Jorge\Immunofluorescence\Exp. 267\Apotome\24h 2	1	0	1	1	0	1	1219
16	1223	K136Q_I_16.czi	\\hih-fileserver.neurologie.uni-tuebingen.de\HIH\Public\Jorge\Immunofluorescence\Exp. 267\Apotome\24h 2	1	0	1	1	0	1	1223
16	1229	K136Q_I_16.czi	\\hih-fileserver.neurologie.uni-tuebingen.de\HIH\Public\Jorge\Immunofluorescence\Exp. 267\Apotome\24h 2	1	0	1	1	0	1	1229
16	1230	K136Q_I_16.czi	\\hih-fileserver.neurologie.uni-tuebingen.de\HIH\Public\Jorge\Immunofluorescence\Exp. 267\Apotome\24h 2	1	0	1	1	0	1	1230
16	1233	K136Q_I_16.czi	\\hih-fileserver.neurologie.uni-tuebingen.de\HIH\Public\Jorge\Immunofluorescence\Exp. 267\Apotome\24h 2	1	0	1	1	0	1	1233
16	1236	K136Q_I_16.czi	\\hih-fileserver.neurologie.uni-tuebingen.de\HIH\Public\Jorge\Immunofluorescence\Exp. 267\Apotome\24h 2	1	0	1	1	0	1	1236
16	1245	K136Q_I_16.czi	\\hih-fileserver.neurologie.uni-tuebingen.de\HIH\Public\Jorge\Immunofluorescence\Exp. 267\Apotome\24h 2	1	0	1	1	0	1	1245
16	1248	K136Q_I_16.czi	\\hih-fileserver.neurologie.uni-tuebingen.de\HIH\Public\Jorge\Immunofluorescence\Exp. 267\Apotome\24h 2	1	0	1	1	0	1	1248
16	1249	K136Q_I_16.czi	\\hih-fileserver.neurologie.uni-tuebingen.de\HIH\Public\Jorge\Immunofluorescence\Exp. 267\Apotome\24h 2	1	0	1	1	0	1	1249
16	1251	K136Q_I_16.czi	\\hih-fileserver.neurologie.uni-tuebingen.de\HIH\Public\Jorge\Immunofluorescence\Exp. 267\Apotome\24h 2	1	0	1	1	0	1	1251
16	1260	K136Q_I_16.czi	\\hih-fileserver.neurologie.uni-tuebingen.de\HIH\Public\Jorge\Immunofluorescence\Exp. 267\Apotome\24h 2	1	0	1	1	0	1	1260
16	1275	K136Q_I_16.czi	\\hih-fileserver.neurologie.uni-tuebingen.de\HIH\Public\Jorge\Immunofluorescence\Exp. 267\Apotome\24h 2	1	0	1	1	0	1	1275
16	1279	K136Q_I_16.czi	\\hih-fileserver.neurologie.uni-tuebingen.de\HIH\Public\Jorge\Immunofluorescence\Exp. 267\Apotome\24h 2	1	0	1	1	0	1	1279
16	1280	K136Q_I_16.czi	\\hih-fileserver.neurologie.uni-tuebingen.de\HIH\Public\Jorge\Immunofluorescence\Exp. 267\Apotome\24h 2	1	0	1	1	0	1	1280
16	1283	K136Q_I_16.czi	\\hih-fileserver.neurologie.uni-tuebingen.de\HIH\Public\Jorge\Immunofluorescence\Exp. 267\Apotome\24h 2	1	0	1	1	0	1	1283
16	1284	K136Q_I_16.czi	\\hih-fileserver.neurologie.uni-tuebingen.de\HIH\Public\Jorge\Immunofluorescence\Exp. 267\Apotome\24h 2	1	0	1	1	0	1	1284
16	1291	K136Q_I_16.czi	\\hih-fileserver.neurologie.uni-tuebingen.de\HIH\Public\Jorge\Immunofluorescence\Exp. 267\Apotome\24h 2	1	0	1	1	0	1	1291
16	1297	K136Q_I_16.czi	\\hih-fileserver.neurologie.uni-tuebingen.de\HIH\Public\Jorge\Immunofluorescence\Exp. 267\Apotome\24h 2	1	0	1	1	0	1	1297
16	1302	K136Q_I_16.czi	\\hih-fileserver.neurologie.uni-tuebingen.de\HIH\Public\Jorge\Immunofluorescence\Exp. 267\Apotome\24h 2	1	0	1	1	0	1	1302
16	1317	K136Q_I_16.czi	\\hih-fileserver.neurologie.uni-tuebingen.de\HIH\Public\Jorge\Immunofluorescence\Exp. 267\Apotome\24h 2	1	0	1	1	0	1	1317
16	1331	K136Q_I_16.czi	\\hih-fileserver.neurologie.uni-tuebingen.de\HIH\Public\Jorge\Immunofluorescence\Exp. 267\Apotome\24h 2	1	0	1	1	0	1	1331
17	83	K136Q_I_17.czi	\\hih-fileserver.neurologie.uni-tuebingen.de\HIH\Public\Jorge\Immunofluorescence\Exp. 267\Apotome\24h 2	1	0	1	1	0	1	83
17	194	K136Q_I_17.czi	\\hih-fileserver.neurologie.uni-tuebingen.de\HIH\Public\Jorge\Immunofluorescence\Exp. 267\Apotome\24h 2	1	0	1	1	0	1	194
17	257	K136Q_I_17.czi	\\hih-fileserver.neurologie.uni-tuebingen.de\HIH\Public\Jorge\Immunofluorescence\Exp. 267\Apotome\24h 2	1	0	1	1	0	1	257
3	7	K136Q_I_03.czi	\\hih-fileserver.neurologie.uni-tuebingen.de\HIH\Public\Jorge\Immunofluorescence\Exp. 267\Apotome\24h 2	1	0	1	1	0	1	7
3	19	K136Q_I_03.czi	\\hih-fileserver.neurologie.uni-tuebingen.de\HIH\Public\Jorge\Immunofluorescence\Exp. 267\Apotome\24h 2	1	0	1	1	0	1	19
3	41	K136Q_I_03.czi	\\hih-fileserver.neurologie.uni-tuebingen.de\HIH\Public\Jorge\Immunofluorescence\Exp. 267\Apotome\24h 2	1	0	1	1	0	1	41
3	57	K136Q_I_03.czi	\\hih-fileserver.neurologie.uni-tuebingen.de\HIH\Public\Jorge\Immunofluorescence\Exp. 267\Apotome\24h 2	1	0	1	1	0	1	57
3	64	K136Q_I_03.czi	\\hih-fileserver.neurologie.uni-tuebingen.de\HIH\Public\Jorge\Immunofluorescence\Exp. 267\Apotome\24h 2	1	0	1	1	0	1	64
3	69	K136Q_I_03.czi	\\hih-fileserver.neurologie.uni-tuebingen.de\HIH\Public\Jorge\Immunofluorescence\Exp. 267\Apotome\24h 2	1	0	1	1	0	1	69
3	84	K136Q_I_03.czi	\\hih-fileserver.neurologie.uni-tuebingen.de\HIH\Public\Jorge\Immunofluorescence\Exp. 267\Apotome\24h 2	1	0	1	1	0	1	84
3	106	K136Q_I_03.czi	\\hih-fileserver.neurologie.uni-tuebingen.de\HIH\Public\Jorge\Immunofluorescence\Exp. 267\Apotome\24h 2	1	0	1	1	0	1	106
3	107	K136Q_I_03.czi	\\hih-fileserver.neurologie.uni-tuebingen.de\HIH\Public\Jorge\Immunofluorescence\Exp. 267\Apotome\24h 2	1	0	1	1	0	1	107
3	113	K136Q_I_03.czi	\\hih-fileserver.neurologie.uni-tuebingen.de\HIH\Public\Jorge\Immunofluorescence\Exp. 267\Apotome\24h 2	1	0	1	1	0	1	113
3	171	K136Q_I_03.czi	\\hih-fileserver.neurologie.uni-tuebingen.de\HIH\Public\Jorge\Immunofluorescence\Exp. 267\Apotome\24h 2	1	0	1	1	0	1	171
3	186	K136Q_I_03.czi	\\hih-fileserver.neurologie.uni-tuebingen.de\HIH\Public\Jorge\Immunofluorescence\Exp. 267\Apotome\24h 2	1	0	1	1	0	1	186
3	214	K136Q_I_03.czi	\\hih-fileserver.neurologie.uni-tuebingen.de\HIH\Public\Jorge\Immunofluorescence\Exp. 267\Apotome\24h 2	1	0	1	1	0	1	214
3	233	K136Q_I_03.czi	\\hih-fileserver.neurologie.uni-tuebingen.de\HIH\Public\Jorge\Immunofluorescence\Exp. 267\Apotome\24h 2	1	0	1	1	0	1	233
3	251	K136Q_I_03.czi	\\hih-fileserver.neurologie.uni-tuebingen.de\HIH\Public\Jorge\Immunofluorescence\Exp. 267\Apotome\24h 2	1	0	1	1	0	1	251
19	85	K136Q_I_19.czi	\\hih-fileserver.neurologie.uni-tuebingen.de\HIH\Public\Jorge\Immunofluorescence\Exp. 267\Apotome\24h 2	1	0	1	1	0	1	85
19	136	K136Q_I_19.czi	\\hih-fileserver.neurologie.uni-tuebingen.de\HIH\Public\Jorge\Immunofluorescence\Exp. 267\Apotome\24h 2	1	0	1	1	0	1	136
19	149	K136Q_I_19.czi	\\hih-fileserver.neurologie.uni-tuebingen.de\HIH\Public\Jorge\Immunofluorescence\Exp. 267\Apotome\24h 2	1	0	1	1	0	1	149
19	232	K136Q_I_19.czi	\\hih-fileserver.neurologie.uni-tuebingen.de\HIH\Public\Jorge\Immunofluorescence\Exp. 267\Apotome\24h 2	1	0	1	1	0	1	232
19	236	K136Q_I_19.czi	\\hih-fileserver.neurologie.uni-tuebingen.de\HIH\Public\Jorge\Immunofluorescence\Exp. 267\Apotome\24h 2	1	0	1	1	0	1	236
20	1	K136Q_I_20.czi	\\hih-fileserver.neurologie.uni-tuebingen.de\HIH\Public\Jorge\Immunofluorescence\Exp. 267\Apotome\24h 2	1	0	1	1	0	1	1
20	7	K136Q_I_20.czi	\\hih-fileserver.neurologie.uni-tuebingen.de\HIH\Public\Jorge\Immunofluorescence\Exp. 267\Apotome\24h 2	1	0	1	1	0	1	7
20	8	K136Q_I_20.czi	\\hih-fileserver.neurologie.uni-tuebingen.de\HIH\Public\Jorge\Immunofluorescence\Exp. 267\Apotome\24h 2	1	0	1	1	0	1	8
20	30	K136Q_I_20.czi	\\hih-fileserver.neurologie.uni-tuebingen.de\HIH\Public\Jorge\Immunofluorescence\Exp. 267\Apotome\24h 2	1	0	1	1	0	1	30
20	47	K136Q_I_20.czi	\\hih-fileserver.neurologie.uni-tuebingen.de\HIH\Public\Jorge\Immunofluorescence\Exp. 267\Apotome\24h 2	1	0	1	1	0	1	47
20	64	K136Q_I_20.czi	\\hih-fileserver.neurologie.uni-tuebingen.de\HIH\Public\Jorge\Immunofluorescence\Exp. 267\Apotome\24h 2	1	0	1	1	0	1	64
20	71	K136Q_I_20.czi	\\hih-fileserver.neurologie.uni-tuebingen.de\HIH\Public\Jorge\Immunofluorescence\Exp. 267\Apotome\24h 2	1	0	1	1	0	1	71
20	89	K136Q_I_20.czi	\\hih-fileserver.neurologie.uni-tuebingen.de\HIH\Public\Jorge\Immunofluorescence\Exp. 267\Apotome\24h 2	1	0	1	1	0	1	89
20	96	K136Q_I_20.czi	\\hih-fileserver.neurologie.uni-tuebingen.de\HIH\Public\Jorge\Immunofluorescence\Exp. 267\Apotome\24h 2	1	0	1	1	0	1	96
20	98	K136Q_I_20.czi	\\hih-fileserver.neurologie.uni-tuebingen.de\HIH\Public\Jorge\Immunofluorescence\Exp. 267\Apotome\24h 2	1	0	1	1	0	1	98
20	100	K136Q_I_20.czi	\\hih-fileserver.neurologie.uni-tuebingen.de\HIH\Public\Jorge\Immunofluorescence\Exp. 267\Apotome\24h 2	1	0	1	1	0	1	100
20	108	K136Q_I_20.czi	\\hih-fileserver.neurologie.uni-tuebingen.de\HIH\Public\Jorge\Immunofluorescence\Exp. 267\Apotome\24h 2	1	0	1	1	0	1	108
20	112	K136Q_I_20.czi	\\hih-fileserver.neurologie.uni-tuebingen.de\HIH\Public\Jorge\Immunofluorescence\Exp. 267\Apotome\24h 2	1	0	1	1	0	1	112
20	125	K136Q_I_20.czi	\\hih-fileserver.neurologie.uni-tuebingen.de\HIH\Public\Jorge\Immunofluorescence\Exp. 267\Apotome\24h 2	1	0	1	1	0	1	125
20	153	K136Q_I_20.czi	\\hih-fileserver.neurologie.uni-tuebingen.de\HIH\Public\Jorge\Immunofluorescence\Exp. 267\Apotome\24h 2	1	0	1	1	0	1	153
20	220	K136Q_I_20.czi	\\hih-fileserver.neurologie.uni-tuebingen.de\HIH\Public\Jorge\Immunofluorescence\Exp. 267\Apotome\24h 2	1	0	1	1	0	1	220
20	241	K136Q_I_20.czi	\\hih-fileserver.neurologie.uni-tuebingen.de\HIH\Public\Jorge\Immunofluorescence\Exp. 267\Apotome\24h 2	1	0	1	1	0	1	241
20	242	K136Q_I_20.czi	\\hih-fileserver.neurologie.uni-tuebingen.de\HIH\Public\Jorge\Immunofluorescence\Exp. 267\Apotome\24h 2	1	0	1	1	0	1	242
20	289	K136Q_I_20.czi	\\hih-fileserver.neurologie.uni-tuebingen.de\HIH\Public\Jorge\Immunofluorescence\Exp. 267\Apotome\24h 2	1	0	1	1	0	1	289
20	292	K136Q_I_20.czi	\\hih-fileserver.neurologie.uni-tuebingen.de\HIH\Public\Jorge\Immunofluorescence\Exp. 267\Apotome\24h 2	1	0	1	1	0	1	292
20	351	K136Q_I_20.czi	\\hih-fileserver.neurologie.uni-tuebingen.de\HIH\Public\Jorge\Immunofluorescence\Exp. 267\Apotome\24h 2	1	0	1	1	0	1	351
20	360	K136Q_I_20.czi	\\hih-fileserver.neurologie.uni-tuebingen.de\HIH\Public\Jorge\Immunofluorescence\Exp. 267\Apotome\24h 2	1	0	1	1	0	1	360
20	404	K136Q_I_20.czi	\\hih-fileserver.neurologie.uni-tuebingen.de\HIH\Public\Jorge\Immunofluorescence\Exp. 267\Apotome\24h 2	1	0	1	1	0	1	404
20	408	K136Q_I_20.czi	\\hih-fileserver.neurologie.uni-tuebingen.de\HIH\Public\Jorge\Immunofluorescence\Exp. 267\Apotome\24h 2	1	0	1	1	0	1	408
20	425	K136Q_I_20.czi	\\hih-fileserver.neurologie.uni-tuebingen.de\HIH\Public\Jorge\Immunofluorescence\Exp. 267\Apotome\24h 2	1	0	1	1	0	1	425
20	434	K136Q_I_20.czi	\\hih-fileserver.neurologie.uni-tuebingen.de\HIH\Public\Jorge\Immunofluorescence\Exp. 267\Apotome\24h 2	1	0	1	1	0	1	434
20	452	K136Q_I_20.czi	\\hih-fileserver.neurologie.uni-tuebingen.de\HIH\Public\Jorge\Immunofluorescence\Exp. 267\Apotome\24h 2	1	0	1	1	0	1	452
20	465	K136Q_I_20.czi	\\hih-fileserver.neurologie.uni-tuebingen.de\HIH\Public\Jorge\Immunofluorescence\Exp. 267\Apotome\24h 2	1	0	1	1	0	1	465
20	536	K136Q_I_20.czi	\\hih-fileserver.neurologie.uni-tuebingen.de\HIH\Public\Jorge\Immunofluorescence\Exp. 267\Apotome\24h 2	1	0	1	1	0	1	536
20	582	K136Q_I_20.czi	\\hih-fileserver.neurologie.uni-tuebingen.de\HIH\Public\Jorge\Immunofluorescence\Exp. 267\Apotome\24h 2	1	0	1	1	0	1	582
20	600	K136Q_I_20.czi	\\hih-fileserver.neurologie.uni-tuebingen.de\HIH\Public\Jorge\Immunofluorescence\Exp. 267\Apotome\24h 2	1	0	1	1	0	1	600
20	639	K136Q_I_20.czi	\\hih-fileserver.neurologie.uni-tuebingen.de\HIH\Public\Jorge\Immunofluorescence\Exp. 267\Apotome\24h 2	1	0	1	1	0	1	639
20	658	K136Q_I_20.czi	\\hih-fileserver.neurologie.uni-tuebingen.de\HIH\Public\Jorge\Immunofluorescence\Exp. 267\Apotome\24h 2	1	0	1	1	0	1	658
20	662	K136Q_I_20.czi	\\hih-fileserver.neurologie.uni-tuebingen.de\HIH\Public\Jorge\Immunofluorescence\Exp. 267\Apotome\24h 2	1	0	1	1	0	1	662
20	702	K136Q_I_20.czi	\\hih-fileserver.neurologie.uni-tuebingen.de\HIH\Public\Jorge\Immunofluorescence\Exp. 267\Apotome\24h 2	1	0	1	1	0	1	702
20	716	K136Q_I_20.czi	\\hih-fileserver.neurologie.uni-tuebingen.de\HIH\Public\Jorge\Immunofluorescence\Exp. 267\Apotome\24h 2	1	0	1	1	0	1	716
20	733	K136Q_I_20.czi	\\hih-fileserver.neurologie.uni-tuebingen.de\HIH\Public\Jorge\Immunofluorescence\Exp. 267\Apotome\24h 2	1	0	1	1	0	1	733
21	1	K136Q_I_21.czi	\\hih-fileserver.neurologie.uni-tuebingen.de\HIH\Public\Jorge\Immunofluorescence\Exp. 267\Apotome\24h 2	1	0	1	1	0	1	1
21	2	K136Q_I_21.czi	\\hih-fileserver.neurologie.uni-tuebingen.de\HIH\Public\Jorge\Immunofluorescence\Exp. 267\Apotome\24h 2	1	0	1	1	0	1	2
21	6	K136Q_I_21.czi	\\hih-fileserver.neurologie.uni-tuebingen.de\HIH\Public\Jorge\Immunofluorescence\Exp. 267\Apotome\24h 2	1	0	1	1	0	1	6
21	113	K136Q_I_21.czi	\\hih-fileserver.neurologie.uni-tuebingen.de\HIH\Public\Jorge\Immunofluorescence\Exp. 267\Apotome\24h 2	1	0	1	1	0	1	113
21	117	K136Q_I_21.czi	\\hih-fileserver.neurologie.uni-tuebingen.de\HIH\Public\Jorge\Immunofluorescence\Exp. 267\Apotome\24h 2	1	0	1	1	0	1	117
21	164	K136Q_I_21.czi	\\hih-fileserver.neurologie.uni-tuebingen.de\HIH\Public\Jorge\Immunofluorescence\Exp. 267\Apotome\24h 2	1	0	1	1	0	1	164
21	196	K136Q_I_21.czi	\\hih-fileserver.neurologie.uni-tuebingen.de\HIH\Public\Jorge\Immunofluorescence\Exp. 267\Apotome\24h 2	1	0	1	1	0	1	196
21	286	K136Q_I_21.czi	\\hih-fileserver.neurologie.uni-tuebingen.de\HIH\Public\Jorge\Immunofluorescence\Exp. 267\Apotome\24h 2	1	0	1	1	0	1	286
21	292	K136Q_I_21.czi	\\hih-fileserver.neurologie.uni-tuebingen.de\HIH\Public\Jorge\Immunofluorescence\Exp. 267\Apotome\24h 2	1	0	1	1	0	1	292
22	1	K136Q_I_22.czi	\\hih-fileserver.neurologie.uni-tuebingen.de\HIH\Public\Jorge\Immunofluorescence\Exp. 267\Apotome\24h 2	1	0	1	1	0	1	1
22	19	K136Q_I_22.czi	\\hih-fileserver.neurologie.uni-tuebingen.de\HIH\Public\Jorge\Immunofluorescence\Exp. 267\Apotome\24h 2	1	0	1	1	0	1	19
22	25	K136Q_I_22.czi	\\hih-fileserver.neurologie.uni-tuebingen.de\HIH\Public\Jorge\Immunofluorescence\Exp. 267\Apotome\24h 2	1	0	1	1	0	1	25
22	125	K136Q_I_22.czi	\\hih-fileserver.neurologie.uni-tuebingen.de\HIH\Public\Jorge\Immunofluorescence\Exp. 267\Apotome\24h 2	1	0	1	1	0	1	125
22	148	K136Q_I_22.czi	\\hih-fileserver.neurologie.uni-tuebingen.de\HIH\Public\Jorge\Immunofluorescence\Exp. 267\Apotome\24h 2	1	0	1	1	0	1	148
23	1	K136Q_I_23.czi	\\hih-fileserver.neurologie.uni-tuebingen.de\HIH\Public\Jorge\Immunofluorescence\Exp. 267\Apotome\24h 2	1	0	1	1	0	1	1
23	2	K136Q_I_23.czi	\\hih-fileserver.neurologie.uni-tuebingen.de\HIH\Public\Jorge\Immunofluorescence\Exp. 267\Apotome\24h 2	1	0	1	1	0	1	2
23	27	K136Q_I_23.czi	\\hih-fileserver.neurologie.uni-tuebingen.de\HIH\Public\Jorge\Immunofluorescence\Exp. 267\Apotome\24h 2	1	0	1	1	0	1	27
23	51	K136Q_I_23.czi	\\hih-fileserver.neurologie.uni-tuebingen.de\HIH\Public\Jorge\Immunofluorescence\Exp. 267\Apotome\24h 2	1	0	1	1	0	1	51
23	101	K136Q_I_23.czi	\\hih-fileserver.neurologie.uni-tuebingen.de\HIH\Public\Jorge\Immunofluorescence\Exp. 267\Apotome\24h 2	1	0	1	1	0	1	101
23	106	K136Q_I_23.czi	\\hih-fileserver.neurologie.uni-tuebingen.de\HIH\Public\Jorge\Immunofluorescence\Exp. 267\Apotome\24h 2	1	0	1	1	0	1	106
23	109	K136Q_I_23.czi	\\hih-fileserver.neurologie.uni-tuebingen.de\HIH\Public\Jorge\Immunofluorescence\Exp. 267\Apotome\24h 2	1	0	1	1	0	1	109
23	115	K136Q_I_23.czi	\\hih-fileserver.neurologie.uni-tuebingen.de\HIH\Public\Jorge\Immunofluorescence\Exp. 267\Apotome\24h 2	1	0	1	1	0	1	115
23	120	K136Q_I_23.czi	\\hih-fileserver.neurologie.uni-tuebingen.de\HIH\Public\Jorge\Immunofluorescence\Exp. 267\Apotome\24h 2	1	0	1	1	0	1	120
23	123	K136Q_I_23.czi	\\hih-fileserver.neurologie.uni-tuebingen.de\HIH\Public\Jorge\Immunofluorescence\Exp. 267\Apotome\24h 2	1	0	1	1	0	1	123
18	4	K136Q_I_18.czi	\\hih-fileserver.neurologie.uni-tuebingen.de\HIH\Public\Jorge\Immunofluorescence\Exp. 267\Apotome\24h 2	1	0	1	1	0	1	4
18	26	K136Q_I_18.czi	\\hih-fileserver.neurologie.uni-tuebingen.de\HIH\Public\Jorge\Immunofluorescence\Exp. 267\Apotome\24h 2	1	0	1	1	0	1	26
18	65	K136Q_I_18.czi	\\hih-fileserver.neurologie.uni-tuebingen.de\HIH\Public\Jorge\Immunofluorescence\Exp. 267\Apotome\24h 2	1	0	1	1	0	1	65
18	71	K136Q_I_18.czi	\\hih-fileserver.neurologie.uni-tuebingen.de\HIH\Public\Jorge\Immunofluorescence\Exp. 267\Apotome\24h 2	1	0	1	1	0	1	71
18	121	K136Q_I_18.czi	\\hih-fileserver.neurologie.uni-tuebingen.de\HIH\Public\Jorge\Immunofluorescence\Exp. 267\Apotome\24h 2	1	0	1	1	0	1	121
18	329	K136Q_I_18.czi	\\hih-fileserver.neurologie.uni-tuebingen.de\HIH\Public\Jorge\Immunofluorescence\Exp. 267\Apotome\24h 2	1	0	1	1	0	1	329
18	378	K136Q_I_18.czi	\\hih-fileserver.neurologie.uni-tuebingen.de\HIH\Public\Jorge\Immunofluorescence\Exp. 267\Apotome\24h 2	1	0	1	1	0	1	378
18	407	K136Q_I_18.czi	\\hih-fileserver.neurologie.uni-tuebingen.de\HIH\Public\Jorge\Immunofluorescence\Exp. 267\Apotome\24h 2	1	0	1	1	0	1	407
24	22	K136Q_I_24.czi	\\hih-fileserver.neurologie.uni-tuebingen.de\HIH\Public\Jorge\Immunofluorescence\Exp. 267\Apotome\24h 2	1	0	1	1	0	1	22
24	27	K136Q_I_24.czi	\\hih-fileserver.neurologie.uni-tuebingen.de\HIH\Public\Jorge\Immunofluorescence\Exp. 267\Apotome\24h 2	1	0	1	1	0	1	27
24	41	K136Q_I_24.czi	\\hih-fileserver.neurologie.uni-tuebingen.de\HIH\Public\Jorge\Immunofluorescence\Exp. 267\Apotome\24h 2	1	0	1	1	0	1	41
24	52	K136Q_I_24.czi	\\hih-fileserver.neurologie.uni-tuebingen.de\HIH\Public\Jorge\Immunofluorescence\Exp. 267\Apotome\24h 2	1	0	1	1	0	1	52
24	55	K136Q_I_24.czi	\\hih-fileserver.neurologie.uni-tuebingen.de\HIH\Public\Jorge\Immunofluorescence\Exp. 267\Apotome\24h 2	1	0	1	1	0	1	55
24	66	K136Q_I_24.czi	\\hih-fileserver.neurologie.uni-tuebingen.de\HIH\Public\Jorge\Immunofluorescence\Exp. 267\Apotome\24h 2	1	0	1	1	0	1	66
24	69	K136Q_I_24.czi	\\hih-fileserver.neurologie.uni-tuebingen.de\HIH\Public\Jorge\Immunofluorescence\Exp. 267\Apotome\24h 2	1	0	1	1	0	1	69
24	92	K136Q_I_24.czi	\\hih-fileserver.neurologie.uni-tuebingen.de\HIH\Public\Jorge\Immunofluorescence\Exp. 267\Apotome\24h 2	1	0	1	1	0	1	92
24	110	K136Q_I_24.czi	\\hih-fileserver.neurologie.uni-tuebingen.de\HIH\Public\Jorge\Immunofluorescence\Exp. 267\Apotome\24h 2	1	0	1	1	0	1	110
24	136	K136Q_I_24.czi	\\hih-fileserver.neurologie.uni-tuebingen.de\HIH\Public\Jorge\Immunofluorescence\Exp. 267\Apotome\24h 2	1	0	1	1	0	1	136
24	138	K136Q_I_24.czi	\\hih-fileserver.neurologie.uni-tuebingen.de\HIH\Public\Jorge\Immunofluorescence\Exp. 267\Apotome\24h 2	1	0	1	1	0	1	138
24	159	K136Q_I_24.czi	\\hih-fileserver.neurologie.uni-tuebingen.de\HIH\Public\Jorge\Immunofluorescence\Exp. 267\Apotome\24h 2	1	0	1	1	0	1	159
24	175	K136Q_I_24.czi	\\hih-fileserver.neurologie.uni-tuebingen.de\HIH\Public\Jorge\Immunofluorescence\Exp. 267\Apotome\24h 2	1	0	1	1	0	1	175
24	188	K136Q_I_24.czi	\\hih-fileserver.neurologie.uni-tuebingen.de\HIH\Public\Jorge\Immunofluorescence\Exp. 267\Apotome\24h 2	1	0	1	1	0	1	188
24	209	K136Q_I_24.czi	\\hih-fileserver.neurologie.uni-tuebingen.de\HIH\Public\Jorge\Immunofluorescence\Exp. 267\Apotome\24h 2	1	0	1	1	0	1	209
24	214	K136Q_I_24.czi	\\hih-fileserver.neurologie.uni-tuebingen.de\HIH\Public\Jorge\Immunofluorescence\Exp. 267\Apotome\24h 2	1	0	1	1	0	1	214
24	216	K136Q_I_24.czi	\\hih-fileserver.neurologie.uni-tuebingen.de\HIH\Public\Jorge\Immunofluorescence\Exp. 267\Apotome\24h 2	1	0	1	1	0	1	216
24	222	K136Q_I_24.czi	\\hih-fileserver.neurologie.uni-tuebingen.de\HIH\Public\Jorge\Immunofluorescence\Exp. 267\Apotome\24h 2	1	0	1	1	0	1	222
24	223	K136Q_I_24.czi	\\hih-fileserver.neurologie.uni-tuebingen.de\HIH\Public\Jorge\Immunofluorescence\Exp. 267\Apotome\24h 2	1	0	1	1	0	1	223
24	232	K136Q_I_24.czi	\\hih-fileserver.neurologie.uni-tuebingen.de\HIH\Public\Jorge\Immunofluorescence\Exp. 267\Apotome\24h 2	1	0	1	1	0	1	232
24	241	K136Q_I_24.czi	\\hih-fileserver.neurologie.uni-tuebingen.de\HIH\Public\Jorge\Immunofluorescence\Exp. 267\Apotome\24h 2	1	0	1	1	0	1	241
24	264	K136Q_I_24.czi	\\hih-fileserver.neurologie.uni-tuebingen.de\HIH\Public\Jorge\Immunofluorescence\Exp. 267\Apotome\24h 2	1	0	1	1	0	1	264
24	267	K136Q_I_24.czi	\\hih-fileserver.neurologie.uni-tuebingen.de\HIH\Public\Jorge\Immunofluorescence\Exp. 267\Apotome\24h 2	1	0	1	1	0	1	267
24	278	K136Q_I_24.czi	\\hih-fileserver.neurologie.uni-tuebingen.de\HIH\Public\Jorge\Immunofluorescence\Exp. 267\Apotome\24h 2	1	0	1	1	0	1	278
24	280	K136Q_I_24.czi	\\hih-fileserver.neurologie.uni-tuebingen.de\HIH\Public\Jorge\Immunofluorescence\Exp. 267\Apotome\24h 2	1	0	1	1	0	1	280
24	281	K136Q_I_24.czi	\\hih-fileserver.neurologie.uni-tuebingen.de\HIH\Public\Jorge\Immunofluorescence\Exp. 267\Apotome\24h 2	1	0	1	1	0	1	281
24	299	K136Q_I_24.czi	\\hih-fileserver.neurologie.uni-tuebingen.de\HIH\Public\Jorge\Immunofluorescence\Exp. 267\Apotome\24h 2	1	0	1	1	0	1	299
24	327	K136Q_I_24.czi	\\hih-fileserver.neurologie.uni-tuebingen.de\HIH\Public\Jorge\Immunofluorescence\Exp. 267\Apotome\24h 2	1	0	1	1	0	1	327
24	351	K136Q_I_24.czi	\\hih-fileserver.neurologie.uni-tuebingen.de\HIH\Public\Jorge\Immunofluorescence\Exp. 267\Apotome\24h 2	1	0	1	1	0	1	351
24	361	K136Q_I_24.czi	\\hih-fileserver.neurologie.uni-tuebingen.de\HIH\Public\Jorge\Immunofluorescence\Exp. 267\Apotome\24h 2	1	0	1	1	0	1	361
24	367	K136Q_I_24.czi	\\hih-fileserver.neurologie.uni-tuebingen.de\HIH\Public\Jorge\Immunofluorescence\Exp. 267\Apotome\24h 2	1	0	1	1	0	1	367
24	369	K136Q_I_24.czi	\\hih-fileserver.neurologie.uni-tuebingen.de\HIH\Public\Jorge\Immunofluorescence\Exp. 267\Apotome\24h 2	1	0	1	1	0	1	369
24	371	K136Q_I_24.czi	\\hih-fileserver.neurologie.uni-tuebingen.de\HIH\Public\Jorge\Immunofluorescence\Exp. 267\Apotome\24h 2	1	0	1	1	0	1	371
24	382	K136Q_I_24.czi	\\hih-fileserver.neurologie.uni-tuebingen.de\HIH\Public\Jorge\Immunofluorescence\Exp. 267\Apotome\24h 2	1	0	1	1	0	1	382
24	410	K136Q_I_24.czi	\\hih-fileserver.neurologie.uni-tuebingen.de\HIH\Public\Jorge\Immunofluorescence\Exp. 267\Apotome\24h 2	1	0	1	1	0	1	410
24	411	K136Q_I_24.czi	\\hih-fileserver.neurologie.uni-tuebingen.de\HIH\Public\Jorge\Immunofluorescence\Exp. 267\Apotome\24h 2	1	0	1	1	0	1	411
24	416	K136Q_I_24.czi	\\hih-fileserver.neurologie.uni-tuebingen.de\HIH\Public\Jorge\Immunofluorescence\Exp. 267\Apotome\24h 2	1	0	1	1	0	1	416
24	429	K136Q_I_24.czi	\\hih-fileserver.neurologie.uni-tuebingen.de\HIH\Public\Jorge\Immunofluorescence\Exp. 267\Apotome\24h 2	1	0	1	1	0	1	429
24	437	K136Q_I_24.czi	\\hih-fileserver.neurologie.uni-tuebingen.de\HIH\Public\Jorge\Immunofluorescence\Exp. 267\Apotome\24h 2	1	0	1	1	0	1	437
24	445	K136Q_I_24.czi	\\hih-fileserver.neurologie.uni-tuebingen.de\HIH\Public\Jorge\Immunofluorescence\Exp. 267\Apotome\24h 2	1	0	1	1	0	1	445
24	450	K136Q_I_24.czi	\\hih-fileserver.neurologie.uni-tuebingen.de\HIH\Public\Jorge\Immunofluorescence\Exp. 267\Apotome\24h 2	1	0	1	1	0	1	450
24	465	K136Q_I_24.czi	\\hih-fileserver.neurologie.uni-tuebingen.de\HIH\Public\Jorge\Immunofluorescence\Exp. 267\Apotome\24h 2	1	0	1	1	0	1	465
24	471	K136Q_I_24.czi	\\hih-fileserver.neurologie.uni-tuebingen.de\HIH\Public\Jorge\Immunofluorescence\Exp. 267\Apotome\24h 2	1	0	1	1	0	1	471
24	485	K136Q_I_24.czi	\\hih-fileserver.neurologie.uni-tuebingen.de\HIH\Public\Jorge\Immunofluorescence\Exp. 267\Apotome\24h 2	1	0	1	1	0	1	485
24	505	K136Q_I_24.czi	\\hih-fileserver.neurologie.uni-tuebingen.de\HIH\Public\Jorge\Immunofluorescence\Exp. 267\Apotome\24h 2	1	0	1	1	0	1	505
24	533	K136Q_I_24.czi	\\hih-fileserver.neurologie.uni-tuebingen.de\HIH\Public\Jorge\Immunofluorescence\Exp. 267\Apotome\24h 2	1	0	1	1	0	1	533
24	535	K136Q_I_24.czi	\\hih-fileserver.neurologie.uni-tuebingen.de\HIH\Public\Jorge\Immunofluorescence\Exp. 267\Apotome\24h 2	1	0	1	1	0	1	535
24	555	K136Q_I_24.czi	\\hih-fileserver.neurologie.uni-tuebingen.de\HIH\Public\Jorge\Immunofluorescence\Exp. 267\Apotome\24h 2	1	0	1	1	0	1	555
24	556	K136Q_I_24.czi	\\hih-fileserver.neurologie.uni-tuebingen.de\HIH\Public\Jorge\Immunofluorescence\Exp. 267\Apotome\24h 2	1	0	1	1	0	1	556
24	583	K136Q_I_24.czi	\\hih-fileserver.neurologie.uni-tuebingen.de\HIH\Public\Jorge\Immunofluorescence\Exp. 267\Apotome\24h 2	1	0	1	1	0	1	583
24	613	K136Q_I_24.czi	\\hih-fileserver.neurologie.uni-tuebingen.de\HIH\Public\Jorge\Immunofluorescence\Exp. 267\Apotome\24h 2	1	0	1	1	0	1	613
24	630	K136Q_I_24.czi	\\hih-fileserver.neurologie.uni-tuebingen.de\HIH\Public\Jorge\Immunofluorescence\Exp. 267\Apotome\24h 2	1	0	1	1	0	1	630
24	631	K136Q_I_24.czi	\\hih-fileserver.neurologie.uni-tuebingen.de\HIH\Public\Jorge\Immunofluorescence\Exp. 267\Apotome\24h 2	1	0	1	1	0	1	631
24	636	K136Q_I_24.czi	\\hih-fileserver.neurologie.uni-tuebingen.de\HIH\Public\Jorge\Immunofluorescence\Exp. 267\Apotome\24h 2	1	0	1	1	0	1	636
5	3	K136Q_I_05.czi	\\hih-fileserver.neurologie.uni-tuebingen.de\HIH\Public\Jorge\Immunofluorescence\Exp. 267\Apotome\24h 2	1	0	1	1	0	1	3
5	79	K136Q_I_05.czi	\\hih-fileserver.neurologie.uni-tuebingen.de\HIH\Public\Jorge\Immunofluorescence\Exp. 267\Apotome\24h 2	1	0	1	1	0	1	79
5	88	K136Q_I_05.czi	\\hih-fileserver.neurologie.uni-tuebingen.de\HIH\Public\Jorge\Immunofluorescence\Exp. 267\Apotome\24h 2	1	0	1	1	0	1	88
5	111	K136Q_I_05.czi	\\hih-fileserver.neurologie.uni-tuebingen.de\HIH\Public\Jorge\Immunofluorescence\Exp. 267\Apotome\24h 2	1	0	1	1	0	1	111
5	189	K136Q_I_05.czi	\\hih-fileserver.neurologie.uni-tuebingen.de\HIH\Public\Jorge\Immunofluorescence\Exp. 267\Apotome\24h 2	1	0	1	1	0	1	189
5	210	K136Q_I_05.czi	\\hih-fileserver.neurologie.uni-tuebingen.de\HIH\Public\Jorge\Immunofluorescence\Exp. 267\Apotome\24h 2	1	0	1	1	0	1	210
5	276	K136Q_I_05.czi	\\hih-fileserver.neurologie.uni-tuebingen.de\HIH\Public\Jorge\Immunofluorescence\Exp. 267\Apotome\24h 2	1	0	1	1	0	1	276
5	325	K136Q_I_05.czi	\\hih-fileserver.neurologie.uni-tuebingen.de\HIH\Public\Jorge\Immunofluorescence\Exp. 267\Apotome\24h 2	1	0	1	1	0	1	325
5	336	K136Q_I_05.czi	\\hih-fileserver.neurologie.uni-tuebingen.de\HIH\Public\Jorge\Immunofluorescence\Exp. 267\Apotome\24h 2	1	0	1	1	0	1	336
5	342	K136Q_I_05.czi	\\hih-fileserver.neurologie.uni-tuebingen.de\HIH\Public\Jorge\Immunofluorescence\Exp. 267\Apotome\24h 2	1	0	1	1	0	1	342
5	351	K136Q_I_05.czi	\\hih-fileserver.neurologie.uni-tuebingen.de\HIH\Public\Jorge\Immunofluorescence\Exp. 267\Apotome\24h 2	1	0	1	1	0	1	351
5	405	K136Q_I_05.czi	\\hih-fileserver.neurologie.uni-tuebingen.de\HIH\Public\Jorge\Immunofluorescence\Exp. 267\Apotome\24h 2	1	0	1	1	0	1	405
5	448	K136Q_I_05.czi	\\hih-fileserver.neurologie.uni-tuebingen.de\HIH\Public\Jorge\Immunofluorescence\Exp. 267\Apotome\24h 2	1	0	1	1	0	1	448
5	474	K136Q_I_05.czi	\\hih-fileserver.neurologie.uni-tuebingen.de\HIH\Public\Jorge\Immunofluorescence\Exp. 267\Apotome\24h 2	1	0	1	1	0	1	474
5	475	K136Q_I_05.czi	\\hih-fileserver.neurologie.uni-tuebingen.de\HIH\Public\Jorge\Immunofluorescence\Exp. 267\Apotome\24h 2	1	0	1	1	0	1	475
5	480	K136Q_I_05.czi	\\hih-fileserver.neurologie.uni-tuebingen.de\HIH\Public\Jorge\Immunofluorescence\Exp. 267\Apotome\24h 2	1	0	1	1	0	1	480
5	481	K136Q_I_05.czi	\\hih-fileserver.neurologie.uni-tuebingen.de\HIH\Public\Jorge\Immunofluorescence\Exp. 267\Apotome\24h 2	1	0	1	1	0	1	481
1	35	K136Q_I_01.czi	\\hih-fileserver.neurologie.uni-tuebingen.de\HIH\Public\Jorge\Immunofluorescence\Exp. 267\Apotome\24h 2	2	0	1	1	0	1	35
1	36	K136Q_I_01.czi	\\hih-fileserver.neurologie.uni-tuebingen.de\HIH\Public\Jorge\Immunofluorescence\Exp. 267\Apotome\24h 2	2	0	1	1	0	1	36
1	59	K136Q_I_01.czi	\\hih-fileserver.neurologie.uni-tuebingen.de\HIH\Public\Jorge\Immunofluorescence\Exp. 267\Apotome\24h 2	2	0	1	1	0	1	59
2	115	K136Q_I_02.czi	\\hih-fileserver.neurologie.uni-tuebingen.de\HIH\Public\Jorge\Immunofluorescence\Exp. 267\Apotome\24h 2	2	0	1	1	0	1	115
4	50	K136Q_I_04.czi	\\hih-fileserver.neurologie.uni-tuebingen.de\HIH\Public\Jorge\Immunofluorescence\Exp. 267\Apotome\24h 2	2	0	1	1	0	1	50
4	52	K136Q_I_04.czi	\\hih-fileserver.neurologie.uni-tuebingen.de\HIH\Public\Jorge\Immunofluorescence\Exp. 267\Apotome\24h 2	2	0	1	1	0	1	52
4	117	K136Q_I_04.czi	\\hih-fileserver.neurologie.uni-tuebingen.de\HIH\Public\Jorge\Immunofluorescence\Exp. 267\Apotome\24h 2	2	0	1	1	0	1	117
4	166	K136Q_I_04.czi	\\hih-fileserver.neurologie.uni-tuebingen.de\HIH\Public\Jorge\Immunofluorescence\Exp. 267\Apotome\24h 2	2	0	1	1	0	1	166
4	204	K136Q_I_04.czi	\\hih-fileserver.neurologie.uni-tuebingen.de\HIH\Public\Jorge\Immunofluorescence\Exp. 267\Apotome\24h 2	2	0	1	1	0	1	204
4	461	K136Q_I_04.czi	\\hih-fileserver.neurologie.uni-tuebingen.de\HIH\Public\Jorge\Immunofluorescence\Exp. 267\Apotome\24h 2	2	0	1	1	0	1	461
4	484	K136Q_I_04.czi	\\hih-fileserver.neurologie.uni-tuebingen.de\HIH\Public\Jorge\Immunofluorescence\Exp. 267\Apotome\24h 2	2	0	1	1	0	1	484
4	489	K136Q_I_04.czi	\\hih-fileserver.neurologie.uni-tuebingen.de\HIH\Public\Jorge\Immunofluorescence\Exp. 267\Apotome\24h 2	2	0	1	1	0	1	489
4	504	K136Q_I_04.czi	\\hih-fileserver.neurologie.uni-tuebingen.de\HIH\Public\Jorge\Immunofluorescence\Exp. 267\Apotome\24h 2	2	0	1	1	0	1	504
4	507	K136Q_I_04.czi	\\hih-fileserver.neurologie.uni-tuebingen.de\HIH\Public\Jorge\Immunofluorescence\Exp. 267\Apotome\24h 2	2	0	1	1	0	1	507
6	79	K136Q_I_06.czi	\\hih-fileserver.neurologie.uni-tuebingen.de\HIH\Public\Jorge\Immunofluorescence\Exp. 267\Apotome\24h 2	2	0	1	1	0	1	79
6	82	K136Q_I_06.czi	\\hih-fileserver.neurologie.uni-tuebingen.de\HIH\Public\Jorge\Immunofluorescence\Exp. 267\Apotome\24h 2	2	0	1	1	0	1	82
6	97	K136Q_I_06.czi	\\hih-fileserver.neurologie.uni-tuebingen.de\HIH\Public\Jorge\Immunofluorescence\Exp. 267\Apotome\24h 2	2	0	1	1	0	1	97
6	213	K136Q_I_06.czi	\\hih-fileserver.neurologie.uni-tuebingen.de\HIH\Public\Jorge\Immunofluorescence\Exp. 267\Apotome\24h 2	2	0	1	1	0	1	213
6	242	K136Q_I_06.czi	\\hih-fileserver.neurologie.uni-tuebingen.de\HIH\Public\Jorge\Immunofluorescence\Exp. 267\Apotome\24h 2	2	0	1	1	0	1	242
7	85	K136Q_I_07.czi	\\hih-fileserver.neurologie.uni-tuebingen.de\HIH\Public\Jorge\Immunofluorescence\Exp. 267\Apotome\24h 2	2	0	1	1	0	1	85
7	127	K136Q_I_07.czi	\\hih-fileserver.neurologie.uni-tuebingen.de\HIH\Public\Jorge\Immunofluorescence\Exp. 267\Apotome\24h 2	2	0	1	1	0	1	127
7	191	K136Q_I_07.czi	\\hih-fileserver.neurologie.uni-tuebingen.de\HIH\Public\Jorge\Immunofluorescence\Exp. 267\Apotome\24h 2	2	0	1	1	0	1	191
7	220	K136Q_I_07.czi	\\hih-fileserver.neurologie.uni-tuebingen.de\HIH\Public\Jorge\Immunofluorescence\Exp. 267\Apotome\24h 2	2	0	1	1	0	1	220
7	257	K136Q_I_07.czi	\\hih-fileserver.neurologie.uni-tuebingen.de\HIH\Public\Jorge\Immunofluorescence\Exp. 267\Apotome\24h 2	2	0	1	1	0	1	257
7	292	K136Q_I_07.czi	\\hih-fileserver.neurologie.uni-tuebingen.de\HIH\Public\Jorge\Immunofluorescence\Exp. 267\Apotome\24h 2	2	0	1	1	0	1	292
7	376	K136Q_I_07.czi	\\hih-fileserver.neurologie.uni-tuebingen.de\HIH\Public\Jorge\Immunofluorescence\Exp. 267\Apotome\24h 2	2	0	1	1	0	1	376
7	421	K136Q_I_07.czi	\\hih-fileserver.neurologie.uni-tuebingen.de\HIH\Public\Jorge\Immunofluorescence\Exp. 267\Apotome\24h 2	2	0	1	1	0	1	421
7	474	K136Q_I_07.czi	\\hih-fileserver.neurologie.uni-tuebingen.de\HIH\Public\Jorge\Immunofluorescence\Exp. 267\Apotome\24h 2	2	0	1	1	0	1	474
7	502	K136Q_I_07.czi	\\hih-fileserver.neurologie.uni-tuebingen.de\HIH\Public\Jorge\Immunofluorescence\Exp. 267\Apotome\24h 2	2	0	1	1	0	1	502
7	571	K136Q_I_07.czi	\\hih-fileserver.neurologie.uni-tuebingen.de\HIH\Public\Jorge\Immunofluorescence\Exp. 267\Apotome\24h 2	2	0	1	1	0	1	571
7	582	K136Q_I_07.czi	\\hih-fileserver.neurologie.uni-tuebingen.de\HIH\Public\Jorge\Immunofluorescence\Exp. 267\Apotome\24h 2	2	0	1	1	0	1	582
7	613	K136Q_I_07.czi	\\hih-fileserver.neurologie.uni-tuebingen.de\HIH\Public\Jorge\Immunofluorescence\Exp. 267\Apotome\24h 2	2	0	1	1	0	1	613
7	672	K136Q_I_07.czi	\\hih-fileserver.neurologie.uni-tuebingen.de\HIH\Public\Jorge\Immunofluorescence\Exp. 267\Apotome\24h 2	2	0	1	1	0	1	672
7	794	K136Q_I_07.czi	\\hih-fileserver.neurologie.uni-tuebingen.de\HIH\Public\Jorge\Immunofluorescence\Exp. 267\Apotome\24h 2	2	0	1	1	0	1	794
7	854	K136Q_I_07.czi	\\hih-fileserver.neurologie.uni-tuebingen.de\HIH\Public\Jorge\Immunofluorescence\Exp. 267\Apotome\24h 2	2	0	1	1	0	1	854
8	171	K136Q_I_08.czi	\\hih-fileserver.neurologie.uni-tuebingen.de\HIH\Public\Jorge\Immunofluorescence\Exp. 267\Apotome\24h 2	2	0	1	1	0	1	171
8	176	K136Q_I_08.czi	\\hih-fileserver.neurologie.uni-tuebingen.de\HIH\Public\Jorge\Immunofluorescence\Exp. 267\Apotome\24h 2	2	0	1	1	0	1	176
8	224	K136Q_I_08.czi	\\hih-fileserver.neurologie.uni-tuebingen.de\HIH\Public\Jorge\Immunofluorescence\Exp. 267\Apotome\24h 2	2	0	1	1	0	1	224
8	239	K136Q_I_08.czi	\\hih-fileserver.neurologie.uni-tuebingen.de\HIH\Public\Jorge\Immunofluorescence\Exp. 267\Apotome\24h 2	2	0	1	1	0	1	239
8	361	K136Q_I_08.czi	\\hih-fileserver.neurologie.uni-tuebingen.de\HIH\Public\Jorge\Immunofluorescence\Exp. 267\Apotome\24h 2	2	0	1	1	0	1	361
8	375	K136Q_I_08.czi	\\hih-fileserver.neurologie.uni-tuebingen.de\HIH\Public\Jorge\Immunofluorescence\Exp. 267\Apotome\24h 2	2	0	1	1	0	1	375
8	384	K136Q_I_08.czi	\\hih-fileserver.neurologie.uni-tuebingen.de\HIH\Public\Jorge\Immunofluorescence\Exp. 267\Apotome\24h 2	2	0	1	1	0	1	384
8	391	K136Q_I_08.czi	\\hih-fileserver.neurologie.uni-tuebingen.de\HIH\Public\Jorge\Immunofluorescence\Exp. 267\Apotome\24h 2	2	0	1	1	0	1	391
8	398	K136Q_I_08.czi	\\hih-fileserver.neurologie.uni-tuebingen.de\HIH\Public\Jorge\Immunofluorescence\Exp. 267\Apotome\24h 2	2	0	1	1	0	1	398
8	449	K136Q_I_08.czi	\\hih-fileserver.neurologie.uni-tuebingen.de\HIH\Public\Jorge\Immunofluorescence\Exp. 267\Apotome\24h 2	2	0	1	1	0	1	449
8	468	K136Q_I_08.czi	\\hih-fileserver.neurologie.uni-tuebingen.de\HIH\Public\Jorge\Immunofluorescence\Exp. 267\Apotome\24h 2	2	0	1	1	0	1	468
8	478	K136Q_I_08.czi	\\hih-fileserver.neurologie.uni-tuebingen.de\HIH\Public\Jorge\Immunofluorescence\Exp. 267\Apotome\24h 2	2	0	1	1	0	1	478
8	515	K136Q_I_08.czi	\\hih-fileserver.neurologie.uni-tuebingen.de\HIH\Public\Jorge\Immunofluorescence\Exp. 267\Apotome\24h 2	2	0	1	1	0	1	515
8	527	K136Q_I_08.czi	\\hih-fileserver.neurologie.uni-tuebingen.de\HIH\Public\Jorge\Immunofluorescence\Exp. 267\Apotome\24h 2	2	0	1	1	0	1	527
8	575	K136Q_I_08.czi	\\hih-fileserver.neurologie.uni-tuebingen.de\HIH\Public\Jorge\Immunofluorescence\Exp. 267\Apotome\24h 2	2	0	1	1	0	1	575
8	611	K136Q_I_08.czi	\\hih-fileserver.neurologie.uni-tuebingen.de\HIH\Public\Jorge\Immunofluorescence\Exp. 267\Apotome\24h 2	2	0	1	1	0	1	611
8	708	K136Q_I_08.czi	\\hih-fileserver.neurologie.uni-tuebingen.de\HIH\Public\Jorge\Immunofluorescence\Exp. 267\Apotome\24h 2	2	0	1	1	0	1	708
9	123	K136Q_I_09.czi	\\hih-fileserver.neurologie.uni-tuebingen.de\HIH\Public\Jorge\Immunofluorescence\Exp. 267\Apotome\24h 2	2	0	1	1	0	1	123
9	126	K136Q_I_09.czi	\\hih-fileserver.neurologie.uni-tuebingen.de\HIH\Public\Jorge\Immunofluorescence\Exp. 267\Apotome\24h 2	2	0	1	1	0	1	126
9	242	K136Q_I_09.czi	\\hih-fileserver.neurologie.uni-tuebingen.de\HIH\Public\Jorge\Immunofluorescence\Exp. 267\Apotome\24h 2	2	0	1	1	0	1	242
9	245	K136Q_I_09.czi	\\hih-fileserver.neurologie.uni-tuebingen.de\HIH\Public\Jorge\Immunofluorescence\Exp. 267\Apotome\24h 2	2	0	1	1	0	1	245
9	247	K136Q_I_09.czi	\\hih-fileserver.neurologie.uni-tuebingen.de\HIH\Public\Jorge\Immunofluorescence\Exp. 267\Apotome\24h 2	2	0	1	1	0	1	247
9	298	K136Q_I_09.czi	\\hih-fileserver.neurologie.uni-tuebingen.de\HIH\Public\Jorge\Immunofluorescence\Exp. 267\Apotome\24h 2	2	0	1	1	0	1	298
9	351	K136Q_I_09.czi	\\hih-fileserver.neurologie.uni-tuebingen.de\HIH\Public\Jorge\Immunofluorescence\Exp. 267\Apotome\24h 2	2	0	1	1	0	1	351
9	375	K136Q_I_09.czi	\\hih-fileserver.neurologie.uni-tuebingen.de\HIH\Public\Jorge\Immunofluorescence\Exp. 267\Apotome\24h 2	2	0	1	1	0	1	375
9	401	K136Q_I_09.czi	\\hih-fileserver.neurologie.uni-tuebingen.de\HIH\Public\Jorge\Immunofluorescence\Exp. 267\Apotome\24h 2	2	0	1	1	0	1	401
9	443	K136Q_I_09.czi	\\hih-fileserver.neurologie.uni-tuebingen.de\HIH\Public\Jorge\Immunofluorescence\Exp. 267\Apotome\24h 2	2	0	1	1	0	1	443
9	455	K136Q_I_09.czi	\\hih-fileserver.neurologie.uni-tuebingen.de\HIH\Public\Jorge\Immunofluorescence\Exp. 267\Apotome\24h 2	2	0	1	1	0	1	455
9	465	K136Q_I_09.czi	\\hih-fileserver.neurologie.uni-tuebingen.de\HIH\Public\Jorge\Immunofluorescence\Exp. 267\Apotome\24h 2	2	0	1	1	0	1	465
9	479	K136Q_I_09.czi	\\hih-fileserver.neurologie.uni-tuebingen.de\HIH\Public\Jorge\Immunofluorescence\Exp. 267\Apotome\24h 2	2	0	1	1	0	1	479
9	490	K136Q_I_09.czi	\\hih-fileserver.neurologie.uni-tuebingen.de\HIH\Public\Jorge\Immunofluorescence\Exp. 267\Apotome\24h 2	2	0	1	1	0	1	490
9	492	K136Q_I_09.czi	\\hih-fileserver.neurologie.uni-tuebingen.de\HIH\Public\Jorge\Immunofluorescence\Exp. 267\Apotome\24h 2	2	0	1	1	0	1	492
9	496	K136Q_I_09.czi	\\hih-fileserver.neurologie.uni-tuebingen.de\HIH\Public\Jorge\Immunofluorescence\Exp. 267\Apotome\24h 2	2	0	1	1	0	1	496
9	499	K136Q_I_09.czi	\\hih-fileserver.neurologie.uni-tuebingen.de\HIH\Public\Jorge\Immunofluorescence\Exp. 267\Apotome\24h 2	2	0	1	1	0	1	499
9	510	K136Q_I_09.czi	\\hih-fileserver.neurologie.uni-tuebingen.de\HIH\Public\Jorge\Immunofluorescence\Exp. 267\Apotome\24h 2	2	0	1	1	0	1	510
9	512	K136Q_I_09.czi	\\hih-fileserver.neurologie.uni-tuebingen.de\HIH\Public\Jorge\Immunofluorescence\Exp. 267\Apotome\24h 2	2	0	1	1	0	1	512
9	513	K136Q_I_09.czi	\\hih-fileserver.neurologie.uni-tuebingen.de\HIH\Public\Jorge\Immunofluorescence\Exp. 267\Apotome\24h 2	2	0	1	1	0	1	513
9	545	K136Q_I_09.czi	\\hih-fileserver.neurologie.uni-tuebingen.de\HIH\Public\Jorge\Immunofluorescence\Exp. 267\Apotome\24h 2	2	0	1	1	0	1	545
9	566	K136Q_I_09.czi	\\hih-fileserver.neurologie.uni-tuebingen.de\HIH\Public\Jorge\Immunofluorescence\Exp. 267\Apotome\24h 2	2	0	1	1	0	1	566
9	582	K136Q_I_09.czi	\\hih-fileserver.neurologie.uni-tuebingen.de\HIH\Public\Jorge\Immunofluorescence\Exp. 267\Apotome\24h 2	2	0	1	1	0	1	582
9	585	K136Q_I_09.czi	\\hih-fileserver.neurologie.uni-tuebingen.de\HIH\Public\Jorge\Immunofluorescence\Exp. 267\Apotome\24h 2	2	0	1	1	0	1	585
9	604	K136Q_I_09.czi	\\hih-fileserver.neurologie.uni-tuebingen.de\HIH\Public\Jorge\Immunofluorescence\Exp. 267\Apotome\24h 2	2	0	1	1	0	1	604
9	612	K136Q_I_09.czi	\\hih-fileserver.neurologie.uni-tuebingen.de\HIH\Public\Jorge\Immunofluorescence\Exp. 267\Apotome\24h 2	2	0	1	1	0	1	612
9	616	K136Q_I_09.czi	\\hih-fileserver.neurologie.uni-tuebingen.de\HIH\Public\Jorge\Immunofluorescence\Exp. 267\Apotome\24h 2	2	0	1	1	0	1	616
9	635	K136Q_I_09.czi	\\hih-fileserver.neurologie.uni-tuebingen.de\HIH\Public\Jorge\Immunofluorescence\Exp. 267\Apotome\24h 2	2	0	1	1	0	1	635
9	641	K136Q_I_09.czi	\\hih-fileserver.neurologie.uni-tuebingen.de\HIH\Public\Jorge\Immunofluorescence\Exp. 267\Apotome\24h 2	2	0	1	1	0	1	641
9	662	K136Q_I_09.czi	\\hih-fileserver.neurologie.uni-tuebingen.de\HIH\Public\Jorge\Immunofluorescence\Exp. 267\Apotome\24h 2	2	0	1	1	0	1	662
9	672	K136Q_I_09.czi	\\hih-fileserver.neurologie.uni-tuebingen.de\HIH\Public\Jorge\Immunofluorescence\Exp. 267\Apotome\24h 2	2	0	1	1	0	1	672
9	698	K136Q_I_09.czi	\\hih-fileserver.neurologie.uni-tuebingen.de\HIH\Public\Jorge\Immunofluorescence\Exp. 267\Apotome\24h 2	2	0	1	1	0	1	698
9	701	K136Q_I_09.czi	\\hih-fileserver.neurologie.uni-tuebingen.de\HIH\Public\Jorge\Immunofluorescence\Exp. 267\Apotome\24h 2	2	0	1	1	0	1	701
9	702	K136Q_I_09.czi	\\hih-fileserver.neurologie.uni-tuebingen.de\HIH\Public\Jorge\Immunofluorescence\Exp. 267\Apotome\24h 2	2	0	1	1	0	1	702
9	714	K136Q_I_09.czi	\\hih-fileserver.neurologie.uni-tuebingen.de\HIH\Public\Jorge\Immunofluorescence\Exp. 267\Apotome\24h 2	2	0	1	1	0	1	714
9	744	K136Q_I_09.czi	\\hih-fileserver.neurologie.uni-tuebingen.de\HIH\Public\Jorge\Immunofluorescence\Exp. 267\Apotome\24h 2	2	0	1	1	0	1	744
9	748	K136Q_I_09.czi	\\hih-fileserver.neurologie.uni-tuebingen.de\HIH\Public\Jorge\Immunofluorescence\Exp. 267\Apotome\24h 2	2	0	1	1	0	1	748
9	752	K136Q_I_09.czi	\\hih-fileserver.neurologie.uni-tuebingen.de\HIH\Public\Jorge\Immunofluorescence\Exp. 267\Apotome\24h 2	2	0	1	1	0	1	752
9	769	K136Q_I_09.czi	\\hih-fileserver.neurologie.uni-tuebingen.de\HIH\Public\Jorge\Immunofluorescence\Exp. 267\Apotome\24h 2	2	0	1	1	0	1	769
9	772	K136Q_I_09.czi	\\hih-fileserver.neurologie.uni-tuebingen.de\HIH\Public\Jorge\Immunofluorescence\Exp. 267\Apotome\24h 2	2	0	1	1	0	1	772
9	773	K136Q_I_09.czi	\\hih-fileserver.neurologie.uni-tuebingen.de\HIH\Public\Jorge\Immunofluorescence\Exp. 267\Apotome\24h 2	2	0	1	1	0	1	773
9	778	K136Q_I_09.czi	\\hih-fileserver.neurologie.uni-tuebingen.de\HIH\Public\Jorge\Immunofluorescence\Exp. 267\Apotome\24h 2	2	0	1	1	0	1	778
9	812	K136Q_I_09.czi	\\hih-fileserver.neurologie.uni-tuebingen.de\HIH\Public\Jorge\Immunofluorescence\Exp. 267\Apotome\24h 2	2	0	1	1	0	1	812
10	12	K136Q_I_10.czi	\\hih-fileserver.neurologie.uni-tuebingen.de\HIH\Public\Jorge\Immunofluorescence\Exp. 267\Apotome\24h 2	2	0	1	1	0	1	12
10	14	K136Q_I_10.czi	\\hih-fileserver.neurologie.uni-tuebingen.de\HIH\Public\Jorge\Immunofluorescence\Exp. 267\Apotome\24h 2	2	0	1	1	0	1	14
10	16	K136Q_I_10.czi	\\hih-fileserver.neurologie.uni-tuebingen.de\HIH\Public\Jorge\Immunofluorescence\Exp. 267\Apotome\24h 2	2	0	1	1	0	1	16
10	17	K136Q_I_10.czi	\\hih-fileserver.neurologie.uni-tuebingen.de\HIH\Public\Jorge\Immunofluorescence\Exp. 267\Apotome\24h 2	2	0	1	1	0	1	17
10	27	K136Q_I_10.czi	\\hih-fileserver.neurologie.uni-tuebingen.de\HIH\Public\Jorge\Immunofluorescence\Exp. 267\Apotome\24h 2	2	0	1	1	0	1	27
10	29	K136Q_I_10.czi	\\hih-fileserver.neurologie.uni-tuebingen.de\HIH\Public\Jorge\Immunofluorescence\Exp. 267\Apotome\24h 2	2	0	1	1	0	1	29
10	88	K136Q_I_10.czi	\\hih-fileserver.neurologie.uni-tuebingen.de\HIH\Public\Jorge\Immunofluorescence\Exp. 267\Apotome\24h 2	2	0	1	1	0	1	88
10	157	K136Q_I_10.czi	\\hih-fileserver.neurologie.uni-tuebingen.de\HIH\Public\Jorge\Immunofluorescence\Exp. 267\Apotome\24h 2	2	0	1	1	0	1	157
10	163	K136Q_I_10.czi	\\hih-fileserver.neurologie.uni-tuebingen.de\HIH\Public\Jorge\Immunofluorescence\Exp. 267\Apotome\24h 2	2	0	1	1	0	1	163
10	275	K136Q_I_10.czi	\\hih-fileserver.neurologie.uni-tuebingen.de\HIH\Public\Jorge\Immunofluorescence\Exp. 267\Apotome\24h 2	2	0	1	1	0	1	275
11	11	K136Q_I_11.czi	\\hih-fileserver.neurologie.uni-tuebingen.de\HIH\Public\Jorge\Immunofluorescence\Exp. 267\Apotome\24h 2	2	0	1	1	0	1	11
11	45	K136Q_I_11.czi	\\hih-fileserver.neurologie.uni-tuebingen.de\HIH\Public\Jorge\Immunofluorescence\Exp. 267\Apotome\24h 2	2	0	1	1	0	1	45
11	57	K136Q_I_11.czi	\\hih-fileserver.neurologie.uni-tuebingen.de\HIH\Public\Jorge\Immunofluorescence\Exp. 267\Apotome\24h 2	2	0	1	1	0	1	57
11	130	K136Q_I_11.czi	\\hih-fileserver.neurologie.uni-tuebingen.de\HIH\Public\Jorge\Immunofluorescence\Exp. 267\Apotome\24h 2	2	0	1	1	0	1	130
11	167	K136Q_I_11.czi	\\hih-fileserver.neurologie.uni-tuebingen.de\HIH\Public\Jorge\Immunofluorescence\Exp. 267\Apotome\24h 2	2	0	1	1	0	1	167
11	244	K136Q_I_11.czi	\\hih-fileserver.neurologie.uni-tuebingen.de\HIH\Public\Jorge\Immunofluorescence\Exp. 267\Apotome\24h 2	2	0	1	1	0	1	244
11	276	K136Q_I_11.czi	\\hih-fileserver.neurologie.uni-tuebingen.de\HIH\Public\Jorge\Immunofluorescence\Exp. 267\Apotome\24h 2	2	0	1	1	0	1	276
11	294	K136Q_I_11.czi	\\hih-fileserver.neurologie.uni-tuebingen.de\HIH\Public\Jorge\Immunofluorescence\Exp. 267\Apotome\24h 2	2	0	1	1	0	1	294
11	303	K136Q_I_11.czi	\\hih-fileserver.neurologie.uni-tuebingen.de\HIH\Public\Jorge\Immunofluorescence\Exp. 267\Apotome\24h 2	2	0	1	1	0	1	303
11	367	K136Q_I_11.czi	\\hih-fileserver.neurologie.uni-tuebingen.de\HIH\Public\Jorge\Immunofluorescence\Exp. 267\Apotome\24h 2	2	0	1	1	0	1	367
11	390	K136Q_I_11.czi	\\hih-fileserver.neurologie.uni-tuebingen.de\HIH\Public\Jorge\Immunofluorescence\Exp. 267\Apotome\24h 2	2	0	1	1	0	1	390
11	409	K136Q_I_11.czi	\\hih-fileserver.neurologie.uni-tuebingen.de\HIH\Public\Jorge\Immunofluorescence\Exp. 267\Apotome\24h 2	2	0	1	1	0	1	409
11	459	K136Q_I_11.czi	\\hih-fileserver.neurologie.uni-tuebingen.de\HIH\Public\Jorge\Immunofluorescence\Exp. 267\Apotome\24h 2	2	0	1	1	0	1	459
11	467	K136Q_I_11.czi	\\hih-fileserver.neurologie.uni-tuebingen.de\HIH\Public\Jorge\Immunofluorescence\Exp. 267\Apotome\24h 2	2	0	1	1	0	1	467
11	479	K136Q_I_11.czi	\\hih-fileserver.neurologie.uni-tuebingen.de\HIH\Public\Jorge\Immunofluorescence\Exp. 267\Apotome\24h 2	2	0	1	1	0	1	479
11	508	K136Q_I_11.czi	\\hih-fileserver.neurologie.uni-tuebingen.de\HIH\Public\Jorge\Immunofluorescence\Exp. 267\Apotome\24h 2	2	0	1	1	0	1	508
11	512	K136Q_I_11.czi	\\hih-fileserver.neurologie.uni-tuebingen.de\HIH\Public\Jorge\Immunofluorescence\Exp. 267\Apotome\24h 2	2	0	1	1	0	1	512
11	538	K136Q_I_11.czi	\\hih-fileserver.neurologie.uni-tuebingen.de\HIH\Public\Jorge\Immunofluorescence\Exp. 267\Apotome\24h 2	2	0	1	1	0	1	538
11	593	K136Q_I_11.czi	\\hih-fileserver.neurologie.uni-tuebingen.de\HIH\Public\Jorge\Immunofluorescence\Exp. 267\Apotome\24h 2	2	0	1	1	0	1	593
12	1	K136Q_I_12.czi	\\hih-fileserver.neurologie.uni-tuebingen.de\HIH\Public\Jorge\Immunofluorescence\Exp. 267\Apotome\24h 2	2	0	1	1	0	1	1
12	4	K136Q_I_12.czi	\\hih-fileserver.neurologie.uni-tuebingen.de\HIH\Public\Jorge\Immunofluorescence\Exp. 267\Apotome\24h 2	2	0	1	1	0	1	4
12	9	K136Q_I_12.czi	\\hih-fileserver.neurologie.uni-tuebingen.de\HIH\Public\Jorge\Immunofluorescence\Exp. 267\Apotome\24h 2	2	0	1	1	0	1	9
12	10	K136Q_I_12.czi	\\hih-fileserver.neurologie.uni-tuebingen.de\HIH\Public\Jorge\Immunofluorescence\Exp. 267\Apotome\24h 2	2	0	1	1	0	1	10
12	16	K136Q_I_12.czi	\\hih-fileserver.neurologie.uni-tuebingen.de\HIH\Public\Jorge\Immunofluorescence\Exp. 267\Apotome\24h 2	2	0	1	1	0	1	16
12	26	K136Q_I_12.czi	\\hih-fileserver.neurologie.uni-tuebingen.de\HIH\Public\Jorge\Immunofluorescence\Exp. 267\Apotome\24h 2	2	0	1	1	0	1	26
12	102	K136Q_I_12.czi	\\hih-fileserver.neurologie.uni-tuebingen.de\HIH\Public\Jorge\Immunofluorescence\Exp. 267\Apotome\24h 2	2	0	1	1	0	1	102
12	232	K136Q_I_12.czi	\\hih-fileserver.neurologie.uni-tuebingen.de\HIH\Public\Jorge\Immunofluorescence\Exp. 267\Apotome\24h 2	2	0	1	1	0	1	232
12	235	K136Q_I_12.czi	\\hih-fileserver.neurologie.uni-tuebingen.de\HIH\Public\Jorge\Immunofluorescence\Exp. 267\Apotome\24h 2	2	0	1	1	0	1	235
12	273	K136Q_I_12.czi	\\hih-fileserver.neurologie.uni-tuebingen.de\HIH\Public\Jorge\Immunofluorescence\Exp. 267\Apotome\24h 2	2	0	1	1	0	1	273
12	383	K136Q_I_12.czi	\\hih-fileserver.neurologie.uni-tuebingen.de\HIH\Public\Jorge\Immunofluorescence\Exp. 267\Apotome\24h 2	2	0	1	1	0	1	383
12	422	K136Q_I_12.czi	\\hih-fileserver.neurologie.uni-tuebingen.de\HIH\Public\Jorge\Immunofluorescence\Exp. 267\Apotome\24h 2	2	0	1	1	0	1	422
12	509	K136Q_I_12.czi	\\hih-fileserver.neurologie.uni-tuebingen.de\HIH\Public\Jorge\Immunofluorescence\Exp. 267\Apotome\24h 2	2	0	1	1	0	1	509
12	594	K136Q_I_12.czi	\\hih-fileserver.neurologie.uni-tuebingen.de\HIH\Public\Jorge\Immunofluorescence\Exp. 267\Apotome\24h 2	2	0	1	1	0	1	594
12	786	K136Q_I_12.czi	\\hih-fileserver.neurologie.uni-tuebingen.de\HIH\Public\Jorge\Immunofluorescence\Exp. 267\Apotome\24h 2	2	0	1	1	0	1	786
12	791	K136Q_I_12.czi	\\hih-fileserver.neurologie.uni-tuebingen.de\HIH\Public\Jorge\Immunofluorescence\Exp. 267\Apotome\24h 2	2	0	1	1	0	1	791
12	799	K136Q_I_12.czi	\\hih-fileserver.neurologie.uni-tuebingen.de\HIH\Public\Jorge\Immunofluorescence\Exp. 267\Apotome\24h 2	2	0	1	1	0	1	799
12	801	K136Q_I_12.czi	\\hih-fileserver.neurologie.uni-tuebingen.de\HIH\Public\Jorge\Immunofluorescence\Exp. 267\Apotome\24h 2	2	0	1	1	0	1	801
12	807	K136Q_I_12.czi	\\hih-fileserver.neurologie.uni-tuebingen.de\HIH\Public\Jorge\Immunofluorescence\Exp. 267\Apotome\24h 2	2	0	1	1	0	1	807
13	14	K136Q_I_13.czi	\\hih-fileserver.neurologie.uni-tuebingen.de\HIH\Public\Jorge\Immunofluorescence\Exp. 267\Apotome\24h 2	2	0	1	1	0	1	14
13	24	K136Q_I_13.czi	\\hih-fileserver.neurologie.uni-tuebingen.de\HIH\Public\Jorge\Immunofluorescence\Exp. 267\Apotome\24h 2	2	0	1	1	0	1	24
13	42	K136Q_I_13.czi	\\hih-fileserver.neurologie.uni-tuebingen.de\HIH\Public\Jorge\Immunofluorescence\Exp. 267\Apotome\24h 2	2	0	1	1	0	1	42
13	65	K136Q_I_13.czi	\\hih-fileserver.neurologie.uni-tuebingen.de\HIH\Public\Jorge\Immunofluorescence\Exp. 267\Apotome\24h 2	2	0	1	1	0	1	65
13	83	K136Q_I_13.czi	\\hih-fileserver.neurologie.uni-tuebingen.de\HIH\Public\Jorge\Immunofluorescence\Exp. 267\Apotome\24h 2	2	0	1	1	0	1	83
13	137	K136Q_I_13.czi	\\hih-fileserver.neurologie.uni-tuebingen.de\HIH\Public\Jorge\Immunofluorescence\Exp. 267\Apotome\24h 2	2	0	1	1	0	1	137
13	138	K136Q_I_13.czi	\\hih-fileserver.neurologie.uni-tuebingen.de\HIH\Public\Jorge\Immunofluorescence\Exp. 267\Apotome\24h 2	2	0	1	1	0	1	138
13	179	K136Q_I_13.czi	\\hih-fileserver.neurologie.uni-tuebingen.de\HIH\Public\Jorge\Immunofluorescence\Exp. 267\Apotome\24h 2	2	0	1	1	0	1	179
13	239	K136Q_I_13.czi	\\hih-fileserver.neurologie.uni-tuebingen.de\HIH\Public\Jorge\Immunofluorescence\Exp. 267\Apotome\24h 2	2	0	1	1	0	1	239
13	240	K136Q_I_13.czi	\\hih-fileserver.neurologie.uni-tuebingen.de\HIH\Public\Jorge\Immunofluorescence\Exp. 267\Apotome\24h 2	2	0	1	1	0	1	240
13	247	K136Q_I_13.czi	\\hih-fileserver.neurologie.uni-tuebingen.de\HIH\Public\Jorge\Immunofluorescence\Exp. 267\Apotome\24h 2	2	0	1	1	0	1	247
13	250	K136Q_I_13.czi	\\hih-fileserver.neurologie.uni-tuebingen.de\HIH\Public\Jorge\Immunofluorescence\Exp. 267\Apotome\24h 2	2	0	1	1	0	1	250
13	260	K136Q_I_13.czi	\\hih-fileserver.neurologie.uni-tuebingen.de\HIH\Public\Jorge\Immunofluorescence\Exp. 267\Apotome\24h 2	2	0	1	1	0	1	260
13	282	K136Q_I_13.czi	\\hih-fileserver.neurologie.uni-tuebingen.de\HIH\Public\Jorge\Immunofluorescence\Exp. 267\Apotome\24h 2	2	0	1	1	0	1	282
13	300	K136Q_I_13.czi	\\hih-fileserver.neurologie.uni-tuebingen.de\HIH\Public\Jorge\Immunofluorescence\Exp. 267\Apotome\24h 2	2	0	1	1	0	1	300
13	399	K136Q_I_13.czi	\\hih-fileserver.neurologie.uni-tuebingen.de\HIH\Public\Jorge\Immunofluorescence\Exp. 267\Apotome\24h 2	2	0	1	1	0	1	399
13	404	K136Q_I_13.czi	\\hih-fileserver.neurologie.uni-tuebingen.de\HIH\Public\Jorge\Immunofluorescence\Exp. 267\Apotome\24h 2	2	0	1	1	0	1	404
13	452	K136Q_I_13.czi	\\hih-fileserver.neurologie.uni-tuebingen.de\HIH\Public\Jorge\Immunofluorescence\Exp. 267\Apotome\24h 2	2	0	1	1	0	1	452
13	480	K136Q_I_13.czi	\\hih-fileserver.neurologie.uni-tuebingen.de\HIH\Public\Jorge\Immunofluorescence\Exp. 267\Apotome\24h 2	2	0	1	1	0	1	480
13	504	K136Q_I_13.czi	\\hih-fileserver.neurologie.uni-tuebingen.de\HIH\Public\Jorge\Immunofluorescence\Exp. 267\Apotome\24h 2	2	0	1	1	0	1	504
13	572	K136Q_I_13.czi	\\hih-fileserver.neurologie.uni-tuebingen.de\HIH\Public\Jorge\Immunofluorescence\Exp. 267\Apotome\24h 2	2	0	1	1	0	1	572
13	577	K136Q_I_13.czi	\\hih-fileserver.neurologie.uni-tuebingen.de\HIH\Public\Jorge\Immunofluorescence\Exp. 267\Apotome\24h 2	2	0	1	1	0	1	577
13	589	K136Q_I_13.czi	\\hih-fileserver.neurologie.uni-tuebingen.de\HIH\Public\Jorge\Immunofluorescence\Exp. 267\Apotome\24h 2	2	0	1	1	0	1	589
13	636	K136Q_I_13.czi	\\hih-fileserver.neurologie.uni-tuebingen.de\HIH\Public\Jorge\Immunofluorescence\Exp. 267\Apotome\24h 2	2	0	1	1	0	1	636
13	653	K136Q_I_13.czi	\\hih-fileserver.neurologie.uni-tuebingen.de\HIH\Public\Jorge\Immunofluorescence\Exp. 267\Apotome\24h 2	2	0	1	1	0	1	653
13	654	K136Q_I_13.czi	\\hih-fileserver.neurologie.uni-tuebingen.de\HIH\Public\Jorge\Immunofluorescence\Exp. 267\Apotome\24h 2	2	0	1	1	0	1	654
13	665	K136Q_I_13.czi	\\hih-fileserver.neurologie.uni-tuebingen.de\HIH\Public\Jorge\Immunofluorescence\Exp. 267\Apotome\24h 2	2	0	1	1	0	1	665
13	666	K136Q_I_13.czi	\\hih-fileserver.neurologie.uni-tuebingen.de\HIH\Public\Jorge\Immunofluorescence\Exp. 267\Apotome\24h 2	2	0	1	1	0	1	666
13	667	K136Q_I_13.czi	\\hih-fileserver.neurologie.uni-tuebingen.de\HIH\Public\Jorge\Immunofluorescence\Exp. 267\Apotome\24h 2	2	0	1	1	0	1	667
13	735	K136Q_I_13.czi	\\hih-fileserver.neurologie.uni-tuebingen.de\HIH\Public\Jorge\Immunofluorescence\Exp. 267\Apotome\24h 2	2	0	1	1	0	1	735
13	745	K136Q_I_13.czi	\\hih-fileserver.neurologie.uni-tuebingen.de\HIH\Public\Jorge\Immunofluorescence\Exp. 267\Apotome\24h 2	2	0	1	1	0	1	745
13	840	K136Q_I_13.czi	\\hih-fileserver.neurologie.uni-tuebingen.de\HIH\Public\Jorge\Immunofluorescence\Exp. 267\Apotome\24h 2	2	0	1	1	0	1	840
13	857	K136Q_I_13.czi	\\hih-fileserver.neurologie.uni-tuebingen.de\HIH\Public\Jorge\Immunofluorescence\Exp. 267\Apotome\24h 2	2	0	1	1	0	1	857
14	15	K136Q_I_14.czi	\\hih-fileserver.neurologie.uni-tuebingen.de\HIH\Public\Jorge\Immunofluorescence\Exp. 267\Apotome\24h 2	2	0	1	1	0	1	15
14	30	K136Q_I_14.czi	\\hih-fileserver.neurologie.uni-tuebingen.de\HIH\Public\Jorge\Immunofluorescence\Exp. 267\Apotome\24h 2	2	0	1	1	0	1	30
14	71	K136Q_I_14.czi	\\hih-fileserver.neurologie.uni-tuebingen.de\HIH\Public\Jorge\Immunofluorescence\Exp. 267\Apotome\24h 2	2	0	1	1	0	1	71
14	129	K136Q_I_14.czi	\\hih-fileserver.neurologie.uni-tuebingen.de\HIH\Public\Jorge\Immunofluorescence\Exp. 267\Apotome\24h 2	2	0	1	1	0	1	129
14	149	K136Q_I_14.czi	\\hih-fileserver.neurologie.uni-tuebingen.de\HIH\Public\Jorge\Immunofluorescence\Exp. 267\Apotome\24h 2	2	0	1	1	0	1	149
14	150	K136Q_I_14.czi	\\hih-fileserver.neurologie.uni-tuebingen.de\HIH\Public\Jorge\Immunofluorescence\Exp. 267\Apotome\24h 2	2	0	1	1	0	1	150
14	176	K136Q_I_14.czi	\\hih-fileserver.neurologie.uni-tuebingen.de\HIH\Public\Jorge\Immunofluorescence\Exp. 267\Apotome\24h 2	2	0	1	1	0	1	176
14	177	K136Q_I_14.czi	\\hih-fileserver.neurologie.uni-tuebingen.de\HIH\Public\Jorge\Immunofluorescence\Exp. 267\Apotome\24h 2	2	0	1	1	0	1	177
14	187	K136Q_I_14.czi	\\hih-fileserver.neurologie.uni-tuebingen.de\HIH\Public\Jorge\Immunofluorescence\Exp. 267\Apotome\24h 2	2	0	1	1	0	1	187
14	188	K136Q_I_14.czi	\\hih-fileserver.neurologie.uni-tuebingen.de\HIH\Public\Jorge\Immunofluorescence\Exp. 267\Apotome\24h 2	2	0	1	1	0	1	188
14	193	K136Q_I_14.czi	\\hih-fileserver.neurologie.uni-tuebingen.de\HIH\Public\Jorge\Immunofluorescence\Exp. 267\Apotome\24h 2	2	0	1	1	0	1	193
14	251	K136Q_I_14.czi	\\hih-fileserver.neurologie.uni-tuebingen.de\HIH\Public\Jorge\Immunofluorescence\Exp. 267\Apotome\24h 2	2	0	1	1	0	1	251
14	280	K136Q_I_14.czi	\\hih-fileserver.neurologie.uni-tuebingen.de\HIH\Public\Jorge\Immunofluorescence\Exp. 267\Apotome\24h 2	2	0	1	1	0	1	280
14	291	K136Q_I_14.czi	\\hih-fileserver.neurologie.uni-tuebingen.de\HIH\Public\Jorge\Immunofluorescence\Exp. 267\Apotome\24h 2	2	0	1	1	0	1	291
14	292	K136Q_I_14.czi	\\hih-fileserver.neurologie.uni-tuebingen.de\HIH\Public\Jorge\Immunofluorescence\Exp. 267\Apotome\24h 2	2	0	1	1	0	1	292
14	330	K136Q_I_14.czi	\\hih-fileserver.neurologie.uni-tuebingen.de\HIH\Public\Jorge\Immunofluorescence\Exp. 267\Apotome\24h 2	2	0	1	1	0	1	330
14	347	K136Q_I_14.czi	\\hih-fileserver.neurologie.uni-tuebingen.de\HIH\Public\Jorge\Immunofluorescence\Exp. 267\Apotome\24h 2	2	0	1	1	0	1	347
14	354	K136Q_I_14.czi	\\hih-fileserver.neurologie.uni-tuebingen.de\HIH\Public\Jorge\Immunofluorescence\Exp. 267\Apotome\24h 2	2	0	1	1	0	1	354
14	478	K136Q_I_14.czi	\\hih-fileserver.neurologie.uni-tuebingen.de\HIH\Public\Jorge\Immunofluorescence\Exp. 267\Apotome\24h 2	2	0	1	1	0	1	478
14	480	K136Q_I_14.czi	\\hih-fileserver.neurologie.uni-tuebingen.de\HIH\Public\Jorge\Immunofluorescence\Exp. 267\Apotome\24h 2	2	0	1	1	0	1	480
14	532	K136Q_I_14.czi	\\hih-fileserver.neurologie.uni-tuebingen.de\HIH\Public\Jorge\Immunofluorescence\Exp. 267\Apotome\24h 2	2	0	1	1	0	1	532
14	555	K136Q_I_14.czi	\\hih-fileserver.neurologie.uni-tuebingen.de\HIH\Public\Jorge\Immunofluorescence\Exp. 267\Apotome\24h 2	2	0	1	1	0	1	555
14	606	K136Q_I_14.czi	\\hih-fileserver.neurologie.uni-tuebingen.de\HIH\Public\Jorge\Immunofluorescence\Exp. 267\Apotome\24h 2	2	0	1	1	0	1	606
14	710	K136Q_I_14.czi	\\hih-fileserver.neurologie.uni-tuebingen.de\HIH\Public\Jorge\Immunofluorescence\Exp. 267\Apotome\24h 2	2	0	1	1	0	1	710
14	764	K136Q_I_14.czi	\\hih-fileserver.neurologie.uni-tuebingen.de\HIH\Public\Jorge\Immunofluorescence\Exp. 267\Apotome\24h 2	2	0	1	1	0	1	764
14	808	K136Q_I_14.czi	\\hih-fileserver.neurologie.uni-tuebingen.de\HIH\Public\Jorge\Immunofluorescence\Exp. 267\Apotome\24h 2	2	0	1	1	0	1	808
14	852	K136Q_I_14.czi	\\hih-fileserver.neurologie.uni-tuebingen.de\HIH\Public\Jorge\Immunofluorescence\Exp. 267\Apotome\24h 2	2	0	1	1	0	1	852
14	864	K136Q_I_14.czi	\\hih-fileserver.neurologie.uni-tuebingen.de\HIH\Public\Jorge\Immunofluorescence\Exp. 267\Apotome\24h 2	2	0	1	1	0	1	864
14	904	K136Q_I_14.czi	\\hih-fileserver.neurologie.uni-tuebingen.de\HIH\Public\Jorge\Immunofluorescence\Exp. 267\Apotome\24h 2	2	0	1	1	0	1	904
15	8	K136Q_I_15.czi	\\hih-fileserver.neurologie.uni-tuebingen.de\HIH\Public\Jorge\Immunofluorescence\Exp. 267\Apotome\24h 2	2	0	1	1	0	1	8
15	147	K136Q_I_15.czi	\\hih-fileserver.neurologie.uni-tuebingen.de\HIH\Public\Jorge\Immunofluorescence\Exp. 267\Apotome\24h 2	2	0	1	1	0	1	147
15	220	K136Q_I_15.czi	\\hih-fileserver.neurologie.uni-tuebingen.de\HIH\Public\Jorge\Immunofluorescence\Exp. 267\Apotome\24h 2	2	0	1	1	0	1	220
16	1	K136Q_I_16.czi	\\hih-fileserver.neurologie.uni-tuebingen.de\HIH\Public\Jorge\Immunofluorescence\Exp. 267\Apotome\24h 2	2	0	1	1	0	1	1
16	3	K136Q_I_16.czi	\\hih-fileserver.neurologie.uni-tuebingen.de\HIH\Public\Jorge\Immunofluorescence\Exp. 267\Apotome\24h 2	2	0	1	1	0	1	3
16	9	K136Q_I_16.czi	\\hih-fileserver.neurologie.uni-tuebingen.de\HIH\Public\Jorge\Immunofluorescence\Exp. 267\Apotome\24h 2	2	0	1	1	0	1	9
16	16	K136Q_I_16.czi	\\hih-fileserver.neurologie.uni-tuebingen.de\HIH\Public\Jorge\Immunofluorescence\Exp. 267\Apotome\24h 2	2	0	1	1	0	1	16
16	18	K136Q_I_16.czi	\\hih-fileserver.neurologie.uni-tuebingen.de\HIH\Public\Jorge\Immunofluorescence\Exp. 267\Apotome\24h 2	2	0	1	1	0	1	18
16	25	K136Q_I_16.czi	\\hih-fileserver.neurologie.uni-tuebingen.de\HIH\Public\Jorge\Immunofluorescence\Exp. 267\Apotome\24h 2	2	0	1	1	0	1	25
16	31	K136Q_I_16.czi	\\hih-fileserver.neurologie.uni-tuebingen.de\HIH\Public\Jorge\Immunofluorescence\Exp. 267\Apotome\24h 2	2	0	1	1	0	1	31
16	32	K136Q_I_16.czi	\\hih-fileserver.neurologie.uni-tuebingen.de\HIH\Public\Jorge\Immunofluorescence\Exp. 267\Apotome\24h 2	2	0	1	1	0	1	32
16	50	K136Q_I_16.czi	\\hih-fileserver.neurologie.uni-tuebingen.de\HIH\Public\Jorge\Immunofluorescence\Exp. 267\Apotome\24h 2	2	0	1	1	0	1	50
16	60	K136Q_I_16.czi	\\hih-fileserver.neurologie.uni-tuebingen.de\HIH\Public\Jorge\Immunofluorescence\Exp. 267\Apotome\24h 2	2	0	1	1	0	1	60
16	62	K136Q_I_16.czi	\\hih-fileserver.neurologie.uni-tuebingen.de\HIH\Public\Jorge\Immunofluorescence\Exp. 267\Apotome\24h 2	2	0	1	1	0	1	62
16	82	K136Q_I_16.czi	\\hih-fileserver.neurologie.uni-tuebingen.de\HIH\Public\Jorge\Immunofluorescence\Exp. 267\Apotome\24h 2	2	0	1	1	0	1	82
16	83	K136Q_I_16.czi	\\hih-fileserver.neurologie.uni-tuebingen.de\HIH\Public\Jorge\Immunofluorescence\Exp. 267\Apotome\24h 2	2	0	1	1	0	1	83
16	102	K136Q_I_16.czi	\\hih-fileserver.neurologie.uni-tuebingen.de\HIH\Public\Jorge\Immunofluorescence\Exp. 267\Apotome\24h 2	2	0	1	1	0	1	102
16	103	K136Q_I_16.czi	\\hih-fileserver.neurologie.uni-tuebingen.de\HIH\Public\Jorge\Immunofluorescence\Exp. 267\Apotome\24h 2	2	0	1	1	0	1	103
16	115	K136Q_I_16.czi	\\hih-fileserver.neurologie.uni-tuebingen.de\HIH\Public\Jorge\Immunofluorescence\Exp. 267\Apotome\24h 2	2	0	1	1	0	1	115
16	124	K136Q_I_16.czi	\\hih-fileserver.neurologie.uni-tuebingen.de\HIH\Public\Jorge\Immunofluorescence\Exp. 267\Apotome\24h 2	2	0	1	1	0	1	124
16	130	K136Q_I_16.czi	\\hih-fileserver.neurologie.uni-tuebingen.de\HIH\Public\Jorge\Immunofluorescence\Exp. 267\Apotome\24h 2	2	0	1	1	0	1	130
16	137	K136Q_I_16.czi	\\hih-fileserver.neurologie.uni-tuebingen.de\HIH\Public\Jorge\Immunofluorescence\Exp. 267\Apotome\24h 2	2	0	1	1	0	1	137
16	139	K136Q_I_16.czi	\\hih-fileserver.neurologie.uni-tuebingen.de\HIH\Public\Jorge\Immunofluorescence\Exp. 267\Apotome\24h 2	2	0	1	1	0	1	139
16	142	K136Q_I_16.czi	\\hih-fileserver.neurologie.uni-tuebingen.de\HIH\Public\Jorge\Immunofluorescence\Exp. 267\Apotome\24h 2	2	0	1	1	0	1	142
16	147	K136Q_I_16.czi	\\hih-fileserver.neurologie.uni-tuebingen.de\HIH\Public\Jorge\Immunofluorescence\Exp. 267\Apotome\24h 2	2	0	1	1	0	1	147
16	155	K136Q_I_16.czi	\\hih-fileserver.neurologie.uni-tuebingen.de\HIH\Public\Jorge\Immunofluorescence\Exp. 267\Apotome\24h 2	2	0	1	1	0	1	155
16	157	K136Q_I_16.czi	\\hih-fileserver.neurologie.uni-tuebingen.de\HIH\Public\Jorge\Immunofluorescence\Exp. 267\Apotome\24h 2	2	0	1	1	0	1	157
16	173	K136Q_I_16.czi	\\hih-fileserver.neurologie.uni-tuebingen.de\HIH\Public\Jorge\Immunofluorescence\Exp. 267\Apotome\24h 2	2	0	1	1	0	1	173
16	179	K136Q_I_16.czi	\\hih-fileserver.neurologie.uni-tuebingen.de\HIH\Public\Jorge\Immunofluorescence\Exp. 267\Apotome\24h 2	2	0	1	1	0	1	179
16	207	K136Q_I_16.czi	\\hih-fileserver.neurologie.uni-tuebingen.de\HIH\Public\Jorge\Immunofluorescence\Exp. 267\Apotome\24h 2	2	0	1	1	0	1	207
16	208	K136Q_I_16.czi	\\hih-fileserver.neurologie.uni-tuebingen.de\HIH\Public\Jorge\Immunofluorescence\Exp. 267\Apotome\24h 2	2	0	1	1	0	1	208
16	212	K136Q_I_16.czi	\\hih-fileserver.neurologie.uni-tuebingen.de\HIH\Public\Jorge\Immunofluorescence\Exp. 267\Apotome\24h 2	2	0	1	1	0	1	212
16	287	K136Q_I_16.czi	\\hih-fileserver.neurologie.uni-tuebingen.de\HIH\Public\Jorge\Immunofluorescence\Exp. 267\Apotome\24h 2	2	0	1	1	0	1	287
16	291	K136Q_I_16.czi	\\hih-fileserver.neurologie.uni-tuebingen.de\HIH\Public\Jorge\Immunofluorescence\Exp. 267\Apotome\24h 2	2	0	1	1	0	1	291
16	294	K136Q_I_16.czi	\\hih-fileserver.neurologie.uni-tuebingen.de\HIH\Public\Jorge\Immunofluorescence\Exp. 267\Apotome\24h 2	2	0	1	1	0	1	294
16	303	K136Q_I_16.czi	\\hih-fileserver.neurologie.uni-tuebingen.de\HIH\Public\Jorge\Immunofluorescence\Exp. 267\Apotome\24h 2	2	0	1	1	0	1	303
16	305	K136Q_I_16.czi	\\hih-fileserver.neurologie.uni-tuebingen.de\HIH\Public\Jorge\Immunofluorescence\Exp. 267\Apotome\24h 2	2	0	1	1	0	1	305
16	312	K136Q_I_16.czi	\\hih-fileserver.neurologie.uni-tuebingen.de\HIH\Public\Jorge\Immunofluorescence\Exp. 267\Apotome\24h 2	2	0	1	1	0	1	312
16	331	K136Q_I_16.czi	\\hih-fileserver.neurologie.uni-tuebingen.de\HIH\Public\Jorge\Immunofluorescence\Exp. 267\Apotome\24h 2	2	0	1	1	0	1	331
16	340	K136Q_I_16.czi	\\hih-fileserver.neurologie.uni-tuebingen.de\HIH\Public\Jorge\Immunofluorescence\Exp. 267\Apotome\24h 2	2	0	1	1	0	1	340
16	341	K136Q_I_16.czi	\\hih-fileserver.neurologie.uni-tuebingen.de\HIH\Public\Jorge\Immunofluorescence\Exp. 267\Apotome\24h 2	2	0	1	1	0	1	341
16	355	K136Q_I_16.czi	\\hih-fileserver.neurologie.uni-tuebingen.de\HIH\Public\Jorge\Immunofluorescence\Exp. 267\Apotome\24h 2	2	0	1	1	0	1	355
16	509	K136Q_I_16.czi	\\hih-fileserver.neurologie.uni-tuebingen.de\HIH\Public\Jorge\Immunofluorescence\Exp. 267\Apotome\24h 2	2	0	1	1	0	1	509
16	515	K136Q_I_16.czi	\\hih-fileserver.neurologie.uni-tuebingen.de\HIH\Public\Jorge\Immunofluorescence\Exp. 267\Apotome\24h 2	2	0	1	1	0	1	515
16	518	K136Q_I_16.czi	\\hih-fileserver.neurologie.uni-tuebingen.de\HIH\Public\Jorge\Immunofluorescence\Exp. 267\Apotome\24h 2	2	0	1	1	0	1	518
16	543	K136Q_I_16.czi	\\hih-fileserver.neurologie.uni-tuebingen.de\HIH\Public\Jorge\Immunofluorescence\Exp. 267\Apotome\24h 2	2	0	1	1	0	1	543
16	553	K136Q_I_16.czi	\\hih-fileserver.neurologie.uni-tuebingen.de\HIH\Public\Jorge\Immunofluorescence\Exp. 267\Apotome\24h 2	2	0	1	1	0	1	553
16	599	K136Q_I_16.czi	\\hih-fileserver.neurologie.uni-tuebingen.de\HIH\Public\Jorge\Immunofluorescence\Exp. 267\Apotome\24h 2	2	0	1	1	0	1	599
16	647	K136Q_I_16.czi	\\hih-fileserver.neurologie.uni-tuebingen.de\HIH\Public\Jorge\Immunofluorescence\Exp. 267\Apotome\24h 2	2	0	1	1	0	1	647
16	707	K136Q_I_16.czi	\\hih-fileserver.neurologie.uni-tuebingen.de\HIH\Public\Jorge\Immunofluorescence\Exp. 267\Apotome\24h 2	2	0	1	1	0	1	707
16	760	K136Q_I_16.czi	\\hih-fileserver.neurologie.uni-tuebingen.de\HIH\Public\Jorge\Immunofluorescence\Exp. 267\Apotome\24h 2	2	0	1	1	0	1	760
16	761	K136Q_I_16.czi	\\hih-fileserver.neurologie.uni-tuebingen.de\HIH\Public\Jorge\Immunofluorescence\Exp. 267\Apotome\24h 2	2	0	1	1	0	1	761
16	762	K136Q_I_16.czi	\\hih-fileserver.neurologie.uni-tuebingen.de\HIH\Public\Jorge\Immunofluorescence\Exp. 267\Apotome\24h 2	2	0	1	1	0	1	762
16	799	K136Q_I_16.czi	\\hih-fileserver.neurologie.uni-tuebingen.de\HIH\Public\Jorge\Immunofluorescence\Exp. 267\Apotome\24h 2	2	0	1	1	0	1	799
16	800	K136Q_I_16.czi	\\hih-fileserver.neurologie.uni-tuebingen.de\HIH\Public\Jorge\Immunofluorescence\Exp. 267\Apotome\24h 2	2	0	1	1	0	1	800
16	832	K136Q_I_16.czi	\\hih-fileserver.neurologie.uni-tuebingen.de\HIH\Public\Jorge\Immunofluorescence\Exp. 267\Apotome\24h 2	2	0	1	1	0	1	832
16	844	K136Q_I_16.czi	\\hih-fileserver.neurologie.uni-tuebingen.de\HIH\Public\Jorge\Immunofluorescence\Exp. 267\Apotome\24h 2	2	0	1	1	0	1	844
16	846	K136Q_I_16.czi	\\hih-fileserver.neurologie.uni-tuebingen.de\HIH\Public\Jorge\Immunofluorescence\Exp. 267\Apotome\24h 2	2	0	1	1	0	1	846
16	849	K136Q_I_16.czi	\\hih-fileserver.neurologie.uni-tuebingen.de\HIH\Public\Jorge\Immunofluorescence\Exp. 267\Apotome\24h 2	2	0	1	1	0	1	849
16	853	K136Q_I_16.czi	\\hih-fileserver.neurologie.uni-tuebingen.de\HIH\Public\Jorge\Immunofluorescence\Exp. 267\Apotome\24h 2	2	0	1	1	0	1	853
16	885	K136Q_I_16.czi	\\hih-fileserver.neurologie.uni-tuebingen.de\HIH\Public\Jorge\Immunofluorescence\Exp. 267\Apotome\24h 2	2	0	1	1	0	1	885
16	891	K136Q_I_16.czi	\\hih-fileserver.neurologie.uni-tuebingen.de\HIH\Public\Jorge\Immunofluorescence\Exp. 267\Apotome\24h 2	2	0	1	1	0	1	891
16	893	K136Q_I_16.czi	\\hih-fileserver.neurologie.uni-tuebingen.de\HIH\Public\Jorge\Immunofluorescence\Exp. 267\Apotome\24h 2	2	0	1	1	0	1	893
16	897	K136Q_I_16.czi	\\hih-fileserver.neurologie.uni-tuebingen.de\HIH\Public\Jorge\Immunofluorescence\Exp. 267\Apotome\24h 2	2	0	1	1	0	1	897
16	914	K136Q_I_16.czi	\\hih-fileserver.neurologie.uni-tuebingen.de\HIH\Public\Jorge\Immunofluorescence\Exp. 267\Apotome\24h 2	2	0	1	1	0	1	914
16	915	K136Q_I_16.czi	\\hih-fileserver.neurologie.uni-tuebingen.de\HIH\Public\Jorge\Immunofluorescence\Exp. 267\Apotome\24h 2	2	0	1	1	0	1	915
16	934	K136Q_I_16.czi	\\hih-fileserver.neurologie.uni-tuebingen.de\HIH\Public\Jorge\Immunofluorescence\Exp. 267\Apotome\24h 2	2	0	1	1	0	1	934
16	937	K136Q_I_16.czi	\\hih-fileserver.neurologie.uni-tuebingen.de\HIH\Public\Jorge\Immunofluorescence\Exp. 267\Apotome\24h 2	2	0	1	1	0	1	937
16	952	K136Q_I_16.czi	\\hih-fileserver.neurologie.uni-tuebingen.de\HIH\Public\Jorge\Immunofluorescence\Exp. 267\Apotome\24h 2	2	0	1	1	0	1	952
16	970	K136Q_I_16.czi	\\hih-fileserver.neurologie.uni-tuebingen.de\HIH\Public\Jorge\Immunofluorescence\Exp. 267\Apotome\24h 2	2	0	1	1	0	1	970
16	987	K136Q_I_16.czi	\\hih-fileserver.neurologie.uni-tuebingen.de\HIH\Public\Jorge\Immunofluorescence\Exp. 267\Apotome\24h 2	2	0	1	1	0	1	987
16	1003	K136Q_I_16.czi	\\hih-fileserver.neurologie.uni-tuebingen.de\HIH\Public\Jorge\Immunofluorescence\Exp. 267\Apotome\24h 2	2	0	1	1	0	1	1003
16	1018	K136Q_I_16.czi	\\hih-fileserver.neurologie.uni-tuebingen.de\HIH\Public\Jorge\Immunofluorescence\Exp. 267\Apotome\24h 2	2	0	1	1	0	1	1018
16	1019	K136Q_I_16.czi	\\hih-fileserver.neurologie.uni-tuebingen.de\HIH\Public\Jorge\Immunofluorescence\Exp. 267\Apotome\24h 2	2	0	1	1	0	1	1019
16	1024	K136Q_I_16.czi	\\hih-fileserver.neurologie.uni-tuebingen.de\HIH\Public\Jorge\Immunofluorescence\Exp. 267\Apotome\24h 2	2	0	1	1	0	1	1024
16	1031	K136Q_I_16.czi	\\hih-fileserver.neurologie.uni-tuebingen.de\HIH\Public\Jorge\Immunofluorescence\Exp. 267\Apotome\24h 2	2	0	1	1	0	1	1031
16	1039	K136Q_I_16.czi	\\hih-fileserver.neurologie.uni-tuebingen.de\HIH\Public\Jorge\Immunofluorescence\Exp. 267\Apotome\24h 2	2	0	1	1	0	1	1039
16	1050	K136Q_I_16.czi	\\hih-fileserver.neurologie.uni-tuebingen.de\HIH\Public\Jorge\Immunofluorescence\Exp. 267\Apotome\24h 2	2	0	1	1	0	1	1050
16	1056	K136Q_I_16.czi	\\hih-fileserver.neurologie.uni-tuebingen.de\HIH\Public\Jorge\Immunofluorescence\Exp. 267\Apotome\24h 2	2	0	1	1	0	1	1056
16	1081	K136Q_I_16.czi	\\hih-fileserver.neurologie.uni-tuebingen.de\HIH\Public\Jorge\Immunofluorescence\Exp. 267\Apotome\24h 2	2	0	1	1	0	1	1081
16	1083	K136Q_I_16.czi	\\hih-fileserver.neurologie.uni-tuebingen.de\HIH\Public\Jorge\Immunofluorescence\Exp. 267\Apotome\24h 2	2	0	1	1	0	1	1083
16	1095	K136Q_I_16.czi	\\hih-fileserver.neurologie.uni-tuebingen.de\HIH\Public\Jorge\Immunofluorescence\Exp. 267\Apotome\24h 2	2	0	1	1	0	1	1095
16	1096	K136Q_I_16.czi	\\hih-fileserver.neurologie.uni-tuebingen.de\HIH\Public\Jorge\Immunofluorescence\Exp. 267\Apotome\24h 2	2	0	1	1	0	1	1096
16	1109	K136Q_I_16.czi	\\hih-fileserver.neurologie.uni-tuebingen.de\HIH\Public\Jorge\Immunofluorescence\Exp. 267\Apotome\24h 2	2	0	1	1	0	1	1109
16	1139	K136Q_I_16.czi	\\hih-fileserver.neurologie.uni-tuebingen.de\HIH\Public\Jorge\Immunofluorescence\Exp. 267\Apotome\24h 2	2	0	1	1	0	1	1139
16	1142	K136Q_I_16.czi	\\hih-fileserver.neurologie.uni-tuebingen.de\HIH\Public\Jorge\Immunofluorescence\Exp. 267\Apotome\24h 2	2	0	1	1	0	1	1142
16	1154	K136Q_I_16.czi	\\hih-fileserver.neurologie.uni-tuebingen.de\HIH\Public\Jorge\Immunofluorescence\Exp. 267\Apotome\24h 2	2	0	1	1	0	1	1154
16	1159	K136Q_I_16.czi	\\hih-fileserver.neurologie.uni-tuebingen.de\HIH\Public\Jorge\Immunofluorescence\Exp. 267\Apotome\24h 2	2	0	1	1	0	1	1159
16	1166	K136Q_I_16.czi	\\hih-fileserver.neurologie.uni-tuebingen.de\HIH\Public\Jorge\Immunofluorescence\Exp. 267\Apotome\24h 2	2	0	1	1	0	1	1166
16	1168	K136Q_I_16.czi	\\hih-fileserver.neurologie.uni-tuebingen.de\HIH\Public\Jorge\Immunofluorescence\Exp. 267\Apotome\24h 2	2	0	1	1	0	1	1168
16	1169	K136Q_I_16.czi	\\hih-fileserver.neurologie.uni-tuebingen.de\HIH\Public\Jorge\Immunofluorescence\Exp. 267\Apotome\24h 2	2	0	1	1	0	1	1169
16	1173	K136Q_I_16.czi	\\hih-fileserver.neurologie.uni-tuebingen.de\HIH\Public\Jorge\Immunofluorescence\Exp. 267\Apotome\24h 2	2	0	1	1	0	1	1173
16	1181	K136Q_I_16.czi	\\hih-fileserver.neurologie.uni-tuebingen.de\HIH\Public\Jorge\Immunofluorescence\Exp. 267\Apotome\24h 2	2	0	1	1	0	1	1181
16	1190	K136Q_I_16.czi	\\hih-fileserver.neurologie.uni-tuebingen.de\HIH\Public\Jorge\Immunofluorescence\Exp. 267\Apotome\24h 2	2	0	1	1	0	1	1190
16	1195	K136Q_I_16.czi	\\hih-fileserver.neurologie.uni-tuebingen.de\HIH\Public\Jorge\Immunofluorescence\Exp. 267\Apotome\24h 2	2	0	1	1	0	1	1195
16	1207	K136Q_I_16.czi	\\hih-fileserver.neurologie.uni-tuebingen.de\HIH\Public\Jorge\Immunofluorescence\Exp. 267\Apotome\24h 2	2	0	1	1	0	1	1207
16	1218	K136Q_I_16.czi	\\hih-fileserver.neurologie.uni-tuebingen.de\HIH\Public\Jorge\Immunofluorescence\Exp. 267\Apotome\24h 2	2	0	1	1	0	1	1218
16	1221	K136Q_I_16.czi	\\hih-fileserver.neurologie.uni-tuebingen.de\HIH\Public\Jorge\Immunofluorescence\Exp. 267\Apotome\24h 2	2	0	1	1	0	1	1221
16	1226	K136Q_I_16.czi	\\hih-fileserver.neurologie.uni-tuebingen.de\HIH\Public\Jorge\Immunofluorescence\Exp. 267\Apotome\24h 2	2	0	1	1	0	1	1226
16	1228	K136Q_I_16.czi	\\hih-fileserver.neurologie.uni-tuebingen.de\HIH\Public\Jorge\Immunofluorescence\Exp. 267\Apotome\24h 2	2	0	1	1	0	1	1228
16	1241	K136Q_I_16.czi	\\hih-fileserver.neurologie.uni-tuebingen.de\HIH\Public\Jorge\Immunofluorescence\Exp. 267\Apotome\24h 2	2	0	1	1	0	1	1241
16	1250	K136Q_I_16.czi	\\hih-fileserver.neurologie.uni-tuebingen.de\HIH\Public\Jorge\Immunofluorescence\Exp. 267\Apotome\24h 2	2	0	1	1	0	1	1250
16	1263	K136Q_I_16.czi	\\hih-fileserver.neurologie.uni-tuebingen.de\HIH\Public\Jorge\Immunofluorescence\Exp. 267\Apotome\24h 2	2	0	1	1	0	1	1263
16	1270	K136Q_I_16.czi	\\hih-fileserver.neurologie.uni-tuebingen.de\HIH\Public\Jorge\Immunofluorescence\Exp. 267\Apotome\24h 2	2	0	1	1	0	1	1270
16	1272	K136Q_I_16.czi	\\hih-fileserver.neurologie.uni-tuebingen.de\HIH\Public\Jorge\Immunofluorescence\Exp. 267\Apotome\24h 2	2	0	1	1	0	1	1272
16	1277	K136Q_I_16.czi	\\hih-fileserver.neurologie.uni-tuebingen.de\HIH\Public\Jorge\Immunofluorescence\Exp. 267\Apotome\24h 2	2	0	1	1	0	1	1277
16	1286	K136Q_I_16.czi	\\hih-fileserver.neurologie.uni-tuebingen.de\HIH\Public\Jorge\Immunofluorescence\Exp. 267\Apotome\24h 2	2	0	1	1	0	1	1286
16	1292	K136Q_I_16.czi	\\hih-fileserver.neurologie.uni-tuebingen.de\HIH\Public\Jorge\Immunofluorescence\Exp. 267\Apotome\24h 2	2	0	1	1	0	1	1292
16	1308	K136Q_I_16.czi	\\hih-fileserver.neurologie.uni-tuebingen.de\HIH\Public\Jorge\Immunofluorescence\Exp. 267\Apotome\24h 2	2	0	1	1	0	1	1308
16	1309	K136Q_I_16.czi	\\hih-fileserver.neurologie.uni-tuebingen.de\HIH\Public\Jorge\Immunofluorescence\Exp. 267\Apotome\24h 2	2	0	1	1	0	1	1309
16	1315	K136Q_I_16.czi	\\hih-fileserver.neurologie.uni-tuebingen.de\HIH\Public\Jorge\Immunofluorescence\Exp. 267\Apotome\24h 2	2	0	1	1	0	1	1315
16	1326	K136Q_I_16.czi	\\hih-fileserver.neurologie.uni-tuebingen.de\HIH\Public\Jorge\Immunofluorescence\Exp. 267\Apotome\24h 2	2	0	1	1	0	1	1326
16	1328	K136Q_I_16.czi	\\hih-fileserver.neurologie.uni-tuebingen.de\HIH\Public\Jorge\Immunofluorescence\Exp. 267\Apotome\24h 2	2	0	1	1	0	1	1328
17	29	K136Q_I_17.czi	\\hih-fileserver.neurologie.uni-tuebingen.de\HIH\Public\Jorge\Immunofluorescence\Exp. 267\Apotome\24h 2	2	0	1	1	0	1	29
17	31	K136Q_I_17.czi	\\hih-fileserver.neurologie.uni-tuebingen.de\HIH\Public\Jorge\Immunofluorescence\Exp. 267\Apotome\24h 2	2	0	1	1	0	1	31
17	99	K136Q_I_17.czi	\\hih-fileserver.neurologie.uni-tuebingen.de\HIH\Public\Jorge\Immunofluorescence\Exp. 267\Apotome\24h 2	2	0	1	1	0	1	99
17	274	K136Q_I_17.czi	\\hih-fileserver.neurologie.uni-tuebingen.de\HIH\Public\Jorge\Immunofluorescence\Exp. 267\Apotome\24h 2	2	0	1	1	0	1	274
17	281	K136Q_I_17.czi	\\hih-fileserver.neurologie.uni-tuebingen.de\HIH\Public\Jorge\Immunofluorescence\Exp. 267\Apotome\24h 2	2	0	1	1	0	1	281
17	292	K136Q_I_17.czi	\\hih-fileserver.neurologie.uni-tuebingen.de\HIH\Public\Jorge\Immunofluorescence\Exp. 267\Apotome\24h 2	2	0	1	1	0	1	292
3	11	K136Q_I_03.czi	\\hih-fileserver.neurologie.uni-tuebingen.de\HIH\Public\Jorge\Immunofluorescence\Exp. 267\Apotome\24h 2	2	0	1	1	0	1	11
3	52	K136Q_I_03.czi	\\hih-fileserver.neurologie.uni-tuebingen.de\HIH\Public\Jorge\Immunofluorescence\Exp. 267\Apotome\24h 2	2	0	1	1	0	1	52
3	65	K136Q_I_03.czi	\\hih-fileserver.neurologie.uni-tuebingen.de\HIH\Public\Jorge\Immunofluorescence\Exp. 267\Apotome\24h 2	2	0	1	1	0	1	65
3	72	K136Q_I_03.czi	\\hih-fileserver.neurologie.uni-tuebingen.de\HIH\Public\Jorge\Immunofluorescence\Exp. 267\Apotome\24h 2	2	0	1	1	0	1	72
3	132	K136Q_I_03.czi	\\hih-fileserver.neurologie.uni-tuebingen.de\HIH\Public\Jorge\Immunofluorescence\Exp. 267\Apotome\24h 2	2	0	1	1	0	1	132
3	139	K136Q_I_03.czi	\\hih-fileserver.neurologie.uni-tuebingen.de\HIH\Public\Jorge\Immunofluorescence\Exp. 267\Apotome\24h 2	2	0	1	1	0	1	139
3	224	K136Q_I_03.czi	\\hih-fileserver.neurologie.uni-tuebingen.de\HIH\Public\Jorge\Immunofluorescence\Exp. 267\Apotome\24h 2	2	0	1	1	0	1	224
3	232	K136Q_I_03.czi	\\hih-fileserver.neurologie.uni-tuebingen.de\HIH\Public\Jorge\Immunofluorescence\Exp. 267\Apotome\24h 2	2	0	1	1	0	1	232
3	244	K136Q_I_03.czi	\\hih-fileserver.neurologie.uni-tuebingen.de\HIH\Public\Jorge\Immunofluorescence\Exp. 267\Apotome\24h 2	2	0	1	1	0	1	244
3	245	K136Q_I_03.czi	\\hih-fileserver.neurologie.uni-tuebingen.de\HIH\Public\Jorge\Immunofluorescence\Exp. 267\Apotome\24h 2	2	0	1	1	0	1	245
3	247	K136Q_I_03.czi	\\hih-fileserver.neurologie.uni-tuebingen.de\HIH\Public\Jorge\Immunofluorescence\Exp. 267\Apotome\24h 2	2	0	1	1	0	1	247
19	33	K136Q_I_19.czi	\\hih-fileserver.neurologie.uni-tuebingen.de\HIH\Public\Jorge\Immunofluorescence\Exp. 267\Apotome\24h 2	2	0	1	1	0	1	33
19	141	K136Q_I_19.czi	\\hih-fileserver.neurologie.uni-tuebingen.de\HIH\Public\Jorge\Immunofluorescence\Exp. 267\Apotome\24h 2	2	0	1	1	0	1	141
19	229	K136Q_I_19.czi	\\hih-fileserver.neurologie.uni-tuebingen.de\HIH\Public\Jorge\Immunofluorescence\Exp. 267\Apotome\24h 2	2	0	1	1	0	1	229
19	230	K136Q_I_19.czi	\\hih-fileserver.neurologie.uni-tuebingen.de\HIH\Public\Jorge\Immunofluorescence\Exp. 267\Apotome\24h 2	2	0	1	1	0	1	230
19	235	K136Q_I_19.czi	\\hih-fileserver.neurologie.uni-tuebingen.de\HIH\Public\Jorge\Immunofluorescence\Exp. 267\Apotome\24h 2	2	0	1	1	0	1	235
20	10	K136Q_I_20.czi	\\hih-fileserver.neurologie.uni-tuebingen.de\HIH\Public\Jorge\Immunofluorescence\Exp. 267\Apotome\24h 2	2	0	1	1	0	1	10
20	15	K136Q_I_20.czi	\\hih-fileserver.neurologie.uni-tuebingen.de\HIH\Public\Jorge\Immunofluorescence\Exp. 267\Apotome\24h 2	2	0	1	1	0	1	15
20	16	K136Q_I_20.czi	\\hih-fileserver.neurologie.uni-tuebingen.de\HIH\Public\Jorge\Immunofluorescence\Exp. 267\Apotome\24h 2	2	0	1	1	0	1	16
20	25	K136Q_I_20.czi	\\hih-fileserver.neurologie.uni-tuebingen.de\HIH\Public\Jorge\Immunofluorescence\Exp. 267\Apotome\24h 2	2	0	1	1	0	1	25
20	28	K136Q_I_20.czi	\\hih-fileserver.neurologie.uni-tuebingen.de\HIH\Public\Jorge\Immunofluorescence\Exp. 267\Apotome\24h 2	2	0	1	1	0	1	28
20	35	K136Q_I_20.czi	\\hih-fileserver.neurologie.uni-tuebingen.de\HIH\Public\Jorge\Immunofluorescence\Exp. 267\Apotome\24h 2	2	0	1	1	0	1	35
20	50	K136Q_I_20.czi	\\hih-fileserver.neurologie.uni-tuebingen.de\HIH\Public\Jorge\Immunofluorescence\Exp. 267\Apotome\24h 2	2	0	1	1	0	1	50
20	53	K136Q_I_20.czi	\\hih-fileserver.neurologie.uni-tuebingen.de\HIH\Public\Jorge\Immunofluorescence\Exp. 267\Apotome\24h 2	2	0	1	1	0	1	53
20	55	K136Q_I_20.czi	\\hih-fileserver.neurologie.uni-tuebingen.de\HIH\Public\Jorge\Immunofluorescence\Exp. 267\Apotome\24h 2	2	0	1	1	0	1	55
20	57	K136Q_I_20.czi	\\hih-fileserver.neurologie.uni-tuebingen.de\HIH\Public\Jorge\Immunofluorescence\Exp. 267\Apotome\24h 2	2	0	1	1	0	1	57
20	65	K136Q_I_20.czi	\\hih-fileserver.neurologie.uni-tuebingen.de\HIH\Public\Jorge\Immunofluorescence\Exp. 267\Apotome\24h 2	2	0	1	1	0	1	65
20	68	K136Q_I_20.czi	\\hih-fileserver.neurologie.uni-tuebingen.de\HIH\Public\Jorge\Immunofluorescence\Exp. 267\Apotome\24h 2	2	0	1	1	0	1	68
20	70	K136Q_I_20.czi	\\hih-fileserver.neurologie.uni-tuebingen.de\HIH\Public\Jorge\Immunofluorescence\Exp. 267\Apotome\24h 2	2	0	1	1	0	1	70
20	79	K136Q_I_20.czi	\\hih-fileserver.neurologie.uni-tuebingen.de\HIH\Public\Jorge\Immunofluorescence\Exp. 267\Apotome\24h 2	2	0	1	1	0	1	79
20	82	K136Q_I_20.czi	\\hih-fileserver.neurologie.uni-tuebingen.de\HIH\Public\Jorge\Immunofluorescence\Exp. 267\Apotome\24h 2	2	0	1	1	0	1	82
20	87	K136Q_I_20.czi	\\hih-fileserver.neurologie.uni-tuebingen.de\HIH\Public\Jorge\Immunofluorescence\Exp. 267\Apotome\24h 2	2	0	1	1	0	1	87
20	121	K136Q_I_20.czi	\\hih-fileserver.neurologie.uni-tuebingen.de\HIH\Public\Jorge\Immunofluorescence\Exp. 267\Apotome\24h 2	2	0	1	1	0	1	121
20	178	K136Q_I_20.czi	\\hih-fileserver.neurologie.uni-tuebingen.de\HIH\Public\Jorge\Immunofluorescence\Exp. 267\Apotome\24h 2	2	0	1	1	0	1	178
20	204	K136Q_I_20.czi	\\hih-fileserver.neurologie.uni-tuebingen.de\HIH\Public\Jorge\Immunofluorescence\Exp. 267\Apotome\24h 2	2	0	1	1	0	1	204
20	225	K136Q_I_20.czi	\\hih-fileserver.neurologie.uni-tuebingen.de\HIH\Public\Jorge\Immunofluorescence\Exp. 267\Apotome\24h 2	2	0	1	1	0	1	225
20	290	K136Q_I_20.czi	\\hih-fileserver.neurologie.uni-tuebingen.de\HIH\Public\Jorge\Immunofluorescence\Exp. 267\Apotome\24h 2	2	0	1	1	0	1	290
20	295	K136Q_I_20.czi	\\hih-fileserver.neurologie.uni-tuebingen.de\HIH\Public\Jorge\Immunofluorescence\Exp. 267\Apotome\24h 2	2	0	1	1	0	1	295
20	441	K136Q_I_20.czi	\\hih-fileserver.neurologie.uni-tuebingen.de\HIH\Public\Jorge\Immunofluorescence\Exp. 267\Apotome\24h 2	2	0	1	1	0	1	441
20	457	K136Q_I_20.czi	\\hih-fileserver.neurologie.uni-tuebingen.de\HIH\Public\Jorge\Immunofluorescence\Exp. 267\Apotome\24h 2	2	0	1	1	0	1	457
20	466	K136Q_I_20.czi	\\hih-fileserver.neurologie.uni-tuebingen.de\HIH\Public\Jorge\Immunofluorescence\Exp. 267\Apotome\24h 2	2	0	1	1	0	1	466
20	579	K136Q_I_20.czi	\\hih-fileserver.neurologie.uni-tuebingen.de\HIH\Public\Jorge\Immunofluorescence\Exp. 267\Apotome\24h 2	2	0	1	1	0	1	579
20	592	K136Q_I_20.czi	\\hih-fileserver.neurologie.uni-tuebingen.de\HIH\Public\Jorge\Immunofluorescence\Exp. 267\Apotome\24h 2	2	0	1	1	0	1	592
20	596	K136Q_I_20.czi	\\hih-fileserver.neurologie.uni-tuebingen.de\HIH\Public\Jorge\Immunofluorescence\Exp. 267\Apotome\24h 2	2	0	1	1	0	1	596
20	626	K136Q_I_20.czi	\\hih-fileserver.neurologie.uni-tuebingen.de\HIH\Public\Jorge\Immunofluorescence\Exp. 267\Apotome\24h 2	2	0	1	1	0	1	626
20	633	K136Q_I_20.czi	\\hih-fileserver.neurologie.uni-tuebingen.de\HIH\Public\Jorge\Immunofluorescence\Exp. 267\Apotome\24h 2	2	0	1	1	0	1	633
20	640	K136Q_I_20.czi	\\hih-fileserver.neurologie.uni-tuebingen.de\HIH\Public\Jorge\Immunofluorescence\Exp. 267\Apotome\24h 2	2	0	1	1	0	1	640
20	661	K136Q_I_20.czi	\\hih-fileserver.neurologie.uni-tuebingen.de\HIH\Public\Jorge\Immunofluorescence\Exp. 267\Apotome\24h 2	2	0	1	1	0	1	661
20	672	K136Q_I_20.czi	\\hih-fileserver.neurologie.uni-tuebingen.de\HIH\Public\Jorge\Immunofluorescence\Exp. 267\Apotome\24h 2	2	0	1	1	0	1	672
20	673	K136Q_I_20.czi	\\hih-fileserver.neurologie.uni-tuebingen.de\HIH\Public\Jorge\Immunofluorescence\Exp. 267\Apotome\24h 2	2	0	1	1	0	1	673
20	677	K136Q_I_20.czi	\\hih-fileserver.neurologie.uni-tuebingen.de\HIH\Public\Jorge\Immunofluorescence\Exp. 267\Apotome\24h 2	2	0	1	1	0	1	677
20	683	K136Q_I_20.czi	\\hih-fileserver.neurologie.uni-tuebingen.de\HIH\Public\Jorge\Immunofluorescence\Exp. 267\Apotome\24h 2	2	0	1	1	0	1	683
20	703	K136Q_I_20.czi	\\hih-fileserver.neurologie.uni-tuebingen.de\HIH\Public\Jorge\Immunofluorescence\Exp. 267\Apotome\24h 2	2	0	1	1	0	1	703
20	715	K136Q_I_20.czi	\\hih-fileserver.neurologie.uni-tuebingen.de\HIH\Public\Jorge\Immunofluorescence\Exp. 267\Apotome\24h 2	2	0	1	1	0	1	715
20	727	K136Q_I_20.czi	\\hih-fileserver.neurologie.uni-tuebingen.de\HIH\Public\Jorge\Immunofluorescence\Exp. 267\Apotome\24h 2	2	0	1	1	0	1	727
21	63	K136Q_I_21.czi	\\hih-fileserver.neurologie.uni-tuebingen.de\HIH\Public\Jorge\Immunofluorescence\Exp. 267\Apotome\24h 2	2	0	1	1	0	1	63
21	304	K136Q_I_21.czi	\\hih-fileserver.neurologie.uni-tuebingen.de\HIH\Public\Jorge\Immunofluorescence\Exp. 267\Apotome\24h 2	2	0	1	1	0	1	304
21	313	K136Q_I_21.czi	\\hih-fileserver.neurologie.uni-tuebingen.de\HIH\Public\Jorge\Immunofluorescence\Exp. 267\Apotome\24h 2	2	0	1	1	0	1	313
22	5	K136Q_I_22.czi	\\hih-fileserver.neurologie.uni-tuebingen.de\HIH\Public\Jorge\Immunofluorescence\Exp. 267\Apotome\24h 2	2	0	1	1	0	1	5
22	111	K136Q_I_22.czi	\\hih-fileserver.neurologie.uni-tuebingen.de\HIH\Public\Jorge\Immunofluorescence\Exp. 267\Apotome\24h 2	2	0	1	1	0	1	111
23	7	K136Q_I_23.czi	\\hih-fileserver.neurologie.uni-tuebingen.de\HIH\Public\Jorge\Immunofluorescence\Exp. 267\Apotome\24h 2	2	0	1	1	0	1	7
23	18	K136Q_I_23.czi	\\hih-fileserver.neurologie.uni-tuebingen.de\HIH\Public\Jorge\Immunofluorescence\Exp. 267\Apotome\24h 2	2	0	1	1	0	1	18
23	94	K136Q_I_23.czi	\\hih-fileserver.neurologie.uni-tuebingen.de\HIH\Public\Jorge\Immunofluorescence\Exp. 267\Apotome\24h 2	2	0	1	1	0	1	94
23	107	K136Q_I_23.czi	\\hih-fileserver.neurologie.uni-tuebingen.de\HIH\Public\Jorge\Immunofluorescence\Exp. 267\Apotome\24h 2	2	0	1	1	0	1	107
23	110	K136Q_I_23.czi	\\hih-fileserver.neurologie.uni-tuebingen.de\HIH\Public\Jorge\Immunofluorescence\Exp. 267\Apotome\24h 2	2	0	1	1	0	1	110
23	111	K136Q_I_23.czi	\\hih-fileserver.neurologie.uni-tuebingen.de\HIH\Public\Jorge\Immunofluorescence\Exp. 267\Apotome\24h 2	2	0	1	1	0	1	111
23	113	K136Q_I_23.czi	\\hih-fileserver.neurologie.uni-tuebingen.de\HIH\Public\Jorge\Immunofluorescence\Exp. 267\Apotome\24h 2	2	0	1	1	0	1	113
18	96	K136Q_I_18.czi	\\hih-fileserver.neurologie.uni-tuebingen.de\HIH\Public\Jorge\Immunofluorescence\Exp. 267\Apotome\24h 2	2	0	1	1	0	1	96
18	367	K136Q_I_18.czi	\\hih-fileserver.neurologie.uni-tuebingen.de\HIH\Public\Jorge\Immunofluorescence\Exp. 267\Apotome\24h 2	2	0	1	1	0	1	367
18	381	K136Q_I_18.czi	\\hih-fileserver.neurologie.uni-tuebingen.de\HIH\Public\Jorge\Immunofluorescence\Exp. 267\Apotome\24h 2	2	0	1	1	0	1	381
24	23	K136Q_I_24.czi	\\hih-fileserver.neurologie.uni-tuebingen.de\HIH\Public\Jorge\Immunofluorescence\Exp. 267\Apotome\24h 2	2	0	1	1	0	1	23
24	40	K136Q_I_24.czi	\\hih-fileserver.neurologie.uni-tuebingen.de\HIH\Public\Jorge\Immunofluorescence\Exp. 267\Apotome\24h 2	2	0	1	1	0	1	40
24	80	K136Q_I_24.czi	\\hih-fileserver.neurologie.uni-tuebingen.de\HIH\Public\Jorge\Immunofluorescence\Exp. 267\Apotome\24h 2	2	0	1	1	0	1	80
24	86	K136Q_I_24.czi	\\hih-fileserver.neurologie.uni-tuebingen.de\HIH\Public\Jorge\Immunofluorescence\Exp. 267\Apotome\24h 2	2	0	1	1	0	1	86
24	126	K136Q_I_24.czi	\\hih-fileserver.neurologie.uni-tuebingen.de\HIH\Public\Jorge\Immunofluorescence\Exp. 267\Apotome\24h 2	2	0	1	1	0	1	126
24	157	K136Q_I_24.czi	\\hih-fileserver.neurologie.uni-tuebingen.de\HIH\Public\Jorge\Immunofluorescence\Exp. 267\Apotome\24h 2	2	0	1	1	0	1	157
24	166	K136Q_I_24.czi	\\hih-fileserver.neurologie.uni-tuebingen.de\HIH\Public\Jorge\Immunofluorescence\Exp. 267\Apotome\24h 2	2	0	1	1	0	1	166
24	171	K136Q_I_24.czi	\\hih-fileserver.neurologie.uni-tuebingen.de\HIH\Public\Jorge\Immunofluorescence\Exp. 267\Apotome\24h 2	2	0	1	1	0	1	171
24	230	K136Q_I_24.czi	\\hih-fileserver.neurologie.uni-tuebingen.de\HIH\Public\Jorge\Immunofluorescence\Exp. 267\Apotome\24h 2	2	0	1	1	0	1	230
24	238	K136Q_I_24.czi	\\hih-fileserver.neurologie.uni-tuebingen.de\HIH\Public\Jorge\Immunofluorescence\Exp. 267\Apotome\24h 2	2	0	1	1	0	1	238
24	276	K136Q_I_24.czi	\\hih-fileserver.neurologie.uni-tuebingen.de\HIH\Public\Jorge\Immunofluorescence\Exp. 267\Apotome\24h 2	2	0	1	1	0	1	276
24	293	K136Q_I_24.czi	\\hih-fileserver.neurologie.uni-tuebingen.de\HIH\Public\Jorge\Immunofluorescence\Exp. 267\Apotome\24h 2	2	0	1	1	0	1	293
24	302	K136Q_I_24.czi	\\hih-fileserver.neurologie.uni-tuebingen.de\HIH\Public\Jorge\Immunofluorescence\Exp. 267\Apotome\24h 2	2	0	1	1	0	1	302
24	305	K136Q_I_24.czi	\\hih-fileserver.neurologie.uni-tuebingen.de\HIH\Public\Jorge\Immunofluorescence\Exp. 267\Apotome\24h 2	2	0	1	1	0	1	305
24	306	K136Q_I_24.czi	\\hih-fileserver.neurologie.uni-tuebingen.de\HIH\Public\Jorge\Immunofluorescence\Exp. 267\Apotome\24h 2	2	0	1	1	0	1	306
24	331	K136Q_I_24.czi	\\hih-fileserver.neurologie.uni-tuebingen.de\HIH\Public\Jorge\Immunofluorescence\Exp. 267\Apotome\24h 2	2	0	1	1	0	1	331
24	342	K136Q_I_24.czi	\\hih-fileserver.neurologie.uni-tuebingen.de\HIH\Public\Jorge\Immunofluorescence\Exp. 267\Apotome\24h 2	2	0	1	1	0	1	342
24	354	K136Q_I_24.czi	\\hih-fileserver.neurologie.uni-tuebingen.de\HIH\Public\Jorge\Immunofluorescence\Exp. 267\Apotome\24h 2	2	0	1	1	0	1	354
24	359	K136Q_I_24.czi	\\hih-fileserver.neurologie.uni-tuebingen.de\HIH\Public\Jorge\Immunofluorescence\Exp. 267\Apotome\24h 2	2	0	1	1	0	1	359
24	368	K136Q_I_24.czi	\\hih-fileserver.neurologie.uni-tuebingen.de\HIH\Public\Jorge\Immunofluorescence\Exp. 267\Apotome\24h 2	2	0	1	1	0	1	368
24	374	K136Q_I_24.czi	\\hih-fileserver.neurologie.uni-tuebingen.de\HIH\Public\Jorge\Immunofluorescence\Exp. 267\Apotome\24h 2	2	0	1	1	0	1	374
24	376	K136Q_I_24.czi	\\hih-fileserver.neurologie.uni-tuebingen.de\HIH\Public\Jorge\Immunofluorescence\Exp. 267\Apotome\24h 2	2	0	1	1	0	1	376
24	379	K136Q_I_24.czi	\\hih-fileserver.neurologie.uni-tuebingen.de\HIH\Public\Jorge\Immunofluorescence\Exp. 267\Apotome\24h 2	2	0	1	1	0	1	379
24	406	K136Q_I_24.czi	\\hih-fileserver.neurologie.uni-tuebingen.de\HIH\Public\Jorge\Immunofluorescence\Exp. 267\Apotome\24h 2	2	0	1	1	0	1	406
24	419	K136Q_I_24.czi	\\hih-fileserver.neurologie.uni-tuebingen.de\HIH\Public\Jorge\Immunofluorescence\Exp. 267\Apotome\24h 2	2	0	1	1	0	1	419
24	426	K136Q_I_24.czi	\\hih-fileserver.neurologie.uni-tuebingen.de\HIH\Public\Jorge\Immunofluorescence\Exp. 267\Apotome\24h 2	2	0	1	1	0	1	426
24	427	K136Q_I_24.czi	\\hih-fileserver.neurologie.uni-tuebingen.de\HIH\Public\Jorge\Immunofluorescence\Exp. 267\Apotome\24h 2	2	0	1	1	0	1	427
24	435	K136Q_I_24.czi	\\hih-fileserver.neurologie.uni-tuebingen.de\HIH\Public\Jorge\Immunofluorescence\Exp. 267\Apotome\24h 2	2	0	1	1	0	1	435
24	439	K136Q_I_24.czi	\\hih-fileserver.neurologie.uni-tuebingen.de\HIH\Public\Jorge\Immunofluorescence\Exp. 267\Apotome\24h 2	2	0	1	1	0	1	439
24	444	K136Q_I_24.czi	\\hih-fileserver.neurologie.uni-tuebingen.de\HIH\Public\Jorge\Immunofluorescence\Exp. 267\Apotome\24h 2	2	0	1	1	0	1	444
24	447	K136Q_I_24.czi	\\hih-fileserver.neurologie.uni-tuebingen.de\HIH\Public\Jorge\Immunofluorescence\Exp. 267\Apotome\24h 2	2	0	1	1	0	1	447
24	448	K136Q_I_24.czi	\\hih-fileserver.neurologie.uni-tuebingen.de\HIH\Public\Jorge\Immunofluorescence\Exp. 267\Apotome\24h 2	2	0	1	1	0	1	448
24	449	K136Q_I_24.czi	\\hih-fileserver.neurologie.uni-tuebingen.de\HIH\Public\Jorge\Immunofluorescence\Exp. 267\Apotome\24h 2	2	0	1	1	0	1	449
24	453	K136Q_I_24.czi	\\hih-fileserver.neurologie.uni-tuebingen.de\HIH\Public\Jorge\Immunofluorescence\Exp. 267\Apotome\24h 2	2	0	1	1	0	1	453
24	456	K136Q_I_24.czi	\\hih-fileserver.neurologie.uni-tuebingen.de\HIH\Public\Jorge\Immunofluorescence\Exp. 267\Apotome\24h 2	2	0	1	1	0	1	456
24	464	K136Q_I_24.czi	\\hih-fileserver.neurologie.uni-tuebingen.de\HIH\Public\Jorge\Immunofluorescence\Exp. 267\Apotome\24h 2	2	0	1	1	0	1	464
24	476	K136Q_I_24.czi	\\hih-fileserver.neurologie.uni-tuebingen.de\HIH\Public\Jorge\Immunofluorescence\Exp. 267\Apotome\24h 2	2	0	1	1	0	1	476
24	487	K136Q_I_24.czi	\\hih-fileserver.neurologie.uni-tuebingen.de\HIH\Public\Jorge\Immunofluorescence\Exp. 267\Apotome\24h 2	2	0	1	1	0	1	487
24	488	K136Q_I_24.czi	\\hih-fileserver.neurologie.uni-tuebingen.de\HIH\Public\Jorge\Immunofluorescence\Exp. 267\Apotome\24h 2	2	0	1	1	0	1	488
24	500	K136Q_I_24.czi	\\hih-fileserver.neurologie.uni-tuebingen.de\HIH\Public\Jorge\Immunofluorescence\Exp. 267\Apotome\24h 2	2	0	1	1	0	1	500
24	507	K136Q_I_24.czi	\\hih-fileserver.neurologie.uni-tuebingen.de\HIH\Public\Jorge\Immunofluorescence\Exp. 267\Apotome\24h 2	2	0	1	1	0	1	507
24	508	K136Q_I_24.czi	\\hih-fileserver.neurologie.uni-tuebingen.de\HIH\Public\Jorge\Immunofluorescence\Exp. 267\Apotome\24h 2	2	0	1	1	0	1	508
24	536	K136Q_I_24.czi	\\hih-fileserver.neurologie.uni-tuebingen.de\HIH\Public\Jorge\Immunofluorescence\Exp. 267\Apotome\24h 2	2	0	1	1	0	1	536
24	539	K136Q_I_24.czi	\\hih-fileserver.neurologie.uni-tuebingen.de\HIH\Public\Jorge\Immunofluorescence\Exp. 267\Apotome\24h 2	2	0	1	1	0	1	539
24	543	K136Q_I_24.czi	\\hih-fileserver.neurologie.uni-tuebingen.de\HIH\Public\Jorge\Immunofluorescence\Exp. 267\Apotome\24h 2	2	0	1	1	0	1	543
24	563	K136Q_I_24.czi	\\hih-fileserver.neurologie.uni-tuebingen.de\HIH\Public\Jorge\Immunofluorescence\Exp. 267\Apotome\24h 2	2	0	1	1	0	1	563
24	568	K136Q_I_24.czi	\\hih-fileserver.neurologie.uni-tuebingen.de\HIH\Public\Jorge\Immunofluorescence\Exp. 267\Apotome\24h 2	2	0	1	1	0	1	568
24	577	K136Q_I_24.czi	\\hih-fileserver.neurologie.uni-tuebingen.de\HIH\Public\Jorge\Immunofluorescence\Exp. 267\Apotome\24h 2	2	0	1	1	0	1	577
24	597	K136Q_I_24.czi	\\hih-fileserver.neurologie.uni-tuebingen.de\HIH\Public\Jorge\Immunofluorescence\Exp. 267\Apotome\24h 2	2	0	1	1	0	1	597
24	602	K136Q_I_24.czi	\\hih-fileserver.neurologie.uni-tuebingen.de\HIH\Public\Jorge\Immunofluorescence\Exp. 267\Apotome\24h 2	2	0	1	1	0	1	602
24	607	K136Q_I_24.czi	\\hih-fileserver.neurologie.uni-tuebingen.de\HIH\Public\Jorge\Immunofluorescence\Exp. 267\Apotome\24h 2	2	0	1	1	0	1	607
24	612	K136Q_I_24.czi	\\hih-fileserver.neurologie.uni-tuebingen.de\HIH\Public\Jorge\Immunofluorescence\Exp. 267\Apotome\24h 2	2	0	1	1	0	1	612
24	614	K136Q_I_24.czi	\\hih-fileserver.neurologie.uni-tuebingen.de\HIH\Public\Jorge\Immunofluorescence\Exp. 267\Apotome\24h 2	2	0	1	1	0	1	614
24	616	K136Q_I_24.czi	\\hih-fileserver.neurologie.uni-tuebingen.de\HIH\Public\Jorge\Immunofluorescence\Exp. 267\Apotome\24h 2	2	0	1	1	0	1	616
24	617	K136Q_I_24.czi	\\hih-fileserver.neurologie.uni-tuebingen.de\HIH\Public\Jorge\Immunofluorescence\Exp. 267\Apotome\24h 2	2	0	1	1	0	1	617
24	624	K136Q_I_24.czi	\\hih-fileserver.neurologie.uni-tuebingen.de\HIH\Public\Jorge\Immunofluorescence\Exp. 267\Apotome\24h 2	2	0	1	1	0	1	624
24	632	K136Q_I_24.czi	\\hih-fileserver.neurologie.uni-tuebingen.de\HIH\Public\Jorge\Immunofluorescence\Exp. 267\Apotome\24h 2	2	0	1	1	0	1	632
24	638	K136Q_I_24.czi	\\hih-fileserver.neurologie.uni-tuebingen.de\HIH\Public\Jorge\Immunofluorescence\Exp. 267\Apotome\24h 2	2	0	1	1	0	1	638
5	17	K136Q_I_05.czi	\\hih-fileserver.neurologie.uni-tuebingen.de\HIH\Public\Jorge\Immunofluorescence\Exp. 267\Apotome\24h 2	2	0	1	1	0	1	17
5	26	K136Q_I_05.czi	\\hih-fileserver.neurologie.uni-tuebingen.de\HIH\Public\Jorge\Immunofluorescence\Exp. 267\Apotome\24h 2	2	0	1	1	0	1	26
5	52	K136Q_I_05.czi	\\hih-fileserver.neurologie.uni-tuebingen.de\HIH\Public\Jorge\Immunofluorescence\Exp. 267\Apotome\24h 2	2	0	1	1	0	1	52
5	267	K136Q_I_05.czi	\\hih-fileserver.neurologie.uni-tuebingen.de\HIH\Public\Jorge\Immunofluorescence\Exp. 267\Apotome\24h 2	2	0	1	1	0	1	267
5	274	K136Q_I_05.czi	\\hih-fileserver.neurologie.uni-tuebingen.de\HIH\Public\Jorge\Immunofluorescence\Exp. 267\Apotome\24h 2	2	0	1	1	0	1	274
5	300	K136Q_I_05.czi	\\hih-fileserver.neurologie.uni-tuebingen.de\HIH\Public\Jorge\Immunofluorescence\Exp. 267\Apotome\24h 2	2	0	1	1	0	1	300
5	469	K136Q_I_05.czi	\\hih-fileserver.neurologie.uni-tuebingen.de\HIH\Public\Jorge\Immunofluorescence\Exp. 267\Apotome\24h 2	2	0	1	1	0	1	469
1	63	K136Q_I_01.czi	\\hih-fileserver.neurologie.uni-tuebingen.de\HIH\Public\Jorge\Immunofluorescence\Exp. 267\Apotome\24h 2	3	0.309208	1	1	3.41421	1	63
1	69	K136Q_I_01.czi	\\hih-fileserver.neurologie.uni-tuebingen.de\HIH\Public\Jorge\Immunofluorescence\Exp. 267\Apotome\24h 2	3	0.0265258	1	1	1	1	69
2	8	K136Q_I_02.czi	\\hih-fileserver.neurologie.uni-tuebingen.de\HIH\Public\Jorge\Immunofluorescence\Exp. 267\Apotome\24h 2	3	0.0265258	1	1	1	1	8
2	12	K136Q_I_02.czi	\\hih-fileserver.neurologie.uni-tuebingen.de\HIH\Public\Jorge\Immunofluorescence\Exp. 267\Apotome\24h 2	3	0.0265258	1	1	1	1	12
2	24	K136Q_I_02.czi	\\hih-fileserver.neurologie.uni-tuebingen.de\HIH\Public\Jorge\Immunofluorescence\Exp. 267\Apotome\24h 2	3	0.0265258	1	1	1	1	24
2	30	K136Q_I_02.czi	\\hih-fileserver.neurologie.uni-tuebingen.de\HIH\Public\Jorge\Immunofluorescence\Exp. 267\Apotome\24h 2	3	0.0265258	1	1	1	1	30
2	133	K136Q_I_02.czi	\\hih-fileserver.neurologie.uni-tuebingen.de\HIH\Public\Jorge\Immunofluorescence\Exp. 267\Apotome\24h 2	3	0.309208	1	1	3.41421	1	133
2	136	K136Q_I_02.czi	\\hih-fileserver.neurologie.uni-tuebingen.de\HIH\Public\Jorge\Immunofluorescence\Exp. 267\Apotome\24h 2	3	0.309208	1	1	3.41421	1	136
2	137	K136Q_I_02.czi	\\hih-fileserver.neurologie.uni-tuebingen.de\HIH\Public\Jorge\Immunofluorescence\Exp. 267\Apotome\24h 2	3	0.309208	1	1	3.41421	1	137
4	66	K136Q_I_04.czi	\\hih-fileserver.neurologie.uni-tuebingen.de\HIH\Public\Jorge\Immunofluorescence\Exp. 267\Apotome\24h 2	3	0.309208	1	1	3.41421	1	66
4	73	K136Q_I_04.czi	\\hih-fileserver.neurologie.uni-tuebingen.de\HIH\Public\Jorge\Immunofluorescence\Exp. 267\Apotome\24h 2	3	0.0265258	1	1	1	1	73
4	90	K136Q_I_04.czi	\\hih-fileserver.neurologie.uni-tuebingen.de\HIH\Public\Jorge\Immunofluorescence\Exp. 267\Apotome\24h 2	3	0.309208	1	1	3.41421	1	90
4	205	K136Q_I_04.czi	\\hih-fileserver.neurologie.uni-tuebingen.de\HIH\Public\Jorge\Immunofluorescence\Exp. 267\Apotome\24h 2	3	0.309208	1	1	3.41421	1	205
4	449	K136Q_I_04.czi	\\hih-fileserver.neurologie.uni-tuebingen.de\HIH\Public\Jorge\Immunofluorescence\Exp. 267\Apotome\24h 2	3	0.309208	1	1	3.41421	1	449
4	458	K136Q_I_04.czi	\\hih-fileserver.neurologie.uni-tuebingen.de\HIH\Public\Jorge\Immunofluorescence\Exp. 267\Apotome\24h 2	3	0.0265258	1	1	1	1	458
4	481	K136Q_I_04.czi	\\hih-fileserver.neurologie.uni-tuebingen.de\HIH\Public\Jorge\Immunofluorescence\Exp. 267\Apotome\24h 2	3	0.309208	1	1	3.41421	1	481
4	496	K136Q_I_04.czi	\\hih-fileserver.neurologie.uni-tuebingen.de\HIH\Public\Jorge\Immunofluorescence\Exp. 267\Apotome\24h 2	3	0.309208	1	1	3.41421	1	496
4	500	K136Q_I_04.czi	\\hih-fileserver.neurologie.uni-tuebingen.de\HIH\Public\Jorge\Immunofluorescence\Exp. 267\Apotome\24h 2	3	0.309208	1	1	3.41421	1	500
4	502	K136Q_I_04.czi	\\hih-fileserver.neurologie.uni-tuebingen.de\HIH\Public\Jorge\Immunofluorescence\Exp. 267\Apotome\24h 2	3	0.309208	1	1	3.41421	1	502
6	33	K136Q_I_06.czi	\\hih-fileserver.neurologie.uni-tuebingen.de\HIH\Public\Jorge\Immunofluorescence\Exp. 267\Apotome\24h 2	3	0.0265258	1	1	1	1	33
6	113	K136Q_I_06.czi	\\hih-fileserver.neurologie.uni-tuebingen.de\HIH\Public\Jorge\Immunofluorescence\Exp. 267\Apotome\24h 2	3	0.309208	1	1	3.41421	1	113
6	120	K136Q_I_06.czi	\\hih-fileserver.neurologie.uni-tuebingen.de\HIH\Public\Jorge\Immunofluorescence\Exp. 267\Apotome\24h 2	3	0.0265258	1	1	1	1	120
6	134	K136Q_I_06.czi	\\hih-fileserver.neurologie.uni-tuebingen.de\HIH\Public\Jorge\Immunofluorescence\Exp. 267\Apotome\24h 2	3	0.309208	1	1	3.41421	1	134
6	225	K136Q_I_06.czi	\\hih-fileserver.neurologie.uni-tuebingen.de\HIH\Public\Jorge\Immunofluorescence\Exp. 267\Apotome\24h 2	3	0.309208	1	1	3.41421	1	225
7	334	K136Q_I_07.czi	\\hih-fileserver.neurologie.uni-tuebingen.de\HIH\Public\Jorge\Immunofluorescence\Exp. 267\Apotome\24h 2	3	0.309208	1	1	3.41421	1	334
7	461	K136Q_I_07.czi	\\hih-fileserver.neurologie.uni-tuebingen.de\HIH\Public\Jorge\Immunofluorescence\Exp. 267\Apotome\24h 2	3	0.309208	1	1	3.41421	1	461
7	587	K136Q_I_07.czi	\\hih-fileserver.neurologie.uni-tuebingen.de\HIH\Public\Jorge\Immunofluorescence\Exp. 267\Apotome\24h 2	3	0.0265258	1	1	1	1	587
7	594	K136Q_I_07.czi	\\hih-fileserver.neurologie.uni-tuebingen.de\HIH\Public\Jorge\Immunofluorescence\Exp. 267\Apotome\24h 2	3	0.309208	1	1	3.41421	1	594
7	689	K136Q_I_07.czi	\\hih-fileserver.neurologie.uni-tuebingen.de\HIH\Public\Jorge\Immunofluorescence\Exp. 267\Apotome\24h 2	3	0.309208	1	1	3.41421	1	689
7	768	K136Q_I_07.czi	\\hih-fileserver.neurologie.uni-tuebingen.de\HIH\Public\Jorge\Immunofluorescence\Exp. 267\Apotome\24h 2	3	0.309208	1	1	3.41421	1	768
7	822	K136Q_I_07.czi	\\hih-fileserver.neurologie.uni-tuebingen.de\HIH\Public\Jorge\Immunofluorescence\Exp. 267\Apotome\24h 2	3	0.309208	1	1	3.41421	1	822
8	42	K136Q_I_08.czi	\\hih-fileserver.neurologie.uni-tuebingen.de\HIH\Public\Jorge\Immunofluorescence\Exp. 267\Apotome\24h 2	3	0.309208	1	1	3.41421	1	42
8	127	K136Q_I_08.czi	\\hih-fileserver.neurologie.uni-tuebingen.de\HIH\Public\Jorge\Immunofluorescence\Exp. 267\Apotome\24h 2	3	0.0265258	1	1	1	1	127
8	209	K136Q_I_08.czi	\\hih-fileserver.neurologie.uni-tuebingen.de\HIH\Public\Jorge\Immunofluorescence\Exp. 267\Apotome\24h 2	3	0.0265258	1	1	1	1	209
8	230	K136Q_I_08.czi	\\hih-fileserver.neurologie.uni-tuebingen.de\HIH\Public\Jorge\Immunofluorescence\Exp. 267\Apotome\24h 2	3	0.0265258	1	1	1	1	230
8	247	K136Q_I_08.czi	\\hih-fileserver.neurologie.uni-tuebingen.de\HIH\Public\Jorge\Immunofluorescence\Exp. 267\Apotome\24h 2	3	0.0265258	1	1	1	1	247
8	275	K136Q_I_08.czi	\\hih-fileserver.neurologie.uni-tuebingen.de\HIH\Public\Jorge\Immunofluorescence\Exp. 267\Apotome\24h 2	3	0.309208	1	1	3.41421	1	275
8	338	K136Q_I_08.czi	\\hih-fileserver.neurologie.uni-tuebingen.de\HIH\Public\Jorge\Immunofluorescence\Exp. 267\Apotome\24h 2	3	0.309208	1	1	3.41421	1	338
8	351	K136Q_I_08.czi	\\hih-fileserver.neurologie.uni-tuebingen.de\HIH\Public\Jorge\Immunofluorescence\Exp. 267\Apotome\24h 2	3	0.309208	1	1	3.41421	1	351
8	354	K136Q_I_08.czi	\\hih-fileserver.neurologie.uni-tuebingen.de\HIH\Public\Jorge\Immunofluorescence\Exp. 267\Apotome\24h 2	3	0.309208	1	1	3.41421	1	354
8	394	K136Q_I_08.czi	\\hih-fileserver.neurologie.uni-tuebingen.de\HIH\Public\Jorge\Immunofluorescence\Exp. 267\Apotome\24h 2	3	0.309208	1	1	3.41421	1	394
8	402	K136Q_I_08.czi	\\hih-fileserver.neurologie.uni-tuebingen.de\HIH\Public\Jorge\Immunofluorescence\Exp. 267\Apotome\24h 2	3	0.309208	1	1	3.41421	1	402
8	407	K136Q_I_08.czi	\\hih-fileserver.neurologie.uni-tuebingen.de\HIH\Public\Jorge\Immunofluorescence\Exp. 267\Apotome\24h 2	3	0.309208	1	1	3.41421	1	407
8	481	K136Q_I_08.czi	\\hih-fileserver.neurologie.uni-tuebingen.de\HIH\Public\Jorge\Immunofluorescence\Exp. 267\Apotome\24h 2	3	0.309208	1	1	3.41421	1	481
8	513	K136Q_I_08.czi	\\hih-fileserver.neurologie.uni-tuebingen.de\HIH\Public\Jorge\Immunofluorescence\Exp. 267\Apotome\24h 2	3	0.309208	1	1	3.41421	1	513
8	525	K136Q_I_08.czi	\\hih-fileserver.neurologie.uni-tuebingen.de\HIH\Public\Jorge\Immunofluorescence\Exp. 267\Apotome\24h 2	3	0.038651	1	1	1.20711	0.75	525
8	528	K136Q_I_08.czi	\\hih-fileserver.neurologie.uni-tuebingen.de\HIH\Public\Jorge\Immunofluorescence\Exp. 267\Apotome\24h 2	3	0.309208	1	1	3.41421	1	528
8	541	K136Q_I_08.czi	\\hih-fileserver.neurologie.uni-tuebingen.de\HIH\Public\Jorge\Immunofluorescence\Exp. 267\Apotome\24h 2	3	0.309208	1	1	3.41421	1	541
8	552	K136Q_I_08.czi	\\hih-fileserver.neurologie.uni-tuebingen.de\HIH\Public\Jorge\Immunofluorescence\Exp. 267\Apotome\24h 2	3	0.0265258	1	1	1	1	552
8	635	K136Q_I_08.czi	\\hih-fileserver.neurologie.uni-tuebingen.de\HIH\Public\Jorge\Immunofluorescence\Exp. 267\Apotome\24h 2	3	0.0265258	1	1	1	1	635
9	10	K136Q_I_09.czi	\\hih-fileserver.neurologie.uni-tuebingen.de\HIH\Public\Jorge\Immunofluorescence\Exp. 267\Apotome\24h 2	3	0.0265258	1	1	1	1	10
9	13	K136Q_I_09.czi	\\hih-fileserver.neurologie.uni-tuebingen.de\HIH\Public\Jorge\Immunofluorescence\Exp. 267\Apotome\24h 2	3	0.309208	1	1	3.41421	1	13
9	63	K136Q_I_09.czi	\\hih-fileserver.neurologie.uni-tuebingen.de\HIH\Public\Jorge\Immunofluorescence\Exp. 267\Apotome\24h 2	3	0.0265258	1	1	1	1	63
9	83	K136Q_I_09.czi	\\hih-fileserver.neurologie.uni-tuebingen.de\HIH\Public\Jorge\Immunofluorescence\Exp. 267\Apotome\24h 2	3	0.309208	1	1	3.41421	1	83
9	93	K136Q_I_09.czi	\\hih-fileserver.neurologie.uni-tuebingen.de\HIH\Public\Jorge\Immunofluorescence\Exp. 267\Apotome\24h 2	3	0.0265258	1	1	1	1	93
9	97	K136Q_I_09.czi	\\hih-fileserver.neurologie.uni-tuebingen.de\HIH\Public\Jorge\Immunofluorescence\Exp. 267\Apotome\24h 2	3	0.309208	1	1	3.41421	1	97
9	115	K136Q_I_09.czi	\\hih-fileserver.neurologie.uni-tuebingen.de\HIH\Public\Jorge\Immunofluorescence\Exp. 267\Apotome\24h 2	3	0.0265258	1	1	1	1	115
9	166	K136Q_I_09.czi	\\hih-fileserver.neurologie.uni-tuebingen.de\HIH\Public\Jorge\Immunofluorescence\Exp. 267\Apotome\24h 2	3	0.309208	1	1	3.41421	1	166
9	207	K136Q_I_09.czi	\\hih-fileserver.neurologie.uni-tuebingen.de\HIH\Public\Jorge\Immunofluorescence\Exp. 267\Apotome\24h 2	3	0.0265258	1	1	1	1	207
9	280	K136Q_I_09.czi	\\hih-fileserver.neurologie.uni-tuebingen.de\HIH\Public\Jorge\Immunofluorescence\Exp. 267\Apotome\24h 2	3	0.309208	1	1	3.41421	1	280
9	341	K136Q_I_09.czi	\\hih-fileserver.neurologie.uni-tuebingen.de\HIH\Public\Jorge\Immunofluorescence\Exp. 267\Apotome\24h 2	3	0.309208	1	1	3.41421	1	341
9	349	K136Q_I_09.czi	\\hih-fileserver.neurologie.uni-tuebingen.de\HIH\Public\Jorge\Immunofluorescence\Exp. 267\Apotome\24h 2	3	0.309208	1	1	3.41421	1	349
9	357	K136Q_I_09.czi	\\hih-fileserver.neurologie.uni-tuebingen.de\HIH\Public\Jorge\Immunofluorescence\Exp. 267\Apotome\24h 2	3	0.0265258	1	1	1	1	357
9	383	K136Q_I_09.czi	\\hih-fileserver.neurologie.uni-tuebingen.de\HIH\Public\Jorge\Immunofluorescence\Exp. 267\Apotome\24h 2	3	0.0265258	1	1	1	1	383
9	416	K136Q_I_09.czi	\\hih-fileserver.neurologie.uni-tuebingen.de\HIH\Public\Jorge\Immunofluorescence\Exp. 267\Apotome\24h 2	3	0.309208	1	1	3.41421	1	416
9	461	K136Q_I_09.czi	\\hih-fileserver.neurologie.uni-tuebingen.de\HIH\Public\Jorge\Immunofluorescence\Exp. 267\Apotome\24h 2	3	0.309208	1	1	3.41421	1	461
9	514	K136Q_I_09.czi	\\hih-fileserver.neurologie.uni-tuebingen.de\HIH\Public\Jorge\Immunofluorescence\Exp. 267\Apotome\24h 2	3	0.309208	1	1	3.41421	1	514
9	518	K136Q_I_09.czi	\\hih-fileserver.neurologie.uni-tuebingen.de\HIH\Public\Jorge\Immunofluorescence\Exp. 267\Apotome\24h 2	3	0.309208	1	1	3.41421	1	518
9	520	K136Q_I_09.czi	\\hih-fileserver.neurologie.uni-tuebingen.de\HIH\Public\Jorge\Immunofluorescence\Exp. 267\Apotome\24h 2	3	0.309208	1	1	3.41421	1	520
9	562	K136Q_I_09.czi	\\hih-fileserver.neurologie.uni-tuebingen.de\HIH\Public\Jorge\Immunofluorescence\Exp. 267\Apotome\24h 2	3	0.309208	1	1	3.41421	1	562
9	567	K136Q_I_09.czi	\\hih-fileserver.neurologie.uni-tuebingen.de\HIH\Public\Jorge\Immunofluorescence\Exp. 267\Apotome\24h 2	3	0.309208	1	1	3.41421	1	567
9	575	K136Q_I_09.czi	\\hih-fileserver.neurologie.uni-tuebingen.de\HIH\Public\Jorge\Immunofluorescence\Exp. 267\Apotome\24h 2	3	0.309208	1	1	3.41421	1	575
9	592	K136Q_I_09.czi	\\hih-fileserver.neurologie.uni-tuebingen.de\HIH\Public\Jorge\Immunofluorescence\Exp. 267\Apotome\24h 2	3	0.038651	1	1	1.20711	0.75	592
9	597	K136Q_I_09.czi	\\hih-fileserver.neurologie.uni-tuebingen.de\HIH\Public\Jorge\Immunofluorescence\Exp. 267\Apotome\24h 2	3	0.309208	1	1	3.41421	1	597
9	619	K136Q_I_09.czi	\\hih-fileserver.neurologie.uni-tuebingen.de\HIH\Public\Jorge\Immunofluorescence\Exp. 267\Apotome\24h 2	3	0.309208	1	1	3.41421	1	619
9	621	K136Q_I_09.czi	\\hih-fileserver.neurologie.uni-tuebingen.de\HIH\Public\Jorge\Immunofluorescence\Exp. 267\Apotome\24h 2	3	0.0265258	1	1	1	1	621
9	645	K136Q_I_09.czi	\\hih-fileserver.neurologie.uni-tuebingen.de\HIH\Public\Jorge\Immunofluorescence\Exp. 267\Apotome\24h 2	3	0.309208	1	1	3.41421	1	645
9	653	K136Q_I_09.czi	\\hih-fileserver.neurologie.uni-tuebingen.de\HIH\Public\Jorge\Immunofluorescence\Exp. 267\Apotome\24h 2	3	0.309208	1	1	3.41421	1	653
9	713	K136Q_I_09.czi	\\hih-fileserver.neurologie.uni-tuebingen.de\HIH\Public\Jorge\Immunofluorescence\Exp. 267\Apotome\24h 2	3	0.309208	1	1	3.41421	1	713
9	757	K136Q_I_09.czi	\\hih-fileserver.neurologie.uni-tuebingen.de\HIH\Public\Jorge\Immunofluorescence\Exp. 267\Apotome\24h 2	3	0.309208	1	1	3.41421	1	757
9	765	K136Q_I_09.czi	\\hih-fileserver.neurologie.uni-tuebingen.de\HIH\Public\Jorge\Immunofluorescence\Exp. 267\Apotome\24h 2	3	0.309208	1	1	3.41421	1	765
9	776	K136Q_I_09.czi	\\hih-fileserver.neurologie.uni-tuebingen.de\HIH\Public\Jorge\Immunofluorescence\Exp. 267\Apotome\24h 2	3	0.309208	1	1	3.41421	1	776
9	791	K136Q_I_09.czi	\\hih-fileserver.neurologie.uni-tuebingen.de\HIH\Public\Jorge\Immunofluorescence\Exp. 267\Apotome\24h 2	3	0.0265258	1	1	1	1	791
9	805	K136Q_I_09.czi	\\hih-fileserver.neurologie.uni-tuebingen.de\HIH\Public\Jorge\Immunofluorescence\Exp. 267\Apotome\24h 2	3	0.309208	1	1	3.41421	1	805
10	9	K136Q_I_10.czi	\\hih-fileserver.neurologie.uni-tuebingen.de\HIH\Public\Jorge\Immunofluorescence\Exp. 267\Apotome\24h 2	3	0.309208	1	1	3.41421	1	9
10	32	K136Q_I_10.czi	\\hih-fileserver.neurologie.uni-tuebingen.de\HIH\Public\Jorge\Immunofluorescence\Exp. 267\Apotome\24h 2	3	0.309208	1	1	3.41421	1	32
10	35	K136Q_I_10.czi	\\hih-fileserver.neurologie.uni-tuebingen.de\HIH\Public\Jorge\Immunofluorescence\Exp. 267\Apotome\24h 2	3	0.309208	1	1	3.41421	1	35
10	40	K136Q_I_10.czi	\\hih-fileserver.neurologie.uni-tuebingen.de\HIH\Public\Jorge\Immunofluorescence\Exp. 267\Apotome\24h 2	3	0.0265258	1	1	1	1	40
10	55	K136Q_I_10.czi	\\hih-fileserver.neurologie.uni-tuebingen.de\HIH\Public\Jorge\Immunofluorescence\Exp. 267\Apotome\24h 2	3	0.309208	1	1	3.41421	1	55
10	108	K136Q_I_10.czi	\\hih-fileserver.neurologie.uni-tuebingen.de\HIH\Public\Jorge\Immunofluorescence\Exp. 267\Apotome\24h 2	3	0.0265258	1	1	1	1	108
10	121	K136Q_I_10.czi	\\hih-fileserver.neurologie.uni-tuebingen.de\HIH\Public\Jorge\Immunofluorescence\Exp. 267\Apotome\24h 2	3	0.0265258	1	1	1	1	121
10	218	K136Q_I_10.czi	\\hih-fileserver.neurologie.uni-tuebingen.de\HIH\Public\Jorge\Immunofluorescence\Exp. 267\Apotome\24h 2	3	0.0265258	1	1	1	1	218
11	31	K136Q_I_11.czi	\\hih-fileserver.neurologie.uni-tuebingen.de\HIH\Public\Jorge\Immunofluorescence\Exp. 267\Apotome\24h 2	3	0.309208	1	1	3.41421	1	31
11	71	K136Q_I_11.czi	\\hih-fileserver.neurologie.uni-tuebingen.de\HIH\Public\Jorge\Immunofluorescence\Exp. 267\Apotome\24h 2	3	0.309208	1	1	3.41421	1	71
11	142	K136Q_I_11.czi	\\hih-fileserver.neurologie.uni-tuebingen.de\HIH\Public\Jorge\Immunofluorescence\Exp. 267\Apotome\24h 2	3	0.0265258	1	1	1	1	142
11	176	K136Q_I_11.czi	\\hih-fileserver.neurologie.uni-tuebingen.de\HIH\Public\Jorge\Immunofluorescence\Exp. 267\Apotome\24h 2	3	0.0265258	1	1	1	1	176
11	346	K136Q_I_11.czi	\\hih-fileserver.neurologie.uni-tuebingen.de\HIH\Public\Jorge\Immunofluorescence\Exp. 267\Apotome\24h 2	3	0.309208	1	1	3.41421	1	346
11	357	K136Q_I_11.czi	\\hih-fileserver.neurologie.uni-tuebingen.de\HIH\Public\Jorge\Immunofluorescence\Exp. 267\Apotome\24h 2	3	0.309208	1	1	3.41421	1	357
11	377	K136Q_I_11.czi	\\hih-fileserver.neurologie.uni-tuebingen.de\HIH\Public\Jorge\Immunofluorescence\Exp. 267\Apotome\24h 2	3	0.309208	1	1	3.41421	1	377
11	397	K136Q_I_11.czi	\\hih-fileserver.neurologie.uni-tuebingen.de\HIH\Public\Jorge\Immunofluorescence\Exp. 267\Apotome\24h 2	3	0.309208	1	1	3.41421	1	397
11	404	K136Q_I_11.czi	\\hih-fileserver.neurologie.uni-tuebingen.de\HIH\Public\Jorge\Immunofluorescence\Exp. 267\Apotome\24h 2	3	0.309208	1	1	3.41421	1	404
11	434	K136Q_I_11.czi	\\hih-fileserver.neurologie.uni-tuebingen.de\HIH\Public\Jorge\Immunofluorescence\Exp. 267\Apotome\24h 2	3	0.309208	1	1	3.41421	1	434
11	468	K136Q_I_11.czi	\\hih-fileserver.neurologie.uni-tuebingen.de\HIH\Public\Jorge\Immunofluorescence\Exp. 267\Apotome\24h 2	3	0.0265258	1	1	1	1	468
11	473	K136Q_I_11.czi	\\hih-fileserver.neurologie.uni-tuebingen.de\HIH\Public\Jorge\Immunofluorescence\Exp. 267\Apotome\24h 2	3	0.309208	1	1	3.41421	1	473
11	529	K136Q_I_11.czi	\\hih-fileserver.neurologie.uni-tuebingen.de\HIH\Public\Jorge\Immunofluorescence\Exp. 267\Apotome\24h 2	3	0.309208	1	1	3.41421	1	529
11	557	K136Q_I_11.czi	\\hih-fileserver.neurologie.uni-tuebingen.de\HIH\Public\Jorge\Immunofluorescence\Exp. 267\Apotome\24h 2	3	0.309208	1	1	3.41421	1	557
11	560	K136Q_I_11.czi	\\hih-fileserver.neurologie.uni-tuebingen.de\HIH\Public\Jorge\Immunofluorescence\Exp. 267\Apotome\24h 2	3	0.309208	1	1	3.41421	1	560
11	598	K136Q_I_11.czi	\\hih-fileserver.neurologie.uni-tuebingen.de\HIH\Public\Jorge\Immunofluorescence\Exp. 267\Apotome\24h 2	3	0.0265258	1	1	1	1	598
11	612	K136Q_I_11.czi	\\hih-fileserver.neurologie.uni-tuebingen.de\HIH\Public\Jorge\Immunofluorescence\Exp. 267\Apotome\24h 2	3	0.0265258	1	1	1	1	612
12	7	K136Q_I_12.czi	\\hih-fileserver.neurologie.uni-tuebingen.de\HIH\Public\Jorge\Immunofluorescence\Exp. 267\Apotome\24h 2	3	0.309208	1	1	3.41421	1	7
12	39	K136Q_I_12.czi	\\hih-fileserver.neurologie.uni-tuebingen.de\HIH\Public\Jorge\Immunofluorescence\Exp. 267\Apotome\24h 2	3	0.0265258	1	1	1	1	39
12	53	K136Q_I_12.czi	\\hih-fileserver.neurologie.uni-tuebingen.de\HIH\Public\Jorge\Immunofluorescence\Exp. 267\Apotome\24h 2	3	0.309208	1	1	3.41421	1	53
12	117	K136Q_I_12.czi	\\hih-fileserver.neurologie.uni-tuebingen.de\HIH\Public\Jorge\Immunofluorescence\Exp. 267\Apotome\24h 2	3	0.0265258	1	1	1	1	117
12	162	K136Q_I_12.czi	\\hih-fileserver.neurologie.uni-tuebingen.de\HIH\Public\Jorge\Immunofluorescence\Exp. 267\Apotome\24h 2	3	0.309208	1	1	3.41421	1	162
12	250	K136Q_I_12.czi	\\hih-fileserver.neurologie.uni-tuebingen.de\HIH\Public\Jorge\Immunofluorescence\Exp. 267\Apotome\24h 2	3	0.309208	1	1	3.41421	1	250
12	252	K136Q_I_12.czi	\\hih-fileserver.neurologie.uni-tuebingen.de\HIH\Public\Jorge\Immunofluorescence\Exp. 267\Apotome\24h 2	3	0.309208	1	1	3.41421	1	252
12	277	K136Q_I_12.czi	\\hih-fileserver.neurologie.uni-tuebingen.de\HIH\Public\Jorge\Immunofluorescence\Exp. 267\Apotome\24h 2	3	0.309208	1	1	3.41421	1	277
12	339	K136Q_I_12.czi	\\hih-fileserver.neurologie.uni-tuebingen.de\HIH\Public\Jorge\Immunofluorescence\Exp. 267\Apotome\24h 2	3	0.0265258	1	1	1	1	339
12	371	K136Q_I_12.czi	\\hih-fileserver.neurologie.uni-tuebingen.de\HIH\Public\Jorge\Immunofluorescence\Exp. 267\Apotome\24h 2	3	0.309208	1	1	3.41421	1	371
12	390	K136Q_I_12.czi	\\hih-fileserver.neurologie.uni-tuebingen.de\HIH\Public\Jorge\Immunofluorescence\Exp. 267\Apotome\24h 2	3	0.309208	1	1	3.41421	1	390
12	535	K136Q_I_12.czi	\\hih-fileserver.neurologie.uni-tuebingen.de\HIH\Public\Jorge\Immunofluorescence\Exp. 267\Apotome\24h 2	3	0.309208	1	1	3.41421	1	535
12	599	K136Q_I_12.czi	\\hih-fileserver.neurologie.uni-tuebingen.de\HIH\Public\Jorge\Immunofluorescence\Exp. 267\Apotome\24h 2	3	0.309208	1	1	3.41421	1	599
12	641	K136Q_I_12.czi	\\hih-fileserver.neurologie.uni-tuebingen.de\HIH\Public\Jorge\Immunofluorescence\Exp. 267\Apotome\24h 2	3	0.0265258	1	1	1	1	641
12	650	K136Q_I_12.czi	\\hih-fileserver.neurologie.uni-tuebingen.de\HIH\Public\Jorge\Immunofluorescence\Exp. 267\Apotome\24h 2	3	0.309208	1	1	3.41421	1	650
12	651	K136Q_I_12.czi	\\hih-fileserver.neurologie.uni-tuebingen.de\HIH\Public\Jorge\Immunofluorescence\Exp. 267\Apotome\24h 2	3	0.309208	1	1	3.41421	1	651
12	660	K136Q_I_12.czi	\\hih-fileserver.neurologie.uni-tuebingen.de\HIH\Public\Jorge\Immunofluorescence\Exp. 267\Apotome\24h 2	3	0.309208	1	1	3.41421	1	660
12	719	K136Q_I_12.czi	\\hih-fileserver.neurologie.uni-tuebingen.de\HIH\Public\Jorge\Immunofluorescence\Exp. 267\Apotome\24h 2	3	0.309208	1	1	3.41421	1	719
12	797	K136Q_I_12.czi	\\hih-fileserver.neurologie.uni-tuebingen.de\HIH\Public\Jorge\Immunofluorescence\Exp. 267\Apotome\24h 2	3	0.0265258	1	1	1	1	797
12	805	K136Q_I_12.czi	\\hih-fileserver.neurologie.uni-tuebingen.de\HIH\Public\Jorge\Immunofluorescence\Exp. 267\Apotome\24h 2	3	0.309208	1	1	3.41421	1	805
12	811	K136Q_I_12.czi	\\hih-fileserver.neurologie.uni-tuebingen.de\HIH\Public\Jorge\Immunofluorescence\Exp. 267\Apotome\24h 2	3	0.309208	1	1	3.41421	1	811
12	813	K136Q_I_12.czi	\\hih-fileserver.neurologie.uni-tuebingen.de\HIH\Public\Jorge\Immunofluorescence\Exp. 267\Apotome\24h 2	3	0.309208	1	1	3.41421	1	813
13	30	K136Q_I_13.czi	\\hih-fileserver.neurologie.uni-tuebingen.de\HIH\Public\Jorge\Immunofluorescence\Exp. 267\Apotome\24h 2	3	0.309208	1	1	3.41421	1	30
13	36	K136Q_I_13.czi	\\hih-fileserver.neurologie.uni-tuebingen.de\HIH\Public\Jorge\Immunofluorescence\Exp. 267\Apotome\24h 2	3	0.309208	1	1	3.41421	1	36
13	56	K136Q_I_13.czi	\\hih-fileserver.neurologie.uni-tuebingen.de\HIH\Public\Jorge\Immunofluorescence\Exp. 267\Apotome\24h 2	3	0.309208	1	1	3.41421	1	56
13	60	K136Q_I_13.czi	\\hih-fileserver.neurologie.uni-tuebingen.de\HIH\Public\Jorge\Immunofluorescence\Exp. 267\Apotome\24h 2	3	0.309208	1	1	3.41421	1	60
13	86	K136Q_I_13.czi	\\hih-fileserver.neurologie.uni-tuebingen.de\HIH\Public\Jorge\Immunofluorescence\Exp. 267\Apotome\24h 2	3	0.309208	1	1	3.41421	1	86
13	126	K136Q_I_13.czi	\\hih-fileserver.neurologie.uni-tuebingen.de\HIH\Public\Jorge\Immunofluorescence\Exp. 267\Apotome\24h 2	3	0.309208	1	1	3.41421	1	126
13	136	K136Q_I_13.czi	\\hih-fileserver.neurologie.uni-tuebingen.de\HIH\Public\Jorge\Immunofluorescence\Exp. 267\Apotome\24h 2	3	0.309208	1	1	3.41421	1	136
13	152	K136Q_I_13.czi	\\hih-fileserver.neurologie.uni-tuebingen.de\HIH\Public\Jorge\Immunofluorescence\Exp. 267\Apotome\24h 2	3	0.309208	1	1	3.41421	1	152
13	161	K136Q_I_13.czi	\\hih-fileserver.neurologie.uni-tuebingen.de\HIH\Public\Jorge\Immunofluorescence\Exp. 267\Apotome\24h 2	3	0.309208	1	1	3.41421	1	161
13	221	K136Q_I_13.czi	\\hih-fileserver.neurologie.uni-tuebingen.de\HIH\Public\Jorge\Immunofluorescence\Exp. 267\Apotome\24h 2	3	0.309208	1	1	3.41421	1	221
13	227	K136Q_I_13.czi	\\hih-fileserver.neurologie.uni-tuebingen.de\HIH\Public\Jorge\Immunofluorescence\Exp. 267\Apotome\24h 2	3	0.309208	1	1	3.41421	1	227
13	286	K136Q_I_13.czi	\\hih-fileserver.neurologie.uni-tuebingen.de\HIH\Public\Jorge\Immunofluorescence\Exp. 267\Apotome\24h 2	3	0.309208	1	1	3.41421	1	286
13	289	K136Q_I_13.czi	\\hih-fileserver.neurologie.uni-tuebingen.de\HIH\Public\Jorge\Immunofluorescence\Exp. 267\Apotome\24h 2	3	0.309208	1	1	3.41421	1	289
13	312	K136Q_I_13.czi	\\hih-fileserver.neurologie.uni-tuebingen.de\HIH\Public\Jorge\Immunofluorescence\Exp. 267\Apotome\24h 2	3	0.0265258	1	1	1	1	312
13	358	K136Q_I_13.czi	\\hih-fileserver.neurologie.uni-tuebingen.de\HIH\Public\Jorge\Immunofluorescence\Exp. 267\Apotome\24h 2	3	0.0265258	1	1	1	1	358
13	513	K136Q_I_13.czi	\\hih-fileserver.neurologie.uni-tuebingen.de\HIH\Public\Jorge\Immunofluorescence\Exp. 267\Apotome\24h 2	3	0.309208	1	1	3.41421	1	513
13	573	K136Q_I_13.czi	\\hih-fileserver.neurologie.uni-tuebingen.de\HIH\Public\Jorge\Immunofluorescence\Exp. 267\Apotome\24h 2	3	0.309208	1	1	3.41421	1	573
13	579	K136Q_I_13.czi	\\hih-fileserver.neurologie.uni-tuebingen.de\HIH\Public\Jorge\Immunofluorescence\Exp. 267\Apotome\24h 2	3	0.309208	1	1	3.41421	1	579
13	583	K136Q_I_13.czi	\\hih-fileserver.neurologie.uni-tuebingen.de\HIH\Public\Jorge\Immunofluorescence\Exp. 267\Apotome\24h 2	3	0.309208	1	1	3.41421	1	583
13	608	K136Q_I_13.czi	\\hih-fileserver.neurologie.uni-tuebingen.de\HIH\Public\Jorge\Immunofluorescence\Exp. 267\Apotome\24h 2	3	0.0265258	1	1	1	1	608
13	611	K136Q_I_13.czi	\\hih-fileserver.neurologie.uni-tuebingen.de\HIH\Public\Jorge\Immunofluorescence\Exp. 267\Apotome\24h 2	3	0.309208	1	1	3.41421	1	611
13	664	K136Q_I_13.czi	\\hih-fileserver.neurologie.uni-tuebingen.de\HIH\Public\Jorge\Immunofluorescence\Exp. 267\Apotome\24h 2	3	0.309208	1	1	3.41421	1	664
13	677	K136Q_I_13.czi	\\hih-fileserver.neurologie.uni-tuebingen.de\HIH\Public\Jorge\Immunofluorescence\Exp. 267\Apotome\24h 2	3	0.0265258	1	1	1	1	677
13	708	K136Q_I_13.czi	\\hih-fileserver.neurologie.uni-tuebingen.de\HIH\Public\Jorge\Immunofluorescence\Exp. 267\Apotome\24h 2	3	0.309208	1	1	3.41421	1	708
13	715	K136Q_I_13.czi	\\hih-fileserver.neurologie.uni-tuebingen.de\HIH\Public\Jorge\Immunofluorescence\Exp. 267\Apotome\24h 2	3	0.309208	1	1	3.41421	1	715
13	718	K136Q_I_13.czi	\\hih-fileserver.neurologie.uni-tuebingen.de\HIH\Public\Jorge\Immunofluorescence\Exp. 267\Apotome\24h 2	3	0.309208	1	1	3.41421	1	718
13	750	K136Q_I_13.czi	\\hih-fileserver.neurologie.uni-tuebingen.de\HIH\Public\Jorge\Immunofluorescence\Exp. 267\Apotome\24h 2	3	0.309208	1	1	3.41421	1	750
13	765	K136Q_I_13.czi	\\hih-fileserver.neurologie.uni-tuebingen.de\HIH\Public\Jorge\Immunofluorescence\Exp. 267\Apotome\24h 2	3	0.309208	1	1	3.41421	1	765
13	767	K136Q_I_13.czi	\\hih-fileserver.neurologie.uni-tuebingen.de\HIH\Public\Jorge\Immunofluorescence\Exp. 267\Apotome\24h 2	3	0.309208	1	1	3.41421	1	767
13	786	K136Q_I_13.czi	\\hih-fileserver.neurologie.uni-tuebingen.de\HIH\Public\Jorge\Immunofluorescence\Exp. 267\Apotome\24h 2	3	0.309208	1	1	3.41421	1	786
13	815	K136Q_I_13.czi	\\hih-fileserver.neurologie.uni-tuebingen.de\HIH\Public\Jorge\Immunofluorescence\Exp. 267\Apotome\24h 2	3	0.309208	1	1	3.41421	1	815
13	822	K136Q_I_13.czi	\\hih-fileserver.neurologie.uni-tuebingen.de\HIH\Public\Jorge\Immunofluorescence\Exp. 267\Apotome\24h 2	3	0.309208	1	1	3.41421	1	822
13	823	K136Q_I_13.czi	\\hih-fileserver.neurologie.uni-tuebingen.de\HIH\Public\Jorge\Immunofluorescence\Exp. 267\Apotome\24h 2	3	0.038651	1	1	1.20711	0.75	823
13	833	K136Q_I_13.czi	\\hih-fileserver.neurologie.uni-tuebingen.de\HIH\Public\Jorge\Immunofluorescence\Exp. 267\Apotome\24h 2	3	0.0265258	1	1	1	1	833
13	836	K136Q_I_13.czi	\\hih-fileserver.neurologie.uni-tuebingen.de\HIH\Public\Jorge\Immunofluorescence\Exp. 267\Apotome\24h 2	3	0.309208	1	1	3.41421	1	836
13	841	K136Q_I_13.czi	\\hih-fileserver.neurologie.uni-tuebingen.de\HIH\Public\Jorge\Immunofluorescence\Exp. 267\Apotome\24h 2	3	0.309208	1	1	3.41421	1	841
13	847	K136Q_I_13.czi	\\hih-fileserver.neurologie.uni-tuebingen.de\HIH\Public\Jorge\Immunofluorescence\Exp. 267\Apotome\24h 2	3	0.309208	1	1	3.41421	1	847
13	859	K136Q_I_13.czi	\\hih-fileserver.neurologie.uni-tuebingen.de\HIH\Public\Jorge\Immunofluorescence\Exp. 267\Apotome\24h 2	3	0.309208	1	1	3.41421	1	859
13	889	K136Q_I_13.czi	\\hih-fileserver.neurologie.uni-tuebingen.de\HIH\Public\Jorge\Immunofluorescence\Exp. 267\Apotome\24h 2	3	0.309208	1	1	3.41421	1	889
14	3	K136Q_I_14.czi	\\hih-fileserver.neurologie.uni-tuebingen.de\HIH\Public\Jorge\Immunofluorescence\Exp. 267\Apotome\24h 2	3	0.0265258	1	1	1	1	3
14	41	K136Q_I_14.czi	\\hih-fileserver.neurologie.uni-tuebingen.de\HIH\Public\Jorge\Immunofluorescence\Exp. 267\Apotome\24h 2	3	0.0265258	1	1	1	1	41
14	77	K136Q_I_14.czi	\\hih-fileserver.neurologie.uni-tuebingen.de\HIH\Public\Jorge\Immunofluorescence\Exp. 267\Apotome\24h 2	3	0.309208	1	1	3.41421	1	77
14	78	K136Q_I_14.czi	\\hih-fileserver.neurologie.uni-tuebingen.de\HIH\Public\Jorge\Immunofluorescence\Exp. 267\Apotome\24h 2	3	0.309208	1	1	3.41421	1	78
14	83	K136Q_I_14.czi	\\hih-fileserver.neurologie.uni-tuebingen.de\HIH\Public\Jorge\Immunofluorescence\Exp. 267\Apotome\24h 2	3	0.309208	1	1	3.41421	1	83
14	85	K136Q_I_14.czi	\\hih-fileserver.neurologie.uni-tuebingen.de\HIH\Public\Jorge\Immunofluorescence\Exp. 267\Apotome\24h 2	3	0.309208	1	1	3.41421	1	85
14	141	K136Q_I_14.czi	\\hih-fileserver.neurologie.uni-tuebingen.de\HIH\Public\Jorge\Immunofluorescence\Exp. 267\Apotome\24h 2	3	0.0265258	1	1	1	1	141
14	184	K136Q_I_14.czi	\\hih-fileserver.neurologie.uni-tuebingen.de\HIH\Public\Jorge\Immunofluorescence\Exp. 267\Apotome\24h 2	3	0.309208	1	1	3.41421	1	184
14	219	K136Q_I_14.czi	\\hih-fileserver.neurologie.uni-tuebingen.de\HIH\Public\Jorge\Immunofluorescence\Exp. 267\Apotome\24h 2	3	0.0265258	1	1	1	1	219
14	237	K136Q_I_14.czi	\\hih-fileserver.neurologie.uni-tuebingen.de\HIH\Public\Jorge\Immunofluorescence\Exp. 267\Apotome\24h 2	3	0.309208	1	1	3.41421	1	237
14	240	K136Q_I_14.czi	\\hih-fileserver.neurologie.uni-tuebingen.de\HIH\Public\Jorge\Immunofluorescence\Exp. 267\Apotome\24h 2	3	0.309208	1	1	3.41421	1	240
14	321	K136Q_I_14.czi	\\hih-fileserver.neurologie.uni-tuebingen.de\HIH\Public\Jorge\Immunofluorescence\Exp. 267\Apotome\24h 2	3	0.309208	1	1	3.41421	1	321
14	335	K136Q_I_14.czi	\\hih-fileserver.neurologie.uni-tuebingen.de\HIH\Public\Jorge\Immunofluorescence\Exp. 267\Apotome\24h 2	3	0.309208	1	1	3.41421	1	335
14	336	K136Q_I_14.czi	\\hih-fileserver.neurologie.uni-tuebingen.de\HIH\Public\Jorge\Immunofluorescence\Exp. 267\Apotome\24h 2	3	0.309208	1	1	3.41421	1	336
14	358	K136Q_I_14.czi	\\hih-fileserver.neurologie.uni-tuebingen.de\HIH\Public\Jorge\Immunofluorescence\Exp. 267\Apotome\24h 2	3	0.309208	1	1	3.41421	1	358
14	400	K136Q_I_14.czi	\\hih-fileserver.neurologie.uni-tuebingen.de\HIH\Public\Jorge\Immunofluorescence\Exp. 267\Apotome\24h 2	3	0.0265258	1	1	1	1	400
14	406	K136Q_I_14.czi	\\hih-fileserver.neurologie.uni-tuebingen.de\HIH\Public\Jorge\Immunofluorescence\Exp. 267\Apotome\24h 2	3	0.0265258	1	1	1	1	406
14	409	K136Q_I_14.czi	\\hih-fileserver.neurologie.uni-tuebingen.de\HIH\Public\Jorge\Immunofluorescence\Exp. 267\Apotome\24h 2	3	0.309208	1	1	3.41421	1	409
14	420	K136Q_I_14.czi	\\hih-fileserver.neurologie.uni-tuebingen.de\HIH\Public\Jorge\Immunofluorescence\Exp. 267\Apotome\24h 2	3	0.309208	1	1	3.41421	1	420
14	437	K136Q_I_14.czi	\\hih-fileserver.neurologie.uni-tuebingen.de\HIH\Public\Jorge\Immunofluorescence\Exp. 267\Apotome\24h 2	3	0.309208	1	1	3.41421	1	437
14	460	K136Q_I_14.czi	\\hih-fileserver.neurologie.uni-tuebingen.de\HIH\Public\Jorge\Immunofluorescence\Exp. 267\Apotome\24h 2	3	0.309208	1	1	3.41421	1	460
14	471	K136Q_I_14.czi	\\hih-fileserver.neurologie.uni-tuebingen.de\HIH\Public\Jorge\Immunofluorescence\Exp. 267\Apotome\24h 2	3	0.309208	1	1	3.41421	1	471
14	515	K136Q_I_14.czi	\\hih-fileserver.neurologie.uni-tuebingen.de\HIH\Public\Jorge\Immunofluorescence\Exp. 267\Apotome\24h 2	3	0.0265258	1	1	1	1	515
14	557	K136Q_I_14.czi	\\hih-fileserver.neurologie.uni-tuebingen.de\HIH\Public\Jorge\Immunofluorescence\Exp. 267\Apotome\24h 2	3	0.309208	1	1	3.41421	1	557
14	569	K136Q_I_14.czi	\\hih-fileserver.neurologie.uni-tuebingen.de\HIH\Public\Jorge\Immunofluorescence\Exp. 267\Apotome\24h 2	3	0.309208	1	1	3.41421	1	569
14	615	K136Q_I_14.czi	\\hih-fileserver.neurologie.uni-tuebingen.de\HIH\Public\Jorge\Immunofluorescence\Exp. 267\Apotome\24h 2	3	0.309208	1	1	3.41421	1	615
14	687	K136Q_I_14.czi	\\hih-fileserver.neurologie.uni-tuebingen.de\HIH\Public\Jorge\Immunofluorescence\Exp. 267\Apotome\24h 2	3	0.309208	1	1	3.41421	1	687
14	755	K136Q_I_14.czi	\\hih-fileserver.neurologie.uni-tuebingen.de\HIH\Public\Jorge\Immunofluorescence\Exp. 267\Apotome\24h 2	3	0.309208	1	1	3.41421	1	755
14	780	K136Q_I_14.czi	\\hih-fileserver.neurologie.uni-tuebingen.de\HIH\Public\Jorge\Immunofluorescence\Exp. 267\Apotome\24h 2	3	0.309208	1	1	3.41421	1	780
14	817	K136Q_I_14.czi	\\hih-fileserver.neurologie.uni-tuebingen.de\HIH\Public\Jorge\Immunofluorescence\Exp. 267\Apotome\24h 2	3	0.309208	1	1	3.41421	1	817
14	830	K136Q_I_14.czi	\\hih-fileserver.neurologie.uni-tuebingen.de\HIH\Public\Jorge\Immunofluorescence\Exp. 267\Apotome\24h 2	3	0.0265258	1	1	1	1	830
14	855	K136Q_I_14.czi	\\hih-fileserver.neurologie.uni-tuebingen.de\HIH\Public\Jorge\Immunofluorescence\Exp. 267\Apotome\24h 2	3	0.0265258	1	1	1	1	855
14	876	K136Q_I_14.czi	\\hih-fileserver.neurologie.uni-tuebingen.de\HIH\Public\Jorge\Immunofluorescence\Exp. 267\Apotome\24h 2	3	0.309208	1	1	3.41421	1	876
15	2	K136Q_I_15.czi	\\hih-fileserver.neurologie.uni-tuebingen.de\HIH\Public\Jorge\Immunofluorescence\Exp. 267\Apotome\24h 2	3	0.309208	1	1	3.41421	1	2
15	43	K136Q_I_15.czi	\\hih-fileserver.neurologie.uni-tuebingen.de\HIH\Public\Jorge\Immunofluorescence\Exp. 267\Apotome\24h 2	3	0.0265258	1	1	1	1	43
15	127	K136Q_I_15.czi	\\hih-fileserver.neurologie.uni-tuebingen.de\HIH\Public\Jorge\Immunofluorescence\Exp. 267\Apotome\24h 2	3	0.309208	1	1	3.41421	1	127
15	189	K136Q_I_15.czi	\\hih-fileserver.neurologie.uni-tuebingen.de\HIH\Public\Jorge\Immunofluorescence\Exp. 267\Apotome\24h 2	3	0.309208	1	1	3.41421	1	189
15	206	K136Q_I_15.czi	\\hih-fileserver.neurologie.uni-tuebingen.de\HIH\Public\Jorge\Immunofluorescence\Exp. 267\Apotome\24h 2	3	0.0265258	1	1	1	1	206
16	12	K136Q_I_16.czi	\\hih-fileserver.neurologie.uni-tuebingen.de\HIH\Public\Jorge\Immunofluorescence\Exp. 267\Apotome\24h 2	3	0.309208	1	1	3.41421	1	12
16	13	K136Q_I_16.czi	\\hih-fileserver.neurologie.uni-tuebingen.de\HIH\Public\Jorge\Immunofluorescence\Exp. 267\Apotome\24h 2	3	0.309208	1	1	3.41421	1	13
16	20	K136Q_I_16.czi	\\hih-fileserver.neurologie.uni-tuebingen.de\HIH\Public\Jorge\Immunofluorescence\Exp. 267\Apotome\24h 2	3	0.309208	1	1	3.41421	1	20
16	21	K136Q_I_16.czi	\\hih-fileserver.neurologie.uni-tuebingen.de\HIH\Public\Jorge\Immunofluorescence\Exp. 267\Apotome\24h 2	3	0.309208	1	1	3.41421	1	21
16	38	K136Q_I_16.czi	\\hih-fileserver.neurologie.uni-tuebingen.de\HIH\Public\Jorge\Immunofluorescence\Exp. 267\Apotome\24h 2	3	0.309208	1	1	3.41421	1	38
16	40	K136Q_I_16.czi	\\hih-fileserver.neurologie.uni-tuebingen.de\HIH\Public\Jorge\Immunofluorescence\Exp. 267\Apotome\24h 2	3	0.309208	1	1	3.41421	1	40
16	45	K136Q_I_16.czi	\\hih-fileserver.neurologie.uni-tuebingen.de\HIH\Public\Jorge\Immunofluorescence\Exp. 267\Apotome\24h 2	3	0.309208	1	1	3.41421	1	45
16	46	K136Q_I_16.czi	\\hih-fileserver.neurologie.uni-tuebingen.de\HIH\Public\Jorge\Immunofluorescence\Exp. 267\Apotome\24h 2	3	0.309208	1	1	3.41421	1	46
16	59	K136Q_I_16.czi	\\hih-fileserver.neurologie.uni-tuebingen.de\HIH\Public\Jorge\Immunofluorescence\Exp. 267\Apotome\24h 2	3	0.309208	1	1	3.41421	1	59
16	63	K136Q_I_16.czi	\\hih-fileserver.neurologie.uni-tuebingen.de\HIH\Public\Jorge\Immunofluorescence\Exp. 267\Apotome\24h 2	3	0.309208	1	1	3.41421	1	63
16	69	K136Q_I_16.czi	\\hih-fileserver.neurologie.uni-tuebingen.de\HIH\Public\Jorge\Immunofluorescence\Exp. 267\Apotome\24h 2	3	0.309208	1	1	3.41421	1	69
16	88	K136Q_I_16.czi	\\hih-fileserver.neurologie.uni-tuebingen.de\HIH\Public\Jorge\Immunofluorescence\Exp. 267\Apotome\24h 2	3	0.309208	1	1	3.41421	1	88
16	90	K136Q_I_16.czi	\\hih-fileserver.neurologie.uni-tuebingen.de\HIH\Public\Jorge\Immunofluorescence\Exp. 267\Apotome\24h 2	3	0.309208	1	1	3.41421	1	90
16	94	K136Q_I_16.czi	\\hih-fileserver.neurologie.uni-tuebingen.de\HIH\Public\Jorge\Immunofluorescence\Exp. 267\Apotome\24h 2	3	0.309208	1	1	3.41421	1	94
16	116	K136Q_I_16.czi	\\hih-fileserver.neurologie.uni-tuebingen.de\HIH\Public\Jorge\Immunofluorescence\Exp. 267\Apotome\24h 2	3	0.309208	1	1	3.41421	1	116
16	117	K136Q_I_16.czi	\\hih-fileserver.neurologie.uni-tuebingen.de\HIH\Public\Jorge\Immunofluorescence\Exp. 267\Apotome\24h 2	3	0.309208	1	1	3.41421	1	117
16	127	K136Q_I_16.czi	\\hih-fileserver.neurologie.uni-tuebingen.de\HIH\Public\Jorge\Immunofluorescence\Exp. 267\Apotome\24h 2	3	0.309208	1	1	3.41421	1	127
16	128	K136Q_I_16.czi	\\hih-fileserver.neurologie.uni-tuebingen.de\HIH\Public\Jorge\Immunofluorescence\Exp. 267\Apotome\24h 2	3	0.309208	1	1	3.41421	1	128
16	129	K136Q_I_16.czi	\\hih-fileserver.neurologie.uni-tuebingen.de\HIH\Public\Jorge\Immunofluorescence\Exp. 267\Apotome\24h 2	3	0.309208	1	1	3.41421	1	129
16	134	K136Q_I_16.czi	\\hih-fileserver.neurologie.uni-tuebingen.de\HIH\Public\Jorge\Immunofluorescence\Exp. 267\Apotome\24h 2	3	0.0265258	1	1	1	1	134
16	144	K136Q_I_16.czi	\\hih-fileserver.neurologie.uni-tuebingen.de\HIH\Public\Jorge\Immunofluorescence\Exp. 267\Apotome\24h 2	3	0.309208	1	1	3.41421	1	144
16	153	K136Q_I_16.czi	\\hih-fileserver.neurologie.uni-tuebingen.de\HIH\Public\Jorge\Immunofluorescence\Exp. 267\Apotome\24h 2	3	0.309208	1	1	3.41421	1	153
16	176	K136Q_I_16.czi	\\hih-fileserver.neurologie.uni-tuebingen.de\HIH\Public\Jorge\Immunofluorescence\Exp. 267\Apotome\24h 2	3	0.309208	1	1	3.41421	1	176
16	184	K136Q_I_16.czi	\\hih-fileserver.neurologie.uni-tuebingen.de\HIH\Public\Jorge\Immunofluorescence\Exp. 267\Apotome\24h 2	3	0.309208	1	1	3.41421	1	184
16	193	K136Q_I_16.czi	\\hih-fileserver.neurologie.uni-tuebingen.de\HIH\Public\Jorge\Immunofluorescence\Exp. 267\Apotome\24h 2	3	0.0265258	1	1	1	1	193
16	199	K136Q_I_16.czi	\\hih-fileserver.neurologie.uni-tuebingen.de\HIH\Public\Jorge\Immunofluorescence\Exp. 267\Apotome\24h 2	3	0.309208	1	1	3.41421	1	199
16	205	K136Q_I_16.czi	\\hih-fileserver.neurologie.uni-tuebingen.de\HIH\Public\Jorge\Immunofluorescence\Exp. 267\Apotome\24h 2	3	0.309208	1	1	3.41421	1	205
16	211	K136Q_I_16.czi	\\hih-fileserver.neurologie.uni-tuebingen.de\HIH\Public\Jorge\Immunofluorescence\Exp. 267\Apotome\24h 2	3	0.038651	1	1	1.20711	0.75	211
16	225	K136Q_I_16.czi	\\hih-fileserver.neurologie.uni-tuebingen.de\HIH\Public\Jorge\Immunofluorescence\Exp. 267\Apotome\24h 2	3	0.309208	1	1	3.41421	1	225
16	227	K136Q_I_16.czi	\\hih-fileserver.neurologie.uni-tuebingen.de\HIH\Public\Jorge\Immunofluorescence\Exp. 267\Apotome\24h 2	3	0.309208	1	1	3.41421	1	227
16	228	K136Q_I_16.czi	\\hih-fileserver.neurologie.uni-tuebingen.de\HIH\Public\Jorge\Immunofluorescence\Exp. 267\Apotome\24h 2	3	0.309208	1	1	3.41421	1	228
16	235	K136Q_I_16.czi	\\hih-fileserver.neurologie.uni-tuebingen.de\HIH\Public\Jorge\Immunofluorescence\Exp. 267\Apotome\24h 2	3	0.0265258	1	1	1	1	235
16	242	K136Q_I_16.czi	\\hih-fileserver.neurologie.uni-tuebingen.de\HIH\Public\Jorge\Immunofluorescence\Exp. 267\Apotome\24h 2	3	0.309208	1	1	3.41421	1	242
16	244	K136Q_I_16.czi	\\hih-fileserver.neurologie.uni-tuebingen.de\HIH\Public\Jorge\Immunofluorescence\Exp. 267\Apotome\24h 2	3	0.309208	1	1	3.41421	1	244
16	257	K136Q_I_16.czi	\\hih-fileserver.neurologie.uni-tuebingen.de\HIH\Public\Jorge\Immunofluorescence\Exp. 267\Apotome\24h 2	3	0.309208	1	1	3.41421	1	257
16	259	K136Q_I_16.czi	\\hih-fileserver.neurologie.uni-tuebingen.de\HIH\Public\Jorge\Immunofluorescence\Exp. 267\Apotome\24h 2	3	0.309208	1	1	3.41421	1	259
16	270	K136Q_I_16.czi	\\hih-fileserver.neurologie.uni-tuebingen.de\HIH\Public\Jorge\Immunofluorescence\Exp. 267\Apotome\24h 2	3	0.309208	1	1	3.41421	1	270
16	278	K136Q_I_16.czi	\\hih-fileserver.neurologie.uni-tuebingen.de\HIH\Public\Jorge\Immunofluorescence\Exp. 267\Apotome\24h 2	3	0.309208	1	1	3.41421	1	278
16	280	K136Q_I_16.czi	\\hih-fileserver.neurologie.uni-tuebingen.de\HIH\Public\Jorge\Immunofluorescence\Exp. 267\Apotome\24h 2	3	0.0265258	1	1	1	1	280
16	317	K136Q_I_16.czi	\\hih-fileserver.neurologie.uni-tuebingen.de\HIH\Public\Jorge\Immunofluorescence\Exp. 267\Apotome\24h 2	3	0.309208	1	1	3.41421	1	317
16	318	K136Q_I_16.czi	\\hih-fileserver.neurologie.uni-tuebingen.de\HIH\Public\Jorge\Immunofluorescence\Exp. 267\Apotome\24h 2	3	0.309208	1	1	3.41421	1	318
16	332	K136Q_I_16.czi	\\hih-fileserver.neurologie.uni-tuebingen.de\HIH\Public\Jorge\Immunofluorescence\Exp. 267\Apotome\24h 2	3	0.309208	1	1	3.41421	1	332
16	342	K136Q_I_16.czi	\\hih-fileserver.neurologie.uni-tuebingen.de\HIH\Public\Jorge\Immunofluorescence\Exp. 267\Apotome\24h 2	3	0.309208	1	1	3.41421	1	342
16	347	K136Q_I_16.czi	\\hih-fileserver.neurologie.uni-tuebingen.de\HIH\Public\Jorge\Immunofluorescence\Exp. 267\Apotome\24h 2	3	0.309208	1	1	3.41421	1	347
16	350	K136Q_I_16.czi	\\hih-fileserver.neurologie.uni-tuebingen.de\HIH\Public\Jorge\Immunofluorescence\Exp. 267\Apotome\24h 2	3	0.309208	1	1	3.41421	1	350
16	352	K136Q_I_16.czi	\\hih-fileserver.neurologie.uni-tuebingen.de\HIH\Public\Jorge\Immunofluorescence\Exp. 267\Apotome\24h 2	3	0.309208	1	1	3.41421	1	352
16	357	K136Q_I_16.czi	\\hih-fileserver.neurologie.uni-tuebingen.de\HIH\Public\Jorge\Immunofluorescence\Exp. 267\Apotome\24h 2	3	0.309208	1	1	3.41421	1	357
16	358	K136Q_I_16.czi	\\hih-fileserver.neurologie.uni-tuebingen.de\HIH\Public\Jorge\Immunofluorescence\Exp. 267\Apotome\24h 2	3	0.309208	1	1	3.41421	1	358
16	455	K136Q_I_16.czi	\\hih-fileserver.neurologie.uni-tuebingen.de\HIH\Public\Jorge\Immunofluorescence\Exp. 267\Apotome\24h 2	3	0.0265258	1	1	1	1	455
16	524	K136Q_I_16.czi	\\hih-fileserver.neurologie.uni-tuebingen.de\HIH\Public\Jorge\Immunofluorescence\Exp. 267\Apotome\24h 2	3	0.038651	1	1	1.20711	0.75	524
16	525	K136Q_I_16.czi	\\hih-fileserver.neurologie.uni-tuebingen.de\HIH\Public\Jorge\Immunofluorescence\Exp. 267\Apotome\24h 2	3	0.309208	1	1	3.41421	1	525
16	527	K136Q_I_16.czi	\\hih-fileserver.neurologie.uni-tuebingen.de\HIH\Public\Jorge\Immunofluorescence\Exp. 267\Apotome\24h 2	3	0.309208	1	1	3.41421	1	527
16	528	K136Q_I_16.czi	\\hih-fileserver.neurologie.uni-tuebingen.de\HIH\Public\Jorge\Immunofluorescence\Exp. 267\Apotome\24h 2	3	0.309208	1	1	3.41421	1	528
16	541	K136Q_I_16.czi	\\hih-fileserver.neurologie.uni-tuebingen.de\HIH\Public\Jorge\Immunofluorescence\Exp. 267\Apotome\24h 2	3	0.0265258	1	1	1	1	541
16	566	K136Q_I_16.czi	\\hih-fileserver.neurologie.uni-tuebingen.de\HIH\Public\Jorge\Immunofluorescence\Exp. 267\Apotome\24h 2	3	0.309208	1	1	3.41421	1	566
16	568	K136Q_I_16.czi	\\hih-fileserver.neurologie.uni-tuebingen.de\HIH\Public\Jorge\Immunofluorescence\Exp. 267\Apotome\24h 2	3	0.309208	1	1	3.41421	1	568
16	569	K136Q_I_16.czi	\\hih-fileserver.neurologie.uni-tuebingen.de\HIH\Public\Jorge\Immunofluorescence\Exp. 267\Apotome\24h 2	3	0.309208	1	1	3.41421	1	569
16	572	K136Q_I_16.czi	\\hih-fileserver.neurologie.uni-tuebingen.de\HIH\Public\Jorge\Immunofluorescence\Exp. 267\Apotome\24h 2	3	0.309208	1	1	3.41421	1	572
16	576	K136Q_I_16.czi	\\hih-fileserver.neurologie.uni-tuebingen.de\HIH\Public\Jorge\Immunofluorescence\Exp. 267\Apotome\24h 2	3	0.0265258	1	1	1	1	576
16	588	K136Q_I_16.czi	\\hih-fileserver.neurologie.uni-tuebingen.de\HIH\Public\Jorge\Immunofluorescence\Exp. 267\Apotome\24h 2	3	0.309208	1	1	3.41421	1	588
16	632	K136Q_I_16.czi	\\hih-fileserver.neurologie.uni-tuebingen.de\HIH\Public\Jorge\Immunofluorescence\Exp. 267\Apotome\24h 2	3	0.0265258	1	1	1	1	632
16	660	K136Q_I_16.czi	\\hih-fileserver.neurologie.uni-tuebingen.de\HIH\Public\Jorge\Immunofluorescence\Exp. 267\Apotome\24h 2	3	0.0265258	1	1	1	1	660
16	666	K136Q_I_16.czi	\\hih-fileserver.neurologie.uni-tuebingen.de\HIH\Public\Jorge\Immunofluorescence\Exp. 267\Apotome\24h 2	3	0.309208	1	1	3.41421	1	666
16	673	K136Q_I_16.czi	\\hih-fileserver.neurologie.uni-tuebingen.de\HIH\Public\Jorge\Immunofluorescence\Exp. 267\Apotome\24h 2	3	0.309208	1	1	3.41421	1	673
16	727	K136Q_I_16.czi	\\hih-fileserver.neurologie.uni-tuebingen.de\HIH\Public\Jorge\Immunofluorescence\Exp. 267\Apotome\24h 2	3	0.309208	1	1	3.41421	1	727
16	758	K136Q_I_16.czi	\\hih-fileserver.neurologie.uni-tuebingen.de\HIH\Public\Jorge\Immunofluorescence\Exp. 267\Apotome\24h 2	3	0.309208	1	1	3.41421	1	758
16	763	K136Q_I_16.czi	\\hih-fileserver.neurologie.uni-tuebingen.de\HIH\Public\Jorge\Immunofluorescence\Exp. 267\Apotome\24h 2	3	0.0265258	1	1	1	1	763
16	776	K136Q_I_16.czi	\\hih-fileserver.neurologie.uni-tuebingen.de\HIH\Public\Jorge\Immunofluorescence\Exp. 267\Apotome\24h 2	3	0.309208	1	1	3.41421	1	776
16	794	K136Q_I_16.czi	\\hih-fileserver.neurologie.uni-tuebingen.de\HIH\Public\Jorge\Immunofluorescence\Exp. 267\Apotome\24h 2	3	0.309208	1	1	3.41421	1	794
16	819	K136Q_I_16.czi	\\hih-fileserver.neurologie.uni-tuebingen.de\HIH\Public\Jorge\Immunofluorescence\Exp. 267\Apotome\24h 2	3	0.309208	1	1	3.41421	1	819
16	828	K136Q_I_16.czi	\\hih-fileserver.neurologie.uni-tuebingen.de\HIH\Public\Jorge\Immunofluorescence\Exp. 267\Apotome\24h 2	3	0.309208	1	1	3.41421	1	828
16	829	K136Q_I_16.czi	\\hih-fileserver.neurologie.uni-tuebingen.de\HIH\Public\Jorge\Immunofluorescence\Exp. 267\Apotome\24h 2	3	0.309208	1	1	3.41421	1	829
16	831	K136Q_I_16.czi	\\hih-fileserver.neurologie.uni-tuebingen.de\HIH\Public\Jorge\Immunofluorescence\Exp. 267\Apotome\24h 2	3	0.309208	1	1	3.41421	1	831
16	859	K136Q_I_16.czi	\\hih-fileserver.neurologie.uni-tuebingen.de\HIH\Public\Jorge\Immunofluorescence\Exp. 267\Apotome\24h 2	3	0.309208	1	1	3.41421	1	859
16	869	K136Q_I_16.czi	\\hih-fileserver.neurologie.uni-tuebingen.de\HIH\Public\Jorge\Immunofluorescence\Exp. 267\Apotome\24h 2	3	0.309208	1	1	3.41421	1	869
16	870	K136Q_I_16.czi	\\hih-fileserver.neurologie.uni-tuebingen.de\HIH\Public\Jorge\Immunofluorescence\Exp. 267\Apotome\24h 2	3	0.309208	1	1	3.41421	1	870
16	874	K136Q_I_16.czi	\\hih-fileserver.neurologie.uni-tuebingen.de\HIH\Public\Jorge\Immunofluorescence\Exp. 267\Apotome\24h 2	3	0.309208	1	1	3.41421	1	874
16	887	K136Q_I_16.czi	\\hih-fileserver.neurologie.uni-tuebingen.de\HIH\Public\Jorge\Immunofluorescence\Exp. 267\Apotome\24h 2	3	0.309208	1	1	3.41421	1	887
16	888	K136Q_I_16.czi	\\hih-fileserver.neurologie.uni-tuebingen.de\HIH\Public\Jorge\Immunofluorescence\Exp. 267\Apotome\24h 2	3	0.309208	1	1	3.41421	1	888
16	889	K136Q_I_16.czi	\\hih-fileserver.neurologie.uni-tuebingen.de\HIH\Public\Jorge\Immunofluorescence\Exp. 267\Apotome\24h 2	3	0.309208	1	1	3.41421	1	889
16	900	K136Q_I_16.czi	\\hih-fileserver.neurologie.uni-tuebingen.de\HIH\Public\Jorge\Immunofluorescence\Exp. 267\Apotome\24h 2	3	0.309208	1	1	3.41421	1	900
16	925	K136Q_I_16.czi	\\hih-fileserver.neurologie.uni-tuebingen.de\HIH\Public\Jorge\Immunofluorescence\Exp. 267\Apotome\24h 2	3	0.309208	1	1	3.41421	1	925
16	974	K136Q_I_16.czi	\\hih-fileserver.neurologie.uni-tuebingen.de\HIH\Public\Jorge\Immunofluorescence\Exp. 267\Apotome\24h 2	3	0.309208	1	1	3.41421	1	974
16	978	K136Q_I_16.czi	\\hih-fileserver.neurologie.uni-tuebingen.de\HIH\Public\Jorge\Immunofluorescence\Exp. 267\Apotome\24h 2	3	0.309208	1	1	3.41421	1	978
16	985	K136Q_I_16.czi	\\hih-fileserver.neurologie.uni-tuebingen.de\HIH\Public\Jorge\Immunofluorescence\Exp. 267\Apotome\24h 2	3	0.309208	1	1	3.41421	1	985
16	989	K136Q_I_16.czi	\\hih-fileserver.neurologie.uni-tuebingen.de\HIH\Public\Jorge\Immunofluorescence\Exp. 267\Apotome\24h 2	3	0.309208	1	1	3.41421	1	989
16	993	K136Q_I_16.czi	\\hih-fileserver.neurologie.uni-tuebingen.de\HIH\Public\Jorge\Immunofluorescence\Exp. 267\Apotome\24h 2	3	0.309208	1	1	3.41421	1	993
16	1001	K136Q_I_16.czi	\\hih-fileserver.neurologie.uni-tuebingen.de\HIH\Public\Jorge\Immunofluorescence\Exp. 267\Apotome\24h 2	3	0.309208	1	1	3.41421	1	1001
16	1015	K136Q_I_16.czi	\\hih-fileserver.neurologie.uni-tuebingen.de\HIH\Public\Jorge\Immunofluorescence\Exp. 267\Apotome\24h 2	3	0.309208	1	1	3.41421	1	1015
16	1023	K136Q_I_16.czi	\\hih-fileserver.neurologie.uni-tuebingen.de\HIH\Public\Jorge\Immunofluorescence\Exp. 267\Apotome\24h 2	3	0.309208	1	1	3.41421	1	1023
16	1040	K136Q_I_16.czi	\\hih-fileserver.neurologie.uni-tuebingen.de\HIH\Public\Jorge\Immunofluorescence\Exp. 267\Apotome\24h 2	3	0.309208	1	1	3.41421	1	1040
16	1065	K136Q_I_16.czi	\\hih-fileserver.neurologie.uni-tuebingen.de\HIH\Public\Jorge\Immunofluorescence\Exp. 267\Apotome\24h 2	3	0.309208	1	1	3.41421	1	1065
16	1067	K136Q_I_16.czi	\\hih-fileserver.neurologie.uni-tuebingen.de\HIH\Public\Jorge\Immunofluorescence\Exp. 267\Apotome\24h 2	3	0.309208	1	1	3.41421	1	1067
16	1070	K136Q_I_16.czi	\\hih-fileserver.neurologie.uni-tuebingen.de\HIH\Public\Jorge\Immunofluorescence\Exp. 267\Apotome\24h 2	3	0.309208	1	1	3.41421	1	1070
16	1078	K136Q_I_16.czi	\\hih-fileserver.neurologie.uni-tuebingen.de\HIH\Public\Jorge\Immunofluorescence\Exp. 267\Apotome\24h 2	3	0.309208	1	1	3.41421	1	1078
16	1085	K136Q_I_16.czi	\\hih-fileserver.neurologie.uni-tuebingen.de\HIH\Public\Jorge\Immunofluorescence\Exp. 267\Apotome\24h 2	3	0.309208	1	1	3.41421	1	1085
16	1093	K136Q_I_16.czi	\\hih-fileserver.neurologie.uni-tuebingen.de\HIH\Public\Jorge\Immunofluorescence\Exp. 267\Apotome\24h 2	3	0.309208	1	1	3.41421	1	1093
16	1119	K136Q_I_16.czi	\\hih-fileserver.neurologie.uni-tuebingen.de\HIH\Public\Jorge\Immunofluorescence\Exp. 267\Apotome\24h 2	3	0.309208	1	1	3.41421	1	1119
16	1128	K136Q_I_16.czi	\\hih-fileserver.neurologie.uni-tuebingen.de\HIH\Public\Jorge\Immunofluorescence\Exp. 267\Apotome\24h 2	3	0.309208	1	1	3.41421	1	1128
16	1130	K136Q_I_16.czi	\\hih-fileserver.neurologie.uni-tuebingen.de\HIH\Public\Jorge\Immunofluorescence\Exp. 267\Apotome\24h 2	3	0.309208	1	1	3.41421	1	1130
16	1135	K136Q_I_16.czi	\\hih-fileserver.neurologie.uni-tuebingen.de\HIH\Public\Jorge\Immunofluorescence\Exp. 267\Apotome\24h 2	3	0.309208	1	1	3.41421	1	1135
16	1153	K136Q_I_16.czi	\\hih-fileserver.neurologie.uni-tuebingen.de\HIH\Public\Jorge\Immunofluorescence\Exp. 267\Apotome\24h 2	3	0.309208	1	1	3.41421	1	1153
16	1156	K136Q_I_16.czi	\\hih-fileserver.neurologie.uni-tuebingen.de\HIH\Public\Jorge\Immunofluorescence\Exp. 267\Apotome\24h 2	3	0.309208	1	1	3.41421	1	1156
16	1164	K136Q_I_16.czi	\\hih-fileserver.neurologie.uni-tuebingen.de\HIH\Public\Jorge\Immunofluorescence\Exp. 267\Apotome\24h 2	3	0.309208	1	1	3.41421	1	1164
16	1177	K136Q_I_16.czi	\\hih-fileserver.neurologie.uni-tuebingen.de\HIH\Public\Jorge\Immunofluorescence\Exp. 267\Apotome\24h 2	3	0.309208	1	1	3.41421	1	1177
16	1186	K136Q_I_16.czi	\\hih-fileserver.neurologie.uni-tuebingen.de\HIH\Public\Jorge\Immunofluorescence\Exp. 267\Apotome\24h 2	3	0.309208	1	1	3.41421	1	1186
16	1208	K136Q_I_16.czi	\\hih-fileserver.neurologie.uni-tuebingen.de\HIH\Public\Jorge\Immunofluorescence\Exp. 267\Apotome\24h 2	3	0.309208	1	1	3.41421	1	1208
16	1222	K136Q_I_16.czi	\\hih-fileserver.neurologie.uni-tuebingen.de\HIH\Public\Jorge\Immunofluorescence\Exp. 267\Apotome\24h 2	3	0.309208	1	1	3.41421	1	1222
16	1227	K136Q_I_16.czi	\\hih-fileserver.neurologie.uni-tuebingen.de\HIH\Public\Jorge\Immunofluorescence\Exp. 267\Apotome\24h 2	3	0.309208	1	1	3.41421	1	1227
16	1253	K136Q_I_16.czi	\\hih-fileserver.neurologie.uni-tuebingen.de\HIH\Public\Jorge\Immunofluorescence\Exp. 267\Apotome\24h 2	3	0.309208	1	1	3.41421	1	1253
16	1254	K136Q_I_16.czi	\\hih-fileserver.neurologie.uni-tuebingen.de\HIH\Public\Jorge\Immunofluorescence\Exp. 267\Apotome\24h 2	3	0.309208	1	1	3.41421	1	1254
16	1259	K136Q_I_16.czi	\\hih-fileserver.neurologie.uni-tuebingen.de\HIH\Public\Jorge\Immunofluorescence\Exp. 267\Apotome\24h 2	3	0.309208	1	1	3.41421	1	1259
16	1261	K136Q_I_16.czi	\\hih-fileserver.neurologie.uni-tuebingen.de\HIH\Public\Jorge\Immunofluorescence\Exp. 267\Apotome\24h 2	3	0.309208	1	1	3.41421	1	1261
16	1265	K136Q_I_16.czi	\\hih-fileserver.neurologie.uni-tuebingen.de\HIH\Public\Jorge\Immunofluorescence\Exp. 267\Apotome\24h 2	3	0.309208	1	1	3.41421	1	1265
16	1281	K136Q_I_16.czi	\\hih-fileserver.neurologie.uni-tuebingen.de\HIH\Public\Jorge\Immunofluorescence\Exp. 267\Apotome\24h 2	3	0.309208	1	1	3.41421	1	1281
16	1303	K136Q_I_16.czi	\\hih-fileserver.neurologie.uni-tuebingen.de\HIH\Public\Jorge\Immunofluorescence\Exp. 267\Apotome\24h 2	3	0.0265258	1	1	1	1	1303
16	1306	K136Q_I_16.czi	\\hih-fileserver.neurologie.uni-tuebingen.de\HIH\Public\Jorge\Immunofluorescence\Exp. 267\Apotome\24h 2	3	0.309208	1	1	3.41421	1	1306
16	1307	K136Q_I_16.czi	\\hih-fileserver.neurologie.uni-tuebingen.de\HIH\Public\Jorge\Immunofluorescence\Exp. 267\Apotome\24h 2	3	0.309208	1	1	3.41421	1	1307
16	1310	K136Q_I_16.czi	\\hih-fileserver.neurologie.uni-tuebingen.de\HIH\Public\Jorge\Immunofluorescence\Exp. 267\Apotome\24h 2	3	0.309208	1	1	3.41421	1	1310
16	1330	K136Q_I_16.czi	\\hih-fileserver.neurologie.uni-tuebingen.de\HIH\Public\Jorge\Immunofluorescence\Exp. 267\Apotome\24h 2	3	0.309208	1	1	3.41421	1	1330
17	26	K136Q_I_17.czi	\\hih-fileserver.neurologie.uni-tuebingen.de\HIH\Public\Jorge\Immunofluorescence\Exp. 267\Apotome\24h 2	3	0.309208	1	1	3.41421	1	26
17	57	K136Q_I_17.czi	\\hih-fileserver.neurologie.uni-tuebingen.de\HIH\Public\Jorge\Immunofluorescence\Exp. 267\Apotome\24h 2	3	0.309208	1	1	3.41421	1	57
17	140	K136Q_I_17.czi	\\hih-fileserver.neurologie.uni-tuebingen.de\HIH\Public\Jorge\Immunofluorescence\Exp. 267\Apotome\24h 2	3	0.309208	1	1	3.41421	1	140
17	215	K136Q_I_17.czi	\\hih-fileserver.neurologie.uni-tuebingen.de\HIH\Public\Jorge\Immunofluorescence\Exp. 267\Apotome\24h 2	3	0.0265258	1	1	1	1	215
17	262	K136Q_I_17.czi	\\hih-fileserver.neurologie.uni-tuebingen.de\HIH\Public\Jorge\Immunofluorescence\Exp. 267\Apotome\24h 2	3	0.0265258	1	1	1	1	262
3	6	K136Q_I_03.czi	\\hih-fileserver.neurologie.uni-tuebingen.de\HIH\Public\Jorge\Immunofluorescence\Exp. 267\Apotome\24h 2	3	0.309208	1	1	3.41421	1	6
3	152	K136Q_I_03.czi	\\hih-fileserver.neurologie.uni-tuebingen.de\HIH\Public\Jorge\Immunofluorescence\Exp. 267\Apotome\24h 2	3	0.309208	1	1	3.41421	1	152
3	182	K136Q_I_03.czi	\\hih-fileserver.neurologie.uni-tuebingen.de\HIH\Public\Jorge\Immunofluorescence\Exp. 267\Apotome\24h 2	3	0.0265258	1	1	1	1	182
3	236	K136Q_I_03.czi	\\hih-fileserver.neurologie.uni-tuebingen.de\HIH\Public\Jorge\Immunofluorescence\Exp. 267\Apotome\24h 2	3	0.309208	1	1	3.41421	1	236
3	240	K136Q_I_03.czi	\\hih-fileserver.neurologie.uni-tuebingen.de\HIH\Public\Jorge\Immunofluorescence\Exp. 267\Apotome\24h 2	3	0.309208	1	1	3.41421	1	240
3	241	K136Q_I_03.czi	\\hih-fileserver.neurologie.uni-tuebingen.de\HIH\Public\Jorge\Immunofluorescence\Exp. 267\Apotome\24h 2	3	0.0265258	1	1	1	1	241
3	242	K136Q_I_03.czi	\\hih-fileserver.neurologie.uni-tuebingen.de\HIH\Public\Jorge\Immunofluorescence\Exp. 267\Apotome\24h 2	3	0.309208	1	1	3.41421	1	242
3	243	K136Q_I_03.czi	\\hih-fileserver.neurologie.uni-tuebingen.de\HIH\Public\Jorge\Immunofluorescence\Exp. 267\Apotome\24h 2	3	0.309208	1	1	3.41421	1	243
3	250	K136Q_I_03.czi	\\hih-fileserver.neurologie.uni-tuebingen.de\HIH\Public\Jorge\Immunofluorescence\Exp. 267\Apotome\24h 2	3	0.309208	1	1	3.41421	1	250
19	59	K136Q_I_19.czi	\\hih-fileserver.neurologie.uni-tuebingen.de\HIH\Public\Jorge\Immunofluorescence\Exp. 267\Apotome\24h 2	3	0.0265258	1	1	1	1	59
19	75	K136Q_I_19.czi	\\hih-fileserver.neurologie.uni-tuebingen.de\HIH\Public\Jorge\Immunofluorescence\Exp. 267\Apotome\24h 2	3	0.309208	1	1	3.41421	1	75
19	80	K136Q_I_19.czi	\\hih-fileserver.neurologie.uni-tuebingen.de\HIH\Public\Jorge\Immunofluorescence\Exp. 267\Apotome\24h 2	3	0.309208	1	1	3.41421	1	80
19	86	K136Q_I_19.czi	\\hih-fileserver.neurologie.uni-tuebingen.de\HIH\Public\Jorge\Immunofluorescence\Exp. 267\Apotome\24h 2	3	0.309208	1	1	3.41421	1	86
19	104	K136Q_I_19.czi	\\hih-fileserver.neurologie.uni-tuebingen.de\HIH\Public\Jorge\Immunofluorescence\Exp. 267\Apotome\24h 2	3	0.309208	1	1	3.41421	1	104
19	216	K136Q_I_19.czi	\\hih-fileserver.neurologie.uni-tuebingen.de\HIH\Public\Jorge\Immunofluorescence\Exp. 267\Apotome\24h 2	3	0.309208	1	1	3.41421	1	216
19	231	K136Q_I_19.czi	\\hih-fileserver.neurologie.uni-tuebingen.de\HIH\Public\Jorge\Immunofluorescence\Exp. 267\Apotome\24h 2	3	0.309208	1	1	3.41421	1	231
19	238	K136Q_I_19.czi	\\hih-fileserver.neurologie.uni-tuebingen.de\HIH\Public\Jorge\Immunofluorescence\Exp. 267\Apotome\24h 2	3	0.309208	1	1	3.41421	1	238
20	24	K136Q_I_20.czi	\\hih-fileserver.neurologie.uni-tuebingen.de\HIH\Public\Jorge\Immunofluorescence\Exp. 267\Apotome\24h 2	3	0.309208	1	1	3.41421	1	24
20	49	K136Q_I_20.czi	\\hih-fileserver.neurologie.uni-tuebingen.de\HIH\Public\Jorge\Immunofluorescence\Exp. 267\Apotome\24h 2	3	0.309208	1	1	3.41421	1	49
20	52	K136Q_I_20.czi	\\hih-fileserver.neurologie.uni-tuebingen.de\HIH\Public\Jorge\Immunofluorescence\Exp. 267\Apotome\24h 2	3	0.309208	1	1	3.41421	1	52
20	63	K136Q_I_20.czi	\\hih-fileserver.neurologie.uni-tuebingen.de\HIH\Public\Jorge\Immunofluorescence\Exp. 267\Apotome\24h 2	3	0.309208	1	1	3.41421	1	63
20	73	K136Q_I_20.czi	\\hih-fileserver.neurologie.uni-tuebingen.de\HIH\Public\Jorge\Immunofluorescence\Exp. 267\Apotome\24h 2	3	0.309208	1	1	3.41421	1	73
20	128	K136Q_I_20.czi	\\hih-fileserver.neurologie.uni-tuebingen.de\HIH\Public\Jorge\Immunofluorescence\Exp. 267\Apotome\24h 2	3	0.0265258	1	1	1	1	128
20	146	K136Q_I_20.czi	\\hih-fileserver.neurologie.uni-tuebingen.de\HIH\Public\Jorge\Immunofluorescence\Exp. 267\Apotome\24h 2	3	0.0265258	1	1	1	1	146
20	150	K136Q_I_20.czi	\\hih-fileserver.neurologie.uni-tuebingen.de\HIH\Public\Jorge\Immunofluorescence\Exp. 267\Apotome\24h 2	3	0.309208	1	1	3.41421	1	150
20	190	K136Q_I_20.czi	\\hih-fileserver.neurologie.uni-tuebingen.de\HIH\Public\Jorge\Immunofluorescence\Exp. 267\Apotome\24h 2	3	0.0265258	1	1	1	1	190
20	195	K136Q_I_20.czi	\\hih-fileserver.neurologie.uni-tuebingen.de\HIH\Public\Jorge\Immunofluorescence\Exp. 267\Apotome\24h 2	3	0.0265258	1	1	1	1	195
20	202	K136Q_I_20.czi	\\hih-fileserver.neurologie.uni-tuebingen.de\HIH\Public\Jorge\Immunofluorescence\Exp. 267\Apotome\24h 2	3	0.0265258	1	1	1	1	202
20	205	K136Q_I_20.czi	\\hih-fileserver.neurologie.uni-tuebingen.de\HIH\Public\Jorge\Immunofluorescence\Exp. 267\Apotome\24h 2	3	0.309208	1	1	3.41421	1	205
20	366	K136Q_I_20.czi	\\hih-fileserver.neurologie.uni-tuebingen.de\HIH\Public\Jorge\Immunofluorescence\Exp. 267\Apotome\24h 2	3	0.309208	1	1	3.41421	1	366
20	541	K136Q_I_20.czi	\\hih-fileserver.neurologie.uni-tuebingen.de\HIH\Public\Jorge\Immunofluorescence\Exp. 267\Apotome\24h 2	3	0.309208	1	1	3.41421	1	541
20	561	K136Q_I_20.czi	\\hih-fileserver.neurologie.uni-tuebingen.de\HIH\Public\Jorge\Immunofluorescence\Exp. 267\Apotome\24h 2	3	0.309208	1	1	3.41421	1	561
20	576	K136Q_I_20.czi	\\hih-fileserver.neurologie.uni-tuebingen.de\HIH\Public\Jorge\Immunofluorescence\Exp. 267\Apotome\24h 2	3	0.309208	1	1	3.41421	1	576
20	612	K136Q_I_20.czi	\\hih-fileserver.neurologie.uni-tuebingen.de\HIH\Public\Jorge\Immunofluorescence\Exp. 267\Apotome\24h 2	3	0.309208	1	1	3.41421	1	612
20	637	K136Q_I_20.czi	\\hih-fileserver.neurologie.uni-tuebingen.de\HIH\Public\Jorge\Immunofluorescence\Exp. 267\Apotome\24h 2	3	0.0265258	1	1	1	1	637
20	687	K136Q_I_20.czi	\\hih-fileserver.neurologie.uni-tuebingen.de\HIH\Public\Jorge\Immunofluorescence\Exp. 267\Apotome\24h 2	3	0.309208	1	1	3.41421	1	687
20	697	K136Q_I_20.czi	\\hih-fileserver.neurologie.uni-tuebingen.de\HIH\Public\Jorge\Immunofluorescence\Exp. 267\Apotome\24h 2	3	0.309208	1	1	3.41421	1	697
20	709	K136Q_I_20.czi	\\hih-fileserver.neurologie.uni-tuebingen.de\HIH\Public\Jorge\Immunofluorescence\Exp. 267\Apotome\24h 2	3	0.309208	1	1	3.41421	1	709
20	728	K136Q_I_20.czi	\\hih-fileserver.neurologie.uni-tuebingen.de\HIH\Public\Jorge\Immunofluorescence\Exp. 267\Apotome\24h 2	3	0.309208	1	1	3.41421	1	728
20	731	K136Q_I_20.czi	\\hih-fileserver.neurologie.uni-tuebingen.de\HIH\Public\Jorge\Immunofluorescence\Exp. 267\Apotome\24h 2	3	0.038651	1	1	1.20711	0.75	731
20	732	K136Q_I_20.czi	\\hih-fileserver.neurologie.uni-tuebingen.de\HIH\Public\Jorge\Immunofluorescence\Exp. 267\Apotome\24h 2	3	0.309208	1	1	3.41421	1	732
21	58	K136Q_I_21.czi	\\hih-fileserver.neurologie.uni-tuebingen.de\HIH\Public\Jorge\Immunofluorescence\Exp. 267\Apotome\24h 2	3	0.309208	1	1	3.41421	1	58
21	72	K136Q_I_21.czi	\\hih-fileserver.neurologie.uni-tuebingen.de\HIH\Public\Jorge\Immunofluorescence\Exp. 267\Apotome\24h 2	3	0.0265258	1	1	1	1	72
21	90	K136Q_I_21.czi	\\hih-fileserver.neurologie.uni-tuebingen.de\HIH\Public\Jorge\Immunofluorescence\Exp. 267\Apotome\24h 2	3	0.0265258	1	1	1	1	90
21	225	K136Q_I_21.czi	\\hih-fileserver.neurologie.uni-tuebingen.de\HIH\Public\Jorge\Immunofluorescence\Exp. 267\Apotome\24h 2	3	0.0265258	1	1	1	1	225
21	270	K136Q_I_21.czi	\\hih-fileserver.neurologie.uni-tuebingen.de\HIH\Public\Jorge\Immunofluorescence\Exp. 267\Apotome\24h 2	3	0.309208	1	1	3.41421	1	270
21	312	K136Q_I_21.czi	\\hih-fileserver.neurologie.uni-tuebingen.de\HIH\Public\Jorge\Immunofluorescence\Exp. 267\Apotome\24h 2	3	0.309208	1	1	3.41421	1	312
21	314	K136Q_I_21.czi	\\hih-fileserver.neurologie.uni-tuebingen.de\HIH\Public\Jorge\Immunofluorescence\Exp. 267\Apotome\24h 2	3	0.309208	1	1	3.41421	1	314
21	316	K136Q_I_21.czi	\\hih-fileserver.neurologie.uni-tuebingen.de\HIH\Public\Jorge\Immunofluorescence\Exp. 267\Apotome\24h 2	3	0.309208	1	1	3.41421	1	316
22	2	K136Q_I_22.czi	\\hih-fileserver.neurologie.uni-tuebingen.de\HIH\Public\Jorge\Immunofluorescence\Exp. 267\Apotome\24h 2	3	0.309208	1	1	3.41421	1	2
22	3	K136Q_I_22.czi	\\hih-fileserver.neurologie.uni-tuebingen.de\HIH\Public\Jorge\Immunofluorescence\Exp. 267\Apotome\24h 2	3	0.309208	1	1	3.41421	1	3
22	28	K136Q_I_22.czi	\\hih-fileserver.neurologie.uni-tuebingen.de\HIH\Public\Jorge\Immunofluorescence\Exp. 267\Apotome\24h 2	3	0.309208	1	1	3.41421	1	28
22	45	K136Q_I_22.czi	\\hih-fileserver.neurologie.uni-tuebingen.de\HIH\Public\Jorge\Immunofluorescence\Exp. 267\Apotome\24h 2	3	0.0265258	1	1	1	1	45
22	77	K136Q_I_22.czi	\\hih-fileserver.neurologie.uni-tuebingen.de\HIH\Public\Jorge\Immunofluorescence\Exp. 267\Apotome\24h 2	3	0.309208	1	1	3.41421	1	77
22	88	K136Q_I_22.czi	\\hih-fileserver.neurologie.uni-tuebingen.de\HIH\Public\Jorge\Immunofluorescence\Exp. 267\Apotome\24h 2	3	0.0265258	1	1	1	1	88
22	126	K136Q_I_22.czi	\\hih-fileserver.neurologie.uni-tuebingen.de\HIH\Public\Jorge\Immunofluorescence\Exp. 267\Apotome\24h 2	3	0.0265258	1	1	1	1	126
22	234	K136Q_I_22.czi	\\hih-fileserver.neurologie.uni-tuebingen.de\HIH\Public\Jorge\Immunofluorescence\Exp. 267\Apotome\24h 2	3	0.0265258	1	1	1	1	234
23	17	K136Q_I_23.czi	\\hih-fileserver.neurologie.uni-tuebingen.de\HIH\Public\Jorge\Immunofluorescence\Exp. 267\Apotome\24h 2	3	0.309208	1	1	3.41421	1	17
23	61	K136Q_I_23.czi	\\hih-fileserver.neurologie.uni-tuebingen.de\HIH\Public\Jorge\Immunofluorescence\Exp. 267\Apotome\24h 2	3	0.309208	1	1	3.41421	1	61
23	72	K136Q_I_23.czi	\\hih-fileserver.neurologie.uni-tuebingen.de\HIH\Public\Jorge\Immunofluorescence\Exp. 267\Apotome\24h 2	3	0.309208	1	1	3.41421	1	72
23	77	K136Q_I_23.czi	\\hih-fileserver.neurologie.uni-tuebingen.de\HIH\Public\Jorge\Immunofluorescence\Exp. 267\Apotome\24h 2	3	0.309208	1	1	3.41421	1	77
23	104	K136Q_I_23.czi	\\hih-fileserver.neurologie.uni-tuebingen.de\HIH\Public\Jorge\Immunofluorescence\Exp. 267\Apotome\24h 2	3	0.309208	1	1	3.41421	1	104
23	105	K136Q_I_23.czi	\\hih-fileserver.neurologie.uni-tuebingen.de\HIH\Public\Jorge\Immunofluorescence\Exp. 267\Apotome\24h 2	3	0.309208	1	1	3.41421	1	105
23	121	K136Q_I_23.czi	\\hih-fileserver.neurologie.uni-tuebingen.de\HIH\Public\Jorge\Immunofluorescence\Exp. 267\Apotome\24h 2	3	0.309208	1	1	3.41421	1	121
18	104	K136Q_I_18.czi	\\hih-fileserver.neurologie.uni-tuebingen.de\HIH\Public\Jorge\Immunofluorescence\Exp. 267\Apotome\24h 2	3	0.309208	1	1	3.41421	1	104
18	325	K136Q_I_18.czi	\\hih-fileserver.neurologie.uni-tuebingen.de\HIH\Public\Jorge\Immunofluorescence\Exp. 267\Apotome\24h 2	3	0.0265258	1	1	1	1	325
18	400	K136Q_I_18.czi	\\hih-fileserver.neurologie.uni-tuebingen.de\HIH\Public\Jorge\Immunofluorescence\Exp. 267\Apotome\24h 2	3	0.309208	1	1	3.41421	1	400
18	408	K136Q_I_18.czi	\\hih-fileserver.neurologie.uni-tuebingen.de\HIH\Public\Jorge\Immunofluorescence\Exp. 267\Apotome\24h 2	3	0.309208	1	1	3.41421	1	408
24	42	K136Q_I_24.czi	\\hih-fileserver.neurologie.uni-tuebingen.de\HIH\Public\Jorge\Immunofluorescence\Exp. 267\Apotome\24h 2	3	0.309208	1	1	3.41421	1	42
24	76	K136Q_I_24.czi	\\hih-fileserver.neurologie.uni-tuebingen.de\HIH\Public\Jorge\Immunofluorescence\Exp. 267\Apotome\24h 2	3	0.309208	1	1	3.41421	1	76
24	82	K136Q_I_24.czi	\\hih-fileserver.neurologie.uni-tuebingen.de\HIH\Public\Jorge\Immunofluorescence\Exp. 267\Apotome\24h 2	3	0.309208	1	1	3.41421	1	82
24	107	K136Q_I_24.czi	\\hih-fileserver.neurologie.uni-tuebingen.de\HIH\Public\Jorge\Immunofluorescence\Exp. 267\Apotome\24h 2	3	0.309208	1	1	3.41421	1	107
24	109	K136Q_I_24.czi	\\hih-fileserver.neurologie.uni-tuebingen.de\HIH\Public\Jorge\Immunofluorescence\Exp. 267\Apotome\24h 2	3	0.309208	1	1	3.41421	1	109
24	120	K136Q_I_24.czi	\\hih-fileserver.neurologie.uni-tuebingen.de\HIH\Public\Jorge\Immunofluorescence\Exp. 267\Apotome\24h 2	3	0.309208	1	1	3.41421	1	120
24	150	K136Q_I_24.czi	\\hih-fileserver.neurologie.uni-tuebingen.de\HIH\Public\Jorge\Immunofluorescence\Exp. 267\Apotome\24h 2	3	0.309208	1	1	3.41421	1	150
24	197	K136Q_I_24.czi	\\hih-fileserver.neurologie.uni-tuebingen.de\HIH\Public\Jorge\Immunofluorescence\Exp. 267\Apotome\24h 2	3	0.309208	1	1	3.41421	1	197
24	199	K136Q_I_24.czi	\\hih-fileserver.neurologie.uni-tuebingen.de\HIH\Public\Jorge\Immunofluorescence\Exp. 267\Apotome\24h 2	3	0.309208	1	1	3.41421	1	199
24	208	K136Q_I_24.czi	\\hih-fileserver.neurologie.uni-tuebingen.de\HIH\Public\Jorge\Immunofluorescence\Exp. 267\Apotome\24h 2	3	0.309208	1	1	3.41421	1	208
24	234	K136Q_I_24.czi	\\hih-fileserver.neurologie.uni-tuebingen.de\HIH\Public\Jorge\Immunofluorescence\Exp. 267\Apotome\24h 2	3	0.309208	1	1	3.41421	1	234
24	242	K136Q_I_24.czi	\\hih-fileserver.neurologie.uni-tuebingen.de\HIH\Public\Jorge\Immunofluorescence\Exp. 267\Apotome\24h 2	3	0.309208	1	1	3.41421	1	242
24	277	K136Q_I_24.czi	\\hih-fileserver.neurologie.uni-tuebingen.de\HIH\Public\Jorge\Immunofluorescence\Exp. 267\Apotome\24h 2	3	0.309208	1	1	3.41421	1	277
24	283	K136Q_I_24.czi	\\hih-fileserver.neurologie.uni-tuebingen.de\HIH\Public\Jorge\Immunofluorescence\Exp. 267\Apotome\24h 2	3	0.309208	1	1	3.41421	1	283
24	338	K136Q_I_24.czi	\\hih-fileserver.neurologie.uni-tuebingen.de\HIH\Public\Jorge\Immunofluorescence\Exp. 267\Apotome\24h 2	3	0.309208	1	1	3.41421	1	338
24	349	K136Q_I_24.czi	\\hih-fileserver.neurologie.uni-tuebingen.de\HIH\Public\Jorge\Immunofluorescence\Exp. 267\Apotome\24h 2	3	0.309208	1	1	3.41421	1	349
24	385	K136Q_I_24.czi	\\hih-fileserver.neurologie.uni-tuebingen.de\HIH\Public\Jorge\Immunofluorescence\Exp. 267\Apotome\24h 2	3	0.309208	1	1	3.41421	1	385
24	431	K136Q_I_24.czi	\\hih-fileserver.neurologie.uni-tuebingen.de\HIH\Public\Jorge\Immunofluorescence\Exp. 267\Apotome\24h 2	3	0.309208	1	1	3.41421	1	431
24	432	K136Q_I_24.czi	\\hih-fileserver.neurologie.uni-tuebingen.de\HIH\Public\Jorge\Immunofluorescence\Exp. 267\Apotome\24h 2	3	0.309208	1	1	3.41421	1	432
24	440	K136Q_I_24.czi	\\hih-fileserver.neurologie.uni-tuebingen.de\HIH\Public\Jorge\Immunofluorescence\Exp. 267\Apotome\24h 2	3	0.309208	1	1	3.41421	1	440
24	442	K136Q_I_24.czi	\\hih-fileserver.neurologie.uni-tuebingen.de\HIH\Public\Jorge\Immunofluorescence\Exp. 267\Apotome\24h 2	3	0.309208	1	1	3.41421	1	442
24	443	K136Q_I_24.czi	\\hih-fileserver.neurologie.uni-tuebingen.de\HIH\Public\Jorge\Immunofluorescence\Exp. 267\Apotome\24h 2	3	0.0265258	1	1	1	1	443
24	446	K136Q_I_24.czi	\\hih-fileserver.neurologie.uni-tuebingen.de\HIH\Public\Jorge\Immunofluorescence\Exp. 267\Apotome\24h 2	3	0.309208	1	1	3.41421	1	446
24	452	K136Q_I_24.czi	\\hih-fileserver.neurologie.uni-tuebingen.de\HIH\Public\Jorge\Immunofluorescence\Exp. 267\Apotome\24h 2	3	0.309208	1	1	3.41421	1	452
24	459	K136Q_I_24.czi	\\hih-fileserver.neurologie.uni-tuebingen.de\HIH\Public\Jorge\Immunofluorescence\Exp. 267\Apotome\24h 2	3	0.309208	1	1	3.41421	1	459
24	463	K136Q_I_24.czi	\\hih-fileserver.neurologie.uni-tuebingen.de\HIH\Public\Jorge\Immunofluorescence\Exp. 267\Apotome\24h 2	3	0.309208	1	1	3.41421	1	463
24	503	K136Q_I_24.czi	\\hih-fileserver.neurologie.uni-tuebingen.de\HIH\Public\Jorge\Immunofluorescence\Exp. 267\Apotome\24h 2	3	0.309208	1	1	3.41421	1	503
24	514	K136Q_I_24.czi	\\hih-fileserver.neurologie.uni-tuebingen.de\HIH\Public\Jorge\Immunofluorescence\Exp. 267\Apotome\24h 2	3	0.0265258	1	1	1	1	514
24	518	K136Q_I_24.czi	\\hih-fileserver.neurologie.uni-tuebingen.de\HIH\Public\Jorge\Immunofluorescence\Exp. 267\Apotome\24h 2	3	0.309208	1	1	3.41421	1	518
24	603	K136Q_I_24.czi	\\hih-fileserver.neurologie.uni-tuebingen.de\HIH\Public\Jorge\Immunofluorescence\Exp. 267\Apotome\24h 2	3	0.309208	1	1	3.41421	1	603
24	610	K136Q_I_24.czi	\\hih-fileserver.neurologie.uni-tuebingen.de\HIH\Public\Jorge\Immunofluorescence\Exp. 267\Apotome\24h 2	3	0.309208	1	1	3.41421	1	610
24	640	K136Q_I_24.czi	\\hih-fileserver.neurologie.uni-tuebingen.de\HIH\Public\Jorge\Immunofluorescence\Exp. 267\Apotome\24h 2	3	0.309208	1	1	3.41421	1	640
24	644	K136Q_I_24.czi	\\hih-fileserver.neurologie.uni-tuebingen.de\HIH\Public\Jorge\Immunofluorescence\Exp. 267\Apotome\24h 2	3	0.309208	1	1	3.41421	1	644
5	10	K136Q_I_05.czi	\\hih-fileserver.neurologie.uni-tuebingen.de\HIH\Public\Jorge\Immunofluorescence\Exp. 267\Apotome\24h 2	3	0.309208	1	1	3.41421	1	10
5	12	K136Q_I_05.czi	\\hih-fileserver.neurologie.uni-tuebingen.de\HIH\Public\Jorge\Immunofluorescence\Exp. 267\Apotome\24h 2	3	0.0265258	1	1	1	1	12
5	46	K136Q_I_05.czi	\\hih-fileserver.neurologie.uni-tuebingen.de\HIH\Public\Jorge\Immunofluorescence\Exp. 267\Apotome\24h 2	3	0.0265258	1	1	1	1	46
5	136	K136Q_I_05.czi	\\hih-fileserver.neurologie.uni-tuebingen.de\HIH\Public\Jorge\Immunofluorescence\Exp. 267\Apotome\24h 2	3	0.309208	1	1	3.41421	1	136
5	138	K136Q_I_05.czi	\\hih-fileserver.neurologie.uni-tuebingen.de\HIH\Public\Jorge\Immunofluorescence\Exp. 267\Apotome\24h 2	3	0.309208	1	1	3.41421	1	138
5	190	K136Q_I_05.czi	\\hih-fileserver.neurologie.uni-tuebingen.de\HIH\Public\Jorge\Immunofluorescence\Exp. 267\Apotome\24h 2	3	0.309208	1	1	3.41421	1	190
5	195	K136Q_I_05.czi	\\hih-fileserver.neurologie.uni-tuebingen.de\HIH\Public\Jorge\Immunofluorescence\Exp. 267\Apotome\24h 2	3	0.309208	1	1	3.41421	1	195
5	307	K136Q_I_05.czi	\\hih-fileserver.neurologie.uni-tuebingen.de\HIH\Public\Jorge\Immunofluorescence\Exp. 267\Apotome\24h 2	3	0.0265258	1	1	1	1	307
5	341	K136Q_I_05.czi	\\hih-fileserver.neurologie.uni-tuebingen.de\HIH\Public\Jorge\Immunofluorescence\Exp. 267\Apotome\24h 2	3	0.0265258	1	1	1	1	341
5	470	K136Q_I_05.czi	\\hih-fileserver.neurologie.uni-tuebingen.de\HIH\Public\Jorge\Immunofluorescence\Exp. 267\Apotome\24h 2	3	0.0265258	1	1	1	1	470
5	471	K136Q_I_05.czi	\\hih-fileserver.neurologie.uni-tuebingen.de\HIH\Public\Jorge\Immunofluorescence\Exp. 267\Apotome\24h 2	3	0.309208	1	1	3.41421	1	471
1	85	K136Q_I_01.czi	\\hih-fileserver.neurologie.uni-tuebingen.de\HIH\Public\Jorge\Immunofluorescence\Exp. 267\Apotome\24h 2	4	0.31831	1	1	4	1	85
2	134	K136Q_I_02.czi	\\hih-fileserver.neurologie.uni-tuebingen.de\HIH\Public\Jorge\Immunofluorescence\Exp. 267\Apotome\24h 2	4	0.424876	1	1	4.62132	1	134
2	139	K136Q_I_02.czi	\\hih-fileserver.neurologie.uni-tuebingen.de\HIH\Public\Jorge\Immunofluorescence\Exp. 267\Apotome\24h 2	4	0.31831	1	1	4	1	139
4	9	K136Q_I_04.czi	\\hih-fileserver.neurologie.uni-tuebingen.de\HIH\Public\Jorge\Immunofluorescence\Exp. 267\Apotome\24h 2	4	0.31831	1	1	4	1	9
4	15	K136Q_I_04.czi	\\hih-fileserver.neurologie.uni-tuebingen.de\HIH\Public\Jorge\Immunofluorescence\Exp. 267\Apotome\24h 2	4	0.31831	1	1	4	1	15
4	211	K136Q_I_04.czi	\\hih-fileserver.neurologie.uni-tuebingen.de\HIH\Public\Jorge\Immunofluorescence\Exp. 267\Apotome\24h 2	4	0.204624	1	1	3.20711	0.8	211
4	239	K136Q_I_04.czi	\\hih-fileserver.neurologie.uni-tuebingen.de\HIH\Public\Jorge\Immunofluorescence\Exp. 267\Apotome\24h 2	4	0.204624	1	1	3.20711	0.8	239
4	254	K136Q_I_04.czi	\\hih-fileserver.neurologie.uni-tuebingen.de\HIH\Public\Jorge\Immunofluorescence\Exp. 267\Apotome\24h 2	4	0.31831	1	1	4	1	254
4	275	K136Q_I_04.czi	\\hih-fileserver.neurologie.uni-tuebingen.de\HIH\Public\Jorge\Immunofluorescence\Exp. 267\Apotome\24h 2	4	0.204624	1	1	3.20711	0.8	275
4	281	K136Q_I_04.czi	\\hih-fileserver.neurologie.uni-tuebingen.de\HIH\Public\Jorge\Immunofluorescence\Exp. 267\Apotome\24h 2	4	0.31831	1	1	4	1	281
4	318	K136Q_I_04.czi	\\hih-fileserver.neurologie.uni-tuebingen.de\HIH\Public\Jorge\Immunofluorescence\Exp. 267\Apotome\24h 2	4	0.0969118	1	1	2.20711	0.8	318
4	327	K136Q_I_04.czi	\\hih-fileserver.neurologie.uni-tuebingen.de\HIH\Public\Jorge\Immunofluorescence\Exp. 267\Apotome\24h 2	4	0.31831	1	1	4	1	327
4	358	K136Q_I_04.czi	\\hih-fileserver.neurologie.uni-tuebingen.de\HIH\Public\Jorge\Immunofluorescence\Exp. 267\Apotome\24h 2	4	0.0969118	1	1	2.20711	0.8	358
4	389	K136Q_I_04.czi	\\hih-fileserver.neurologie.uni-tuebingen.de\HIH\Public\Jorge\Immunofluorescence\Exp. 267\Apotome\24h 2	4	0.31831	1	1	4	1	389
4	406	K136Q_I_04.czi	\\hih-fileserver.neurologie.uni-tuebingen.de\HIH\Public\Jorge\Immunofluorescence\Exp. 267\Apotome\24h 2	4	0.204624	1	1	3.20711	0.8	406
4	417	K136Q_I_04.czi	\\hih-fileserver.neurologie.uni-tuebingen.de\HIH\Public\Jorge\Immunofluorescence\Exp. 267\Apotome\24h 2	4	0.31831	1	1	4	1	417
4	434	K136Q_I_04.czi	\\hih-fileserver.neurologie.uni-tuebingen.de\HIH\Public\Jorge\Immunofluorescence\Exp. 267\Apotome\24h 2	4	0.31831	1	1	4	1	434
4	482	K136Q_I_04.czi	\\hih-fileserver.neurologie.uni-tuebingen.de\HIH\Public\Jorge\Immunofluorescence\Exp. 267\Apotome\24h 2	4	0.31831	1	1	4	1	482
4	503	K136Q_I_04.czi	\\hih-fileserver.neurologie.uni-tuebingen.de\HIH\Public\Jorge\Immunofluorescence\Exp. 267\Apotome\24h 2	4	0.31831	1	1	4	1	503
6	3	K136Q_I_06.czi	\\hih-fileserver.neurologie.uni-tuebingen.de\HIH\Public\Jorge\Immunofluorescence\Exp. 267\Apotome\24h 2	4	0.424876	1	1	4.62132	1	3
6	7	K136Q_I_06.czi	\\hih-fileserver.neurologie.uni-tuebingen.de\HIH\Public\Jorge\Immunofluorescence\Exp. 267\Apotome\24h 2	4	0.424876	1	1	4.62132	1	7
6	114	K136Q_I_06.czi	\\hih-fileserver.neurologie.uni-tuebingen.de\HIH\Public\Jorge\Immunofluorescence\Exp. 267\Apotome\24h 2	4	0.204624	1	1	3.20711	0.8	114
7	75	K136Q_I_07.czi	\\hih-fileserver.neurologie.uni-tuebingen.de\HIH\Public\Jorge\Immunofluorescence\Exp. 267\Apotome\24h 2	4	0.424876	1	1	4.62132	1	75
7	83	K136Q_I_07.czi	\\hih-fileserver.neurologie.uni-tuebingen.de\HIH\Public\Jorge\Immunofluorescence\Exp. 267\Apotome\24h 2	4	0.387647	1	1	4.41421	1	83
7	111	K136Q_I_07.czi	\\hih-fileserver.neurologie.uni-tuebingen.de\HIH\Public\Jorge\Immunofluorescence\Exp. 267\Apotome\24h 2	4	0.0969118	1	1	2.20711	0.8	111
7	128	K136Q_I_07.czi	\\hih-fileserver.neurologie.uni-tuebingen.de\HIH\Public\Jorge\Immunofluorescence\Exp. 267\Apotome\24h 2	4	0.31831	1	1	4	1	128
7	219	K136Q_I_07.czi	\\hih-fileserver.neurologie.uni-tuebingen.de\HIH\Public\Jorge\Immunofluorescence\Exp. 267\Apotome\24h 2	4	0.0969118	1	1	2.20711	0.8	219
7	233	K136Q_I_07.czi	\\hih-fileserver.neurologie.uni-tuebingen.de\HIH\Public\Jorge\Immunofluorescence\Exp. 267\Apotome\24h 2	4	0.424876	1	1	4.62132	1	233
7	261	K136Q_I_07.czi	\\hih-fileserver.neurologie.uni-tuebingen.de\HIH\Public\Jorge\Immunofluorescence\Exp. 267\Apotome\24h 2	4	0.204624	1	1	3.20711	0.8	261
7	264	K136Q_I_07.czi	\\hih-fileserver.neurologie.uni-tuebingen.de\HIH\Public\Jorge\Immunofluorescence\Exp. 267\Apotome\24h 2	4	0.31831	1	1	4	1	264
7	277	K136Q_I_07.czi	\\hih-fileserver.neurologie.uni-tuebingen.de\HIH\Public\Jorge\Immunofluorescence\Exp. 267\Apotome\24h 2	4	0.31831	1	1	4	1	277
7	335	K136Q_I_07.czi	\\hih-fileserver.neurologie.uni-tuebingen.de\HIH\Public\Jorge\Immunofluorescence\Exp. 267\Apotome\24h 2	4	0.204624	1	1	3.20711	0.8	335
7	336	K136Q_I_07.czi	\\hih-fileserver.neurologie.uni-tuebingen.de\HIH\Public\Jorge\Immunofluorescence\Exp. 267\Apotome\24h 2	4	0.424876	1	1	4.62132	1	336
7	337	K136Q_I_07.czi	\\hih-fileserver.neurologie.uni-tuebingen.de\HIH\Public\Jorge\Immunofluorescence\Exp. 267\Apotome\24h 2	4	0.204624	1	1	3.20711	0.8	337
7	381	K136Q_I_07.czi	\\hih-fileserver.neurologie.uni-tuebingen.de\HIH\Public\Jorge\Immunofluorescence\Exp. 267\Apotome\24h 2	4	0.0969118	1	1	2.20711	0.8	381
7	391	K136Q_I_07.czi	\\hih-fileserver.neurologie.uni-tuebingen.de\HIH\Public\Jorge\Immunofluorescence\Exp. 267\Apotome\24h 2	4	0.204624	1	1	3.20711	0.8	391
7	392	K136Q_I_07.czi	\\hih-fileserver.neurologie.uni-tuebingen.de\HIH\Public\Jorge\Immunofluorescence\Exp. 267\Apotome\24h 2	4	0.31831	1	1	4	1	392
7	506	K136Q_I_07.czi	\\hih-fileserver.neurologie.uni-tuebingen.de\HIH\Public\Jorge\Immunofluorescence\Exp. 267\Apotome\24h 2	4	0.204624	1	1	3.20711	0.8	506
7	533	K136Q_I_07.czi	\\hih-fileserver.neurologie.uni-tuebingen.de\HIH\Public\Jorge\Immunofluorescence\Exp. 267\Apotome\24h 2	4	0.31831	1	1	4	1	533
7	551	K136Q_I_07.czi	\\hih-fileserver.neurologie.uni-tuebingen.de\HIH\Public\Jorge\Immunofluorescence\Exp. 267\Apotome\24h 2	4	0.31831	1	1	4	1	551
7	559	K136Q_I_07.czi	\\hih-fileserver.neurologie.uni-tuebingen.de\HIH\Public\Jorge\Immunofluorescence\Exp. 267\Apotome\24h 2	4	0.387647	1	1	4.41421	1	559
7	586	K136Q_I_07.czi	\\hih-fileserver.neurologie.uni-tuebingen.de\HIH\Public\Jorge\Immunofluorescence\Exp. 267\Apotome\24h 2	4	0.31831	1	1	4	1	586
7	602	K136Q_I_07.czi	\\hih-fileserver.neurologie.uni-tuebingen.de\HIH\Public\Jorge\Immunofluorescence\Exp. 267\Apotome\24h 2	4	0.115953	1	1	2.41421	0.666667	602
7	667	K136Q_I_07.czi	\\hih-fileserver.neurologie.uni-tuebingen.de\HIH\Public\Jorge\Immunofluorescence\Exp. 267\Apotome\24h 2	4	0.204624	1	1	3.20711	0.8	667
7	684	K136Q_I_07.czi	\\hih-fileserver.neurologie.uni-tuebingen.de\HIH\Public\Jorge\Immunofluorescence\Exp. 267\Apotome\24h 2	4	0.31831	1	1	4	1	684
7	711	K136Q_I_07.czi	\\hih-fileserver.neurologie.uni-tuebingen.de\HIH\Public\Jorge\Immunofluorescence\Exp. 267\Apotome\24h 2	4	0.424876	1	1	4.62132	1	711
7	791	K136Q_I_07.czi	\\hih-fileserver.neurologie.uni-tuebingen.de\HIH\Public\Jorge\Immunofluorescence\Exp. 267\Apotome\24h 2	4	0.31831	1	1	4	1	791
7	850	K136Q_I_07.czi	\\hih-fileserver.neurologie.uni-tuebingen.de\HIH\Public\Jorge\Immunofluorescence\Exp. 267\Apotome\24h 2	4	0.424876	1	1	4.62132	1	850
8	2	K136Q_I_08.czi	\\hih-fileserver.neurologie.uni-tuebingen.de\HIH\Public\Jorge\Immunofluorescence\Exp. 267\Apotome\24h 2	4	0.387647	1	1	4.41421	1	2
8	4	K136Q_I_08.czi	\\hih-fileserver.neurologie.uni-tuebingen.de\HIH\Public\Jorge\Immunofluorescence\Exp. 267\Apotome\24h 2	4	0.31831	1	1	4	1	4
8	37	K136Q_I_08.czi	\\hih-fileserver.neurologie.uni-tuebingen.de\HIH\Public\Jorge\Immunofluorescence\Exp. 267\Apotome\24h 2	4	0.424876	1	1	4.62132	1	37
8	74	K136Q_I_08.czi	\\hih-fileserver.neurologie.uni-tuebingen.de\HIH\Public\Jorge\Immunofluorescence\Exp. 267\Apotome\24h 2	4	0.204624	1	1	3.20711	0.8	74
8	147	K136Q_I_08.czi	\\hih-fileserver.neurologie.uni-tuebingen.de\HIH\Public\Jorge\Immunofluorescence\Exp. 267\Apotome\24h 2	4	0.204624	1	1	3.20711	0.8	147
8	192	K136Q_I_08.czi	\\hih-fileserver.neurologie.uni-tuebingen.de\HIH\Public\Jorge\Immunofluorescence\Exp. 267\Apotome\24h 2	4	0.0969118	1	1	2.20711	0.8	192
8	204	K136Q_I_08.czi	\\hih-fileserver.neurologie.uni-tuebingen.de\HIH\Public\Jorge\Immunofluorescence\Exp. 267\Apotome\24h 2	4	0.387647	1	1	4.41421	1	204
8	219	K136Q_I_08.czi	\\hih-fileserver.neurologie.uni-tuebingen.de\HIH\Public\Jorge\Immunofluorescence\Exp. 267\Apotome\24h 2	4	0.31831	1	1	4	1	219
8	293	K136Q_I_08.czi	\\hih-fileserver.neurologie.uni-tuebingen.de\HIH\Public\Jorge\Immunofluorescence\Exp. 267\Apotome\24h 2	4	0.0795775	1	1	2	1	293
8	318	K136Q_I_08.czi	\\hih-fileserver.neurologie.uni-tuebingen.de\HIH\Public\Jorge\Immunofluorescence\Exp. 267\Apotome\24h 2	4	0.31831	1	1	4	1	318
8	364	K136Q_I_08.czi	\\hih-fileserver.neurologie.uni-tuebingen.de\HIH\Public\Jorge\Immunofluorescence\Exp. 267\Apotome\24h 2	4	0.31831	1	1	4	1	364
8	374	K136Q_I_08.czi	\\hih-fileserver.neurologie.uni-tuebingen.de\HIH\Public\Jorge\Immunofluorescence\Exp. 267\Apotome\24h 2	4	0.31831	1	1	4	1	374
8	403	K136Q_I_08.czi	\\hih-fileserver.neurologie.uni-tuebingen.de\HIH\Public\Jorge\Immunofluorescence\Exp. 267\Apotome\24h 2	4	0.424876	1	1	4.62132	1	403
8	451	K136Q_I_08.czi	\\hih-fileserver.neurologie.uni-tuebingen.de\HIH\Public\Jorge\Immunofluorescence\Exp. 267\Apotome\24h 2	4	0.424876	1	1	4.62132	1	451
8	501	K136Q_I_08.czi	\\hih-fileserver.neurologie.uni-tuebingen.de\HIH\Public\Jorge\Immunofluorescence\Exp. 267\Apotome\24h 2	4	0.31831	1	1	4	1	501
8	530	K136Q_I_08.czi	\\hih-fileserver.neurologie.uni-tuebingen.de\HIH\Public\Jorge\Immunofluorescence\Exp. 267\Apotome\24h 2	4	0.31831	1	1	4	1	530
8	543	K136Q_I_08.czi	\\hih-fileserver.neurologie.uni-tuebingen.de\HIH\Public\Jorge\Immunofluorescence\Exp. 267\Apotome\24h 2	4	0.31831	1	1	4	1	543
8	574	K136Q_I_08.czi	\\hih-fileserver.neurologie.uni-tuebingen.de\HIH\Public\Jorge\Immunofluorescence\Exp. 267\Apotome\24h 2	4	0.31831	1	1	4	1	574
8	624	K136Q_I_08.czi	\\hih-fileserver.neurologie.uni-tuebingen.de\HIH\Public\Jorge\Immunofluorescence\Exp. 267\Apotome\24h 2	4	0.31831	1	1	4	1	624
8	669	K136Q_I_08.czi	\\hih-fileserver.neurologie.uni-tuebingen.de\HIH\Public\Jorge\Immunofluorescence\Exp. 267\Apotome\24h 2	4	0.424876	1	1	4.62132	1	669
9	81	K136Q_I_09.czi	\\hih-fileserver.neurologie.uni-tuebingen.de\HIH\Public\Jorge\Immunofluorescence\Exp. 267\Apotome\24h 2	4	0.387647	1	1	4.41421	1	81
9	95	K136Q_I_09.czi	\\hih-fileserver.neurologie.uni-tuebingen.de\HIH\Public\Jorge\Immunofluorescence\Exp. 267\Apotome\24h 2	4	0.424876	1	1	4.62132	1	95
9	213	K136Q_I_09.czi	\\hih-fileserver.neurologie.uni-tuebingen.de\HIH\Public\Jorge\Immunofluorescence\Exp. 267\Apotome\24h 2	4	0.0795775	1	1	2	1	213
9	228	K136Q_I_09.czi	\\hih-fileserver.neurologie.uni-tuebingen.de\HIH\Public\Jorge\Immunofluorescence\Exp. 267\Apotome\24h 2	4	0.31831	1	1	4	1	228
9	243	K136Q_I_09.czi	\\hih-fileserver.neurologie.uni-tuebingen.de\HIH\Public\Jorge\Immunofluorescence\Exp. 267\Apotome\24h 2	4	0.31831	1	1	4	1	243
9	246	K136Q_I_09.czi	\\hih-fileserver.neurologie.uni-tuebingen.de\HIH\Public\Jorge\Immunofluorescence\Exp. 267\Apotome\24h 2	4	0.387647	1	1	4.41421	1	246
9	265	K136Q_I_09.czi	\\hih-fileserver.neurologie.uni-tuebingen.de\HIH\Public\Jorge\Immunofluorescence\Exp. 267\Apotome\24h 2	4	0.31831	1	1	4	1	265
9	301	K136Q_I_09.czi	\\hih-fileserver.neurologie.uni-tuebingen.de\HIH\Public\Jorge\Immunofluorescence\Exp. 267\Apotome\24h 2	4	0.424876	1	1	4.62132	1	301
9	321	K136Q_I_09.czi	\\hih-fileserver.neurologie.uni-tuebingen.de\HIH\Public\Jorge\Immunofluorescence\Exp. 267\Apotome\24h 2	4	0.204624	1	1	3.20711	0.8	321
9	359	K136Q_I_09.czi	\\hih-fileserver.neurologie.uni-tuebingen.de\HIH\Public\Jorge\Immunofluorescence\Exp. 267\Apotome\24h 2	4	0.31831	1	1	4	1	359
9	434	K136Q_I_09.czi	\\hih-fileserver.neurologie.uni-tuebingen.de\HIH\Public\Jorge\Immunofluorescence\Exp. 267\Apotome\24h 2	4	0.31831	1	1	4	1	434
9	522	K136Q_I_09.czi	\\hih-fileserver.neurologie.uni-tuebingen.de\HIH\Public\Jorge\Immunofluorescence\Exp. 267\Apotome\24h 2	4	0.31831	1	1	4	1	522
9	524	K136Q_I_09.czi	\\hih-fileserver.neurologie.uni-tuebingen.de\HIH\Public\Jorge\Immunofluorescence\Exp. 267\Apotome\24h 2	4	0.424876	1	1	4.62132	1	524
9	547	K136Q_I_09.czi	\\hih-fileserver.neurologie.uni-tuebingen.de\HIH\Public\Jorge\Immunofluorescence\Exp. 267\Apotome\24h 2	4	0.31831	1	1	4	1	547
9	555	K136Q_I_09.czi	\\hih-fileserver.neurologie.uni-tuebingen.de\HIH\Public\Jorge\Immunofluorescence\Exp. 267\Apotome\24h 2	4	0.31831	1	1	4	1	555
9	557	K136Q_I_09.czi	\\hih-fileserver.neurologie.uni-tuebingen.de\HIH\Public\Jorge\Immunofluorescence\Exp. 267\Apotome\24h 2	4	0.31831	1	1	4	1	557
9	565	K136Q_I_09.czi	\\hih-fileserver.neurologie.uni-tuebingen.de\HIH\Public\Jorge\Immunofluorescence\Exp. 267\Apotome\24h 2	4	0.31831	1	1	4	1	565
9	581	K136Q_I_09.czi	\\hih-fileserver.neurologie.uni-tuebingen.de\HIH\Public\Jorge\Immunofluorescence\Exp. 267\Apotome\24h 2	4	0.424876	1	1	4.62132	1	581
9	588	K136Q_I_09.czi	\\hih-fileserver.neurologie.uni-tuebingen.de\HIH\Public\Jorge\Immunofluorescence\Exp. 267\Apotome\24h 2	4	0.31831	1	1	4	1	588
9	605	K136Q_I_09.czi	\\hih-fileserver.neurologie.uni-tuebingen.de\HIH\Public\Jorge\Immunofluorescence\Exp. 267\Apotome\24h 2	4	0.424876	1	1	4.62132	1	605
9	607	K136Q_I_09.czi	\\hih-fileserver.neurologie.uni-tuebingen.de\HIH\Public\Jorge\Immunofluorescence\Exp. 267\Apotome\24h 2	4	0.424876	1	1	4.62132	1	607
9	628	K136Q_I_09.czi	\\hih-fileserver.neurologie.uni-tuebingen.de\HIH\Public\Jorge\Immunofluorescence\Exp. 267\Apotome\24h 2	4	0.424876	1	1	4.62132	1	628
9	638	K136Q_I_09.czi	\\hih-fileserver.neurologie.uni-tuebingen.de\HIH\Public\Jorge\Immunofluorescence\Exp. 267\Apotome\24h 2	4	0.31831	1	1	4	1	638
9	654	K136Q_I_09.czi	\\hih-fileserver.neurologie.uni-tuebingen.de\HIH\Public\Jorge\Immunofluorescence\Exp. 267\Apotome\24h 2	4	0.31831	1	1	4	1	654
9	661	K136Q_I_09.czi	\\hih-fileserver.neurologie.uni-tuebingen.de\HIH\Public\Jorge\Immunofluorescence\Exp. 267\Apotome\24h 2	4	0.424876	1	1	4.62132	1	661
9	682	K136Q_I_09.czi	\\hih-fileserver.neurologie.uni-tuebingen.de\HIH\Public\Jorge\Immunofluorescence\Exp. 267\Apotome\24h 2	4	0.204624	1	1	3.20711	0.8	682
9	708	K136Q_I_09.czi	\\hih-fileserver.neurologie.uni-tuebingen.de\HIH\Public\Jorge\Immunofluorescence\Exp. 267\Apotome\24h 2	4	0.31831	1	1	4	1	708
9	712	K136Q_I_09.czi	\\hih-fileserver.neurologie.uni-tuebingen.de\HIH\Public\Jorge\Immunofluorescence\Exp. 267\Apotome\24h 2	4	0.424876	1	1	4.62132	1	712
9	747	K136Q_I_09.czi	\\hih-fileserver.neurologie.uni-tuebingen.de\HIH\Public\Jorge\Immunofluorescence\Exp. 267\Apotome\24h 2	4	0.31831	1	1	4	1	747
9	759	K136Q_I_09.czi	\\hih-fileserver.neurologie.uni-tuebingen.de\HIH\Public\Jorge\Immunofluorescence\Exp. 267\Apotome\24h 2	4	0.31831	1	1	4	1	759
9	771	K136Q_I_09.czi	\\hih-fileserver.neurologie.uni-tuebingen.de\HIH\Public\Jorge\Immunofluorescence\Exp. 267\Apotome\24h 2	4	0.31831	1	1	4	1	771
9	781	K136Q_I_09.czi	\\hih-fileserver.neurologie.uni-tuebingen.de\HIH\Public\Jorge\Immunofluorescence\Exp. 267\Apotome\24h 2	4	0.31831	1	1	4	1	781
9	811	K136Q_I_09.czi	\\hih-fileserver.neurologie.uni-tuebingen.de\HIH\Public\Jorge\Immunofluorescence\Exp. 267\Apotome\24h 2	4	0.387647	1	1	4.41421	1	811
10	7	K136Q_I_10.czi	\\hih-fileserver.neurologie.uni-tuebingen.de\HIH\Public\Jorge\Immunofluorescence\Exp. 267\Apotome\24h 2	4	0.31831	1	1	4	1	7
10	21	K136Q_I_10.czi	\\hih-fileserver.neurologie.uni-tuebingen.de\HIH\Public\Jorge\Immunofluorescence\Exp. 267\Apotome\24h 2	4	0.424876	1	1	4.62132	1	21
10	30	K136Q_I_10.czi	\\hih-fileserver.neurologie.uni-tuebingen.de\HIH\Public\Jorge\Immunofluorescence\Exp. 267\Apotome\24h 2	4	0.31831	1	1	4	1	30
10	36	K136Q_I_10.czi	\\hih-fileserver.neurologie.uni-tuebingen.de\HIH\Public\Jorge\Immunofluorescence\Exp. 267\Apotome\24h 2	4	0.31831	1	1	4	1	36
10	38	K136Q_I_10.czi	\\hih-fileserver.neurologie.uni-tuebingen.de\HIH\Public\Jorge\Immunofluorescence\Exp. 267\Apotome\24h 2	4	0.31831	1	1	4	1	38
10	39	K136Q_I_10.czi	\\hih-fileserver.neurologie.uni-tuebingen.de\HIH\Public\Jorge\Immunofluorescence\Exp. 267\Apotome\24h 2	4	0.31831	1	1	4	1	39
10	41	K136Q_I_10.czi	\\hih-fileserver.neurologie.uni-tuebingen.de\HIH\Public\Jorge\Immunofluorescence\Exp. 267\Apotome\24h 2	4	0.31831	1	1	4	1	41
10	46	K136Q_I_10.czi	\\hih-fileserver.neurologie.uni-tuebingen.de\HIH\Public\Jorge\Immunofluorescence\Exp. 267\Apotome\24h 2	4	0.31831	1	1	4	1	46
10	51	K136Q_I_10.czi	\\hih-fileserver.neurologie.uni-tuebingen.de\HIH\Public\Jorge\Immunofluorescence\Exp. 267\Apotome\24h 2	4	0.204624	1	1	3.20711	0.8	51
10	52	K136Q_I_10.czi	\\hih-fileserver.neurologie.uni-tuebingen.de\HIH\Public\Jorge\Immunofluorescence\Exp. 267\Apotome\24h 2	4	0.31831	1	1	4	1	52
10	79	K136Q_I_10.czi	\\hih-fileserver.neurologie.uni-tuebingen.de\HIH\Public\Jorge\Immunofluorescence\Exp. 267\Apotome\24h 2	4	0.0969118	1	1	2.20711	0.8	79
10	135	K136Q_I_10.czi	\\hih-fileserver.neurologie.uni-tuebingen.de\HIH\Public\Jorge\Immunofluorescence\Exp. 267\Apotome\24h 2	4	0.0969118	1	1	2.20711	0.8	135
10	153	K136Q_I_10.czi	\\hih-fileserver.neurologie.uni-tuebingen.de\HIH\Public\Jorge\Immunofluorescence\Exp. 267\Apotome\24h 2	4	0.204624	1	1	3.20711	0.8	153
10	179	K136Q_I_10.czi	\\hih-fileserver.neurologie.uni-tuebingen.de\HIH\Public\Jorge\Immunofluorescence\Exp. 267\Apotome\24h 2	4	0.31831	1	1	4	1	179
10	188	K136Q_I_10.czi	\\hih-fileserver.neurologie.uni-tuebingen.de\HIH\Public\Jorge\Immunofluorescence\Exp. 267\Apotome\24h 2	4	0.0969118	1	1	2.20711	0.8	188
11	35	K136Q_I_11.czi	\\hih-fileserver.neurologie.uni-tuebingen.de\HIH\Public\Jorge\Immunofluorescence\Exp. 267\Apotome\24h 2	4	0.31831	1	1	4	1	35
11	51	K136Q_I_11.czi	\\hih-fileserver.neurologie.uni-tuebingen.de\HIH\Public\Jorge\Immunofluorescence\Exp. 267\Apotome\24h 2	4	0.204624	1	1	3.20711	0.8	51
11	115	K136Q_I_11.czi	\\hih-fileserver.neurologie.uni-tuebingen.de\HIH\Public\Jorge\Immunofluorescence\Exp. 267\Apotome\24h 2	4	0.424876	1	1	4.62132	1	115
11	200	K136Q_I_11.czi	\\hih-fileserver.neurologie.uni-tuebingen.de\HIH\Public\Jorge\Immunofluorescence\Exp. 267\Apotome\24h 2	4	0.204624	1	1	3.20711	0.8	200
11	240	K136Q_I_11.czi	\\hih-fileserver.neurologie.uni-tuebingen.de\HIH\Public\Jorge\Immunofluorescence\Exp. 267\Apotome\24h 2	4	0.31831	1	1	4	1	240
11	255	K136Q_I_11.czi	\\hih-fileserver.neurologie.uni-tuebingen.de\HIH\Public\Jorge\Immunofluorescence\Exp. 267\Apotome\24h 2	4	0.31831	1	1	4	1	255
11	270	K136Q_I_11.czi	\\hih-fileserver.neurologie.uni-tuebingen.de\HIH\Public\Jorge\Immunofluorescence\Exp. 267\Apotome\24h 2	4	0.0969118	1	1	2.20711	0.8	270
11	315	K136Q_I_11.czi	\\hih-fileserver.neurologie.uni-tuebingen.de\HIH\Public\Jorge\Immunofluorescence\Exp. 267\Apotome\24h 2	4	0.204624	1	1	3.20711	0.8	315
11	410	K136Q_I_11.czi	\\hih-fileserver.neurologie.uni-tuebingen.de\HIH\Public\Jorge\Immunofluorescence\Exp. 267\Apotome\24h 2	4	0.424876	1	1	4.62132	1	410
11	426	K136Q_I_11.czi	\\hih-fileserver.neurologie.uni-tuebingen.de\HIH\Public\Jorge\Immunofluorescence\Exp. 267\Apotome\24h 2	4	0.204624	1	1	3.20711	0.8	426
11	475	K136Q_I_11.czi	\\hih-fileserver.neurologie.uni-tuebingen.de\HIH\Public\Jorge\Immunofluorescence\Exp. 267\Apotome\24h 2	4	0.204624	1	1	3.20711	0.8	475
11	513	K136Q_I_11.czi	\\hih-fileserver.neurologie.uni-tuebingen.de\HIH\Public\Jorge\Immunofluorescence\Exp. 267\Apotome\24h 2	4	0.387647	1	1	4.41421	1	513
11	535	K136Q_I_11.czi	\\hih-fileserver.neurologie.uni-tuebingen.de\HIH\Public\Jorge\Immunofluorescence\Exp. 267\Apotome\24h 2	4	0.424876	1	1	4.62132	1	535
11	543	K136Q_I_11.czi	\\hih-fileserver.neurologie.uni-tuebingen.de\HIH\Public\Jorge\Immunofluorescence\Exp. 267\Apotome\24h 2	4	0.424876	1	1	4.62132	1	543
11	558	K136Q_I_11.czi	\\hih-fileserver.neurologie.uni-tuebingen.de\HIH\Public\Jorge\Immunofluorescence\Exp. 267\Apotome\24h 2	4	0.204624	1	1	3.20711	0.8	558
11	594	K136Q_I_11.czi	\\hih-fileserver.neurologie.uni-tuebingen.de\HIH\Public\Jorge\Immunofluorescence\Exp. 267\Apotome\24h 2	4	0.31831	1	1	4	1	594
11	606	K136Q_I_11.czi	\\hih-fileserver.neurologie.uni-tuebingen.de\HIH\Public\Jorge\Immunofluorescence\Exp. 267\Apotome\24h 2	4	0.424876	1	1	4.62132	1	606
12	15	K136Q_I_12.czi	\\hih-fileserver.neurologie.uni-tuebingen.de\HIH\Public\Jorge\Immunofluorescence\Exp. 267\Apotome\24h 2	4	0.0795775	1	1	2	1	15
12	33	K136Q_I_12.czi	\\hih-fileserver.neurologie.uni-tuebingen.de\HIH\Public\Jorge\Immunofluorescence\Exp. 267\Apotome\24h 2	4	0.31831	1	1	4	1	33
12	83	K136Q_I_12.czi	\\hih-fileserver.neurologie.uni-tuebingen.de\HIH\Public\Jorge\Immunofluorescence\Exp. 267\Apotome\24h 2	4	0.204624	1	1	3.20711	0.8	83
12	221	K136Q_I_12.czi	\\hih-fileserver.neurologie.uni-tuebingen.de\HIH\Public\Jorge\Immunofluorescence\Exp. 267\Apotome\24h 2	4	0.424876	1	1	4.62132	1	221
12	343	K136Q_I_12.czi	\\hih-fileserver.neurologie.uni-tuebingen.de\HIH\Public\Jorge\Immunofluorescence\Exp. 267\Apotome\24h 2	4	0.204624	1	1	3.20711	0.8	343
12	357	K136Q_I_12.czi	\\hih-fileserver.neurologie.uni-tuebingen.de\HIH\Public\Jorge\Immunofluorescence\Exp. 267\Apotome\24h 2	4	0.31831	1	1	4	1	357
12	428	K136Q_I_12.czi	\\hih-fileserver.neurologie.uni-tuebingen.de\HIH\Public\Jorge\Immunofluorescence\Exp. 267\Apotome\24h 2	4	0.0969118	1	1	2.20711	0.8	428
12	430	K136Q_I_12.czi	\\hih-fileserver.neurologie.uni-tuebingen.de\HIH\Public\Jorge\Immunofluorescence\Exp. 267\Apotome\24h 2	4	0.204624	1	1	3.20711	0.8	430
12	451	K136Q_I_12.czi	\\hih-fileserver.neurologie.uni-tuebingen.de\HIH\Public\Jorge\Immunofluorescence\Exp. 267\Apotome\24h 2	4	0.0795775	1	1	2	1	451
12	462	K136Q_I_12.czi	\\hih-fileserver.neurologie.uni-tuebingen.de\HIH\Public\Jorge\Immunofluorescence\Exp. 267\Apotome\24h 2	4	0.0969118	1	1	2.20711	0.8	462
12	484	K136Q_I_12.czi	\\hih-fileserver.neurologie.uni-tuebingen.de\HIH\Public\Jorge\Immunofluorescence\Exp. 267\Apotome\24h 2	4	0.0795775	1	1	2	1	484
12	503	K136Q_I_12.czi	\\hih-fileserver.neurologie.uni-tuebingen.de\HIH\Public\Jorge\Immunofluorescence\Exp. 267\Apotome\24h 2	4	0.31831	1	1	4	1	503
12	533	K136Q_I_12.czi	\\hih-fileserver.neurologie.uni-tuebingen.de\HIH\Public\Jorge\Immunofluorescence\Exp. 267\Apotome\24h 2	4	0.204624	1	1	3.20711	0.8	533
12	655	K136Q_I_12.czi	\\hih-fileserver.neurologie.uni-tuebingen.de\HIH\Public\Jorge\Immunofluorescence\Exp. 267\Apotome\24h 2	4	0.31831	1	1	4	1	655
12	665	K136Q_I_12.czi	\\hih-fileserver.neurologie.uni-tuebingen.de\HIH\Public\Jorge\Immunofluorescence\Exp. 267\Apotome\24h 2	4	0.424876	1	1	4.62132	1	665
12	688	K136Q_I_12.czi	\\hih-fileserver.neurologie.uni-tuebingen.de\HIH\Public\Jorge\Immunofluorescence\Exp. 267\Apotome\24h 2	4	0.204624	1	1	3.20711	0.8	688
12	798	K136Q_I_12.czi	\\hih-fileserver.neurologie.uni-tuebingen.de\HIH\Public\Jorge\Immunofluorescence\Exp. 267\Apotome\24h 2	4	0.31831	1	1	4	1	798
13	1	K136Q_I_13.czi	\\hih-fileserver.neurologie.uni-tuebingen.de\HIH\Public\Jorge\Immunofluorescence\Exp. 267\Apotome\24h 2	4	0.31831	1	1	4	1	1
13	21	K136Q_I_13.czi	\\hih-fileserver.neurologie.uni-tuebingen.de\HIH\Public\Jorge\Immunofluorescence\Exp. 267\Apotome\24h 2	4	0.31831	1	1	4	1	21
13	22	K136Q_I_13.czi	\\hih-fileserver.neurologie.uni-tuebingen.de\HIH\Public\Jorge\Immunofluorescence\Exp. 267\Apotome\24h 2	4	0.31831	1	1	4	1	22
13	25	K136Q_I_13.czi	\\hih-fileserver.neurologie.uni-tuebingen.de\HIH\Public\Jorge\Immunofluorescence\Exp. 267\Apotome\24h 2	4	0.31831	1	1	4	1	25
13	31	K136Q_I_13.czi	\\hih-fileserver.neurologie.uni-tuebingen.de\HIH\Public\Jorge\Immunofluorescence\Exp. 267\Apotome\24h 2	4	0.31831	1	1	4	1	31
13	32	K136Q_I_13.czi	\\hih-fileserver.neurologie.uni-tuebingen.de\HIH\Public\Jorge\Immunofluorescence\Exp. 267\Apotome\24h 2	4	0.31831	1	1	4	1	32
13	35	K136Q_I_13.czi	\\hih-fileserver.neurologie.uni-tuebingen.de\HIH\Public\Jorge\Immunofluorescence\Exp. 267\Apotome\24h 2	4	0.31831	1	1	4	1	35
13	40	K136Q_I_13.czi	\\hih-fileserver.neurologie.uni-tuebingen.de\HIH\Public\Jorge\Immunofluorescence\Exp. 267\Apotome\24h 2	4	0.31831	1	1	4	1	40
13	41	K136Q_I_13.czi	\\hih-fileserver.neurologie.uni-tuebingen.de\HIH\Public\Jorge\Immunofluorescence\Exp. 267\Apotome\24h 2	4	0.31831	1	1	4	1	41
13	43	K136Q_I_13.czi	\\hih-fileserver.neurologie.uni-tuebingen.de\HIH\Public\Jorge\Immunofluorescence\Exp. 267\Apotome\24h 2	4	0.31831	1	1	4	1	43
13	44	K136Q_I_13.czi	\\hih-fileserver.neurologie.uni-tuebingen.de\HIH\Public\Jorge\Immunofluorescence\Exp. 267\Apotome\24h 2	4	0.31831	1	1	4	1	44
13	75	K136Q_I_13.czi	\\hih-fileserver.neurologie.uni-tuebingen.de\HIH\Public\Jorge\Immunofluorescence\Exp. 267\Apotome\24h 2	4	0.31831	1	1	4	1	75
13	165	K136Q_I_13.czi	\\hih-fileserver.neurologie.uni-tuebingen.de\HIH\Public\Jorge\Immunofluorescence\Exp. 267\Apotome\24h 2	4	0.204624	1	1	3.20711	0.8	165
13	203	K136Q_I_13.czi	\\hih-fileserver.neurologie.uni-tuebingen.de\HIH\Public\Jorge\Immunofluorescence\Exp. 267\Apotome\24h 2	4	0.31831	1	1	4	1	203
13	246	K136Q_I_13.czi	\\hih-fileserver.neurologie.uni-tuebingen.de\HIH\Public\Jorge\Immunofluorescence\Exp. 267\Apotome\24h 2	4	0.31831	1	1	4	1	246
13	251	K136Q_I_13.czi	\\hih-fileserver.neurologie.uni-tuebingen.de\HIH\Public\Jorge\Immunofluorescence\Exp. 267\Apotome\24h 2	4	0.387647	1	1	4.41421	1	251
13	291	K136Q_I_13.czi	\\hih-fileserver.neurologie.uni-tuebingen.de\HIH\Public\Jorge\Immunofluorescence\Exp. 267\Apotome\24h 2	4	0.31831	1	1	4	1	291
13	330	K136Q_I_13.czi	\\hih-fileserver.neurologie.uni-tuebingen.de\HIH\Public\Jorge\Immunofluorescence\Exp. 267\Apotome\24h 2	4	0.231906	1	1	3.41421	0.666667	330
13	364	K136Q_I_13.czi	\\hih-fileserver.neurologie.uni-tuebingen.de\HIH\Public\Jorge\Immunofluorescence\Exp. 267\Apotome\24h 2	4	0.31831	1	1	4	1	364
13	387	K136Q_I_13.czi	\\hih-fileserver.neurologie.uni-tuebingen.de\HIH\Public\Jorge\Immunofluorescence\Exp. 267\Apotome\24h 2	4	0.387647	1	1	4.41421	1	387
13	418	K136Q_I_13.czi	\\hih-fileserver.neurologie.uni-tuebingen.de\HIH\Public\Jorge\Immunofluorescence\Exp. 267\Apotome\24h 2	4	0.204624	1	1	3.20711	0.8	418
13	427	K136Q_I_13.czi	\\hih-fileserver.neurologie.uni-tuebingen.de\HIH\Public\Jorge\Immunofluorescence\Exp. 267\Apotome\24h 2	4	0.31831	1	1	4	1	427
13	442	K136Q_I_13.czi	\\hih-fileserver.neurologie.uni-tuebingen.de\HIH\Public\Jorge\Immunofluorescence\Exp. 267\Apotome\24h 2	4	0.31831	1	1	4	1	442
13	446	K136Q_I_13.czi	\\hih-fileserver.neurologie.uni-tuebingen.de\HIH\Public\Jorge\Immunofluorescence\Exp. 267\Apotome\24h 2	4	0.31831	1	1	4	1	446
13	542	K136Q_I_13.czi	\\hih-fileserver.neurologie.uni-tuebingen.de\HIH\Public\Jorge\Immunofluorescence\Exp. 267\Apotome\24h 2	4	0.424876	1	1	4.62132	1	542
13	552	K136Q_I_13.czi	\\hih-fileserver.neurologie.uni-tuebingen.de\HIH\Public\Jorge\Immunofluorescence\Exp. 267\Apotome\24h 2	4	0.31831	1	1	4	1	552
13	568	K136Q_I_13.czi	\\hih-fileserver.neurologie.uni-tuebingen.de\HIH\Public\Jorge\Immunofluorescence\Exp. 267\Apotome\24h 2	4	0.204624	1	1	3.20711	0.8	568
13	575	K136Q_I_13.czi	\\hih-fileserver.neurologie.uni-tuebingen.de\HIH\Public\Jorge\Immunofluorescence\Exp. 267\Apotome\24h 2	4	0.204624	1	1	3.20711	0.8	575
13	599	K136Q_I_13.czi	\\hih-fileserver.neurologie.uni-tuebingen.de\HIH\Public\Jorge\Immunofluorescence\Exp. 267\Apotome\24h 2	4	0.204624	1	1	3.20711	0.8	599
13	612	K136Q_I_13.czi	\\hih-fileserver.neurologie.uni-tuebingen.de\HIH\Public\Jorge\Immunofluorescence\Exp. 267\Apotome\24h 2	4	0.204624	1	1	3.20711	0.8	612
13	614	K136Q_I_13.czi	\\hih-fileserver.neurologie.uni-tuebingen.de\HIH\Public\Jorge\Immunofluorescence\Exp. 267\Apotome\24h 2	4	0.31831	1	1	4	1	614
13	668	K136Q_I_13.czi	\\hih-fileserver.neurologie.uni-tuebingen.de\HIH\Public\Jorge\Immunofluorescence\Exp. 267\Apotome\24h 2	4	0.31831	1	1	4	1	668
13	679	K136Q_I_13.czi	\\hih-fileserver.neurologie.uni-tuebingen.de\HIH\Public\Jorge\Immunofluorescence\Exp. 267\Apotome\24h 2	4	0.204624	1	1	3.20711	0.8	679
13	682	K136Q_I_13.czi	\\hih-fileserver.neurologie.uni-tuebingen.de\HIH\Public\Jorge\Immunofluorescence\Exp. 267\Apotome\24h 2	4	0.204624	1	1	3.20711	0.8	682
13	705	K136Q_I_13.czi	\\hih-fileserver.neurologie.uni-tuebingen.de\HIH\Public\Jorge\Immunofluorescence\Exp. 267\Apotome\24h 2	4	0.31831	1	1	4	1	705
13	707	K136Q_I_13.czi	\\hih-fileserver.neurologie.uni-tuebingen.de\HIH\Public\Jorge\Immunofluorescence\Exp. 267\Apotome\24h 2	4	0.424876	1	1	4.62132	1	707
13	729	K136Q_I_13.czi	\\hih-fileserver.neurologie.uni-tuebingen.de\HIH\Public\Jorge\Immunofluorescence\Exp. 267\Apotome\24h 2	4	0.31831	1	1	4	1	729
13	740	K136Q_I_13.czi	\\hih-fileserver.neurologie.uni-tuebingen.de\HIH\Public\Jorge\Immunofluorescence\Exp. 267\Apotome\24h 2	4	0.31831	1	1	4	1	740
13	773	K136Q_I_13.czi	\\hih-fileserver.neurologie.uni-tuebingen.de\HIH\Public\Jorge\Immunofluorescence\Exp. 267\Apotome\24h 2	4	0.387647	1	1	4.41421	1	773
13	776	K136Q_I_13.czi	\\hih-fileserver.neurologie.uni-tuebingen.de\HIH\Public\Jorge\Immunofluorescence\Exp. 267\Apotome\24h 2	4	0.204624	1	1	3.20711	0.8	776
13	777	K136Q_I_13.czi	\\hih-fileserver.neurologie.uni-tuebingen.de\HIH\Public\Jorge\Immunofluorescence\Exp. 267\Apotome\24h 2	4	0.31831	1	1	4	1	777
13	828	K136Q_I_13.czi	\\hih-fileserver.neurologie.uni-tuebingen.de\HIH\Public\Jorge\Immunofluorescence\Exp. 267\Apotome\24h 2	4	0.31831	1	1	4	1	828
13	846	K136Q_I_13.czi	\\hih-fileserver.neurologie.uni-tuebingen.de\HIH\Public\Jorge\Immunofluorescence\Exp. 267\Apotome\24h 2	4	0.31831	1	1	4	1	846
13	901	K136Q_I_13.czi	\\hih-fileserver.neurologie.uni-tuebingen.de\HIH\Public\Jorge\Immunofluorescence\Exp. 267\Apotome\24h 2	4	0.204624	1	1	3.20711	0.8	901
14	12	K136Q_I_14.czi	\\hih-fileserver.neurologie.uni-tuebingen.de\HIH\Public\Jorge\Immunofluorescence\Exp. 267\Apotome\24h 2	4	0.204624	1	1	3.20711	0.8	12
14	48	K136Q_I_14.czi	\\hih-fileserver.neurologie.uni-tuebingen.de\HIH\Public\Jorge\Immunofluorescence\Exp. 267\Apotome\24h 2	4	0.31831	1	1	4	1	48
14	86	K136Q_I_14.czi	\\hih-fileserver.neurologie.uni-tuebingen.de\HIH\Public\Jorge\Immunofluorescence\Exp. 267\Apotome\24h 2	4	0.31831	1	1	4	1	86
14	87	K136Q_I_14.czi	\\hih-fileserver.neurologie.uni-tuebingen.de\HIH\Public\Jorge\Immunofluorescence\Exp. 267\Apotome\24h 2	4	0.31831	1	1	4	1	87
14	104	K136Q_I_14.czi	\\hih-fileserver.neurologie.uni-tuebingen.de\HIH\Public\Jorge\Immunofluorescence\Exp. 267\Apotome\24h 2	4	0.424876	1	1	4.62132	1	104
14	144	K136Q_I_14.czi	\\hih-fileserver.neurologie.uni-tuebingen.de\HIH\Public\Jorge\Immunofluorescence\Exp. 267\Apotome\24h 2	4	0.31831	1	1	4	1	144
14	157	K136Q_I_14.czi	\\hih-fileserver.neurologie.uni-tuebingen.de\HIH\Public\Jorge\Immunofluorescence\Exp. 267\Apotome\24h 2	4	0.31831	1	1	4	1	157
14	158	K136Q_I_14.czi	\\hih-fileserver.neurologie.uni-tuebingen.de\HIH\Public\Jorge\Immunofluorescence\Exp. 267\Apotome\24h 2	4	0.31831	1	1	4	1	158
14	166	K136Q_I_14.czi	\\hih-fileserver.neurologie.uni-tuebingen.de\HIH\Public\Jorge\Immunofluorescence\Exp. 267\Apotome\24h 2	4	0.31831	1	1	4	1	166
14	186	K136Q_I_14.czi	\\hih-fileserver.neurologie.uni-tuebingen.de\HIH\Public\Jorge\Immunofluorescence\Exp. 267\Apotome\24h 2	4	0.31831	1	1	4	1	186
14	200	K136Q_I_14.czi	\\hih-fileserver.neurologie.uni-tuebingen.de\HIH\Public\Jorge\Immunofluorescence\Exp. 267\Apotome\24h 2	4	0.424876	1	1	4.62132	1	200
14	232	K136Q_I_14.czi	\\hih-fileserver.neurologie.uni-tuebingen.de\HIH\Public\Jorge\Immunofluorescence\Exp. 267\Apotome\24h 2	4	0.387647	1	1	4.41421	1	232
14	285	K136Q_I_14.czi	\\hih-fileserver.neurologie.uni-tuebingen.de\HIH\Public\Jorge\Immunofluorescence\Exp. 267\Apotome\24h 2	4	0.31831	1	1	4	1	285
14	286	K136Q_I_14.czi	\\hih-fileserver.neurologie.uni-tuebingen.de\HIH\Public\Jorge\Immunofluorescence\Exp. 267\Apotome\24h 2	4	0.31831	1	1	4	1	286
14	298	K136Q_I_14.czi	\\hih-fileserver.neurologie.uni-tuebingen.de\HIH\Public\Jorge\Immunofluorescence\Exp. 267\Apotome\24h 2	4	0.387647	1	1	4.41421	1	298
14	299	K136Q_I_14.czi	\\hih-fileserver.neurologie.uni-tuebingen.de\HIH\Public\Jorge\Immunofluorescence\Exp. 267\Apotome\24h 2	4	0.31831	1	1	4	1	299
14	324	K136Q_I_14.czi	\\hih-fileserver.neurologie.uni-tuebingen.de\HIH\Public\Jorge\Immunofluorescence\Exp. 267\Apotome\24h 2	4	0.0969118	1	1	2.20711	0.8	324
14	341	K136Q_I_14.czi	\\hih-fileserver.neurologie.uni-tuebingen.de\HIH\Public\Jorge\Immunofluorescence\Exp. 267\Apotome\24h 2	4	0.387647	1	1	4.41421	1	341
14	346	K136Q_I_14.czi	\\hih-fileserver.neurologie.uni-tuebingen.de\HIH\Public\Jorge\Immunofluorescence\Exp. 267\Apotome\24h 2	4	0.31831	1	1	4	1	346
14	352	K136Q_I_14.czi	\\hih-fileserver.neurologie.uni-tuebingen.de\HIH\Public\Jorge\Immunofluorescence\Exp. 267\Apotome\24h 2	4	0.387647	1	1	4.41421	1	352
14	355	K136Q_I_14.czi	\\hih-fileserver.neurologie.uni-tuebingen.de\HIH\Public\Jorge\Immunofluorescence\Exp. 267\Apotome\24h 2	4	0.31831	1	1	4	1	355
14	372	K136Q_I_14.czi	\\hih-fileserver.neurologie.uni-tuebingen.de\HIH\Public\Jorge\Immunofluorescence\Exp. 267\Apotome\24h 2	4	0.31831	1	1	4	1	372
14	426	K136Q_I_14.czi	\\hih-fileserver.neurologie.uni-tuebingen.de\HIH\Public\Jorge\Immunofluorescence\Exp. 267\Apotome\24h 2	4	0.31831	1	1	4	1	426
14	443	K136Q_I_14.czi	\\hih-fileserver.neurologie.uni-tuebingen.de\HIH\Public\Jorge\Immunofluorescence\Exp. 267\Apotome\24h 2	4	0.204624	1	1	3.20711	0.8	443
14	580	K136Q_I_14.czi	\\hih-fileserver.neurologie.uni-tuebingen.de\HIH\Public\Jorge\Immunofluorescence\Exp. 267\Apotome\24h 2	4	0.204624	1	1	3.20711	0.8	580
14	625	K136Q_I_14.czi	\\hih-fileserver.neurologie.uni-tuebingen.de\HIH\Public\Jorge\Immunofluorescence\Exp. 267\Apotome\24h 2	4	0.204624	1	1	3.20711	0.8	625
14	728	K136Q_I_14.czi	\\hih-fileserver.neurologie.uni-tuebingen.de\HIH\Public\Jorge\Immunofluorescence\Exp. 267\Apotome\24h 2	4	0.31831	1	1	4	1	728
14	731	K136Q_I_14.czi	\\hih-fileserver.neurologie.uni-tuebingen.de\HIH\Public\Jorge\Immunofluorescence\Exp. 267\Apotome\24h 2	4	0.0969118	1	1	2.20711	0.8	731
14	793	K136Q_I_14.czi	\\hih-fileserver.neurologie.uni-tuebingen.de\HIH\Public\Jorge\Immunofluorescence\Exp. 267\Apotome\24h 2	4	0.31831	1	1	4	1	793
14	847	K136Q_I_14.czi	\\hih-fileserver.neurologie.uni-tuebingen.de\HIH\Public\Jorge\Immunofluorescence\Exp. 267\Apotome\24h 2	4	0.204624	1	1	3.20711	0.8	847
14	900	K136Q_I_14.czi	\\hih-fileserver.neurologie.uni-tuebingen.de\HIH\Public\Jorge\Immunofluorescence\Exp. 267\Apotome\24h 2	4	0.31831	1	1	4	1	900
15	12	K136Q_I_15.czi	\\hih-fileserver.neurologie.uni-tuebingen.de\HIH\Public\Jorge\Immunofluorescence\Exp. 267\Apotome\24h 2	4	0.31831	1	1	4	1	12
15	17	K136Q_I_15.czi	\\hih-fileserver.neurologie.uni-tuebingen.de\HIH\Public\Jorge\Immunofluorescence\Exp. 267\Apotome\24h 2	4	0.31831	1	1	4	1	17
15	30	K136Q_I_15.czi	\\hih-fileserver.neurologie.uni-tuebingen.de\HIH\Public\Jorge\Immunofluorescence\Exp. 267\Apotome\24h 2	4	0.31831	1	1	4	1	30
15	60	K136Q_I_15.czi	\\hih-fileserver.neurologie.uni-tuebingen.de\HIH\Public\Jorge\Immunofluorescence\Exp. 267\Apotome\24h 2	4	0.424876	1	1	4.62132	1	60
15	231	K136Q_I_15.czi	\\hih-fileserver.neurologie.uni-tuebingen.de\HIH\Public\Jorge\Immunofluorescence\Exp. 267\Apotome\24h 2	4	0.204624	1	1	3.20711	0.8	231
16	6	K136Q_I_16.czi	\\hih-fileserver.neurologie.uni-tuebingen.de\HIH\Public\Jorge\Immunofluorescence\Exp. 267\Apotome\24h 2	4	0.31831	1	1	4	1	6
16	10	K136Q_I_16.czi	\\hih-fileserver.neurologie.uni-tuebingen.de\HIH\Public\Jorge\Immunofluorescence\Exp. 267\Apotome\24h 2	4	0.31831	1	1	4	1	10
16	22	K136Q_I_16.czi	\\hih-fileserver.neurologie.uni-tuebingen.de\HIH\Public\Jorge\Immunofluorescence\Exp. 267\Apotome\24h 2	4	0.31831	1	1	4	1	22
16	23	K136Q_I_16.czi	\\hih-fileserver.neurologie.uni-tuebingen.de\HIH\Public\Jorge\Immunofluorescence\Exp. 267\Apotome\24h 2	4	0.31831	1	1	4	1	23
16	29	K136Q_I_16.czi	\\hih-fileserver.neurologie.uni-tuebingen.de\HIH\Public\Jorge\Immunofluorescence\Exp. 267\Apotome\24h 2	4	0.31831	1	1	4	1	29
16	33	K136Q_I_16.czi	\\hih-fileserver.neurologie.uni-tuebingen.de\HIH\Public\Jorge\Immunofluorescence\Exp. 267\Apotome\24h 2	4	0.31831	1	1	4	1	33
16	44	K136Q_I_16.czi	\\hih-fileserver.neurologie.uni-tuebingen.de\HIH\Public\Jorge\Immunofluorescence\Exp. 267\Apotome\24h 2	4	0.31831	1	1	4	1	44
16	67	K136Q_I_16.czi	\\hih-fileserver.neurologie.uni-tuebingen.de\HIH\Public\Jorge\Immunofluorescence\Exp. 267\Apotome\24h 2	4	0.31831	1	1	4	1	67
16	70	K136Q_I_16.czi	\\hih-fileserver.neurologie.uni-tuebingen.de\HIH\Public\Jorge\Immunofluorescence\Exp. 267\Apotome\24h 2	4	0.31831	1	1	4	1	70
16	76	K136Q_I_16.czi	\\hih-fileserver.neurologie.uni-tuebingen.de\HIH\Public\Jorge\Immunofluorescence\Exp. 267\Apotome\24h 2	4	0.387647	1	1	4.41421	1	76
16	79	K136Q_I_16.czi	\\hih-fileserver.neurologie.uni-tuebingen.de\HIH\Public\Jorge\Immunofluorescence\Exp. 267\Apotome\24h 2	4	0.31831	1	1	4	1	79
16	81	K136Q_I_16.czi	\\hih-fileserver.neurologie.uni-tuebingen.de\HIH\Public\Jorge\Immunofluorescence\Exp. 267\Apotome\24h 2	4	0.31831	1	1	4	1	81
16	97	K136Q_I_16.czi	\\hih-fileserver.neurologie.uni-tuebingen.de\HIH\Public\Jorge\Immunofluorescence\Exp. 267\Apotome\24h 2	4	0.31831	1	1	4	1	97
16	98	K136Q_I_16.czi	\\hih-fileserver.neurologie.uni-tuebingen.de\HIH\Public\Jorge\Immunofluorescence\Exp. 267\Apotome\24h 2	4	0.424876	1	1	4.62132	1	98
16	108	K136Q_I_16.czi	\\hih-fileserver.neurologie.uni-tuebingen.de\HIH\Public\Jorge\Immunofluorescence\Exp. 267\Apotome\24h 2	4	0.31831	1	1	4	1	108
16	123	K136Q_I_16.czi	\\hih-fileserver.neurologie.uni-tuebingen.de\HIH\Public\Jorge\Immunofluorescence\Exp. 267\Apotome\24h 2	4	0.387647	1	1	4.41421	1	123
16	126	K136Q_I_16.czi	\\hih-fileserver.neurologie.uni-tuebingen.de\HIH\Public\Jorge\Immunofluorescence\Exp. 267\Apotome\24h 2	4	0.31831	1	1	4	1	126
16	150	K136Q_I_16.czi	\\hih-fileserver.neurologie.uni-tuebingen.de\HIH\Public\Jorge\Immunofluorescence\Exp. 267\Apotome\24h 2	4	0.31831	1	1	4	1	150
16	161	K136Q_I_16.czi	\\hih-fileserver.neurologie.uni-tuebingen.de\HIH\Public\Jorge\Immunofluorescence\Exp. 267\Apotome\24h 2	4	0.31831	1	1	4	1	161
16	167	K136Q_I_16.czi	\\hih-fileserver.neurologie.uni-tuebingen.de\HIH\Public\Jorge\Immunofluorescence\Exp. 267\Apotome\24h 2	4	0.31831	1	1	4	1	167
16	175	K136Q_I_16.czi	\\hih-fileserver.neurologie.uni-tuebingen.de\HIH\Public\Jorge\Immunofluorescence\Exp. 267\Apotome\24h 2	4	0.31831	1	1	4	1	175
16	187	K136Q_I_16.czi	\\hih-fileserver.neurologie.uni-tuebingen.de\HIH\Public\Jorge\Immunofluorescence\Exp. 267\Apotome\24h 2	4	0.31831	1	1	4	1	187
16	194	K136Q_I_16.czi	\\hih-fileserver.neurologie.uni-tuebingen.de\HIH\Public\Jorge\Immunofluorescence\Exp. 267\Apotome\24h 2	4	0.387647	1	1	4.41421	1	194
16	198	K136Q_I_16.czi	\\hih-fileserver.neurologie.uni-tuebingen.de\HIH\Public\Jorge\Immunofluorescence\Exp. 267\Apotome\24h 2	4	0.31831	1	1	4	1	198
16	206	K136Q_I_16.czi	\\hih-fileserver.neurologie.uni-tuebingen.de\HIH\Public\Jorge\Immunofluorescence\Exp. 267\Apotome\24h 2	4	0.31831	1	1	4	1	206
16	213	K136Q_I_16.czi	\\hih-fileserver.neurologie.uni-tuebingen.de\HIH\Public\Jorge\Immunofluorescence\Exp. 267\Apotome\24h 2	4	0.31831	1	1	4	1	213
16	251	K136Q_I_16.czi	\\hih-fileserver.neurologie.uni-tuebingen.de\HIH\Public\Jorge\Immunofluorescence\Exp. 267\Apotome\24h 2	4	0.31831	1	1	4	1	251
16	252	K136Q_I_16.czi	\\hih-fileserver.neurologie.uni-tuebingen.de\HIH\Public\Jorge\Immunofluorescence\Exp. 267\Apotome\24h 2	4	0.31831	1	1	4	1	252
16	258	K136Q_I_16.czi	\\hih-fileserver.neurologie.uni-tuebingen.de\HIH\Public\Jorge\Immunofluorescence\Exp. 267\Apotome\24h 2	4	0.387647	1	1	4.41421	1	258
16	275	K136Q_I_16.czi	\\hih-fileserver.neurologie.uni-tuebingen.de\HIH\Public\Jorge\Immunofluorescence\Exp. 267\Apotome\24h 2	4	0.31831	1	1	4	1	275
16	289	K136Q_I_16.czi	\\hih-fileserver.neurologie.uni-tuebingen.de\HIH\Public\Jorge\Immunofluorescence\Exp. 267\Apotome\24h 2	4	0.387647	1	1	4.41421	1	289
16	302	K136Q_I_16.czi	\\hih-fileserver.neurologie.uni-tuebingen.de\HIH\Public\Jorge\Immunofluorescence\Exp. 267\Apotome\24h 2	4	0.31831	1	1	4	1	302
16	320	K136Q_I_16.czi	\\hih-fileserver.neurologie.uni-tuebingen.de\HIH\Public\Jorge\Immunofluorescence\Exp. 267\Apotome\24h 2	4	0.31831	1	1	4	1	320
16	327	K136Q_I_16.czi	\\hih-fileserver.neurologie.uni-tuebingen.de\HIH\Public\Jorge\Immunofluorescence\Exp. 267\Apotome\24h 2	4	0.424876	1	1	4.62132	1	327
16	329	K136Q_I_16.czi	\\hih-fileserver.neurologie.uni-tuebingen.de\HIH\Public\Jorge\Immunofluorescence\Exp. 267\Apotome\24h 2	4	0.424876	1	1	4.62132	1	329
16	333	K136Q_I_16.czi	\\hih-fileserver.neurologie.uni-tuebingen.de\HIH\Public\Jorge\Immunofluorescence\Exp. 267\Apotome\24h 2	4	0.387647	1	1	4.41421	1	333
16	360	K136Q_I_16.czi	\\hih-fileserver.neurologie.uni-tuebingen.de\HIH\Public\Jorge\Immunofluorescence\Exp. 267\Apotome\24h 2	4	0.31831	1	1	4	1	360
16	362	K136Q_I_16.czi	\\hih-fileserver.neurologie.uni-tuebingen.de\HIH\Public\Jorge\Immunofluorescence\Exp. 267\Apotome\24h 2	4	0.31831	1	1	4	1	362
16	397	K136Q_I_16.czi	\\hih-fileserver.neurologie.uni-tuebingen.de\HIH\Public\Jorge\Immunofluorescence\Exp. 267\Apotome\24h 2	4	0.31831	1	1	4	1	397
16	418	K136Q_I_16.czi	\\hih-fileserver.neurologie.uni-tuebingen.de\HIH\Public\Jorge\Immunofluorescence\Exp. 267\Apotome\24h 2	4	0.204624	1	1	3.20711	0.8	418
16	451	K136Q_I_16.czi	\\hih-fileserver.neurologie.uni-tuebingen.de\HIH\Public\Jorge\Immunofluorescence\Exp. 267\Apotome\24h 2	4	0.31831	1	1	4	1	451
16	485	K136Q_I_16.czi	\\hih-fileserver.neurologie.uni-tuebingen.de\HIH\Public\Jorge\Immunofluorescence\Exp. 267\Apotome\24h 2	4	0.31831	1	1	4	1	485
16	487	K136Q_I_16.czi	\\hih-fileserver.neurologie.uni-tuebingen.de\HIH\Public\Jorge\Immunofluorescence\Exp. 267\Apotome\24h 2	4	0.424876	1	1	4.62132	1	487
16	496	K136Q_I_16.czi	\\hih-fileserver.neurologie.uni-tuebingen.de\HIH\Public\Jorge\Immunofluorescence\Exp. 267\Apotome\24h 2	4	0.31831	1	1	4	1	496
16	519	K136Q_I_16.czi	\\hih-fileserver.neurologie.uni-tuebingen.de\HIH\Public\Jorge\Immunofluorescence\Exp. 267\Apotome\24h 2	4	0.31831	1	1	4	1	519
16	532	K136Q_I_16.czi	\\hih-fileserver.neurologie.uni-tuebingen.de\HIH\Public\Jorge\Immunofluorescence\Exp. 267\Apotome\24h 2	4	0.31831	1	1	4	1	532
16	536	K136Q_I_16.czi	\\hih-fileserver.neurologie.uni-tuebingen.de\HIH\Public\Jorge\Immunofluorescence\Exp. 267\Apotome\24h 2	4	0.31831	1	1	4	1	536
16	551	K136Q_I_16.czi	\\hih-fileserver.neurologie.uni-tuebingen.de\HIH\Public\Jorge\Immunofluorescence\Exp. 267\Apotome\24h 2	4	0.31831	1	1	4	1	551
16	552	K136Q_I_16.czi	\\hih-fileserver.neurologie.uni-tuebingen.de\HIH\Public\Jorge\Immunofluorescence\Exp. 267\Apotome\24h 2	4	0.31831	1	1	4	1	552
16	591	K136Q_I_16.czi	\\hih-fileserver.neurologie.uni-tuebingen.de\HIH\Public\Jorge\Immunofluorescence\Exp. 267\Apotome\24h 2	4	0.31831	1	1	4	1	591
16	616	K136Q_I_16.czi	\\hih-fileserver.neurologie.uni-tuebingen.de\HIH\Public\Jorge\Immunofluorescence\Exp. 267\Apotome\24h 2	4	0.31831	1	1	4	1	616
16	706	K136Q_I_16.czi	\\hih-fileserver.neurologie.uni-tuebingen.de\HIH\Public\Jorge\Immunofluorescence\Exp. 267\Apotome\24h 2	4	0.31831	1	1	4	1	706
16	756	K136Q_I_16.czi	\\hih-fileserver.neurologie.uni-tuebingen.de\HIH\Public\Jorge\Immunofluorescence\Exp. 267\Apotome\24h 2	4	0.31831	1	1	4	1	756
16	782	K136Q_I_16.czi	\\hih-fileserver.neurologie.uni-tuebingen.de\HIH\Public\Jorge\Immunofluorescence\Exp. 267\Apotome\24h 2	4	0.204624	1	1	3.20711	0.8	782
16	814	K136Q_I_16.czi	\\hih-fileserver.neurologie.uni-tuebingen.de\HIH\Public\Jorge\Immunofluorescence\Exp. 267\Apotome\24h 2	4	0.31831	1	1	4	1	814
16	817	K136Q_I_16.czi	\\hih-fileserver.neurologie.uni-tuebingen.de\HIH\Public\Jorge\Immunofluorescence\Exp. 267\Apotome\24h 2	4	0.31831	1	1	4	1	817
16	830	K136Q_I_16.czi	\\hih-fileserver.neurologie.uni-tuebingen.de\HIH\Public\Jorge\Immunofluorescence\Exp. 267\Apotome\24h 2	4	0.204624	1	1	3.20711	0.8	830
16	837	K136Q_I_16.czi	\\hih-fileserver.neurologie.uni-tuebingen.de\HIH\Public\Jorge\Immunofluorescence\Exp. 267\Apotome\24h 2	4	0.424876	1	1	4.62132	1	837
16	856	K136Q_I_16.czi	\\hih-fileserver.neurologie.uni-tuebingen.de\HIH\Public\Jorge\Immunofluorescence\Exp. 267\Apotome\24h 2	4	0.387647	1	1	4.41421	1	856
16	863	K136Q_I_16.czi	\\hih-fileserver.neurologie.uni-tuebingen.de\HIH\Public\Jorge\Immunofluorescence\Exp. 267\Apotome\24h 2	4	0.31831	1	1	4	1	863
16	871	K136Q_I_16.czi	\\hih-fileserver.neurologie.uni-tuebingen.de\HIH\Public\Jorge\Immunofluorescence\Exp. 267\Apotome\24h 2	4	0.204624	1	1	3.20711	0.8	871
16	873	K136Q_I_16.czi	\\hih-fileserver.neurologie.uni-tuebingen.de\HIH\Public\Jorge\Immunofluorescence\Exp. 267\Apotome\24h 2	4	0.31831	1	1	4	1	873
16	879	K136Q_I_16.czi	\\hih-fileserver.neurologie.uni-tuebingen.de\HIH\Public\Jorge\Immunofluorescence\Exp. 267\Apotome\24h 2	4	0.31831	1	1	4	1	879
16	883	K136Q_I_16.czi	\\hih-fileserver.neurologie.uni-tuebingen.de\HIH\Public\Jorge\Immunofluorescence\Exp. 267\Apotome\24h 2	4	0.387647	1	1	4.41421	1	883
16	892	K136Q_I_16.czi	\\hih-fileserver.neurologie.uni-tuebingen.de\HIH\Public\Jorge\Immunofluorescence\Exp. 267\Apotome\24h 2	4	0.387647	1	1	4.41421	1	892
16	896	K136Q_I_16.czi	\\hih-fileserver.neurologie.uni-tuebingen.de\HIH\Public\Jorge\Immunofluorescence\Exp. 267\Apotome\24h 2	4	0.387647	1	1	4.41421	1	896
16	899	K136Q_I_16.czi	\\hih-fileserver.neurologie.uni-tuebingen.de\HIH\Public\Jorge\Immunofluorescence\Exp. 267\Apotome\24h 2	4	0.31831	1	1	4	1	899
16	901	K136Q_I_16.czi	\\hih-fileserver.neurologie.uni-tuebingen.de\HIH\Public\Jorge\Immunofluorescence\Exp. 267\Apotome\24h 2	4	0.387647	1	1	4.41421	1	901
16	916	K136Q_I_16.czi	\\hih-fileserver.neurologie.uni-tuebingen.de\HIH\Public\Jorge\Immunofluorescence\Exp. 267\Apotome\24h 2	4	0.31831	1	1	4	1	916
16	923	K136Q_I_16.czi	\\hih-fileserver.neurologie.uni-tuebingen.de\HIH\Public\Jorge\Immunofluorescence\Exp. 267\Apotome\24h 2	4	0.31831	1	1	4	1	923
16	939	K136Q_I_16.czi	\\hih-fileserver.neurologie.uni-tuebingen.de\HIH\Public\Jorge\Immunofluorescence\Exp. 267\Apotome\24h 2	4	0.31831	1	1	4	1	939
16	950	K136Q_I_16.czi	\\hih-fileserver.neurologie.uni-tuebingen.de\HIH\Public\Jorge\Immunofluorescence\Exp. 267\Apotome\24h 2	4	0.31831	1	1	4	1	950
16	956	K136Q_I_16.czi	\\hih-fileserver.neurologie.uni-tuebingen.de\HIH\Public\Jorge\Immunofluorescence\Exp. 267\Apotome\24h 2	4	0.31831	1	1	4	1	956
16	975	K136Q_I_16.czi	\\hih-fileserver.neurologie.uni-tuebingen.de\HIH\Public\Jorge\Immunofluorescence\Exp. 267\Apotome\24h 2	4	0.204624	1	1	3.20711	0.8	975
16	982	K136Q_I_16.czi	\\hih-fileserver.neurologie.uni-tuebingen.de\HIH\Public\Jorge\Immunofluorescence\Exp. 267\Apotome\24h 2	4	0.424876	1	1	4.62132	1	982
16	994	K136Q_I_16.czi	\\hih-fileserver.neurologie.uni-tuebingen.de\HIH\Public\Jorge\Immunofluorescence\Exp. 267\Apotome\24h 2	4	0.31831	1	1	4	1	994
16	995	K136Q_I_16.czi	\\hih-fileserver.neurologie.uni-tuebingen.de\HIH\Public\Jorge\Immunofluorescence\Exp. 267\Apotome\24h 2	4	0.31831	1	1	4	1	995
16	996	K136Q_I_16.czi	\\hih-fileserver.neurologie.uni-tuebingen.de\HIH\Public\Jorge\Immunofluorescence\Exp. 267\Apotome\24h 2	4	0.387647	1	1	4.41421	1	996
16	999	K136Q_I_16.czi	\\hih-fileserver.neurologie.uni-tuebingen.de\HIH\Public\Jorge\Immunofluorescence\Exp. 267\Apotome\24h 2	4	0.31831	1	1	4	1	999
16	1010	K136Q_I_16.czi	\\hih-fileserver.neurologie.uni-tuebingen.de\HIH\Public\Jorge\Immunofluorescence\Exp. 267\Apotome\24h 2	4	0.31831	1	1	4	1	1010
16	1013	K136Q_I_16.czi	\\hih-fileserver.neurologie.uni-tuebingen.de\HIH\Public\Jorge\Immunofluorescence\Exp. 267\Apotome\24h 2	4	0.31831	1	1	4	1	1013
16	1046	K136Q_I_16.czi	\\hih-fileserver.neurologie.uni-tuebingen.de\HIH\Public\Jorge\Immunofluorescence\Exp. 267\Apotome\24h 2	4	0.31831	1	1	4	1	1046
16	1049	K136Q_I_16.czi	\\hih-fileserver.neurologie.uni-tuebingen.de\HIH\Public\Jorge\Immunofluorescence\Exp. 267\Apotome\24h 2	4	0.31831	1	1	4	1	1049
16	1052	K136Q_I_16.czi	\\hih-fileserver.neurologie.uni-tuebingen.de\HIH\Public\Jorge\Immunofluorescence\Exp. 267\Apotome\24h 2	4	0.31831	1	1	4	1	1052
16	1064	K136Q_I_16.czi	\\hih-fileserver.neurologie.uni-tuebingen.de\HIH\Public\Jorge\Immunofluorescence\Exp. 267\Apotome\24h 2	4	0.31831	1	1	4	1	1064
16	1075	K136Q_I_16.czi	\\hih-fileserver.neurologie.uni-tuebingen.de\HIH\Public\Jorge\Immunofluorescence\Exp. 267\Apotome\24h 2	4	0.31831	1	1	4	1	1075
16	1079	K136Q_I_16.czi	\\hih-fileserver.neurologie.uni-tuebingen.de\HIH\Public\Jorge\Immunofluorescence\Exp. 267\Apotome\24h 2	4	0.424876	1	1	4.62132	1	1079
16	1082	K136Q_I_16.czi	\\hih-fileserver.neurologie.uni-tuebingen.de\HIH\Public\Jorge\Immunofluorescence\Exp. 267\Apotome\24h 2	4	0.31831	1	1	4	1	1082
16	1105	K136Q_I_16.czi	\\hih-fileserver.neurologie.uni-tuebingen.de\HIH\Public\Jorge\Immunofluorescence\Exp. 267\Apotome\24h 2	4	0.31831	1	1	4	1	1105
16	1108	K136Q_I_16.czi	\\hih-fileserver.neurologie.uni-tuebingen.de\HIH\Public\Jorge\Immunofluorescence\Exp. 267\Apotome\24h 2	4	0.387647	1	1	4.41421	1	1108
16	1112	K136Q_I_16.czi	\\hih-fileserver.neurologie.uni-tuebingen.de\HIH\Public\Jorge\Immunofluorescence\Exp. 267\Apotome\24h 2	4	0.31831	1	1	4	1	1112
16	1133	K136Q_I_16.czi	\\hih-fileserver.neurologie.uni-tuebingen.de\HIH\Public\Jorge\Immunofluorescence\Exp. 267\Apotome\24h 2	4	0.31831	1	1	4	1	1133
16	1167	K136Q_I_16.czi	\\hih-fileserver.neurologie.uni-tuebingen.de\HIH\Public\Jorge\Immunofluorescence\Exp. 267\Apotome\24h 2	4	0.387647	1	1	4.41421	1	1167
16	1184	K136Q_I_16.czi	\\hih-fileserver.neurologie.uni-tuebingen.de\HIH\Public\Jorge\Immunofluorescence\Exp. 267\Apotome\24h 2	4	0.31831	1	1	4	1	1184
16	1196	K136Q_I_16.czi	\\hih-fileserver.neurologie.uni-tuebingen.de\HIH\Public\Jorge\Immunofluorescence\Exp. 267\Apotome\24h 2	4	0.31831	1	1	4	1	1196
16	1203	K136Q_I_16.czi	\\hih-fileserver.neurologie.uni-tuebingen.de\HIH\Public\Jorge\Immunofluorescence\Exp. 267\Apotome\24h 2	4	0.31831	1	1	4	1	1203
16	1217	K136Q_I_16.czi	\\hih-fileserver.neurologie.uni-tuebingen.de\HIH\Public\Jorge\Immunofluorescence\Exp. 267\Apotome\24h 2	4	0.31831	1	1	4	1	1217
16	1231	K136Q_I_16.czi	\\hih-fileserver.neurologie.uni-tuebingen.de\HIH\Public\Jorge\Immunofluorescence\Exp. 267\Apotome\24h 2	4	0.31831	1	1	4	1	1231
16	1232	K136Q_I_16.czi	\\hih-fileserver.neurologie.uni-tuebingen.de\HIH\Public\Jorge\Immunofluorescence\Exp. 267\Apotome\24h 2	4	0.31831	1	1	4	1	1232
16	1240	K136Q_I_16.czi	\\hih-fileserver.neurologie.uni-tuebingen.de\HIH\Public\Jorge\Immunofluorescence\Exp. 267\Apotome\24h 2	4	0.31831	1	1	4	1	1240
16	1243	K136Q_I_16.czi	\\hih-fileserver.neurologie.uni-tuebingen.de\HIH\Public\Jorge\Immunofluorescence\Exp. 267\Apotome\24h 2	4	0.387647	1	1	4.41421	1	1243
16	1271	K136Q_I_16.czi	\\hih-fileserver.neurologie.uni-tuebingen.de\HIH\Public\Jorge\Immunofluorescence\Exp. 267\Apotome\24h 2	4	0.31831	1	1	4	1	1271
16	1276	K136Q_I_16.czi	\\hih-fileserver.neurologie.uni-tuebingen.de\HIH\Public\Jorge\Immunofluorescence\Exp. 267\Apotome\24h 2	4	0.31831	1	1	4	1	1276
16	1278	K136Q_I_16.czi	\\hih-fileserver.neurologie.uni-tuebingen.de\HIH\Public\Jorge\Immunofluorescence\Exp. 267\Apotome\24h 2	4	0.424876	1	1	4.62132	1	1278
16	1289	K136Q_I_16.czi	\\hih-fileserver.neurologie.uni-tuebingen.de\HIH\Public\Jorge\Immunofluorescence\Exp. 267\Apotome\24h 2	4	0.31831	1	1	4	1	1289
16	1321	K136Q_I_16.czi	\\hih-fileserver.neurologie.uni-tuebingen.de\HIH\Public\Jorge\Immunofluorescence\Exp. 267\Apotome\24h 2	4	0.31831	1	1	4	1	1321
16	1329	K136Q_I_16.czi	\\hih-fileserver.neurologie.uni-tuebingen.de\HIH\Public\Jorge\Immunofluorescence\Exp. 267\Apotome\24h 2	4	0.424876	1	1	4.62132	1	1329
17	10	K136Q_I_17.czi	\\hih-fileserver.neurologie.uni-tuebingen.de\HIH\Public\Jorge\Immunofluorescence\Exp. 267\Apotome\24h 2	4	0.424876	1	1	4.62132	1	10
17	111	K136Q_I_17.czi	\\hih-fileserver.neurologie.uni-tuebingen.de\HIH\Public\Jorge\Immunofluorescence\Exp. 267\Apotome\24h 2	4	0.31831	1	1	4	1	111
17	120	K136Q_I_17.czi	\\hih-fileserver.neurologie.uni-tuebingen.de\HIH\Public\Jorge\Immunofluorescence\Exp. 267\Apotome\24h 2	4	0.204624	1	1	3.20711	0.8	120
17	177	K136Q_I_17.czi	\\hih-fileserver.neurologie.uni-tuebingen.de\HIH\Public\Jorge\Immunofluorescence\Exp. 267\Apotome\24h 2	4	0.31831	1	1	4	1	177
17	243	K136Q_I_17.czi	\\hih-fileserver.neurologie.uni-tuebingen.de\HIH\Public\Jorge\Immunofluorescence\Exp. 267\Apotome\24h 2	4	0.204624	1	1	3.20711	0.8	243
17	250	K136Q_I_17.czi	\\hih-fileserver.neurologie.uni-tuebingen.de\HIH\Public\Jorge\Immunofluorescence\Exp. 267\Apotome\24h 2	4	0.31831	1	1	4	1	250
17	282	K136Q_I_17.czi	\\hih-fileserver.neurologie.uni-tuebingen.de\HIH\Public\Jorge\Immunofluorescence\Exp. 267\Apotome\24h 2	4	0.204624	1	1	3.20711	0.8	282
17	286	K136Q_I_17.czi	\\hih-fileserver.neurologie.uni-tuebingen.de\HIH\Public\Jorge\Immunofluorescence\Exp. 267\Apotome\24h 2	4	0.31831	1	1	4	1	286
3	4	K136Q_I_03.czi	\\hih-fileserver.neurologie.uni-tuebingen.de\HIH\Public\Jorge\Immunofluorescence\Exp. 267\Apotome\24h 2	4	0.387647	1	1	4.41421	1	4
3	12	K136Q_I_03.czi	\\hih-fileserver.neurologie.uni-tuebingen.de\HIH\Public\Jorge\Immunofluorescence\Exp. 267\Apotome\24h 2	4	0.31831	1	1	4	1	12
3	14	K136Q_I_03.czi	\\hih-fileserver.neurologie.uni-tuebingen.de\HIH\Public\Jorge\Immunofluorescence\Exp. 267\Apotome\24h 2	4	0.31831	1	1	4	1	14
3	16	K136Q_I_03.czi	\\hih-fileserver.neurologie.uni-tuebingen.de\HIH\Public\Jorge\Immunofluorescence\Exp. 267\Apotome\24h 2	4	0.424876	1	1	4.62132	1	16
3	55	K136Q_I_03.czi	\\hih-fileserver.neurologie.uni-tuebingen.de\HIH\Public\Jorge\Immunofluorescence\Exp. 267\Apotome\24h 2	4	0.424876	1	1	4.62132	1	55
3	77	K136Q_I_03.czi	\\hih-fileserver.neurologie.uni-tuebingen.de\HIH\Public\Jorge\Immunofluorescence\Exp. 267\Apotome\24h 2	4	0.0969118	1	1	2.20711	0.8	77
3	88	K136Q_I_03.czi	\\hih-fileserver.neurologie.uni-tuebingen.de\HIH\Public\Jorge\Immunofluorescence\Exp. 267\Apotome\24h 2	4	0.424876	1	1	4.62132	1	88
3	90	K136Q_I_03.czi	\\hih-fileserver.neurologie.uni-tuebingen.de\HIH\Public\Jorge\Immunofluorescence\Exp. 267\Apotome\24h 2	4	0.424876	1	1	4.62132	1	90
3	163	K136Q_I_03.czi	\\hih-fileserver.neurologie.uni-tuebingen.de\HIH\Public\Jorge\Immunofluorescence\Exp. 267\Apotome\24h 2	4	0.0969118	1	1	2.20711	0.8	163
3	194	K136Q_I_03.czi	\\hih-fileserver.neurologie.uni-tuebingen.de\HIH\Public\Jorge\Immunofluorescence\Exp. 267\Apotome\24h 2	4	0.31831	1	1	4	1	194
19	17	K136Q_I_19.czi	\\hih-fileserver.neurologie.uni-tuebingen.de\HIH\Public\Jorge\Immunofluorescence\Exp. 267\Apotome\24h 2	4	0.31831	1	1	4	1	17
19	119	K136Q_I_19.czi	\\hih-fileserver.neurologie.uni-tuebingen.de\HIH\Public\Jorge\Immunofluorescence\Exp. 267\Apotome\24h 2	4	0.204624	1	1	3.20711	0.8	119
19	156	K136Q_I_19.czi	\\hih-fileserver.neurologie.uni-tuebingen.de\HIH\Public\Jorge\Immunofluorescence\Exp. 267\Apotome\24h 2	4	0.204624	1	1	3.20711	0.8	156
19	188	K136Q_I_19.czi	\\hih-fileserver.neurologie.uni-tuebingen.de\HIH\Public\Jorge\Immunofluorescence\Exp. 267\Apotome\24h 2	4	0.0969118	1	1	2.20711	0.8	188
19	228	K136Q_I_19.czi	\\hih-fileserver.neurologie.uni-tuebingen.de\HIH\Public\Jorge\Immunofluorescence\Exp. 267\Apotome\24h 2	4	0.31831	1	1	4	1	228
19	233	K136Q_I_19.czi	\\hih-fileserver.neurologie.uni-tuebingen.de\HIH\Public\Jorge\Immunofluorescence\Exp. 267\Apotome\24h 2	4	0.31831	1	1	4	1	233
20	5	K136Q_I_20.czi	\\hih-fileserver.neurologie.uni-tuebingen.de\HIH\Public\Jorge\Immunofluorescence\Exp. 267\Apotome\24h 2	4	0.31831	1	1	4	1	5
20	14	K136Q_I_20.czi	\\hih-fileserver.neurologie.uni-tuebingen.de\HIH\Public\Jorge\Immunofluorescence\Exp. 267\Apotome\24h 2	4	0.31831	1	1	4	1	14
20	43	K136Q_I_20.czi	\\hih-fileserver.neurologie.uni-tuebingen.de\HIH\Public\Jorge\Immunofluorescence\Exp. 267\Apotome\24h 2	4	0.31831	1	1	4	1	43
20	62	K136Q_I_20.czi	\\hih-fileserver.neurologie.uni-tuebingen.de\HIH\Public\Jorge\Immunofluorescence\Exp. 267\Apotome\24h 2	4	0.31831	1	1	4	1	62
20	69	K136Q_I_20.czi	\\hih-fileserver.neurologie.uni-tuebingen.de\HIH\Public\Jorge\Immunofluorescence\Exp. 267\Apotome\24h 2	4	0.31831	1	1	4	1	69
20	84	K136Q_I_20.czi	\\hih-fileserver.neurologie.uni-tuebingen.de\HIH\Public\Jorge\Immunofluorescence\Exp. 267\Apotome\24h 2	4	0.387647	1	1	4.41421	1	84
20	86	K136Q_I_20.czi	\\hih-fileserver.neurologie.uni-tuebingen.de\HIH\Public\Jorge\Immunofluorescence\Exp. 267\Apotome\24h 2	4	0.31831	1	1	4	1	86
20	110	K136Q_I_20.czi	\\hih-fileserver.neurologie.uni-tuebingen.de\HIH\Public\Jorge\Immunofluorescence\Exp. 267\Apotome\24h 2	4	0.424876	1	1	4.62132	1	110
20	136	K136Q_I_20.czi	\\hih-fileserver.neurologie.uni-tuebingen.de\HIH\Public\Jorge\Immunofluorescence\Exp. 267\Apotome\24h 2	4	0.31831	1	1	4	1	136
20	223	K136Q_I_20.czi	\\hih-fileserver.neurologie.uni-tuebingen.de\HIH\Public\Jorge\Immunofluorescence\Exp. 267\Apotome\24h 2	4	0.31831	1	1	4	1	223
20	259	K136Q_I_20.czi	\\hih-fileserver.neurologie.uni-tuebingen.de\HIH\Public\Jorge\Immunofluorescence\Exp. 267\Apotome\24h 2	4	0.204624	1	1	3.20711	0.8	259
20	275	K136Q_I_20.czi	\\hih-fileserver.neurologie.uni-tuebingen.de\HIH\Public\Jorge\Immunofluorescence\Exp. 267\Apotome\24h 2	4	0.204624	1	1	3.20711	0.8	275
20	324	K136Q_I_20.czi	\\hih-fileserver.neurologie.uni-tuebingen.de\HIH\Public\Jorge\Immunofluorescence\Exp. 267\Apotome\24h 2	4	0.31831	1	1	4	1	324
20	413	K136Q_I_20.czi	\\hih-fileserver.neurologie.uni-tuebingen.de\HIH\Public\Jorge\Immunofluorescence\Exp. 267\Apotome\24h 2	4	0.424876	1	1	4.62132	1	413
20	476	K136Q_I_20.czi	\\hih-fileserver.neurologie.uni-tuebingen.de\HIH\Public\Jorge\Immunofluorescence\Exp. 267\Apotome\24h 2	4	0.31831	1	1	4	1	476
20	505	K136Q_I_20.czi	\\hih-fileserver.neurologie.uni-tuebingen.de\HIH\Public\Jorge\Immunofluorescence\Exp. 267\Apotome\24h 2	4	0.387647	1	1	4.41421	1	505
20	529	K136Q_I_20.czi	\\hih-fileserver.neurologie.uni-tuebingen.de\HIH\Public\Jorge\Immunofluorescence\Exp. 267\Apotome\24h 2	4	0.0969118	1	1	2.20711	0.8	529
20	531	K136Q_I_20.czi	\\hih-fileserver.neurologie.uni-tuebingen.de\HIH\Public\Jorge\Immunofluorescence\Exp. 267\Apotome\24h 2	4	0.424876	1	1	4.62132	1	531
20	547	K136Q_I_20.czi	\\hih-fileserver.neurologie.uni-tuebingen.de\HIH\Public\Jorge\Immunofluorescence\Exp. 267\Apotome\24h 2	4	0.424876	1	1	4.62132	1	547
20	583	K136Q_I_20.czi	\\hih-fileserver.neurologie.uni-tuebingen.de\HIH\Public\Jorge\Immunofluorescence\Exp. 267\Apotome\24h 2	4	0.387647	1	1	4.41421	1	583
20	601	K136Q_I_20.czi	\\hih-fileserver.neurologie.uni-tuebingen.de\HIH\Public\Jorge\Immunofluorescence\Exp. 267\Apotome\24h 2	4	0.31831	1	1	4	1	601
20	606	K136Q_I_20.czi	\\hih-fileserver.neurologie.uni-tuebingen.de\HIH\Public\Jorge\Immunofluorescence\Exp. 267\Apotome\24h 2	4	0.204624	1	1	3.20711	0.8	606
20	614	K136Q_I_20.czi	\\hih-fileserver.neurologie.uni-tuebingen.de\HIH\Public\Jorge\Immunofluorescence\Exp. 267\Apotome\24h 2	4	0.387647	1	1	4.41421	1	614
20	615	K136Q_I_20.czi	\\hih-fileserver.neurologie.uni-tuebingen.de\HIH\Public\Jorge\Immunofluorescence\Exp. 267\Apotome\24h 2	4	0.31831	1	1	4	1	615
20	619	K136Q_I_20.czi	\\hih-fileserver.neurologie.uni-tuebingen.de\HIH\Public\Jorge\Immunofluorescence\Exp. 267\Apotome\24h 2	4	0.31831	1	1	4	1	619
20	659	K136Q_I_20.czi	\\hih-fileserver.neurologie.uni-tuebingen.de\HIH\Public\Jorge\Immunofluorescence\Exp. 267\Apotome\24h 2	4	0.0795775	1	1	2	1	659
20	708	K136Q_I_20.czi	\\hih-fileserver.neurologie.uni-tuebingen.de\HIH\Public\Jorge\Immunofluorescence\Exp. 267\Apotome\24h 2	4	0.31831	1	1	4	1	708
20	717	K136Q_I_20.czi	\\hih-fileserver.neurologie.uni-tuebingen.de\HIH\Public\Jorge\Immunofluorescence\Exp. 267\Apotome\24h 2	4	0.31831	1	1	4	1	717
20	721	K136Q_I_20.czi	\\hih-fileserver.neurologie.uni-tuebingen.de\HIH\Public\Jorge\Immunofluorescence\Exp. 267\Apotome\24h 2	4	0.387647	1	1	4.41421	1	721
20	726	K136Q_I_20.czi	\\hih-fileserver.neurologie.uni-tuebingen.de\HIH\Public\Jorge\Immunofluorescence\Exp. 267\Apotome\24h 2	4	0.31831	1	1	4	1	726
21	8	K136Q_I_21.czi	\\hih-fileserver.neurologie.uni-tuebingen.de\HIH\Public\Jorge\Immunofluorescence\Exp. 267\Apotome\24h 2	4	0.0795775	1	1	2	1	8
21	43	K136Q_I_21.czi	\\hih-fileserver.neurologie.uni-tuebingen.de\HIH\Public\Jorge\Immunofluorescence\Exp. 267\Apotome\24h 2	4	0.31831	1	1	4	1	43
21	55	K136Q_I_21.czi	\\hih-fileserver.neurologie.uni-tuebingen.de\HIH\Public\Jorge\Immunofluorescence\Exp. 267\Apotome\24h 2	4	0.387647	1	1	4.41421	1	55
21	133	K136Q_I_21.czi	\\hih-fileserver.neurologie.uni-tuebingen.de\HIH\Public\Jorge\Immunofluorescence\Exp. 267\Apotome\24h 2	4	0.424876	1	1	4.62132	1	133
21	136	K136Q_I_21.czi	\\hih-fileserver.neurologie.uni-tuebingen.de\HIH\Public\Jorge\Immunofluorescence\Exp. 267\Apotome\24h 2	4	0.31831	1	1	4	1	136
21	145	K136Q_I_21.czi	\\hih-fileserver.neurologie.uni-tuebingen.de\HIH\Public\Jorge\Immunofluorescence\Exp. 267\Apotome\24h 2	4	0.0969118	1	1	2.20711	0.8	145
21	162	K136Q_I_21.czi	\\hih-fileserver.neurologie.uni-tuebingen.de\HIH\Public\Jorge\Immunofluorescence\Exp. 267\Apotome\24h 2	4	0.31831	1	1	4	1	162
21	306	K136Q_I_21.czi	\\hih-fileserver.neurologie.uni-tuebingen.de\HIH\Public\Jorge\Immunofluorescence\Exp. 267\Apotome\24h 2	4	0.31831	1	1	4	1	306
21	308	K136Q_I_21.czi	\\hih-fileserver.neurologie.uni-tuebingen.de\HIH\Public\Jorge\Immunofluorescence\Exp. 267\Apotome\24h 2	4	0.31831	1	1	4	1	308
22	4	K136Q_I_22.czi	\\hih-fileserver.neurologie.uni-tuebingen.de\HIH\Public\Jorge\Immunofluorescence\Exp. 267\Apotome\24h 2	4	0.31831	1	1	4	1	4
22	133	K136Q_I_22.czi	\\hih-fileserver.neurologie.uni-tuebingen.de\HIH\Public\Jorge\Immunofluorescence\Exp. 267\Apotome\24h 2	4	0.31831	1	1	4	1	133
22	176	K136Q_I_22.czi	\\hih-fileserver.neurologie.uni-tuebingen.de\HIH\Public\Jorge\Immunofluorescence\Exp. 267\Apotome\24h 2	4	0.204624	1	1	3.20711	0.8	176
22	195	K136Q_I_22.czi	\\hih-fileserver.neurologie.uni-tuebingen.de\HIH\Public\Jorge\Immunofluorescence\Exp. 267\Apotome\24h 2	4	0.0969118	1	1	2.20711	0.8	195
22	215	K136Q_I_22.czi	\\hih-fileserver.neurologie.uni-tuebingen.de\HIH\Public\Jorge\Immunofluorescence\Exp. 267\Apotome\24h 2	4	0.31831	1	1	4	1	215
22	246	K136Q_I_22.czi	\\hih-fileserver.neurologie.uni-tuebingen.de\HIH\Public\Jorge\Immunofluorescence\Exp. 267\Apotome\24h 2	4	0.424876	1	1	4.62132	1	246
23	13	K136Q_I_23.czi	\\hih-fileserver.neurologie.uni-tuebingen.de\HIH\Public\Jorge\Immunofluorescence\Exp. 267\Apotome\24h 2	4	0.31831	1	1	4	1	13
23	29	K136Q_I_23.czi	\\hih-fileserver.neurologie.uni-tuebingen.de\HIH\Public\Jorge\Immunofluorescence\Exp. 267\Apotome\24h 2	4	0.31831	1	1	4	1	29
23	31	K136Q_I_23.czi	\\hih-fileserver.neurologie.uni-tuebingen.de\HIH\Public\Jorge\Immunofluorescence\Exp. 267\Apotome\24h 2	4	0.424876	1	1	4.62132	1	31
23	108	K136Q_I_23.czi	\\hih-fileserver.neurologie.uni-tuebingen.de\HIH\Public\Jorge\Immunofluorescence\Exp. 267\Apotome\24h 2	4	0.424876	1	1	4.62132	1	108
23	119	K136Q_I_23.czi	\\hih-fileserver.neurologie.uni-tuebingen.de\HIH\Public\Jorge\Immunofluorescence\Exp. 267\Apotome\24h 2	4	0.31831	1	1	4	1	119
18	8	K136Q_I_18.czi	\\hih-fileserver.neurologie.uni-tuebingen.de\HIH\Public\Jorge\Immunofluorescence\Exp. 267\Apotome\24h 2	4	0.231906	1	1	3.41421	0.8	8
18	43	K136Q_I_18.czi	\\hih-fileserver.neurologie.uni-tuebingen.de\HIH\Public\Jorge\Immunofluorescence\Exp. 267\Apotome\24h 2	4	0.204624	1	1	3.20711	0.8	43
18	58	K136Q_I_18.czi	\\hih-fileserver.neurologie.uni-tuebingen.de\HIH\Public\Jorge\Immunofluorescence\Exp. 267\Apotome\24h 2	4	0.387647	1	1	4.41421	1	58
18	73	K136Q_I_18.czi	\\hih-fileserver.neurologie.uni-tuebingen.de\HIH\Public\Jorge\Immunofluorescence\Exp. 267\Apotome\24h 2	4	0.204624	1	1	3.20711	0.8	73
18	119	K136Q_I_18.czi	\\hih-fileserver.neurologie.uni-tuebingen.de\HIH\Public\Jorge\Immunofluorescence\Exp. 267\Apotome\24h 2	4	0.0969118	1	1	2.20711	0.8	119
18	126	K136Q_I_18.czi	\\hih-fileserver.neurologie.uni-tuebingen.de\HIH\Public\Jorge\Immunofluorescence\Exp. 267\Apotome\24h 2	4	0.31831	1	1	4	1	126
18	253	K136Q_I_18.czi	\\hih-fileserver.neurologie.uni-tuebingen.de\HIH\Public\Jorge\Immunofluorescence\Exp. 267\Apotome\24h 2	4	0.31831	1	1	4	1	253
18	290	K136Q_I_18.czi	\\hih-fileserver.neurologie.uni-tuebingen.de\HIH\Public\Jorge\Immunofluorescence\Exp. 267\Apotome\24h 2	4	0.31831	1	1	4	1	290
18	369	K136Q_I_18.czi	\\hih-fileserver.neurologie.uni-tuebingen.de\HIH\Public\Jorge\Immunofluorescence\Exp. 267\Apotome\24h 2	4	0.424876	1	1	4.62132	1	369
18	373	K136Q_I_18.czi	\\hih-fileserver.neurologie.uni-tuebingen.de\HIH\Public\Jorge\Immunofluorescence\Exp. 267\Apotome\24h 2	4	0.31831	1	1	4	1	373
24	137	K136Q_I_24.czi	\\hih-fileserver.neurologie.uni-tuebingen.de\HIH\Public\Jorge\Immunofluorescence\Exp. 267\Apotome\24h 2	4	0.204624	1	1	3.20711	0.8	137
24	139	K136Q_I_24.czi	\\hih-fileserver.neurologie.uni-tuebingen.de\HIH\Public\Jorge\Immunofluorescence\Exp. 267\Apotome\24h 2	4	0.31831	1	1	4	1	139
24	158	K136Q_I_24.czi	\\hih-fileserver.neurologie.uni-tuebingen.de\HIH\Public\Jorge\Immunofluorescence\Exp. 267\Apotome\24h 2	4	0.31831	1	1	4	1	158
24	160	K136Q_I_24.czi	\\hih-fileserver.neurologie.uni-tuebingen.de\HIH\Public\Jorge\Immunofluorescence\Exp. 267\Apotome\24h 2	4	0.31831	1	1	4	1	160
24	190	K136Q_I_24.czi	\\hih-fileserver.neurologie.uni-tuebingen.de\HIH\Public\Jorge\Immunofluorescence\Exp. 267\Apotome\24h 2	4	0.31831	1	1	4	1	190
24	229	K136Q_I_24.czi	\\hih-fileserver.neurologie.uni-tuebingen.de\HIH\Public\Jorge\Immunofluorescence\Exp. 267\Apotome\24h 2	4	0.31831	1	1	4	1	229
24	233	K136Q_I_24.czi	\\hih-fileserver.neurologie.uni-tuebingen.de\HIH\Public\Jorge\Immunofluorescence\Exp. 267\Apotome\24h 2	4	0.31831	1	1	4	1	233
24	240	K136Q_I_24.czi	\\hih-fileserver.neurologie.uni-tuebingen.de\HIH\Public\Jorge\Immunofluorescence\Exp. 267\Apotome\24h 2	4	0.424876	1	1	4.62132	1	240
24	243	K136Q_I_24.czi	\\hih-fileserver.neurologie.uni-tuebingen.de\HIH\Public\Jorge\Immunofluorescence\Exp. 267\Apotome\24h 2	4	0.31831	1	1	4	1	243
24	256	K136Q_I_24.czi	\\hih-fileserver.neurologie.uni-tuebingen.de\HIH\Public\Jorge\Immunofluorescence\Exp. 267\Apotome\24h 2	4	0.31831	1	1	4	1	256
24	261	K136Q_I_24.czi	\\hih-fileserver.neurologie.uni-tuebingen.de\HIH\Public\Jorge\Immunofluorescence\Exp. 267\Apotome\24h 2	4	0.31831	1	1	4	1	261
24	263	K136Q_I_24.czi	\\hih-fileserver.neurologie.uni-tuebingen.de\HIH\Public\Jorge\Immunofluorescence\Exp. 267\Apotome\24h 2	4	0.204624	1	1	3.20711	0.8	263
24	279	K136Q_I_24.czi	\\hih-fileserver.neurologie.uni-tuebingen.de\HIH\Public\Jorge\Immunofluorescence\Exp. 267\Apotome\24h 2	4	0.31831	1	1	4	1	279
24	292	K136Q_I_24.czi	\\hih-fileserver.neurologie.uni-tuebingen.de\HIH\Public\Jorge\Immunofluorescence\Exp. 267\Apotome\24h 2	4	0.31831	1	1	4	1	292
24	301	K136Q_I_24.czi	\\hih-fileserver.neurologie.uni-tuebingen.de\HIH\Public\Jorge\Immunofluorescence\Exp. 267\Apotome\24h 2	4	0.424876	1	1	4.62132	1	301
24	307	K136Q_I_24.czi	\\hih-fileserver.neurologie.uni-tuebingen.de\HIH\Public\Jorge\Immunofluorescence\Exp. 267\Apotome\24h 2	4	0.31831	1	1	4	1	307
24	320	K136Q_I_24.czi	\\hih-fileserver.neurologie.uni-tuebingen.de\HIH\Public\Jorge\Immunofluorescence\Exp. 267\Apotome\24h 2	4	0.31831	1	1	4	1	320
24	328	K136Q_I_24.czi	\\hih-fileserver.neurologie.uni-tuebingen.de\HIH\Public\Jorge\Immunofluorescence\Exp. 267\Apotome\24h 2	4	0.31831	1	1	4	1	328
24	341	K136Q_I_24.czi	\\hih-fileserver.neurologie.uni-tuebingen.de\HIH\Public\Jorge\Immunofluorescence\Exp. 267\Apotome\24h 2	4	0.31831	1	1	4	1	341
24	418	K136Q_I_24.czi	\\hih-fileserver.neurologie.uni-tuebingen.de\HIH\Public\Jorge\Immunofluorescence\Exp. 267\Apotome\24h 2	4	0.31831	1	1	4	1	418
24	425	K136Q_I_24.czi	\\hih-fileserver.neurologie.uni-tuebingen.de\HIH\Public\Jorge\Immunofluorescence\Exp. 267\Apotome\24h 2	4	0.31831	1	1	4	1	425
24	433	K136Q_I_24.czi	\\hih-fileserver.neurologie.uni-tuebingen.de\HIH\Public\Jorge\Immunofluorescence\Exp. 267\Apotome\24h 2	4	0.31831	1	1	4	1	433
24	436	K136Q_I_24.czi	\\hih-fileserver.neurologie.uni-tuebingen.de\HIH\Public\Jorge\Immunofluorescence\Exp. 267\Apotome\24h 2	4	0.31831	1	1	4	1	436
24	451	K136Q_I_24.czi	\\hih-fileserver.neurologie.uni-tuebingen.de\HIH\Public\Jorge\Immunofluorescence\Exp. 267\Apotome\24h 2	4	0.31831	1	1	4	1	451
24	455	K136Q_I_24.czi	\\hih-fileserver.neurologie.uni-tuebingen.de\HIH\Public\Jorge\Immunofluorescence\Exp. 267\Apotome\24h 2	4	0.31831	1	1	4	1	455
24	467	K136Q_I_24.czi	\\hih-fileserver.neurologie.uni-tuebingen.de\HIH\Public\Jorge\Immunofluorescence\Exp. 267\Apotome\24h 2	4	0.31831	1	1	4	1	467
24	481	K136Q_I_24.czi	\\hih-fileserver.neurologie.uni-tuebingen.de\HIH\Public\Jorge\Immunofluorescence\Exp. 267\Apotome\24h 2	4	0.31831	1	1	4	1	481
24	490	K136Q_I_24.czi	\\hih-fileserver.neurologie.uni-tuebingen.de\HIH\Public\Jorge\Immunofluorescence\Exp. 267\Apotome\24h 2	4	0.31831	1	1	4	1	490
24	494	K136Q_I_24.czi	\\hih-fileserver.neurologie.uni-tuebingen.de\HIH\Public\Jorge\Immunofluorescence\Exp. 267\Apotome\24h 2	4	0.31831	1	1	4	1	494
24	495	K136Q_I_24.czi	\\hih-fileserver.neurologie.uni-tuebingen.de\HIH\Public\Jorge\Immunofluorescence\Exp. 267\Apotome\24h 2	4	0.387647	1	1	4.41421	1	495
24	497	K136Q_I_24.czi	\\hih-fileserver.neurologie.uni-tuebingen.de\HIH\Public\Jorge\Immunofluorescence\Exp. 267\Apotome\24h 2	4	0.31831	1	1	4	1	497
24	498	K136Q_I_24.czi	\\hih-fileserver.neurologie.uni-tuebingen.de\HIH\Public\Jorge\Immunofluorescence\Exp. 267\Apotome\24h 2	4	0.387647	1	1	4.41421	1	498
24	523	K136Q_I_24.czi	\\hih-fileserver.neurologie.uni-tuebingen.de\HIH\Public\Jorge\Immunofluorescence\Exp. 267\Apotome\24h 2	4	0.31831	1	1	4	1	523
24	526	K136Q_I_24.czi	\\hih-fileserver.neurologie.uni-tuebingen.de\HIH\Public\Jorge\Immunofluorescence\Exp. 267\Apotome\24h 2	4	0.31831	1	1	4	1	526
24	534	K136Q_I_24.czi	\\hih-fileserver.neurologie.uni-tuebingen.de\HIH\Public\Jorge\Immunofluorescence\Exp. 267\Apotome\24h 2	4	0.31831	1	1	4	1	534
24	541	K136Q_I_24.czi	\\hih-fileserver.neurologie.uni-tuebingen.de\HIH\Public\Jorge\Immunofluorescence\Exp. 267\Apotome\24h 2	4	0.31831	1	1	4	1	541
24	559	K136Q_I_24.czi	\\hih-fileserver.neurologie.uni-tuebingen.de\HIH\Public\Jorge\Immunofluorescence\Exp. 267\Apotome\24h 2	4	0.31831	1	1	4	1	559
24	584	K136Q_I_24.czi	\\hih-fileserver.neurologie.uni-tuebingen.de\HIH\Public\Jorge\Immunofluorescence\Exp. 267\Apotome\24h 2	4	0.31831	1	1	4	1	584
24	587	K136Q_I_24.czi	\\hih-fileserver.neurologie.uni-tuebingen.de\HIH\Public\Jorge\Immunofluorescence\Exp. 267\Apotome\24h 2	4	0.31831	1	1	4	1	587
24	622	K136Q_I_24.czi	\\hih-fileserver.neurologie.uni-tuebingen.de\HIH\Public\Jorge\Immunofluorescence\Exp. 267\Apotome\24h 2	4	0.424876	1	1	4.62132	1	622
24	634	K136Q_I_24.czi	\\hih-fileserver.neurologie.uni-tuebingen.de\HIH\Public\Jorge\Immunofluorescence\Exp. 267\Apotome\24h 2	4	0.31831	1	1	4	1	634
24	635	K136Q_I_24.czi	\\hih-fileserver.neurologie.uni-tuebingen.de\HIH\Public\Jorge\Immunofluorescence\Exp. 267\Apotome\24h 2	4	0.31831	1	1	4	1	635
24	643	K136Q_I_24.czi	\\hih-fileserver.neurologie.uni-tuebingen.de\HIH\Public\Jorge\Immunofluorescence\Exp. 267\Apotome\24h 2	4	0.31831	1	1	4	1	643
5	36	K136Q_I_05.czi	\\hih-fileserver.neurologie.uni-tuebingen.de\HIH\Public\Jorge\Immunofluorescence\Exp. 267\Apotome\24h 2	4	0.204624	1	1	3.20711	0.8	36
5	64	K136Q_I_05.czi	\\hih-fileserver.neurologie.uni-tuebingen.de\HIH\Public\Jorge\Immunofluorescence\Exp. 267\Apotome\24h 2	4	0.31831	1	1	4	1	64
5	201	K136Q_I_05.czi	\\hih-fileserver.neurologie.uni-tuebingen.de\HIH\Public\Jorge\Immunofluorescence\Exp. 267\Apotome\24h 2	4	0.31831	1	1	4	1	201
5	207	K136Q_I_05.czi	\\hih-fileserver.neurologie.uni-tuebingen.de\HIH\Public\Jorge\Immunofluorescence\Exp. 267\Apotome\24h 2	4	0.31831	1	1	4	1	207
5	232	K136Q_I_05.czi	\\hih-fileserver.neurologie.uni-tuebingen.de\HIH\Public\Jorge\Immunofluorescence\Exp. 267\Apotome\24h 2	4	0.31831	1	1	4	1	232
5	288	K136Q_I_05.czi	\\hih-fileserver.neurologie.uni-tuebingen.de\HIH\Public\Jorge\Immunofluorescence\Exp. 267\Apotome\24h 2	4	0.31831	1	1	4	1	288
5	301	K136Q_I_05.czi	\\hih-fileserver.neurologie.uni-tuebingen.de\HIH\Public\Jorge\Immunofluorescence\Exp. 267\Apotome\24h 2	4	0.31831	1	1	4	1	301
5	303	K136Q_I_05.czi	\\hih-fileserver.neurologie.uni-tuebingen.de\HIH\Public\Jorge\Immunofluorescence\Exp. 267\Apotome\24h 2	4	0.204624	1	1	3.20711	0.8	303
5	394	K136Q_I_05.czi	\\hih-fileserver.neurologie.uni-tuebingen.de\HIH\Public\Jorge\Immunofluorescence\Exp. 267\Apotome\24h 2	4	0.204624	1	1	3.20711	0.8	394
5	463	K136Q_I_05.czi	\\hih-fileserver.neurologie.uni-tuebingen.de\HIH\Public\Jorge\Immunofluorescence\Exp. 267\Apotome\24h 2	4	0.0795775	1	1	2	1	463
5	467	K136Q_I_05.czi	\\hih-fileserver.neurologie.uni-tuebingen.de\HIH\Public\Jorge\Immunofluorescence\Exp. 267\Apotome\24h 2	4	0.31831	1	1	4	1	467
5	477	K136Q_I_05.czi	\\hih-fileserver.neurologie.uni-tuebingen.de\HIH\Public\Jorge\Immunofluorescence\Exp. 267\Apotome\24h 2	4	0.31831	1	1	4	1	477
5	478	K136Q_I_05.czi	\\hih-fileserver.neurologie.uni-tuebingen.de\HIH\Public\Jorge\Immunofluorescence\Exp. 267\Apotome\24h 2	4	0.31831	1	1	4	1	478
1	81	K136Q_I_01.czi	\\hih-fileserver.neurologie.uni-tuebingen.de\HIH\Public\Jorge\Immunofluorescence\Exp. 267\Apotome\24h 2	5	0.431532	1	1	5.20711	1	81
2	18	K136Q_I_02.czi	\\hih-fileserver.neurologie.uni-tuebingen.de\HIH\Public\Jorge\Immunofluorescence\Exp. 267\Apotome\24h 2	5	0.431532	1	1	5.20711	1	18
2	99	K136Q_I_02.czi	\\hih-fileserver.neurologie.uni-tuebingen.de\HIH\Public\Jorge\Immunofluorescence\Exp. 267\Apotome\24h 2	5	0.431532	1	1	5.20711	1	99
4	59	K136Q_I_04.czi	\\hih-fileserver.neurologie.uni-tuebingen.de\HIH\Public\Jorge\Immunofluorescence\Exp. 267\Apotome\24h 2	5	0.185525	1	1	3.41421	0.714286	59
4	119	K136Q_I_04.czi	\\hih-fileserver.neurologie.uni-tuebingen.de\HIH\Public\Jorge\Immunofluorescence\Exp. 267\Apotome\24h 2	5	0.466542	1	1	5.41421	0.714286	119
4	187	K136Q_I_04.czi	\\hih-fileserver.neurologie.uni-tuebingen.de\HIH\Public\Jorge\Immunofluorescence\Exp. 267\Apotome\24h 2	5	0.431532	1	1	5.20711	1	187				Percentage
4	227	K136Q_I_04.czi	\\hih-fileserver.neurologie.uni-tuebingen.de\HIH\Public\Jorge\Immunofluorescence\Exp. 267\Apotome\24h 2	5	0.310118	1	1	4.41421	0.714286	227		Area 5-10	2040	17.6776
4	277	K136Q_I_04.czi	\\hih-fileserver.neurologie.uni-tuebingen.de\HIH\Public\Jorge\Immunofluorescence\Exp. 267\Apotome\24h 2	5	0.431532	1	1	5.20711	1	277		Area 10-20	2851	24.7054
4	374	K136Q_I_04.czi	\\hih-fileserver.neurologie.uni-tuebingen.de\HIH\Public\Jorge\Immunofluorescence\Exp. 267\Apotome\24h 2	5	0.208715	1	1	3.62132	0.625	374		Area 20-30	1953	16.9237
4	499	K136Q_I_04.czi	\\hih-fileserver.neurologie.uni-tuebingen.de\HIH\Public\Jorge\Immunofluorescence\Exp. 267\Apotome\24h 2	5	0.431532	1	1	5.20711	1	499		Area 30-40	1383	11.9844
4	508	K136Q_I_04.czi	\\hih-fileserver.neurologie.uni-tuebingen.de\HIH\Public\Jorge\Immunofluorescence\Exp. 267\Apotome\24h 2	5	0.431532	1	1	5.20711	1	508		Area 40-50	934	8.09359
6	8	K136Q_I_06.czi	\\hih-fileserver.neurologie.uni-tuebingen.de\HIH\Public\Jorge\Immunofluorescence\Exp. 267\Apotome\24h 2	5	0.431532	1	1	5.20711	1	8		Area 50-60	697	6.03986
6	69	K136Q_I_06.czi	\\hih-fileserver.neurologie.uni-tuebingen.de\HIH\Public\Jorge\Immunofluorescence\Exp. 267\Apotome\24h 2	5	0.502918	1	1	5.62132	0.833333	69		Area 60-70	503	4.35875
6	135	K136Q_I_06.czi	\\hih-fileserver.neurologie.uni-tuebingen.de\HIH\Public\Jorge\Immunofluorescence\Exp. 267\Apotome\24h 2	5	0.431532	1	1	5.20711	1	135		Area 70-80	319	2.7643
6	170	K136Q_I_06.czi	\\hih-fileserver.neurologie.uni-tuebingen.de\HIH\Public\Jorge\Immunofluorescence\Exp. 267\Apotome\24h 2	5	0.509296	1.41421	1.08284	5.65685	1	170		Area 80-90	239	2.07106
6	227	K136Q_I_06.czi	\\hih-fileserver.neurologie.uni-tuebingen.de\HIH\Public\Jorge\Immunofluorescence\Exp. 267\Apotome\24h 2	5	0.2817	1	1	4.20711	0.833333	227		Area 90-100	166	1.43847
6	246	K136Q_I_06.czi	\\hih-fileserver.neurologie.uni-tuebingen.de\HIH\Public\Jorge\Immunofluorescence\Exp. 267\Apotome\24h 2	5	0.431532	1	1	5.20711	1	246		Area 100-110	113	0.979203
7	54	K136Q_I_07.czi	\\hih-fileserver.neurologie.uni-tuebingen.de\HIH\Public\Jorge\Immunofluorescence\Exp. 267\Apotome\24h 2	5	0.431532	1	1	5.20711	1	54		Area 110-120	76	0.658579
7	180	K136Q_I_07.czi	\\hih-fileserver.neurologie.uni-tuebingen.de\HIH\Public\Jorge\Immunofluorescence\Exp. 267\Apotome\24h 2	5	0.466542	1	1	5.41421	0.714286	180		Area 120-130	59	0.511265
7	225	K136Q_I_07.czi	\\hih-fileserver.neurologie.uni-tuebingen.de\HIH\Public\Jorge\Immunofluorescence\Exp. 267\Apotome\24h 2	5	0.163699	1	1	3.20711	0.714286	225		Area 130-140	42	0.363951
7	241	K136Q_I_07.czi	\\hih-fileserver.neurologie.uni-tuebingen.de\HIH\Public\Jorge\Immunofluorescence\Exp. 267\Apotome\24h 2	5	0.431532	1	1	5.20711	1	241		Area 140-150	35	0.303293
7	255	K136Q_I_07.czi	\\hih-fileserver.neurologie.uni-tuebingen.de\HIH\Public\Jorge\Immunofluorescence\Exp. 267\Apotome\24h 2	5	0.431532	1	1	5.20711	1	255		Area 150-160	25	0.216638
7	266	K136Q_I_07.czi	\\hih-fileserver.neurologie.uni-tuebingen.de\HIH\Public\Jorge\Immunofluorescence\Exp. 267\Apotome\24h 2	5	0.431532	1	1	5.20711	1	266		Area 160-170	16	0.138648
7	268	K136Q_I_07.czi	\\hih-fileserver.neurologie.uni-tuebingen.de\HIH\Public\Jorge\Immunofluorescence\Exp. 267\Apotome\24h 2	5	0.431532	1	1	5.20711	1	268		Area 170-180	19	0.164645
7	282	K136Q_I_07.czi	\\hih-fileserver.neurologie.uni-tuebingen.de\HIH\Public\Jorge\Immunofluorescence\Exp. 267\Apotome\24h 2	5	0.466542	1	1	5.41421	0.714286	282		Area 180-190	12	0.103986
7	340	K136Q_I_07.czi	\\hih-fileserver.neurologie.uni-tuebingen.de\HIH\Public\Jorge\Immunofluorescence\Exp. 267\Apotome\24h 2	5	0.466542	1	1	5.41421	0.714286	340		Area 190-200	12	0.103986
7	382	K136Q_I_07.czi	\\hih-fileserver.neurologie.uni-tuebingen.de\HIH\Public\Jorge\Immunofluorescence\Exp. 267\Apotome\24h 2	5	0.431532	1	1	5.20711	1	382		Area >200	46	0.398614
7	429	K136Q_I_07.czi	\\hih-fileserver.neurologie.uni-tuebingen.de\HIH\Public\Jorge\Immunofluorescence\Exp. 267\Apotome\24h 2	5	0.466542	1	1	5.41421	0.714286	429
7	482	K136Q_I_07.czi	\\hih-fileserver.neurologie.uni-tuebingen.de\HIH\Public\Jorge\Immunofluorescence\Exp. 267\Apotome\24h 2	5	0.466542	1	1	5.41421	1	482		Total	11540
7	501	K136Q_I_07.czi	\\hih-fileserver.neurologie.uni-tuebingen.de\HIH\Public\Jorge\Immunofluorescence\Exp. 267\Apotome\24h 2	5	0.466542	1	1	5.41421	0.714286	501
7	655	K136Q_I_07.czi	\\hih-fileserver.neurologie.uni-tuebingen.de\HIH\Public\Jorge\Immunofluorescence\Exp. 267\Apotome\24h 2	5	0.431532	1	1	5.20711	1	655		Average size	33.806
7	680	K136Q_I_07.czi	\\hih-fileserver.neurologie.uni-tuebingen.de\HIH\Public\Jorge\Immunofluorescence\Exp. 267\Apotome\24h 2	5	0.466542	1	1	5.41421	0.714286	680
7	682	K136Q_I_07.czi	\\hih-fileserver.neurologie.uni-tuebingen.de\HIH\Public\Jorge\Immunofluorescence\Exp. 267\Apotome\24h 2	5	0.466542	1	1	5.41421	0.714286	682
7	691	K136Q_I_07.czi	\\hih-fileserver.neurologie.uni-tuebingen.de\HIH\Public\Jorge\Immunofluorescence\Exp. 267\Apotome\24h 2	5	0.431532	1	1	5.20711	1	691
7	718	K136Q_I_07.czi	\\hih-fileserver.neurologie.uni-tuebingen.de\HIH\Public\Jorge\Immunofluorescence\Exp. 267\Apotome\24h 2	5	0.509296	1.41421	1.08284	5.65685	1	718
7	807	K136Q_I_07.czi	\\hih-fileserver.neurologie.uni-tuebingen.de\HIH\Public\Jorge\Immunofluorescence\Exp. 267\Apotome\24h 2	5	0.431532	1	1	5.20711	1	807
7	809	K136Q_I_07.czi	\\hih-fileserver.neurologie.uni-tuebingen.de\HIH\Public\Jorge\Immunofluorescence\Exp. 267\Apotome\24h 2	5	0.431532	1	1	5.20711	1	809
7	837	K136Q_I_07.czi	\\hih-fileserver.neurologie.uni-tuebingen.de\HIH\Public\Jorge\Immunofluorescence\Exp. 267\Apotome\24h 2	5	0.466542	1	1	5.41421	0.714286	837
8	148	K136Q_I_08.czi	\\hih-fileserver.neurologie.uni-tuebingen.de\HIH\Public\Jorge\Immunofluorescence\Exp. 267\Apotome\24h 2	5	0.254648	1	1	4	0.714286	148
8	195	K136Q_I_08.czi	\\hih-fileserver.neurologie.uni-tuebingen.de\HIH\Public\Jorge\Immunofluorescence\Exp. 267\Apotome\24h 2	5	0.431532	1	1	5.20711	1	195
8	241	K136Q_I_08.czi	\\hih-fileserver.neurologie.uni-tuebingen.de\HIH\Public\Jorge\Immunofluorescence\Exp. 267\Apotome\24h 2	5	0.466542	1	1	5.41421	0.714286	241
8	320	K136Q_I_08.czi	\\hih-fileserver.neurologie.uni-tuebingen.de\HIH\Public\Jorge\Immunofluorescence\Exp. 267\Apotome\24h 2	5	0.431532	1	1	5.20711	1	320
8	371	K136Q_I_08.czi	\\hih-fileserver.neurologie.uni-tuebingen.de\HIH\Public\Jorge\Immunofluorescence\Exp. 267\Apotome\24h 2	5	0.431532	1	1	5.20711	1	371
8	372	K136Q_I_08.czi	\\hih-fileserver.neurologie.uni-tuebingen.de\HIH\Public\Jorge\Immunofluorescence\Exp. 267\Apotome\24h 2	5	0.431532	1	1	5.20711	1	372
[truncated: 10,522 more rows]
