# Supplementary material for: Sirtuin-1 sensitive lysine-136 acetylation drives phase separation and pathological aggregation of TDP-43
Source: Nat Commun. 2022 Mar 9;13:1223. doi: 10.1038/s41467-022-28822-7 (PMC8907366; doi:10.1038/s41467-022-28822-7)
Supplement: Supplementary file 7 — Source Data [file 41467_2022_28822_MOESM7_ESM.zip › Figure 5E data/24h merge.XLSX]

## Sheet: EditedAggregates
ImageNumber	ObjectNumber	FileName_Apotome	PathName_Apotome	AreaShape_Area	AreaShape_Compactness	AreaShape_MaximumRadius	AreaShape_MeanRadius	AreaShape_Perimeter	AreaShape_Solidity	Number_Object_Number	Q1	Q3	IQR	Up	Low
1	1	K136Q_I_01.czi	\\hih-fileserver.neurologie.uni-tuebingen.de\HIH\Public\Jorge\Immunofluorescence\Cell profiler\Exp.267\24h	1	0	1	1	0	1	1
1	18	K136Q_I_01.czi	\\hih-fileserver.neurologie.uni-tuebingen.de\HIH\Public\Jorge\Immunofluorescence\Cell profiler\Exp.267\24h	1	0	1	1	0	1	18
1	25	K136Q_I_01.czi	\\hih-fileserver.neurologie.uni-tuebingen.de\HIH\Public\Jorge\Immunofluorescence\Cell profiler\Exp.267\24h	1	0	1	1	0	1	25
1	26	K136Q_I_01.czi	\\hih-fileserver.neurologie.uni-tuebingen.de\HIH\Public\Jorge\Immunofluorescence\Cell profiler\Exp.267\24h	1	0	1	1	0	1	26
1	37	K136Q_I_01.czi	\\hih-fileserver.neurologie.uni-tuebingen.de\HIH\Public\Jorge\Immunofluorescence\Cell profiler\Exp.267\24h	1	0	1	1	0	1	37
1	112	K136Q_I_01.czi	\\hih-fileserver.neurologie.uni-tuebingen.de\HIH\Public\Jorge\Immunofluorescence\Cell profiler\Exp.267\24h	1	0	1	1	0	1	112
1	156	K136Q_I_01.czi	\\hih-fileserver.neurologie.uni-tuebingen.de\HIH\Public\Jorge\Immunofluorescence\Cell profiler\Exp.267\24h	1	0	1	1	0	1	156
1	163	K136Q_I_01.czi	\\hih-fileserver.neurologie.uni-tuebingen.de\HIH\Public\Jorge\Immunofluorescence\Cell profiler\Exp.267\24h	1	0	1	1	0	1	163
1	177	K136Q_I_01.czi	\\hih-fileserver.neurologie.uni-tuebingen.de\HIH\Public\Jorge\Immunofluorescence\Cell profiler\Exp.267\24h	1	0	1	1	0	1	177
1	178	K136Q_I_01.czi	\\hih-fileserver.neurologie.uni-tuebingen.de\HIH\Public\Jorge\Immunofluorescence\Cell profiler\Exp.267\24h	1	0	1	1	0	1	178
1	184	K136Q_I_01.czi	\\hih-fileserver.neurologie.uni-tuebingen.de\HIH\Public\Jorge\Immunofluorescence\Cell profiler\Exp.267\24h	1	0	1	1	0	1	184
1	187	K136Q_I_01.czi	\\hih-fileserver.neurologie.uni-tuebingen.de\HIH\Public\Jorge\Immunofluorescence\Cell profiler\Exp.267\24h	1	0	1	1	0	1	187
1	193	K136Q_I_01.czi	\\hih-fileserver.neurologie.uni-tuebingen.de\HIH\Public\Jorge\Immunofluorescence\Cell profiler\Exp.267\24h	1	0	1	1	0	1	193
1	194	K136Q_I_01.czi	\\hih-fileserver.neurologie.uni-tuebingen.de\HIH\Public\Jorge\Immunofluorescence\Cell profiler\Exp.267\24h	1	0	1	1	0	1	194
1	195	K136Q_I_01.czi	\\hih-fileserver.neurologie.uni-tuebingen.de\HIH\Public\Jorge\Immunofluorescence\Cell profiler\Exp.267\24h	1	0	1	1	0	1	195
1	198	K136Q_I_01.czi	\\hih-fileserver.neurologie.uni-tuebingen.de\HIH\Public\Jorge\Immunofluorescence\Cell profiler\Exp.267\24h	1	0	1	1	0	1	198
1	201	K136Q_I_01.czi	\\hih-fileserver.neurologie.uni-tuebingen.de\HIH\Public\Jorge\Immunofluorescence\Cell profiler\Exp.267\24h	1	0	1	1	0	1	201
1	202	K136Q_I_01.czi	\\hih-fileserver.neurologie.uni-tuebingen.de\HIH\Public\Jorge\Immunofluorescence\Cell profiler\Exp.267\24h	1	0	1	1	0	1	202
1	211	K136Q_I_01.czi	\\hih-fileserver.neurologie.uni-tuebingen.de\HIH\Public\Jorge\Immunofluorescence\Cell profiler\Exp.267\24h	1	0	1	1	0	1	211
1	274	K136Q_I_01.czi	\\hih-fileserver.neurologie.uni-tuebingen.de\HIH\Public\Jorge\Immunofluorescence\Cell profiler\Exp.267\24h	1	0	1	1	0	1	274
1	283	K136Q_I_01.czi	\\hih-fileserver.neurologie.uni-tuebingen.de\HIH\Public\Jorge\Immunofluorescence\Cell profiler\Exp.267\24h	1	0	1	1	0	1	283
1	305	K136Q_I_01.czi	\\hih-fileserver.neurologie.uni-tuebingen.de\HIH\Public\Jorge\Immunofluorescence\Cell profiler\Exp.267\24h	1	0	1	1	0	1	305
1	335	K136Q_I_01.czi	\\hih-fileserver.neurologie.uni-tuebingen.de\HIH\Public\Jorge\Immunofluorescence\Cell profiler\Exp.267\24h	1	0	1	1	0	1	335
1	338	K136Q_I_01.czi	\\hih-fileserver.neurologie.uni-tuebingen.de\HIH\Public\Jorge\Immunofluorescence\Cell profiler\Exp.267\24h	1	0	1	1	0	1	338
1	343	K136Q_I_01.czi	\\hih-fileserver.neurologie.uni-tuebingen.de\HIH\Public\Jorge\Immunofluorescence\Cell profiler\Exp.267\24h	1	0	1	1	0	1	343
1	364	K136Q_I_01.czi	\\hih-fileserver.neurologie.uni-tuebingen.de\HIH\Public\Jorge\Immunofluorescence\Cell profiler\Exp.267\24h	1	0	1	1	0	1	364
1	368	K136Q_I_01.czi	\\hih-fileserver.neurologie.uni-tuebingen.de\HIH\Public\Jorge\Immunofluorescence\Cell profiler\Exp.267\24h	1	0	1	1	0	1	368
1	375	K136Q_I_01.czi	\\hih-fileserver.neurologie.uni-tuebingen.de\HIH\Public\Jorge\Immunofluorescence\Cell profiler\Exp.267\24h	1	0	1	1	0	1	375
1	376	K136Q_I_01.czi	\\hih-fileserver.neurologie.uni-tuebingen.de\HIH\Public\Jorge\Immunofluorescence\Cell profiler\Exp.267\24h	1	0	1	1	0	1	376
1	377	K136Q_I_01.czi	\\hih-fileserver.neurologie.uni-tuebingen.de\HIH\Public\Jorge\Immunofluorescence\Cell profiler\Exp.267\24h	1	0	1	1	0	1	377
1	388	K136Q_I_01.czi	\\hih-fileserver.neurologie.uni-tuebingen.de\HIH\Public\Jorge\Immunofluorescence\Cell profiler\Exp.267\24h	1	0	1	1	0	1	388
1	389	K136Q_I_01.czi	\\hih-fileserver.neurologie.uni-tuebingen.de\HIH\Public\Jorge\Immunofluorescence\Cell profiler\Exp.267\24h	1	0	1	1	0	1	389
1	396	K136Q_I_01.czi	\\hih-fileserver.neurologie.uni-tuebingen.de\HIH\Public\Jorge\Immunofluorescence\Cell profiler\Exp.267\24h	1	0	1	1	0	1	396
1	397	K136Q_I_01.czi	\\hih-fileserver.neurologie.uni-tuebingen.de\HIH\Public\Jorge\Immunofluorescence\Cell profiler\Exp.267\24h	1	0	1	1	0	1	397
1	405	K136Q_I_01.czi	\\hih-fileserver.neurologie.uni-tuebingen.de\HIH\Public\Jorge\Immunofluorescence\Cell profiler\Exp.267\24h	1	0	1	1	0	1	405
1	420	K136Q_I_01.czi	\\hih-fileserver.neurologie.uni-tuebingen.de\HIH\Public\Jorge\Immunofluorescence\Cell profiler\Exp.267\24h	1	0	1	1	0	1	420
1	433	K136Q_I_01.czi	\\hih-fileserver.neurologie.uni-tuebingen.de\HIH\Public\Jorge\Immunofluorescence\Cell profiler\Exp.267\24h	1	0	1	1	0	1	433
1	434	K136Q_I_01.czi	\\hih-fileserver.neurologie.uni-tuebingen.de\HIH\Public\Jorge\Immunofluorescence\Cell profiler\Exp.267\24h	1	0	1	1	0	1	434
1	443	K136Q_I_01.czi	\\hih-fileserver.neurologie.uni-tuebingen.de\HIH\Public\Jorge\Immunofluorescence\Cell profiler\Exp.267\24h	1	0	1	1	0	1	443
1	451	K136Q_I_01.czi	\\hih-fileserver.neurologie.uni-tuebingen.de\HIH\Public\Jorge\Immunofluorescence\Cell profiler\Exp.267\24h	1	0	1	1	0	1	451
1	465	K136Q_I_01.czi	\\hih-fileserver.neurologie.uni-tuebingen.de\HIH\Public\Jorge\Immunofluorescence\Cell profiler\Exp.267\24h	1	0	1	1	0	1	465
2	1	K136Q_I_02.czi	\\hih-fileserver.neurologie.uni-tuebingen.de\HIH\Public\Jorge\Immunofluorescence\Cell profiler\Exp.267\24h	1	0	1	1	0	1	1
2	7	K136Q_I_02.czi	\\hih-fileserver.neurologie.uni-tuebingen.de\HIH\Public\Jorge\Immunofluorescence\Cell profiler\Exp.267\24h	1	0	1	1	0	1	7
2	12	K136Q_I_02.czi	\\hih-fileserver.neurologie.uni-tuebingen.de\HIH\Public\Jorge\Immunofluorescence\Cell profiler\Exp.267\24h	1	0	1	1	0	1	12
2	21	K136Q_I_02.czi	\\hih-fileserver.neurologie.uni-tuebingen.de\HIH\Public\Jorge\Immunofluorescence\Cell profiler\Exp.267\24h	1	0	1	1	0	1	21
2	40	K136Q_I_02.czi	\\hih-fileserver.neurologie.uni-tuebingen.de\HIH\Public\Jorge\Immunofluorescence\Cell profiler\Exp.267\24h	1	0	1	1	0	1	40
2	46	K136Q_I_02.czi	\\hih-fileserver.neurologie.uni-tuebingen.de\HIH\Public\Jorge\Immunofluorescence\Cell profiler\Exp.267\24h	1	0	1	1	0	1	46
2	48	K136Q_I_02.czi	\\hih-fileserver.neurologie.uni-tuebingen.de\HIH\Public\Jorge\Immunofluorescence\Cell profiler\Exp.267\24h	1	0	1	1	0	1	48
2	52	K136Q_I_02.czi	\\hih-fileserver.neurologie.uni-tuebingen.de\HIH\Public\Jorge\Immunofluorescence\Cell profiler\Exp.267\24h	1	0	1	1	0	1	52
2	55	K136Q_I_02.czi	\\hih-fileserver.neurologie.uni-tuebingen.de\HIH\Public\Jorge\Immunofluorescence\Cell profiler\Exp.267\24h	1	0	1	1	0	1	55
2	70	K136Q_I_02.czi	\\hih-fileserver.neurologie.uni-tuebingen.de\HIH\Public\Jorge\Immunofluorescence\Cell profiler\Exp.267\24h	1	0	1	1	0	1	70
2	102	K136Q_I_02.czi	\\hih-fileserver.neurologie.uni-tuebingen.de\HIH\Public\Jorge\Immunofluorescence\Cell profiler\Exp.267\24h	1	0	1	1	0	1	102
2	122	K136Q_I_02.czi	\\hih-fileserver.neurologie.uni-tuebingen.de\HIH\Public\Jorge\Immunofluorescence\Cell profiler\Exp.267\24h	1	0	1	1	0	1	122
2	129	K136Q_I_02.czi	\\hih-fileserver.neurologie.uni-tuebingen.de\HIH\Public\Jorge\Immunofluorescence\Cell profiler\Exp.267\24h	1	0	1	1	0	1	129
2	161	K136Q_I_02.czi	\\hih-fileserver.neurologie.uni-tuebingen.de\HIH\Public\Jorge\Immunofluorescence\Cell profiler\Exp.267\24h	1	0	1	1	0	1	161
2	165	K136Q_I_02.czi	\\hih-fileserver.neurologie.uni-tuebingen.de\HIH\Public\Jorge\Immunofluorescence\Cell profiler\Exp.267\24h	1	0	1	1	0	1	165
2	168	K136Q_I_02.czi	\\hih-fileserver.neurologie.uni-tuebingen.de\HIH\Public\Jorge\Immunofluorescence\Cell profiler\Exp.267\24h	1	0	1	1	0	1	168
2	175	K136Q_I_02.czi	\\hih-fileserver.neurologie.uni-tuebingen.de\HIH\Public\Jorge\Immunofluorescence\Cell profiler\Exp.267\24h	1	0	1	1	0	1	175
2	182	K136Q_I_02.czi	\\hih-fileserver.neurologie.uni-tuebingen.de\HIH\Public\Jorge\Immunofluorescence\Cell profiler\Exp.267\24h	1	0	1	1	0	1	182
2	243	K136Q_I_02.czi	\\hih-fileserver.neurologie.uni-tuebingen.de\HIH\Public\Jorge\Immunofluorescence\Cell profiler\Exp.267\24h	1	0	1	1	0	1	243
2	250	K136Q_I_02.czi	\\hih-fileserver.neurologie.uni-tuebingen.de\HIH\Public\Jorge\Immunofluorescence\Cell profiler\Exp.267\24h	1	0	1	1	0	1	250
2	263	K136Q_I_02.czi	\\hih-fileserver.neurologie.uni-tuebingen.de\HIH\Public\Jorge\Immunofluorescence\Cell profiler\Exp.267\24h	1	0	1	1	0	1	263
2	298	K136Q_I_02.czi	\\hih-fileserver.neurologie.uni-tuebingen.de\HIH\Public\Jorge\Immunofluorescence\Cell profiler\Exp.267\24h	1	0	1	1	0	1	298
2	321	K136Q_I_02.czi	\\hih-fileserver.neurologie.uni-tuebingen.de\HIH\Public\Jorge\Immunofluorescence\Cell profiler\Exp.267\24h	1	0	1	1	0	1	321
2	338	K136Q_I_02.czi	\\hih-fileserver.neurologie.uni-tuebingen.de\HIH\Public\Jorge\Immunofluorescence\Cell profiler\Exp.267\24h	1	0	1	1	0	1	338
2	362	K136Q_I_02.czi	\\hih-fileserver.neurologie.uni-tuebingen.de\HIH\Public\Jorge\Immunofluorescence\Cell profiler\Exp.267\24h	1	0	1	1	0	1	362
2	371	K136Q_I_02.czi	\\hih-fileserver.neurologie.uni-tuebingen.de\HIH\Public\Jorge\Immunofluorescence\Cell profiler\Exp.267\24h	1	0	1	1	0	1	371
3	6	K136Q_I_03.czi	\\hih-fileserver.neurologie.uni-tuebingen.de\HIH\Public\Jorge\Immunofluorescence\Cell profiler\Exp.267\24h	1	0	1	1	0	1	6
3	11	K136Q_I_03.czi	\\hih-fileserver.neurologie.uni-tuebingen.de\HIH\Public\Jorge\Immunofluorescence\Cell profiler\Exp.267\24h	1	0	1	1	0	1	11
3	44	K136Q_I_03.czi	\\hih-fileserver.neurologie.uni-tuebingen.de\HIH\Public\Jorge\Immunofluorescence\Cell profiler\Exp.267\24h	1	0	1	1	0	1	44
3	121	K136Q_I_03.czi	\\hih-fileserver.neurologie.uni-tuebingen.de\HIH\Public\Jorge\Immunofluorescence\Cell profiler\Exp.267\24h	1	0	1	1	0	1	121
3	139	K136Q_I_03.czi	\\hih-fileserver.neurologie.uni-tuebingen.de\HIH\Public\Jorge\Immunofluorescence\Cell profiler\Exp.267\24h	1	0	1	1	0	1	139
3	157	K136Q_I_03.czi	\\hih-fileserver.neurologie.uni-tuebingen.de\HIH\Public\Jorge\Immunofluorescence\Cell profiler\Exp.267\24h	1	0	1	1	0	1	157
3	179	K136Q_I_03.czi	\\hih-fileserver.neurologie.uni-tuebingen.de\HIH\Public\Jorge\Immunofluorescence\Cell profiler\Exp.267\24h	1	0	1	1	0	1	179
3	186	K136Q_I_03.czi	\\hih-fileserver.neurologie.uni-tuebingen.de\HIH\Public\Jorge\Immunofluorescence\Cell profiler\Exp.267\24h	1	0	1	1	0	1	186
3	294	K136Q_I_03.czi	\\hih-fileserver.neurologie.uni-tuebingen.de\HIH\Public\Jorge\Immunofluorescence\Cell profiler\Exp.267\24h	1	0	1	1	0	1	294
3	299	K136Q_I_03.czi	\\hih-fileserver.neurologie.uni-tuebingen.de\HIH\Public\Jorge\Immunofluorescence\Cell profiler\Exp.267\24h	1	0	1	1	0	1	299
4	4	K136Q_I_04.czi	\\hih-fileserver.neurologie.uni-tuebingen.de\HIH\Public\Jorge\Immunofluorescence\Cell profiler\Exp.267\24h	1	0	1	1	0	1	4
4	9	K136Q_I_04.czi	\\hih-fileserver.neurologie.uni-tuebingen.de\HIH\Public\Jorge\Immunofluorescence\Cell profiler\Exp.267\24h	1	0	1	1	0	1	9
4	13	K136Q_I_04.czi	\\hih-fileserver.neurologie.uni-tuebingen.de\HIH\Public\Jorge\Immunofluorescence\Cell profiler\Exp.267\24h	1	0	1	1	0	1	13
4	89	K136Q_I_04.czi	\\hih-fileserver.neurologie.uni-tuebingen.de\HIH\Public\Jorge\Immunofluorescence\Cell profiler\Exp.267\24h	1	0	1	1	0	1	89
4	186	K136Q_I_04.czi	\\hih-fileserver.neurologie.uni-tuebingen.de\HIH\Public\Jorge\Immunofluorescence\Cell profiler\Exp.267\24h	1	0	1	1	0	1	186
4	215	K136Q_I_04.czi	\\hih-fileserver.neurologie.uni-tuebingen.de\HIH\Public\Jorge\Immunofluorescence\Cell profiler\Exp.267\24h	1	0	1	1	0	1	215
4	295	K136Q_I_04.czi	\\hih-fileserver.neurologie.uni-tuebingen.de\HIH\Public\Jorge\Immunofluorescence\Cell profiler\Exp.267\24h	1	0	1	1	0	1	295
5	8	K136Q_I_05.czi	\\hih-fileserver.neurologie.uni-tuebingen.de\HIH\Public\Jorge\Immunofluorescence\Cell profiler\Exp.267\24h	1	0	1	1	0	1	8
5	28	K136Q_I_05.czi	\\hih-fileserver.neurologie.uni-tuebingen.de\HIH\Public\Jorge\Immunofluorescence\Cell profiler\Exp.267\24h	1	0	1	1	0	1	28
5	37	K136Q_I_05.czi	\\hih-fileserver.neurologie.uni-tuebingen.de\HIH\Public\Jorge\Immunofluorescence\Cell profiler\Exp.267\24h	1	0	1	1	0	1	37
5	67	K136Q_I_05.czi	\\hih-fileserver.neurologie.uni-tuebingen.de\HIH\Public\Jorge\Immunofluorescence\Cell profiler\Exp.267\24h	1	0	1	1	0	1	67
5	142	K136Q_I_05.czi	\\hih-fileserver.neurologie.uni-tuebingen.de\HIH\Public\Jorge\Immunofluorescence\Cell profiler\Exp.267\24h	1	0	1	1	0	1	142
5	143	K136Q_I_05.czi	\\hih-fileserver.neurologie.uni-tuebingen.de\HIH\Public\Jorge\Immunofluorescence\Cell profiler\Exp.267\24h	1	0	1	1	0	1	143
5	164	K136Q_I_05.czi	\\hih-fileserver.neurologie.uni-tuebingen.de\HIH\Public\Jorge\Immunofluorescence\Cell profiler\Exp.267\24h	1	0	1	1	0	1	164
5	178	K136Q_I_05.czi	\\hih-fileserver.neurologie.uni-tuebingen.de\HIH\Public\Jorge\Immunofluorescence\Cell profiler\Exp.267\24h	1	0	1	1	0	1	178
5	180	K136Q_I_05.czi	\\hih-fileserver.neurologie.uni-tuebingen.de\HIH\Public\Jorge\Immunofluorescence\Cell profiler\Exp.267\24h	1	0	1	1	0	1	180
5	191	K136Q_I_05.czi	\\hih-fileserver.neurologie.uni-tuebingen.de\HIH\Public\Jorge\Immunofluorescence\Cell profiler\Exp.267\24h	1	0	1	1	0	1	191
5	200	K136Q_I_05.czi	\\hih-fileserver.neurologie.uni-tuebingen.de\HIH\Public\Jorge\Immunofluorescence\Cell profiler\Exp.267\24h	1	0	1	1	0	1	200
5	204	K136Q_I_05.czi	\\hih-fileserver.neurologie.uni-tuebingen.de\HIH\Public\Jorge\Immunofluorescence\Cell profiler\Exp.267\24h	1	0	1	1	0	1	204
5	248	K136Q_I_05.czi	\\hih-fileserver.neurologie.uni-tuebingen.de\HIH\Public\Jorge\Immunofluorescence\Cell profiler\Exp.267\24h	1	0	1	1	0	1	248
5	258	K136Q_I_05.czi	\\hih-fileserver.neurologie.uni-tuebingen.de\HIH\Public\Jorge\Immunofluorescence\Cell profiler\Exp.267\24h	1	0	1	1	0	1	258
5	261	K136Q_I_05.czi	\\hih-fileserver.neurologie.uni-tuebingen.de\HIH\Public\Jorge\Immunofluorescence\Cell profiler\Exp.267\24h	1	0	1	1	0	1	261
5	270	K136Q_I_05.czi	\\hih-fileserver.neurologie.uni-tuebingen.de\HIH\Public\Jorge\Immunofluorescence\Cell profiler\Exp.267\24h	1	0	1	1	0	1	270
5	281	K136Q_I_05.czi	\\hih-fileserver.neurologie.uni-tuebingen.de\HIH\Public\Jorge\Immunofluorescence\Cell profiler\Exp.267\24h	1	0	1	1	0	1	281
5	290	K136Q_I_05.czi	\\hih-fileserver.neurologie.uni-tuebingen.de\HIH\Public\Jorge\Immunofluorescence\Cell profiler\Exp.267\24h	1	0	1	1	0	1	290
5	327	K136Q_I_05.czi	\\hih-fileserver.neurologie.uni-tuebingen.de\HIH\Public\Jorge\Immunofluorescence\Cell profiler\Exp.267\24h	1	0	1	1	0	1	327
5	333	K136Q_I_05.czi	\\hih-fileserver.neurologie.uni-tuebingen.de\HIH\Public\Jorge\Immunofluorescence\Cell profiler\Exp.267\24h	1	0	1	1	0	1	333
5	337	K136Q_I_05.czi	\\hih-fileserver.neurologie.uni-tuebingen.de\HIH\Public\Jorge\Immunofluorescence\Cell profiler\Exp.267\24h	1	0	1	1	0	1	337
5	350	K136Q_I_05.czi	\\hih-fileserver.neurologie.uni-tuebingen.de\HIH\Public\Jorge\Immunofluorescence\Cell profiler\Exp.267\24h	1	0	1	1	0	1	350
5	354	K136Q_I_05.czi	\\hih-fileserver.neurologie.uni-tuebingen.de\HIH\Public\Jorge\Immunofluorescence\Cell profiler\Exp.267\24h	1	0	1	1	0	1	354
5	369	K136Q_I_05.czi	\\hih-fileserver.neurologie.uni-tuebingen.de\HIH\Public\Jorge\Immunofluorescence\Cell profiler\Exp.267\24h	1	0	1	1	0	1	369
5	391	K136Q_I_05.czi	\\hih-fileserver.neurologie.uni-tuebingen.de\HIH\Public\Jorge\Immunofluorescence\Cell profiler\Exp.267\24h	1	0	1	1	0	1	391
5	435	K136Q_I_05.czi	\\hih-fileserver.neurologie.uni-tuebingen.de\HIH\Public\Jorge\Immunofluorescence\Cell profiler\Exp.267\24h	1	0	1	1	0	1	435
5	448	K136Q_I_05.czi	\\hih-fileserver.neurologie.uni-tuebingen.de\HIH\Public\Jorge\Immunofluorescence\Cell profiler\Exp.267\24h	1	0	1	1	0	1	448
5	479	K136Q_I_05.czi	\\hih-fileserver.neurologie.uni-tuebingen.de\HIH\Public\Jorge\Immunofluorescence\Cell profiler\Exp.267\24h	1	0	1	1	0	1	479
5	483	K136Q_I_05.czi	\\hih-fileserver.neurologie.uni-tuebingen.de\HIH\Public\Jorge\Immunofluorescence\Cell profiler\Exp.267\24h	1	0	1	1	0	1	483
5	529	K136Q_I_05.czi	\\hih-fileserver.neurologie.uni-tuebingen.de\HIH\Public\Jorge\Immunofluorescence\Cell profiler\Exp.267\24h	1	0	1	1	0	1	529
5	538	K136Q_I_05.czi	\\hih-fileserver.neurologie.uni-tuebingen.de\HIH\Public\Jorge\Immunofluorescence\Cell profiler\Exp.267\24h	1	0	1	1	0	1	538
5	557	K136Q_I_05.czi	\\hih-fileserver.neurologie.uni-tuebingen.de\HIH\Public\Jorge\Immunofluorescence\Cell profiler\Exp.267\24h	1	0	1	1	0	1	557
6	4	K136Q_I_06.czi	\\hih-fileserver.neurologie.uni-tuebingen.de\HIH\Public\Jorge\Immunofluorescence\Cell profiler\Exp.267\24h	1	0	1	1	0	1	4
6	62	K136Q_I_06.czi	\\hih-fileserver.neurologie.uni-tuebingen.de\HIH\Public\Jorge\Immunofluorescence\Cell profiler\Exp.267\24h	1	0	1	1	0	1	62
6	93	K136Q_I_06.czi	\\hih-fileserver.neurologie.uni-tuebingen.de\HIH\Public\Jorge\Immunofluorescence\Cell profiler\Exp.267\24h	1	0	1	1	0	1	93
6	107	K136Q_I_06.czi	\\hih-fileserver.neurologie.uni-tuebingen.de\HIH\Public\Jorge\Immunofluorescence\Cell profiler\Exp.267\24h	1	0	1	1	0	1	107
6	108	K136Q_I_06.czi	\\hih-fileserver.neurologie.uni-tuebingen.de\HIH\Public\Jorge\Immunofluorescence\Cell profiler\Exp.267\24h	1	0	1	1	0	1	108
6	157	K136Q_I_06.czi	\\hih-fileserver.neurologie.uni-tuebingen.de\HIH\Public\Jorge\Immunofluorescence\Cell profiler\Exp.267\24h	1	0	1	1	0	1	157
6	221	K136Q_I_06.czi	\\hih-fileserver.neurologie.uni-tuebingen.de\HIH\Public\Jorge\Immunofluorescence\Cell profiler\Exp.267\24h	1	0	1	1	0	1	221
7	26	K136Q_I_07.czi	\\hih-fileserver.neurologie.uni-tuebingen.de\HIH\Public\Jorge\Immunofluorescence\Cell profiler\Exp.267\24h	1	0	1	1	0	1	26
7	106	K136Q_I_07.czi	\\hih-fileserver.neurologie.uni-tuebingen.de\HIH\Public\Jorge\Immunofluorescence\Cell profiler\Exp.267\24h	1	0	1	1	0	1	106
7	108	K136Q_I_07.czi	\\hih-fileserver.neurologie.uni-tuebingen.de\HIH\Public\Jorge\Immunofluorescence\Cell profiler\Exp.267\24h	1	0	1	1	0	1	108
7	109	K136Q_I_07.czi	\\hih-fileserver.neurologie.uni-tuebingen.de\HIH\Public\Jorge\Immunofluorescence\Cell profiler\Exp.267\24h	1	0	1	1	0	1	109
7	135	K136Q_I_07.czi	\\hih-fileserver.neurologie.uni-tuebingen.de\HIH\Public\Jorge\Immunofluorescence\Cell profiler\Exp.267\24h	1	0	1	1	0	1	135
7	162	K136Q_I_07.czi	\\hih-fileserver.neurologie.uni-tuebingen.de\HIH\Public\Jorge\Immunofluorescence\Cell profiler\Exp.267\24h	1	0	1	1	0	1	162
7	198	K136Q_I_07.czi	\\hih-fileserver.neurologie.uni-tuebingen.de\HIH\Public\Jorge\Immunofluorescence\Cell profiler\Exp.267\24h	1	0	1	1	0	1	198
7	200	K136Q_I_07.czi	\\hih-fileserver.neurologie.uni-tuebingen.de\HIH\Public\Jorge\Immunofluorescence\Cell profiler\Exp.267\24h	1	0	1	1	0	1	200
7	215	K136Q_I_07.czi	\\hih-fileserver.neurologie.uni-tuebingen.de\HIH\Public\Jorge\Immunofluorescence\Cell profiler\Exp.267\24h	1	0	1	1	0	1	215
7	236	K136Q_I_07.czi	\\hih-fileserver.neurologie.uni-tuebingen.de\HIH\Public\Jorge\Immunofluorescence\Cell profiler\Exp.267\24h	1	0	1	1	0	1	236
7	267	K136Q_I_07.czi	\\hih-fileserver.neurologie.uni-tuebingen.de\HIH\Public\Jorge\Immunofluorescence\Cell profiler\Exp.267\24h	1	0	1	1	0	1	267
8	13	K136Q_I_08.czi	\\hih-fileserver.neurologie.uni-tuebingen.de\HIH\Public\Jorge\Immunofluorescence\Cell profiler\Exp.267\24h	1	0	1	1	0	1	13
8	19	K136Q_I_08.czi	\\hih-fileserver.neurologie.uni-tuebingen.de\HIH\Public\Jorge\Immunofluorescence\Cell profiler\Exp.267\24h	1	0	1	1	0	1	19
8	33	K136Q_I_08.czi	\\hih-fileserver.neurologie.uni-tuebingen.de\HIH\Public\Jorge\Immunofluorescence\Cell profiler\Exp.267\24h	1	0	1	1	0	1	33
8	59	K136Q_I_08.czi	\\hih-fileserver.neurologie.uni-tuebingen.de\HIH\Public\Jorge\Immunofluorescence\Cell profiler\Exp.267\24h	1	0	1	1	0	1	59
8	64	K136Q_I_08.czi	\\hih-fileserver.neurologie.uni-tuebingen.de\HIH\Public\Jorge\Immunofluorescence\Cell profiler\Exp.267\24h	1	0	1	1	0	1	64
8	65	K136Q_I_08.czi	\\hih-fileserver.neurologie.uni-tuebingen.de\HIH\Public\Jorge\Immunofluorescence\Cell profiler\Exp.267\24h	1	0	1	1	0	1	65
8	68	K136Q_I_08.czi	\\hih-fileserver.neurologie.uni-tuebingen.de\HIH\Public\Jorge\Immunofluorescence\Cell profiler\Exp.267\24h	1	0	1	1	0	1	68
8	78	K136Q_I_08.czi	\\hih-fileserver.neurologie.uni-tuebingen.de\HIH\Public\Jorge\Immunofluorescence\Cell profiler\Exp.267\24h	1	0	1	1	0	1	78
8	91	K136Q_I_08.czi	\\hih-fileserver.neurologie.uni-tuebingen.de\HIH\Public\Jorge\Immunofluorescence\Cell profiler\Exp.267\24h	1	0	1	1	0	1	91
8	98	K136Q_I_08.czi	\\hih-fileserver.neurologie.uni-tuebingen.de\HIH\Public\Jorge\Immunofluorescence\Cell profiler\Exp.267\24h	1	0	1	1	0	1	98
8	100	K136Q_I_08.czi	\\hih-fileserver.neurologie.uni-tuebingen.de\HIH\Public\Jorge\Immunofluorescence\Cell profiler\Exp.267\24h	1	0	1	1	0	1	100
8	110	K136Q_I_08.czi	\\hih-fileserver.neurologie.uni-tuebingen.de\HIH\Public\Jorge\Immunofluorescence\Cell profiler\Exp.267\24h	1	0	1	1	0	1	110
8	120	K136Q_I_08.czi	\\hih-fileserver.neurologie.uni-tuebingen.de\HIH\Public\Jorge\Immunofluorescence\Cell profiler\Exp.267\24h	1	0	1	1	0	1	120
8	130	K136Q_I_08.czi	\\hih-fileserver.neurologie.uni-tuebingen.de\HIH\Public\Jorge\Immunofluorescence\Cell profiler\Exp.267\24h	1	0	1	1	0	1	130
8	134	K136Q_I_08.czi	\\hih-fileserver.neurologie.uni-tuebingen.de\HIH\Public\Jorge\Immunofluorescence\Cell profiler\Exp.267\24h	1	0	1	1	0	1	134
8	136	K136Q_I_08.czi	\\hih-fileserver.neurologie.uni-tuebingen.de\HIH\Public\Jorge\Immunofluorescence\Cell profiler\Exp.267\24h	1	0	1	1	0	1	136
8	147	K136Q_I_08.czi	\\hih-fileserver.neurologie.uni-tuebingen.de\HIH\Public\Jorge\Immunofluorescence\Cell profiler\Exp.267\24h	1	0	1	1	0	1	147
8	148	K136Q_I_08.czi	\\hih-fileserver.neurologie.uni-tuebingen.de\HIH\Public\Jorge\Immunofluorescence\Cell profiler\Exp.267\24h	1	0	1	1	0	1	148
8	153	K136Q_I_08.czi	\\hih-fileserver.neurologie.uni-tuebingen.de\HIH\Public\Jorge\Immunofluorescence\Cell profiler\Exp.267\24h	1	0	1	1	0	1	153
8	161	K136Q_I_08.czi	\\hih-fileserver.neurologie.uni-tuebingen.de\HIH\Public\Jorge\Immunofluorescence\Cell profiler\Exp.267\24h	1	0	1	1	0	1	161
8	162	K136Q_I_08.czi	\\hih-fileserver.neurologie.uni-tuebingen.de\HIH\Public\Jorge\Immunofluorescence\Cell profiler\Exp.267\24h	1	0	1	1	0	1	162
8	177	K136Q_I_08.czi	\\hih-fileserver.neurologie.uni-tuebingen.de\HIH\Public\Jorge\Immunofluorescence\Cell profiler\Exp.267\24h	1	0	1	1	0	1	177
8	203	K136Q_I_08.czi	\\hih-fileserver.neurologie.uni-tuebingen.de\HIH\Public\Jorge\Immunofluorescence\Cell profiler\Exp.267\24h	1	0	1	1	0	1	203
8	204	K136Q_I_08.czi	\\hih-fileserver.neurologie.uni-tuebingen.de\HIH\Public\Jorge\Immunofluorescence\Cell profiler\Exp.267\24h	1	0	1	1	0	1	204
8	205	K136Q_I_08.czi	\\hih-fileserver.neurologie.uni-tuebingen.de\HIH\Public\Jorge\Immunofluorescence\Cell profiler\Exp.267\24h	1	0	1	1	0	1	205
8	207	K136Q_I_08.czi	\\hih-fileserver.neurologie.uni-tuebingen.de\HIH\Public\Jorge\Immunofluorescence\Cell profiler\Exp.267\24h	1	0	1	1	0	1	207
8	213	K136Q_I_08.czi	\\hih-fileserver.neurologie.uni-tuebingen.de\HIH\Public\Jorge\Immunofluorescence\Cell profiler\Exp.267\24h	1	0	1	1	0	1	213
8	219	K136Q_I_08.czi	\\hih-fileserver.neurologie.uni-tuebingen.de\HIH\Public\Jorge\Immunofluorescence\Cell profiler\Exp.267\24h	1	0	1	1	0	1	219
8	230	K136Q_I_08.czi	\\hih-fileserver.neurologie.uni-tuebingen.de\HIH\Public\Jorge\Immunofluorescence\Cell profiler\Exp.267\24h	1	0	1	1	0	1	230
8	234	K136Q_I_08.czi	\\hih-fileserver.neurologie.uni-tuebingen.de\HIH\Public\Jorge\Immunofluorescence\Cell profiler\Exp.267\24h	1	0	1	1	0	1	234
8	271	K136Q_I_08.czi	\\hih-fileserver.neurologie.uni-tuebingen.de\HIH\Public\Jorge\Immunofluorescence\Cell profiler\Exp.267\24h	1	0	1	1	0	1	271
8	367	K136Q_I_08.czi	\\hih-fileserver.neurologie.uni-tuebingen.de\HIH\Public\Jorge\Immunofluorescence\Cell profiler\Exp.267\24h	1	0	1	1	0	1	367
8	402	K136Q_I_08.czi	\\hih-fileserver.neurologie.uni-tuebingen.de\HIH\Public\Jorge\Immunofluorescence\Cell profiler\Exp.267\24h	1	0	1	1	0	1	402
8	411	K136Q_I_08.czi	\\hih-fileserver.neurologie.uni-tuebingen.de\HIH\Public\Jorge\Immunofluorescence\Cell profiler\Exp.267\24h	1	0	1	1	0	1	411
8	427	K136Q_I_08.czi	\\hih-fileserver.neurologie.uni-tuebingen.de\HIH\Public\Jorge\Immunofluorescence\Cell profiler\Exp.267\24h	1	0	1	1	0	1	427
8	444	K136Q_I_08.czi	\\hih-fileserver.neurologie.uni-tuebingen.de\HIH\Public\Jorge\Immunofluorescence\Cell profiler\Exp.267\24h	1	0	1	1	0	1	444
8	446	K136Q_I_08.czi	\\hih-fileserver.neurologie.uni-tuebingen.de\HIH\Public\Jorge\Immunofluorescence\Cell profiler\Exp.267\24h	1	0	1	1	0	1	446
8	449	K136Q_I_08.czi	\\hih-fileserver.neurologie.uni-tuebingen.de\HIH\Public\Jorge\Immunofluorescence\Cell profiler\Exp.267\24h	1	0	1	1	0	1	449
8	462	K136Q_I_08.czi	\\hih-fileserver.neurologie.uni-tuebingen.de\HIH\Public\Jorge\Immunofluorescence\Cell profiler\Exp.267\24h	1	0	1	1	0	1	462
8	532	K136Q_I_08.czi	\\hih-fileserver.neurologie.uni-tuebingen.de\HIH\Public\Jorge\Immunofluorescence\Cell profiler\Exp.267\24h	1	0	1	1	0	1	532
8	534	K136Q_I_08.czi	\\hih-fileserver.neurologie.uni-tuebingen.de\HIH\Public\Jorge\Immunofluorescence\Cell profiler\Exp.267\24h	1	0	1	1	0	1	534
8	567	K136Q_I_08.czi	\\hih-fileserver.neurologie.uni-tuebingen.de\HIH\Public\Jorge\Immunofluorescence\Cell profiler\Exp.267\24h	1	0	1	1	0	1	567
8	578	K136Q_I_08.czi	\\hih-fileserver.neurologie.uni-tuebingen.de\HIH\Public\Jorge\Immunofluorescence\Cell profiler\Exp.267\24h	1	0	1	1	0	1	578
8	598	K136Q_I_08.czi	\\hih-fileserver.neurologie.uni-tuebingen.de\HIH\Public\Jorge\Immunofluorescence\Cell profiler\Exp.267\24h	1	0	1	1	0	1	598
8	605	K136Q_I_08.czi	\\hih-fileserver.neurologie.uni-tuebingen.de\HIH\Public\Jorge\Immunofluorescence\Cell profiler\Exp.267\24h	1	0	1	1	0	1	605
8	606	K136Q_I_08.czi	\\hih-fileserver.neurologie.uni-tuebingen.de\HIH\Public\Jorge\Immunofluorescence\Cell profiler\Exp.267\24h	1	0	1	1	0	1	606
8	633	K136Q_I_08.czi	\\hih-fileserver.neurologie.uni-tuebingen.de\HIH\Public\Jorge\Immunofluorescence\Cell profiler\Exp.267\24h	1	0	1	1	0	1	633
8	640	K136Q_I_08.czi	\\hih-fileserver.neurologie.uni-tuebingen.de\HIH\Public\Jorge\Immunofluorescence\Cell profiler\Exp.267\24h	1	0	1	1	0	1	640
8	651	K136Q_I_08.czi	\\hih-fileserver.neurologie.uni-tuebingen.de\HIH\Public\Jorge\Immunofluorescence\Cell profiler\Exp.267\24h	1	0	1	1	0	1	651
8	654	K136Q_I_08.czi	\\hih-fileserver.neurologie.uni-tuebingen.de\HIH\Public\Jorge\Immunofluorescence\Cell profiler\Exp.267\24h	1	0	1	1	0	1	654
8	661	K136Q_I_08.czi	\\hih-fileserver.neurologie.uni-tuebingen.de\HIH\Public\Jorge\Immunofluorescence\Cell profiler\Exp.267\24h	1	0	1	1	0	1	661
9	3	K136Q_I_09.czi	\\hih-fileserver.neurologie.uni-tuebingen.de\HIH\Public\Jorge\Immunofluorescence\Cell profiler\Exp.267\24h	1	0	1	1	0	1	3
9	4	K136Q_I_09.czi	\\hih-fileserver.neurologie.uni-tuebingen.de\HIH\Public\Jorge\Immunofluorescence\Cell profiler\Exp.267\24h	1	0	1	1	0	1	4
9	26	K136Q_I_09.czi	\\hih-fileserver.neurologie.uni-tuebingen.de\HIH\Public\Jorge\Immunofluorescence\Cell profiler\Exp.267\24h	1	0	1	1	0	1	26
9	28	K136Q_I_09.czi	\\hih-fileserver.neurologie.uni-tuebingen.de\HIH\Public\Jorge\Immunofluorescence\Cell profiler\Exp.267\24h	1	0	1	1	0	1	28
9	29	K136Q_I_09.czi	\\hih-fileserver.neurologie.uni-tuebingen.de\HIH\Public\Jorge\Immunofluorescence\Cell profiler\Exp.267\24h	1	0	1	1	0	1	29
9	31	K136Q_I_09.czi	\\hih-fileserver.neurologie.uni-tuebingen.de\HIH\Public\Jorge\Immunofluorescence\Cell profiler\Exp.267\24h	1	0	1	1	0	1	31
9	51	K136Q_I_09.czi	\\hih-fileserver.neurologie.uni-tuebingen.de\HIH\Public\Jorge\Immunofluorescence\Cell profiler\Exp.267\24h	1	0	1	1	0	1	51
9	64	K136Q_I_09.czi	\\hih-fileserver.neurologie.uni-tuebingen.de\HIH\Public\Jorge\Immunofluorescence\Cell profiler\Exp.267\24h	1	0	1	1	0	1	64
9	76	K136Q_I_09.czi	\\hih-fileserver.neurologie.uni-tuebingen.de\HIH\Public\Jorge\Immunofluorescence\Cell profiler\Exp.267\24h	1	0	1	1	0	1	76
9	78	K136Q_I_09.czi	\\hih-fileserver.neurologie.uni-tuebingen.de\HIH\Public\Jorge\Immunofluorescence\Cell profiler\Exp.267\24h	1	0	1	1	0	1	78
9	86	K136Q_I_09.czi	\\hih-fileserver.neurologie.uni-tuebingen.de\HIH\Public\Jorge\Immunofluorescence\Cell profiler\Exp.267\24h	1	0	1	1	0	1	86
9	88	K136Q_I_09.czi	\\hih-fileserver.neurologie.uni-tuebingen.de\HIH\Public\Jorge\Immunofluorescence\Cell profiler\Exp.267\24h	1	0	1	1	0	1	88
9	106	K136Q_I_09.czi	\\hih-fileserver.neurologie.uni-tuebingen.de\HIH\Public\Jorge\Immunofluorescence\Cell profiler\Exp.267\24h	1	0	1	1	0	1	106
9	107	K136Q_I_09.czi	\\hih-fileserver.neurologie.uni-tuebingen.de\HIH\Public\Jorge\Immunofluorescence\Cell profiler\Exp.267\24h	1	0	1	1	0	1	107
9	111	K136Q_I_09.czi	\\hih-fileserver.neurologie.uni-tuebingen.de\HIH\Public\Jorge\Immunofluorescence\Cell profiler\Exp.267\24h	1	0	1	1	0	1	111
9	113	K136Q_I_09.czi	\\hih-fileserver.neurologie.uni-tuebingen.de\HIH\Public\Jorge\Immunofluorescence\Cell profiler\Exp.267\24h	1	0	1	1	0	1	113
9	117	K136Q_I_09.czi	\\hih-fileserver.neurologie.uni-tuebingen.de\HIH\Public\Jorge\Immunofluorescence\Cell profiler\Exp.267\24h	1	0	1	1	0	1	117
9	132	K136Q_I_09.czi	\\hih-fileserver.neurologie.uni-tuebingen.de\HIH\Public\Jorge\Immunofluorescence\Cell profiler\Exp.267\24h	1	0	1	1	0	1	132
9	134	K136Q_I_09.czi	\\hih-fileserver.neurologie.uni-tuebingen.de\HIH\Public\Jorge\Immunofluorescence\Cell profiler\Exp.267\24h	1	0	1	1	0	1	134
9	138	K136Q_I_09.czi	\\hih-fileserver.neurologie.uni-tuebingen.de\HIH\Public\Jorge\Immunofluorescence\Cell profiler\Exp.267\24h	1	0	1	1	0	1	138
9	146	K136Q_I_09.czi	\\hih-fileserver.neurologie.uni-tuebingen.de\HIH\Public\Jorge\Immunofluorescence\Cell profiler\Exp.267\24h	1	0	1	1	0	1	146
9	147	K136Q_I_09.czi	\\hih-fileserver.neurologie.uni-tuebingen.de\HIH\Public\Jorge\Immunofluorescence\Cell profiler\Exp.267\24h	1	0	1	1	0	1	147
9	160	K136Q_I_09.czi	\\hih-fileserver.neurologie.uni-tuebingen.de\HIH\Public\Jorge\Immunofluorescence\Cell profiler\Exp.267\24h	1	0	1	1	0	1	160
9	169	K136Q_I_09.czi	\\hih-fileserver.neurologie.uni-tuebingen.de\HIH\Public\Jorge\Immunofluorescence\Cell profiler\Exp.267\24h	1	0	1	1	0	1	169
9	171	K136Q_I_09.czi	\\hih-fileserver.neurologie.uni-tuebingen.de\HIH\Public\Jorge\Immunofluorescence\Cell profiler\Exp.267\24h	1	0	1	1	0	1	171
9	173	K136Q_I_09.czi	\\hih-fileserver.neurologie.uni-tuebingen.de\HIH\Public\Jorge\Immunofluorescence\Cell profiler\Exp.267\24h	1	0	1	1	0	1	173
9	175	K136Q_I_09.czi	\\hih-fileserver.neurologie.uni-tuebingen.de\HIH\Public\Jorge\Immunofluorescence\Cell profiler\Exp.267\24h	1	0	1	1	0	1	175
9	177	K136Q_I_09.czi	\\hih-fileserver.neurologie.uni-tuebingen.de\HIH\Public\Jorge\Immunofluorescence\Cell profiler\Exp.267\24h	1	0	1	1	0	1	177
9	185	K136Q_I_09.czi	\\hih-fileserver.neurologie.uni-tuebingen.de\HIH\Public\Jorge\Immunofluorescence\Cell profiler\Exp.267\24h	1	0	1	1	0	1	185
9	192	K136Q_I_09.czi	\\hih-fileserver.neurologie.uni-tuebingen.de\HIH\Public\Jorge\Immunofluorescence\Cell profiler\Exp.267\24h	1	0	1	1	0	1	192
9	212	K136Q_I_09.czi	\\hih-fileserver.neurologie.uni-tuebingen.de\HIH\Public\Jorge\Immunofluorescence\Cell profiler\Exp.267\24h	1	0	1	1	0	1	212
9	218	K136Q_I_09.czi	\\hih-fileserver.neurologie.uni-tuebingen.de\HIH\Public\Jorge\Immunofluorescence\Cell profiler\Exp.267\24h	1	0	1	1	0	1	218
9	243	K136Q_I_09.czi	\\hih-fileserver.neurologie.uni-tuebingen.de\HIH\Public\Jorge\Immunofluorescence\Cell profiler\Exp.267\24h	1	0	1	1	0	1	243
9	245	K136Q_I_09.czi	\\hih-fileserver.neurologie.uni-tuebingen.de\HIH\Public\Jorge\Immunofluorescence\Cell profiler\Exp.267\24h	1	0	1	1	0	1	245
9	247	K136Q_I_09.czi	\\hih-fileserver.neurologie.uni-tuebingen.de\HIH\Public\Jorge\Immunofluorescence\Cell profiler\Exp.267\24h	1	0	1	1	0	1	247
9	253	K136Q_I_09.czi	\\hih-fileserver.neurologie.uni-tuebingen.de\HIH\Public\Jorge\Immunofluorescence\Cell profiler\Exp.267\24h	1	0	1	1	0	1	253
9	255	K136Q_I_09.czi	\\hih-fileserver.neurologie.uni-tuebingen.de\HIH\Public\Jorge\Immunofluorescence\Cell profiler\Exp.267\24h	1	0	1	1	0	1	255
9	263	K136Q_I_09.czi	\\hih-fileserver.neurologie.uni-tuebingen.de\HIH\Public\Jorge\Immunofluorescence\Cell profiler\Exp.267\24h	1	0	1	1	0	1	263
9	270	K136Q_I_09.czi	\\hih-fileserver.neurologie.uni-tuebingen.de\HIH\Public\Jorge\Immunofluorescence\Cell profiler\Exp.267\24h	1	0	1	1	0	1	270
9	275	K136Q_I_09.czi	\\hih-fileserver.neurologie.uni-tuebingen.de\HIH\Public\Jorge\Immunofluorescence\Cell profiler\Exp.267\24h	1	0	1	1	0	1	275
9	286	K136Q_I_09.czi	\\hih-fileserver.neurologie.uni-tuebingen.de\HIH\Public\Jorge\Immunofluorescence\Cell profiler\Exp.267\24h	1	0	1	1	0	1	286
9	287	K136Q_I_09.czi	\\hih-fileserver.neurologie.uni-tuebingen.de\HIH\Public\Jorge\Immunofluorescence\Cell profiler\Exp.267\24h	1	0	1	1	0	1	287
9	291	K136Q_I_09.czi	\\hih-fileserver.neurologie.uni-tuebingen.de\HIH\Public\Jorge\Immunofluorescence\Cell profiler\Exp.267\24h	1	0	1	1	0	1	291
9	303	K136Q_I_09.czi	\\hih-fileserver.neurologie.uni-tuebingen.de\HIH\Public\Jorge\Immunofluorescence\Cell profiler\Exp.267\24h	1	0	1	1	0	1	303
9	309	K136Q_I_09.czi	\\hih-fileserver.neurologie.uni-tuebingen.de\HIH\Public\Jorge\Immunofluorescence\Cell profiler\Exp.267\24h	1	0	1	1	0	1	309
9	313	K136Q_I_09.czi	\\hih-fileserver.neurologie.uni-tuebingen.de\HIH\Public\Jorge\Immunofluorescence\Cell profiler\Exp.267\24h	1	0	1	1	0	1	313
9	340	K136Q_I_09.czi	\\hih-fileserver.neurologie.uni-tuebingen.de\HIH\Public\Jorge\Immunofluorescence\Cell profiler\Exp.267\24h	1	0	1	1	0	1	340
9	357	K136Q_I_09.czi	\\hih-fileserver.neurologie.uni-tuebingen.de\HIH\Public\Jorge\Immunofluorescence\Cell profiler\Exp.267\24h	1	0	1	1	0	1	357
9	364	K136Q_I_09.czi	\\hih-fileserver.neurologie.uni-tuebingen.de\HIH\Public\Jorge\Immunofluorescence\Cell profiler\Exp.267\24h	1	0	1	1	0	1	364
9	370	K136Q_I_09.czi	\\hih-fileserver.neurologie.uni-tuebingen.de\HIH\Public\Jorge\Immunofluorescence\Cell profiler\Exp.267\24h	1	0	1	1	0	1	370
9	387	K136Q_I_09.czi	\\hih-fileserver.neurologie.uni-tuebingen.de\HIH\Public\Jorge\Immunofluorescence\Cell profiler\Exp.267\24h	1	0	1	1	0	1	387
9	404	K136Q_I_09.czi	\\hih-fileserver.neurologie.uni-tuebingen.de\HIH\Public\Jorge\Immunofluorescence\Cell profiler\Exp.267\24h	1	0	1	1	0	1	404
9	421	K136Q_I_09.czi	\\hih-fileserver.neurologie.uni-tuebingen.de\HIH\Public\Jorge\Immunofluorescence\Cell profiler\Exp.267\24h	1	0	1	1	0	1	421
9	428	K136Q_I_09.czi	\\hih-fileserver.neurologie.uni-tuebingen.de\HIH\Public\Jorge\Immunofluorescence\Cell profiler\Exp.267\24h	1	0	1	1	0	1	428
9	430	K136Q_I_09.czi	\\hih-fileserver.neurologie.uni-tuebingen.de\HIH\Public\Jorge\Immunofluorescence\Cell profiler\Exp.267\24h	1	0	1	1	0	1	430
9	437	K136Q_I_09.czi	\\hih-fileserver.neurologie.uni-tuebingen.de\HIH\Public\Jorge\Immunofluorescence\Cell profiler\Exp.267\24h	1	0	1	1	0	1	437
9	453	K136Q_I_09.czi	\\hih-fileserver.neurologie.uni-tuebingen.de\HIH\Public\Jorge\Immunofluorescence\Cell profiler\Exp.267\24h	1	0	1	1	0	1	453
9	469	K136Q_I_09.czi	\\hih-fileserver.neurologie.uni-tuebingen.de\HIH\Public\Jorge\Immunofluorescence\Cell profiler\Exp.267\24h	1	0	1	1	0	1	469
9	472	K136Q_I_09.czi	\\hih-fileserver.neurologie.uni-tuebingen.de\HIH\Public\Jorge\Immunofluorescence\Cell profiler\Exp.267\24h	1	0	1	1	0	1	472
9	503	K136Q_I_09.czi	\\hih-fileserver.neurologie.uni-tuebingen.de\HIH\Public\Jorge\Immunofluorescence\Cell profiler\Exp.267\24h	1	0	1	1	0	1	503
9	508	K136Q_I_09.czi	\\hih-fileserver.neurologie.uni-tuebingen.de\HIH\Public\Jorge\Immunofluorescence\Cell profiler\Exp.267\24h	1	0	1	1	0	1	508
9	532	K136Q_I_09.czi	\\hih-fileserver.neurologie.uni-tuebingen.de\HIH\Public\Jorge\Immunofluorescence\Cell profiler\Exp.267\24h	1	0	1	1	0	1	532
9	549	K136Q_I_09.czi	\\hih-fileserver.neurologie.uni-tuebingen.de\HIH\Public\Jorge\Immunofluorescence\Cell profiler\Exp.267\24h	1	0	1	1	0	1	549
9	576	K136Q_I_09.czi	\\hih-fileserver.neurologie.uni-tuebingen.de\HIH\Public\Jorge\Immunofluorescence\Cell profiler\Exp.267\24h	1	0	1	1	0	1	576
9	601	K136Q_I_09.czi	\\hih-fileserver.neurologie.uni-tuebingen.de\HIH\Public\Jorge\Immunofluorescence\Cell profiler\Exp.267\24h	1	0	1	1	0	1	601
9	632	K136Q_I_09.czi	\\hih-fileserver.neurologie.uni-tuebingen.de\HIH\Public\Jorge\Immunofluorescence\Cell profiler\Exp.267\24h	1	0	1	1	0	1	632
9	646	K136Q_I_09.czi	\\hih-fileserver.neurologie.uni-tuebingen.de\HIH\Public\Jorge\Immunofluorescence\Cell profiler\Exp.267\24h	1	0	1	1	0	1	646
9	663	K136Q_I_09.czi	\\hih-fileserver.neurologie.uni-tuebingen.de\HIH\Public\Jorge\Immunofluorescence\Cell profiler\Exp.267\24h	1	0	1	1	0	1	663
9	665	K136Q_I_09.czi	\\hih-fileserver.neurologie.uni-tuebingen.de\HIH\Public\Jorge\Immunofluorescence\Cell profiler\Exp.267\24h	1	0	1	1	0	1	665
9	713	K136Q_I_09.czi	\\hih-fileserver.neurologie.uni-tuebingen.de\HIH\Public\Jorge\Immunofluorescence\Cell profiler\Exp.267\24h	1	0	1	1	0	1	713
9	718	K136Q_I_09.czi	\\hih-fileserver.neurologie.uni-tuebingen.de\HIH\Public\Jorge\Immunofluorescence\Cell profiler\Exp.267\24h	1	0	1	1	0	1	718
9	729	K136Q_I_09.czi	\\hih-fileserver.neurologie.uni-tuebingen.de\HIH\Public\Jorge\Immunofluorescence\Cell profiler\Exp.267\24h	1	0	1	1	0	1	729
9	730	K136Q_I_09.czi	\\hih-fileserver.neurologie.uni-tuebingen.de\HIH\Public\Jorge\Immunofluorescence\Cell profiler\Exp.267\24h	1	0	1	1	0	1	730
9	753	K136Q_I_09.czi	\\hih-fileserver.neurologie.uni-tuebingen.de\HIH\Public\Jorge\Immunofluorescence\Cell profiler\Exp.267\24h	1	0	1	1	0	1	753
9	774	K136Q_I_09.czi	\\hih-fileserver.neurologie.uni-tuebingen.de\HIH\Public\Jorge\Immunofluorescence\Cell profiler\Exp.267\24h	1	0	1	1	0	1	774
9	804	K136Q_I_09.czi	\\hih-fileserver.neurologie.uni-tuebingen.de\HIH\Public\Jorge\Immunofluorescence\Cell profiler\Exp.267\24h	1	0	1	1	0	1	804
9	817	K136Q_I_09.czi	\\hih-fileserver.neurologie.uni-tuebingen.de\HIH\Public\Jorge\Immunofluorescence\Cell profiler\Exp.267\24h	1	0	1	1	0	1	817
9	822	K136Q_I_09.czi	\\hih-fileserver.neurologie.uni-tuebingen.de\HIH\Public\Jorge\Immunofluorescence\Cell profiler\Exp.267\24h	1	0	1	1	0	1	822
9	844	K136Q_I_09.czi	\\hih-fileserver.neurologie.uni-tuebingen.de\HIH\Public\Jorge\Immunofluorescence\Cell profiler\Exp.267\24h	1	0	1	1	0	1	844
9	851	K136Q_I_09.czi	\\hih-fileserver.neurologie.uni-tuebingen.de\HIH\Public\Jorge\Immunofluorescence\Cell profiler\Exp.267\24h	1	0	1	1	0	1	851
9	864	K136Q_I_09.czi	\\hih-fileserver.neurologie.uni-tuebingen.de\HIH\Public\Jorge\Immunofluorescence\Cell profiler\Exp.267\24h	1	0	1	1	0	1	864
9	869	K136Q_I_09.czi	\\hih-fileserver.neurologie.uni-tuebingen.de\HIH\Public\Jorge\Immunofluorescence\Cell profiler\Exp.267\24h	1	0	1	1	0	1	869
9	902	K136Q_I_09.czi	\\hih-fileserver.neurologie.uni-tuebingen.de\HIH\Public\Jorge\Immunofluorescence\Cell profiler\Exp.267\24h	1	0	1	1	0	1	902
9	910	K136Q_I_09.czi	\\hih-fileserver.neurologie.uni-tuebingen.de\HIH\Public\Jorge\Immunofluorescence\Cell profiler\Exp.267\24h	1	0	1	1	0	1	910
9	912	K136Q_I_09.czi	\\hih-fileserver.neurologie.uni-tuebingen.de\HIH\Public\Jorge\Immunofluorescence\Cell profiler\Exp.267\24h	1	0	1	1	0	1	912
9	919	K136Q_I_09.czi	\\hih-fileserver.neurologie.uni-tuebingen.de\HIH\Public\Jorge\Immunofluorescence\Cell profiler\Exp.267\24h	1	0	1	1	0	1	919
9	928	K136Q_I_09.czi	\\hih-fileserver.neurologie.uni-tuebingen.de\HIH\Public\Jorge\Immunofluorescence\Cell profiler\Exp.267\24h	1	0	1	1	0	1	928
9	935	K136Q_I_09.czi	\\hih-fileserver.neurologie.uni-tuebingen.de\HIH\Public\Jorge\Immunofluorescence\Cell profiler\Exp.267\24h	1	0	1	1	0	1	935
9	971	K136Q_I_09.czi	\\hih-fileserver.neurologie.uni-tuebingen.de\HIH\Public\Jorge\Immunofluorescence\Cell profiler\Exp.267\24h	1	0	1	1	0	1	971
9	977	K136Q_I_09.czi	\\hih-fileserver.neurologie.uni-tuebingen.de\HIH\Public\Jorge\Immunofluorescence\Cell profiler\Exp.267\24h	1	0	1	1	0	1	977
9	978	K136Q_I_09.czi	\\hih-fileserver.neurologie.uni-tuebingen.de\HIH\Public\Jorge\Immunofluorescence\Cell profiler\Exp.267\24h	1	0	1	1	0	1	978
9	990	K136Q_I_09.czi	\\hih-fileserver.neurologie.uni-tuebingen.de\HIH\Public\Jorge\Immunofluorescence\Cell profiler\Exp.267\24h	1	0	1	1	0	1	990
9	992	K136Q_I_09.czi	\\hih-fileserver.neurologie.uni-tuebingen.de\HIH\Public\Jorge\Immunofluorescence\Cell profiler\Exp.267\24h	1	0	1	1	0	1	992
9	1000	K136Q_I_09.czi	\\hih-fileserver.neurologie.uni-tuebingen.de\HIH\Public\Jorge\Immunofluorescence\Cell profiler\Exp.267\24h	1	0	1	1	0	1	1000
9	1008	K136Q_I_09.czi	\\hih-fileserver.neurologie.uni-tuebingen.de\HIH\Public\Jorge\Immunofluorescence\Cell profiler\Exp.267\24h	1	0	1	1	0	1	1008
9	1010	K136Q_I_09.czi	\\hih-fileserver.neurologie.uni-tuebingen.de\HIH\Public\Jorge\Immunofluorescence\Cell profiler\Exp.267\24h	1	0	1	1	0	1	1010
9	1015	K136Q_I_09.czi	\\hih-fileserver.neurologie.uni-tuebingen.de\HIH\Public\Jorge\Immunofluorescence\Cell profiler\Exp.267\24h	1	0	1	1	0	1	1015
9	1017	K136Q_I_09.czi	\\hih-fileserver.neurologie.uni-tuebingen.de\HIH\Public\Jorge\Immunofluorescence\Cell profiler\Exp.267\24h	1	0	1	1	0	1	1017
9	1020	K136Q_I_09.czi	\\hih-fileserver.neurologie.uni-tuebingen.de\HIH\Public\Jorge\Immunofluorescence\Cell profiler\Exp.267\24h	1	0	1	1	0	1	1020
9	1030	K136Q_I_09.czi	\\hih-fileserver.neurologie.uni-tuebingen.de\HIH\Public\Jorge\Immunofluorescence\Cell profiler\Exp.267\24h	1	0	1	1	0	1	1030
9	1042	K136Q_I_09.czi	\\hih-fileserver.neurologie.uni-tuebingen.de\HIH\Public\Jorge\Immunofluorescence\Cell profiler\Exp.267\24h	1	0	1	1	0	1	1042
9	1043	K136Q_I_09.czi	\\hih-fileserver.neurologie.uni-tuebingen.de\HIH\Public\Jorge\Immunofluorescence\Cell profiler\Exp.267\24h	1	0	1	1	0	1	1043
9	1045	K136Q_I_09.czi	\\hih-fileserver.neurologie.uni-tuebingen.de\HIH\Public\Jorge\Immunofluorescence\Cell profiler\Exp.267\24h	1	0	1	1	0	1	1045
9	1047	K136Q_I_09.czi	\\hih-fileserver.neurologie.uni-tuebingen.de\HIH\Public\Jorge\Immunofluorescence\Cell profiler\Exp.267\24h	1	0	1	1	0	1	1047
9	1066	K136Q_I_09.czi	\\hih-fileserver.neurologie.uni-tuebingen.de\HIH\Public\Jorge\Immunofluorescence\Cell profiler\Exp.267\24h	1	0	1	1	0	1	1066
9	1068	K136Q_I_09.czi	\\hih-fileserver.neurologie.uni-tuebingen.de\HIH\Public\Jorge\Immunofluorescence\Cell profiler\Exp.267\24h	1	0	1	1	0	1	1068
9	1078	K136Q_I_09.czi	\\hih-fileserver.neurologie.uni-tuebingen.de\HIH\Public\Jorge\Immunofluorescence\Cell profiler\Exp.267\24h	1	0	1	1	0	1	1078
9	1085	K136Q_I_09.czi	\\hih-fileserver.neurologie.uni-tuebingen.de\HIH\Public\Jorge\Immunofluorescence\Cell profiler\Exp.267\24h	1	0	1	1	0	1	1085
9	1103	K136Q_I_09.czi	\\hih-fileserver.neurologie.uni-tuebingen.de\HIH\Public\Jorge\Immunofluorescence\Cell profiler\Exp.267\24h	1	0	1	1	0	1	1103
9	1122	K136Q_I_09.czi	\\hih-fileserver.neurologie.uni-tuebingen.de\HIH\Public\Jorge\Immunofluorescence\Cell profiler\Exp.267\24h	1	0	1	1	0	1	1122
9	1129	K136Q_I_09.czi	\\hih-fileserver.neurologie.uni-tuebingen.de\HIH\Public\Jorge\Immunofluorescence\Cell profiler\Exp.267\24h	1	0	1	1	0	1	1129
9	1134	K136Q_I_09.czi	\\hih-fileserver.neurologie.uni-tuebingen.de\HIH\Public\Jorge\Immunofluorescence\Cell profiler\Exp.267\24h	1	0	1	1	0	1	1134
9	1149	K136Q_I_09.czi	\\hih-fileserver.neurologie.uni-tuebingen.de\HIH\Public\Jorge\Immunofluorescence\Cell profiler\Exp.267\24h	1	0	1	1	0	1	1149
9	1153	K136Q_I_09.czi	\\hih-fileserver.neurologie.uni-tuebingen.de\HIH\Public\Jorge\Immunofluorescence\Cell profiler\Exp.267\24h	1	0	1	1	0	1	1153
9	1155	K136Q_I_09.czi	\\hih-fileserver.neurologie.uni-tuebingen.de\HIH\Public\Jorge\Immunofluorescence\Cell profiler\Exp.267\24h	1	0	1	1	0	1	1155
9	1159	K136Q_I_09.czi	\\hih-fileserver.neurologie.uni-tuebingen.de\HIH\Public\Jorge\Immunofluorescence\Cell profiler\Exp.267\24h	1	0	1	1	0	1	1159
9	1160	K136Q_I_09.czi	\\hih-fileserver.neurologie.uni-tuebingen.de\HIH\Public\Jorge\Immunofluorescence\Cell profiler\Exp.267\24h	1	0	1	1	0	1	1160
9	1162	K136Q_I_09.czi	\\hih-fileserver.neurologie.uni-tuebingen.de\HIH\Public\Jorge\Immunofluorescence\Cell profiler\Exp.267\24h	1	0	1	1	0	1	1162
9	1171	K136Q_I_09.czi	\\hih-fileserver.neurologie.uni-tuebingen.de\HIH\Public\Jorge\Immunofluorescence\Cell profiler\Exp.267\24h	1	0	1	1	0	1	1171
9	1178	K136Q_I_09.czi	\\hih-fileserver.neurologie.uni-tuebingen.de\HIH\Public\Jorge\Immunofluorescence\Cell profiler\Exp.267\24h	1	0	1	1	0	1	1178
9	1188	K136Q_I_09.czi	\\hih-fileserver.neurologie.uni-tuebingen.de\HIH\Public\Jorge\Immunofluorescence\Cell profiler\Exp.267\24h	1	0	1	1	0	1	1188
9	1190	K136Q_I_09.czi	\\hih-fileserver.neurologie.uni-tuebingen.de\HIH\Public\Jorge\Immunofluorescence\Cell profiler\Exp.267\24h	1	0	1	1	0	1	1190
9	1192	K136Q_I_09.czi	\\hih-fileserver.neurologie.uni-tuebingen.de\HIH\Public\Jorge\Immunofluorescence\Cell profiler\Exp.267\24h	1	0	1	1	0	1	1192
9	1210	K136Q_I_09.czi	\\hih-fileserver.neurologie.uni-tuebingen.de\HIH\Public\Jorge\Immunofluorescence\Cell profiler\Exp.267\24h	1	0	1	1	0	1	1210
9	1211	K136Q_I_09.czi	\\hih-fileserver.neurologie.uni-tuebingen.de\HIH\Public\Jorge\Immunofluorescence\Cell profiler\Exp.267\24h	1	0	1	1	0	1	1211
9	1212	K136Q_I_09.czi	\\hih-fileserver.neurologie.uni-tuebingen.de\HIH\Public\Jorge\Immunofluorescence\Cell profiler\Exp.267\24h	1	0	1	1	0	1	1212
9	1215	K136Q_I_09.czi	\\hih-fileserver.neurologie.uni-tuebingen.de\HIH\Public\Jorge\Immunofluorescence\Cell profiler\Exp.267\24h	1	0	1	1	0	1	1215
9	1216	K136Q_I_09.czi	\\hih-fileserver.neurologie.uni-tuebingen.de\HIH\Public\Jorge\Immunofluorescence\Cell profiler\Exp.267\24h	1	0	1	1	0	1	1216
9	1221	K136Q_I_09.czi	\\hih-fileserver.neurologie.uni-tuebingen.de\HIH\Public\Jorge\Immunofluorescence\Cell profiler\Exp.267\24h	1	0	1	1	0	1	1221
9	1237	K136Q_I_09.czi	\\hih-fileserver.neurologie.uni-tuebingen.de\HIH\Public\Jorge\Immunofluorescence\Cell profiler\Exp.267\24h	1	0	1	1	0	1	1237
9	1242	K136Q_I_09.czi	\\hih-fileserver.neurologie.uni-tuebingen.de\HIH\Public\Jorge\Immunofluorescence\Cell profiler\Exp.267\24h	1	0	1	1	0	1	1242
9	1246	K136Q_I_09.czi	\\hih-fileserver.neurologie.uni-tuebingen.de\HIH\Public\Jorge\Immunofluorescence\Cell profiler\Exp.267\24h	1	0	1	1	0	1	1246
9	1255	K136Q_I_09.czi	\\hih-fileserver.neurologie.uni-tuebingen.de\HIH\Public\Jorge\Immunofluorescence\Cell profiler\Exp.267\24h	1	0	1	1	0	1	1255
9	1263	K136Q_I_09.czi	\\hih-fileserver.neurologie.uni-tuebingen.de\HIH\Public\Jorge\Immunofluorescence\Cell profiler\Exp.267\24h	1	0	1	1	0	1	1263
9	1264	K136Q_I_09.czi	\\hih-fileserver.neurologie.uni-tuebingen.de\HIH\Public\Jorge\Immunofluorescence\Cell profiler\Exp.267\24h	1	0	1	1	0	1	1264
9	1268	K136Q_I_09.czi	\\hih-fileserver.neurologie.uni-tuebingen.de\HIH\Public\Jorge\Immunofluorescence\Cell profiler\Exp.267\24h	1	0	1	1	0	1	1268
9	1277	K136Q_I_09.czi	\\hih-fileserver.neurologie.uni-tuebingen.de\HIH\Public\Jorge\Immunofluorescence\Cell profiler\Exp.267\24h	1	0	1	1	0	1	1277
9	1287	K136Q_I_09.czi	\\hih-fileserver.neurologie.uni-tuebingen.de\HIH\Public\Jorge\Immunofluorescence\Cell profiler\Exp.267\24h	1	0	1	1	0	1	1287
9	1288	K136Q_I_09.czi	\\hih-fileserver.neurologie.uni-tuebingen.de\HIH\Public\Jorge\Immunofluorescence\Cell profiler\Exp.267\24h	1	0	1	1	0	1	1288
9	1294	K136Q_I_09.czi	\\hih-fileserver.neurologie.uni-tuebingen.de\HIH\Public\Jorge\Immunofluorescence\Cell profiler\Exp.267\24h	1	0	1	1	0	1	1294
9	1295	K136Q_I_09.czi	\\hih-fileserver.neurologie.uni-tuebingen.de\HIH\Public\Jorge\Immunofluorescence\Cell profiler\Exp.267\24h	1	0	1	1	0	1	1295
9	1298	K136Q_I_09.czi	\\hih-fileserver.neurologie.uni-tuebingen.de\HIH\Public\Jorge\Immunofluorescence\Cell profiler\Exp.267\24h	1	0	1	1	0	1	1298
9	1317	K136Q_I_09.czi	\\hih-fileserver.neurologie.uni-tuebingen.de\HIH\Public\Jorge\Immunofluorescence\Cell profiler\Exp.267\24h	1	0	1	1	0	1	1317
9	1326	K136Q_I_09.czi	\\hih-fileserver.neurologie.uni-tuebingen.de\HIH\Public\Jorge\Immunofluorescence\Cell profiler\Exp.267\24h	1	0	1	1	0	1	1326
9	1342	K136Q_I_09.czi	\\hih-fileserver.neurologie.uni-tuebingen.de\HIH\Public\Jorge\Immunofluorescence\Cell profiler\Exp.267\24h	1	0	1	1	0	1	1342
9	1347	K136Q_I_09.czi	\\hih-fileserver.neurologie.uni-tuebingen.de\HIH\Public\Jorge\Immunofluorescence\Cell profiler\Exp.267\24h	1	0	1	1	0	1	1347
9	1351	K136Q_I_09.czi	\\hih-fileserver.neurologie.uni-tuebingen.de\HIH\Public\Jorge\Immunofluorescence\Cell profiler\Exp.267\24h	1	0	1	1	0	1	1351
9	1353	K136Q_I_09.czi	\\hih-fileserver.neurologie.uni-tuebingen.de\HIH\Public\Jorge\Immunofluorescence\Cell profiler\Exp.267\24h	1	0	1	1	0	1	1353
9	1357	K136Q_I_09.czi	\\hih-fileserver.neurologie.uni-tuebingen.de\HIH\Public\Jorge\Immunofluorescence\Cell profiler\Exp.267\24h	1	0	1	1	0	1	1357
9	1361	K136Q_I_09.czi	\\hih-fileserver.neurologie.uni-tuebingen.de\HIH\Public\Jorge\Immunofluorescence\Cell profiler\Exp.267\24h	1	0	1	1	0	1	1361
9	1367	K136Q_I_09.czi	\\hih-fileserver.neurologie.uni-tuebingen.de\HIH\Public\Jorge\Immunofluorescence\Cell profiler\Exp.267\24h	1	0	1	1	0	1	1367
9	1369	K136Q_I_09.czi	\\hih-fileserver.neurologie.uni-tuebingen.de\HIH\Public\Jorge\Immunofluorescence\Cell profiler\Exp.267\24h	1	0	1	1	0	1	1369
9	1376	K136Q_I_09.czi	\\hih-fileserver.neurologie.uni-tuebingen.de\HIH\Public\Jorge\Immunofluorescence\Cell profiler\Exp.267\24h	1	0	1	1	0	1	1376
9	1388	K136Q_I_09.czi	\\hih-fileserver.neurologie.uni-tuebingen.de\HIH\Public\Jorge\Immunofluorescence\Cell profiler\Exp.267\24h	1	0	1	1	0	1	1388
9	1395	K136Q_I_09.czi	\\hih-fileserver.neurologie.uni-tuebingen.de\HIH\Public\Jorge\Immunofluorescence\Cell profiler\Exp.267\24h	1	0	1	1	0	1	1395
9	1405	K136Q_I_09.czi	\\hih-fileserver.neurologie.uni-tuebingen.de\HIH\Public\Jorge\Immunofluorescence\Cell profiler\Exp.267\24h	1	0	1	1	0	1	1405
9	1409	K136Q_I_09.czi	\\hih-fileserver.neurologie.uni-tuebingen.de\HIH\Public\Jorge\Immunofluorescence\Cell profiler\Exp.267\24h	1	0	1	1	0	1	1409
9	1413	K136Q_I_09.czi	\\hih-fileserver.neurologie.uni-tuebingen.de\HIH\Public\Jorge\Immunofluorescence\Cell profiler\Exp.267\24h	1	0	1	1	0	1	1413
9	1414	K136Q_I_09.czi	\\hih-fileserver.neurologie.uni-tuebingen.de\HIH\Public\Jorge\Immunofluorescence\Cell profiler\Exp.267\24h	1	0	1	1	0	1	1414
9	1418	K136Q_I_09.czi	\\hih-fileserver.neurologie.uni-tuebingen.de\HIH\Public\Jorge\Immunofluorescence\Cell profiler\Exp.267\24h	1	0	1	1	0	1	1418
9	1430	K136Q_I_09.czi	\\hih-fileserver.neurologie.uni-tuebingen.de\HIH\Public\Jorge\Immunofluorescence\Cell profiler\Exp.267\24h	1	0	1	1	0	1	1430
9	1432	K136Q_I_09.czi	\\hih-fileserver.neurologie.uni-tuebingen.de\HIH\Public\Jorge\Immunofluorescence\Cell profiler\Exp.267\24h	1	0	1	1	0	1	1432
9	1433	K136Q_I_09.czi	\\hih-fileserver.neurologie.uni-tuebingen.de\HIH\Public\Jorge\Immunofluorescence\Cell profiler\Exp.267\24h	1	0	1	1	0	1	1433
9	1435	K136Q_I_09.czi	\\hih-fileserver.neurologie.uni-tuebingen.de\HIH\Public\Jorge\Immunofluorescence\Cell profiler\Exp.267\24h	1	0	1	1	0	1	1435
9	1446	K136Q_I_09.czi	\\hih-fileserver.neurologie.uni-tuebingen.de\HIH\Public\Jorge\Immunofluorescence\Cell profiler\Exp.267\24h	1	0	1	1	0	1	1446
9	1450	K136Q_I_09.czi	\\hih-fileserver.neurologie.uni-tuebingen.de\HIH\Public\Jorge\Immunofluorescence\Cell profiler\Exp.267\24h	1	0	1	1	0	1	1450
9	1462	K136Q_I_09.czi	\\hih-fileserver.neurologie.uni-tuebingen.de\HIH\Public\Jorge\Immunofluorescence\Cell profiler\Exp.267\24h	1	0	1	1	0	1	1462
9	1467	K136Q_I_09.czi	\\hih-fileserver.neurologie.uni-tuebingen.de\HIH\Public\Jorge\Immunofluorescence\Cell profiler\Exp.267\24h	1	0	1	1	0	1	1467
9	1476	K136Q_I_09.czi	\\hih-fileserver.neurologie.uni-tuebingen.de\HIH\Public\Jorge\Immunofluorescence\Cell profiler\Exp.267\24h	1	0	1	1	0	1	1476
9	1482	K136Q_I_09.czi	\\hih-fileserver.neurologie.uni-tuebingen.de\HIH\Public\Jorge\Immunofluorescence\Cell profiler\Exp.267\24h	1	0	1	1	0	1	1482
9	1483	K136Q_I_09.czi	\\hih-fileserver.neurologie.uni-tuebingen.de\HIH\Public\Jorge\Immunofluorescence\Cell profiler\Exp.267\24h	1	0	1	1	0	1	1483
9	1485	K136Q_I_09.czi	\\hih-fileserver.neurologie.uni-tuebingen.de\HIH\Public\Jorge\Immunofluorescence\Cell profiler\Exp.267\24h	1	0	1	1	0	1	1485
10	2	K136Q_I_10.czi	\\hih-fileserver.neurologie.uni-tuebingen.de\HIH\Public\Jorge\Immunofluorescence\Cell profiler\Exp.267\24h	1	0	1	1	0	1	2
10	3	K136Q_I_10.czi	\\hih-fileserver.neurologie.uni-tuebingen.de\HIH\Public\Jorge\Immunofluorescence\Cell profiler\Exp.267\24h	1	0	1	1	0	1	3
10	19	K136Q_I_10.czi	\\hih-fileserver.neurologie.uni-tuebingen.de\HIH\Public\Jorge\Immunofluorescence\Cell profiler\Exp.267\24h	1	0	1	1	0	1	19
10	20	K136Q_I_10.czi	\\hih-fileserver.neurologie.uni-tuebingen.de\HIH\Public\Jorge\Immunofluorescence\Cell profiler\Exp.267\24h	1	0	1	1	0	1	20
10	29	K136Q_I_10.czi	\\hih-fileserver.neurologie.uni-tuebingen.de\HIH\Public\Jorge\Immunofluorescence\Cell profiler\Exp.267\24h	1	0	1	1	0	1	29
10	30	K136Q_I_10.czi	\\hih-fileserver.neurologie.uni-tuebingen.de\HIH\Public\Jorge\Immunofluorescence\Cell profiler\Exp.267\24h	1	0	1	1	0	1	30
10	31	K136Q_I_10.czi	\\hih-fileserver.neurologie.uni-tuebingen.de\HIH\Public\Jorge\Immunofluorescence\Cell profiler\Exp.267\24h	1	0	1	1	0	1	31
10	42	K136Q_I_10.czi	\\hih-fileserver.neurologie.uni-tuebingen.de\HIH\Public\Jorge\Immunofluorescence\Cell profiler\Exp.267\24h	1	0	1	1	0	1	42
10	44	K136Q_I_10.czi	\\hih-fileserver.neurologie.uni-tuebingen.de\HIH\Public\Jorge\Immunofluorescence\Cell profiler\Exp.267\24h	1	0	1	1	0	1	44
10	47	K136Q_I_10.czi	\\hih-fileserver.neurologie.uni-tuebingen.de\HIH\Public\Jorge\Immunofluorescence\Cell profiler\Exp.267\24h	1	0	1	1	0	1	47
10	58	K136Q_I_10.czi	\\hih-fileserver.neurologie.uni-tuebingen.de\HIH\Public\Jorge\Immunofluorescence\Cell profiler\Exp.267\24h	1	0	1	1	0	1	58
10	62	K136Q_I_10.czi	\\hih-fileserver.neurologie.uni-tuebingen.de\HIH\Public\Jorge\Immunofluorescence\Cell profiler\Exp.267\24h	1	0	1	1	0	1	62
10	66	K136Q_I_10.czi	\\hih-fileserver.neurologie.uni-tuebingen.de\HIH\Public\Jorge\Immunofluorescence\Cell profiler\Exp.267\24h	1	0	1	1	0	1	66
10	72	K136Q_I_10.czi	\\hih-fileserver.neurologie.uni-tuebingen.de\HIH\Public\Jorge\Immunofluorescence\Cell profiler\Exp.267\24h	1	0	1	1	0	1	72
10	89	K136Q_I_10.czi	\\hih-fileserver.neurologie.uni-tuebingen.de\HIH\Public\Jorge\Immunofluorescence\Cell profiler\Exp.267\24h	1	0	1	1	0	1	89
10	99	K136Q_I_10.czi	\\hih-fileserver.neurologie.uni-tuebingen.de\HIH\Public\Jorge\Immunofluorescence\Cell profiler\Exp.267\24h	1	0	1	1	0	1	99
10	100	K136Q_I_10.czi	\\hih-fileserver.neurologie.uni-tuebingen.de\HIH\Public\Jorge\Immunofluorescence\Cell profiler\Exp.267\24h	1	0	1	1	0	1	100
10	178	K136Q_I_10.czi	\\hih-fileserver.neurologie.uni-tuebingen.de\HIH\Public\Jorge\Immunofluorescence\Cell profiler\Exp.267\24h	1	0	1	1	0	1	178
10	185	K136Q_I_10.czi	\\hih-fileserver.neurologie.uni-tuebingen.de\HIH\Public\Jorge\Immunofluorescence\Cell profiler\Exp.267\24h	1	0	1	1	0	1	185
10	210	K136Q_I_10.czi	\\hih-fileserver.neurologie.uni-tuebingen.de\HIH\Public\Jorge\Immunofluorescence\Cell profiler\Exp.267\24h	1	0	1	1	0	1	210
10	232	K136Q_I_10.czi	\\hih-fileserver.neurologie.uni-tuebingen.de\HIH\Public\Jorge\Immunofluorescence\Cell profiler\Exp.267\24h	1	0	1	1	0	1	232
10	235	K136Q_I_10.czi	\\hih-fileserver.neurologie.uni-tuebingen.de\HIH\Public\Jorge\Immunofluorescence\Cell profiler\Exp.267\24h	1	0	1	1	0	1	235
10	251	K136Q_I_10.czi	\\hih-fileserver.neurologie.uni-tuebingen.de\HIH\Public\Jorge\Immunofluorescence\Cell profiler\Exp.267\24h	1	0	1	1	0	1	251
10	254	K136Q_I_10.czi	\\hih-fileserver.neurologie.uni-tuebingen.de\HIH\Public\Jorge\Immunofluorescence\Cell profiler\Exp.267\24h	1	0	1	1	0	1	254
10	263	K136Q_I_10.czi	\\hih-fileserver.neurologie.uni-tuebingen.de\HIH\Public\Jorge\Immunofluorescence\Cell profiler\Exp.267\24h	1	0	1	1	0	1	263
10	268	K136Q_I_10.czi	\\hih-fileserver.neurologie.uni-tuebingen.de\HIH\Public\Jorge\Immunofluorescence\Cell profiler\Exp.267\24h	1	0	1	1	0	1	268
10	280	K136Q_I_10.czi	\\hih-fileserver.neurologie.uni-tuebingen.de\HIH\Public\Jorge\Immunofluorescence\Cell profiler\Exp.267\24h	1	0	1	1	0	1	280
10	284	K136Q_I_10.czi	\\hih-fileserver.neurologie.uni-tuebingen.de\HIH\Public\Jorge\Immunofluorescence\Cell profiler\Exp.267\24h	1	0	1	1	0	1	284
10	327	K136Q_I_10.czi	\\hih-fileserver.neurologie.uni-tuebingen.de\HIH\Public\Jorge\Immunofluorescence\Cell profiler\Exp.267\24h	1	0	1	1	0	1	327
10	331	K136Q_I_10.czi	\\hih-fileserver.neurologie.uni-tuebingen.de\HIH\Public\Jorge\Immunofluorescence\Cell profiler\Exp.267\24h	1	0	1	1	0	1	331
10	354	K136Q_I_10.czi	\\hih-fileserver.neurologie.uni-tuebingen.de\HIH\Public\Jorge\Immunofluorescence\Cell profiler\Exp.267\24h	1	0	1	1	0	1	354
10	371	K136Q_I_10.czi	\\hih-fileserver.neurologie.uni-tuebingen.de\HIH\Public\Jorge\Immunofluorescence\Cell profiler\Exp.267\24h	1	0	1	1	0	1	371
10	438	K136Q_I_10.czi	\\hih-fileserver.neurologie.uni-tuebingen.de\HIH\Public\Jorge\Immunofluorescence\Cell profiler\Exp.267\24h	1	0	1	1	0	1	438
10	446	K136Q_I_10.czi	\\hih-fileserver.neurologie.uni-tuebingen.de\HIH\Public\Jorge\Immunofluorescence\Cell profiler\Exp.267\24h	1	0	1	1	0	1	446
10	455	K136Q_I_10.czi	\\hih-fileserver.neurologie.uni-tuebingen.de\HIH\Public\Jorge\Immunofluorescence\Cell profiler\Exp.267\24h	1	0	1	1	0	1	455
10	482	K136Q_I_10.czi	\\hih-fileserver.neurologie.uni-tuebingen.de\HIH\Public\Jorge\Immunofluorescence\Cell profiler\Exp.267\24h	1	0	1	1	0	1	482
10	534	K136Q_I_10.czi	\\hih-fileserver.neurologie.uni-tuebingen.de\HIH\Public\Jorge\Immunofluorescence\Cell profiler\Exp.267\24h	1	0	1	1	0	1	534
10	564	K136Q_I_10.czi	\\hih-fileserver.neurologie.uni-tuebingen.de\HIH\Public\Jorge\Immunofluorescence\Cell profiler\Exp.267\24h	1	0	1	1	0	1	564
10	570	K136Q_I_10.czi	\\hih-fileserver.neurologie.uni-tuebingen.de\HIH\Public\Jorge\Immunofluorescence\Cell profiler\Exp.267\24h	1	0	1	1	0	1	570
10	605	K136Q_I_10.czi	\\hih-fileserver.neurologie.uni-tuebingen.de\HIH\Public\Jorge\Immunofluorescence\Cell profiler\Exp.267\24h	1	0	1	1	0	1	605
10	606	K136Q_I_10.czi	\\hih-fileserver.neurologie.uni-tuebingen.de\HIH\Public\Jorge\Immunofluorescence\Cell profiler\Exp.267\24h	1	0	1	1	0	1	606
10	608	K136Q_I_10.czi	\\hih-fileserver.neurologie.uni-tuebingen.de\HIH\Public\Jorge\Immunofluorescence\Cell profiler\Exp.267\24h	1	0	1	1	0	1	608
10	612	K136Q_I_10.czi	\\hih-fileserver.neurologie.uni-tuebingen.de\HIH\Public\Jorge\Immunofluorescence\Cell profiler\Exp.267\24h	1	0	1	1	0	1	612
10	664	K136Q_I_10.czi	\\hih-fileserver.neurologie.uni-tuebingen.de\HIH\Public\Jorge\Immunofluorescence\Cell profiler\Exp.267\24h	1	0	1	1	0	1	664
10	688	K136Q_I_10.czi	\\hih-fileserver.neurologie.uni-tuebingen.de\HIH\Public\Jorge\Immunofluorescence\Cell profiler\Exp.267\24h	1	0	1	1	0	1	688
10	701	K136Q_I_10.czi	\\hih-fileserver.neurologie.uni-tuebingen.de\HIH\Public\Jorge\Immunofluorescence\Cell profiler\Exp.267\24h	1	0	1	1	0	1	701
10	710	K136Q_I_10.czi	\\hih-fileserver.neurologie.uni-tuebingen.de\HIH\Public\Jorge\Immunofluorescence\Cell profiler\Exp.267\24h	1	0	1	1	0	1	710
10	717	K136Q_I_10.czi	\\hih-fileserver.neurologie.uni-tuebingen.de\HIH\Public\Jorge\Immunofluorescence\Cell profiler\Exp.267\24h	1	0	1	1	0	1	717
10	719	K136Q_I_10.czi	\\hih-fileserver.neurologie.uni-tuebingen.de\HIH\Public\Jorge\Immunofluorescence\Cell profiler\Exp.267\24h	1	0	1	1	0	1	719
10	721	K136Q_I_10.czi	\\hih-fileserver.neurologie.uni-tuebingen.de\HIH\Public\Jorge\Immunofluorescence\Cell profiler\Exp.267\24h	1	0	1	1	0	1	721
10	723	K136Q_I_10.czi	\\hih-fileserver.neurologie.uni-tuebingen.de\HIH\Public\Jorge\Immunofluorescence\Cell profiler\Exp.267\24h	1	0	1	1	0	1	723
11	26	K136Q_I_11.czi	\\hih-fileserver.neurologie.uni-tuebingen.de\HIH\Public\Jorge\Immunofluorescence\Cell profiler\Exp.267\24h	1	0	1	1	0	1	26
11	30	K136Q_I_11.czi	\\hih-fileserver.neurologie.uni-tuebingen.de\HIH\Public\Jorge\Immunofluorescence\Cell profiler\Exp.267\24h	1	0	1	1	0	1	30
11	42	K136Q_I_11.czi	\\hih-fileserver.neurologie.uni-tuebingen.de\HIH\Public\Jorge\Immunofluorescence\Cell profiler\Exp.267\24h	1	0	1	1	0	1	42
11	45	K136Q_I_11.czi	\\hih-fileserver.neurologie.uni-tuebingen.de\HIH\Public\Jorge\Immunofluorescence\Cell profiler\Exp.267\24h	1	0	1	1	0	1	45
11	57	K136Q_I_11.czi	\\hih-fileserver.neurologie.uni-tuebingen.de\HIH\Public\Jorge\Immunofluorescence\Cell profiler\Exp.267\24h	1	0	1	1	0	1	57
11	69	K136Q_I_11.czi	\\hih-fileserver.neurologie.uni-tuebingen.de\HIH\Public\Jorge\Immunofluorescence\Cell profiler\Exp.267\24h	1	0	1	1	0	1	69
11	94	K136Q_I_11.czi	\\hih-fileserver.neurologie.uni-tuebingen.de\HIH\Public\Jorge\Immunofluorescence\Cell profiler\Exp.267\24h	1	0	1	1	0	1	94
11	108	K136Q_I_11.czi	\\hih-fileserver.neurologie.uni-tuebingen.de\HIH\Public\Jorge\Immunofluorescence\Cell profiler\Exp.267\24h	1	0	1	1	0	1	108
11	114	K136Q_I_11.czi	\\hih-fileserver.neurologie.uni-tuebingen.de\HIH\Public\Jorge\Immunofluorescence\Cell profiler\Exp.267\24h	1	0	1	1	0	1	114
11	140	K136Q_I_11.czi	\\hih-fileserver.neurologie.uni-tuebingen.de\HIH\Public\Jorge\Immunofluorescence\Cell profiler\Exp.267\24h	1	0	1	1	0	1	140
11	166	K136Q_I_11.czi	\\hih-fileserver.neurologie.uni-tuebingen.de\HIH\Public\Jorge\Immunofluorescence\Cell profiler\Exp.267\24h	1	0	1	1	0	1	166
11	170	K136Q_I_11.czi	\\hih-fileserver.neurologie.uni-tuebingen.de\HIH\Public\Jorge\Immunofluorescence\Cell profiler\Exp.267\24h	1	0	1	1	0	1	170
11	173	K136Q_I_11.czi	\\hih-fileserver.neurologie.uni-tuebingen.de\HIH\Public\Jorge\Immunofluorescence\Cell profiler\Exp.267\24h	1	0	1	1	0	1	173
11	196	K136Q_I_11.czi	\\hih-fileserver.neurologie.uni-tuebingen.de\HIH\Public\Jorge\Immunofluorescence\Cell profiler\Exp.267\24h	1	0	1	1	0	1	196
12	31	K136Q_I_12.czi	\\hih-fileserver.neurologie.uni-tuebingen.de\HIH\Public\Jorge\Immunofluorescence\Cell profiler\Exp.267\24h	1	0	1	1	0	1	31
12	59	K136Q_I_12.czi	\\hih-fileserver.neurologie.uni-tuebingen.de\HIH\Public\Jorge\Immunofluorescence\Cell profiler\Exp.267\24h	1	0	1	1	0	1	59
12	77	K136Q_I_12.czi	\\hih-fileserver.neurologie.uni-tuebingen.de\HIH\Public\Jorge\Immunofluorescence\Cell profiler\Exp.267\24h	1	0	1	1	0	1	77
12	83	K136Q_I_12.czi	\\hih-fileserver.neurologie.uni-tuebingen.de\HIH\Public\Jorge\Immunofluorescence\Cell profiler\Exp.267\24h	1	0	1	1	0	1	83
12	111	K136Q_I_12.czi	\\hih-fileserver.neurologie.uni-tuebingen.de\HIH\Public\Jorge\Immunofluorescence\Cell profiler\Exp.267\24h	1	0	1	1	0	1	111
12	134	K136Q_I_12.czi	\\hih-fileserver.neurologie.uni-tuebingen.de\HIH\Public\Jorge\Immunofluorescence\Cell profiler\Exp.267\24h	1	0	1	1	0	1	134
12	163	K136Q_I_12.czi	\\hih-fileserver.neurologie.uni-tuebingen.de\HIH\Public\Jorge\Immunofluorescence\Cell profiler\Exp.267\24h	1	0	1	1	0	1	163
12	187	K136Q_I_12.czi	\\hih-fileserver.neurologie.uni-tuebingen.de\HIH\Public\Jorge\Immunofluorescence\Cell profiler\Exp.267\24h	1	0	1	1	0	1	187
12	277	K136Q_I_12.czi	\\hih-fileserver.neurologie.uni-tuebingen.de\HIH\Public\Jorge\Immunofluorescence\Cell profiler\Exp.267\24h	1	0	1	1	0	1	277
12	298	K136Q_I_12.czi	\\hih-fileserver.neurologie.uni-tuebingen.de\HIH\Public\Jorge\Immunofluorescence\Cell profiler\Exp.267\24h	1	0	1	1	0	1	298
12	330	K136Q_I_12.czi	\\hih-fileserver.neurologie.uni-tuebingen.de\HIH\Public\Jorge\Immunofluorescence\Cell profiler\Exp.267\24h	1	0	1	1	0	1	330
13	3	K136Q_I_13.czi	\\hih-fileserver.neurologie.uni-tuebingen.de\HIH\Public\Jorge\Immunofluorescence\Cell profiler\Exp.267\24h	1	0	1	1	0	1	3
13	25	K136Q_I_13.czi	\\hih-fileserver.neurologie.uni-tuebingen.de\HIH\Public\Jorge\Immunofluorescence\Cell profiler\Exp.267\24h	1	0	1	1	0	1	25
13	81	K136Q_I_13.czi	\\hih-fileserver.neurologie.uni-tuebingen.de\HIH\Public\Jorge\Immunofluorescence\Cell profiler\Exp.267\24h	1	0	1	1	0	1	81
13	85	K136Q_I_13.czi	\\hih-fileserver.neurologie.uni-tuebingen.de\HIH\Public\Jorge\Immunofluorescence\Cell profiler\Exp.267\24h	1	0	1	1	0	1	85
13	101	K136Q_I_13.czi	\\hih-fileserver.neurologie.uni-tuebingen.de\HIH\Public\Jorge\Immunofluorescence\Cell profiler\Exp.267\24h	1	0	1	1	0	1	101
13	185	K136Q_I_13.czi	\\hih-fileserver.neurologie.uni-tuebingen.de\HIH\Public\Jorge\Immunofluorescence\Cell profiler\Exp.267\24h	1	0	1	1	0	1	185
13	196	K136Q_I_13.czi	\\hih-fileserver.neurologie.uni-tuebingen.de\HIH\Public\Jorge\Immunofluorescence\Cell profiler\Exp.267\24h	1	0	1	1	0	1	196
14	23	K136Q_I_14.czi	\\hih-fileserver.neurologie.uni-tuebingen.de\HIH\Public\Jorge\Immunofluorescence\Cell profiler\Exp.267\24h	1	0	1	1	0	1	23
14	48	K136Q_I_14.czi	\\hih-fileserver.neurologie.uni-tuebingen.de\HIH\Public\Jorge\Immunofluorescence\Cell profiler\Exp.267\24h	1	0	1	1	0	1	48
14	75	K136Q_I_14.czi	\\hih-fileserver.neurologie.uni-tuebingen.de\HIH\Public\Jorge\Immunofluorescence\Cell profiler\Exp.267\24h	1	0	1	1	0	1	75
14	94	K136Q_I_14.czi	\\hih-fileserver.neurologie.uni-tuebingen.de\HIH\Public\Jorge\Immunofluorescence\Cell profiler\Exp.267\24h	1	0	1	1	0	1	94
14	102	K136Q_I_14.czi	\\hih-fileserver.neurologie.uni-tuebingen.de\HIH\Public\Jorge\Immunofluorescence\Cell profiler\Exp.267\24h	1	0	1	1	0	1	102
14	180	K136Q_I_14.czi	\\hih-fileserver.neurologie.uni-tuebingen.de\HIH\Public\Jorge\Immunofluorescence\Cell profiler\Exp.267\24h	1	0	1	1	0	1	180
14	190	K136Q_I_14.czi	\\hih-fileserver.neurologie.uni-tuebingen.de\HIH\Public\Jorge\Immunofluorescence\Cell profiler\Exp.267\24h	1	0	1	1	0	1	190
14	208	K136Q_I_14.czi	\\hih-fileserver.neurologie.uni-tuebingen.de\HIH\Public\Jorge\Immunofluorescence\Cell profiler\Exp.267\24h	1	0	1	1	0	1	208
14	210	K136Q_I_14.czi	\\hih-fileserver.neurologie.uni-tuebingen.de\HIH\Public\Jorge\Immunofluorescence\Cell profiler\Exp.267\24h	1	0	1	1	0	1	210
15	119	K136Q_I_15.czi	\\hih-fileserver.neurologie.uni-tuebingen.de\HIH\Public\Jorge\Immunofluorescence\Cell profiler\Exp.267\24h	1	0	1	1	0	1	119
15	129	K136Q_I_15.czi	\\hih-fileserver.neurologie.uni-tuebingen.de\HIH\Public\Jorge\Immunofluorescence\Cell profiler\Exp.267\24h	1	0	1	1	0	1	129
15	179	K136Q_I_15.czi	\\hih-fileserver.neurologie.uni-tuebingen.de\HIH\Public\Jorge\Immunofluorescence\Cell profiler\Exp.267\24h	1	0	1	1	0	1	179
16	9	K136Q_I_16.czi	\\hih-fileserver.neurologie.uni-tuebingen.de\HIH\Public\Jorge\Immunofluorescence\Cell profiler\Exp.267\24h	1	0	1	1	0	1	9
16	13	K136Q_I_16.czi	\\hih-fileserver.neurologie.uni-tuebingen.de\HIH\Public\Jorge\Immunofluorescence\Cell profiler\Exp.267\24h	1	0	1	1	0	1	13
16	18	K136Q_I_16.czi	\\hih-fileserver.neurologie.uni-tuebingen.de\HIH\Public\Jorge\Immunofluorescence\Cell profiler\Exp.267\24h	1	0	1	1	0	1	18
16	20	K136Q_I_16.czi	\\hih-fileserver.neurologie.uni-tuebingen.de\HIH\Public\Jorge\Immunofluorescence\Cell profiler\Exp.267\24h	1	0	1	1	0	1	20
16	37	K136Q_I_16.czi	\\hih-fileserver.neurologie.uni-tuebingen.de\HIH\Public\Jorge\Immunofluorescence\Cell profiler\Exp.267\24h	1	0	1	1	0	1	37
16	77	K136Q_I_16.czi	\\hih-fileserver.neurologie.uni-tuebingen.de\HIH\Public\Jorge\Immunofluorescence\Cell profiler\Exp.267\24h	1	0	1	1	0	1	77
16	81	K136Q_I_16.czi	\\hih-fileserver.neurologie.uni-tuebingen.de\HIH\Public\Jorge\Immunofluorescence\Cell profiler\Exp.267\24h	1	0	1	1	0	1	81
16	86	K136Q_I_16.czi	\\hih-fileserver.neurologie.uni-tuebingen.de\HIH\Public\Jorge\Immunofluorescence\Cell profiler\Exp.267\24h	1	0	1	1	0	1	86
16	88	K136Q_I_16.czi	\\hih-fileserver.neurologie.uni-tuebingen.de\HIH\Public\Jorge\Immunofluorescence\Cell profiler\Exp.267\24h	1	0	1	1	0	1	88
16	96	K136Q_I_16.czi	\\hih-fileserver.neurologie.uni-tuebingen.de\HIH\Public\Jorge\Immunofluorescence\Cell profiler\Exp.267\24h	1	0	1	1	0	1	96
16	171	K136Q_I_16.czi	\\hih-fileserver.neurologie.uni-tuebingen.de\HIH\Public\Jorge\Immunofluorescence\Cell profiler\Exp.267\24h	1	0	1	1	0	1	171
16	175	K136Q_I_16.czi	\\hih-fileserver.neurologie.uni-tuebingen.de\HIH\Public\Jorge\Immunofluorescence\Cell profiler\Exp.267\24h	1	0	1	1	0	1	175
16	188	K136Q_I_16.czi	\\hih-fileserver.neurologie.uni-tuebingen.de\HIH\Public\Jorge\Immunofluorescence\Cell profiler\Exp.267\24h	1	0	1	1	0	1	188
17	1	K136Q_I_17.czi	\\hih-fileserver.neurologie.uni-tuebingen.de\HIH\Public\Jorge\Immunofluorescence\Cell profiler\Exp.267\24h	1	0	1	1	0	1	1
17	7	K136Q_I_17.czi	\\hih-fileserver.neurologie.uni-tuebingen.de\HIH\Public\Jorge\Immunofluorescence\Cell profiler\Exp.267\24h	1	0	1	1	0	1	7
17	13	K136Q_I_17.czi	\\hih-fileserver.neurologie.uni-tuebingen.de\HIH\Public\Jorge\Immunofluorescence\Cell profiler\Exp.267\24h	1	0	1	1	0	1	13
17	24	K136Q_I_17.czi	\\hih-fileserver.neurologie.uni-tuebingen.de\HIH\Public\Jorge\Immunofluorescence\Cell profiler\Exp.267\24h	1	0	1	1	0	1	24
17	27	K136Q_I_17.czi	\\hih-fileserver.neurologie.uni-tuebingen.de\HIH\Public\Jorge\Immunofluorescence\Cell profiler\Exp.267\24h	1	0	1	1	0	1	27
17	31	K136Q_I_17.czi	\\hih-fileserver.neurologie.uni-tuebingen.de\HIH\Public\Jorge\Immunofluorescence\Cell profiler\Exp.267\24h	1	0	1	1	0	1	31
17	32	K136Q_I_17.czi	\\hih-fileserver.neurologie.uni-tuebingen.de\HIH\Public\Jorge\Immunofluorescence\Cell profiler\Exp.267\24h	1	0	1	1	0	1	32
17	73	K136Q_I_17.czi	\\hih-fileserver.neurologie.uni-tuebingen.de\HIH\Public\Jorge\Immunofluorescence\Cell profiler\Exp.267\24h	1	0	1	1	0	1	73
17	103	K136Q_I_17.czi	\\hih-fileserver.neurologie.uni-tuebingen.de\HIH\Public\Jorge\Immunofluorescence\Cell profiler\Exp.267\24h	1	0	1	1	0	1	103
17	214	K136Q_I_17.czi	\\hih-fileserver.neurologie.uni-tuebingen.de\HIH\Public\Jorge\Immunofluorescence\Cell profiler\Exp.267\24h	1	0	1	1	0	1	214
17	242	K136Q_I_17.czi	\\hih-fileserver.neurologie.uni-tuebingen.de\HIH\Public\Jorge\Immunofluorescence\Cell profiler\Exp.267\24h	1	0	1	1	0	1	242
17	248	K136Q_I_17.czi	\\hih-fileserver.neurologie.uni-tuebingen.de\HIH\Public\Jorge\Immunofluorescence\Cell profiler\Exp.267\24h	1	0	1	1	0	1	248
17	255	K136Q_I_17.czi	\\hih-fileserver.neurologie.uni-tuebingen.de\HIH\Public\Jorge\Immunofluorescence\Cell profiler\Exp.267\24h	1	0	1	1	0	1	255
17	267	K136Q_I_17.czi	\\hih-fileserver.neurologie.uni-tuebingen.de\HIH\Public\Jorge\Immunofluorescence\Cell profiler\Exp.267\24h	1	0	1	1	0	1	267
17	278	K136Q_I_17.czi	\\hih-fileserver.neurologie.uni-tuebingen.de\HIH\Public\Jorge\Immunofluorescence\Cell profiler\Exp.267\24h	1	0	1	1	0	1	278
17	381	K136Q_I_17.czi	\\hih-fileserver.neurologie.uni-tuebingen.de\HIH\Public\Jorge\Immunofluorescence\Cell profiler\Exp.267\24h	1	0	1	1	0	1	381
17	414	K136Q_I_17.czi	\\hih-fileserver.neurologie.uni-tuebingen.de\HIH\Public\Jorge\Immunofluorescence\Cell profiler\Exp.267\24h	1	0	1	1	0	1	414
17	426	K136Q_I_17.czi	\\hih-fileserver.neurologie.uni-tuebingen.de\HIH\Public\Jorge\Immunofluorescence\Cell profiler\Exp.267\24h	1	0	1	1	0	1	426
17	445	K136Q_I_17.czi	\\hih-fileserver.neurologie.uni-tuebingen.de\HIH\Public\Jorge\Immunofluorescence\Cell profiler\Exp.267\24h	1	0	1	1	0	1	445
17	472	K136Q_I_17.czi	\\hih-fileserver.neurologie.uni-tuebingen.de\HIH\Public\Jorge\Immunofluorescence\Cell profiler\Exp.267\24h	1	0	1	1	0	1	472
17	482	K136Q_I_17.czi	\\hih-fileserver.neurologie.uni-tuebingen.de\HIH\Public\Jorge\Immunofluorescence\Cell profiler\Exp.267\24h	1	0	1	1	0	1	482
17	511	K136Q_I_17.czi	\\hih-fileserver.neurologie.uni-tuebingen.de\HIH\Public\Jorge\Immunofluorescence\Cell profiler\Exp.267\24h	1	0	1	1	0	1	511
17	521	K136Q_I_17.czi	\\hih-fileserver.neurologie.uni-tuebingen.de\HIH\Public\Jorge\Immunofluorescence\Cell profiler\Exp.267\24h	1	0	1	1	0	1	521
17	549	K136Q_I_17.czi	\\hih-fileserver.neurologie.uni-tuebingen.de\HIH\Public\Jorge\Immunofluorescence\Cell profiler\Exp.267\24h	1	0	1	1	0	1	549
1	34	K136Q_I_01.czi	\\hih-fileserver.neurologie.uni-tuebingen.de\HIH\Public\Jorge\Immunofluorescence\Cell profiler\Exp.267\24h	2	0	1	1	0	1	34
1	40	K136Q_I_01.czi	\\hih-fileserver.neurologie.uni-tuebingen.de\HIH\Public\Jorge\Immunofluorescence\Cell profiler\Exp.267\24h	2	0	1	1	0	1	40
1	50	K136Q_I_01.czi	\\hih-fileserver.neurologie.uni-tuebingen.de\HIH\Public\Jorge\Immunofluorescence\Cell profiler\Exp.267\24h	2	0	1	1	0	1	50
1	60	K136Q_I_01.czi	\\hih-fileserver.neurologie.uni-tuebingen.de\HIH\Public\Jorge\Immunofluorescence\Cell profiler\Exp.267\24h	2	0	1	1	0	1	60
1	102	K136Q_I_01.czi	\\hih-fileserver.neurologie.uni-tuebingen.de\HIH\Public\Jorge\Immunofluorescence\Cell profiler\Exp.267\24h	2	0	1	1	0	1	102
1	110	K136Q_I_01.czi	\\hih-fileserver.neurologie.uni-tuebingen.de\HIH\Public\Jorge\Immunofluorescence\Cell profiler\Exp.267\24h	2	0	1	1	0	1	110
1	131	K136Q_I_01.czi	\\hih-fileserver.neurologie.uni-tuebingen.de\HIH\Public\Jorge\Immunofluorescence\Cell profiler\Exp.267\24h	2	0	1	1	0	1	131
1	174	K136Q_I_01.czi	\\hih-fileserver.neurologie.uni-tuebingen.de\HIH\Public\Jorge\Immunofluorescence\Cell profiler\Exp.267\24h	2	0	1	1	0	1	174
1	175	K136Q_I_01.czi	\\hih-fileserver.neurologie.uni-tuebingen.de\HIH\Public\Jorge\Immunofluorescence\Cell profiler\Exp.267\24h	2	0	1	1	0	1	175
1	181	K136Q_I_01.czi	\\hih-fileserver.neurologie.uni-tuebingen.de\HIH\Public\Jorge\Immunofluorescence\Cell profiler\Exp.267\24h	2	0	1	1	0	1	181
1	188	K136Q_I_01.czi	\\hih-fileserver.neurologie.uni-tuebingen.de\HIH\Public\Jorge\Immunofluorescence\Cell profiler\Exp.267\24h	2	0	1	1	0	1	188
1	191	K136Q_I_01.czi	\\hih-fileserver.neurologie.uni-tuebingen.de\HIH\Public\Jorge\Immunofluorescence\Cell profiler\Exp.267\24h	2	0	1	1	0	1	191
1	200	K136Q_I_01.czi	\\hih-fileserver.neurologie.uni-tuebingen.de\HIH\Public\Jorge\Immunofluorescence\Cell profiler\Exp.267\24h	2	0	1	1	0	1	200
1	226	K136Q_I_01.czi	\\hih-fileserver.neurologie.uni-tuebingen.de\HIH\Public\Jorge\Immunofluorescence\Cell profiler\Exp.267\24h	2	0	1	1	0	1	226
1	238	K136Q_I_01.czi	\\hih-fileserver.neurologie.uni-tuebingen.de\HIH\Public\Jorge\Immunofluorescence\Cell profiler\Exp.267\24h	2	0	1	1	0	1	238
1	275	K136Q_I_01.czi	\\hih-fileserver.neurologie.uni-tuebingen.de\HIH\Public\Jorge\Immunofluorescence\Cell profiler\Exp.267\24h	2	0	1	1	0	1	275
1	296	K136Q_I_01.czi	\\hih-fileserver.neurologie.uni-tuebingen.de\HIH\Public\Jorge\Immunofluorescence\Cell profiler\Exp.267\24h	2	0	1	1	0	1	296
1	366	K136Q_I_01.czi	\\hih-fileserver.neurologie.uni-tuebingen.de\HIH\Public\Jorge\Immunofluorescence\Cell profiler\Exp.267\24h	2	0	1	1	0	1	366
1	370	K136Q_I_01.czi	\\hih-fileserver.neurologie.uni-tuebingen.de\HIH\Public\Jorge\Immunofluorescence\Cell profiler\Exp.267\24h	2	0	1	1	0	1	370
1	380	K136Q_I_01.czi	\\hih-fileserver.neurologie.uni-tuebingen.de\HIH\Public\Jorge\Immunofluorescence\Cell profiler\Exp.267\24h	2	0	1	1	0	1	380
1	391	K136Q_I_01.czi	\\hih-fileserver.neurologie.uni-tuebingen.de\HIH\Public\Jorge\Immunofluorescence\Cell profiler\Exp.267\24h	2	0	1	1	0	1	391
1	411	K136Q_I_01.czi	\\hih-fileserver.neurologie.uni-tuebingen.de\HIH\Public\Jorge\Immunofluorescence\Cell profiler\Exp.267\24h	2	0	1	1	0	1	411
1	424	K136Q_I_01.czi	\\hih-fileserver.neurologie.uni-tuebingen.de\HIH\Public\Jorge\Immunofluorescence\Cell profiler\Exp.267\24h	2	0	1	1	0	1	424
1	425	K136Q_I_01.czi	\\hih-fileserver.neurologie.uni-tuebingen.de\HIH\Public\Jorge\Immunofluorescence\Cell profiler\Exp.267\24h	2	0	1	1	0	1	425
1	449	K136Q_I_01.czi	\\hih-fileserver.neurologie.uni-tuebingen.de\HIH\Public\Jorge\Immunofluorescence\Cell profiler\Exp.267\24h	2	0	1	1	0	1	449
2	4	K136Q_I_02.czi	\\hih-fileserver.neurologie.uni-tuebingen.de\HIH\Public\Jorge\Immunofluorescence\Cell profiler\Exp.267\24h	2	0	1	1	0	1	4
2	15	K136Q_I_02.czi	\\hih-fileserver.neurologie.uni-tuebingen.de\HIH\Public\Jorge\Immunofluorescence\Cell profiler\Exp.267\24h	2	0	1	1	0	1	15
2	44	K136Q_I_02.czi	\\hih-fileserver.neurologie.uni-tuebingen.de\HIH\Public\Jorge\Immunofluorescence\Cell profiler\Exp.267\24h	2	0	1	1	0	1	44
2	45	K136Q_I_02.czi	\\hih-fileserver.neurologie.uni-tuebingen.de\HIH\Public\Jorge\Immunofluorescence\Cell profiler\Exp.267\24h	2	0	1	1	0	1	45
2	53	K136Q_I_02.czi	\\hih-fileserver.neurologie.uni-tuebingen.de\HIH\Public\Jorge\Immunofluorescence\Cell profiler\Exp.267\24h	2	0	1	1	0	1	53
2	54	K136Q_I_02.czi	\\hih-fileserver.neurologie.uni-tuebingen.de\HIH\Public\Jorge\Immunofluorescence\Cell profiler\Exp.267\24h	2	0	1	1	0	1	54
2	62	K136Q_I_02.czi	\\hih-fileserver.neurologie.uni-tuebingen.de\HIH\Public\Jorge\Immunofluorescence\Cell profiler\Exp.267\24h	2	0	1	1	0	1	62
2	81	K136Q_I_02.czi	\\hih-fileserver.neurologie.uni-tuebingen.de\HIH\Public\Jorge\Immunofluorescence\Cell profiler\Exp.267\24h	2	0	1	1	0	1	81
2	100	K136Q_I_02.czi	\\hih-fileserver.neurologie.uni-tuebingen.de\HIH\Public\Jorge\Immunofluorescence\Cell profiler\Exp.267\24h	2	0	1	1	0	1	100
2	109	K136Q_I_02.czi	\\hih-fileserver.neurologie.uni-tuebingen.de\HIH\Public\Jorge\Immunofluorescence\Cell profiler\Exp.267\24h	2	0	1	1	0	1	109
2	149	K136Q_I_02.czi	\\hih-fileserver.neurologie.uni-tuebingen.de\HIH\Public\Jorge\Immunofluorescence\Cell profiler\Exp.267\24h	2	0	1	1	0	1	149
2	183	K136Q_I_02.czi	\\hih-fileserver.neurologie.uni-tuebingen.de\HIH\Public\Jorge\Immunofluorescence\Cell profiler\Exp.267\24h	2	0	1	1	0	1	183
2	196	K136Q_I_02.czi	\\hih-fileserver.neurologie.uni-tuebingen.de\HIH\Public\Jorge\Immunofluorescence\Cell profiler\Exp.267\24h	2	0	1	1	0	1	196
2	200	K136Q_I_02.czi	\\hih-fileserver.neurologie.uni-tuebingen.de\HIH\Public\Jorge\Immunofluorescence\Cell profiler\Exp.267\24h	2	0	1	1	0	1	200
2	240	K136Q_I_02.czi	\\hih-fileserver.neurologie.uni-tuebingen.de\HIH\Public\Jorge\Immunofluorescence\Cell profiler\Exp.267\24h	2	0	1	1	0	1	240
2	275	K136Q_I_02.czi	\\hih-fileserver.neurologie.uni-tuebingen.de\HIH\Public\Jorge\Immunofluorescence\Cell profiler\Exp.267\24h	2	0	1	1	0	1	275
2	292	K136Q_I_02.czi	\\hih-fileserver.neurologie.uni-tuebingen.de\HIH\Public\Jorge\Immunofluorescence\Cell profiler\Exp.267\24h	2	0	1	1	0	1	292
2	296	K136Q_I_02.czi	\\hih-fileserver.neurologie.uni-tuebingen.de\HIH\Public\Jorge\Immunofluorescence\Cell profiler\Exp.267\24h	2	0	1	1	0	1	296
2	300	K136Q_I_02.czi	\\hih-fileserver.neurologie.uni-tuebingen.de\HIH\Public\Jorge\Immunofluorescence\Cell profiler\Exp.267\24h	2	0	1	1	0	1	300
2	317	K136Q_I_02.czi	\\hih-fileserver.neurologie.uni-tuebingen.de\HIH\Public\Jorge\Immunofluorescence\Cell profiler\Exp.267\24h	2	0	1	1	0	1	317
2	359	K136Q_I_02.czi	\\hih-fileserver.neurologie.uni-tuebingen.de\HIH\Public\Jorge\Immunofluorescence\Cell profiler\Exp.267\24h	2	0	1	1	0	1	359
2	386	K136Q_I_02.czi	\\hih-fileserver.neurologie.uni-tuebingen.de\HIH\Public\Jorge\Immunofluorescence\Cell profiler\Exp.267\24h	2	0	1	1	0	1	386
2	409	K136Q_I_02.czi	\\hih-fileserver.neurologie.uni-tuebingen.de\HIH\Public\Jorge\Immunofluorescence\Cell profiler\Exp.267\24h	2	0	1	1	0	1	409
3	3	K136Q_I_03.czi	\\hih-fileserver.neurologie.uni-tuebingen.de\HIH\Public\Jorge\Immunofluorescence\Cell profiler\Exp.267\24h	2	0	1	1	0	1	3
3	5	K136Q_I_03.czi	\\hih-fileserver.neurologie.uni-tuebingen.de\HIH\Public\Jorge\Immunofluorescence\Cell profiler\Exp.267\24h	2	0	1	1	0	1	5
3	7	K136Q_I_03.czi	\\hih-fileserver.neurologie.uni-tuebingen.de\HIH\Public\Jorge\Immunofluorescence\Cell profiler\Exp.267\24h	2	0	1	1	0	1	7
3	16	K136Q_I_03.czi	\\hih-fileserver.neurologie.uni-tuebingen.de\HIH\Public\Jorge\Immunofluorescence\Cell profiler\Exp.267\24h	2	0	1	1	0	1	16
3	108	K136Q_I_03.czi	\\hih-fileserver.neurologie.uni-tuebingen.de\HIH\Public\Jorge\Immunofluorescence\Cell profiler\Exp.267\24h	2	0	1	1	0	1	108
3	125	K136Q_I_03.czi	\\hih-fileserver.neurologie.uni-tuebingen.de\HIH\Public\Jorge\Immunofluorescence\Cell profiler\Exp.267\24h	2	0	1	1	0	1	125
3	195	K136Q_I_03.czi	\\hih-fileserver.neurologie.uni-tuebingen.de\HIH\Public\Jorge\Immunofluorescence\Cell profiler\Exp.267\24h	2	0	1	1	0	1	195
3	200	K136Q_I_03.czi	\\hih-fileserver.neurologie.uni-tuebingen.de\HIH\Public\Jorge\Immunofluorescence\Cell profiler\Exp.267\24h	2	0	1	1	0	1	200
3	250	K136Q_I_03.czi	\\hih-fileserver.neurologie.uni-tuebingen.de\HIH\Public\Jorge\Immunofluorescence\Cell profiler\Exp.267\24h	2	0	1	1	0	1	250
4	6	K136Q_I_04.czi	\\hih-fileserver.neurologie.uni-tuebingen.de\HIH\Public\Jorge\Immunofluorescence\Cell profiler\Exp.267\24h	2	0	1	1	0	1	6
4	11	K136Q_I_04.czi	\\hih-fileserver.neurologie.uni-tuebingen.de\HIH\Public\Jorge\Immunofluorescence\Cell profiler\Exp.267\24h	2	0	1	1	0	1	11
4	12	K136Q_I_04.czi	\\hih-fileserver.neurologie.uni-tuebingen.de\HIH\Public\Jorge\Immunofluorescence\Cell profiler\Exp.267\24h	2	0	1	1	0	1	12
4	83	K136Q_I_04.czi	\\hih-fileserver.neurologie.uni-tuebingen.de\HIH\Public\Jorge\Immunofluorescence\Cell profiler\Exp.267\24h	2	0	1	1	0	1	83
4	88	K136Q_I_04.czi	\\hih-fileserver.neurologie.uni-tuebingen.de\HIH\Public\Jorge\Immunofluorescence\Cell profiler\Exp.267\24h	2	0	1	1	0	1	88
4	106	K136Q_I_04.czi	\\hih-fileserver.neurologie.uni-tuebingen.de\HIH\Public\Jorge\Immunofluorescence\Cell profiler\Exp.267\24h	2	0	1	1	0	1	106
4	128	K136Q_I_04.czi	\\hih-fileserver.neurologie.uni-tuebingen.de\HIH\Public\Jorge\Immunofluorescence\Cell profiler\Exp.267\24h	2	0	1	1	0	1	128
4	131	K136Q_I_04.czi	\\hih-fileserver.neurologie.uni-tuebingen.de\HIH\Public\Jorge\Immunofluorescence\Cell profiler\Exp.267\24h	2	0	1	1	0	1	131
4	135	K136Q_I_04.czi	\\hih-fileserver.neurologie.uni-tuebingen.de\HIH\Public\Jorge\Immunofluorescence\Cell profiler\Exp.267\24h	2	0	1	1	0	1	135
4	145	K136Q_I_04.czi	\\hih-fileserver.neurologie.uni-tuebingen.de\HIH\Public\Jorge\Immunofluorescence\Cell profiler\Exp.267\24h	2	0	1	1	0	1	145
4	149	K136Q_I_04.czi	\\hih-fileserver.neurologie.uni-tuebingen.de\HIH\Public\Jorge\Immunofluorescence\Cell profiler\Exp.267\24h	2	0	1	1	0	1	149
4	150	K136Q_I_04.czi	\\hih-fileserver.neurologie.uni-tuebingen.de\HIH\Public\Jorge\Immunofluorescence\Cell profiler\Exp.267\24h	2	0	1	1	0	1	150
4	181	K136Q_I_04.czi	\\hih-fileserver.neurologie.uni-tuebingen.de\HIH\Public\Jorge\Immunofluorescence\Cell profiler\Exp.267\24h	2	0	1	1	0	1	181
4	191	K136Q_I_04.czi	\\hih-fileserver.neurologie.uni-tuebingen.de\HIH\Public\Jorge\Immunofluorescence\Cell profiler\Exp.267\24h	2	0	1	1	0	1	191
4	243	K136Q_I_04.czi	\\hih-fileserver.neurologie.uni-tuebingen.de\HIH\Public\Jorge\Immunofluorescence\Cell profiler\Exp.267\24h	2	0	1	1	0	1	243
4	327	K136Q_I_04.czi	\\hih-fileserver.neurologie.uni-tuebingen.de\HIH\Public\Jorge\Immunofluorescence\Cell profiler\Exp.267\24h	2	0	1	1	0	1	327
5	23	K136Q_I_05.czi	\\hih-fileserver.neurologie.uni-tuebingen.de\HIH\Public\Jorge\Immunofluorescence\Cell profiler\Exp.267\24h	2	0	1	1	0	1	23
5	31	K136Q_I_05.czi	\\hih-fileserver.neurologie.uni-tuebingen.de\HIH\Public\Jorge\Immunofluorescence\Cell profiler\Exp.267\24h	2	0	1	1	0	1	31
5	52	K136Q_I_05.czi	\\hih-fileserver.neurologie.uni-tuebingen.de\HIH\Public\Jorge\Immunofluorescence\Cell profiler\Exp.267\24h	2	0	1	1	0	1	52
5	65	K136Q_I_05.czi	\\hih-fileserver.neurologie.uni-tuebingen.de\HIH\Public\Jorge\Immunofluorescence\Cell profiler\Exp.267\24h	2	0	1	1	0	1	65
5	66	K136Q_I_05.czi	\\hih-fileserver.neurologie.uni-tuebingen.de\HIH\Public\Jorge\Immunofluorescence\Cell profiler\Exp.267\24h	2	0	1	1	0	1	66
5	116	K136Q_I_05.czi	\\hih-fileserver.neurologie.uni-tuebingen.de\HIH\Public\Jorge\Immunofluorescence\Cell profiler\Exp.267\24h	2	0	1	1	0	1	116
5	118	K136Q_I_05.czi	\\hih-fileserver.neurologie.uni-tuebingen.de\HIH\Public\Jorge\Immunofluorescence\Cell profiler\Exp.267\24h	2	0	1	1	0	1	118
5	133	K136Q_I_05.czi	\\hih-fileserver.neurologie.uni-tuebingen.de\HIH\Public\Jorge\Immunofluorescence\Cell profiler\Exp.267\24h	2	0	1	1	0	1	133
5	149	K136Q_I_05.czi	\\hih-fileserver.neurologie.uni-tuebingen.de\HIH\Public\Jorge\Immunofluorescence\Cell profiler\Exp.267\24h	2	0	1	1	0	1	149
5	169	K136Q_I_05.czi	\\hih-fileserver.neurologie.uni-tuebingen.de\HIH\Public\Jorge\Immunofluorescence\Cell profiler\Exp.267\24h	2	0	1	1	0	1	169
5	177	K136Q_I_05.czi	\\hih-fileserver.neurologie.uni-tuebingen.de\HIH\Public\Jorge\Immunofluorescence\Cell profiler\Exp.267\24h	2	0	1	1	0	1	177
5	179	K136Q_I_05.czi	\\hih-fileserver.neurologie.uni-tuebingen.de\HIH\Public\Jorge\Immunofluorescence\Cell profiler\Exp.267\24h	2	0	1	1	0	1	179
5	193	K136Q_I_05.czi	\\hih-fileserver.neurologie.uni-tuebingen.de\HIH\Public\Jorge\Immunofluorescence\Cell profiler\Exp.267\24h	2	0	1	1	0	1	193
5	203	K136Q_I_05.czi	\\hih-fileserver.neurologie.uni-tuebingen.de\HIH\Public\Jorge\Immunofluorescence\Cell profiler\Exp.267\24h	2	0	1	1	0	1	203
5	208	K136Q_I_05.czi	\\hih-fileserver.neurologie.uni-tuebingen.de\HIH\Public\Jorge\Immunofluorescence\Cell profiler\Exp.267\24h	2	0	1	1	0	1	208
5	210	K136Q_I_05.czi	\\hih-fileserver.neurologie.uni-tuebingen.de\HIH\Public\Jorge\Immunofluorescence\Cell profiler\Exp.267\24h	2	0	1	1	0	1	210
5	211	K136Q_I_05.czi	\\hih-fileserver.neurologie.uni-tuebingen.de\HIH\Public\Jorge\Immunofluorescence\Cell profiler\Exp.267\24h	2	0	1	1	0	1	211
5	216	K136Q_I_05.czi	\\hih-fileserver.neurologie.uni-tuebingen.de\HIH\Public\Jorge\Immunofluorescence\Cell profiler\Exp.267\24h	2	0	1	1	0	1	216
5	220	K136Q_I_05.czi	\\hih-fileserver.neurologie.uni-tuebingen.de\HIH\Public\Jorge\Immunofluorescence\Cell profiler\Exp.267\24h	2	0	1	1	0	1	220
5	222	K136Q_I_05.czi	\\hih-fileserver.neurologie.uni-tuebingen.de\HIH\Public\Jorge\Immunofluorescence\Cell profiler\Exp.267\24h	2	0	1	1	0	1	222
5	223	K136Q_I_05.czi	\\hih-fileserver.neurologie.uni-tuebingen.de\HIH\Public\Jorge\Immunofluorescence\Cell profiler\Exp.267\24h	2	0	1	1	0	1	223
5	227	K136Q_I_05.czi	\\hih-fileserver.neurologie.uni-tuebingen.de\HIH\Public\Jorge\Immunofluorescence\Cell profiler\Exp.267\24h	2	0	1	1	0	1	227
5	236	K136Q_I_05.czi	\\hih-fileserver.neurologie.uni-tuebingen.de\HIH\Public\Jorge\Immunofluorescence\Cell profiler\Exp.267\24h	2	0	1	1	0	1	236
5	239	K136Q_I_05.czi	\\hih-fileserver.neurologie.uni-tuebingen.de\HIH\Public\Jorge\Immunofluorescence\Cell profiler\Exp.267\24h	2	0	1	1	0	1	239
5	240	K136Q_I_05.czi	\\hih-fileserver.neurologie.uni-tuebingen.de\HIH\Public\Jorge\Immunofluorescence\Cell profiler\Exp.267\24h	2	0	1	1	0	1	240
5	242	K136Q_I_05.czi	\\hih-fileserver.neurologie.uni-tuebingen.de\HIH\Public\Jorge\Immunofluorescence\Cell profiler\Exp.267\24h	2	0	1	1	0	1	242
5	275	K136Q_I_05.czi	\\hih-fileserver.neurologie.uni-tuebingen.de\HIH\Public\Jorge\Immunofluorescence\Cell profiler\Exp.267\24h	2	0	1	1	0	1	275
5	279	K136Q_I_05.czi	\\hih-fileserver.neurologie.uni-tuebingen.de\HIH\Public\Jorge\Immunofluorescence\Cell profiler\Exp.267\24h	2	0	1	1	0	1	279
5	282	K136Q_I_05.czi	\\hih-fileserver.neurologie.uni-tuebingen.de\HIH\Public\Jorge\Immunofluorescence\Cell profiler\Exp.267\24h	2	0	1	1	0	1	282
5	288	K136Q_I_05.czi	\\hih-fileserver.neurologie.uni-tuebingen.de\HIH\Public\Jorge\Immunofluorescence\Cell profiler\Exp.267\24h	2	0	1	1	0	1	288
5	298	K136Q_I_05.czi	\\hih-fileserver.neurologie.uni-tuebingen.de\HIH\Public\Jorge\Immunofluorescence\Cell profiler\Exp.267\24h	2	0	1	1	0	1	298
5	303	K136Q_I_05.czi	\\hih-fileserver.neurologie.uni-tuebingen.de\HIH\Public\Jorge\Immunofluorescence\Cell profiler\Exp.267\24h	2	0	1	1	0	1	303
5	306	K136Q_I_05.czi	\\hih-fileserver.neurologie.uni-tuebingen.de\HIH\Public\Jorge\Immunofluorescence\Cell profiler\Exp.267\24h	2	0	1	1	0	1	306
5	314	K136Q_I_05.czi	\\hih-fileserver.neurologie.uni-tuebingen.de\HIH\Public\Jorge\Immunofluorescence\Cell profiler\Exp.267\24h	2	0	1	1	0	1	314
5	320	K136Q_I_05.czi	\\hih-fileserver.neurologie.uni-tuebingen.de\HIH\Public\Jorge\Immunofluorescence\Cell profiler\Exp.267\24h	2	0	1	1	0	1	320
5	341	K136Q_I_05.czi	\\hih-fileserver.neurologie.uni-tuebingen.de\HIH\Public\Jorge\Immunofluorescence\Cell profiler\Exp.267\24h	2	0	1	1	0	1	341
5	365	K136Q_I_05.czi	\\hih-fileserver.neurologie.uni-tuebingen.de\HIH\Public\Jorge\Immunofluorescence\Cell profiler\Exp.267\24h	2	0	1	1	0	1	365
5	392	K136Q_I_05.czi	\\hih-fileserver.neurologie.uni-tuebingen.de\HIH\Public\Jorge\Immunofluorescence\Cell profiler\Exp.267\24h	2	0	1	1	0	1	392
5	397	K136Q_I_05.czi	\\hih-fileserver.neurologie.uni-tuebingen.de\HIH\Public\Jorge\Immunofluorescence\Cell profiler\Exp.267\24h	2	0	1	1	0	1	397
5	413	K136Q_I_05.czi	\\hih-fileserver.neurologie.uni-tuebingen.de\HIH\Public\Jorge\Immunofluorescence\Cell profiler\Exp.267\24h	2	0	1	1	0	1	413
5	426	K136Q_I_05.czi	\\hih-fileserver.neurologie.uni-tuebingen.de\HIH\Public\Jorge\Immunofluorescence\Cell profiler\Exp.267\24h	2	0	1	1	0	1	426
5	453	K136Q_I_05.czi	\\hih-fileserver.neurologie.uni-tuebingen.de\HIH\Public\Jorge\Immunofluorescence\Cell profiler\Exp.267\24h	2	0	1	1	0	1	453
5	458	K136Q_I_05.czi	\\hih-fileserver.neurologie.uni-tuebingen.de\HIH\Public\Jorge\Immunofluorescence\Cell profiler\Exp.267\24h	2	0	1	1	0	1	458
5	471	K136Q_I_05.czi	\\hih-fileserver.neurologie.uni-tuebingen.de\HIH\Public\Jorge\Immunofluorescence\Cell profiler\Exp.267\24h	2	0	1	1	0	1	471
5	485	K136Q_I_05.czi	\\hih-fileserver.neurologie.uni-tuebingen.de\HIH\Public\Jorge\Immunofluorescence\Cell profiler\Exp.267\24h	2	0	1	1	0	1	485
5	504	K136Q_I_05.czi	\\hih-fileserver.neurologie.uni-tuebingen.de\HIH\Public\Jorge\Immunofluorescence\Cell profiler\Exp.267\24h	2	0	1	1	0	1	504
5	522	K136Q_I_05.czi	\\hih-fileserver.neurologie.uni-tuebingen.de\HIH\Public\Jorge\Immunofluorescence\Cell profiler\Exp.267\24h	2	0	1	1	0	1	522
5	563	K136Q_I_05.czi	\\hih-fileserver.neurologie.uni-tuebingen.de\HIH\Public\Jorge\Immunofluorescence\Cell profiler\Exp.267\24h	2	0	1	1	0	1	563
6	19	K136Q_I_06.czi	\\hih-fileserver.neurologie.uni-tuebingen.de\HIH\Public\Jorge\Immunofluorescence\Cell profiler\Exp.267\24h	2	0	1	1	0	1	19
6	49	K136Q_I_06.czi	\\hih-fileserver.neurologie.uni-tuebingen.de\HIH\Public\Jorge\Immunofluorescence\Cell profiler\Exp.267\24h	2	0	1	1	0	1	49
6	59	K136Q_I_06.czi	\\hih-fileserver.neurologie.uni-tuebingen.de\HIH\Public\Jorge\Immunofluorescence\Cell profiler\Exp.267\24h	2	0	1	1	0	1	59
6	66	K136Q_I_06.czi	\\hih-fileserver.neurologie.uni-tuebingen.de\HIH\Public\Jorge\Immunofluorescence\Cell profiler\Exp.267\24h	2	0	1	1	0	1	66
6	89	K136Q_I_06.czi	\\hih-fileserver.neurologie.uni-tuebingen.de\HIH\Public\Jorge\Immunofluorescence\Cell profiler\Exp.267\24h	2	0	1	1	0	1	89
6	97	K136Q_I_06.czi	\\hih-fileserver.neurologie.uni-tuebingen.de\HIH\Public\Jorge\Immunofluorescence\Cell profiler\Exp.267\24h	2	0	1	1	0	1	97
6	116	K136Q_I_06.czi	\\hih-fileserver.neurologie.uni-tuebingen.de\HIH\Public\Jorge\Immunofluorescence\Cell profiler\Exp.267\24h	2	0	1	1	0	1	116
6	126	K136Q_I_06.czi	\\hih-fileserver.neurologie.uni-tuebingen.de\HIH\Public\Jorge\Immunofluorescence\Cell profiler\Exp.267\24h	2	0	1	1	0	1	126
6	136	K136Q_I_06.czi	\\hih-fileserver.neurologie.uni-tuebingen.de\HIH\Public\Jorge\Immunofluorescence\Cell profiler\Exp.267\24h	2	0	1	1	0	1	136
6	210	K136Q_I_06.czi	\\hih-fileserver.neurologie.uni-tuebingen.de\HIH\Public\Jorge\Immunofluorescence\Cell profiler\Exp.267\24h	2	0	1	1	0	1	210
7	84	K136Q_I_07.czi	\\hih-fileserver.neurologie.uni-tuebingen.de\HIH\Public\Jorge\Immunofluorescence\Cell profiler\Exp.267\24h	2	0	1	1	0	1	84
7	112	K136Q_I_07.czi	\\hih-fileserver.neurologie.uni-tuebingen.de\HIH\Public\Jorge\Immunofluorescence\Cell profiler\Exp.267\24h	2	0	1	1	0	1	112
7	193	K136Q_I_07.czi	\\hih-fileserver.neurologie.uni-tuebingen.de\HIH\Public\Jorge\Immunofluorescence\Cell profiler\Exp.267\24h	2	0	1	1	0	1	193
7	207	K136Q_I_07.czi	\\hih-fileserver.neurologie.uni-tuebingen.de\HIH\Public\Jorge\Immunofluorescence\Cell profiler\Exp.267\24h	2	0	1	1	0	1	207
7	251	K136Q_I_07.czi	\\hih-fileserver.neurologie.uni-tuebingen.de\HIH\Public\Jorge\Immunofluorescence\Cell profiler\Exp.267\24h	2	0	1	1	0	1	251
7	261	K136Q_I_07.czi	\\hih-fileserver.neurologie.uni-tuebingen.de\HIH\Public\Jorge\Immunofluorescence\Cell profiler\Exp.267\24h	2	0	1	1	0	1	261
7	283	K136Q_I_07.czi	\\hih-fileserver.neurologie.uni-tuebingen.de\HIH\Public\Jorge\Immunofluorescence\Cell profiler\Exp.267\24h	2	0	1	1	0	1	283
7	328	K136Q_I_07.czi	\\hih-fileserver.neurologie.uni-tuebingen.de\HIH\Public\Jorge\Immunofluorescence\Cell profiler\Exp.267\24h	2	0	1	1	0	1	328
8	3	K136Q_I_08.czi	\\hih-fileserver.neurologie.uni-tuebingen.de\HIH\Public\Jorge\Immunofluorescence\Cell profiler\Exp.267\24h	2	0	1	1	0	1	3
8	16	K136Q_I_08.czi	\\hih-fileserver.neurologie.uni-tuebingen.de\HIH\Public\Jorge\Immunofluorescence\Cell profiler\Exp.267\24h	2	0	1	1	0	1	16
8	17	K136Q_I_08.czi	\\hih-fileserver.neurologie.uni-tuebingen.de\HIH\Public\Jorge\Immunofluorescence\Cell profiler\Exp.267\24h	2	0	1	1	0	1	17
8	28	K136Q_I_08.czi	\\hih-fileserver.neurologie.uni-tuebingen.de\HIH\Public\Jorge\Immunofluorescence\Cell profiler\Exp.267\24h	2	0	1	1	0	1	28
8	32	K136Q_I_08.czi	\\hih-fileserver.neurologie.uni-tuebingen.de\HIH\Public\Jorge\Immunofluorescence\Cell profiler\Exp.267\24h	2	0	1	1	0	1	32
8	45	K136Q_I_08.czi	\\hih-fileserver.neurologie.uni-tuebingen.de\HIH\Public\Jorge\Immunofluorescence\Cell profiler\Exp.267\24h	2	0	1	1	0	1	45
8	57	K136Q_I_08.czi	\\hih-fileserver.neurologie.uni-tuebingen.de\HIH\Public\Jorge\Immunofluorescence\Cell profiler\Exp.267\24h	2	0	1	1	0	1	57
8	69	K136Q_I_08.czi	\\hih-fileserver.neurologie.uni-tuebingen.de\HIH\Public\Jorge\Immunofluorescence\Cell profiler\Exp.267\24h	2	0	1	1	0	1	69
8	81	K136Q_I_08.czi	\\hih-fileserver.neurologie.uni-tuebingen.de\HIH\Public\Jorge\Immunofluorescence\Cell profiler\Exp.267\24h	2	0	1	1	0	1	81
8	82	K136Q_I_08.czi	\\hih-fileserver.neurologie.uni-tuebingen.de\HIH\Public\Jorge\Immunofluorescence\Cell profiler\Exp.267\24h	2	0	1	1	0	1	82
8	87	K136Q_I_08.czi	\\hih-fileserver.neurologie.uni-tuebingen.de\HIH\Public\Jorge\Immunofluorescence\Cell profiler\Exp.267\24h	2	0	1	1	0	1	87
8	93	K136Q_I_08.czi	\\hih-fileserver.neurologie.uni-tuebingen.de\HIH\Public\Jorge\Immunofluorescence\Cell profiler\Exp.267\24h	2	0	1	1	0	1	93
8	96	K136Q_I_08.czi	\\hih-fileserver.neurologie.uni-tuebingen.de\HIH\Public\Jorge\Immunofluorescence\Cell profiler\Exp.267\24h	2	0	1	1	0	1	96
8	101	K136Q_I_08.czi	\\hih-fileserver.neurologie.uni-tuebingen.de\HIH\Public\Jorge\Immunofluorescence\Cell profiler\Exp.267\24h	2	0	1	1	0	1	101
8	103	K136Q_I_08.czi	\\hih-fileserver.neurologie.uni-tuebingen.de\HIH\Public\Jorge\Immunofluorescence\Cell profiler\Exp.267\24h	2	0	1	1	0	1	103
8	115	K136Q_I_08.czi	\\hih-fileserver.neurologie.uni-tuebingen.de\HIH\Public\Jorge\Immunofluorescence\Cell profiler\Exp.267\24h	2	0	1	1	0	1	115
8	141	K136Q_I_08.czi	\\hih-fileserver.neurologie.uni-tuebingen.de\HIH\Public\Jorge\Immunofluorescence\Cell profiler\Exp.267\24h	2	0	1	1	0	1	141
8	154	K136Q_I_08.czi	\\hih-fileserver.neurologie.uni-tuebingen.de\HIH\Public\Jorge\Immunofluorescence\Cell profiler\Exp.267\24h	2	0	1	1	0	1	154
8	166	K136Q_I_08.czi	\\hih-fileserver.neurologie.uni-tuebingen.de\HIH\Public\Jorge\Immunofluorescence\Cell profiler\Exp.267\24h	2	0	1	1	0	1	166
8	170	K136Q_I_08.czi	\\hih-fileserver.neurologie.uni-tuebingen.de\HIH\Public\Jorge\Immunofluorescence\Cell profiler\Exp.267\24h	2	0	1	1	0	1	170
8	184	K136Q_I_08.czi	\\hih-fileserver.neurologie.uni-tuebingen.de\HIH\Public\Jorge\Immunofluorescence\Cell profiler\Exp.267\24h	2	0	1	1	0	1	184
8	222	K136Q_I_08.czi	\\hih-fileserver.neurologie.uni-tuebingen.de\HIH\Public\Jorge\Immunofluorescence\Cell profiler\Exp.267\24h	2	0	1	1	0	1	222
8	232	K136Q_I_08.czi	\\hih-fileserver.neurologie.uni-tuebingen.de\HIH\Public\Jorge\Immunofluorescence\Cell profiler\Exp.267\24h	2	0	1	1	0	1	232
8	249	K136Q_I_08.czi	\\hih-fileserver.neurologie.uni-tuebingen.de\HIH\Public\Jorge\Immunofluorescence\Cell profiler\Exp.267\24h	2	0	1	1	0	1	249
8	258	K136Q_I_08.czi	\\hih-fileserver.neurologie.uni-tuebingen.de\HIH\Public\Jorge\Immunofluorescence\Cell profiler\Exp.267\24h	2	0	1	1	0	1	258
8	265	K136Q_I_08.czi	\\hih-fileserver.neurologie.uni-tuebingen.de\HIH\Public\Jorge\Immunofluorescence\Cell profiler\Exp.267\24h	2	0	1	1	0	1	265
8	305	K136Q_I_08.czi	\\hih-fileserver.neurologie.uni-tuebingen.de\HIH\Public\Jorge\Immunofluorescence\Cell profiler\Exp.267\24h	2	0	1	1	0	1	305
8	364	K136Q_I_08.czi	\\hih-fileserver.neurologie.uni-tuebingen.de\HIH\Public\Jorge\Immunofluorescence\Cell profiler\Exp.267\24h	2	0	1	1	0	1	364
8	425	K136Q_I_08.czi	\\hih-fileserver.neurologie.uni-tuebingen.de\HIH\Public\Jorge\Immunofluorescence\Cell profiler\Exp.267\24h	2	0	1	1	0	1	425
8	458	K136Q_I_08.czi	\\hih-fileserver.neurologie.uni-tuebingen.de\HIH\Public\Jorge\Immunofluorescence\Cell profiler\Exp.267\24h	2	0	1	1	0	1	458
8	477	K136Q_I_08.czi	\\hih-fileserver.neurologie.uni-tuebingen.de\HIH\Public\Jorge\Immunofluorescence\Cell profiler\Exp.267\24h	2	0	1	1	0	1	477
8	495	K136Q_I_08.czi	\\hih-fileserver.neurologie.uni-tuebingen.de\HIH\Public\Jorge\Immunofluorescence\Cell profiler\Exp.267\24h	2	0	1	1	0	1	495
8	501	K136Q_I_08.czi	\\hih-fileserver.neurologie.uni-tuebingen.de\HIH\Public\Jorge\Immunofluorescence\Cell profiler\Exp.267\24h	2	0	1	1	0	1	501
8	559	K136Q_I_08.czi	\\hih-fileserver.neurologie.uni-tuebingen.de\HIH\Public\Jorge\Immunofluorescence\Cell profiler\Exp.267\24h	2	0	1	1	0	1	559
8	574	K136Q_I_08.czi	\\hih-fileserver.neurologie.uni-tuebingen.de\HIH\Public\Jorge\Immunofluorescence\Cell profiler\Exp.267\24h	2	0	1	1	0	1	574
8	581	K136Q_I_08.czi	\\hih-fileserver.neurologie.uni-tuebingen.de\HIH\Public\Jorge\Immunofluorescence\Cell profiler\Exp.267\24h	2	0	1	1	0	1	581
8	595	K136Q_I_08.czi	\\hih-fileserver.neurologie.uni-tuebingen.de\HIH\Public\Jorge\Immunofluorescence\Cell profiler\Exp.267\24h	2	0	1	1	0	1	595
8	599	K136Q_I_08.czi	\\hih-fileserver.neurologie.uni-tuebingen.de\HIH\Public\Jorge\Immunofluorescence\Cell profiler\Exp.267\24h	2	0	1	1	0	1	599
8	600	K136Q_I_08.czi	\\hih-fileserver.neurologie.uni-tuebingen.de\HIH\Public\Jorge\Immunofluorescence\Cell profiler\Exp.267\24h	2	0	1	1	0	1	600
8	601	K136Q_I_08.czi	\\hih-fileserver.neurologie.uni-tuebingen.de\HIH\Public\Jorge\Immunofluorescence\Cell profiler\Exp.267\24h	2	0	1	1	0	1	601
8	608	K136Q_I_08.czi	\\hih-fileserver.neurologie.uni-tuebingen.de\HIH\Public\Jorge\Immunofluorescence\Cell profiler\Exp.267\24h	2	0	1	1	0	1	608
8	614	K136Q_I_08.czi	\\hih-fileserver.neurologie.uni-tuebingen.de\HIH\Public\Jorge\Immunofluorescence\Cell profiler\Exp.267\24h	2	0	1	1	0	1	614
8	630	K136Q_I_08.czi	\\hih-fileserver.neurologie.uni-tuebingen.de\HIH\Public\Jorge\Immunofluorescence\Cell profiler\Exp.267\24h	2	0	1	1	0	1	630
8	636	K136Q_I_08.czi	\\hih-fileserver.neurologie.uni-tuebingen.de\HIH\Public\Jorge\Immunofluorescence\Cell profiler\Exp.267\24h	2	0	1	1	0	1	636
8	645	K136Q_I_08.czi	\\hih-fileserver.neurologie.uni-tuebingen.de\HIH\Public\Jorge\Immunofluorescence\Cell profiler\Exp.267\24h	2	0	1	1	0	1	645
8	648	K136Q_I_08.czi	\\hih-fileserver.neurologie.uni-tuebingen.de\HIH\Public\Jorge\Immunofluorescence\Cell profiler\Exp.267\24h	2	0	1	1	0	1	648
8	662	K136Q_I_08.czi	\\hih-fileserver.neurologie.uni-tuebingen.de\HIH\Public\Jorge\Immunofluorescence\Cell profiler\Exp.267\24h	2	0	1	1	0	1	662
9	2	K136Q_I_09.czi	\\hih-fileserver.neurologie.uni-tuebingen.de\HIH\Public\Jorge\Immunofluorescence\Cell profiler\Exp.267\24h	2	0	1	1	0	1	2
9	17	K136Q_I_09.czi	\\hih-fileserver.neurologie.uni-tuebingen.de\HIH\Public\Jorge\Immunofluorescence\Cell profiler\Exp.267\24h	2	0	1	1	0	1	17
9	25	K136Q_I_09.czi	\\hih-fileserver.neurologie.uni-tuebingen.de\HIH\Public\Jorge\Immunofluorescence\Cell profiler\Exp.267\24h	2	0	1	1	0	1	25
9	41	K136Q_I_09.czi	\\hih-fileserver.neurologie.uni-tuebingen.de\HIH\Public\Jorge\Immunofluorescence\Cell profiler\Exp.267\24h	2	0	1	1	0	1	41
9	65	K136Q_I_09.czi	\\hih-fileserver.neurologie.uni-tuebingen.de\HIH\Public\Jorge\Immunofluorescence\Cell profiler\Exp.267\24h	2	0	1	1	0	1	65
9	72	K136Q_I_09.czi	\\hih-fileserver.neurologie.uni-tuebingen.de\HIH\Public\Jorge\Immunofluorescence\Cell profiler\Exp.267\24h	2	0	1	1	0	1	72
9	82	K136Q_I_09.czi	\\hih-fileserver.neurologie.uni-tuebingen.de\HIH\Public\Jorge\Immunofluorescence\Cell profiler\Exp.267\24h	2	0	1	1	0	1	82
9	96	K136Q_I_09.czi	\\hih-fileserver.neurologie.uni-tuebingen.de\HIH\Public\Jorge\Immunofluorescence\Cell profiler\Exp.267\24h	2	0	1	1	0	1	96
9	98	K136Q_I_09.czi	\\hih-fileserver.neurologie.uni-tuebingen.de\HIH\Public\Jorge\Immunofluorescence\Cell profiler\Exp.267\24h	2	0	1	1	0	1	98
9	101	K136Q_I_09.czi	\\hih-fileserver.neurologie.uni-tuebingen.de\HIH\Public\Jorge\Immunofluorescence\Cell profiler\Exp.267\24h	2	0	1	1	0	1	101
9	109	K136Q_I_09.czi	\\hih-fileserver.neurologie.uni-tuebingen.de\HIH\Public\Jorge\Immunofluorescence\Cell profiler\Exp.267\24h	2	0	1	1	0	1	109
9	112	K136Q_I_09.czi	\\hih-fileserver.neurologie.uni-tuebingen.de\HIH\Public\Jorge\Immunofluorescence\Cell profiler\Exp.267\24h	2	0	1	1	0	1	112
9	119	K136Q_I_09.czi	\\hih-fileserver.neurologie.uni-tuebingen.de\HIH\Public\Jorge\Immunofluorescence\Cell profiler\Exp.267\24h	2	0	1	1	0	1	119
9	128	K136Q_I_09.czi	\\hih-fileserver.neurologie.uni-tuebingen.de\HIH\Public\Jorge\Immunofluorescence\Cell profiler\Exp.267\24h	2	0	1	1	0	1	128
9	135	K136Q_I_09.czi	\\hih-fileserver.neurologie.uni-tuebingen.de\HIH\Public\Jorge\Immunofluorescence\Cell profiler\Exp.267\24h	2	0	1	1	0	1	135
9	142	K136Q_I_09.czi	\\hih-fileserver.neurologie.uni-tuebingen.de\HIH\Public\Jorge\Immunofluorescence\Cell profiler\Exp.267\24h	2	0	1	1	0	1	142
9	156	K136Q_I_09.czi	\\hih-fileserver.neurologie.uni-tuebingen.de\HIH\Public\Jorge\Immunofluorescence\Cell profiler\Exp.267\24h	2	0	1	1	0	1	156
9	165	K136Q_I_09.czi	\\hih-fileserver.neurologie.uni-tuebingen.de\HIH\Public\Jorge\Immunofluorescence\Cell profiler\Exp.267\24h	2	0	1	1	0	1	165
9	187	K136Q_I_09.czi	\\hih-fileserver.neurologie.uni-tuebingen.de\HIH\Public\Jorge\Immunofluorescence\Cell profiler\Exp.267\24h	2	0	1	1	0	1	187
9	190	K136Q_I_09.czi	\\hih-fileserver.neurologie.uni-tuebingen.de\HIH\Public\Jorge\Immunofluorescence\Cell profiler\Exp.267\24h	2	0	1	1	0	1	190
9	193	K136Q_I_09.czi	\\hih-fileserver.neurologie.uni-tuebingen.de\HIH\Public\Jorge\Immunofluorescence\Cell profiler\Exp.267\24h	2	0	1	1	0	1	193
9	201	K136Q_I_09.czi	\\hih-fileserver.neurologie.uni-tuebingen.de\HIH\Public\Jorge\Immunofluorescence\Cell profiler\Exp.267\24h	2	0	1	1	0	1	201
9	204	K136Q_I_09.czi	\\hih-fileserver.neurologie.uni-tuebingen.de\HIH\Public\Jorge\Immunofluorescence\Cell profiler\Exp.267\24h	2	0	1	1	0	1	204
9	225	K136Q_I_09.czi	\\hih-fileserver.neurologie.uni-tuebingen.de\HIH\Public\Jorge\Immunofluorescence\Cell profiler\Exp.267\24h	2	0	1	1	0	1	225
9	233	K136Q_I_09.czi	\\hih-fileserver.neurologie.uni-tuebingen.de\HIH\Public\Jorge\Immunofluorescence\Cell profiler\Exp.267\24h	2	0	1	1	0	1	233
9	249	K136Q_I_09.czi	\\hih-fileserver.neurologie.uni-tuebingen.de\HIH\Public\Jorge\Immunofluorescence\Cell profiler\Exp.267\24h	2	0	1	1	0	1	249
9	264	K136Q_I_09.czi	\\hih-fileserver.neurologie.uni-tuebingen.de\HIH\Public\Jorge\Immunofluorescence\Cell profiler\Exp.267\24h	2	0	1	1	0	1	264
9	269	K136Q_I_09.czi	\\hih-fileserver.neurologie.uni-tuebingen.de\HIH\Public\Jorge\Immunofluorescence\Cell profiler\Exp.267\24h	2	0	1	1	0	1	269
9	272	K136Q_I_09.czi	\\hih-fileserver.neurologie.uni-tuebingen.de\HIH\Public\Jorge\Immunofluorescence\Cell profiler\Exp.267\24h	2	0	1	1	0	1	272
9	307	K136Q_I_09.czi	\\hih-fileserver.neurologie.uni-tuebingen.de\HIH\Public\Jorge\Immunofluorescence\Cell profiler\Exp.267\24h	2	0	1	1	0	1	307
9	327	K136Q_I_09.czi	\\hih-fileserver.neurologie.uni-tuebingen.de\HIH\Public\Jorge\Immunofluorescence\Cell profiler\Exp.267\24h	2	0	1	1	0	1	327
9	328	K136Q_I_09.czi	\\hih-fileserver.neurologie.uni-tuebingen.de\HIH\Public\Jorge\Immunofluorescence\Cell profiler\Exp.267\24h	2	0	1	1	0	1	328
9	355	K136Q_I_09.czi	\\hih-fileserver.neurologie.uni-tuebingen.de\HIH\Public\Jorge\Immunofluorescence\Cell profiler\Exp.267\24h	2	0	1	1	0	1	355
9	362	K136Q_I_09.czi	\\hih-fileserver.neurologie.uni-tuebingen.de\HIH\Public\Jorge\Immunofluorescence\Cell profiler\Exp.267\24h	2	0	1	1	0	1	362
9	363	K136Q_I_09.czi	\\hih-fileserver.neurologie.uni-tuebingen.de\HIH\Public\Jorge\Immunofluorescence\Cell profiler\Exp.267\24h	2	0	1	1	0	1	363
9	379	K136Q_I_09.czi	\\hih-fileserver.neurologie.uni-tuebingen.de\HIH\Public\Jorge\Immunofluorescence\Cell profiler\Exp.267\24h	2	0	1	1	0	1	379
9	380	K136Q_I_09.czi	\\hih-fileserver.neurologie.uni-tuebingen.de\HIH\Public\Jorge\Immunofluorescence\Cell profiler\Exp.267\24h	2	0	1	1	0	1	380
9	403	K136Q_I_09.czi	\\hih-fileserver.neurologie.uni-tuebingen.de\HIH\Public\Jorge\Immunofluorescence\Cell profiler\Exp.267\24h	2	0	1	1	0	1	403
9	459	K136Q_I_09.czi	\\hih-fileserver.neurologie.uni-tuebingen.de\HIH\Public\Jorge\Immunofluorescence\Cell profiler\Exp.267\24h	2	0	1	1	0	1	459
9	470	K136Q_I_09.czi	\\hih-fileserver.neurologie.uni-tuebingen.de\HIH\Public\Jorge\Immunofluorescence\Cell profiler\Exp.267\24h	2	0	1	1	0	1	470
9	471	K136Q_I_09.czi	\\hih-fileserver.neurologie.uni-tuebingen.de\HIH\Public\Jorge\Immunofluorescence\Cell profiler\Exp.267\24h	2	0	1	1	0	1	471
9	475	K136Q_I_09.czi	\\hih-fileserver.neurologie.uni-tuebingen.de\HIH\Public\Jorge\Immunofluorescence\Cell profiler\Exp.267\24h	2	0	1	1	0	1	475
9	477	K136Q_I_09.czi	\\hih-fileserver.neurologie.uni-tuebingen.de\HIH\Public\Jorge\Immunofluorescence\Cell profiler\Exp.267\24h	2	0	1	1	0	1	477
9	487	K136Q_I_09.czi	\\hih-fileserver.neurologie.uni-tuebingen.de\HIH\Public\Jorge\Immunofluorescence\Cell profiler\Exp.267\24h	2	0	1	1	0	1	487
9	545	K136Q_I_09.czi	\\hih-fileserver.neurologie.uni-tuebingen.de\HIH\Public\Jorge\Immunofluorescence\Cell profiler\Exp.267\24h	2	0	1	1	0	1	545
9	592	K136Q_I_09.czi	\\hih-fileserver.neurologie.uni-tuebingen.de\HIH\Public\Jorge\Immunofluorescence\Cell profiler\Exp.267\24h	2	0	1	1	0	1	592
9	600	K136Q_I_09.czi	\\hih-fileserver.neurologie.uni-tuebingen.de\HIH\Public\Jorge\Immunofluorescence\Cell profiler\Exp.267\24h	2	0	1	1	0	1	600
9	602	K136Q_I_09.czi	\\hih-fileserver.neurologie.uni-tuebingen.de\HIH\Public\Jorge\Immunofluorescence\Cell profiler\Exp.267\24h	2	0	1	1	0	1	602
9	678	K136Q_I_09.czi	\\hih-fileserver.neurologie.uni-tuebingen.de\HIH\Public\Jorge\Immunofluorescence\Cell profiler\Exp.267\24h	2	0	1	1	0	1	678
9	710	K136Q_I_09.czi	\\hih-fileserver.neurologie.uni-tuebingen.de\HIH\Public\Jorge\Immunofluorescence\Cell profiler\Exp.267\24h	2	0	1	1	0	1	710
9	721	K136Q_I_09.czi	\\hih-fileserver.neurologie.uni-tuebingen.de\HIH\Public\Jorge\Immunofluorescence\Cell profiler\Exp.267\24h	2	0	1	1	0	1	721
9	727	K136Q_I_09.czi	\\hih-fileserver.neurologie.uni-tuebingen.de\HIH\Public\Jorge\Immunofluorescence\Cell profiler\Exp.267\24h	2	0	1	1	0	1	727
9	728	K136Q_I_09.czi	\\hih-fileserver.neurologie.uni-tuebingen.de\HIH\Public\Jorge\Immunofluorescence\Cell profiler\Exp.267\24h	2	0	1	1	0	1	728
9	742	K136Q_I_09.czi	\\hih-fileserver.neurologie.uni-tuebingen.de\HIH\Public\Jorge\Immunofluorescence\Cell profiler\Exp.267\24h	2	0	1	1	0	1	742
9	763	K136Q_I_09.czi	\\hih-fileserver.neurologie.uni-tuebingen.de\HIH\Public\Jorge\Immunofluorescence\Cell profiler\Exp.267\24h	2	0	1	1	0	1	763
9	781	K136Q_I_09.czi	\\hih-fileserver.neurologie.uni-tuebingen.de\HIH\Public\Jorge\Immunofluorescence\Cell profiler\Exp.267\24h	2	0	1	1	0	1	781
9	782	K136Q_I_09.czi	\\hih-fileserver.neurologie.uni-tuebingen.de\HIH\Public\Jorge\Immunofluorescence\Cell profiler\Exp.267\24h	2	0	1	1	0	1	782
9	820	K136Q_I_09.czi	\\hih-fileserver.neurologie.uni-tuebingen.de\HIH\Public\Jorge\Immunofluorescence\Cell profiler\Exp.267\24h	2	0	1	1	0	1	820
9	846	K136Q_I_09.czi	\\hih-fileserver.neurologie.uni-tuebingen.de\HIH\Public\Jorge\Immunofluorescence\Cell profiler\Exp.267\24h	2	0	1	1	0	1	846
9	852	K136Q_I_09.czi	\\hih-fileserver.neurologie.uni-tuebingen.de\HIH\Public\Jorge\Immunofluorescence\Cell profiler\Exp.267\24h	2	0	1	1	0	1	852
9	860	K136Q_I_09.czi	\\hih-fileserver.neurologie.uni-tuebingen.de\HIH\Public\Jorge\Immunofluorescence\Cell profiler\Exp.267\24h	2	0	1	1	0	1	860
9	890	K136Q_I_09.czi	\\hih-fileserver.neurologie.uni-tuebingen.de\HIH\Public\Jorge\Immunofluorescence\Cell profiler\Exp.267\24h	2	0	1	1	0	1	890
9	917	K136Q_I_09.czi	\\hih-fileserver.neurologie.uni-tuebingen.de\HIH\Public\Jorge\Immunofluorescence\Cell profiler\Exp.267\24h	2	0	1	1	0	1	917
9	923	K136Q_I_09.czi	\\hih-fileserver.neurologie.uni-tuebingen.de\HIH\Public\Jorge\Immunofluorescence\Cell profiler\Exp.267\24h	2	0	1	1	0	1	923
9	938	K136Q_I_09.czi	\\hih-fileserver.neurologie.uni-tuebingen.de\HIH\Public\Jorge\Immunofluorescence\Cell profiler\Exp.267\24h	2	0	1	1	0	1	938
9	958	K136Q_I_09.czi	\\hih-fileserver.neurologie.uni-tuebingen.de\HIH\Public\Jorge\Immunofluorescence\Cell profiler\Exp.267\24h	2	0	1	1	0	1	958
9	961	K136Q_I_09.czi	\\hih-fileserver.neurologie.uni-tuebingen.de\HIH\Public\Jorge\Immunofluorescence\Cell profiler\Exp.267\24h	2	0	1	1	0	1	961
9	982	K136Q_I_09.czi	\\hih-fileserver.neurologie.uni-tuebingen.de\HIH\Public\Jorge\Immunofluorescence\Cell profiler\Exp.267\24h	2	0	1	1	0	1	982
9	993	K136Q_I_09.czi	\\hih-fileserver.neurologie.uni-tuebingen.de\HIH\Public\Jorge\Immunofluorescence\Cell profiler\Exp.267\24h	2	0	1	1	0	1	993
9	1004	K136Q_I_09.czi	\\hih-fileserver.neurologie.uni-tuebingen.de\HIH\Public\Jorge\Immunofluorescence\Cell profiler\Exp.267\24h	2	0	1	1	0	1	1004
9	1018	K136Q_I_09.czi	\\hih-fileserver.neurologie.uni-tuebingen.de\HIH\Public\Jorge\Immunofluorescence\Cell profiler\Exp.267\24h	2	0	1	1	0	1	1018
9	1059	K136Q_I_09.czi	\\hih-fileserver.neurologie.uni-tuebingen.de\HIH\Public\Jorge\Immunofluorescence\Cell profiler\Exp.267\24h	2	0	1	1	0	1	1059
9	1061	K136Q_I_09.czi	\\hih-fileserver.neurologie.uni-tuebingen.de\HIH\Public\Jorge\Immunofluorescence\Cell profiler\Exp.267\24h	2	0	1	1	0	1	1061
9	1099	K136Q_I_09.czi	\\hih-fileserver.neurologie.uni-tuebingen.de\HIH\Public\Jorge\Immunofluorescence\Cell profiler\Exp.267\24h	2	0	1	1	0	1	1099
9	1100	K136Q_I_09.czi	\\hih-fileserver.neurologie.uni-tuebingen.de\HIH\Public\Jorge\Immunofluorescence\Cell profiler\Exp.267\24h	2	0	1	1	0	1	1100
9	1101	K136Q_I_09.czi	\\hih-fileserver.neurologie.uni-tuebingen.de\HIH\Public\Jorge\Immunofluorescence\Cell profiler\Exp.267\24h	2	0	1	1	0	1	1101
9	1110	K136Q_I_09.czi	\\hih-fileserver.neurologie.uni-tuebingen.de\HIH\Public\Jorge\Immunofluorescence\Cell profiler\Exp.267\24h	2	0	1	1	0	1	1110
9	1118	K136Q_I_09.czi	\\hih-fileserver.neurologie.uni-tuebingen.de\HIH\Public\Jorge\Immunofluorescence\Cell profiler\Exp.267\24h	2	0	1	1	0	1	1118
9	1127	K136Q_I_09.czi	\\hih-fileserver.neurologie.uni-tuebingen.de\HIH\Public\Jorge\Immunofluorescence\Cell profiler\Exp.267\24h	2	0	1	1	0	1	1127
9	1128	K136Q_I_09.czi	\\hih-fileserver.neurologie.uni-tuebingen.de\HIH\Public\Jorge\Immunofluorescence\Cell profiler\Exp.267\24h	2	0	1	1	0	1	1128
9	1136	K136Q_I_09.czi	\\hih-fileserver.neurologie.uni-tuebingen.de\HIH\Public\Jorge\Immunofluorescence\Cell profiler\Exp.267\24h	2	0	1	1	0	1	1136
9	1143	K136Q_I_09.czi	\\hih-fileserver.neurologie.uni-tuebingen.de\HIH\Public\Jorge\Immunofluorescence\Cell profiler\Exp.267\24h	2	0	1	1	0	1	1143
9	1169	K136Q_I_09.czi	\\hih-fileserver.neurologie.uni-tuebingen.de\HIH\Public\Jorge\Immunofluorescence\Cell profiler\Exp.267\24h	2	0	1	1	0	1	1169
9	1172	K136Q_I_09.czi	\\hih-fileserver.neurologie.uni-tuebingen.de\HIH\Public\Jorge\Immunofluorescence\Cell profiler\Exp.267\24h	2	0	1	1	0	1	1172
9	1185	K136Q_I_09.czi	\\hih-fileserver.neurologie.uni-tuebingen.de\HIH\Public\Jorge\Immunofluorescence\Cell profiler\Exp.267\24h	2	0	1	1	0	1	1185
9	1191	K136Q_I_09.czi	\\hih-fileserver.neurologie.uni-tuebingen.de\HIH\Public\Jorge\Immunofluorescence\Cell profiler\Exp.267\24h	2	0	1	1	0	1	1191
9	1198	K136Q_I_09.czi	\\hih-fileserver.neurologie.uni-tuebingen.de\HIH\Public\Jorge\Immunofluorescence\Cell profiler\Exp.267\24h	2	0	1	1	0	1	1198
9	1206	K136Q_I_09.czi	\\hih-fileserver.neurologie.uni-tuebingen.de\HIH\Public\Jorge\Immunofluorescence\Cell profiler\Exp.267\24h	2	0	1	1	0	1	1206
9	1214	K136Q_I_09.czi	\\hih-fileserver.neurologie.uni-tuebingen.de\HIH\Public\Jorge\Immunofluorescence\Cell profiler\Exp.267\24h	2	0	1	1	0	1	1214
9	1220	K136Q_I_09.czi	\\hih-fileserver.neurologie.uni-tuebingen.de\HIH\Public\Jorge\Immunofluorescence\Cell profiler\Exp.267\24h	2	0	1	1	0	1	1220
9	1227	K136Q_I_09.czi	\\hih-fileserver.neurologie.uni-tuebingen.de\HIH\Public\Jorge\Immunofluorescence\Cell profiler\Exp.267\24h	2	0	1	1	0	1	1227
9	1228	K136Q_I_09.czi	\\hih-fileserver.neurologie.uni-tuebingen.de\HIH\Public\Jorge\Immunofluorescence\Cell profiler\Exp.267\24h	2	0	1	1	0	1	1228
9	1233	K136Q_I_09.czi	\\hih-fileserver.neurologie.uni-tuebingen.de\HIH\Public\Jorge\Immunofluorescence\Cell profiler\Exp.267\24h	2	0	1	1	0	1	1233
9	1236	K136Q_I_09.czi	\\hih-fileserver.neurologie.uni-tuebingen.de\HIH\Public\Jorge\Immunofluorescence\Cell profiler\Exp.267\24h	2	0	1	1	0	1	1236
9	1244	K136Q_I_09.czi	\\hih-fileserver.neurologie.uni-tuebingen.de\HIH\Public\Jorge\Immunofluorescence\Cell profiler\Exp.267\24h	2	0	1	1	0	1	1244
9	1250	K136Q_I_09.czi	\\hih-fileserver.neurologie.uni-tuebingen.de\HIH\Public\Jorge\Immunofluorescence\Cell profiler\Exp.267\24h	2	0	1	1	0	1	1250
9	1257	K136Q_I_09.czi	\\hih-fileserver.neurologie.uni-tuebingen.de\HIH\Public\Jorge\Immunofluorescence\Cell profiler\Exp.267\24h	2	0	1	1	0	1	1257
9	1258	K136Q_I_09.czi	\\hih-fileserver.neurologie.uni-tuebingen.de\HIH\Public\Jorge\Immunofluorescence\Cell profiler\Exp.267\24h	2	0	1	1	0	1	1258
9	1286	K136Q_I_09.czi	\\hih-fileserver.neurologie.uni-tuebingen.de\HIH\Public\Jorge\Immunofluorescence\Cell profiler\Exp.267\24h	2	0	1	1	0	1	1286
9	1302	K136Q_I_09.czi	\\hih-fileserver.neurologie.uni-tuebingen.de\HIH\Public\Jorge\Immunofluorescence\Cell profiler\Exp.267\24h	2	0	1	1	0	1	1302
9	1311	K136Q_I_09.czi	\\hih-fileserver.neurologie.uni-tuebingen.de\HIH\Public\Jorge\Immunofluorescence\Cell profiler\Exp.267\24h	2	0	1	1	0	1	1311
9	1331	K136Q_I_09.czi	\\hih-fileserver.neurologie.uni-tuebingen.de\HIH\Public\Jorge\Immunofluorescence\Cell profiler\Exp.267\24h	2	0	1	1	0	1	1331
9	1358	K136Q_I_09.czi	\\hih-fileserver.neurologie.uni-tuebingen.de\HIH\Public\Jorge\Immunofluorescence\Cell profiler\Exp.267\24h	2	0	1	1	0	1	1358
9	1394	K136Q_I_09.czi	\\hih-fileserver.neurologie.uni-tuebingen.de\HIH\Public\Jorge\Immunofluorescence\Cell profiler\Exp.267\24h	2	0	1	1	0	1	1394
9	1402	K136Q_I_09.czi	\\hih-fileserver.neurologie.uni-tuebingen.de\HIH\Public\Jorge\Immunofluorescence\Cell profiler\Exp.267\24h	2	0	1	1	0	1	1402
9	1408	K136Q_I_09.czi	\\hih-fileserver.neurologie.uni-tuebingen.de\HIH\Public\Jorge\Immunofluorescence\Cell profiler\Exp.267\24h	2	0	1	1	0	1	1408
9	1434	K136Q_I_09.czi	\\hih-fileserver.neurologie.uni-tuebingen.de\HIH\Public\Jorge\Immunofluorescence\Cell profiler\Exp.267\24h	2	0	1	1	0	1	1434
9	1437	K136Q_I_09.czi	\\hih-fileserver.neurologie.uni-tuebingen.de\HIH\Public\Jorge\Immunofluorescence\Cell profiler\Exp.267\24h	2	0	1	1	0	1	1437
9	1461	K136Q_I_09.czi	\\hih-fileserver.neurologie.uni-tuebingen.de\HIH\Public\Jorge\Immunofluorescence\Cell profiler\Exp.267\24h	2	0	1	1	0	1	1461
9	1480	K136Q_I_09.czi	\\hih-fileserver.neurologie.uni-tuebingen.de\HIH\Public\Jorge\Immunofluorescence\Cell profiler\Exp.267\24h	2	0	1	1	0	1	1480
9	1487	K136Q_I_09.czi	\\hih-fileserver.neurologie.uni-tuebingen.de\HIH\Public\Jorge\Immunofluorescence\Cell profiler\Exp.267\24h	2	0	1	1	0	1	1487
9	1491	K136Q_I_09.czi	\\hih-fileserver.neurologie.uni-tuebingen.de\HIH\Public\Jorge\Immunofluorescence\Cell profiler\Exp.267\24h	2	0	1	1	0	1	1491
10	1	K136Q_I_10.czi	\\hih-fileserver.neurologie.uni-tuebingen.de\HIH\Public\Jorge\Immunofluorescence\Cell profiler\Exp.267\24h	2	0	1	1	0	1	1
10	9	K136Q_I_10.czi	\\hih-fileserver.neurologie.uni-tuebingen.de\HIH\Public\Jorge\Immunofluorescence\Cell profiler\Exp.267\24h	2	0	1	1	0	1	9
10	11	K136Q_I_10.czi	\\hih-fileserver.neurologie.uni-tuebingen.de\HIH\Public\Jorge\Immunofluorescence\Cell profiler\Exp.267\24h	2	0	1	1	0	1	11
10	16	K136Q_I_10.czi	\\hih-fileserver.neurologie.uni-tuebingen.de\HIH\Public\Jorge\Immunofluorescence\Cell profiler\Exp.267\24h	2	0	1	1	0	1	16
10	25	K136Q_I_10.czi	\\hih-fileserver.neurologie.uni-tuebingen.de\HIH\Public\Jorge\Immunofluorescence\Cell profiler\Exp.267\24h	2	0	1	1	0	1	25
10	36	K136Q_I_10.czi	\\hih-fileserver.neurologie.uni-tuebingen.de\HIH\Public\Jorge\Immunofluorescence\Cell profiler\Exp.267\24h	2	0	1	1	0	1	36
10	45	K136Q_I_10.czi	\\hih-fileserver.neurologie.uni-tuebingen.de\HIH\Public\Jorge\Immunofluorescence\Cell profiler\Exp.267\24h	2	0	1	1	0	1	45
10	53	K136Q_I_10.czi	\\hih-fileserver.neurologie.uni-tuebingen.de\HIH\Public\Jorge\Immunofluorescence\Cell profiler\Exp.267\24h	2	0	1	1	0	1	53
10	61	K136Q_I_10.czi	\\hih-fileserver.neurologie.uni-tuebingen.de\HIH\Public\Jorge\Immunofluorescence\Cell profiler\Exp.267\24h	2	0	1	1	0	1	61
10	71	K136Q_I_10.czi	\\hih-fileserver.neurologie.uni-tuebingen.de\HIH\Public\Jorge\Immunofluorescence\Cell profiler\Exp.267\24h	2	0	1	1	0	1	71
10	79	K136Q_I_10.czi	\\hih-fileserver.neurologie.uni-tuebingen.de\HIH\Public\Jorge\Immunofluorescence\Cell profiler\Exp.267\24h	2	0	1	1	0	1	79
10	91	K136Q_I_10.czi	\\hih-fileserver.neurologie.uni-tuebingen.de\HIH\Public\Jorge\Immunofluorescence\Cell profiler\Exp.267\24h	2	0	1	1	0	1	91
10	119	K136Q_I_10.czi	\\hih-fileserver.neurologie.uni-tuebingen.de\HIH\Public\Jorge\Immunofluorescence\Cell profiler\Exp.267\24h	2	0	1	1	0	1	119
10	121	K136Q_I_10.czi	\\hih-fileserver.neurologie.uni-tuebingen.de\HIH\Public\Jorge\Immunofluorescence\Cell profiler\Exp.267\24h	2	0	1	1	0	1	121
10	142	K136Q_I_10.czi	\\hih-fileserver.neurologie.uni-tuebingen.de\HIH\Public\Jorge\Immunofluorescence\Cell profiler\Exp.267\24h	2	0	1	1	0	1	142
10	181	K136Q_I_10.czi	\\hih-fileserver.neurologie.uni-tuebingen.de\HIH\Public\Jorge\Immunofluorescence\Cell profiler\Exp.267\24h	2	0	1	1	0	1	181
10	203	K136Q_I_10.czi	\\hih-fileserver.neurologie.uni-tuebingen.de\HIH\Public\Jorge\Immunofluorescence\Cell profiler\Exp.267\24h	2	0	1	1	0	1	203
10	221	K136Q_I_10.czi	\\hih-fileserver.neurologie.uni-tuebingen.de\HIH\Public\Jorge\Immunofluorescence\Cell profiler\Exp.267\24h	2	0	1	1	0	1	221
10	233	K136Q_I_10.czi	\\hih-fileserver.neurologie.uni-tuebingen.de\HIH\Public\Jorge\Immunofluorescence\Cell profiler\Exp.267\24h	2	0	1	1	0	1	233
10	244	K136Q_I_10.czi	\\hih-fileserver.neurologie.uni-tuebingen.de\HIH\Public\Jorge\Immunofluorescence\Cell profiler\Exp.267\24h	2	0	1	1	0	1	244
10	283	K136Q_I_10.czi	\\hih-fileserver.neurologie.uni-tuebingen.de\HIH\Public\Jorge\Immunofluorescence\Cell profiler\Exp.267\24h	2	0	1	1	0	1	283
10	288	K136Q_I_10.czi	\\hih-fileserver.neurologie.uni-tuebingen.de\HIH\Public\Jorge\Immunofluorescence\Cell profiler\Exp.267\24h	2	0	1	1	0	1	288
10	346	K136Q_I_10.czi	\\hih-fileserver.neurologie.uni-tuebingen.de\HIH\Public\Jorge\Immunofluorescence\Cell profiler\Exp.267\24h	2	0	1	1	0	1	346
10	427	K136Q_I_10.czi	\\hih-fileserver.neurologie.uni-tuebingen.de\HIH\Public\Jorge\Immunofluorescence\Cell profiler\Exp.267\24h	2	0	1	1	0	1	427
10	432	K136Q_I_10.czi	\\hih-fileserver.neurologie.uni-tuebingen.de\HIH\Public\Jorge\Immunofluorescence\Cell profiler\Exp.267\24h	2	0	1	1	0	1	432
10	443	K136Q_I_10.czi	\\hih-fileserver.neurologie.uni-tuebingen.de\HIH\Public\Jorge\Immunofluorescence\Cell profiler\Exp.267\24h	2	0	1	1	0	1	443
10	497	K136Q_I_10.czi	\\hih-fileserver.neurologie.uni-tuebingen.de\HIH\Public\Jorge\Immunofluorescence\Cell profiler\Exp.267\24h	2	0	1	1	0	1	497
10	543	K136Q_I_10.czi	\\hih-fileserver.neurologie.uni-tuebingen.de\HIH\Public\Jorge\Immunofluorescence\Cell profiler\Exp.267\24h	2	0	1	1	0	1	543
10	549	K136Q_I_10.czi	\\hih-fileserver.neurologie.uni-tuebingen.de\HIH\Public\Jorge\Immunofluorescence\Cell profiler\Exp.267\24h	2	0	1	1	0	1	549
10	574	K136Q_I_10.czi	\\hih-fileserver.neurologie.uni-tuebingen.de\HIH\Public\Jorge\Immunofluorescence\Cell profiler\Exp.267\24h	2	0	1	1	0	1	574
10	577	K136Q_I_10.czi	\\hih-fileserver.neurologie.uni-tuebingen.de\HIH\Public\Jorge\Immunofluorescence\Cell profiler\Exp.267\24h	2	0	1	1	0	1	577
10	661	K136Q_I_10.czi	\\hih-fileserver.neurologie.uni-tuebingen.de\HIH\Public\Jorge\Immunofluorescence\Cell profiler\Exp.267\24h	2	0	1	1	0	1	661
10	674	K136Q_I_10.czi	\\hih-fileserver.neurologie.uni-tuebingen.de\HIH\Public\Jorge\Immunofluorescence\Cell profiler\Exp.267\24h	2	0	1	1	0	1	674
10	683	K136Q_I_10.czi	\\hih-fileserver.neurologie.uni-tuebingen.de\HIH\Public\Jorge\Immunofluorescence\Cell profiler\Exp.267\24h	2	0	1	1	0	1	683
10	689	K136Q_I_10.czi	\\hih-fileserver.neurologie.uni-tuebingen.de\HIH\Public\Jorge\Immunofluorescence\Cell profiler\Exp.267\24h	2	0	1	1	0	1	689
10	708	K136Q_I_10.czi	\\hih-fileserver.neurologie.uni-tuebingen.de\HIH\Public\Jorge\Immunofluorescence\Cell profiler\Exp.267\24h	2	0	1	1	0	1	708
10	718	K136Q_I_10.czi	\\hih-fileserver.neurologie.uni-tuebingen.de\HIH\Public\Jorge\Immunofluorescence\Cell profiler\Exp.267\24h	2	0	1	1	0	1	718
10	720	K136Q_I_10.czi	\\hih-fileserver.neurologie.uni-tuebingen.de\HIH\Public\Jorge\Immunofluorescence\Cell profiler\Exp.267\24h	2	0	1	1	0	1	720
11	3	K136Q_I_11.czi	\\hih-fileserver.neurologie.uni-tuebingen.de\HIH\Public\Jorge\Immunofluorescence\Cell profiler\Exp.267\24h	2	0	1	1	0	1	3
11	22	K136Q_I_11.czi	\\hih-fileserver.neurologie.uni-tuebingen.de\HIH\Public\Jorge\Immunofluorescence\Cell profiler\Exp.267\24h	2	0	1	1	0	1	22
11	36	K136Q_I_11.czi	\\hih-fileserver.neurologie.uni-tuebingen.de\HIH\Public\Jorge\Immunofluorescence\Cell profiler\Exp.267\24h	2	0	1	1	0	1	36
11	43	K136Q_I_11.czi	\\hih-fileserver.neurologie.uni-tuebingen.de\HIH\Public\Jorge\Immunofluorescence\Cell profiler\Exp.267\24h	2	0	1	1	0	1	43
11	50	K136Q_I_11.czi	\\hih-fileserver.neurologie.uni-tuebingen.de\HIH\Public\Jorge\Immunofluorescence\Cell profiler\Exp.267\24h	2	0	1	1	0	1	50
11	78	K136Q_I_11.czi	\\hih-fileserver.neurologie.uni-tuebingen.de\HIH\Public\Jorge\Immunofluorescence\Cell profiler\Exp.267\24h	2	0	1	1	0	1	78
11	89	K136Q_I_11.czi	\\hih-fileserver.neurologie.uni-tuebingen.de\HIH\Public\Jorge\Immunofluorescence\Cell profiler\Exp.267\24h	2	0	1	1	0	1	89
11	105	K136Q_I_11.czi	\\hih-fileserver.neurologie.uni-tuebingen.de\HIH\Public\Jorge\Immunofluorescence\Cell profiler\Exp.267\24h	2	0	1	1	0	1	105
11	120	K136Q_I_11.czi	\\hih-fileserver.neurologie.uni-tuebingen.de\HIH\Public\Jorge\Immunofluorescence\Cell profiler\Exp.267\24h	2	0	1	1	0	1	120
11	123	K136Q_I_11.czi	\\hih-fileserver.neurologie.uni-tuebingen.de\HIH\Public\Jorge\Immunofluorescence\Cell profiler\Exp.267\24h	2	0	1	1	0	1	123
11	133	K136Q_I_11.czi	\\hih-fileserver.neurologie.uni-tuebingen.de\HIH\Public\Jorge\Immunofluorescence\Cell profiler\Exp.267\24h	2	0	1	1	0	1	133
11	168	K136Q_I_11.czi	\\hih-fileserver.neurologie.uni-tuebingen.de\HIH\Public\Jorge\Immunofluorescence\Cell profiler\Exp.267\24h	2	0	1	1	0	1	168
11	174	K136Q_I_11.czi	\\hih-fileserver.neurologie.uni-tuebingen.de\HIH\Public\Jorge\Immunofluorescence\Cell profiler\Exp.267\24h	2	0	1	1	0	1	174
11	197	K136Q_I_11.czi	\\hih-fileserver.neurologie.uni-tuebingen.de\HIH\Public\Jorge\Immunofluorescence\Cell profiler\Exp.267\24h	2	0	1	1	0	1	197
12	1	K136Q_I_12.czi	\\hih-fileserver.neurologie.uni-tuebingen.de\HIH\Public\Jorge\Immunofluorescence\Cell profiler\Exp.267\24h	2	0	1	1	0	1	1
12	5	K136Q_I_12.czi	\\hih-fileserver.neurologie.uni-tuebingen.de\HIH\Public\Jorge\Immunofluorescence\Cell profiler\Exp.267\24h	2	0	1	1	0	1	5
12	74	K136Q_I_12.czi	\\hih-fileserver.neurologie.uni-tuebingen.de\HIH\Public\Jorge\Immunofluorescence\Cell profiler\Exp.267\24h	2	0	1	1	0	1	74
12	101	K136Q_I_12.czi	\\hih-fileserver.neurologie.uni-tuebingen.de\HIH\Public\Jorge\Immunofluorescence\Cell profiler\Exp.267\24h	2	0	1	1	0	1	101
12	194	K136Q_I_12.czi	\\hih-fileserver.neurologie.uni-tuebingen.de\HIH\Public\Jorge\Immunofluorescence\Cell profiler\Exp.267\24h	2	0	1	1	0	1	194
12	262	K136Q_I_12.czi	\\hih-fileserver.neurologie.uni-tuebingen.de\HIH\Public\Jorge\Immunofluorescence\Cell profiler\Exp.267\24h	2	0	1	1	0	1	262
12	323	K136Q_I_12.czi	\\hih-fileserver.neurologie.uni-tuebingen.de\HIH\Public\Jorge\Immunofluorescence\Cell profiler\Exp.267\24h	2	0	1	1	0	1	323
13	6	K136Q_I_13.czi	\\hih-fileserver.neurologie.uni-tuebingen.de\HIH\Public\Jorge\Immunofluorescence\Cell profiler\Exp.267\24h	2	0	1	1	0	1	6
13	13	K136Q_I_13.czi	\\hih-fileserver.neurologie.uni-tuebingen.de\HIH\Public\Jorge\Immunofluorescence\Cell profiler\Exp.267\24h	2	0	1	1	0	1	13
13	41	K136Q_I_13.czi	\\hih-fileserver.neurologie.uni-tuebingen.de\HIH\Public\Jorge\Immunofluorescence\Cell profiler\Exp.267\24h	2	0	1	1	0	1	41
13	46	K136Q_I_13.czi	\\hih-fileserver.neurologie.uni-tuebingen.de\HIH\Public\Jorge\Immunofluorescence\Cell profiler\Exp.267\24h	2	0	1	1	0	1	46
13	55	K136Q_I_13.czi	\\hih-fileserver.neurologie.uni-tuebingen.de\HIH\Public\Jorge\Immunofluorescence\Cell profiler\Exp.267\24h	2	0	1	1	0	1	55
13	80	K136Q_I_13.czi	\\hih-fileserver.neurologie.uni-tuebingen.de\HIH\Public\Jorge\Immunofluorescence\Cell profiler\Exp.267\24h	2	0	1	1	0	1	80
13	104	K136Q_I_13.czi	\\hih-fileserver.neurologie.uni-tuebingen.de\HIH\Public\Jorge\Immunofluorescence\Cell profiler\Exp.267\24h	2	0	1	1	0	1	104
13	137	K136Q_I_13.czi	\\hih-fileserver.neurologie.uni-tuebingen.de\HIH\Public\Jorge\Immunofluorescence\Cell profiler\Exp.267\24h	2	0	1	1	0	1	137
13	161	K136Q_I_13.czi	\\hih-fileserver.neurologie.uni-tuebingen.de\HIH\Public\Jorge\Immunofluorescence\Cell profiler\Exp.267\24h	2	0	1	1	0	1	161
13	163	K136Q_I_13.czi	\\hih-fileserver.neurologie.uni-tuebingen.de\HIH\Public\Jorge\Immunofluorescence\Cell profiler\Exp.267\24h	2	0	1	1	0	1	163
14	2	K136Q_I_14.czi	\\hih-fileserver.neurologie.uni-tuebingen.de\HIH\Public\Jorge\Immunofluorescence\Cell profiler\Exp.267\24h	2	0	1	1	0	1	2
14	8	K136Q_I_14.czi	\\hih-fileserver.neurologie.uni-tuebingen.de\HIH\Public\Jorge\Immunofluorescence\Cell profiler\Exp.267\24h	2	0	1	1	0	1	8
14	16	K136Q_I_14.czi	\\hih-fileserver.neurologie.uni-tuebingen.de\HIH\Public\Jorge\Immunofluorescence\Cell profiler\Exp.267\24h	2	0	1	1	0	1	16
14	135	K136Q_I_14.czi	\\hih-fileserver.neurologie.uni-tuebingen.de\HIH\Public\Jorge\Immunofluorescence\Cell profiler\Exp.267\24h	2	0	1	1	0	1	135
14	155	K136Q_I_14.czi	\\hih-fileserver.neurologie.uni-tuebingen.de\HIH\Public\Jorge\Immunofluorescence\Cell profiler\Exp.267\24h	2	0	1	1	0	1	155
15	14	K136Q_I_15.czi	\\hih-fileserver.neurologie.uni-tuebingen.de\HIH\Public\Jorge\Immunofluorescence\Cell profiler\Exp.267\24h	2	0	1	1	0	1	14
15	28	K136Q_I_15.czi	\\hih-fileserver.neurologie.uni-tuebingen.de\HIH\Public\Jorge\Immunofluorescence\Cell profiler\Exp.267\24h	2	0	1	1	0	1	28
15	114	K136Q_I_15.czi	\\hih-fileserver.neurologie.uni-tuebingen.de\HIH\Public\Jorge\Immunofluorescence\Cell profiler\Exp.267\24h	2	0	1	1	0	1	114
15	115	K136Q_I_15.czi	\\hih-fileserver.neurologie.uni-tuebingen.de\HIH\Public\Jorge\Immunofluorescence\Cell profiler\Exp.267\24h	2	0	1	1	0	1	115
15	125	K136Q_I_15.czi	\\hih-fileserver.neurologie.uni-tuebingen.de\HIH\Public\Jorge\Immunofluorescence\Cell profiler\Exp.267\24h	2	0	1	1	0	1	125
15	171	K136Q_I_15.czi	\\hih-fileserver.neurologie.uni-tuebingen.de\HIH\Public\Jorge\Immunofluorescence\Cell profiler\Exp.267\24h	2	0	1	1	0	1	171
15	202	K136Q_I_15.czi	\\hih-fileserver.neurologie.uni-tuebingen.de\HIH\Public\Jorge\Immunofluorescence\Cell profiler\Exp.267\24h	2	0	1	1	0	1	202
15	204	K136Q_I_15.czi	\\hih-fileserver.neurologie.uni-tuebingen.de\HIH\Public\Jorge\Immunofluorescence\Cell profiler\Exp.267\24h	2	0	1	1	0	1	204
16	6	K136Q_I_16.czi	\\hih-fileserver.neurologie.uni-tuebingen.de\HIH\Public\Jorge\Immunofluorescence\Cell profiler\Exp.267\24h	2	0	1	1	0	1	6
16	25	K136Q_I_16.czi	\\hih-fileserver.neurologie.uni-tuebingen.de\HIH\Public\Jorge\Immunofluorescence\Cell profiler\Exp.267\24h	2	0	1	1	0	1	25
16	41	K136Q_I_16.czi	\\hih-fileserver.neurologie.uni-tuebingen.de\HIH\Public\Jorge\Immunofluorescence\Cell profiler\Exp.267\24h	2	0	1	1	0	1	41
16	44	K136Q_I_16.czi	\\hih-fileserver.neurologie.uni-tuebingen.de\HIH\Public\Jorge\Immunofluorescence\Cell profiler\Exp.267\24h	2	0	1	1	0	1	44
16	70	K136Q_I_16.czi	\\hih-fileserver.neurologie.uni-tuebingen.de\HIH\Public\Jorge\Immunofluorescence\Cell profiler\Exp.267\24h	2	0	1	1	0	1	70
16	75	K136Q_I_16.czi	\\hih-fileserver.neurologie.uni-tuebingen.de\HIH\Public\Jorge\Immunofluorescence\Cell profiler\Exp.267\24h	2	0	1	1	0	1	75
16	125	K136Q_I_16.czi	\\hih-fileserver.neurologie.uni-tuebingen.de\HIH\Public\Jorge\Immunofluorescence\Cell profiler\Exp.267\24h	2	0	1	1	0	1	125
17	5	K136Q_I_17.czi	\\hih-fileserver.neurologie.uni-tuebingen.de\HIH\Public\Jorge\Immunofluorescence\Cell profiler\Exp.267\24h	2	0	1	1	0	1	5
17	6	K136Q_I_17.czi	\\hih-fileserver.neurologie.uni-tuebingen.de\HIH\Public\Jorge\Immunofluorescence\Cell profiler\Exp.267\24h	2	0	1	1	0	1	6
17	9	K136Q_I_17.czi	\\hih-fileserver.neurologie.uni-tuebingen.de\HIH\Public\Jorge\Immunofluorescence\Cell profiler\Exp.267\24h	2	0	1	1	0	1	9
17	33	K136Q_I_17.czi	\\hih-fileserver.neurologie.uni-tuebingen.de\HIH\Public\Jorge\Immunofluorescence\Cell profiler\Exp.267\24h	2	0	1	1	0	1	33
17	36	K136Q_I_17.czi	\\hih-fileserver.neurologie.uni-tuebingen.de\HIH\Public\Jorge\Immunofluorescence\Cell profiler\Exp.267\24h	2	0	1	1	0	1	36
17	100	K136Q_I_17.czi	\\hih-fileserver.neurologie.uni-tuebingen.de\HIH\Public\Jorge\Immunofluorescence\Cell profiler\Exp.267\24h	2	0	1	1	0	1	100
17	114	K136Q_I_17.czi	\\hih-fileserver.neurologie.uni-tuebingen.de\HIH\Public\Jorge\Immunofluorescence\Cell profiler\Exp.267\24h	2	0	1	1	0	1	114
17	176	K136Q_I_17.czi	\\hih-fileserver.neurologie.uni-tuebingen.de\HIH\Public\Jorge\Immunofluorescence\Cell profiler\Exp.267\24h	2	0	1	1	0	1	176
17	304	K136Q_I_17.czi	\\hih-fileserver.neurologie.uni-tuebingen.de\HIH\Public\Jorge\Immunofluorescence\Cell profiler\Exp.267\24h	2	0	1	1	0	1	304
17	316	K136Q_I_17.czi	\\hih-fileserver.neurologie.uni-tuebingen.de\HIH\Public\Jorge\Immunofluorescence\Cell profiler\Exp.267\24h	2	0	1	1	0	1	316
17	338	K136Q_I_17.czi	\\hih-fileserver.neurologie.uni-tuebingen.de\HIH\Public\Jorge\Immunofluorescence\Cell profiler\Exp.267\24h	2	0	1	1	0	1	338
17	348	K136Q_I_17.czi	\\hih-fileserver.neurologie.uni-tuebingen.de\HIH\Public\Jorge\Immunofluorescence\Cell profiler\Exp.267\24h	2	0	1	1	0	1	348
17	353	K136Q_I_17.czi	\\hih-fileserver.neurologie.uni-tuebingen.de\HIH\Public\Jorge\Immunofluorescence\Cell profiler\Exp.267\24h	2	0	1	1	0	1	353
17	361	K136Q_I_17.czi	\\hih-fileserver.neurologie.uni-tuebingen.de\HIH\Public\Jorge\Immunofluorescence\Cell profiler\Exp.267\24h	2	0	1	1	0	1	361
17	399	K136Q_I_17.czi	\\hih-fileserver.neurologie.uni-tuebingen.de\HIH\Public\Jorge\Immunofluorescence\Cell profiler\Exp.267\24h	2	0	1	1	0	1	399
17	427	K136Q_I_17.czi	\\hih-fileserver.neurologie.uni-tuebingen.de\HIH\Public\Jorge\Immunofluorescence\Cell profiler\Exp.267\24h	2	0	1	1	0	1	427
17	439	K136Q_I_17.czi	\\hih-fileserver.neurologie.uni-tuebingen.de\HIH\Public\Jorge\Immunofluorescence\Cell profiler\Exp.267\24h	2	0	1	1	0	1	439
17	465	K136Q_I_17.czi	\\hih-fileserver.neurologie.uni-tuebingen.de\HIH\Public\Jorge\Immunofluorescence\Cell profiler\Exp.267\24h	2	0	1	1	0	1	465
17	468	K136Q_I_17.czi	\\hih-fileserver.neurologie.uni-tuebingen.de\HIH\Public\Jorge\Immunofluorescence\Cell profiler\Exp.267\24h	2	0	1	1	0	1	468
17	477	K136Q_I_17.czi	\\hih-fileserver.neurologie.uni-tuebingen.de\HIH\Public\Jorge\Immunofluorescence\Cell profiler\Exp.267\24h	2	0	1	1	0	1	477
17	479	K136Q_I_17.czi	\\hih-fileserver.neurologie.uni-tuebingen.de\HIH\Public\Jorge\Immunofluorescence\Cell profiler\Exp.267\24h	2	0	1	1	0	1	479
17	507	K136Q_I_17.czi	\\hih-fileserver.neurologie.uni-tuebingen.de\HIH\Public\Jorge\Immunofluorescence\Cell profiler\Exp.267\24h	2	0	1	1	0	1	507
17	559	K136Q_I_17.czi	\\hih-fileserver.neurologie.uni-tuebingen.de\HIH\Public\Jorge\Immunofluorescence\Cell profiler\Exp.267\24h	2	0	1	1	0	1	559
1	16	K136Q_I_01.czi	\\hih-fileserver.neurologie.uni-tuebingen.de\HIH\Public\Jorge\Immunofluorescence\Cell profiler\Exp.267\24h	3	0.309208	1	1	3.41421	1	16
1	43	K136Q_I_01.czi	\\hih-fileserver.neurologie.uni-tuebingen.de\HIH\Public\Jorge\Immunofluorescence\Cell profiler\Exp.267\24h	3	0.309208	1	1	3.41421	1	43
1	170	K136Q_I_01.czi	\\hih-fileserver.neurologie.uni-tuebingen.de\HIH\Public\Jorge\Immunofluorescence\Cell profiler\Exp.267\24h	3	0.309208	1	1	3.41421	1	170
1	171	K136Q_I_01.czi	\\hih-fileserver.neurologie.uni-tuebingen.de\HIH\Public\Jorge\Immunofluorescence\Cell profiler\Exp.267\24h	3	0.309208	1	1	3.41421	1	171
1	242	K136Q_I_01.czi	\\hih-fileserver.neurologie.uni-tuebingen.de\HIH\Public\Jorge\Immunofluorescence\Cell profiler\Exp.267\24h	3	0.309208	1	1	3.41421	1	242
1	254	K136Q_I_01.czi	\\hih-fileserver.neurologie.uni-tuebingen.de\HIH\Public\Jorge\Immunofluorescence\Cell profiler\Exp.267\24h	3	0.0265258	1	1	1	1	254
1	265	K136Q_I_01.czi	\\hih-fileserver.neurologie.uni-tuebingen.de\HIH\Public\Jorge\Immunofluorescence\Cell profiler\Exp.267\24h	3	0.309208	1	1	3.41421	1	265
1	285	K136Q_I_01.czi	\\hih-fileserver.neurologie.uni-tuebingen.de\HIH\Public\Jorge\Immunofluorescence\Cell profiler\Exp.267\24h	3	0.0265258	1	1	1	1	285
1	357	K136Q_I_01.czi	\\hih-fileserver.neurologie.uni-tuebingen.de\HIH\Public\Jorge\Immunofluorescence\Cell profiler\Exp.267\24h	3	0.0265258	1	1	1	1	357
1	402	K136Q_I_01.czi	\\hih-fileserver.neurologie.uni-tuebingen.de\HIH\Public\Jorge\Immunofluorescence\Cell profiler\Exp.267\24h	3	0.0265258	1	1	1	1	402
1	414	K136Q_I_01.czi	\\hih-fileserver.neurologie.uni-tuebingen.de\HIH\Public\Jorge\Immunofluorescence\Cell profiler\Exp.267\24h	3	0.309208	1	1	3.41421	1	414
1	417	K136Q_I_01.czi	\\hih-fileserver.neurologie.uni-tuebingen.de\HIH\Public\Jorge\Immunofluorescence\Cell profiler\Exp.267\24h	3	0.309208	1	1	3.41421	1	417
1	423	K136Q_I_01.czi	\\hih-fileserver.neurologie.uni-tuebingen.de\HIH\Public\Jorge\Immunofluorescence\Cell profiler\Exp.267\24h	3	0.309208	1	1	3.41421	1	423
1	432	K136Q_I_01.czi	\\hih-fileserver.neurologie.uni-tuebingen.de\HIH\Public\Jorge\Immunofluorescence\Cell profiler\Exp.267\24h	3	0.309208	1	1	3.41421	1	432
1	446	K136Q_I_01.czi	\\hih-fileserver.neurologie.uni-tuebingen.de\HIH\Public\Jorge\Immunofluorescence\Cell profiler\Exp.267\24h	3	0.309208	1	1	3.41421	1	446
1	452	K136Q_I_01.czi	\\hih-fileserver.neurologie.uni-tuebingen.de\HIH\Public\Jorge\Immunofluorescence\Cell profiler\Exp.267\24h	3	0.309208	1	1	3.41421	1	452
1	456	K136Q_I_01.czi	\\hih-fileserver.neurologie.uni-tuebingen.de\HIH\Public\Jorge\Immunofluorescence\Cell profiler\Exp.267\24h	3	0.309208	1	1	3.41421	1	456
1	461	K136Q_I_01.czi	\\hih-fileserver.neurologie.uni-tuebingen.de\HIH\Public\Jorge\Immunofluorescence\Cell profiler\Exp.267\24h	3	0.309208	1	1	3.41421	1	461
1	463	K136Q_I_01.czi	\\hih-fileserver.neurologie.uni-tuebingen.de\HIH\Public\Jorge\Immunofluorescence\Cell profiler\Exp.267\24h	3	0.309208	1	1	3.41421	1	463
2	9	K136Q_I_02.czi	\\hih-fileserver.neurologie.uni-tuebingen.de\HIH\Public\Jorge\Immunofluorescence\Cell profiler\Exp.267\24h	3	0.309208	1	1	3.41421	1	9
2	11	K136Q_I_02.czi	\\hih-fileserver.neurologie.uni-tuebingen.de\HIH\Public\Jorge\Immunofluorescence\Cell profiler\Exp.267\24h	3	0.309208	1	1	3.41421	1	11
2	16	K136Q_I_02.czi	\\hih-fileserver.neurologie.uni-tuebingen.de\HIH\Public\Jorge\Immunofluorescence\Cell profiler\Exp.267\24h	3	0.309208	1	1	3.41421	1	16
2	29	K136Q_I_02.czi	\\hih-fileserver.neurologie.uni-tuebingen.de\HIH\Public\Jorge\Immunofluorescence\Cell profiler\Exp.267\24h	3	0.309208	1	1	3.41421	1	29
2	32	K136Q_I_02.czi	\\hih-fileserver.neurologie.uni-tuebingen.de\HIH\Public\Jorge\Immunofluorescence\Cell profiler\Exp.267\24h	3	0.309208	1	1	3.41421	1	32
2	38	K136Q_I_02.czi	\\hih-fileserver.neurologie.uni-tuebingen.de\HIH\Public\Jorge\Immunofluorescence\Cell profiler\Exp.267\24h	3	0.309208	1	1	3.41421	1	38
2	39	K136Q_I_02.czi	\\hih-fileserver.neurologie.uni-tuebingen.de\HIH\Public\Jorge\Immunofluorescence\Cell profiler\Exp.267\24h	3	0.309208	1	1	3.41421	1	39
2	49	K136Q_I_02.czi	\\hih-fileserver.neurologie.uni-tuebingen.de\HIH\Public\Jorge\Immunofluorescence\Cell profiler\Exp.267\24h	3	0.309208	1	1	3.41421	1	49
2	90	K136Q_I_02.czi	\\hih-fileserver.neurologie.uni-tuebingen.de\HIH\Public\Jorge\Immunofluorescence\Cell profiler\Exp.267\24h	3	0.309208	1	1	3.41421	1	90
2	112	K136Q_I_02.czi	\\hih-fileserver.neurologie.uni-tuebingen.de\HIH\Public\Jorge\Immunofluorescence\Cell profiler\Exp.267\24h	3	0.309208	1	1	3.41421	1	112
2	139	K136Q_I_02.czi	\\hih-fileserver.neurologie.uni-tuebingen.de\HIH\Public\Jorge\Immunofluorescence\Cell profiler\Exp.267\24h	3	0.309208	1	1	3.41421	1	139
2	141	K136Q_I_02.czi	\\hih-fileserver.neurologie.uni-tuebingen.de\HIH\Public\Jorge\Immunofluorescence\Cell profiler\Exp.267\24h	3	0.309208	1	1	3.41421	1	141
2	171	K136Q_I_02.czi	\\hih-fileserver.neurologie.uni-tuebingen.de\HIH\Public\Jorge\Immunofluorescence\Cell profiler\Exp.267\24h	3	0.309208	1	1	3.41421	1	171
2	186	K136Q_I_02.czi	\\hih-fileserver.neurologie.uni-tuebingen.de\HIH\Public\Jorge\Immunofluorescence\Cell profiler\Exp.267\24h	3	0.309208	1	1	3.41421	1	186
2	227	K136Q_I_02.czi	\\hih-fileserver.neurologie.uni-tuebingen.de\HIH\Public\Jorge\Immunofluorescence\Cell profiler\Exp.267\24h	3	0.0265258	1	1	1	1	227
2	285	K136Q_I_02.czi	\\hih-fileserver.neurologie.uni-tuebingen.de\HIH\Public\Jorge\Immunofluorescence\Cell profiler\Exp.267\24h	3	0.309208	1	1	3.41421	1	285
2	295	K136Q_I_02.czi	\\hih-fileserver.neurologie.uni-tuebingen.de\HIH\Public\Jorge\Immunofluorescence\Cell profiler\Exp.267\24h	3	0.309208	1	1	3.41421	1	295
2	301	K136Q_I_02.czi	\\hih-fileserver.neurologie.uni-tuebingen.de\HIH\Public\Jorge\Immunofluorescence\Cell profiler\Exp.267\24h	3	0.309208	1	1	3.41421	1	301
2	348	K136Q_I_02.czi	\\hih-fileserver.neurologie.uni-tuebingen.de\HIH\Public\Jorge\Immunofluorescence\Cell profiler\Exp.267\24h	3	0.309208	1	1	3.41421	1	348
2	378	K136Q_I_02.czi	\\hih-fileserver.neurologie.uni-tuebingen.de\HIH\Public\Jorge\Immunofluorescence\Cell profiler\Exp.267\24h	3	0.309208	1	1	3.41421	1	378
2	392	K136Q_I_02.czi	\\hih-fileserver.neurologie.uni-tuebingen.de\HIH\Public\Jorge\Immunofluorescence\Cell profiler\Exp.267\24h	3	0.309208	1	1	3.41421	1	392
2	401	K136Q_I_02.czi	\\hih-fileserver.neurologie.uni-tuebingen.de\HIH\Public\Jorge\Immunofluorescence\Cell profiler\Exp.267\24h	3	0.309208	1	1	3.41421	1	401
2	402	K136Q_I_02.czi	\\hih-fileserver.neurologie.uni-tuebingen.de\HIH\Public\Jorge\Immunofluorescence\Cell profiler\Exp.267\24h	3	0.309208	1	1	3.41421	1	402
3	2	K136Q_I_03.czi	\\hih-fileserver.neurologie.uni-tuebingen.de\HIH\Public\Jorge\Immunofluorescence\Cell profiler\Exp.267\24h	3	0.309208	1	1	3.41421	1	2
3	4	K136Q_I_03.czi	\\hih-fileserver.neurologie.uni-tuebingen.de\HIH\Public\Jorge\Immunofluorescence\Cell profiler\Exp.267\24h	3	0.309208	1	1	3.41421	1	4
3	36	K136Q_I_03.czi	\\hih-fileserver.neurologie.uni-tuebingen.de\HIH\Public\Jorge\Immunofluorescence\Cell profiler\Exp.267\24h	3	0.0265258	1	1	1	1	36
3	74	K136Q_I_03.czi	\\hih-fileserver.neurologie.uni-tuebingen.de\HIH\Public\Jorge\Immunofluorescence\Cell profiler\Exp.267\24h	3	0.309208	1	1	3.41421	1	74
3	90	K136Q_I_03.czi	\\hih-fileserver.neurologie.uni-tuebingen.de\HIH\Public\Jorge\Immunofluorescence\Cell profiler\Exp.267\24h	3	0.0265258	1	1	1	1	90
3	238	K136Q_I_03.czi	\\hih-fileserver.neurologie.uni-tuebingen.de\HIH\Public\Jorge\Immunofluorescence\Cell profiler\Exp.267\24h	3	0.0265258	1	1	1	1	238
3	240	K136Q_I_03.czi	\\hih-fileserver.neurologie.uni-tuebingen.de\HIH\Public\Jorge\Immunofluorescence\Cell profiler\Exp.267\24h	3	0.0265258	1	1	1	1	240
4	1	K136Q_I_04.czi	\\hih-fileserver.neurologie.uni-tuebingen.de\HIH\Public\Jorge\Immunofluorescence\Cell profiler\Exp.267\24h	3	0.309208	1	1	3.41421	1	1
4	2	K136Q_I_04.czi	\\hih-fileserver.neurologie.uni-tuebingen.de\HIH\Public\Jorge\Immunofluorescence\Cell profiler\Exp.267\24h	3	0.309208	1	1	3.41421	1	2
4	32	K136Q_I_04.czi	\\hih-fileserver.neurologie.uni-tuebingen.de\HIH\Public\Jorge\Immunofluorescence\Cell profiler\Exp.267\24h	3	0.309208	1	1	3.41421	1	32
4	58	K136Q_I_04.czi	\\hih-fileserver.neurologie.uni-tuebingen.de\HIH\Public\Jorge\Immunofluorescence\Cell profiler\Exp.267\24h	3	0.309208	1	1	3.41421	1	58
4	124	K136Q_I_04.czi	\\hih-fileserver.neurologie.uni-tuebingen.de\HIH\Public\Jorge\Immunofluorescence\Cell profiler\Exp.267\24h	3	0.309208	1	1	3.41421	1	124
4	147	K136Q_I_04.czi	\\hih-fileserver.neurologie.uni-tuebingen.de\HIH\Public\Jorge\Immunofluorescence\Cell profiler\Exp.267\24h	3	0.309208	1	1	3.41421	1	147
4	205	K136Q_I_04.czi	\\hih-fileserver.neurologie.uni-tuebingen.de\HIH\Public\Jorge\Immunofluorescence\Cell profiler\Exp.267\24h	3	0.309208	1	1	3.41421	1	205
4	212	K136Q_I_04.czi	\\hih-fileserver.neurologie.uni-tuebingen.de\HIH\Public\Jorge\Immunofluorescence\Cell profiler\Exp.267\24h	3	0.309208	1	1	3.41421	1	212
5	64	K136Q_I_05.czi	\\hih-fileserver.neurologie.uni-tuebingen.de\HIH\Public\Jorge\Immunofluorescence\Cell profiler\Exp.267\24h	3	0.309208	1	1	3.41421	1	64
5	73	K136Q_I_05.czi	\\hih-fileserver.neurologie.uni-tuebingen.de\HIH\Public\Jorge\Immunofluorescence\Cell profiler\Exp.267\24h	3	0.309208	1	1	3.41421	1	73
5	103	K136Q_I_05.czi	\\hih-fileserver.neurologie.uni-tuebingen.de\HIH\Public\Jorge\Immunofluorescence\Cell profiler\Exp.267\24h	3	0.309208	1	1	3.41421	1	103
5	106	K136Q_I_05.czi	\\hih-fileserver.neurologie.uni-tuebingen.de\HIH\Public\Jorge\Immunofluorescence\Cell profiler\Exp.267\24h	3	0.309208	1	1	3.41421	1	106
5	158	K136Q_I_05.czi	\\hih-fileserver.neurologie.uni-tuebingen.de\HIH\Public\Jorge\Immunofluorescence\Cell profiler\Exp.267\24h	3	0.309208	1	1	3.41421	1	158
5	174	K136Q_I_05.czi	\\hih-fileserver.neurologie.uni-tuebingen.de\HIH\Public\Jorge\Immunofluorescence\Cell profiler\Exp.267\24h	3	0.309208	1	1	3.41421	1	174
5	183	K136Q_I_05.czi	\\hih-fileserver.neurologie.uni-tuebingen.de\HIH\Public\Jorge\Immunofluorescence\Cell profiler\Exp.267\24h	3	0.309208	1	1	3.41421	1	183
5	198	K136Q_I_05.czi	\\hih-fileserver.neurologie.uni-tuebingen.de\HIH\Public\Jorge\Immunofluorescence\Cell profiler\Exp.267\24h	3	0.309208	1	1	3.41421	1	198
5	205	K136Q_I_05.czi	\\hih-fileserver.neurologie.uni-tuebingen.de\HIH\Public\Jorge\Immunofluorescence\Cell profiler\Exp.267\24h	3	0.309208	1	1	3.41421	1	205
5	214	K136Q_I_05.czi	\\hih-fileserver.neurologie.uni-tuebingen.de\HIH\Public\Jorge\Immunofluorescence\Cell profiler\Exp.267\24h	3	0.309208	1	1	3.41421	1	214
5	233	K136Q_I_05.czi	\\hih-fileserver.neurologie.uni-tuebingen.de\HIH\Public\Jorge\Immunofluorescence\Cell profiler\Exp.267\24h	3	0.309208	1	1	3.41421	1	233
5	238	K136Q_I_05.czi	\\hih-fileserver.neurologie.uni-tuebingen.de\HIH\Public\Jorge\Immunofluorescence\Cell profiler\Exp.267\24h	3	0.309208	1	1	3.41421	1	238
5	249	K136Q_I_05.czi	\\hih-fileserver.neurologie.uni-tuebingen.de\HIH\Public\Jorge\Immunofluorescence\Cell profiler\Exp.267\24h	3	0.309208	1	1	3.41421	1	249
5	251	K136Q_I_05.czi	\\hih-fileserver.neurologie.uni-tuebingen.de\HIH\Public\Jorge\Immunofluorescence\Cell profiler\Exp.267\24h	3	0.309208	1	1	3.41421	1	251
5	287	K136Q_I_05.czi	\\hih-fileserver.neurologie.uni-tuebingen.de\HIH\Public\Jorge\Immunofluorescence\Cell profiler\Exp.267\24h	3	0.309208	1	1	3.41421	1	287
5	295	K136Q_I_05.czi	\\hih-fileserver.neurologie.uni-tuebingen.de\HIH\Public\Jorge\Immunofluorescence\Cell profiler\Exp.267\24h	3	0.309208	1	1	3.41421	1	295
5	301	K136Q_I_05.czi	\\hih-fileserver.neurologie.uni-tuebingen.de\HIH\Public\Jorge\Immunofluorescence\Cell profiler\Exp.267\24h	3	0.309208	1	1	3.41421	1	301
5	322	K136Q_I_05.czi	\\hih-fileserver.neurologie.uni-tuebingen.de\HIH\Public\Jorge\Immunofluorescence\Cell profiler\Exp.267\24h	3	0.309208	1	1	3.41421	1	322
5	326	K136Q_I_05.czi	\\hih-fileserver.neurologie.uni-tuebingen.de\HIH\Public\Jorge\Immunofluorescence\Cell profiler\Exp.267\24h	3	0.309208	1	1	3.41421	1	326
5	366	K136Q_I_05.czi	\\hih-fileserver.neurologie.uni-tuebingen.de\HIH\Public\Jorge\Immunofluorescence\Cell profiler\Exp.267\24h	3	0.309208	1	1	3.41421	1	366
5	375	K136Q_I_05.czi	\\hih-fileserver.neurologie.uni-tuebingen.de\HIH\Public\Jorge\Immunofluorescence\Cell profiler\Exp.267\24h	3	0.309208	1	1	3.41421	1	375
5	393	K136Q_I_05.czi	\\hih-fileserver.neurologie.uni-tuebingen.de\HIH\Public\Jorge\Immunofluorescence\Cell profiler\Exp.267\24h	3	0.309208	1	1	3.41421	1	393
5	401	K136Q_I_05.czi	\\hih-fileserver.neurologie.uni-tuebingen.de\HIH\Public\Jorge\Immunofluorescence\Cell profiler\Exp.267\24h	3	0.0265258	1	1	1	1	401
5	416	K136Q_I_05.czi	\\hih-fileserver.neurologie.uni-tuebingen.de\HIH\Public\Jorge\Immunofluorescence\Cell profiler\Exp.267\24h	3	0.309208	1	1	3.41421	1	416
5	432	K136Q_I_05.czi	\\hih-fileserver.neurologie.uni-tuebingen.de\HIH\Public\Jorge\Immunofluorescence\Cell profiler\Exp.267\24h	3	0.309208	1	1	3.41421	1	432
5	433	K136Q_I_05.czi	\\hih-fileserver.neurologie.uni-tuebingen.de\HIH\Public\Jorge\Immunofluorescence\Cell profiler\Exp.267\24h	3	0.309208	1	1	3.41421	1	433
5	545	K136Q_I_05.czi	\\hih-fileserver.neurologie.uni-tuebingen.de\HIH\Public\Jorge\Immunofluorescence\Cell profiler\Exp.267\24h	3	0.0265258	1	1	1	1	545
6	1	K136Q_I_06.czi	\\hih-fileserver.neurologie.uni-tuebingen.de\HIH\Public\Jorge\Immunofluorescence\Cell profiler\Exp.267\24h	3	0.309208	1	1	3.41421	1	1
6	29	K136Q_I_06.czi	\\hih-fileserver.neurologie.uni-tuebingen.de\HIH\Public\Jorge\Immunofluorescence\Cell profiler\Exp.267\24h	3	0.309208	1	1	3.41421	1	29
6	34	K136Q_I_06.czi	\\hih-fileserver.neurologie.uni-tuebingen.de\HIH\Public\Jorge\Immunofluorescence\Cell profiler\Exp.267\24h	3	0.0265258	1	1	1	1	34
6	76	K136Q_I_06.czi	\\hih-fileserver.neurologie.uni-tuebingen.de\HIH\Public\Jorge\Immunofluorescence\Cell profiler\Exp.267\24h	3	0.0265258	1	1	1	1	76
6	78	K136Q_I_06.czi	\\hih-fileserver.neurologie.uni-tuebingen.de\HIH\Public\Jorge\Immunofluorescence\Cell profiler\Exp.267\24h	3	0.309208	1	1	3.41421	1	78
6	175	K136Q_I_06.czi	\\hih-fileserver.neurologie.uni-tuebingen.de\HIH\Public\Jorge\Immunofluorescence\Cell profiler\Exp.267\24h	3	0.309208	1	1	3.41421	1	175
6	177	K136Q_I_06.czi	\\hih-fileserver.neurologie.uni-tuebingen.de\HIH\Public\Jorge\Immunofluorescence\Cell profiler\Exp.267\24h	3	0.309208	1	1	3.41421	1	177
6	217	K136Q_I_06.czi	\\hih-fileserver.neurologie.uni-tuebingen.de\HIH\Public\Jorge\Immunofluorescence\Cell profiler\Exp.267\24h	3	0.309208	1	1	3.41421	1	217
6	242	K136Q_I_06.czi	\\hih-fileserver.neurologie.uni-tuebingen.de\HIH\Public\Jorge\Immunofluorescence\Cell profiler\Exp.267\24h	3	0.309208	1	1	3.41421	1	242
7	27	K136Q_I_07.czi	\\hih-fileserver.neurologie.uni-tuebingen.de\HIH\Public\Jorge\Immunofluorescence\Cell profiler\Exp.267\24h	3	0.0265258	1	1	1	1	27
7	94	K136Q_I_07.czi	\\hih-fileserver.neurologie.uni-tuebingen.de\HIH\Public\Jorge\Immunofluorescence\Cell profiler\Exp.267\24h	3	0.309208	1	1	3.41421	1	94
7	97	K136Q_I_07.czi	\\hih-fileserver.neurologie.uni-tuebingen.de\HIH\Public\Jorge\Immunofluorescence\Cell profiler\Exp.267\24h	3	0.0265258	1	1	1	1	97
7	146	K136Q_I_07.czi	\\hih-fileserver.neurologie.uni-tuebingen.de\HIH\Public\Jorge\Immunofluorescence\Cell profiler\Exp.267\24h	3	0.309208	1	1	3.41421	1	146
7	349	K136Q_I_07.czi	\\hih-fileserver.neurologie.uni-tuebingen.de\HIH\Public\Jorge\Immunofluorescence\Cell profiler\Exp.267\24h	3	0.309208	1	1	3.41421	1	349
7	350	K136Q_I_07.czi	\\hih-fileserver.neurologie.uni-tuebingen.de\HIH\Public\Jorge\Immunofluorescence\Cell profiler\Exp.267\24h	3	0.309208	1	1	3.41421	1	350
8	14	K136Q_I_08.czi	\\hih-fileserver.neurologie.uni-tuebingen.de\HIH\Public\Jorge\Immunofluorescence\Cell profiler\Exp.267\24h	3	0.309208	1	1	3.41421	1	14
8	114	K136Q_I_08.czi	\\hih-fileserver.neurologie.uni-tuebingen.de\HIH\Public\Jorge\Immunofluorescence\Cell profiler\Exp.267\24h	3	0.309208	1	1	3.41421	1	114
8	118	K136Q_I_08.czi	\\hih-fileserver.neurologie.uni-tuebingen.de\HIH\Public\Jorge\Immunofluorescence\Cell profiler\Exp.267\24h	3	0.309208	1	1	3.41421	1	118
8	139	K136Q_I_08.czi	\\hih-fileserver.neurologie.uni-tuebingen.de\HIH\Public\Jorge\Immunofluorescence\Cell profiler\Exp.267\24h	3	0.309208	1	1	3.41421	1	139
8	165	K136Q_I_08.czi	\\hih-fileserver.neurologie.uni-tuebingen.de\HIH\Public\Jorge\Immunofluorescence\Cell profiler\Exp.267\24h	3	0.309208	1	1	3.41421	1	165
8	171	K136Q_I_08.czi	\\hih-fileserver.neurologie.uni-tuebingen.de\HIH\Public\Jorge\Immunofluorescence\Cell profiler\Exp.267\24h	3	0.309208	1	1	3.41421	1	171
8	174	K136Q_I_08.czi	\\hih-fileserver.neurologie.uni-tuebingen.de\HIH\Public\Jorge\Immunofluorescence\Cell profiler\Exp.267\24h	3	0.309208	1	1	3.41421	1	174
8	175	K136Q_I_08.czi	\\hih-fileserver.neurologie.uni-tuebingen.de\HIH\Public\Jorge\Immunofluorescence\Cell profiler\Exp.267\24h	3	0.0265258	1	1	1	1	175
8	181	K136Q_I_08.czi	\\hih-fileserver.neurologie.uni-tuebingen.de\HIH\Public\Jorge\Immunofluorescence\Cell profiler\Exp.267\24h	3	0.0265258	1	1	1	1	181
8	194	K136Q_I_08.czi	\\hih-fileserver.neurologie.uni-tuebingen.de\HIH\Public\Jorge\Immunofluorescence\Cell profiler\Exp.267\24h	3	0.309208	1	1	3.41421	1	194
8	216	K136Q_I_08.czi	\\hih-fileserver.neurologie.uni-tuebingen.de\HIH\Public\Jorge\Immunofluorescence\Cell profiler\Exp.267\24h	3	0.0265258	1	1	1	1	216
8	221	K136Q_I_08.czi	\\hih-fileserver.neurologie.uni-tuebingen.de\HIH\Public\Jorge\Immunofluorescence\Cell profiler\Exp.267\24h	3	0.309208	1	1	3.41421	1	221
8	338	K136Q_I_08.czi	\\hih-fileserver.neurologie.uni-tuebingen.de\HIH\Public\Jorge\Immunofluorescence\Cell profiler\Exp.267\24h	3	0.309208	1	1	3.41421	1	338
8	421	K136Q_I_08.czi	\\hih-fileserver.neurologie.uni-tuebingen.de\HIH\Public\Jorge\Immunofluorescence\Cell profiler\Exp.267\24h	3	0.309208	1	1	3.41421	1	421
8	436	K136Q_I_08.czi	\\hih-fileserver.neurologie.uni-tuebingen.de\HIH\Public\Jorge\Immunofluorescence\Cell profiler\Exp.267\24h	3	0.309208	1	1	3.41421	1	436
8	445	K136Q_I_08.czi	\\hih-fileserver.neurologie.uni-tuebingen.de\HIH\Public\Jorge\Immunofluorescence\Cell profiler\Exp.267\24h	3	0.038651	1	1	1.20711	0.75	445
8	450	K136Q_I_08.czi	\\hih-fileserver.neurologie.uni-tuebingen.de\HIH\Public\Jorge\Immunofluorescence\Cell profiler\Exp.267\24h	3	0.309208	1	1	3.41421	1	450
8	456	K136Q_I_08.czi	\\hih-fileserver.neurologie.uni-tuebingen.de\HIH\Public\Jorge\Immunofluorescence\Cell profiler\Exp.267\24h	3	0.309208	1	1	3.41421	1	456
8	465	K136Q_I_08.czi	\\hih-fileserver.neurologie.uni-tuebingen.de\HIH\Public\Jorge\Immunofluorescence\Cell profiler\Exp.267\24h	3	0.0265258	1	1	1	1	465
8	557	K136Q_I_08.czi	\\hih-fileserver.neurologie.uni-tuebingen.de\HIH\Public\Jorge\Immunofluorescence\Cell profiler\Exp.267\24h	3	0.309208	1	1	3.41421	1	557
8	583	K136Q_I_08.czi	\\hih-fileserver.neurologie.uni-tuebingen.de\HIH\Public\Jorge\Immunofluorescence\Cell profiler\Exp.267\24h	3	0.309208	1	1	3.41421	1	583
8	615	K136Q_I_08.czi	\\hih-fileserver.neurologie.uni-tuebingen.de\HIH\Public\Jorge\Immunofluorescence\Cell profiler\Exp.267\24h	3	0.309208	1	1	3.41421	1	615
8	616	K136Q_I_08.czi	\\hih-fileserver.neurologie.uni-tuebingen.de\HIH\Public\Jorge\Immunofluorescence\Cell profiler\Exp.267\24h	3	0.0265258	1	1	1	1	616
8	624	K136Q_I_08.czi	\\hih-fileserver.neurologie.uni-tuebingen.de\HIH\Public\Jorge\Immunofluorescence\Cell profiler\Exp.267\24h	3	0.309208	1	1	3.41421	1	624
8	625	K136Q_I_08.czi	\\hih-fileserver.neurologie.uni-tuebingen.de\HIH\Public\Jorge\Immunofluorescence\Cell profiler\Exp.267\24h	3	0.0265258	1	1	1	1	625
9	7	K136Q_I_09.czi	\\hih-fileserver.neurologie.uni-tuebingen.de\HIH\Public\Jorge\Immunofluorescence\Cell profiler\Exp.267\24h	3	0.309208	1	1	3.41421	1	7
9	9	K136Q_I_09.czi	\\hih-fileserver.neurologie.uni-tuebingen.de\HIH\Public\Jorge\Immunofluorescence\Cell profiler\Exp.267\24h	3	0.0265258	1	1	1	1	9
9	11	K136Q_I_09.czi	\\hih-fileserver.neurologie.uni-tuebingen.de\HIH\Public\Jorge\Immunofluorescence\Cell profiler\Exp.267\24h	3	0.0265258	1	1	1	1	11
9	14	K136Q_I_09.czi	\\hih-fileserver.neurologie.uni-tuebingen.de\HIH\Public\Jorge\Immunofluorescence\Cell profiler\Exp.267\24h	3	0.309208	1	1	3.41421	1	14
9	38	K136Q_I_09.czi	\\hih-fileserver.neurologie.uni-tuebingen.de\HIH\Public\Jorge\Immunofluorescence\Cell profiler\Exp.267\24h	3	0.309208	1	1	3.41421	1	38
9	42	K136Q_I_09.czi	\\hih-fileserver.neurologie.uni-tuebingen.de\HIH\Public\Jorge\Immunofluorescence\Cell profiler\Exp.267\24h	3	0.309208	1	1	3.41421	1	42
9	55	K136Q_I_09.czi	\\hih-fileserver.neurologie.uni-tuebingen.de\HIH\Public\Jorge\Immunofluorescence\Cell profiler\Exp.267\24h	3	0.309208	1	1	3.41421	1	55
9	84	K136Q_I_09.czi	\\hih-fileserver.neurologie.uni-tuebingen.de\HIH\Public\Jorge\Immunofluorescence\Cell profiler\Exp.267\24h	3	0.309208	1	1	3.41421	1	84
9	120	K136Q_I_09.czi	\\hih-fileserver.neurologie.uni-tuebingen.de\HIH\Public\Jorge\Immunofluorescence\Cell profiler\Exp.267\24h	3	0.309208	1	1	3.41421	1	120
9	139	K136Q_I_09.czi	\\hih-fileserver.neurologie.uni-tuebingen.de\HIH\Public\Jorge\Immunofluorescence\Cell profiler\Exp.267\24h	3	0.309208	1	1	3.41421	1	139
9	143	K136Q_I_09.czi	\\hih-fileserver.neurologie.uni-tuebingen.de\HIH\Public\Jorge\Immunofluorescence\Cell profiler\Exp.267\24h	3	0.309208	1	1	3.41421	1	143
9	145	K136Q_I_09.czi	\\hih-fileserver.neurologie.uni-tuebingen.de\HIH\Public\Jorge\Immunofluorescence\Cell profiler\Exp.267\24h	3	0.309208	1	1	3.41421	1	145
9	170	K136Q_I_09.czi	\\hih-fileserver.neurologie.uni-tuebingen.de\HIH\Public\Jorge\Immunofluorescence\Cell profiler\Exp.267\24h	3	0.309208	1	1	3.41421	1	170
9	176	K136Q_I_09.czi	\\hih-fileserver.neurologie.uni-tuebingen.de\HIH\Public\Jorge\Immunofluorescence\Cell profiler\Exp.267\24h	3	0.309208	1	1	3.41421	1	176
9	183	K136Q_I_09.czi	\\hih-fileserver.neurologie.uni-tuebingen.de\HIH\Public\Jorge\Immunofluorescence\Cell profiler\Exp.267\24h	3	0.0265258	1	1	1	1	183
9	186	K136Q_I_09.czi	\\hih-fileserver.neurologie.uni-tuebingen.de\HIH\Public\Jorge\Immunofluorescence\Cell profiler\Exp.267\24h	3	0.309208	1	1	3.41421	1	186
9	188	K136Q_I_09.czi	\\hih-fileserver.neurologie.uni-tuebingen.de\HIH\Public\Jorge\Immunofluorescence\Cell profiler\Exp.267\24h	3	0.309208	1	1	3.41421	1	188
9	194	K136Q_I_09.czi	\\hih-fileserver.neurologie.uni-tuebingen.de\HIH\Public\Jorge\Immunofluorescence\Cell profiler\Exp.267\24h	3	0.309208	1	1	3.41421	1	194
9	238	K136Q_I_09.czi	\\hih-fileserver.neurologie.uni-tuebingen.de\HIH\Public\Jorge\Immunofluorescence\Cell profiler\Exp.267\24h	3	0.309208	1	1	3.41421	1	238
9	266	K136Q_I_09.czi	\\hih-fileserver.neurologie.uni-tuebingen.de\HIH\Public\Jorge\Immunofluorescence\Cell profiler\Exp.267\24h	3	0.309208	1	1	3.41421	1	266
9	285	K136Q_I_09.czi	\\hih-fileserver.neurologie.uni-tuebingen.de\HIH\Public\Jorge\Immunofluorescence\Cell profiler\Exp.267\24h	3	0.309208	1	1	3.41421	1	285
9	295	K136Q_I_09.czi	\\hih-fileserver.neurologie.uni-tuebingen.de\HIH\Public\Jorge\Immunofluorescence\Cell profiler\Exp.267\24h	3	0.309208	1	1	3.41421	1	295
9	325	K136Q_I_09.czi	\\hih-fileserver.neurologie.uni-tuebingen.de\HIH\Public\Jorge\Immunofluorescence\Cell profiler\Exp.267\24h	3	0.309208	1	1	3.41421	1	325
9	326	K136Q_I_09.czi	\\hih-fileserver.neurologie.uni-tuebingen.de\HIH\Public\Jorge\Immunofluorescence\Cell profiler\Exp.267\24h	3	0.309208	1	1	3.41421	1	326
9	343	K136Q_I_09.czi	\\hih-fileserver.neurologie.uni-tuebingen.de\HIH\Public\Jorge\Immunofluorescence\Cell profiler\Exp.267\24h	3	0.309208	1	1	3.41421	1	343
9	358	K136Q_I_09.czi	\\hih-fileserver.neurologie.uni-tuebingen.de\HIH\Public\Jorge\Immunofluorescence\Cell profiler\Exp.267\24h	3	0.309208	1	1	3.41421	1	358
9	389	K136Q_I_09.czi	\\hih-fileserver.neurologie.uni-tuebingen.de\HIH\Public\Jorge\Immunofluorescence\Cell profiler\Exp.267\24h	3	0.309208	1	1	3.41421	1	389
9	394	K136Q_I_09.czi	\\hih-fileserver.neurologie.uni-tuebingen.de\HIH\Public\Jorge\Immunofluorescence\Cell profiler\Exp.267\24h	3	0.309208	1	1	3.41421	1	394
9	397	K136Q_I_09.czi	\\hih-fileserver.neurologie.uni-tuebingen.de\HIH\Public\Jorge\Immunofluorescence\Cell profiler\Exp.267\24h	3	0.309208	1	1	3.41421	1	397
9	426	K136Q_I_09.czi	\\hih-fileserver.neurologie.uni-tuebingen.de\HIH\Public\Jorge\Immunofluorescence\Cell profiler\Exp.267\24h	3	0.309208	1	1	3.41421	1	426
9	510	K136Q_I_09.czi	\\hih-fileserver.neurologie.uni-tuebingen.de\HIH\Public\Jorge\Immunofluorescence\Cell profiler\Exp.267\24h	3	0.309208	1	1	3.41421	1	510
9	511	K136Q_I_09.czi	\\hih-fileserver.neurologie.uni-tuebingen.de\HIH\Public\Jorge\Immunofluorescence\Cell profiler\Exp.267\24h	3	0.0265258	1	1	1	1	511
9	515	K136Q_I_09.czi	\\hih-fileserver.neurologie.uni-tuebingen.de\HIH\Public\Jorge\Immunofluorescence\Cell profiler\Exp.267\24h	3	0.309208	1	1	3.41421	1	515
9	539	K136Q_I_09.czi	\\hih-fileserver.neurologie.uni-tuebingen.de\HIH\Public\Jorge\Immunofluorescence\Cell profiler\Exp.267\24h	3	0.0265258	1	1	1	1	539
9	547	K136Q_I_09.czi	\\hih-fileserver.neurologie.uni-tuebingen.de\HIH\Public\Jorge\Immunofluorescence\Cell profiler\Exp.267\24h	3	0.309208	1	1	3.41421	1	547
9	585	K136Q_I_09.czi	\\hih-fileserver.neurologie.uni-tuebingen.de\HIH\Public\Jorge\Immunofluorescence\Cell profiler\Exp.267\24h	3	0.309208	1	1	3.41421	1	585
9	612	K136Q_I_09.czi	\\hih-fileserver.neurologie.uni-tuebingen.de\HIH\Public\Jorge\Immunofluorescence\Cell profiler\Exp.267\24h	3	0.309208	1	1	3.41421	1	612
9	631	K136Q_I_09.czi	\\hih-fileserver.neurologie.uni-tuebingen.de\HIH\Public\Jorge\Immunofluorescence\Cell profiler\Exp.267\24h	3	0.0265258	1	1	1	1	631
9	660	K136Q_I_09.czi	\\hih-fileserver.neurologie.uni-tuebingen.de\HIH\Public\Jorge\Immunofluorescence\Cell profiler\Exp.267\24h	3	0.309208	1	1	3.41421	1	660
9	679	K136Q_I_09.czi	\\hih-fileserver.neurologie.uni-tuebingen.de\HIH\Public\Jorge\Immunofluorescence\Cell profiler\Exp.267\24h	3	0.309208	1	1	3.41421	1	679
9	771	K136Q_I_09.czi	\\hih-fileserver.neurologie.uni-tuebingen.de\HIH\Public\Jorge\Immunofluorescence\Cell profiler\Exp.267\24h	3	0.309208	1	1	3.41421	1	771
9	775	K136Q_I_09.czi	\\hih-fileserver.neurologie.uni-tuebingen.de\HIH\Public\Jorge\Immunofluorescence\Cell profiler\Exp.267\24h	3	0.309208	1	1	3.41421	1	775
9	832	K136Q_I_09.czi	\\hih-fileserver.neurologie.uni-tuebingen.de\HIH\Public\Jorge\Immunofluorescence\Cell profiler\Exp.267\24h	3	0.309208	1	1	3.41421	1	832
9	837	K136Q_I_09.czi	\\hih-fileserver.neurologie.uni-tuebingen.de\HIH\Public\Jorge\Immunofluorescence\Cell profiler\Exp.267\24h	3	0.309208	1	1	3.41421	1	837
9	848	K136Q_I_09.czi	\\hih-fileserver.neurologie.uni-tuebingen.de\HIH\Public\Jorge\Immunofluorescence\Cell profiler\Exp.267\24h	3	0.309208	1	1	3.41421	1	848
9	854	K136Q_I_09.czi	\\hih-fileserver.neurologie.uni-tuebingen.de\HIH\Public\Jorge\Immunofluorescence\Cell profiler\Exp.267\24h	3	0.0265258	1	1	1	1	854
9	897	K136Q_I_09.czi	\\hih-fileserver.neurologie.uni-tuebingen.de\HIH\Public\Jorge\Immunofluorescence\Cell profiler\Exp.267\24h	3	0.309208	1	1	3.41421	1	897
9	916	K136Q_I_09.czi	\\hih-fileserver.neurologie.uni-tuebingen.de\HIH\Public\Jorge\Immunofluorescence\Cell profiler\Exp.267\24h	3	0.038651	1	1	1.20711	0.75	916
9	940	K136Q_I_09.czi	\\hih-fileserver.neurologie.uni-tuebingen.de\HIH\Public\Jorge\Immunofluorescence\Cell profiler\Exp.267\24h	3	0.0265258	1	1	1	1	940
9	943	K136Q_I_09.czi	\\hih-fileserver.neurologie.uni-tuebingen.de\HIH\Public\Jorge\Immunofluorescence\Cell profiler\Exp.267\24h	3	0.309208	1	1	3.41421	1	943
9	953	K136Q_I_09.czi	\\hih-fileserver.neurologie.uni-tuebingen.de\HIH\Public\Jorge\Immunofluorescence\Cell profiler\Exp.267\24h	3	0.309208	1	1	3.41421	1	953
9	966	K136Q_I_09.czi	\\hih-fileserver.neurologie.uni-tuebingen.de\HIH\Public\Jorge\Immunofluorescence\Cell profiler\Exp.267\24h	3	0.309208	1	1	3.41421	1	966
9	984	K136Q_I_09.czi	\\hih-fileserver.neurologie.uni-tuebingen.de\HIH\Public\Jorge\Immunofluorescence\Cell profiler\Exp.267\24h	3	0.309208	1	1	3.41421	1	984
9	1053	K136Q_I_09.czi	\\hih-fileserver.neurologie.uni-tuebingen.de\HIH\Public\Jorge\Immunofluorescence\Cell profiler\Exp.267\24h	3	0.309208	1	1	3.41421	1	1053
9	1054	K136Q_I_09.czi	\\hih-fileserver.neurologie.uni-tuebingen.de\HIH\Public\Jorge\Immunofluorescence\Cell profiler\Exp.267\24h	3	0.309208	1	1	3.41421	1	1054
9	1075	K136Q_I_09.czi	\\hih-fileserver.neurologie.uni-tuebingen.de\HIH\Public\Jorge\Immunofluorescence\Cell profiler\Exp.267\24h	3	0.309208	1	1	3.41421	1	1075
9	1079	K136Q_I_09.czi	\\hih-fileserver.neurologie.uni-tuebingen.de\HIH\Public\Jorge\Immunofluorescence\Cell profiler\Exp.267\24h	3	0.038651	1	1	1.20711	0.75	1079
9	1087	K136Q_I_09.czi	\\hih-fileserver.neurologie.uni-tuebingen.de\HIH\Public\Jorge\Immunofluorescence\Cell profiler\Exp.267\24h	3	0.309208	1	1	3.41421	1	1087
9	1095	K136Q_I_09.czi	\\hih-fileserver.neurologie.uni-tuebingen.de\HIH\Public\Jorge\Immunofluorescence\Cell profiler\Exp.267\24h	3	0.309208	1	1	3.41421	1	1095
9	1097	K136Q_I_09.czi	\\hih-fileserver.neurologie.uni-tuebingen.de\HIH\Public\Jorge\Immunofluorescence\Cell profiler\Exp.267\24h	3	0.309208	1	1	3.41421	1	1097
9	1108	K136Q_I_09.czi	\\hih-fileserver.neurologie.uni-tuebingen.de\HIH\Public\Jorge\Immunofluorescence\Cell profiler\Exp.267\24h	3	0.309208	1	1	3.41421	1	1108
9	1109	K136Q_I_09.czi	\\hih-fileserver.neurologie.uni-tuebingen.de\HIH\Public\Jorge\Immunofluorescence\Cell profiler\Exp.267\24h	3	0.309208	1	1	3.41421	1	1109
9	1115	K136Q_I_09.czi	\\hih-fileserver.neurologie.uni-tuebingen.de\HIH\Public\Jorge\Immunofluorescence\Cell profiler\Exp.267\24h	3	0.309208	1	1	3.41421	1	1115
9	1117	K136Q_I_09.czi	\\hih-fileserver.neurologie.uni-tuebingen.de\HIH\Public\Jorge\Immunofluorescence\Cell profiler\Exp.267\24h	3	0.309208	1	1	3.41421	1	1117
9	1119	K136Q_I_09.czi	\\hih-fileserver.neurologie.uni-tuebingen.de\HIH\Public\Jorge\Immunofluorescence\Cell profiler\Exp.267\24h	3	0.038651	1	1	1.20711	0.75	1119
9	1120	K136Q_I_09.czi	\\hih-fileserver.neurologie.uni-tuebingen.de\HIH\Public\Jorge\Immunofluorescence\Cell profiler\Exp.267\24h	3	0.309208	1	1	3.41421	1	1120
9	1124	K136Q_I_09.czi	\\hih-fileserver.neurologie.uni-tuebingen.de\HIH\Public\Jorge\Immunofluorescence\Cell profiler\Exp.267\24h	3	0.309208	1	1	3.41421	1	1124
9	1130	K136Q_I_09.czi	\\hih-fileserver.neurologie.uni-tuebingen.de\HIH\Public\Jorge\Immunofluorescence\Cell profiler\Exp.267\24h	3	0.309208	1	1	3.41421	1	1130
9	1135	K136Q_I_09.czi	\\hih-fileserver.neurologie.uni-tuebingen.de\HIH\Public\Jorge\Immunofluorescence\Cell profiler\Exp.267\24h	3	0.309208	1	1	3.41421	1	1135
9	1138	K136Q_I_09.czi	\\hih-fileserver.neurologie.uni-tuebingen.de\HIH\Public\Jorge\Immunofluorescence\Cell profiler\Exp.267\24h	3	0.0265258	1	1	1	1	1138
9	1154	K136Q_I_09.czi	\\hih-fileserver.neurologie.uni-tuebingen.de\HIH\Public\Jorge\Immunofluorescence\Cell profiler\Exp.267\24h	3	0.309208	1	1	3.41421	1	1154
9	1156	K136Q_I_09.czi	\\hih-fileserver.neurologie.uni-tuebingen.de\HIH\Public\Jorge\Immunofluorescence\Cell profiler\Exp.267\24h	3	0.309208	1	1	3.41421	1	1156
9	1163	K136Q_I_09.czi	\\hih-fileserver.neurologie.uni-tuebingen.de\HIH\Public\Jorge\Immunofluorescence\Cell profiler\Exp.267\24h	3	0.309208	1	1	3.41421	1	1163
9	1165	K136Q_I_09.czi	\\hih-fileserver.neurologie.uni-tuebingen.de\HIH\Public\Jorge\Immunofluorescence\Cell profiler\Exp.267\24h	3	0.309208	1	1	3.41421	1	1165
9	1180	K136Q_I_09.czi	\\hih-fileserver.neurologie.uni-tuebingen.de\HIH\Public\Jorge\Immunofluorescence\Cell profiler\Exp.267\24h	3	0.309208	1	1	3.41421	1	1180
9	1200	K136Q_I_09.czi	\\hih-fileserver.neurologie.uni-tuebingen.de\HIH\Public\Jorge\Immunofluorescence\Cell profiler\Exp.267\24h	3	0.309208	1	1	3.41421	1	1200
9	1208	K136Q_I_09.czi	\\hih-fileserver.neurologie.uni-tuebingen.de\HIH\Public\Jorge\Immunofluorescence\Cell profiler\Exp.267\24h	3	0.309208	1	1	3.41421	1	1208
9	1231	K136Q_I_09.czi	\\hih-fileserver.neurologie.uni-tuebingen.de\HIH\Public\Jorge\Immunofluorescence\Cell profiler\Exp.267\24h	3	0.309208	1	1	3.41421	1	1231
9	1234	K136Q_I_09.czi	\\hih-fileserver.neurologie.uni-tuebingen.de\HIH\Public\Jorge\Immunofluorescence\Cell profiler\Exp.267\24h	3	0.309208	1	1	3.41421	1	1234
9	1235	K136Q_I_09.czi	\\hih-fileserver.neurologie.uni-tuebingen.de\HIH\Public\Jorge\Immunofluorescence\Cell profiler\Exp.267\24h	3	0.309208	1	1	3.41421	1	1235
9	1260	K136Q_I_09.czi	\\hih-fileserver.neurologie.uni-tuebingen.de\HIH\Public\Jorge\Immunofluorescence\Cell profiler\Exp.267\24h	3	0.309208	1	1	3.41421	1	1260
9	1261	K136Q_I_09.czi	\\hih-fileserver.neurologie.uni-tuebingen.de\HIH\Public\Jorge\Immunofluorescence\Cell profiler\Exp.267\24h	3	0.309208	1	1	3.41421	1	1261
9	1270	K136Q_I_09.czi	\\hih-fileserver.neurologie.uni-tuebingen.de\HIH\Public\Jorge\Immunofluorescence\Cell profiler\Exp.267\24h	3	0.038651	1	1	1.20711	0.75	1270
9	1349	K136Q_I_09.czi	\\hih-fileserver.neurologie.uni-tuebingen.de\HIH\Public\Jorge\Immunofluorescence\Cell profiler\Exp.267\24h	3	0.309208	1	1	3.41421	1	1349
9	1363	K136Q_I_09.czi	\\hih-fileserver.neurologie.uni-tuebingen.de\HIH\Public\Jorge\Immunofluorescence\Cell profiler\Exp.267\24h	3	0.309208	1	1	3.41421	1	1363
9	1377	K136Q_I_09.czi	\\hih-fileserver.neurologie.uni-tuebingen.de\HIH\Public\Jorge\Immunofluorescence\Cell profiler\Exp.267\24h	3	0.309208	1	1	3.41421	1	1377
9	1378	K136Q_I_09.czi	\\hih-fileserver.neurologie.uni-tuebingen.de\HIH\Public\Jorge\Immunofluorescence\Cell profiler\Exp.267\24h	3	0.0265258	1	1	1	1	1378
9	1396	K136Q_I_09.czi	\\hih-fileserver.neurologie.uni-tuebingen.de\HIH\Public\Jorge\Immunofluorescence\Cell profiler\Exp.267\24h	3	0.309208	1	1	3.41421	1	1396
9	1398	K136Q_I_09.czi	\\hih-fileserver.neurologie.uni-tuebingen.de\HIH\Public\Jorge\Immunofluorescence\Cell profiler\Exp.267\24h	3	0.309208	1	1	3.41421	1	1398
9	1438	K136Q_I_09.czi	\\hih-fileserver.neurologie.uni-tuebingen.de\HIH\Public\Jorge\Immunofluorescence\Cell profiler\Exp.267\24h	3	0.309208	1	1	3.41421	1	1438
9	1452	K136Q_I_09.czi	\\hih-fileserver.neurologie.uni-tuebingen.de\HIH\Public\Jorge\Immunofluorescence\Cell profiler\Exp.267\24h	3	0.309208	1	1	3.41421	1	1452
9	1453	K136Q_I_09.czi	\\hih-fileserver.neurologie.uni-tuebingen.de\HIH\Public\Jorge\Immunofluorescence\Cell profiler\Exp.267\24h	3	0.309208	1	1	3.41421	1	1453
9	1459	K136Q_I_09.czi	\\hih-fileserver.neurologie.uni-tuebingen.de\HIH\Public\Jorge\Immunofluorescence\Cell profiler\Exp.267\24h	3	0.309208	1	1	3.41421	1	1459
9	1470	K136Q_I_09.czi	\\hih-fileserver.neurologie.uni-tuebingen.de\HIH\Public\Jorge\Immunofluorescence\Cell profiler\Exp.267\24h	3	0.309208	1	1	3.41421	1	1470
9	1477	K136Q_I_09.czi	\\hih-fileserver.neurologie.uni-tuebingen.de\HIH\Public\Jorge\Immunofluorescence\Cell profiler\Exp.267\24h	3	0.309208	1	1	3.41421	1	1477
9	1484	K136Q_I_09.czi	\\hih-fileserver.neurologie.uni-tuebingen.de\HIH\Public\Jorge\Immunofluorescence\Cell profiler\Exp.267\24h	3	0.309208	1	1	3.41421	1	1484
10	12	K136Q_I_10.czi	\\hih-fileserver.neurologie.uni-tuebingen.de\HIH\Public\Jorge\Immunofluorescence\Cell profiler\Exp.267\24h	3	0.309208	1	1	3.41421	1	12
10	26	K136Q_I_10.czi	\\hih-fileserver.neurologie.uni-tuebingen.de\HIH\Public\Jorge\Immunofluorescence\Cell profiler\Exp.267\24h	3	0.309208	1	1	3.41421	1	26
10	49	K136Q_I_10.czi	\\hih-fileserver.neurologie.uni-tuebingen.de\HIH\Public\Jorge\Immunofluorescence\Cell profiler\Exp.267\24h	3	0.309208	1	1	3.41421	1	49
10	65	K136Q_I_10.czi	\\hih-fileserver.neurologie.uni-tuebingen.de\HIH\Public\Jorge\Immunofluorescence\Cell profiler\Exp.267\24h	3	0.309208	1	1	3.41421	1	65
10	73	K136Q_I_10.czi	\\hih-fileserver.neurologie.uni-tuebingen.de\HIH\Public\Jorge\Immunofluorescence\Cell profiler\Exp.267\24h	3	0.309208	1	1	3.41421	1	73
10	92	K136Q_I_10.czi	\\hih-fileserver.neurologie.uni-tuebingen.de\HIH\Public\Jorge\Immunofluorescence\Cell profiler\Exp.267\24h	3	0.309208	1	1	3.41421	1	92
10	137	K136Q_I_10.czi	\\hih-fileserver.neurologie.uni-tuebingen.de\HIH\Public\Jorge\Immunofluorescence\Cell profiler\Exp.267\24h	3	0	1	1	0	0.6	137
10	141	K136Q_I_10.czi	\\hih-fileserver.neurologie.uni-tuebingen.de\HIH\Public\Jorge\Immunofluorescence\Cell profiler\Exp.267\24h	3	0.0265258	1	1	1	1	141
10	144	K136Q_I_10.czi	\\hih-fileserver.neurologie.uni-tuebingen.de\HIH\Public\Jorge\Immunofluorescence\Cell profiler\Exp.267\24h	3	0.309208	1	1	3.41421	1	144
10	145	K136Q_I_10.czi	\\hih-fileserver.neurologie.uni-tuebingen.de\HIH\Public\Jorge\Immunofluorescence\Cell profiler\Exp.267\24h	3	0.309208	1	1	3.41421	1	145
10	147	K136Q_I_10.czi	\\hih-fileserver.neurologie.uni-tuebingen.de\HIH\Public\Jorge\Immunofluorescence\Cell profiler\Exp.267\24h	3	0.309208	1	1	3.41421	1	147
10	211	K136Q_I_10.czi	\\hih-fileserver.neurologie.uni-tuebingen.de\HIH\Public\Jorge\Immunofluorescence\Cell profiler\Exp.267\24h	3	0.309208	1	1	3.41421	1	211
10	255	K136Q_I_10.czi	\\hih-fileserver.neurologie.uni-tuebingen.de\HIH\Public\Jorge\Immunofluorescence\Cell profiler\Exp.267\24h	3	0.038651	1	1	1.20711	0.75	255
10	279	K136Q_I_10.czi	\\hih-fileserver.neurologie.uni-tuebingen.de\HIH\Public\Jorge\Immunofluorescence\Cell profiler\Exp.267\24h	3	0.309208	1	1	3.41421	1	279
10	285	K136Q_I_10.czi	\\hih-fileserver.neurologie.uni-tuebingen.de\HIH\Public\Jorge\Immunofluorescence\Cell profiler\Exp.267\24h	3	0.309208	1	1	3.41421	1	285
10	290	K136Q_I_10.czi	\\hih-fileserver.neurologie.uni-tuebingen.de\HIH\Public\Jorge\Immunofluorescence\Cell profiler\Exp.267\24h	3	0.309208	1	1	3.41421	1	290
10	301	K136Q_I_10.czi	\\hih-fileserver.neurologie.uni-tuebingen.de\HIH\Public\Jorge\Immunofluorescence\Cell profiler\Exp.267\24h	3	0.309208	1	1	3.41421	1	301
10	345	K136Q_I_10.czi	\\hih-fileserver.neurologie.uni-tuebingen.de\HIH\Public\Jorge\Immunofluorescence\Cell profiler\Exp.267\24h	3	0.309208	1	1	3.41421	1	345
10	401	K136Q_I_10.czi	\\hih-fileserver.neurologie.uni-tuebingen.de\HIH\Public\Jorge\Immunofluorescence\Cell profiler\Exp.267\24h	3	0.0265258	1	1	1	1	401
10	425	K136Q_I_10.czi	\\hih-fileserver.neurologie.uni-tuebingen.de\HIH\Public\Jorge\Immunofluorescence\Cell profiler\Exp.267\24h	3	0.309208	1	1	3.41421	1	425
10	464	K136Q_I_10.czi	\\hih-fileserver.neurologie.uni-tuebingen.de\HIH\Public\Jorge\Immunofluorescence\Cell profiler\Exp.267\24h	3	0.309208	1	1	3.41421	1	464
10	544	K136Q_I_10.czi	\\hih-fileserver.neurologie.uni-tuebingen.de\HIH\Public\Jorge\Immunofluorescence\Cell profiler\Exp.267\24h	3	0.309208	1	1	3.41421	1	544
10	546	K136Q_I_10.czi	\\hih-fileserver.neurologie.uni-tuebingen.de\HIH\Public\Jorge\Immunofluorescence\Cell profiler\Exp.267\24h	3	0.309208	1	1	3.41421	1	546
10	593	K136Q_I_10.czi	\\hih-fileserver.neurologie.uni-tuebingen.de\HIH\Public\Jorge\Immunofluorescence\Cell profiler\Exp.267\24h	3	0.0265258	1	1	1	1	593
10	633	K136Q_I_10.czi	\\hih-fileserver.neurologie.uni-tuebingen.de\HIH\Public\Jorge\Immunofluorescence\Cell profiler\Exp.267\24h	3	0.309208	1	1	3.41421	1	633
10	643	K136Q_I_10.czi	\\hih-fileserver.neurologie.uni-tuebingen.de\HIH\Public\Jorge\Immunofluorescence\Cell profiler\Exp.267\24h	3	0.309208	1	1	3.41421	1	643
10	658	K136Q_I_10.czi	\\hih-fileserver.neurologie.uni-tuebingen.de\HIH\Public\Jorge\Immunofluorescence\Cell profiler\Exp.267\24h	3	0.309208	1	1	3.41421	1	658
10	663	K136Q_I_10.czi	\\hih-fileserver.neurologie.uni-tuebingen.de\HIH\Public\Jorge\Immunofluorescence\Cell profiler\Exp.267\24h	3	0.309208	1	1	3.41421	1	663
10	713	K136Q_I_10.czi	\\hih-fileserver.neurologie.uni-tuebingen.de\HIH\Public\Jorge\Immunofluorescence\Cell profiler\Exp.267\24h	3	0.309208	1	1	3.41421	1	713
10	725	K136Q_I_10.czi	\\hih-fileserver.neurologie.uni-tuebingen.de\HIH\Public\Jorge\Immunofluorescence\Cell profiler\Exp.267\24h	3	0.309208	1	1	3.41421	1	725
11	20	K136Q_I_11.czi	\\hih-fileserver.neurologie.uni-tuebingen.de\HIH\Public\Jorge\Immunofluorescence\Cell profiler\Exp.267\24h	3	0.309208	1	1	3.41421	1	20
11	46	K136Q_I_11.czi	\\hih-fileserver.neurologie.uni-tuebingen.de\HIH\Public\Jorge\Immunofluorescence\Cell profiler\Exp.267\24h	3	0.0265258	1	1	1	1	46
11	63	K136Q_I_11.czi	\\hih-fileserver.neurologie.uni-tuebingen.de\HIH\Public\Jorge\Immunofluorescence\Cell profiler\Exp.267\24h	3	0.309208	1	1	3.41421	1	63
11	80	K136Q_I_11.czi	\\hih-fileserver.neurologie.uni-tuebingen.de\HIH\Public\Jorge\Immunofluorescence\Cell profiler\Exp.267\24h	3	0.309208	1	1	3.41421	1	80
11	90	K136Q_I_11.czi	\\hih-fileserver.neurologie.uni-tuebingen.de\HIH\Public\Jorge\Immunofluorescence\Cell profiler\Exp.267\24h	3	0.309208	1	1	3.41421	1	90
11	119	K136Q_I_11.czi	\\hih-fileserver.neurologie.uni-tuebingen.de\HIH\Public\Jorge\Immunofluorescence\Cell profiler\Exp.267\24h	3	0.309208	1	1	3.41421	1	119
11	127	K136Q_I_11.czi	\\hih-fileserver.neurologie.uni-tuebingen.de\HIH\Public\Jorge\Immunofluorescence\Cell profiler\Exp.267\24h	3	0.309208	1	1	3.41421	1	127
11	160	K136Q_I_11.czi	\\hih-fileserver.neurologie.uni-tuebingen.de\HIH\Public\Jorge\Immunofluorescence\Cell profiler\Exp.267\24h	3	0.309208	1	1	3.41421	1	160
11	179	K136Q_I_11.czi	\\hih-fileserver.neurologie.uni-tuebingen.de\HIH\Public\Jorge\Immunofluorescence\Cell profiler\Exp.267\24h	3	0.309208	1	1	3.41421	1	179
11	183	K136Q_I_11.czi	\\hih-fileserver.neurologie.uni-tuebingen.de\HIH\Public\Jorge\Immunofluorescence\Cell profiler\Exp.267\24h	3	0.309208	1	1	3.41421	1	183
11	194	K136Q_I_11.czi	\\hih-fileserver.neurologie.uni-tuebingen.de\HIH\Public\Jorge\Immunofluorescence\Cell profiler\Exp.267\24h	3	0.0265258	1	1	1	1	194
12	40	K136Q_I_12.czi	\\hih-fileserver.neurologie.uni-tuebingen.de\HIH\Public\Jorge\Immunofluorescence\Cell profiler\Exp.267\24h	3	0.309208	1	1	3.41421	1	40
12	84	K136Q_I_12.czi	\\hih-fileserver.neurologie.uni-tuebingen.de\HIH\Public\Jorge\Immunofluorescence\Cell profiler\Exp.267\24h	3	0.0265258	1	1	1	1	84
12	87	K136Q_I_12.czi	\\hih-fileserver.neurologie.uni-tuebingen.de\HIH\Public\Jorge\Immunofluorescence\Cell profiler\Exp.267\24h	3	0.309208	1	1	3.41421	1	87
12	155	K136Q_I_12.czi	\\hih-fileserver.neurologie.uni-tuebingen.de\HIH\Public\Jorge\Immunofluorescence\Cell profiler\Exp.267\24h	3	0.309208	1	1	3.41421	1	155
12	173	K136Q_I_12.czi	\\hih-fileserver.neurologie.uni-tuebingen.de\HIH\Public\Jorge\Immunofluorescence\Cell profiler\Exp.267\24h	3	0.309208	1	1	3.41421	1	173
12	175	K136Q_I_12.czi	\\hih-fileserver.neurologie.uni-tuebingen.de\HIH\Public\Jorge\Immunofluorescence\Cell profiler\Exp.267\24h	3	0.309208	1	1	3.41421	1	175
12	193	K136Q_I_12.czi	\\hih-fileserver.neurologie.uni-tuebingen.de\HIH\Public\Jorge\Immunofluorescence\Cell profiler\Exp.267\24h	3	0.309208	1	1	3.41421	1	193
12	251	K136Q_I_12.czi	\\hih-fileserver.neurologie.uni-tuebingen.de\HIH\Public\Jorge\Immunofluorescence\Cell profiler\Exp.267\24h	3	0.309208	1	1	3.41421	1	251
12	320	K136Q_I_12.czi	\\hih-fileserver.neurologie.uni-tuebingen.de\HIH\Public\Jorge\Immunofluorescence\Cell profiler\Exp.267\24h	3	0.309208	1	1	3.41421	1	320
12	355	K136Q_I_12.czi	\\hih-fileserver.neurologie.uni-tuebingen.de\HIH\Public\Jorge\Immunofluorescence\Cell profiler\Exp.267\24h	3	0.0265258	1	1	1	1	355
13	20	K136Q_I_13.czi	\\hih-fileserver.neurologie.uni-tuebingen.de\HIH\Public\Jorge\Immunofluorescence\Cell profiler\Exp.267\24h	3	0.309208	1	1	3.41421	1	20
13	59	K136Q_I_13.czi	\\hih-fileserver.neurologie.uni-tuebingen.de\HIH\Public\Jorge\Immunofluorescence\Cell profiler\Exp.267\24h	3	0.309208	1	1	3.41421	1	59
13	65	K136Q_I_13.czi	\\hih-fileserver.neurologie.uni-tuebingen.de\HIH\Public\Jorge\Immunofluorescence\Cell profiler\Exp.267\24h	3	0.309208	1	1	3.41421	1	65
13	67	K136Q_I_13.czi	\\hih-fileserver.neurologie.uni-tuebingen.de\HIH\Public\Jorge\Immunofluorescence\Cell profiler\Exp.267\24h	3	0.309208	1	1	3.41421	1	67
13	70	K136Q_I_13.czi	\\hih-fileserver.neurologie.uni-tuebingen.de\HIH\Public\Jorge\Immunofluorescence\Cell profiler\Exp.267\24h	3	0.309208	1	1	3.41421	1	70
13	71	K136Q_I_13.czi	\\hih-fileserver.neurologie.uni-tuebingen.de\HIH\Public\Jorge\Immunofluorescence\Cell profiler\Exp.267\24h	3	0.309208	1	1	3.41421	1	71
13	77	K136Q_I_13.czi	\\hih-fileserver.neurologie.uni-tuebingen.de\HIH\Public\Jorge\Immunofluorescence\Cell profiler\Exp.267\24h	3	0.309208	1	1	3.41421	1	77
13	138	K136Q_I_13.czi	\\hih-fileserver.neurologie.uni-tuebingen.de\HIH\Public\Jorge\Immunofluorescence\Cell profiler\Exp.267\24h	3	0.0265258	1	1	1	1	138
13	167	K136Q_I_13.czi	\\hih-fileserver.neurologie.uni-tuebingen.de\HIH\Public\Jorge\Immunofluorescence\Cell profiler\Exp.267\24h	3	0.309208	1	1	3.41421	1	167
14	25	K136Q_I_14.czi	\\hih-fileserver.neurologie.uni-tuebingen.de\HIH\Public\Jorge\Immunofluorescence\Cell profiler\Exp.267\24h	3	0.0265258	1	1	1	1	25
14	41	K136Q_I_14.czi	\\hih-fileserver.neurologie.uni-tuebingen.de\HIH\Public\Jorge\Immunofluorescence\Cell profiler\Exp.267\24h	3	0.0265258	1	1	1	1	41
14	175	K136Q_I_14.czi	\\hih-fileserver.neurologie.uni-tuebingen.de\HIH\Public\Jorge\Immunofluorescence\Cell profiler\Exp.267\24h	3	0.309208	1	1	3.41421	1	175
14	194	K136Q_I_14.czi	\\hih-fileserver.neurologie.uni-tuebingen.de\HIH\Public\Jorge\Immunofluorescence\Cell profiler\Exp.267\24h	3	0.0265258	1	1	1	1	194
15	89	K136Q_I_15.czi	\\hih-fileserver.neurologie.uni-tuebingen.de\HIH\Public\Jorge\Immunofluorescence\Cell profiler\Exp.267\24h	3	0.0265258	1	1	1	1	89
15	146	K136Q_I_15.czi	\\hih-fileserver.neurologie.uni-tuebingen.de\HIH\Public\Jorge\Immunofluorescence\Cell profiler\Exp.267\24h	3	0.309208	1	1	3.41421	1	146
15	147	K136Q_I_15.czi	\\hih-fileserver.neurologie.uni-tuebingen.de\HIH\Public\Jorge\Immunofluorescence\Cell profiler\Exp.267\24h	3	0.309208	1	1	3.41421	1	147
15	157	K136Q_I_15.czi	\\hih-fileserver.neurologie.uni-tuebingen.de\HIH\Public\Jorge\Immunofluorescence\Cell profiler\Exp.267\24h	3	0.309208	1	1	3.41421	1	157
15	170	K136Q_I_15.czi	\\hih-fileserver.neurologie.uni-tuebingen.de\HIH\Public\Jorge\Immunofluorescence\Cell profiler\Exp.267\24h	3	0.309208	1	1	3.41421	1	170
15	181	K136Q_I_15.czi	\\hih-fileserver.neurologie.uni-tuebingen.de\HIH\Public\Jorge\Immunofluorescence\Cell profiler\Exp.267\24h	3	0.309208	1	1	3.41421	1	181
15	187	K136Q_I_15.czi	\\hih-fileserver.neurologie.uni-tuebingen.de\HIH\Public\Jorge\Immunofluorescence\Cell profiler\Exp.267\24h	3	0.0265258	1	1	1	1	187
16	11	K136Q_I_16.czi	\\hih-fileserver.neurologie.uni-tuebingen.de\HIH\Public\Jorge\Immunofluorescence\Cell profiler\Exp.267\24h	3	0.309208	1	1	3.41421	1	11
16	14	K136Q_I_16.czi	\\hih-fileserver.neurologie.uni-tuebingen.de\HIH\Public\Jorge\Immunofluorescence\Cell profiler\Exp.267\24h	3	0.309208	1	1	3.41421	1	14
16	31	K136Q_I_16.czi	\\hih-fileserver.neurologie.uni-tuebingen.de\HIH\Public\Jorge\Immunofluorescence\Cell profiler\Exp.267\24h	3	0.309208	1	1	3.41421	1	31
16	39	K136Q_I_16.czi	\\hih-fileserver.neurologie.uni-tuebingen.de\HIH\Public\Jorge\Immunofluorescence\Cell profiler\Exp.267\24h	3	0.0265258	1	1	1	1	39
16	53	K136Q_I_16.czi	\\hih-fileserver.neurologie.uni-tuebingen.de\HIH\Public\Jorge\Immunofluorescence\Cell profiler\Exp.267\24h	3	0.309208	1	1	3.41421	1	53
17	23	K136Q_I_17.czi	\\hih-fileserver.neurologie.uni-tuebingen.de\HIH\Public\Jorge\Immunofluorescence\Cell profiler\Exp.267\24h	3	0.309208	1	1	3.41421	1	23
17	25	K136Q_I_17.czi	\\hih-fileserver.neurologie.uni-tuebingen.de\HIH\Public\Jorge\Immunofluorescence\Cell profiler\Exp.267\24h	3	0.309208	1	1	3.41421	1	25
17	34	K136Q_I_17.czi	\\hih-fileserver.neurologie.uni-tuebingen.de\HIH\Public\Jorge\Immunofluorescence\Cell profiler\Exp.267\24h	3	0.309208	1	1	3.41421	1	34
17	40	K136Q_I_17.czi	\\hih-fileserver.neurologie.uni-tuebingen.de\HIH\Public\Jorge\Immunofluorescence\Cell profiler\Exp.267\24h	3	0.309208	1	1	3.41421	1	40
17	42	K136Q_I_17.czi	\\hih-fileserver.neurologie.uni-tuebingen.de\HIH\Public\Jorge\Immunofluorescence\Cell profiler\Exp.267\24h	3	0.309208	1	1	3.41421	1	42
17	72	K136Q_I_17.czi	\\hih-fileserver.neurologie.uni-tuebingen.de\HIH\Public\Jorge\Immunofluorescence\Cell profiler\Exp.267\24h	3	0.309208	1	1	3.41421	1	72
17	127	K136Q_I_17.czi	\\hih-fileserver.neurologie.uni-tuebingen.de\HIH\Public\Jorge\Immunofluorescence\Cell profiler\Exp.267\24h	3	0.0265258	1	1	1	1	127
17	203	K136Q_I_17.czi	\\hih-fileserver.neurologie.uni-tuebingen.de\HIH\Public\Jorge\Immunofluorescence\Cell profiler\Exp.267\24h	3	0.309208	1	1	3.41421	1	203
17	258	K136Q_I_17.czi	\\hih-fileserver.neurologie.uni-tuebingen.de\HIH\Public\Jorge\Immunofluorescence\Cell profiler\Exp.267\24h	3	0.309208	1	1	3.41421	1	258
17	288	K136Q_I_17.czi	\\hih-fileserver.neurologie.uni-tuebingen.de\HIH\Public\Jorge\Immunofluorescence\Cell profiler\Exp.267\24h	3	0.0265258	1	1	1	1	288
17	290	K136Q_I_17.czi	\\hih-fileserver.neurologie.uni-tuebingen.de\HIH\Public\Jorge\Immunofluorescence\Cell profiler\Exp.267\24h	3	0.0265258	1	1	1	1	290
17	296	K136Q_I_17.czi	\\hih-fileserver.neurologie.uni-tuebingen.de\HIH\Public\Jorge\Immunofluorescence\Cell profiler\Exp.267\24h	3	0.038651	1	1	1.20711	0.75	296
17	378	K136Q_I_17.czi	\\hih-fileserver.neurologie.uni-tuebingen.de\HIH\Public\Jorge\Immunofluorescence\Cell profiler\Exp.267\24h	3	0.309208	1	1	3.41421	1	378
17	404	K136Q_I_17.czi	\\hih-fileserver.neurologie.uni-tuebingen.de\HIH\Public\Jorge\Immunofluorescence\Cell profiler\Exp.267\24h	3	0.309208	1	1	3.41421	1	404
17	428	K136Q_I_17.czi	\\hih-fileserver.neurologie.uni-tuebingen.de\HIH\Public\Jorge\Immunofluorescence\Cell profiler\Exp.267\24h	3	0.309208	1	1	3.41421	1	428
17	429	K136Q_I_17.czi	\\hih-fileserver.neurologie.uni-tuebingen.de\HIH\Public\Jorge\Immunofluorescence\Cell profiler\Exp.267\24h	3	0.309208	1	1	3.41421	1	429
17	431	K136Q_I_17.czi	\\hih-fileserver.neurologie.uni-tuebingen.de\HIH\Public\Jorge\Immunofluorescence\Cell profiler\Exp.267\24h	3	0.309208	1	1	3.41421	1	431
17	464	K136Q_I_17.czi	\\hih-fileserver.neurologie.uni-tuebingen.de\HIH\Public\Jorge\Immunofluorescence\Cell profiler\Exp.267\24h	3	0.309208	1	1	3.41421	1	464
17	481	K136Q_I_17.czi	\\hih-fileserver.neurologie.uni-tuebingen.de\HIH\Public\Jorge\Immunofluorescence\Cell profiler\Exp.267\24h	3	0.0265258	1	1	1	1	481
17	487	K136Q_I_17.czi	\\hih-fileserver.neurologie.uni-tuebingen.de\HIH\Public\Jorge\Immunofluorescence\Cell profiler\Exp.267\24h	3	0.0265258	1	1	1	1	487
17	562	K136Q_I_17.czi	\\hih-fileserver.neurologie.uni-tuebingen.de\HIH\Public\Jorge\Immunofluorescence\Cell profiler\Exp.267\24h	3	0.309208	1	1	3.41421	1	562
17	564	K136Q_I_17.czi	\\hih-fileserver.neurologie.uni-tuebingen.de\HIH\Public\Jorge\Immunofluorescence\Cell profiler\Exp.267\24h	3	0.309208	1	1	3.41421	1	564
1	2	K136Q_I_01.czi	\\hih-fileserver.neurologie.uni-tuebingen.de\HIH\Public\Jorge\Immunofluorescence\Cell profiler\Exp.267\24h	4	0.387647	1	1	4.41421	1	2
1	19	K136Q_I_01.czi	\\hih-fileserver.neurologie.uni-tuebingen.de\HIH\Public\Jorge\Immunofluorescence\Cell profiler\Exp.267\24h	4	0.31831	1	1	4	1	19
1	31	K136Q_I_01.czi	\\hih-fileserver.neurologie.uni-tuebingen.de\HIH\Public\Jorge\Immunofluorescence\Cell profiler\Exp.267\24h	4	0.204624	1	1	3.20711	0.8	31
1	36	K136Q_I_01.czi	\\hih-fileserver.neurologie.uni-tuebingen.de\HIH\Public\Jorge\Immunofluorescence\Cell profiler\Exp.267\24h	4	0.31831	1	1	4	1	36
1	45	K136Q_I_01.czi	\\hih-fileserver.neurologie.uni-tuebingen.de\HIH\Public\Jorge\Immunofluorescence\Cell profiler\Exp.267\24h	4	0.204624	1	1	3.20711	0.8	45
1	46	K136Q_I_01.czi	\\hih-fileserver.neurologie.uni-tuebingen.de\HIH\Public\Jorge\Immunofluorescence\Cell profiler\Exp.267\24h	4	0.424876	1	1	4.62132	1	46
1	48	K136Q_I_01.czi	\\hih-fileserver.neurologie.uni-tuebingen.de\HIH\Public\Jorge\Immunofluorescence\Cell profiler\Exp.267\24h	4	0.31831	1	1	4	1	48
1	80	K136Q_I_01.czi	\\hih-fileserver.neurologie.uni-tuebingen.de\HIH\Public\Jorge\Immunofluorescence\Cell profiler\Exp.267\24h	4	0.31831	1	1	4	1	80
1	82	K136Q_I_01.czi	\\hih-fileserver.neurologie.uni-tuebingen.de\HIH\Public\Jorge\Immunofluorescence\Cell profiler\Exp.267\24h	4	0.204624	1	1	3.20711	0.8	82
1	101	K136Q_I_01.czi	\\hih-fileserver.neurologie.uni-tuebingen.de\HIH\Public\Jorge\Immunofluorescence\Cell profiler\Exp.267\24h	4	0.0969118	1	1	2.20711	0.8	101
1	103	K136Q_I_01.czi	\\hih-fileserver.neurologie.uni-tuebingen.de\HIH\Public\Jorge\Immunofluorescence\Cell profiler\Exp.267\24h	4	0.31831	1	1	4	1	103
1	176	K136Q_I_01.czi	\\hih-fileserver.neurologie.uni-tuebingen.de\HIH\Public\Jorge\Immunofluorescence\Cell profiler\Exp.267\24h	4	0.31831	1	1	4	1	176
1	180	K136Q_I_01.czi	\\hih-fileserver.neurologie.uni-tuebingen.de\HIH\Public\Jorge\Immunofluorescence\Cell profiler\Exp.267\24h	4	0.31831	1	1	4	1	180
1	186	K136Q_I_01.czi	\\hih-fileserver.neurologie.uni-tuebingen.de\HIH\Public\Jorge\Immunofluorescence\Cell profiler\Exp.267\24h	4	0.31831	1	1	4	1	186
1	209	K136Q_I_01.czi	\\hih-fileserver.neurologie.uni-tuebingen.de\HIH\Public\Jorge\Immunofluorescence\Cell profiler\Exp.267\24h	4	0.31831	1	1	4	1	209
1	215	K136Q_I_01.czi	\\hih-fileserver.neurologie.uni-tuebingen.de\HIH\Public\Jorge\Immunofluorescence\Cell profiler\Exp.267\24h	4	0.31831	1	1	4	1	215
1	276	K136Q_I_01.czi	\\hih-fileserver.neurologie.uni-tuebingen.de\HIH\Public\Jorge\Immunofluorescence\Cell profiler\Exp.267\24h	4	0.0969118	1	1	2.20711	0.8	276
1	323	K136Q_I_01.czi	\\hih-fileserver.neurologie.uni-tuebingen.de\HIH\Public\Jorge\Immunofluorescence\Cell profiler\Exp.267\24h	4	0.31831	1	1	4	1	323
1	412	K136Q_I_01.czi	\\hih-fileserver.neurologie.uni-tuebingen.de\HIH\Public\Jorge\Immunofluorescence\Cell profiler\Exp.267\24h	4	0.31831	1	1	4	1	412
1	413	K136Q_I_01.czi	\\hih-fileserver.neurologie.uni-tuebingen.de\HIH\Public\Jorge\Immunofluorescence\Cell profiler\Exp.267\24h	4	0.424876	1	1	4.62132	1	413
1	436	K136Q_I_01.czi	\\hih-fileserver.neurologie.uni-tuebingen.de\HIH\Public\Jorge\Immunofluorescence\Cell profiler\Exp.267\24h	4	0.387647	1	1	4.41421	1	436
1	437	K136Q_I_01.czi	\\hih-fileserver.neurologie.uni-tuebingen.de\HIH\Public\Jorge\Immunofluorescence\Cell profiler\Exp.267\24h	4	0.387647	1	1	4.41421	1	437
1	444	K136Q_I_01.czi	\\hih-fileserver.neurologie.uni-tuebingen.de\HIH\Public\Jorge\Immunofluorescence\Cell profiler\Exp.267\24h	4	0.31831	1	1	4	1	444
1	464	K136Q_I_01.czi	\\hih-fileserver.neurologie.uni-tuebingen.de\HIH\Public\Jorge\Immunofluorescence\Cell profiler\Exp.267\24h	4	0.31831	1	1	4	1	464
2	28	K136Q_I_02.czi	\\hih-fileserver.neurologie.uni-tuebingen.de\HIH\Public\Jorge\Immunofluorescence\Cell profiler\Exp.267\24h	4	0.31831	1	1	4	1	28
2	36	K136Q_I_02.czi	\\hih-fileserver.neurologie.uni-tuebingen.de\HIH\Public\Jorge\Immunofluorescence\Cell profiler\Exp.267\24h	4	0.424876	1	1	4.62132	1	36
2	42	K136Q_I_02.czi	\\hih-fileserver.neurologie.uni-tuebingen.de\HIH\Public\Jorge\Immunofluorescence\Cell profiler\Exp.267\24h	4	0.31831	1	1	4	1	42
2	61	K136Q_I_02.czi	\\hih-fileserver.neurologie.uni-tuebingen.de\HIH\Public\Jorge\Immunofluorescence\Cell profiler\Exp.267\24h	4	0.31831	1	1	4	1	61
2	72	K136Q_I_02.czi	\\hih-fileserver.neurologie.uni-tuebingen.de\HIH\Public\Jorge\Immunofluorescence\Cell profiler\Exp.267\24h	4	0.204624	1	1	3.20711	0.8	72
2	80	K136Q_I_02.czi	\\hih-fileserver.neurologie.uni-tuebingen.de\HIH\Public\Jorge\Immunofluorescence\Cell profiler\Exp.267\24h	4	0.424876	1	1	4.62132	1	80
2	84	K136Q_I_02.czi	\\hih-fileserver.neurologie.uni-tuebingen.de\HIH\Public\Jorge\Immunofluorescence\Cell profiler\Exp.267\24h	4	0.31831	1	1	4	1	84
2	125	K136Q_I_02.czi	\\hih-fileserver.neurologie.uni-tuebingen.de\HIH\Public\Jorge\Immunofluorescence\Cell profiler\Exp.267\24h	4	0.31831	1	1	4	1	125
2	145	K136Q_I_02.czi	\\hih-fileserver.neurologie.uni-tuebingen.de\HIH\Public\Jorge\Immunofluorescence\Cell profiler\Exp.267\24h	4	0.31831	1	1	4	1	145
2	173	K136Q_I_02.czi	\\hih-fileserver.neurologie.uni-tuebingen.de\HIH\Public\Jorge\Immunofluorescence\Cell profiler\Exp.267\24h	4	0.31831	1	1	4	1	173
2	176	K136Q_I_02.czi	\\hih-fileserver.neurologie.uni-tuebingen.de\HIH\Public\Jorge\Immunofluorescence\Cell profiler\Exp.267\24h	4	0.31831	1	1	4	1	176
2	180	K136Q_I_02.czi	\\hih-fileserver.neurologie.uni-tuebingen.de\HIH\Public\Jorge\Immunofluorescence\Cell profiler\Exp.267\24h	4	0.31831	1	1	4	1	180
2	181	K136Q_I_02.czi	\\hih-fileserver.neurologie.uni-tuebingen.de\HIH\Public\Jorge\Immunofluorescence\Cell profiler\Exp.267\24h	4	0.31831	1	1	4	1	181
2	257	K136Q_I_02.czi	\\hih-fileserver.neurologie.uni-tuebingen.de\HIH\Public\Jorge\Immunofluorescence\Cell profiler\Exp.267\24h	4	0.204624	1	1	3.20711	0.8	257
2	262	K136Q_I_02.czi	\\hih-fileserver.neurologie.uni-tuebingen.de\HIH\Public\Jorge\Immunofluorescence\Cell profiler\Exp.267\24h	4	0.31831	1	1	4	1	262
2	308	K136Q_I_02.czi	\\hih-fileserver.neurologie.uni-tuebingen.de\HIH\Public\Jorge\Immunofluorescence\Cell profiler\Exp.267\24h	4	0.204624	1	1	3.20711	0.8	308
2	343	K136Q_I_02.czi	\\hih-fileserver.neurologie.uni-tuebingen.de\HIH\Public\Jorge\Immunofluorescence\Cell profiler\Exp.267\24h	4	0.31831	1	1	4	1	343
2	356	K136Q_I_02.czi	\\hih-fileserver.neurologie.uni-tuebingen.de\HIH\Public\Jorge\Immunofluorescence\Cell profiler\Exp.267\24h	4	0.31831	1	1	4	1	356
2	361	K136Q_I_02.czi	\\hih-fileserver.neurologie.uni-tuebingen.de\HIH\Public\Jorge\Immunofluorescence\Cell profiler\Exp.267\24h	4	0.424876	1	1	4.62132	1	361
2	372	K136Q_I_02.czi	\\hih-fileserver.neurologie.uni-tuebingen.de\HIH\Public\Jorge\Immunofluorescence\Cell profiler\Exp.267\24h	4	0.424876	1	1	4.62132	1	372
2	404	K136Q_I_02.czi	\\hih-fileserver.neurologie.uni-tuebingen.de\HIH\Public\Jorge\Immunofluorescence\Cell profiler\Exp.267\24h	4	0.31831	1	1	4	1	404
3	28	K136Q_I_03.czi	\\hih-fileserver.neurologie.uni-tuebingen.de\HIH\Public\Jorge\Immunofluorescence\Cell profiler\Exp.267\24h	4	0.424876	1	1	4.62132	1	28
3	45	K136Q_I_03.czi	\\hih-fileserver.neurologie.uni-tuebingen.de\HIH\Public\Jorge\Immunofluorescence\Cell profiler\Exp.267\24h	4	0.31831	1	1	4	1	45
3	98	K136Q_I_03.czi	\\hih-fileserver.neurologie.uni-tuebingen.de\HIH\Public\Jorge\Immunofluorescence\Cell profiler\Exp.267\24h	4	0.424876	1	1	4.62132	1	98
3	107	K136Q_I_03.czi	\\hih-fileserver.neurologie.uni-tuebingen.de\HIH\Public\Jorge\Immunofluorescence\Cell profiler\Exp.267\24h	4	0.204624	1	1	3.20711	0.8	107
3	126	K136Q_I_03.czi	\\hih-fileserver.neurologie.uni-tuebingen.de\HIH\Public\Jorge\Immunofluorescence\Cell profiler\Exp.267\24h	4	0.31831	1	1	4	1	126
3	138	K136Q_I_03.czi	\\hih-fileserver.neurologie.uni-tuebingen.de\HIH\Public\Jorge\Immunofluorescence\Cell profiler\Exp.267\24h	4	0.0969118	1	1	2.20711	0.8	138
3	298	K136Q_I_03.czi	\\hih-fileserver.neurologie.uni-tuebingen.de\HIH\Public\Jorge\Immunofluorescence\Cell profiler\Exp.267\24h	4	0.31831	1	1	4	1	298
4	72	K136Q_I_04.czi	\\hih-fileserver.neurologie.uni-tuebingen.de\HIH\Public\Jorge\Immunofluorescence\Cell profiler\Exp.267\24h	4	0.387647	1	1	4.41421	1	72
4	132	K136Q_I_04.czi	\\hih-fileserver.neurologie.uni-tuebingen.de\HIH\Public\Jorge\Immunofluorescence\Cell profiler\Exp.267\24h	4	0.31831	1	1	4	1	132
4	247	K136Q_I_04.czi	\\hih-fileserver.neurologie.uni-tuebingen.de\HIH\Public\Jorge\Immunofluorescence\Cell profiler\Exp.267\24h	4	0.31831	1	1	4	1	247
4	268	K136Q_I_04.czi	\\hih-fileserver.neurologie.uni-tuebingen.de\HIH\Public\Jorge\Immunofluorescence\Cell profiler\Exp.267\24h	4	0.31831	1	1	4	1	268
4	296	K136Q_I_04.czi	\\hih-fileserver.neurologie.uni-tuebingen.de\HIH\Public\Jorge\Immunofluorescence\Cell profiler\Exp.267\24h	4	0.424876	1	1	4.62132	1	296
5	1	K136Q_I_05.czi	\\hih-fileserver.neurologie.uni-tuebingen.de\HIH\Public\Jorge\Immunofluorescence\Cell profiler\Exp.267\24h	4	0.31831	1	1	4	1	1
5	79	K136Q_I_05.czi	\\hih-fileserver.neurologie.uni-tuebingen.de\HIH\Public\Jorge\Immunofluorescence\Cell profiler\Exp.267\24h	4	0.31831	1	1	4	1	79
5	135	K136Q_I_05.czi	\\hih-fileserver.neurologie.uni-tuebingen.de\HIH\Public\Jorge\Immunofluorescence\Cell profiler\Exp.267\24h	4	0.31831	1	1	4	1	135
5	140	K136Q_I_05.czi	\\hih-fileserver.neurologie.uni-tuebingen.de\HIH\Public\Jorge\Immunofluorescence\Cell profiler\Exp.267\24h	4	0.31831	1	1	4	1	140
5	153	K136Q_I_05.czi	\\hih-fileserver.neurologie.uni-tuebingen.de\HIH\Public\Jorge\Immunofluorescence\Cell profiler\Exp.267\24h	4	0.31831	1	1	4	1	153
5	157	K136Q_I_05.czi	\\hih-fileserver.neurologie.uni-tuebingen.de\HIH\Public\Jorge\Immunofluorescence\Cell profiler\Exp.267\24h	4	0.31831	1	1	4	1	157
5	175	K136Q_I_05.czi	\\hih-fileserver.neurologie.uni-tuebingen.de\HIH\Public\Jorge\Immunofluorescence\Cell profiler\Exp.267\24h	4	0.31831	1	1	4	1	175
5	201	K136Q_I_05.czi	\\hih-fileserver.neurologie.uni-tuebingen.de\HIH\Public\Jorge\Immunofluorescence\Cell profiler\Exp.267\24h	4	0.31831	1	1	4	1	201
5	219	K136Q_I_05.czi	\\hih-fileserver.neurologie.uni-tuebingen.de\HIH\Public\Jorge\Immunofluorescence\Cell profiler\Exp.267\24h	4	0.31831	1	1	4	1	219
5	224	K136Q_I_05.czi	\\hih-fileserver.neurologie.uni-tuebingen.de\HIH\Public\Jorge\Immunofluorescence\Cell profiler\Exp.267\24h	4	0.31831	1	1	4	1	224
5	231	K136Q_I_05.czi	\\hih-fileserver.neurologie.uni-tuebingen.de\HIH\Public\Jorge\Immunofluorescence\Cell profiler\Exp.267\24h	4	0.424876	1	1	4.62132	1	231
5	234	K136Q_I_05.czi	\\hih-fileserver.neurologie.uni-tuebingen.de\HIH\Public\Jorge\Immunofluorescence\Cell profiler\Exp.267\24h	4	0.31831	1	1	4	1	234
5	237	K136Q_I_05.czi	\\hih-fileserver.neurologie.uni-tuebingen.de\HIH\Public\Jorge\Immunofluorescence\Cell profiler\Exp.267\24h	4	0.31831	1	1	4	1	237
5	259	K136Q_I_05.czi	\\hih-fileserver.neurologie.uni-tuebingen.de\HIH\Public\Jorge\Immunofluorescence\Cell profiler\Exp.267\24h	4	0.231906	1	1	3.41421	0.666667	259
5	264	K136Q_I_05.czi	\\hih-fileserver.neurologie.uni-tuebingen.de\HIH\Public\Jorge\Immunofluorescence\Cell profiler\Exp.267\24h	4	0.31831	1	1	4	1	264
5	269	K136Q_I_05.czi	\\hih-fileserver.neurologie.uni-tuebingen.de\HIH\Public\Jorge\Immunofluorescence\Cell profiler\Exp.267\24h	4	0.31831	1	1	4	1	269
5	289	K136Q_I_05.czi	\\hih-fileserver.neurologie.uni-tuebingen.de\HIH\Public\Jorge\Immunofluorescence\Cell profiler\Exp.267\24h	4	0.31831	1	1	4	1	289
5	291	K136Q_I_05.czi	\\hih-fileserver.neurologie.uni-tuebingen.de\HIH\Public\Jorge\Immunofluorescence\Cell profiler\Exp.267\24h	4	0.31831	1	1	4	1	291
5	293	K136Q_I_05.czi	\\hih-fileserver.neurologie.uni-tuebingen.de\HIH\Public\Jorge\Immunofluorescence\Cell profiler\Exp.267\24h	4	0.31831	1	1	4	1	293
5	305	K136Q_I_05.czi	\\hih-fileserver.neurologie.uni-tuebingen.de\HIH\Public\Jorge\Immunofluorescence\Cell profiler\Exp.267\24h	4	0.31831	1	1	4	1	305
5	311	K136Q_I_05.czi	\\hih-fileserver.neurologie.uni-tuebingen.de\HIH\Public\Jorge\Immunofluorescence\Cell profiler\Exp.267\24h	4	0.204624	1	1	3.20711	0.8	311
5	315	K136Q_I_05.czi	\\hih-fileserver.neurologie.uni-tuebingen.de\HIH\Public\Jorge\Immunofluorescence\Cell profiler\Exp.267\24h	4	0.31831	1	1	4	1	315
5	318	K136Q_I_05.czi	\\hih-fileserver.neurologie.uni-tuebingen.de\HIH\Public\Jorge\Immunofluorescence\Cell profiler\Exp.267\24h	4	0.31831	1	1	4	1	318
5	348	K136Q_I_05.czi	\\hih-fileserver.neurologie.uni-tuebingen.de\HIH\Public\Jorge\Immunofluorescence\Cell profiler\Exp.267\24h	4	0.31831	1	1	4	1	348
5	442	K136Q_I_05.czi	\\hih-fileserver.neurologie.uni-tuebingen.de\HIH\Public\Jorge\Immunofluorescence\Cell profiler\Exp.267\24h	4	0.387647	1	1	4.41421	1	442
5	475	K136Q_I_05.czi	\\hih-fileserver.neurologie.uni-tuebingen.de\HIH\Public\Jorge\Immunofluorescence\Cell profiler\Exp.267\24h	4	0.231906	1	1	3.41421	0.8	475
5	541	K136Q_I_05.czi	\\hih-fileserver.neurologie.uni-tuebingen.de\HIH\Public\Jorge\Immunofluorescence\Cell profiler\Exp.267\24h	4	0.31831	1	1	4	1	541
6	30	K136Q_I_06.czi	\\hih-fileserver.neurologie.uni-tuebingen.de\HIH\Public\Jorge\Immunofluorescence\Cell profiler\Exp.267\24h	4	0.31831	1	1	4	1	30
6	44	K136Q_I_06.czi	\\hih-fileserver.neurologie.uni-tuebingen.de\HIH\Public\Jorge\Immunofluorescence\Cell profiler\Exp.267\24h	4	0.204624	1	1	3.20711	0.8	44
6	88	K136Q_I_06.czi	\\hih-fileserver.neurologie.uni-tuebingen.de\HIH\Public\Jorge\Immunofluorescence\Cell profiler\Exp.267\24h	4	0.204624	1	1	3.20711	0.8	88
6	98	K136Q_I_06.czi	\\hih-fileserver.neurologie.uni-tuebingen.de\HIH\Public\Jorge\Immunofluorescence\Cell profiler\Exp.267\24h	4	0.387647	1	1	4.41421	1	98
6	100	K136Q_I_06.czi	\\hih-fileserver.neurologie.uni-tuebingen.de\HIH\Public\Jorge\Immunofluorescence\Cell profiler\Exp.267\24h	4	0.204624	1	1	3.20711	0.8	100
6	111	K136Q_I_06.czi	\\hih-fileserver.neurologie.uni-tuebingen.de\HIH\Public\Jorge\Immunofluorescence\Cell profiler\Exp.267\24h	4	0.424876	1	1	4.62132	1	111
6	121	K136Q_I_06.czi	\\hih-fileserver.neurologie.uni-tuebingen.de\HIH\Public\Jorge\Immunofluorescence\Cell profiler\Exp.267\24h	4	0.204624	1	1	3.20711	0.8	121
6	135	K136Q_I_06.czi	\\hih-fileserver.neurologie.uni-tuebingen.de\HIH\Public\Jorge\Immunofluorescence\Cell profiler\Exp.267\24h	4	0.31831	1	1	4	1	135
6	147	K136Q_I_06.czi	\\hih-fileserver.neurologie.uni-tuebingen.de\HIH\Public\Jorge\Immunofluorescence\Cell profiler\Exp.267\24h	4	0.31831	1	1	4	1	147
6	154	K136Q_I_06.czi	\\hih-fileserver.neurologie.uni-tuebingen.de\HIH\Public\Jorge\Immunofluorescence\Cell profiler\Exp.267\24h	4	0.31831	1	1	4	1	154
6	156	K136Q_I_06.czi	\\hih-fileserver.neurologie.uni-tuebingen.de\HIH\Public\Jorge\Immunofluorescence\Cell profiler\Exp.267\24h	4	0.204624	1	1	3.20711	0.8	156
6	170	K136Q_I_06.czi	\\hih-fileserver.neurologie.uni-tuebingen.de\HIH\Public\Jorge\Immunofluorescence\Cell profiler\Exp.267\24h	4	0.424876	1	1	4.62132	1	170
6	196	K136Q_I_06.czi	\\hih-fileserver.neurologie.uni-tuebingen.de\HIH\Public\Jorge\Immunofluorescence\Cell profiler\Exp.267\24h	4	0.424876	1	1	4.62132	1	196
6	201	K136Q_I_06.czi	\\hih-fileserver.neurologie.uni-tuebingen.de\HIH\Public\Jorge\Immunofluorescence\Cell profiler\Exp.267\24h	4	0.31831	1	1	4	1	201
7	48	K136Q_I_07.czi	\\hih-fileserver.neurologie.uni-tuebingen.de\HIH\Public\Jorge\Immunofluorescence\Cell profiler\Exp.267\24h	4	0.204624	1	1	3.20711	0.8	48
7	66	K136Q_I_07.czi	\\hih-fileserver.neurologie.uni-tuebingen.de\HIH\Public\Jorge\Immunofluorescence\Cell profiler\Exp.267\24h	4	0.115953	1	1	2.41421	0.666667	66
7	68	K136Q_I_07.czi	\\hih-fileserver.neurologie.uni-tuebingen.de\HIH\Public\Jorge\Immunofluorescence\Cell profiler\Exp.267\24h	4	0.204624	1	1	3.20711	0.8	68
7	100	K136Q_I_07.czi	\\hih-fileserver.neurologie.uni-tuebingen.de\HIH\Public\Jorge\Immunofluorescence\Cell profiler\Exp.267\24h	4	0.387647	1	1	4.41421	1	100
7	123	K136Q_I_07.czi	\\hih-fileserver.neurologie.uni-tuebingen.de\HIH\Public\Jorge\Immunofluorescence\Cell profiler\Exp.267\24h	4	0.0969118	1	1	2.20711	0.8	123
7	171	K136Q_I_07.czi	\\hih-fileserver.neurologie.uni-tuebingen.de\HIH\Public\Jorge\Immunofluorescence\Cell profiler\Exp.267\24h	4	0.204624	1	1	3.20711	0.8	171
7	227	K136Q_I_07.czi	\\hih-fileserver.neurologie.uni-tuebingen.de\HIH\Public\Jorge\Immunofluorescence\Cell profiler\Exp.267\24h	4	0.31831	1	1	4	1	227
7	228	K136Q_I_07.czi	\\hih-fileserver.neurologie.uni-tuebingen.de\HIH\Public\Jorge\Immunofluorescence\Cell profiler\Exp.267\24h	4	0.31831	1	1	4	1	228
7	233	K136Q_I_07.czi	\\hih-fileserver.neurologie.uni-tuebingen.de\HIH\Public\Jorge\Immunofluorescence\Cell profiler\Exp.267\24h	4	0.424876	1	1	4.62132	1	233
7	306	K136Q_I_07.czi	\\hih-fileserver.neurologie.uni-tuebingen.de\HIH\Public\Jorge\Immunofluorescence\Cell profiler\Exp.267\24h	4	0.31831	1	1	4	1	306
7	318	K136Q_I_07.czi	\\hih-fileserver.neurologie.uni-tuebingen.de\HIH\Public\Jorge\Immunofluorescence\Cell profiler\Exp.267\24h	4	0.204624	1	1	3.20711	0.8	318
7	323	K136Q_I_07.czi	\\hih-fileserver.neurologie.uni-tuebingen.de\HIH\Public\Jorge\Immunofluorescence\Cell profiler\Exp.267\24h	4	0.424876	1	1	4.62132	1	323
8	6	K136Q_I_08.czi	\\hih-fileserver.neurologie.uni-tuebingen.de\HIH\Public\Jorge\Immunofluorescence\Cell profiler\Exp.267\24h	4	0.31831	1	1	4	1	6
8	11	K136Q_I_08.czi	\\hih-fileserver.neurologie.uni-tuebingen.de\HIH\Public\Jorge\Immunofluorescence\Cell profiler\Exp.267\24h	4	0.387647	1	1	4.41421	1	11
8	15	K136Q_I_08.czi	\\hih-fileserver.neurologie.uni-tuebingen.de\HIH\Public\Jorge\Immunofluorescence\Cell profiler\Exp.267\24h	4	0.31831	1	1	4	1	15
8	40	K136Q_I_08.czi	\\hih-fileserver.neurologie.uni-tuebingen.de\HIH\Public\Jorge\Immunofluorescence\Cell profiler\Exp.267\24h	4	0.204624	1	1	3.20711	0.8	40
8	53	K136Q_I_08.czi	\\hih-fileserver.neurologie.uni-tuebingen.de\HIH\Public\Jorge\Immunofluorescence\Cell profiler\Exp.267\24h	4	0.31831	1	1	4	1	53
8	75	K136Q_I_08.czi	\\hih-fileserver.neurologie.uni-tuebingen.de\HIH\Public\Jorge\Immunofluorescence\Cell profiler\Exp.267\24h	4	0.387647	1	1	4.41421	1	75
8	99	K136Q_I_08.czi	\\hih-fileserver.neurologie.uni-tuebingen.de\HIH\Public\Jorge\Immunofluorescence\Cell profiler\Exp.267\24h	4	0.31831	1	1	4	1	99
8	112	K136Q_I_08.czi	\\hih-fileserver.neurologie.uni-tuebingen.de\HIH\Public\Jorge\Immunofluorescence\Cell profiler\Exp.267\24h	4	0.387647	1	1	4.41421	1	112
8	127	K136Q_I_08.czi	\\hih-fileserver.neurologie.uni-tuebingen.de\HIH\Public\Jorge\Immunofluorescence\Cell profiler\Exp.267\24h	4	0.31831	1	1	4	1	127
8	145	K136Q_I_08.czi	\\hih-fileserver.neurologie.uni-tuebingen.de\HIH\Public\Jorge\Immunofluorescence\Cell profiler\Exp.267\24h	4	0.31831	1	1	4	1	145
8	172	K136Q_I_08.czi	\\hih-fileserver.neurologie.uni-tuebingen.de\HIH\Public\Jorge\Immunofluorescence\Cell profiler\Exp.267\24h	4	0.31831	1	1	4	1	172
8	188	K136Q_I_08.czi	\\hih-fileserver.neurologie.uni-tuebingen.de\HIH\Public\Jorge\Immunofluorescence\Cell profiler\Exp.267\24h	4	0.31831	1	1	4	1	188
8	191	K136Q_I_08.czi	\\hih-fileserver.neurologie.uni-tuebingen.de\HIH\Public\Jorge\Immunofluorescence\Cell profiler\Exp.267\24h	4	0.31831	1	1	4	1	191
8	201	K136Q_I_08.czi	\\hih-fileserver.neurologie.uni-tuebingen.de\HIH\Public\Jorge\Immunofluorescence\Cell profiler\Exp.267\24h	4	0.31831	1	1	4	1	201
8	202	K136Q_I_08.czi	\\hih-fileserver.neurologie.uni-tuebingen.de\HIH\Public\Jorge\Immunofluorescence\Cell profiler\Exp.267\24h	4	0.387647	1	1	4.41421	1	202
8	223	K136Q_I_08.czi	\\hih-fileserver.neurologie.uni-tuebingen.de\HIH\Public\Jorge\Immunofluorescence\Cell profiler\Exp.267\24h	4	0.387647	1	1	4.41421	1	223
8	225	K136Q_I_08.czi	\\hih-fileserver.neurologie.uni-tuebingen.de\HIH\Public\Jorge\Immunofluorescence\Cell profiler\Exp.267\24h	4	0.31831	1	1	4	1	225
8	334	K136Q_I_08.czi	\\hih-fileserver.neurologie.uni-tuebingen.de\HIH\Public\Jorge\Immunofluorescence\Cell profiler\Exp.267\24h	4	0.31831	1	1	4	1	334
8	351	K136Q_I_08.czi	\\hih-fileserver.neurologie.uni-tuebingen.de\HIH\Public\Jorge\Immunofluorescence\Cell profiler\Exp.267\24h	4	0.31831	1	1	4	1	351
8	355	K136Q_I_08.czi	\\hih-fileserver.neurologie.uni-tuebingen.de\HIH\Public\Jorge\Immunofluorescence\Cell profiler\Exp.267\24h	4	0.31831	1	1	4	1	355
8	401	K136Q_I_08.czi	\\hih-fileserver.neurologie.uni-tuebingen.de\HIH\Public\Jorge\Immunofluorescence\Cell profiler\Exp.267\24h	4	0.31831	1	1	4	1	401
8	412	K136Q_I_08.czi	\\hih-fileserver.neurologie.uni-tuebingen.de\HIH\Public\Jorge\Immunofluorescence\Cell profiler\Exp.267\24h	4	0.204624	1	1	3.20711	0.8	412
8	440	K136Q_I_08.czi	\\hih-fileserver.neurologie.uni-tuebingen.de\HIH\Public\Jorge\Immunofluorescence\Cell profiler\Exp.267\24h	4	0.31831	1	1	4	1	440
8	447	K136Q_I_08.czi	\\hih-fileserver.neurologie.uni-tuebingen.de\HIH\Public\Jorge\Immunofluorescence\Cell profiler\Exp.267\24h	4	0.31831	1	1	4	1	447
8	499	K136Q_I_08.czi	\\hih-fileserver.neurologie.uni-tuebingen.de\HIH\Public\Jorge\Immunofluorescence\Cell profiler\Exp.267\24h	4	0.31831	1	1	4	1	499
8	545	K136Q_I_08.czi	\\hih-fileserver.neurologie.uni-tuebingen.de\HIH\Public\Jorge\Immunofluorescence\Cell profiler\Exp.267\24h	4	0.31831	1	1	4	1	545
8	550	K136Q_I_08.czi	\\hih-fileserver.neurologie.uni-tuebingen.de\HIH\Public\Jorge\Immunofluorescence\Cell profiler\Exp.267\24h	4	0.0795775	1	1	2	1	550
8	572	K136Q_I_08.czi	\\hih-fileserver.neurologie.uni-tuebingen.de\HIH\Public\Jorge\Immunofluorescence\Cell profiler\Exp.267\24h	4	0.31831	1	1	4	1	572
8	579	K136Q_I_08.czi	\\hih-fileserver.neurologie.uni-tuebingen.de\HIH\Public\Jorge\Immunofluorescence\Cell profiler\Exp.267\24h	4	0.31831	1	1	4	1	579
8	590	K136Q_I_08.czi	\\hih-fileserver.neurologie.uni-tuebingen.de\HIH\Public\Jorge\Immunofluorescence\Cell profiler\Exp.267\24h	4	0.31831	1	1	4	1	590
8	622	K136Q_I_08.czi	\\hih-fileserver.neurologie.uni-tuebingen.de\HIH\Public\Jorge\Immunofluorescence\Cell profiler\Exp.267\24h	4	0.387647	1	1	4.41421	1	622
8	629	K136Q_I_08.czi	\\hih-fileserver.neurologie.uni-tuebingen.de\HIH\Public\Jorge\Immunofluorescence\Cell profiler\Exp.267\24h	4	0.204624	1	1	3.20711	0.8	629
8	635	K136Q_I_08.czi	\\hih-fileserver.neurologie.uni-tuebingen.de\HIH\Public\Jorge\Immunofluorescence\Cell profiler\Exp.267\24h	4	0.31831	1	1	4	1	635
8	641	K136Q_I_08.czi	\\hih-fileserver.neurologie.uni-tuebingen.de\HIH\Public\Jorge\Immunofluorescence\Cell profiler\Exp.267\24h	4	0.31831	1	1	4	1	641
9	21	K136Q_I_09.czi	\\hih-fileserver.neurologie.uni-tuebingen.de\HIH\Public\Jorge\Immunofluorescence\Cell profiler\Exp.267\24h	4	0.387647	1	1	4.41421	1	21
9	27	K136Q_I_09.czi	\\hih-fileserver.neurologie.uni-tuebingen.de\HIH\Public\Jorge\Immunofluorescence\Cell profiler\Exp.267\24h	4	0.31831	1	1	4	1	27
9	35	K136Q_I_09.czi	\\hih-fileserver.neurologie.uni-tuebingen.de\HIH\Public\Jorge\Immunofluorescence\Cell profiler\Exp.267\24h	4	0.424876	1	1	4.62132	1	35
9	47	K136Q_I_09.czi	\\hih-fileserver.neurologie.uni-tuebingen.de\HIH\Public\Jorge\Immunofluorescence\Cell profiler\Exp.267\24h	4	0.387647	1	1	4.41421	1	47
9	62	K136Q_I_09.czi	\\hih-fileserver.neurologie.uni-tuebingen.de\HIH\Public\Jorge\Immunofluorescence\Cell profiler\Exp.267\24h	4	0.31831	1	1	4	1	62
9	70	K136Q_I_09.czi	\\hih-fileserver.neurologie.uni-tuebingen.de\HIH\Public\Jorge\Immunofluorescence\Cell profiler\Exp.267\24h	4	0.31831	1	1	4	1	70
9	89	K136Q_I_09.czi	\\hih-fileserver.neurologie.uni-tuebingen.de\HIH\Public\Jorge\Immunofluorescence\Cell profiler\Exp.267\24h	4	0.31831	1	1	4	1	89
9	91	K136Q_I_09.czi	\\hih-fileserver.neurologie.uni-tuebingen.de\HIH\Public\Jorge\Immunofluorescence\Cell profiler\Exp.267\24h	4	0.204624	1	1	3.20711	0.8	91
9	116	K136Q_I_09.czi	\\hih-fileserver.neurologie.uni-tuebingen.de\HIH\Public\Jorge\Immunofluorescence\Cell profiler\Exp.267\24h	4	0.31831	1	1	4	1	116
9	129	K136Q_I_09.czi	\\hih-fileserver.neurologie.uni-tuebingen.de\HIH\Public\Jorge\Immunofluorescence\Cell profiler\Exp.267\24h	4	0.31831	1	1	4	1	129
9	136	K136Q_I_09.czi	\\hih-fileserver.neurologie.uni-tuebingen.de\HIH\Public\Jorge\Immunofluorescence\Cell profiler\Exp.267\24h	4	0.387647	1	1	4.41421	1	136
9	172	K136Q_I_09.czi	\\hih-fileserver.neurologie.uni-tuebingen.de\HIH\Public\Jorge\Immunofluorescence\Cell profiler\Exp.267\24h	4	0.31831	1	1	4	1	172
9	191	K136Q_I_09.czi	\\hih-fileserver.neurologie.uni-tuebingen.de\HIH\Public\Jorge\Immunofluorescence\Cell profiler\Exp.267\24h	4	0.31831	1	1	4	1	191
9	196	K136Q_I_09.czi	\\hih-fileserver.neurologie.uni-tuebingen.de\HIH\Public\Jorge\Immunofluorescence\Cell profiler\Exp.267\24h	4	0.387647	1	1	4.41421	1	196
9	199	K136Q_I_09.czi	\\hih-fileserver.neurologie.uni-tuebingen.de\HIH\Public\Jorge\Immunofluorescence\Cell profiler\Exp.267\24h	4	0.31831	1	1	4	1	199
9	208	K136Q_I_09.czi	\\hih-fileserver.neurologie.uni-tuebingen.de\HIH\Public\Jorge\Immunofluorescence\Cell profiler\Exp.267\24h	4	0.387647	1	1	4.41421	1	208
9	211	K136Q_I_09.czi	\\hih-fileserver.neurologie.uni-tuebingen.de\HIH\Public\Jorge\Immunofluorescence\Cell profiler\Exp.267\24h	4	0.31831	1	1	4	1	211
9	219	K136Q_I_09.czi	\\hih-fileserver.neurologie.uni-tuebingen.de\HIH\Public\Jorge\Immunofluorescence\Cell profiler\Exp.267\24h	4	0.31831	1	1	4	1	219
9	220	K136Q_I_09.czi	\\hih-fileserver.neurologie.uni-tuebingen.de\HIH\Public\Jorge\Immunofluorescence\Cell profiler\Exp.267\24h	4	0.31831	1	1	4	1	220
9	230	K136Q_I_09.czi	\\hih-fileserver.neurologie.uni-tuebingen.de\HIH\Public\Jorge\Immunofluorescence\Cell profiler\Exp.267\24h	4	0.31831	1	1	4	1	230
9	246	K136Q_I_09.czi	\\hih-fileserver.neurologie.uni-tuebingen.de\HIH\Public\Jorge\Immunofluorescence\Cell profiler\Exp.267\24h	4	0.31831	1	1	4	1	246
9	265	K136Q_I_09.czi	\\hih-fileserver.neurologie.uni-tuebingen.de\HIH\Public\Jorge\Immunofluorescence\Cell profiler\Exp.267\24h	4	0.387647	1	1	4.41421	1	265
9	271	K136Q_I_09.czi	\\hih-fileserver.neurologie.uni-tuebingen.de\HIH\Public\Jorge\Immunofluorescence\Cell profiler\Exp.267\24h	4	0.31831	1	1	4	1	271
9	276	K136Q_I_09.czi	\\hih-fileserver.neurologie.uni-tuebingen.de\HIH\Public\Jorge\Immunofluorescence\Cell profiler\Exp.267\24h	4	0.31831	1	1	4	1	276
9	277	K136Q_I_09.czi	\\hih-fileserver.neurologie.uni-tuebingen.de\HIH\Public\Jorge\Immunofluorescence\Cell profiler\Exp.267\24h	4	0.204624	1	1	3.20711	0.8	277
9	321	K136Q_I_09.czi	\\hih-fileserver.neurologie.uni-tuebingen.de\HIH\Public\Jorge\Immunofluorescence\Cell profiler\Exp.267\24h	4	0.204624	1	1	3.20711	0.8	321
9	342	K136Q_I_09.czi	\\hih-fileserver.neurologie.uni-tuebingen.de\HIH\Public\Jorge\Immunofluorescence\Cell profiler\Exp.267\24h	4	0.31831	1	1	4	1	342
9	344	K136Q_I_09.czi	\\hih-fileserver.neurologie.uni-tuebingen.de\HIH\Public\Jorge\Immunofluorescence\Cell profiler\Exp.267\24h	4	0.31831	1	1	4	1	344
9	359	K136Q_I_09.czi	\\hih-fileserver.neurologie.uni-tuebingen.de\HIH\Public\Jorge\Immunofluorescence\Cell profiler\Exp.267\24h	4	0.31831	1	1	4	1	359
9	388	K136Q_I_09.czi	\\hih-fileserver.neurologie.uni-tuebingen.de\HIH\Public\Jorge\Immunofluorescence\Cell profiler\Exp.267\24h	4	0.31831	1	1	4	1	388
9	412	K136Q_I_09.czi	\\hih-fileserver.neurologie.uni-tuebingen.de\HIH\Public\Jorge\Immunofluorescence\Cell profiler\Exp.267\24h	4	0.31831	1	1	4	1	412
9	484	K136Q_I_09.czi	\\hih-fileserver.neurologie.uni-tuebingen.de\HIH\Public\Jorge\Immunofluorescence\Cell profiler\Exp.267\24h	4	0.31831	1	1	4	1	484
9	492	K136Q_I_09.czi	\\hih-fileserver.neurologie.uni-tuebingen.de\HIH\Public\Jorge\Immunofluorescence\Cell profiler\Exp.267\24h	4	0.0969118	1	1	2.20711	0.8	492
9	498	K136Q_I_09.czi	\\hih-fileserver.neurologie.uni-tuebingen.de\HIH\Public\Jorge\Immunofluorescence\Cell profiler\Exp.267\24h	4	0.31831	1	1	4	1	498
9	509	K136Q_I_09.czi	\\hih-fileserver.neurologie.uni-tuebingen.de\HIH\Public\Jorge\Immunofluorescence\Cell profiler\Exp.267\24h	4	0.31831	1	1	4	1	509
9	597	K136Q_I_09.czi	\\hih-fileserver.neurologie.uni-tuebingen.de\HIH\Public\Jorge\Immunofluorescence\Cell profiler\Exp.267\24h	4	0.31831	1	1	4	1	597
9	617	K136Q_I_09.czi	\\hih-fileserver.neurologie.uni-tuebingen.de\HIH\Public\Jorge\Immunofluorescence\Cell profiler\Exp.267\24h	4	0.204624	1	1	3.20711	0.8	617
9	634	K136Q_I_09.czi	\\hih-fileserver.neurologie.uni-tuebingen.de\HIH\Public\Jorge\Immunofluorescence\Cell profiler\Exp.267\24h	4	0.31831	1	1	4	1	634
9	703	K136Q_I_09.czi	\\hih-fileserver.neurologie.uni-tuebingen.de\HIH\Public\Jorge\Immunofluorescence\Cell profiler\Exp.267\24h	4	0.204624	1	1	3.20711	0.8	703
9	795	K136Q_I_09.czi	\\hih-fileserver.neurologie.uni-tuebingen.de\HIH\Public\Jorge\Immunofluorescence\Cell profiler\Exp.267\24h	4	0.31831	1	1	4	1	795
9	859	K136Q_I_09.czi	\\hih-fileserver.neurologie.uni-tuebingen.de\HIH\Public\Jorge\Immunofluorescence\Cell profiler\Exp.267\24h	4	0.31831	1	1	4	1	859
9	886	K136Q_I_09.czi	\\hih-fileserver.neurologie.uni-tuebingen.de\HIH\Public\Jorge\Immunofluorescence\Cell profiler\Exp.267\24h	4	0.387647	1	1	4.41421	1	886
9	911	K136Q_I_09.czi	\\hih-fileserver.neurologie.uni-tuebingen.de\HIH\Public\Jorge\Immunofluorescence\Cell profiler\Exp.267\24h	4	0.31831	1	1	4	1	911
9	922	K136Q_I_09.czi	\\hih-fileserver.neurologie.uni-tuebingen.de\HIH\Public\Jorge\Immunofluorescence\Cell profiler\Exp.267\24h	4	0.31831	1	1	4	1	922
9	929	K136Q_I_09.czi	\\hih-fileserver.neurologie.uni-tuebingen.de\HIH\Public\Jorge\Immunofluorescence\Cell profiler\Exp.267\24h	4	0.31831	1	1	4	1	929
9	930	K136Q_I_09.czi	\\hih-fileserver.neurologie.uni-tuebingen.de\HIH\Public\Jorge\Immunofluorescence\Cell profiler\Exp.267\24h	4	0.31831	1	1	4	1	930
9	955	K136Q_I_09.czi	\\hih-fileserver.neurologie.uni-tuebingen.de\HIH\Public\Jorge\Immunofluorescence\Cell profiler\Exp.267\24h	4	0.31831	1	1	4	1	955
9	957	K136Q_I_09.czi	\\hih-fileserver.neurologie.uni-tuebingen.de\HIH\Public\Jorge\Immunofluorescence\Cell profiler\Exp.267\24h	4	0.424876	1	1	4.62132	1	957
9	974	K136Q_I_09.czi	\\hih-fileserver.neurologie.uni-tuebingen.de\HIH\Public\Jorge\Immunofluorescence\Cell profiler\Exp.267\24h	4	0.31831	1	1	4	1	974
9	986	K136Q_I_09.czi	\\hih-fileserver.neurologie.uni-tuebingen.de\HIH\Public\Jorge\Immunofluorescence\Cell profiler\Exp.267\24h	4	0.31831	1	1	4	1	986
9	997	K136Q_I_09.czi	\\hih-fileserver.neurologie.uni-tuebingen.de\HIH\Public\Jorge\Immunofluorescence\Cell profiler\Exp.267\24h	4	0.387647	1	1	4.41421	1	997
9	998	K136Q_I_09.czi	\\hih-fileserver.neurologie.uni-tuebingen.de\HIH\Public\Jorge\Immunofluorescence\Cell profiler\Exp.267\24h	4	0.31831	1	1	4	1	998
9	1013	K136Q_I_09.czi	\\hih-fileserver.neurologie.uni-tuebingen.de\HIH\Public\Jorge\Immunofluorescence\Cell profiler\Exp.267\24h	4	0.31831	1	1	4	1	1013
9	1026	K136Q_I_09.czi	\\hih-fileserver.neurologie.uni-tuebingen.de\HIH\Public\Jorge\Immunofluorescence\Cell profiler\Exp.267\24h	4	0.387647	1	1	4.41421	1	1026
9	1034	K136Q_I_09.czi	\\hih-fileserver.neurologie.uni-tuebingen.de\HIH\Public\Jorge\Immunofluorescence\Cell profiler\Exp.267\24h	4	0.424876	1	1	4.62132	1	1034
9	1040	K136Q_I_09.czi	\\hih-fileserver.neurologie.uni-tuebingen.de\HIH\Public\Jorge\Immunofluorescence\Cell profiler\Exp.267\24h	4	0.31831	1	1	4	1	1040
9	1055	K136Q_I_09.czi	\\hih-fileserver.neurologie.uni-tuebingen.de\HIH\Public\Jorge\Immunofluorescence\Cell profiler\Exp.267\24h	4	0.31831	1	1	4	1	1055
9	1056	K136Q_I_09.czi	\\hih-fileserver.neurologie.uni-tuebingen.de\HIH\Public\Jorge\Immunofluorescence\Cell profiler\Exp.267\24h	4	0.31831	1	1	4	1	1056
9	1077	K136Q_I_09.czi	\\hih-fileserver.neurologie.uni-tuebingen.de\HIH\Public\Jorge\Immunofluorescence\Cell profiler\Exp.267\24h	4	0.31831	1	1	4	1	1077
9	1126	K136Q_I_09.czi	\\hih-fileserver.neurologie.uni-tuebingen.de\HIH\Public\Jorge\Immunofluorescence\Cell profiler\Exp.267\24h	4	0.31831	1	1	4	1	1126
9	1148	K136Q_I_09.czi	\\hih-fileserver.neurologie.uni-tuebingen.de\HIH\Public\Jorge\Immunofluorescence\Cell profiler\Exp.267\24h	4	0.31831	1	1	4	1	1148
9	1157	K136Q_I_09.czi	\\hih-fileserver.neurologie.uni-tuebingen.de\HIH\Public\Jorge\Immunofluorescence\Cell profiler\Exp.267\24h	4	0.31831	1	1	4	1	1157
9	1179	K136Q_I_09.czi	\\hih-fileserver.neurologie.uni-tuebingen.de\HIH\Public\Jorge\Immunofluorescence\Cell profiler\Exp.267\24h	4	0.387647	1	1	4.41421	1	1179
9	1193	K136Q_I_09.czi	\\hih-fileserver.neurologie.uni-tuebingen.de\HIH\Public\Jorge\Immunofluorescence\Cell profiler\Exp.267\24h	4	0.31831	1	1	4	1	1193
9	1199	K136Q_I_09.czi	\\hih-fileserver.neurologie.uni-tuebingen.de\HIH\Public\Jorge\Immunofluorescence\Cell profiler\Exp.267\24h	4	0.31831	1	1	4	1	1199
9	1201	K136Q_I_09.czi	\\hih-fileserver.neurologie.uni-tuebingen.de\HIH\Public\Jorge\Immunofluorescence\Cell profiler\Exp.267\24h	4	0.31831	1	1	4	1	1201
9	1202	K136Q_I_09.czi	\\hih-fileserver.neurologie.uni-tuebingen.de\HIH\Public\Jorge\Immunofluorescence\Cell profiler\Exp.267\24h	4	0.31831	1	1	4	1	1202
9	1203	K136Q_I_09.czi	\\hih-fileserver.neurologie.uni-tuebingen.de\HIH\Public\Jorge\Immunofluorescence\Cell profiler\Exp.267\24h	4	0.31831	1	1	4	1	1203
9	1207	K136Q_I_09.czi	\\hih-fileserver.neurologie.uni-tuebingen.de\HIH\Public\Jorge\Immunofluorescence\Cell profiler\Exp.267\24h	4	0.31831	1	1	4	1	1207
9	1218	K136Q_I_09.czi	\\hih-fileserver.neurologie.uni-tuebingen.de\HIH\Public\Jorge\Immunofluorescence\Cell profiler\Exp.267\24h	4	0.387647	1	1	4.41421	1	1218
9	1226	K136Q_I_09.czi	\\hih-fileserver.neurologie.uni-tuebingen.de\HIH\Public\Jorge\Immunofluorescence\Cell profiler\Exp.267\24h	4	0.31831	1	1	4	1	1226
9	1232	K136Q_I_09.czi	\\hih-fileserver.neurologie.uni-tuebingen.de\HIH\Public\Jorge\Immunofluorescence\Cell profiler\Exp.267\24h	4	0.31831	1	1	4	1	1232
9	1239	K136Q_I_09.czi	\\hih-fileserver.neurologie.uni-tuebingen.de\HIH\Public\Jorge\Immunofluorescence\Cell profiler\Exp.267\24h	4	0.31831	1	1	4	1	1239
9	1241	K136Q_I_09.czi	\\hih-fileserver.neurologie.uni-tuebingen.de\HIH\Public\Jorge\Immunofluorescence\Cell profiler\Exp.267\24h	4	0.31831	1	1	4	1	1241
9	1248	K136Q_I_09.czi	\\hih-fileserver.neurologie.uni-tuebingen.de\HIH\Public\Jorge\Immunofluorescence\Cell profiler\Exp.267\24h	4	0.424876	1	1	4.62132	1	1248
9	1251	K136Q_I_09.czi	\\hih-fileserver.neurologie.uni-tuebingen.de\HIH\Public\Jorge\Immunofluorescence\Cell profiler\Exp.267\24h	4	0.31831	1	1	4	1	1251
9	1256	K136Q_I_09.czi	\\hih-fileserver.neurologie.uni-tuebingen.de\HIH\Public\Jorge\Immunofluorescence\Cell profiler\Exp.267\24h	4	0.31831	1	1	4	1	1256
9	1265	K136Q_I_09.czi	\\hih-fileserver.neurologie.uni-tuebingen.de\HIH\Public\Jorge\Immunofluorescence\Cell profiler\Exp.267\24h	4	0.31831	1	1	4	1	1265
9	1275	K136Q_I_09.czi	\\hih-fileserver.neurologie.uni-tuebingen.de\HIH\Public\Jorge\Immunofluorescence\Cell profiler\Exp.267\24h	4	0.31831	1	1	4	1	1275
9	1283	K136Q_I_09.czi	\\hih-fileserver.neurologie.uni-tuebingen.de\HIH\Public\Jorge\Immunofluorescence\Cell profiler\Exp.267\24h	4	0.31831	1	1	4	1	1283
9	1290	K136Q_I_09.czi	\\hih-fileserver.neurologie.uni-tuebingen.de\HIH\Public\Jorge\Immunofluorescence\Cell profiler\Exp.267\24h	4	0.31831	1	1	4	1	1290
9	1312	K136Q_I_09.czi	\\hih-fileserver.neurologie.uni-tuebingen.de\HIH\Public\Jorge\Immunofluorescence\Cell profiler\Exp.267\24h	4	0.204624	1	1	3.20711	0.8	1312
9	1334	K136Q_I_09.czi	\\hih-fileserver.neurologie.uni-tuebingen.de\HIH\Public\Jorge\Immunofluorescence\Cell profiler\Exp.267\24h	4	0.31831	1	1	4	1	1334
9	1337	K136Q_I_09.czi	\\hih-fileserver.neurologie.uni-tuebingen.de\HIH\Public\Jorge\Immunofluorescence\Cell profiler\Exp.267\24h	4	0.31831	1	1	4	1	1337
9	1350	K136Q_I_09.czi	\\hih-fileserver.neurologie.uni-tuebingen.de\HIH\Public\Jorge\Immunofluorescence\Cell profiler\Exp.267\24h	4	0.204624	1	1	3.20711	0.8	1350
9	1354	K136Q_I_09.czi	\\hih-fileserver.neurologie.uni-tuebingen.de\HIH\Public\Jorge\Immunofluorescence\Cell profiler\Exp.267\24h	4	0.31831	1	1	4	1	1354
9	1393	K136Q_I_09.czi	\\hih-fileserver.neurologie.uni-tuebingen.de\HIH\Public\Jorge\Immunofluorescence\Cell profiler\Exp.267\24h	4	0.31831	1	1	4	1	1393
9	1417	K136Q_I_09.czi	\\hih-fileserver.neurologie.uni-tuebingen.de\HIH\Public\Jorge\Immunofluorescence\Cell profiler\Exp.267\24h	4	0.31831	1	1	4	1	1417
9	1421	K136Q_I_09.czi	\\hih-fileserver.neurologie.uni-tuebingen.de\HIH\Public\Jorge\Immunofluorescence\Cell profiler\Exp.267\24h	4	0.204624	1	1	3.20711	0.8	1421
9	1426	K136Q_I_09.czi	\\hih-fileserver.neurologie.uni-tuebingen.de\HIH\Public\Jorge\Immunofluorescence\Cell profiler\Exp.267\24h	4	0.31831	1	1	4	1	1426
9	1431	K136Q_I_09.czi	\\hih-fileserver.neurologie.uni-tuebingen.de\HIH\Public\Jorge\Immunofluorescence\Cell profiler\Exp.267\24h	4	0.31831	1	1	4	1	1431
9	1436	K136Q_I_09.czi	\\hih-fileserver.neurologie.uni-tuebingen.de\HIH\Public\Jorge\Immunofluorescence\Cell profiler\Exp.267\24h	4	0.204624	1	1	3.20711	0.8	1436
9	1442	K136Q_I_09.czi	\\hih-fileserver.neurologie.uni-tuebingen.de\HIH\Public\Jorge\Immunofluorescence\Cell profiler\Exp.267\24h	4	0.31831	1	1	4	1	1442
9	1444	K136Q_I_09.czi	\\hih-fileserver.neurologie.uni-tuebingen.de\HIH\Public\Jorge\Immunofluorescence\Cell profiler\Exp.267\24h	4	0.31831	1	1	4	1	1444
9	1454	K136Q_I_09.czi	\\hih-fileserver.neurologie.uni-tuebingen.de\HIH\Public\Jorge\Immunofluorescence\Cell profiler\Exp.267\24h	4	0.387647	1	1	4.41421	1	1454
9	1458	K136Q_I_09.czi	\\hih-fileserver.neurologie.uni-tuebingen.de\HIH\Public\Jorge\Immunofluorescence\Cell profiler\Exp.267\24h	4	0.31831	1	1	4	1	1458
9	1471	K136Q_I_09.czi	\\hih-fileserver.neurologie.uni-tuebingen.de\HIH\Public\Jorge\Immunofluorescence\Cell profiler\Exp.267\24h	4	0.31831	1	1	4	1	1471
10	6	K136Q_I_10.czi	\\hih-fileserver.neurologie.uni-tuebingen.de\HIH\Public\Jorge\Immunofluorescence\Cell profiler\Exp.267\24h	4	0.387647	1	1	4.41421	1	6
10	23	K136Q_I_10.czi	\\hih-fileserver.neurologie.uni-tuebingen.de\HIH\Public\Jorge\Immunofluorescence\Cell profiler\Exp.267\24h	4	0.424876	1	1	4.62132	1	23
10	33	K136Q_I_10.czi	\\hih-fileserver.neurologie.uni-tuebingen.de\HIH\Public\Jorge\Immunofluorescence\Cell profiler\Exp.267\24h	4	0.31831	1	1	4	1	33
10	37	K136Q_I_10.czi	\\hih-fileserver.neurologie.uni-tuebingen.de\HIH\Public\Jorge\Immunofluorescence\Cell profiler\Exp.267\24h	4	0.31831	1	1	4	1	37
10	46	K136Q_I_10.czi	\\hih-fileserver.neurologie.uni-tuebingen.de\HIH\Public\Jorge\Immunofluorescence\Cell profiler\Exp.267\24h	4	0.424876	1	1	4.62132	1	46
10	48	K136Q_I_10.czi	\\hih-fileserver.neurologie.uni-tuebingen.de\HIH\Public\Jorge\Immunofluorescence\Cell profiler\Exp.267\24h	4	0.424876	1	1	4.62132	1	48
10	55	K136Q_I_10.czi	\\hih-fileserver.neurologie.uni-tuebingen.de\HIH\Public\Jorge\Immunofluorescence\Cell profiler\Exp.267\24h	4	0.204624	1	1	3.20711	0.8	55
10	64	K136Q_I_10.czi	\\hih-fileserver.neurologie.uni-tuebingen.de\HIH\Public\Jorge\Immunofluorescence\Cell profiler\Exp.267\24h	4	0.31831	1	1	4	1	64
10	75	K136Q_I_10.czi	\\hih-fileserver.neurologie.uni-tuebingen.de\HIH\Public\Jorge\Immunofluorescence\Cell profiler\Exp.267\24h	4	0.31831	1	1	4	1	75
10	78	K136Q_I_10.czi	\\hih-fileserver.neurologie.uni-tuebingen.de\HIH\Public\Jorge\Immunofluorescence\Cell profiler\Exp.267\24h	4	0.424876	1	1	4.62132	1	78
10	86	K136Q_I_10.czi	\\hih-fileserver.neurologie.uni-tuebingen.de\HIH\Public\Jorge\Immunofluorescence\Cell profiler\Exp.267\24h	4	0.31831	1	1	4	1	86
10	154	K136Q_I_10.czi	\\hih-fileserver.neurologie.uni-tuebingen.de\HIH\Public\Jorge\Immunofluorescence\Cell profiler\Exp.267\24h	4	0.31831	1	1	4	1	154
10	252	K136Q_I_10.czi	\\hih-fileserver.neurologie.uni-tuebingen.de\HIH\Public\Jorge\Immunofluorescence\Cell profiler\Exp.267\24h	4	0.31831	1	1	4	1	252
10	294	K136Q_I_10.czi	\\hih-fileserver.neurologie.uni-tuebingen.de\HIH\Public\Jorge\Immunofluorescence\Cell profiler\Exp.267\24h	4	0.204624	1	1	3.20711	0.8	294
10	372	K136Q_I_10.czi	\\hih-fileserver.neurologie.uni-tuebingen.de\HIH\Public\Jorge\Immunofluorescence\Cell profiler\Exp.267\24h	4	0.204624	1	1	3.20711	0.8	372
10	435	K136Q_I_10.czi	\\hih-fileserver.neurologie.uni-tuebingen.de\HIH\Public\Jorge\Immunofluorescence\Cell profiler\Exp.267\24h	4	0.31831	1	1	4	1	435
10	439	K136Q_I_10.czi	\\hih-fileserver.neurologie.uni-tuebingen.de\HIH\Public\Jorge\Immunofluorescence\Cell profiler\Exp.267\24h	4	0.204624	1	1	3.20711	0.8	439
10	450	K136Q_I_10.czi	\\hih-fileserver.neurologie.uni-tuebingen.de\HIH\Public\Jorge\Immunofluorescence\Cell profiler\Exp.267\24h	4	0.204624	1	1	3.20711	0.8	450
10	504	K136Q_I_10.czi	\\hih-fileserver.neurologie.uni-tuebingen.de\HIH\Public\Jorge\Immunofluorescence\Cell profiler\Exp.267\24h	4	0.424876	1	1	4.62132	1	504
10	513	K136Q_I_10.czi	\\hih-fileserver.neurologie.uni-tuebingen.de\HIH\Public\Jorge\Immunofluorescence\Cell profiler\Exp.267\24h	4	0.204624	1	1	3.20711	0.8	513
10	518	K136Q_I_10.czi	\\hih-fileserver.neurologie.uni-tuebingen.de\HIH\Public\Jorge\Immunofluorescence\Cell profiler\Exp.267\24h	4	0.31831	1	1	4	1	518
10	579	K136Q_I_10.czi	\\hih-fileserver.neurologie.uni-tuebingen.de\HIH\Public\Jorge\Immunofluorescence\Cell profiler\Exp.267\24h	4	0.31831	1	1	4	1	579
10	603	K136Q_I_10.czi	\\hih-fileserver.neurologie.uni-tuebingen.de\HIH\Public\Jorge\Immunofluorescence\Cell profiler\Exp.267\24h	4	0.204624	1	1	3.20711	0.8	603
10	610	K136Q_I_10.czi	\\hih-fileserver.neurologie.uni-tuebingen.de\HIH\Public\Jorge\Immunofluorescence\Cell profiler\Exp.267\24h	4	0.31831	1	1	4	1	610
10	618	K136Q_I_10.czi	\\hih-fileserver.neurologie.uni-tuebingen.de\HIH\Public\Jorge\Immunofluorescence\Cell profiler\Exp.267\24h	4	0.204624	1	1	3.20711	0.8	618
10	626	K136Q_I_10.czi	\\hih-fileserver.neurologie.uni-tuebingen.de\HIH\Public\Jorge\Immunofluorescence\Cell profiler\Exp.267\24h	4	0.31831	1	1	4	1	626
10	644	K136Q_I_10.czi	\\hih-fileserver.neurologie.uni-tuebingen.de\HIH\Public\Jorge\Immunofluorescence\Cell profiler\Exp.267\24h	4	0.31831	1	1	4	1	644
10	651	K136Q_I_10.czi	\\hih-fileserver.neurologie.uni-tuebingen.de\HIH\Public\Jorge\Immunofluorescence\Cell profiler\Exp.267\24h	4	0.31831	1	1	4	1	651
10	670	K136Q_I_10.czi	\\hih-fileserver.neurologie.uni-tuebingen.de\HIH\Public\Jorge\Immunofluorescence\Cell profiler\Exp.267\24h	4	0.231906	1	1	3.41421	0.8	670
11	8	K136Q_I_11.czi	\\hih-fileserver.neurologie.uni-tuebingen.de\HIH\Public\Jorge\Immunofluorescence\Cell profiler\Exp.267\24h	4	0.0969118	1	1	2.20711	0.8	8
11	28	K136Q_I_11.czi	\\hih-fileserver.neurologie.uni-tuebingen.de\HIH\Public\Jorge\Immunofluorescence\Cell profiler\Exp.267\24h	4	0.31831	1	1	4	1	28
11	51	K136Q_I_11.czi	\\hih-fileserver.neurologie.uni-tuebingen.de\HIH\Public\Jorge\Immunofluorescence\Cell profiler\Exp.267\24h	4	0.31831	1	1	4	1	51
11	58	K136Q_I_11.czi	\\hih-fileserver.neurologie.uni-tuebingen.de\HIH\Public\Jorge\Immunofluorescence\Cell profiler\Exp.267\24h	4	0.31831	1	1	4	1	58
11	79	K136Q_I_11.czi	\\hih-fileserver.neurologie.uni-tuebingen.de\HIH\Public\Jorge\Immunofluorescence\Cell profiler\Exp.267\24h	4	0.31831	1	1	4	1	79
11	104	K136Q_I_11.czi	\\hih-fileserver.neurologie.uni-tuebingen.de\HIH\Public\Jorge\Immunofluorescence\Cell profiler\Exp.267\24h	4	0.424876	1	1	4.62132	1	104
11	155	K136Q_I_11.czi	\\hih-fileserver.neurologie.uni-tuebingen.de\HIH\Public\Jorge\Immunofluorescence\Cell profiler\Exp.267\24h	4	0.424876	1	1	4.62132	1	155
12	22	K136Q_I_12.czi	\\hih-fileserver.neurologie.uni-tuebingen.de\HIH\Public\Jorge\Immunofluorescence\Cell profiler\Exp.267\24h	4	0.31831	1	1	4	1	22
12	120	K136Q_I_12.czi	\\hih-fileserver.neurologie.uni-tuebingen.de\HIH\Public\Jorge\Immunofluorescence\Cell profiler\Exp.267\24h	4	0.31831	1	1	4	1	120
12	189	K136Q_I_12.czi	\\hih-fileserver.neurologie.uni-tuebingen.de\HIH\Public\Jorge\Immunofluorescence\Cell profiler\Exp.267\24h	4	0.31831	1	1	4	1	189
12	221	K136Q_I_12.czi	\\hih-fileserver.neurologie.uni-tuebingen.de\HIH\Public\Jorge\Immunofluorescence\Cell profiler\Exp.267\24h	4	0.204624	1	1	3.20711	0.8	221
12	237	K136Q_I_12.czi	\\hih-fileserver.neurologie.uni-tuebingen.de\HIH\Public\Jorge\Immunofluorescence\Cell profiler\Exp.267\24h	4	0.31831	1	1	4	1	237
13	4	K136Q_I_13.czi	\\hih-fileserver.neurologie.uni-tuebingen.de\HIH\Public\Jorge\Immunofluorescence\Cell profiler\Exp.267\24h	4	0.31831	1	1	4	1	4
13	58	K136Q_I_13.czi	\\hih-fileserver.neurologie.uni-tuebingen.de\HIH\Public\Jorge\Immunofluorescence\Cell profiler\Exp.267\24h	4	0.424876	1	1	4.62132	1	58
13	68	K136Q_I_13.czi	\\hih-fileserver.neurologie.uni-tuebingen.de\HIH\Public\Jorge\Immunofluorescence\Cell profiler\Exp.267\24h	4	0.424876	1	1	4.62132	1	68
13	103	K136Q_I_13.czi	\\hih-fileserver.neurologie.uni-tuebingen.de\HIH\Public\Jorge\Immunofluorescence\Cell profiler\Exp.267\24h	4	0.204624	1	1	3.20711	0.8	103
13	166	K136Q_I_13.czi	\\hih-fileserver.neurologie.uni-tuebingen.de\HIH\Public\Jorge\Immunofluorescence\Cell profiler\Exp.267\24h	4	0.31831	1	1	4	1	166
13	175	K136Q_I_13.czi	\\hih-fileserver.neurologie.uni-tuebingen.de\HIH\Public\Jorge\Immunofluorescence\Cell profiler\Exp.267\24h	4	0.31831	1	1	4	1	175
13	177	K136Q_I_13.czi	\\hih-fileserver.neurologie.uni-tuebingen.de\HIH\Public\Jorge\Immunofluorescence\Cell profiler\Exp.267\24h	4	0.31831	1	1	4	1	177
14	33	K136Q_I_14.czi	\\hih-fileserver.neurologie.uni-tuebingen.de\HIH\Public\Jorge\Immunofluorescence\Cell profiler\Exp.267\24h	4	0.387647	1	1	4.41421	1	33
14	39	K136Q_I_14.czi	\\hih-fileserver.neurologie.uni-tuebingen.de\HIH\Public\Jorge\Immunofluorescence\Cell profiler\Exp.267\24h	4	0.0795775	1	1	2	1	39
14	93	K136Q_I_14.czi	\\hih-fileserver.neurologie.uni-tuebingen.de\HIH\Public\Jorge\Immunofluorescence\Cell profiler\Exp.267\24h	4	0.31831	1	1	4	1	93
14	150	K136Q_I_14.czi	\\hih-fileserver.neurologie.uni-tuebingen.de\HIH\Public\Jorge\Immunofluorescence\Cell profiler\Exp.267\24h	4	0.31831	1	1	4	1	150
14	187	K136Q_I_14.czi	\\hih-fileserver.neurologie.uni-tuebingen.de\HIH\Public\Jorge\Immunofluorescence\Cell profiler\Exp.267\24h	4	0.387647	1	1	4.41421	1	187
15	13	K136Q_I_15.czi	\\hih-fileserver.neurologie.uni-tuebingen.de\HIH\Public\Jorge\Immunofluorescence\Cell profiler\Exp.267\24h	4	0.31831	1	1	4	1	13
15	78	K136Q_I_15.czi	\\hih-fileserver.neurologie.uni-tuebingen.de\HIH\Public\Jorge\Immunofluorescence\Cell profiler\Exp.267\24h	4	0.204624	1	1	3.20711	0.8	78
15	101	K136Q_I_15.czi	\\hih-fileserver.neurologie.uni-tuebingen.de\HIH\Public\Jorge\Immunofluorescence\Cell profiler\Exp.267\24h	4	0.31831	1	1	4	1	101
15	123	K136Q_I_15.czi	\\hih-fileserver.neurologie.uni-tuebingen.de\HIH\Public\Jorge\Immunofluorescence\Cell profiler\Exp.267\24h	4	0.387647	1	1	4.41421	1	123
15	141	K136Q_I_15.czi	\\hih-fileserver.neurologie.uni-tuebingen.de\HIH\Public\Jorge\Immunofluorescence\Cell profiler\Exp.267\24h	4	0.424876	1	1	4.62132	1	141
15	144	K136Q_I_15.czi	\\hih-fileserver.neurologie.uni-tuebingen.de\HIH\Public\Jorge\Immunofluorescence\Cell profiler\Exp.267\24h	4	0.31831	1	1	4	1	144
15	145	K136Q_I_15.czi	\\hih-fileserver.neurologie.uni-tuebingen.de\HIH\Public\Jorge\Immunofluorescence\Cell profiler\Exp.267\24h	4	0.424876	1	1	4.62132	1	145
15	155	K136Q_I_15.czi	\\hih-fileserver.neurologie.uni-tuebingen.de\HIH\Public\Jorge\Immunofluorescence\Cell profiler\Exp.267\24h	4	0.0969118	1	1	2.20711	0.8	155
15	195	K136Q_I_15.czi	\\hih-fileserver.neurologie.uni-tuebingen.de\HIH\Public\Jorge\Immunofluorescence\Cell profiler\Exp.267\24h	4	0.31831	1	1	4	1	195
16	21	K136Q_I_16.czi	\\hih-fileserver.neurologie.uni-tuebingen.de\HIH\Public\Jorge\Immunofluorescence\Cell profiler\Exp.267\24h	4	0.31831	1	1	4	1	21
16	22	K136Q_I_16.czi	\\hih-fileserver.neurologie.uni-tuebingen.de\HIH\Public\Jorge\Immunofluorescence\Cell profiler\Exp.267\24h	4	0.31831	1	1	4	1	22
16	29	K136Q_I_16.czi	\\hih-fileserver.neurologie.uni-tuebingen.de\HIH\Public\Jorge\Immunofluorescence\Cell profiler\Exp.267\24h	4	0.31831	1	1	4	1	29
16	34	K136Q_I_16.czi	\\hih-fileserver.neurologie.uni-tuebingen.de\HIH\Public\Jorge\Immunofluorescence\Cell profiler\Exp.267\24h	4	0.387647	1	1	4.41421	1	34
16	40	K136Q_I_16.czi	\\hih-fileserver.neurologie.uni-tuebingen.de\HIH\Public\Jorge\Immunofluorescence\Cell profiler\Exp.267\24h	4	0.31831	1	1	4	1	40
16	47	K136Q_I_16.czi	\\hih-fileserver.neurologie.uni-tuebingen.de\HIH\Public\Jorge\Immunofluorescence\Cell profiler\Exp.267\24h	4	0.31831	1	1	4	1	47
16	52	K136Q_I_16.czi	\\hih-fileserver.neurologie.uni-tuebingen.de\HIH\Public\Jorge\Immunofluorescence\Cell profiler\Exp.267\24h	4	0.31831	1	1	4	1	52
16	67	K136Q_I_16.czi	\\hih-fileserver.neurologie.uni-tuebingen.de\HIH\Public\Jorge\Immunofluorescence\Cell profiler\Exp.267\24h	4	0.31831	1	1	4	1	67
16	74	K136Q_I_16.czi	\\hih-fileserver.neurologie.uni-tuebingen.de\HIH\Public\Jorge\Immunofluorescence\Cell profiler\Exp.267\24h	4	0.31831	1	1	4	1	74
16	78	K136Q_I_16.czi	\\hih-fileserver.neurologie.uni-tuebingen.de\HIH\Public\Jorge\Immunofluorescence\Cell profiler\Exp.267\24h	4	0.31831	1	1	4	1	78
16	79	K136Q_I_16.czi	\\hih-fileserver.neurologie.uni-tuebingen.de\HIH\Public\Jorge\Immunofluorescence\Cell profiler\Exp.267\24h	4	0.31831	1	1	4	1	79
16	84	K136Q_I_16.czi	\\hih-fileserver.neurologie.uni-tuebingen.de\HIH\Public\Jorge\Immunofluorescence\Cell profiler\Exp.267\24h	4	0.424876	1	1	4.62132	1	84
17	11	K136Q_I_17.czi	\\hih-fileserver.neurologie.uni-tuebingen.de\HIH\Public\Jorge\Immunofluorescence\Cell profiler\Exp.267\24h	4	0.31831	1	1	4	1	11
17	12	K136Q_I_17.czi	\\hih-fileserver.neurologie.uni-tuebingen.de\HIH\Public\Jorge\Immunofluorescence\Cell profiler\Exp.267\24h	4	0.31831	1	1	4	1	12
17	14	K136Q_I_17.czi	\\hih-fileserver.neurologie.uni-tuebingen.de\HIH\Public\Jorge\Immunofluorescence\Cell profiler\Exp.267\24h	4	0.31831	1	1	4	1	14
17	16	K136Q_I_17.czi	\\hih-fileserver.neurologie.uni-tuebingen.de\HIH\Public\Jorge\Immunofluorescence\Cell profiler\Exp.267\24h	4	0.31831	1	1	4	1	16
17	20	K136Q_I_17.czi	\\hih-fileserver.neurologie.uni-tuebingen.de\HIH\Public\Jorge\Immunofluorescence\Cell profiler\Exp.267\24h	4	0.31831	1	1	4	1	20
17	21	K136Q_I_17.czi	\\hih-fileserver.neurologie.uni-tuebingen.de\HIH\Public\Jorge\Immunofluorescence\Cell profiler\Exp.267\24h	4	0.31831	1	1	4	1	21
17	29	K136Q_I_17.czi	\\hih-fileserver.neurologie.uni-tuebingen.de\HIH\Public\Jorge\Immunofluorescence\Cell profiler\Exp.267\24h	4	0.387647	1	1	4.41421	1	29
17	39	K136Q_I_17.czi	\\hih-fileserver.neurologie.uni-tuebingen.de\HIH\Public\Jorge\Immunofluorescence\Cell profiler\Exp.267\24h	4	0.31831	1	1	4	1	39
17	47	K136Q_I_17.czi	\\hih-fileserver.neurologie.uni-tuebingen.de\HIH\Public\Jorge\Immunofluorescence\Cell profiler\Exp.267\24h	4	0.31831	1	1	4	1	47
17	48	K136Q_I_17.czi	\\hih-fileserver.neurologie.uni-tuebingen.de\HIH\Public\Jorge\Immunofluorescence\Cell profiler\Exp.267\24h	4	0.424876	1	1	4.62132	1	48
17	171	K136Q_I_17.czi	\\hih-fileserver.neurologie.uni-tuebingen.de\HIH\Public\Jorge\Immunofluorescence\Cell profiler\Exp.267\24h	4	0.31831	1	1	4	1	171
17	268	K136Q_I_17.czi	\\hih-fileserver.neurologie.uni-tuebingen.de\HIH\Public\Jorge\Immunofluorescence\Cell profiler\Exp.267\24h	4	0.31831	1	1	4	1	268
17	286	K136Q_I_17.czi	\\hih-fileserver.neurologie.uni-tuebingen.de\HIH\Public\Jorge\Immunofluorescence\Cell profiler\Exp.267\24h	4	0.204624	1	1	3.20711	0.8	286
17	293	K136Q_I_17.czi	\\hih-fileserver.neurologie.uni-tuebingen.de\HIH\Public\Jorge\Immunofluorescence\Cell profiler\Exp.267\24h	4	0.31831	1	1	4	1	293
17	294	K136Q_I_17.czi	\\hih-fileserver.neurologie.uni-tuebingen.de\HIH\Public\Jorge\Immunofluorescence\Cell profiler\Exp.267\24h	4	0.31831	1	1	4	1	294
17	301	K136Q_I_17.czi	\\hih-fileserver.neurologie.uni-tuebingen.de\HIH\Public\Jorge\Immunofluorescence\Cell profiler\Exp.267\24h	4	0.424876	1	1	4.62132	1	301
17	325	K136Q_I_17.czi	\\hih-fileserver.neurologie.uni-tuebingen.de\HIH\Public\Jorge\Immunofluorescence\Cell profiler\Exp.267\24h	4	0.31831	1	1	4	1	325
17	337	K136Q_I_17.czi	\\hih-fileserver.neurologie.uni-tuebingen.de\HIH\Public\Jorge\Immunofluorescence\Cell profiler\Exp.267\24h	4	0.424876	1	1	4.62132	1	337
17	345	K136Q_I_17.czi	\\hih-fileserver.neurologie.uni-tuebingen.de\HIH\Public\Jorge\Immunofluorescence\Cell profiler\Exp.267\24h	4	0.31831	1	1	4	1	345
17	358	K136Q_I_17.czi	\\hih-fileserver.neurologie.uni-tuebingen.de\HIH\Public\Jorge\Immunofluorescence\Cell profiler\Exp.267\24h	4	0.31831	1	1	4	1	358
17	394	K136Q_I_17.czi	\\hih-fileserver.neurologie.uni-tuebingen.de\HIH\Public\Jorge\Immunofluorescence\Cell profiler\Exp.267\24h	4	0.424876	1	1	4.62132	1	394
17	402	K136Q_I_17.czi	\\hih-fileserver.neurologie.uni-tuebingen.de\HIH\Public\Jorge\Immunofluorescence\Cell profiler\Exp.267\24h	4	0.31831	1	1	4	1	402
17	451	K136Q_I_17.czi	\\hih-fileserver.neurologie.uni-tuebingen.de\HIH\Public\Jorge\Immunofluorescence\Cell profiler\Exp.267\24h	4	0.424876	1	1	4.62132	1	451
17	453	K136Q_I_17.czi	\\hih-fileserver.neurologie.uni-tuebingen.de\HIH\Public\Jorge\Immunofluorescence\Cell profiler\Exp.267\24h	4	0.387647	1	1	4.41421	1	453
17	467	K136Q_I_17.czi	\\hih-fileserver.neurologie.uni-tuebingen.de\HIH\Public\Jorge\Immunofluorescence\Cell profiler\Exp.267\24h	4	0.31831	1	1	4	1	467
17	495	K136Q_I_17.czi	\\hih-fileserver.neurologie.uni-tuebingen.de\HIH\Public\Jorge\Immunofluorescence\Cell profiler\Exp.267\24h	4	0.31831	1	1	4	1	495
17	499	K136Q_I_17.czi	\\hih-fileserver.neurologie.uni-tuebingen.de\HIH\Public\Jorge\Immunofluorescence\Cell profiler\Exp.267\24h	4	0.31831	1	1	4	1	499
17	504	K136Q_I_17.czi	\\hih-fileserver.neurologie.uni-tuebingen.de\HIH\Public\Jorge\Immunofluorescence\Cell profiler\Exp.267\24h	4	0.31831	1	1	4	1	504
17	529	K136Q_I_17.czi	\\hih-fileserver.neurologie.uni-tuebingen.de\HIH\Public\Jorge\Immunofluorescence\Cell profiler\Exp.267\24h	4	0.204624	1	1	3.20711	0.8	529
17	536	K136Q_I_17.czi	\\hih-fileserver.neurologie.uni-tuebingen.de\HIH\Public\Jorge\Immunofluorescence\Cell profiler\Exp.267\24h	4	0.31831	1	1	4	1	536
17	539	K136Q_I_17.czi	\\hih-fileserver.neurologie.uni-tuebingen.de\HIH\Public\Jorge\Immunofluorescence\Cell profiler\Exp.267\24h	4	0.31831	1	1	4	1	539
17	543	K136Q_I_17.czi	\\hih-fileserver.neurologie.uni-tuebingen.de\HIH\Public\Jorge\Immunofluorescence\Cell profiler\Exp.267\24h	4	0.204624	1	1	3.20711	0.8	543
1	7	K136Q_I_01.czi	\\hih-fileserver.neurologie.uni-tuebingen.de\HIH\Public\Jorge\Immunofluorescence\Cell profiler\Exp.267\24h	5	0.431532	1	1	5.20711	1	7	11	41	30	86
1	8	K136Q_I_01.czi	\\hih-fileserver.neurologie.uni-tuebingen.de\HIH\Public\Jorge\Immunofluorescence\Cell profiler\Exp.267\24h	5	0.431532	1	1	5.20711	1	8
1	33	K136Q_I_01.czi	\\hih-fileserver.neurologie.uni-tuebingen.de\HIH\Public\Jorge\Immunofluorescence\Cell profiler\Exp.267\24h	5	0.431532	1	1	5.20711	1	33
1	49	K136Q_I_01.czi	\\hih-fileserver.neurologie.uni-tuebingen.de\HIH\Public\Jorge\Immunofluorescence\Cell profiler\Exp.267\24h	5	0.431532	1	1	5.20711	1	49
1	56	K136Q_I_01.czi	\\hih-fileserver.neurologie.uni-tuebingen.de\HIH\Public\Jorge\Immunofluorescence\Cell profiler\Exp.267\24h	5	0.431532	1	1	5.20711	1	56
1	141	K136Q_I_01.czi	\\hih-fileserver.neurologie.uni-tuebingen.de\HIH\Public\Jorge\Immunofluorescence\Cell profiler\Exp.267\24h	5	0.431532	1	1	5.20711	1	141
1	182	K136Q_I_01.czi	\\hih-fileserver.neurologie.uni-tuebingen.de\HIH\Public\Jorge\Immunofluorescence\Cell profiler\Exp.267\24h	5	0.431532	1	1	5.20711	1	182				Percentage
1	183	K136Q_I_01.czi	\\hih-fileserver.neurologie.uni-tuebingen.de\HIH\Public\Jorge\Immunofluorescence\Cell profiler\Exp.267\24h	5	0.431532	1	1	5.20711	1	183		Area 5-10	1388	20.5843
1	192	K136Q_I_01.czi	\\hih-fileserver.neurologie.uni-tuebingen.de\HIH\Public\Jorge\Immunofluorescence\Cell profiler\Exp.267\24h	5	0.466542	1	1	5.41421	1	192		Area 10-20	1752	25.9825
1	256	K136Q_I_01.czi	\\hih-fileserver.neurologie.uni-tuebingen.de\HIH\Public\Jorge\Immunofluorescence\Cell profiler\Exp.267\24h	5	0.466542	1	1	5.41421	0.714286	256		Area 20-30	1080	16.0166
1	416	K136Q_I_01.czi	\\hih-fileserver.neurologie.uni-tuebingen.de\HIH\Public\Jorge\Immunofluorescence\Cell profiler\Exp.267\24h	5	0.431532	1	1	5.20711	1	416		Area 30-40	769	11.4044
1	426	K136Q_I_01.czi	\\hih-fileserver.neurologie.uni-tuebingen.de\HIH\Public\Jorge\Immunofluorescence\Cell profiler\Exp.267\24h	5	0.431532	1	1	5.20711	1	426		Area 40-50	520	7.7117
1	431	K136Q_I_01.czi	\\hih-fileserver.neurologie.uni-tuebingen.de\HIH\Public\Jorge\Immunofluorescence\Cell profiler\Exp.267\24h	5	0.431532	1	1	5.20711	1	431		Area 50-60	382	5.66513
1	442	K136Q_I_01.czi	\\hih-fileserver.neurologie.uni-tuebingen.de\HIH\Public\Jorge\Immunofluorescence\Cell profiler\Exp.267\24h	5	0.431532	1	1	5.20711	1	442		Area 60-70	223	3.30713
1	445	K136Q_I_01.czi	\\hih-fileserver.neurologie.uni-tuebingen.de\HIH\Public\Jorge\Immunofluorescence\Cell profiler\Exp.267\24h	5	0.502918	1	1	5.62132	0.833333	445		Area 70-80	206	3.05502
1	462	K136Q_I_01.czi	\\hih-fileserver.neurologie.uni-tuebingen.de\HIH\Public\Jorge\Immunofluorescence\Cell profiler\Exp.267\24h	5	0.431532	1	1	5.20711	1	462		Area 80-90	120	1.77962
2	5	K136Q_I_02.czi	\\hih-fileserver.neurologie.uni-tuebingen.de\HIH\Public\Jorge\Immunofluorescence\Cell profiler\Exp.267\24h	5	0.431532	1	1	5.20711	1	5		Area 90-100	78	1.15676
2	8	K136Q_I_02.czi	\\hih-fileserver.neurologie.uni-tuebingen.de\HIH\Public\Jorge\Immunofluorescence\Cell profiler\Exp.267\24h	5	0.254648	1	1	4	0.714286	8		Area 100-110	62	0.919472
2	24	K136Q_I_02.czi	\\hih-fileserver.neurologie.uni-tuebingen.de\HIH\Public\Jorge\Immunofluorescence\Cell profiler\Exp.267\24h	5	0.431532	1	1	5.20711	1	24		Area 110-120	42	0.622868
2	25	K136Q_I_02.czi	\\hih-fileserver.neurologie.uni-tuebingen.de\HIH\Public\Jorge\Immunofluorescence\Cell profiler\Exp.267\24h	5	0.431532	1	1	5.20711	1	25		Area 120-130	30	0.444906
2	43	K136Q_I_02.czi	\\hih-fileserver.neurologie.uni-tuebingen.de\HIH\Public\Jorge\Immunofluorescence\Cell profiler\Exp.267\24h	5	0.431532	1	1	5.20711	1	43		Area 130-140	19	0.281774
2	47	K136Q_I_02.czi	\\hih-fileserver.neurologie.uni-tuebingen.de\HIH\Public\Jorge\Immunofluorescence\Cell profiler\Exp.267\24h	5	0.431532	1	1	5.20711	1	47		Area 140-150	19	0.281774
2	73	K136Q_I_02.czi	\\hih-fileserver.neurologie.uni-tuebingen.de\HIH\Public\Jorge\Immunofluorescence\Cell profiler\Exp.267\24h	5	0.431532	1	1	5.20711	1	73		Area 150-160	13	0.192793
2	76	K136Q_I_02.czi	\\hih-fileserver.neurologie.uni-tuebingen.de\HIH\Public\Jorge\Immunofluorescence\Cell profiler\Exp.267\24h	5	0.431532	1	1	5.20711	1	76		Area 160-170	6	0.0889812
2	113	K136Q_I_02.czi	\\hih-fileserver.neurologie.uni-tuebingen.de\HIH\Public\Jorge\Immunofluorescence\Cell profiler\Exp.267\24h	5	0.431532	1	1	5.20711	1	113		Area 170-180	14	0.207623
2	117	K136Q_I_02.czi	\\hih-fileserver.neurologie.uni-tuebingen.de\HIH\Public\Jorge\Immunofluorescence\Cell profiler\Exp.267\24h	5	0.509296	1.41421	1.08284	5.65685	1	117		Area 180-190	6	0.0889812
2	158	K136Q_I_02.czi	\\hih-fileserver.neurologie.uni-tuebingen.de\HIH\Public\Jorge\Immunofluorescence\Cell profiler\Exp.267\24h	5	0.431532	1	1	5.20711	1	158		Area 190-200	1	0.0148302
2	170	K136Q_I_02.czi	\\hih-fileserver.neurologie.uni-tuebingen.de\HIH\Public\Jorge\Immunofluorescence\Cell profiler\Exp.267\24h	5	0.431532	1	1	5.20711	1	170		Area >200	13	0.192793
2	178	K136Q_I_02.czi	\\hih-fileserver.neurologie.uni-tuebingen.de\HIH\Public\Jorge\Immunofluorescence\Cell profiler\Exp.267\24h	5	0.431532	1	1	5.20711	1	178
2	387	K136Q_I_02.czi	\\hih-fileserver.neurologie.uni-tuebingen.de\HIH\Public\Jorge\Immunofluorescence\Cell profiler\Exp.267\24h	5	0.431532	1	1	5.20711	1	387		Total	6743
2	405	K136Q_I_02.czi	\\hih-fileserver.neurologie.uni-tuebingen.de\HIH\Public\Jorge\Immunofluorescence\Cell profiler\Exp.267\24h	5	0.502918	1	1	5.62132	0.833333	405
3	21	K136Q_I_03.czi	\\hih-fileserver.neurologie.uni-tuebingen.de\HIH\Public\Jorge\Immunofluorescence\Cell profiler\Exp.267\24h	5	0.431532	1	1	5.20711	1	21		Average size	15.9865
3	80	K136Q_I_03.czi	\\hih-fileserver.neurologie.uni-tuebingen.de\HIH\Public\Jorge\Immunofluorescence\Cell profiler\Exp.267\24h	5	0.310118	1	1	4.41421	0.714286	80
3	176	K136Q_I_03.czi	\\hih-fileserver.neurologie.uni-tuebingen.de\HIH\Public\Jorge\Immunofluorescence\Cell profiler\Exp.267\24h	5	0.502918	1	1	5.62132	0.833333	176
3	264	K136Q_I_03.czi	\\hih-fileserver.neurologie.uni-tuebingen.de\HIH\Public\Jorge\Immunofluorescence\Cell profiler\Exp.267\24h	5	0.2817	1	1	4.20711	0.833333	264
4	5	K136Q_I_04.czi	\\hih-fileserver.neurologie.uni-tuebingen.de\HIH\Public\Jorge\Immunofluorescence\Cell profiler\Exp.267\24h	5	0.431532	1	1	5.20711	1	5
4	74	K136Q_I_04.czi	\\hih-fileserver.neurologie.uni-tuebingen.de\HIH\Public\Jorge\Immunofluorescence\Cell profiler\Exp.267\24h	5	0.431532	1	1	5.20711	1	74
4	101	K136Q_I_04.czi	\\hih-fileserver.neurologie.uni-tuebingen.de\HIH\Public\Jorge\Immunofluorescence\Cell profiler\Exp.267\24h	5	0.509296	1.41421	1.08284	5.65685	1	101
4	121	K136Q_I_04.czi	\\hih-fileserver.neurologie.uni-tuebingen.de\HIH\Public\Jorge\Immunofluorescence\Cell profiler\Exp.267\24h	5	0.466542	1	1	5.41421	0.714286	121
4	151	K136Q_I_04.czi	\\hih-fileserver.neurologie.uni-tuebingen.de\HIH\Public\Jorge\Immunofluorescence\Cell profiler\Exp.267\24h	5	0.431532	1	1	5.20711	1	151
4	152	K136Q_I_04.czi	\\hih-fileserver.neurologie.uni-tuebingen.de\HIH\Public\Jorge\Immunofluorescence\Cell profiler\Exp.267\24h	5	0.466542	1	1	5.41421	0.714286	152
4	155	K136Q_I_04.czi	\\hih-fileserver.neurologie.uni-tuebingen.de\HIH\Public\Jorge\Immunofluorescence\Cell profiler\Exp.267\24h	5	0.254648	1	1	4	0.714286	155
4	216	K136Q_I_04.czi	\\hih-fileserver.neurologie.uni-tuebingen.de\HIH\Public\Jorge\Immunofluorescence\Cell profiler\Exp.267\24h	5	0.431532	1	1	5.20711	1	216
4	270	K136Q_I_04.czi	\\hih-fileserver.neurologie.uni-tuebingen.de\HIH\Public\Jorge\Immunofluorescence\Cell profiler\Exp.267\24h	5	0.466542	1	1	5.41421	0.714286	270
4	320	K136Q_I_04.czi	\\hih-fileserver.neurologie.uni-tuebingen.de\HIH\Public\Jorge\Immunofluorescence\Cell profiler\Exp.267\24h	5	0.502918	1	1	5.62132	0.833333	320
4	340	K136Q_I_04.czi	\\hih-fileserver.neurologie.uni-tuebingen.de\HIH\Public\Jorge\Immunofluorescence\Cell profiler\Exp.267\24h	5	0.310118	1	1	4.41421	0.833333	340
5	27	K136Q_I_05.czi	\\hih-fileserver.neurologie.uni-tuebingen.de\HIH\Public\Jorge\Immunofluorescence\Cell profiler\Exp.267\24h	5	0.466542	1	1	5.41421	0.714286	27
5	122	K136Q_I_05.czi	\\hih-fileserver.neurologie.uni-tuebingen.de\HIH\Public\Jorge\Immunofluorescence\Cell profiler\Exp.267\24h	5	0.431532	1	1	5.20711	1	122
5	188	K136Q_I_05.czi	\\hih-fileserver.neurologie.uni-tuebingen.de\HIH\Public\Jorge\Immunofluorescence\Cell profiler\Exp.267\24h	5	0.431532	1	1	5.20711	1	188
5	199	K136Q_I_05.czi	\\hih-fileserver.neurologie.uni-tuebingen.de\HIH\Public\Jorge\Immunofluorescence\Cell profiler\Exp.267\24h	5	0.431532	1	1	5.20711	1	199
5	283	K136Q_I_05.czi	\\hih-fileserver.neurologie.uni-tuebingen.de\HIH\Public\Jorge\Immunofluorescence\Cell profiler\Exp.267\24h	5	0.431532	1	1	5.20711	1	283
5	286	K136Q_I_05.czi	\\hih-fileserver.neurologie.uni-tuebingen.de\HIH\Public\Jorge\Immunofluorescence\Cell profiler\Exp.267\24h	5	0.502918	1	1	5.62132	0.833333	286
5	304	K136Q_I_05.czi	\\hih-fileserver.neurologie.uni-tuebingen.de\HIH\Public\Jorge\Immunofluorescence\Cell profiler\Exp.267\24h	5	0.466542	1	1	5.41421	0.714286	304
5	374	K136Q_I_05.czi	\\hih-fileserver.neurologie.uni-tuebingen.de\HIH\Public\Jorge\Immunofluorescence\Cell profiler\Exp.267\24h	5	0.502918	1	1	5.62132	0.833333	374
5	431	K136Q_I_05.czi	\\hih-fileserver.neurologie.uni-tuebingen.de\HIH\Public\Jorge\Immunofluorescence\Cell profiler\Exp.267\24h	5	0.431532	1	1	5.20711	1	431
5	528	K136Q_I_05.czi	\\hih-fileserver.neurologie.uni-tuebingen.de\HIH\Public\Jorge\Immunofluorescence\Cell profiler\Exp.267\24h	5	0.431532	1	1	5.20711	1	528
5	535	K136Q_I_05.czi	\\hih-fileserver.neurologie.uni-tuebingen.de\HIH\Public\Jorge\Immunofluorescence\Cell profiler\Exp.267\24h	5	0.431532	1	1	5.20711	1	535
5	571	K136Q_I_05.czi	\\hih-fileserver.neurologie.uni-tuebingen.de\HIH\Public\Jorge\Immunofluorescence\Cell profiler\Exp.267\24h	5	0.431532	1	1	5.20711	1	571
6	159	K136Q_I_06.czi	\\hih-fileserver.neurologie.uni-tuebingen.de\HIH\Public\Jorge\Immunofluorescence\Cell profiler\Exp.267\24h	5	0.310118	1	1	4.41421	0.714286	159
6	220	K136Q_I_06.czi	\\hih-fileserver.neurologie.uni-tuebingen.de\HIH\Public\Jorge\Immunofluorescence\Cell profiler\Exp.267\24h	5	0.431532	1	1	5.20711	1	220
6	231	K136Q_I_06.czi	\\hih-fileserver.neurologie.uni-tuebingen.de\HIH\Public\Jorge\Immunofluorescence\Cell profiler\Exp.267\24h	5	0.466542	1	1	5.41421	0.714286	231
7	30	K136Q_I_07.czi	\\hih-fileserver.neurologie.uni-tuebingen.de\HIH\Public\Jorge\Immunofluorescence\Cell profiler\Exp.267\24h	5	0.431532	1	1	5.20711	1	30
7	60	K136Q_I_07.czi	\\hih-fileserver.neurologie.uni-tuebingen.de\HIH\Public\Jorge\Immunofluorescence\Cell profiler\Exp.267\24h	5	0.466542	1	1	5.41421	0.714286	60
7	76	K136Q_I_07.czi	\\hih-fileserver.neurologie.uni-tuebingen.de\HIH\Public\Jorge\Immunofluorescence\Cell profiler\Exp.267\24h	5	0.466542	1	1	5.41421	0.714286	76
7	120	K136Q_I_07.czi	\\hih-fileserver.neurologie.uni-tuebingen.de\HIH\Public\Jorge\Immunofluorescence\Cell profiler\Exp.267\24h	5	0.466542	1	1	5.41421	0.714286	120
8	48	K136Q_I_08.czi	\\hih-fileserver.neurologie.uni-tuebingen.de\HIH\Public\Jorge\Immunofluorescence\Cell profiler\Exp.267\24h	5	0.431532	1	1	5.20711	1	48
8	84	K136Q_I_08.czi	\\hih-fileserver.neurologie.uni-tuebingen.de\HIH\Public\Jorge\Immunofluorescence\Cell profiler\Exp.267\24h	5	0.431532	1	1	5.20711	1	84
8	90	K136Q_I_08.czi	\\hih-fileserver.neurologie.uni-tuebingen.de\HIH\Public\Jorge\Immunofluorescence\Cell profiler\Exp.267\24h	5	0.431532	1	1	5.20711	1	90
8	107	K136Q_I_08.czi	\\hih-fileserver.neurologie.uni-tuebingen.de\HIH\Public\Jorge\Immunofluorescence\Cell profiler\Exp.267\24h	5	0.431532	1	1	5.20711	1	107
8	117	K136Q_I_08.czi	\\hih-fileserver.neurologie.uni-tuebingen.de\HIH\Public\Jorge\Immunofluorescence\Cell profiler\Exp.267\24h	5	0.431532	1	1	5.20711	1	117
8	126	K136Q_I_08.czi	\\hih-fileserver.neurologie.uni-tuebingen.de\HIH\Public\Jorge\Immunofluorescence\Cell profiler\Exp.267\24h	5	0.431532	1	1	5.20711	1	126
8	187	K136Q_I_08.czi	\\hih-fileserver.neurologie.uni-tuebingen.de\HIH\Public\Jorge\Immunofluorescence\Cell profiler\Exp.267\24h	5	0.310118	1	1	4.41421	0.833333	187
8	192	K136Q_I_08.czi	\\hih-fileserver.neurologie.uni-tuebingen.de\HIH\Public\Jorge\Immunofluorescence\Cell profiler\Exp.267\24h	5	0.431532	1	1	5.20711	1	192
8	193	K136Q_I_08.czi	\\hih-fileserver.neurologie.uni-tuebingen.de\HIH\Public\Jorge\Immunofluorescence\Cell profiler\Exp.267\24h	5	0.431532	1	1	5.20711	1	193
8	228	K136Q_I_08.czi	\\hih-fileserver.neurologie.uni-tuebingen.de\HIH\Public\Jorge\Immunofluorescence\Cell profiler\Exp.267\24h	5	0.431532	1	1	5.20711	1	228
8	237	K136Q_I_08.czi	\\hih-fileserver.neurologie.uni-tuebingen.de\HIH\Public\Jorge\Immunofluorescence\Cell profiler\Exp.267\24h	5	0.431532	1	1	5.20711	1	237
8	326	K136Q_I_08.czi	\\hih-fileserver.neurologie.uni-tuebingen.de\HIH\Public\Jorge\Immunofluorescence\Cell profiler\Exp.267\24h	5	0.310118	1	1	4.41421	0.714286	326
8	349	K136Q_I_08.czi	\\hih-fileserver.neurologie.uni-tuebingen.de\HIH\Public\Jorge\Immunofluorescence\Cell profiler\Exp.267\24h	5	0.254648	1	1	4	0.714286	349
8	363	K136Q_I_08.czi	\\hih-fileserver.neurologie.uni-tuebingen.de\HIH\Public\Jorge\Immunofluorescence\Cell profiler\Exp.267\24h	5	0.254648	1	1	4	0.714286	363
8	393	K136Q_I_08.czi	\\hih-fileserver.neurologie.uni-tuebingen.de\HIH\Public\Jorge\Immunofluorescence\Cell profiler\Exp.267\24h	5	0.2817	1	1	4.20711	0.833333	393
8	502	K136Q_I_08.czi	\\hih-fileserver.neurologie.uni-tuebingen.de\HIH\Public\Jorge\Immunofluorescence\Cell profiler\Exp.267\24h	5	0.431532	1	1	5.20711	1	502
8	524	K136Q_I_08.czi	\\hih-fileserver.neurologie.uni-tuebingen.de\HIH\Public\Jorge\Immunofluorescence\Cell profiler\Exp.267\24h	5	0.466542	1	1	5.41421	1	524
8	536	K136Q_I_08.czi	\\hih-fileserver.neurologie.uni-tuebingen.de\HIH\Public\Jorge\Immunofluorescence\Cell profiler\Exp.267\24h	5	0.431532	1	1	5.20711	1	536
8	566	K136Q_I_08.czi	\\hih-fileserver.neurologie.uni-tuebingen.de\HIH\Public\Jorge\Immunofluorescence\Cell profiler\Exp.267\24h	5	0.431532	1	1	5.20711	1	566
8	644	K136Q_I_08.czi	\\hih-fileserver.neurologie.uni-tuebingen.de\HIH\Public\Jorge\Immunofluorescence\Cell profiler\Exp.267\24h	5	0.431532	1	1	5.20711	1	644
8	649	K136Q_I_08.czi	\\hih-fileserver.neurologie.uni-tuebingen.de\HIH\Public\Jorge\Immunofluorescence\Cell profiler\Exp.267\24h	5	0.431532	1	1	5.20711	1	649
9	12	K136Q_I_09.czi	\\hih-fileserver.neurologie.uni-tuebingen.de\HIH\Public\Jorge\Immunofluorescence\Cell profiler\Exp.267\24h	5	0.310118	1	1	4.41421	0.714286	12
9	44	K136Q_I_09.czi	\\hih-fileserver.neurologie.uni-tuebingen.de\HIH\Public\Jorge\Immunofluorescence\Cell profiler\Exp.267\24h	5	0.431532	1	1	5.20711	1	44
9	54	K136Q_I_09.czi	\\hih-fileserver.neurologie.uni-tuebingen.de\HIH\Public\Jorge\Immunofluorescence\Cell profiler\Exp.267\24h	5	0.431532	1	1	5.20711	1	54
9	75	K136Q_I_09.czi	\\hih-fileserver.neurologie.uni-tuebingen.de\HIH\Public\Jorge\Immunofluorescence\Cell profiler\Exp.267\24h	5	0.2817	1	1	4.20711	0.833333	75
9	94	K136Q_I_09.czi	\\hih-fileserver.neurologie.uni-tuebingen.de\HIH\Public\Jorge\Immunofluorescence\Cell profiler\Exp.267\24h	5	0.431532	1	1	5.20711	1	94
9	100	K136Q_I_09.czi	\\hih-fileserver.neurologie.uni-tuebingen.de\HIH\Public\Jorge\Immunofluorescence\Cell profiler\Exp.267\24h	5	0.431532	1	1	5.20711	1	100
9	108	K136Q_I_09.czi	\\hih-fileserver.neurologie.uni-tuebingen.de\HIH\Public\Jorge\Immunofluorescence\Cell profiler\Exp.267\24h	5	0.431532	1	1	5.20711	1	108
9	121	K136Q_I_09.czi	\\hih-fileserver.neurologie.uni-tuebingen.de\HIH\Public\Jorge\Immunofluorescence\Cell profiler\Exp.267\24h	5	0.509296	1.41421	1.08284	5.65685	1	121
9	141	K136Q_I_09.czi	\\hih-fileserver.neurologie.uni-tuebingen.de\HIH\Public\Jorge\Immunofluorescence\Cell profiler\Exp.267\24h	5	0.431532	1	1	5.20711	1	141
9	144	K136Q_I_09.czi	\\hih-fileserver.neurologie.uni-tuebingen.de\HIH\Public\Jorge\Immunofluorescence\Cell profiler\Exp.267\24h	5	0.310118	1	1	4.41421	0.833333	144
9	159	K136Q_I_09.czi	\\hih-fileserver.neurologie.uni-tuebingen.de\HIH\Public\Jorge\Immunofluorescence\Cell profiler\Exp.267\24h	5	0.431532	1	1	5.20711	1	159
9	184	K136Q_I_09.czi	\\hih-fileserver.neurologie.uni-tuebingen.de\HIH\Public\Jorge\Immunofluorescence\Cell profiler\Exp.267\24h	5	0.509296	1.41421	1.08284	5.65685	1	184
9	210	K136Q_I_09.czi	\\hih-fileserver.neurologie.uni-tuebingen.de\HIH\Public\Jorge\Immunofluorescence\Cell profiler\Exp.267\24h	5	0.509296	1.41421	1.08284	5.65685	1	210
9	281	K136Q_I_09.czi	\\hih-fileserver.neurologie.uni-tuebingen.de\HIH\Public\Jorge\Immunofluorescence\Cell profiler\Exp.267\24h	5	0.431532	1	1	5.20711	1	281
9	317	K136Q_I_09.czi	\\hih-fileserver.neurologie.uni-tuebingen.de\HIH\Public\Jorge\Immunofluorescence\Cell profiler\Exp.267\24h	5	0.509296	1.41421	1.08284	5.65685	1	317
9	329	K136Q_I_09.czi	\\hih-fileserver.neurologie.uni-tuebingen.de\HIH\Public\Jorge\Immunofluorescence\Cell profiler\Exp.267\24h	5	0.431532	1	1	5.20711	1	329
9	336	K136Q_I_09.czi	\\hih-fileserver.neurologie.uni-tuebingen.de\HIH\Public\Jorge\Immunofluorescence\Cell profiler\Exp.267\24h	5	0.431532	1	1	5.20711	1	336
9	373	K136Q_I_09.czi	\\hih-fileserver.neurologie.uni-tuebingen.de\HIH\Public\Jorge\Immunofluorescence\Cell profiler\Exp.267\24h	5	0.509296	1.41421	1.08284	5.65685	1	373
9	384	K136Q_I_09.czi	\\hih-fileserver.neurologie.uni-tuebingen.de\HIH\Public\Jorge\Immunofluorescence\Cell profiler\Exp.267\24h	5	0.431532	1	1	5.20711	1	384
9	390	K136Q_I_09.czi	\\hih-fileserver.neurologie.uni-tuebingen.de\HIH\Public\Jorge\Immunofluorescence\Cell profiler\Exp.267\24h	5	0.466542	1	1	5.41421	1	390
9	531	K136Q_I_09.czi	\\hih-fileserver.neurologie.uni-tuebingen.de\HIH\Public\Jorge\Immunofluorescence\Cell profiler\Exp.267\24h	5	0.466542	1	1	5.41421	0.714286	531
9	560	K136Q_I_09.czi	\\hih-fileserver.neurologie.uni-tuebingen.de\HIH\Public\Jorge\Immunofluorescence\Cell profiler\Exp.267\24h	5	0.431532	1	1	5.20711	1	560
9	571	K136Q_I_09.czi	\\hih-fileserver.neurologie.uni-tuebingen.de\HIH\Public\Jorge\Immunofluorescence\Cell profiler\Exp.267\24h	5	0.502918	1	1	5.62132	0.833333	571
9	583	K136Q_I_09.czi	\\hih-fileserver.neurologie.uni-tuebingen.de\HIH\Public\Jorge\Immunofluorescence\Cell profiler\Exp.267\24h	5	0.502918	1	1	5.62132	0.833333	583
9	639	K136Q_I_09.czi	\\hih-fileserver.neurologie.uni-tuebingen.de\HIH\Public\Jorge\Immunofluorescence\Cell profiler\Exp.267\24h	5	0.431532	1	1	5.20711	1	639
9	656	K136Q_I_09.czi	\\hih-fileserver.neurologie.uni-tuebingen.de\HIH\Public\Jorge\Immunofluorescence\Cell profiler\Exp.267\24h	5	0.431532	1	1	5.20711	1	656
9	670	K136Q_I_09.czi	\\hih-fileserver.neurologie.uni-tuebingen.de\HIH\Public\Jorge\Immunofluorescence\Cell profiler\Exp.267\24h	5	0.431532	1	1	5.20711	1	670
9	676	K136Q_I_09.czi	\\hih-fileserver.neurologie.uni-tuebingen.de\HIH\Public\Jorge\Immunofluorescence\Cell profiler\Exp.267\24h	5	0.431532	1	1	5.20711	1	676
9	699	K136Q_I_09.czi	\\hih-fileserver.neurologie.uni-tuebingen.de\HIH\Public\Jorge\Immunofluorescence\Cell profiler\Exp.267\24h	5	0.502918	1	1	5.62132	0.833333	699
9	701	K136Q_I_09.czi	\\hih-fileserver.neurologie.uni-tuebingen.de\HIH\Public\Jorge\Immunofluorescence\Cell profiler\Exp.267\24h	5	0.431532	1	1	5.20711	1	701
9	744	K136Q_I_09.czi	\\hih-fileserver.neurologie.uni-tuebingen.de\HIH\Public\Jorge\Immunofluorescence\Cell profiler\Exp.267\24h	5	0.509296	1.41421	1.08284	5.65685	1	744
9	760	K136Q_I_09.czi	\\hih-fileserver.neurologie.uni-tuebingen.de\HIH\Public\Jorge\Immunofluorescence\Cell profiler\Exp.267\24h	5	0.431532	1	1	5.20711	1	760
9	790	K136Q_I_09.czi	\\hih-fileserver.neurologie.uni-tuebingen.de\HIH\Public\Jorge\Immunofluorescence\Cell profiler\Exp.267\24h	5	0.431532	1	1	5.20711	1	790
9	834	K136Q_I_09.czi	\\hih-fileserver.neurologie.uni-tuebingen.de\HIH\Public\Jorge\Immunofluorescence\Cell profiler\Exp.267\24h	5	0.431532	1	1	5.20711	1	834
9	836	K136Q_I_09.czi	\\hih-fileserver.neurologie.uni-tuebingen.de\HIH\Public\Jorge\Immunofluorescence\Cell profiler\Exp.267\24h	5	0.339901	1	1	4.62132	0.833333	836
9	853	K136Q_I_09.czi	\\hih-fileserver.neurologie.uni-tuebingen.de\HIH\Public\Jorge\Immunofluorescence\Cell profiler\Exp.267\24h	5	0.431532	1	1	5.20711	1	853
9	861	K136Q_I_09.czi	\\hih-fileserver.neurologie.uni-tuebingen.de\HIH\Public\Jorge\Immunofluorescence\Cell profiler\Exp.267\24h	5	0.431532	1	1	5.20711	1	861
9	972	K136Q_I_09.czi	\\hih-fileserver.neurologie.uni-tuebingen.de\HIH\Public\Jorge\Immunofluorescence\Cell profiler\Exp.267\24h	5	0.509296	1.41421	1.08284	5.65685	1	972
9	979	K136Q_I_09.czi	\\hih-fileserver.neurologie.uni-tuebingen.de\HIH\Public\Jorge\Immunofluorescence\Cell profiler\Exp.267\24h	5	0.431532	1	1	5.20711	1	979
9	994	K136Q_I_09.czi	\\hih-fileserver.neurologie.uni-tuebingen.de\HIH\Public\Jorge\Immunofluorescence\Cell profiler\Exp.267\24h	5	0.431532	1	1	5.20711	1	994
9	1005	K136Q_I_09.czi	\\hih-fileserver.neurologie.uni-tuebingen.de\HIH\Public\Jorge\Immunofluorescence\Cell profiler\Exp.267\24h	5	0.431532	1	1	5.20711	1	1005
9	1011	K136Q_I_09.czi	\\hih-fileserver.neurologie.uni-tuebingen.de\HIH\Public\Jorge\Immunofluorescence\Cell profiler\Exp.267\24h	5	0.431532	1	1	5.20711	1	1011
9	1029	K136Q_I_09.czi	\\hih-fileserver.neurologie.uni-tuebingen.de\HIH\Public\Jorge\Immunofluorescence\Cell profiler\Exp.267\24h	5	0.431532	1	1	5.20711	1	1029
9	1035	K136Q_I_09.czi	\\hih-fileserver.neurologie.uni-tuebingen.de\HIH\Public\Jorge\Immunofluorescence\Cell profiler\Exp.267\24h	5	0.431532	1	1	5.20711	1	1035
9	1071	K136Q_I_09.czi	\\hih-fileserver.neurologie.uni-tuebingen.de\HIH\Public\Jorge\Immunofluorescence\Cell profiler\Exp.267\24h	5	0.431532	1	1	5.20711	1	1071
9	1072	K136Q_I_09.czi	\\hih-fileserver.neurologie.uni-tuebingen.de\HIH\Public\Jorge\Immunofluorescence\Cell profiler\Exp.267\24h	5	0.431532	1	1	5.20711	1	1072
9	1090	K136Q_I_09.czi	\\hih-fileserver.neurologie.uni-tuebingen.de\HIH\Public\Jorge\Immunofluorescence\Cell profiler\Exp.267\24h	5	0.431532	1	1	5.20711	1	1090
9	1098	K136Q_I_09.czi	\\hih-fileserver.neurologie.uni-tuebingen.de\HIH\Public\Jorge\Immunofluorescence\Cell profiler\Exp.267\24h	5	0.509296	1.41421	1.08284	5.65685	1	1098
9	1114	K136Q_I_09.czi	\\hih-fileserver.neurologie.uni-tuebingen.de\HIH\Public\Jorge\Immunofluorescence\Cell profiler\Exp.267\24h	5	0.431532	1	1	5.20711	1	1114
9	1123	K136Q_I_09.czi	\\hih-fileserver.neurologie.uni-tuebingen.de\HIH\Public\Jorge\Immunofluorescence\Cell profiler\Exp.267\24h	5	0.431532	1	1	5.20711	1	1123
9	1150	K136Q_I_09.czi	\\hih-fileserver.neurologie.uni-tuebingen.de\HIH\Public\Jorge\Immunofluorescence\Cell profiler\Exp.267\24h	5	0.431532	1	1	5.20711	1	1150
9	1167	K136Q_I_09.czi	\\hih-fileserver.neurologie.uni-tuebingen.de\HIH\Public\Jorge\Immunofluorescence\Cell profiler\Exp.267\24h	5	0.431532	1	1	5.20711	1	1167
9	1181	K136Q_I_09.czi	\\hih-fileserver.neurologie.uni-tuebingen.de\HIH\Public\Jorge\Immunofluorescence\Cell profiler\Exp.267\24h	5	0.431532	1	1	5.20711	1	1181
9	1182	K136Q_I_09.czi	\\hih-fileserver.neurologie.uni-tuebingen.de\HIH\Public\Jorge\Immunofluorescence\Cell profiler\Exp.267\24h	5	0.431532	1	1	5.20711	1	1182
9	1195	K136Q_I_09.czi	\\hih-fileserver.neurologie.uni-tuebingen.de\HIH\Public\Jorge\Immunofluorescence\Cell profiler\Exp.267\24h	5	0.431532	1	1	5.20711	1	1195
9	1197	K136Q_I_09.czi	\\hih-fileserver.neurologie.uni-tuebingen.de\HIH\Public\Jorge\Immunofluorescence\Cell profiler\Exp.267\24h	5	0.431532	1	1	5.20711	1	1197
9	1209	K136Q_I_09.czi	\\hih-fileserver.neurologie.uni-tuebingen.de\HIH\Public\Jorge\Immunofluorescence\Cell profiler\Exp.267\24h	5	0.2817	1	1	4.20711	0.833333	1209
9	1247	K136Q_I_09.czi	\\hih-fileserver.neurologie.uni-tuebingen.de\HIH\Public\Jorge\Immunofluorescence\Cell profiler\Exp.267\24h	5	0.431532	1	1	5.20711	1	1247
9	1253	K136Q_I_09.czi	\\hih-fileserver.neurologie.uni-tuebingen.de\HIH\Public\Jorge\Immunofluorescence\Cell profiler\Exp.267\24h	5	0.431532	1	1	5.20711	1	1253
9	1282	K136Q_I_09.czi	\\hih-fileserver.neurologie.uni-tuebingen.de\HIH\Public\Jorge\Immunofluorescence\Cell profiler\Exp.267\24h	5	0.431532	1	1	5.20711	1	1282
9	1391	K136Q_I_09.czi	\\hih-fileserver.neurologie.uni-tuebingen.de\HIH\Public\Jorge\Immunofluorescence\Cell profiler\Exp.267\24h	5	0.431532	1	1	5.20711	1	1391
9	1406	K136Q_I_09.czi	\\hih-fileserver.neurologie.uni-tuebingen.de\HIH\Public\Jorge\Immunofluorescence\Cell profiler\Exp.267\24h	5	0.466542	1	1	5.41421	1	1406
9	1420	K136Q_I_09.czi	\\hih-fileserver.neurologie.uni-tuebingen.de\HIH\Public\Jorge\Immunofluorescence\Cell profiler\Exp.267\24h	5	0.431532	1	1	5.20711	1	1420
9	1429	K136Q_I_09.czi	\\hih-fileserver.neurologie.uni-tuebingen.de\HIH\Public\Jorge\Immunofluorescence\Cell profiler\Exp.267\24h	5	0.431532	1	1	5.20711	1	1429
9	1443	K136Q_I_09.czi	\\hih-fileserver.neurologie.uni-tuebingen.de\HIH\Public\Jorge\Immunofluorescence\Cell profiler\Exp.267\24h	5	0.431532	1	1	5.20711	1	1443
9	1448	K136Q_I_09.czi	\\hih-fileserver.neurologie.uni-tuebingen.de\HIH\Public\Jorge\Immunofluorescence\Cell profiler\Exp.267\24h	5	0.431532	1	1	5.20711	1	1448
9	1457	K136Q_I_09.czi	\\hih-fileserver.neurologie.uni-tuebingen.de\HIH\Public\Jorge\Immunofluorescence\Cell profiler\Exp.267\24h	5	0.431532	1	1	5.20711	1	1457
9	1463	K136Q_I_09.czi	\\hih-fileserver.neurologie.uni-tuebingen.de\HIH\Public\Jorge\Immunofluorescence\Cell profiler\Exp.267\24h	5	0.431532	1	1	5.20711	1	1463
10	24	K136Q_I_10.czi	\\hih-fileserver.neurologie.uni-tuebingen.de\HIH\Public\Jorge\Immunofluorescence\Cell profiler\Exp.267\24h	5	0.466542	1	1	5.41421	1	24
10	85	K136Q_I_10.czi	\\hih-fileserver.neurologie.uni-tuebingen.de\HIH\Public\Jorge\Immunofluorescence\Cell profiler\Exp.267\24h	5	0.431532	1	1	5.20711	1	85
10	87	K136Q_I_10.czi	\\hih-fileserver.neurologie.uni-tuebingen.de\HIH\Public\Jorge\Immunofluorescence\Cell profiler\Exp.267\24h	5	0.431532	1	1	5.20711	1	87
10	105	K136Q_I_10.czi	\\hih-fileserver.neurologie.uni-tuebingen.de\HIH\Public\Jorge\Immunofluorescence\Cell profiler\Exp.267\24h	5	0.431532	1	1	5.20711	1	105
10	109	K136Q_I_10.czi	\\hih-fileserver.neurologie.uni-tuebingen.de\HIH\Public\Jorge\Immunofluorescence\Cell profiler\Exp.267\24h	5	0.509296	1.41421	1.08284	5.65685	1	109
10	122	K136Q_I_10.czi	\\hih-fileserver.neurologie.uni-tuebingen.de\HIH\Public\Jorge\Immunofluorescence\Cell profiler\Exp.267\24h	5	0.431532	1	1	5.20711	1	122
10	153	K136Q_I_10.czi	\\hih-fileserver.neurologie.uni-tuebingen.de\HIH\Public\Jorge\Immunofluorescence\Cell profiler\Exp.267\24h	5	0.431532	1	1	5.20711	1	153
10	270	K136Q_I_10.czi	\\hih-fileserver.neurologie.uni-tuebingen.de\HIH\Public\Jorge\Immunofluorescence\Cell profiler\Exp.267\24h	5	0.509296	1.41421	1.08284	5.65685	1	270
10	334	K136Q_I_10.czi	\\hih-fileserver.neurologie.uni-tuebingen.de\HIH\Public\Jorge\Immunofluorescence\Cell profiler\Exp.267\24h	5	0.431532	1	1	5.20711	1	334
10	363	K136Q_I_10.czi	\\hih-fileserver.neurologie.uni-tuebingen.de\HIH\Public\Jorge\Immunofluorescence\Cell profiler\Exp.267\24h	5	0.431532	1	1	5.20711	1	363
10	387	K136Q_I_10.czi	\\hih-fileserver.neurologie.uni-tuebingen.de\HIH\Public\Jorge\Immunofluorescence\Cell profiler\Exp.267\24h	5	0.466542	1	1	5.41421	0.714286	387
10	456	K136Q_I_10.czi	\\hih-fileserver.neurologie.uni-tuebingen.de\HIH\Public\Jorge\Immunofluorescence\Cell profiler\Exp.267\24h	5	0.502918	1	1	5.62132	0.833333	456
10	462	K136Q_I_10.czi	\\hih-fileserver.neurologie.uni-tuebingen.de\HIH\Public\Jorge\Immunofluorescence\Cell profiler\Exp.267\24h	5	0.466542	1	1	5.41421	0.714286	462
10	480	K136Q_I_10.czi	\\hih-fileserver.neurologie.uni-tuebingen.de\HIH\Public\Jorge\Immunofluorescence\Cell profiler\Exp.267\24h	5	0.431532	1	1	5.20711	1	480
10	510	K136Q_I_10.czi	\\hih-fileserver.neurologie.uni-tuebingen.de\HIH\Public\Jorge\Immunofluorescence\Cell profiler\Exp.267\24h	5	0.431532	1	1	5.20711	1	510
10	596	K136Q_I_10.czi	\\hih-fileserver.neurologie.uni-tuebingen.de\HIH\Public\Jorge\Immunofluorescence\Cell profiler\Exp.267\24h	5	0.466542	1	1	5.41421	0.714286	596
10	639	K136Q_I_10.czi	\\hih-fileserver.neurologie.uni-tuebingen.de\HIH\Public\Jorge\Immunofluorescence\Cell profiler\Exp.267\24h	5	0.431532	1	1	5.20711	1	639
10	648	K136Q_I_10.czi	\\hih-fileserver.neurologie.uni-tuebingen.de\HIH\Public\Jorge\Immunofluorescence\Cell profiler\Exp.267\24h	5	0.2817	1	1	4.20711	0.833333	648
10	694	K136Q_I_10.czi	\\hih-fileserver.neurologie.uni-tuebingen.de\HIH\Public\Jorge\Immunofluorescence\Cell profiler\Exp.267\24h	5	0.431532	1	1	5.20711	1	694
10	697	K136Q_I_10.czi	\\hih-fileserver.neurologie.uni-tuebingen.de\HIH\Public\Jorge\Immunofluorescence\Cell profiler\Exp.267\24h	5	0.431532	1	1	5.20711	1	697
11	33	K136Q_I_11.czi	\\hih-fileserver.neurologie.uni-tuebingen.de\HIH\Public\Jorge\Immunofluorescence\Cell profiler\Exp.267\24h	5	0.431532	1	1	5.20711	1	33
11	68	K136Q_I_11.czi	\\hih-fileserver.neurologie.uni-tuebingen.de\HIH\Public\Jorge\Immunofluorescence\Cell profiler\Exp.267\24h	5	0.431532	1	1	5.20711	1	68
11	93	K136Q_I_11.czi	\\hih-fileserver.neurologie.uni-tuebingen.de\HIH\Public\Jorge\Immunofluorescence\Cell profiler\Exp.267\24h	5	0.431532	1	1	5.20711	1	93
11	152	K136Q_I_11.czi	\\hih-fileserver.neurologie.uni-tuebingen.de\HIH\Public\Jorge\Immunofluorescence\Cell profiler\Exp.267\24h	5	0.509296	1.41421	1.08284	5.65685	1	152
11	178	K136Q_I_11.czi	\\hih-fileserver.neurologie.uni-tuebingen.de\HIH\Public\Jorge\Immunofluorescence\Cell profiler\Exp.267\24h	5	0.431532	1	1	5.20711	1	178
11	186	K136Q_I_11.czi	\\hih-fileserver.neurologie.uni-tuebingen.de\HIH\Public\Jorge\Immunofluorescence\Cell profiler\Exp.267\24h	5	0.431532	1	1	5.20711	1	186
12	65	K136Q_I_12.czi	\\hih-fileserver.neurologie.uni-tuebingen.de\HIH\Public\Jorge\Immunofluorescence\Cell profiler\Exp.267\24h	5	0.466542	1	1	5.41421	0.714286	65
12	69	K136Q_I_12.czi	\\hih-fileserver.neurologie.uni-tuebingen.de\HIH\Public\Jorge\Immunofluorescence\Cell profiler\Exp.267\24h	5	0.431532	1	1	5.20711	1	69
12	217	K136Q_I_12.czi	\\hih-fileserver.neurologie.uni-tuebingen.de\HIH\Public\Jorge\Immunofluorescence\Cell profiler\Exp.267\24h	5	0.431532	1	1	5.20711	1	217
12	236	K136Q_I_12.czi	\\hih-fileserver.neurologie.uni-tuebingen.de\HIH\Public\Jorge\Immunofluorescence\Cell profiler\Exp.267\24h	5	0.431532	1	1	5.20711	1	236
12	317	K136Q_I_12.czi	\\hih-fileserver.neurologie.uni-tuebingen.de\HIH\Public\Jorge\Immunofluorescence\Cell profiler\Exp.267\24h	5	0.431532	1	1	5.20711	1	317
13	7	K136Q_I_13.czi	\\hih-fileserver.neurologie.uni-tuebingen.de\HIH\Public\Jorge\Immunofluorescence\Cell profiler\Exp.267\24h	5	0.431532	1	1	5.20711	1	7
13	18	K136Q_I_13.czi	\\hih-fileserver.neurologie.uni-tuebingen.de\HIH\Public\Jorge\Immunofluorescence\Cell profiler\Exp.267\24h	5	0.2817	1	1	4.20711	0.833333	18
13	28	K136Q_I_13.czi	\\hih-fileserver.neurologie.uni-tuebingen.de\HIH\Public\Jorge\Immunofluorescence\Cell profiler\Exp.267\24h	5	0.466542	1	1	5.41421	0.714286	28
13	176	K136Q_I_13.czi	\\hih-fileserver.neurologie.uni-tuebingen.de\HIH\Public\Jorge\Immunofluorescence\Cell profiler\Exp.267\24h	5	0.431532	1	1	5.20711	1	176
13	190	K136Q_I_13.czi	\\hih-fileserver.neurologie.uni-tuebingen.de\HIH\Public\Jorge\Immunofluorescence\Cell profiler\Exp.267\24h	5	0.431532	1	1	5.20711	1	190
14	6	K136Q_I_14.czi	\\hih-fileserver.neurologie.uni-tuebingen.de\HIH\Public\Jorge\Immunofluorescence\Cell profiler\Exp.267\24h	5	0.431532	1	1	5.20711	1	6
14	18	K136Q_I_14.czi	\\hih-fileserver.neurologie.uni-tuebingen.de\HIH\Public\Jorge\Immunofluorescence\Cell profiler\Exp.267\24h	5	0.431532	1	1	5.20711	1	18
14	31	K136Q_I_14.czi	\\hih-fileserver.neurologie.uni-tuebingen.de\HIH\Public\Jorge\Immunofluorescence\Cell profiler\Exp.267\24h	5	0.431532	1	1	5.20711	1	31
14	52	K136Q_I_14.czi	\\hih-fileserver.neurologie.uni-tuebingen.de\HIH\Public\Jorge\Immunofluorescence\Cell profiler\Exp.267\24h	5	0.502918	1	1	5.62132	0.833333	52
14	91	K136Q_I_14.czi	\\hih-fileserver.neurologie.uni-tuebingen.de\HIH\Public\Jorge\Immunofluorescence\Cell profiler\Exp.267\24h	5	0.431532	1	1	5.20711	1	91
14	160	K136Q_I_14.czi	\\hih-fileserver.neurologie.uni-tuebingen.de\HIH\Public\Jorge\Immunofluorescence\Cell profiler\Exp.267\24h	5	0.466542	1	1	5.41421	0.714286	160
14	177	K136Q_I_14.czi	\\hih-fileserver.neurologie.uni-tuebingen.de\HIH\Public\Jorge\Immunofluorescence\Cell profiler\Exp.267\24h	5	0.431532	1	1	5.20711	1	177
14	206	K136Q_I_14.czi	\\hih-fileserver.neurologie.uni-tuebingen.de\HIH\Public\Jorge\Immunofluorescence\Cell profiler\Exp.267\24h	5	0.466542	1	1	5.41421	0.714286	206
15	10	K136Q_I_15.czi	\\hih-fileserver.neurologie.uni-tuebingen.de\HIH\Public\Jorge\Immunofluorescence\Cell profiler\Exp.267\24h	5	0.502918	1	1	5.62132	0.833333	10
15	64	K136Q_I_15.czi	\\hih-fileserver.neurologie.uni-tuebingen.de\HIH\Public\Jorge\Immunofluorescence\Cell profiler\Exp.267\24h	5	0.466542	1	1	5.41421	0.714286	64
15	68	K136Q_I_15.czi	\\hih-fileserver.neurologie.uni-tuebingen.de\HIH\Public\Jorge\Immunofluorescence\Cell profiler\Exp.267\24h	5	0.310118	1	1	4.41421	0.714286	68
15	151	K136Q_I_15.czi	\\hih-fileserver.neurologie.uni-tuebingen.de\HIH\Public\Jorge\Immunofluorescence\Cell profiler\Exp.267\24h	5	0.431532	1	1	5.20711	1	151
16	15	K136Q_I_16.czi	\\hih-fileserver.neurologie.uni-tuebingen.de\HIH\Public\Jorge\Immunofluorescence\Cell profiler\Exp.267\24h	5	0.431532	1	1	5.20711	1	15
16	45	K136Q_I_16.czi	\\hih-fileserver.neurologie.uni-tuebingen.de\HIH\Public\Jorge\Immunofluorescence\Cell profiler\Exp.267\24h	5	0.431532	1	1	5.20711	1	45
16	49	K136Q_I_16.czi	\\hih-fileserver.neurologie.uni-tuebingen.de\HIH\Public\Jorge\Immunofluorescence\Cell profiler\Exp.267\24h	5	0.431532	1	1	5.20711	1	49
16	51	K136Q_I_16.czi	\\hih-fileserver.neurologie.uni-tuebingen.de\HIH\Public\Jorge\Immunofluorescence\Cell profiler\Exp.267\24h	5	0.509296	1.41421	1.08284	5.65685	1	51
16	82	K136Q_I_16.czi	\\hih-fileserver.neurologie.uni-tuebingen.de\HIH\Public\Jorge\Immunofluorescence\Cell profiler\Exp.267\24h	5	0.431532	1	1	5.20711	1	82
16	83	K136Q_I_16.czi	\\hih-fileserver.neurologie.uni-tuebingen.de\HIH\Public\Jorge\Immunofluorescence\Cell profiler\Exp.267\24h	5	0.431532	1	1	5.20711	1	83
16	110	K136Q_I_16.czi	\\hih-fileserver.neurologie.uni-tuebingen.de\HIH\Public\Jorge\Immunofluorescence\Cell profiler\Exp.267\24h	5	0.2817	1	1	4.20711	0.833333	110
16	151	K136Q_I_16.czi	\\hih-fileserver.neurologie.uni-tuebingen.de\HIH\Public\Jorge\Immunofluorescence\Cell profiler\Exp.267\24h	5	0.431532	1	1	5.20711	1	151
17	28	K136Q_I_17.czi	\\hih-fileserver.neurologie.uni-tuebingen.de\HIH\Public\Jorge\Immunofluorescence\Cell profiler\Exp.267\24h	5	0.431532	1	1	5.20711	1	28
17	38	K136Q_I_17.czi	\\hih-fileserver.neurologie.uni-tuebingen.de\HIH\Public\Jorge\Immunofluorescence\Cell profiler\Exp.267\24h	5	0.431532	1	1	5.20711	1	38
17	122	K136Q_I_17.czi	\\hih-fileserver.neurologie.uni-tuebingen.de\HIH\Public\Jorge\Immunofluorescence\Cell profiler\Exp.267\24h	5	0.509296	1.41421	1.08284	5.65685	1	122
17	151	K136Q_I_17.czi	\\hih-fileserver.neurologie.uni-tuebingen.de\HIH\Public\Jorge\Immunofluorescence\Cell profiler\Exp.267\24h	5	0.431532	1	1	5.20711	1	151
17	211	K136Q_I_17.czi	\\hih-fileserver.neurologie.uni-tuebingen.de\HIH\Public\Jorge\Immunofluorescence\Cell profiler\Exp.267\24h	5	0.466542	1	1	5.41421	0.714286	211
17	291	K136Q_I_17.czi	\\hih-fileserver.neurologie.uni-tuebingen.de\HIH\Public\Jorge\Immunofluorescence\Cell profiler\Exp.267\24h	5	0.431532	1	1	5.20711	1	291
17	311	K136Q_I_17.czi	\\hih-fileserver.neurologie.uni-tuebingen.de\HIH\Public\Jorge\Immunofluorescence\Cell profiler\Exp.267\24h	5	0.466542	1	1	5.41421	0.714286	311
17	339	K136Q_I_17.czi	\\hih-fileserver.neurologie.uni-tuebingen.de\HIH\Public\Jorge\Immunofluorescence\Cell profiler\Exp.267\24h	5	0.431532	1	1	5.20711	1	339
17	433	K136Q_I_17.czi	\\hih-fileserver.neurologie.uni-tuebingen.de\HIH\Public\Jorge\Immunofluorescence\Cell profiler\Exp.267\24h	5	0.431532	1	1	5.20711	1	433
17	441	K136Q_I_17.czi	\\hih-fileserver.neurologie.uni-tuebingen.de\HIH\Public\Jorge\Immunofluorescence\Cell profiler\Exp.267\24h	5	0.431532	1	1	5.20711	1	441
17	458	K136Q_I_17.czi	\\hih-fileserver.neurologie.uni-tuebingen.de\HIH\Public\Jorge\Immunofluorescence\Cell profiler\Exp.267\24h	5	0.431532	1	1	5.20711	1	458
17	476	K136Q_I_17.czi	\\hih-fileserver.neurologie.uni-tuebingen.de\HIH\Public\Jorge\Immunofluorescence\Cell profiler\Exp.267\24h	5	0.431532	1	1	5.20711	1	476
17	486	K136Q_I_17.czi	\\hih-fileserver.neurologie.uni-tuebingen.de\HIH\Public\Jorge\Immunofluorescence\Cell profiler\Exp.267\24h	5	0.431532	1	1	5.20711	1	486
17	506	K136Q_I_17.czi	\\hih-fileserver.neurologie.uni-tuebingen.de\HIH\Public\Jorge\Immunofluorescence\Cell profiler\Exp.267\24h	5	0.431532	1	1	5.20711	1	506
17	537	K136Q_I_17.czi	\\hih-fileserver.neurologie.uni-tuebingen.de\HIH\Public\Jorge\Immunofluorescence\Cell profiler\Exp.267\24h	5	0.431532	1	1	5.20711	1	537
1	4	K136Q_I_01.czi	\\hih-fileserver.neurologie.uni-tuebingen.de\HIH\Public\Jorge\Immunofluorescence\Cell profiler\Exp.267\24h	6	0.477465	1	1	6	1	4
1	14	K136Q_I_01.czi	\\hih-fileserver.neurologie.uni-tuebingen.de\HIH\Public\Jorge\Immunofluorescence\Cell profiler\Exp.267\24h	6	0.516863	1.41421	1.06904	6.24264	1	14
1	17	K136Q_I_01.czi	\\hih-fileserver.neurologie.uni-tuebingen.de\HIH\Public\Jorge\Immunofluorescence\Cell profiler\Exp.267\24h	6	0.545665	1	1	6.41421	1	17
1	22	K136Q_I_01.czi	\\hih-fileserver.neurologie.uni-tuebingen.de\HIH\Public\Jorge\Immunofluorescence\Cell profiler\Exp.267\24h	6	0.545665	1	1	6.41421	0.857143	22
1	35	K136Q_I_01.czi	\\hih-fileserver.neurologie.uni-tuebingen.de\HIH\Public\Jorge\Immunofluorescence\Cell profiler\Exp.267\24h	6	0.516863	1.41421	1.06904	6.24264	1	35
1	64	K136Q_I_01.czi	\\hih-fileserver.neurologie.uni-tuebingen.de\HIH\Public\Jorge\Immunofluorescence\Cell profiler\Exp.267\24h	6	0.510996	1	1	6.20711	0.857143	64
1	71	K136Q_I_01.czi	\\hih-fileserver.neurologie.uni-tuebingen.de\HIH\Public\Jorge\Immunofluorescence\Cell profiler\Exp.267\24h	6	0.477465	1	1	6	1	71
1	126	K136Q_I_01.czi	\\hih-fileserver.neurologie.uni-tuebingen.de\HIH\Public\Jorge\Immunofluorescence\Cell profiler\Exp.267\24h	6	0.516863	1.41421	1.06904	6.24264	1	126
1	179	K136Q_I_01.czi	\\hih-fileserver.neurologie.uni-tuebingen.de\HIH\Public\Jorge\Immunofluorescence\Cell profiler\Exp.267\24h	6	0.477465	1	1	6	1	179
1	267	K136Q_I_01.czi	\\hih-fileserver.neurologie.uni-tuebingen.de\HIH\Public\Jorge\Immunofluorescence\Cell profiler\Exp.267\24h	6	0.477465	1	1	6	1	267
1	329	K136Q_I_01.czi	\\hih-fileserver.neurologie.uni-tuebingen.de\HIH\Public\Jorge\Immunofluorescence\Cell profiler\Exp.267\24h	6	0.545665	1	1	6.41421	0.857143	329
1	363	K136Q_I_01.czi	\\hih-fileserver.neurologie.uni-tuebingen.de\HIH\Public\Jorge\Immunofluorescence\Cell profiler\Exp.267\24h	6	0.477465	1	1	6	1	363
1	367	K136Q_I_01.czi	\\hih-fileserver.neurologie.uni-tuebingen.de\HIH\Public\Jorge\Immunofluorescence\Cell profiler\Exp.267\24h	6	0.510996	1	1	6.20711	0.857143	367
1	392	K136Q_I_01.czi	\\hih-fileserver.neurologie.uni-tuebingen.de\HIH\Public\Jorge\Immunofluorescence\Cell profiler\Exp.267\24h	6	0.545665	1	1	6.41421	1	392
1	398	K136Q_I_01.czi	\\hih-fileserver.neurologie.uni-tuebingen.de\HIH\Public\Jorge\Immunofluorescence\Cell profiler\Exp.267\24h	6	0.477465	1	1	6	1	398
1	422	K136Q_I_01.czi	\\hih-fileserver.neurologie.uni-tuebingen.de\HIH\Public\Jorge\Immunofluorescence\Cell profiler\Exp.267\24h	6	0.477465	1	1	6	1	422
2	13	K136Q_I_02.czi	\\hih-fileserver.neurologie.uni-tuebingen.de\HIH\Public\Jorge\Immunofluorescence\Cell profiler\Exp.267\24h	6	0.516863	1.41421	1.06904	6.24264	1	13
2	14	K136Q_I_02.czi	\\hih-fileserver.neurologie.uni-tuebingen.de\HIH\Public\Jorge\Immunofluorescence\Cell profiler\Exp.267\24h	6	0.477465	1	1	6	1	14
2	83	K136Q_I_02.czi	\\hih-fileserver.neurologie.uni-tuebingen.de\HIH\Public\Jorge\Immunofluorescence\Cell profiler\Exp.267\24h	6	0.516863	1.41421	1.06904	6.24264	1	83
2	92	K136Q_I_02.czi	\\hih-fileserver.neurologie.uni-tuebingen.de\HIH\Public\Jorge\Immunofluorescence\Cell profiler\Exp.267\24h	6	0.477465	1	1	6	1	92
2	119	K136Q_I_02.czi	\\hih-fileserver.neurologie.uni-tuebingen.de\HIH\Public\Jorge\Immunofluorescence\Cell profiler\Exp.267\24h	6	0.477465	1	1	6	1	119
2	252	K136Q_I_02.czi	\\hih-fileserver.neurologie.uni-tuebingen.de\HIH\Public\Jorge\Immunofluorescence\Cell profiler\Exp.267\24h	6	0.510996	1	1	6.20711	0.857143	252
2	327	K136Q_I_02.czi	\\hih-fileserver.neurologie.uni-tuebingen.de\HIH\Public\Jorge\Immunofluorescence\Cell profiler\Exp.267\24h	6	0.516863	1.41421	1.06904	6.24264	1	327
2	393	K136Q_I_02.czi	\\hih-fileserver.neurologie.uni-tuebingen.de\HIH\Public\Jorge\Immunofluorescence\Cell profiler\Exp.267\24h	6	0.477465	1	1	6	1	393
2	407	K136Q_I_02.czi	\\hih-fileserver.neurologie.uni-tuebingen.de\HIH\Public\Jorge\Immunofluorescence\Cell profiler\Exp.267\24h	6	0.477465	1	1	6	1	407
3	65	K136Q_I_03.czi	\\hih-fileserver.neurologie.uni-tuebingen.de\HIH\Public\Jorge\Immunofluorescence\Cell profiler\Exp.267\24h	6	0.477465	1	1	6	1	65
3	84	K136Q_I_03.czi	\\hih-fileserver.neurologie.uni-tuebingen.de\HIH\Public\Jorge\Immunofluorescence\Cell profiler\Exp.267\24h	6	0.516863	1.41421	1.06904	6.24264	1	84
3	105	K136Q_I_03.czi	\\hih-fileserver.neurologie.uni-tuebingen.de\HIH\Public\Jorge\Immunofluorescence\Cell profiler\Exp.267\24h	6	0.516863	1.41421	1.06904	6.24264	1	105
3	129	K136Q_I_03.czi	\\hih-fileserver.neurologie.uni-tuebingen.de\HIH\Public\Jorge\Immunofluorescence\Cell profiler\Exp.267\24h	6	0.516863	1.41421	1.06904	6.24264	1	129
3	136	K136Q_I_03.czi	\\hih-fileserver.neurologie.uni-tuebingen.de\HIH\Public\Jorge\Immunofluorescence\Cell profiler\Exp.267\24h	6	0.545665	1	1	6.41421	0.75	136
3	143	K136Q_I_03.czi	\\hih-fileserver.neurologie.uni-tuebingen.de\HIH\Public\Jorge\Immunofluorescence\Cell profiler\Exp.267\24h	6	0.388785	1	1	5.41421	0.75	143
3	148	K136Q_I_03.czi	\\hih-fileserver.neurologie.uni-tuebingen.de\HIH\Public\Jorge\Immunofluorescence\Cell profiler\Exp.267\24h	6	0.477465	1	1	6	1	148
4	71	K136Q_I_04.czi	\\hih-fileserver.neurologie.uni-tuebingen.de\HIH\Public\Jorge\Immunofluorescence\Cell profiler\Exp.267\24h	6	0.477465	1	1	6	1	71
4	107	K136Q_I_04.czi	\\hih-fileserver.neurologie.uni-tuebingen.de\HIH\Public\Jorge\Immunofluorescence\Cell profiler\Exp.267\24h	6	0.516863	1.41421	1.06904	6.24264	1	107
4	125	K136Q_I_04.czi	\\hih-fileserver.neurologie.uni-tuebingen.de\HIH\Public\Jorge\Immunofluorescence\Cell profiler\Exp.267\24h	6	0.477465	1	1	6	1	125
4	143	K136Q_I_04.czi	\\hih-fileserver.neurologie.uni-tuebingen.de\HIH\Public\Jorge\Immunofluorescence\Cell profiler\Exp.267\24h	6	0.477465	1	1	6	1	143
4	183	K136Q_I_04.czi	\\hih-fileserver.neurologie.uni-tuebingen.de\HIH\Public\Jorge\Immunofluorescence\Cell profiler\Exp.267\24h	6	0.477465	1	1	6	1	183
4	293	K136Q_I_04.czi	\\hih-fileserver.neurologie.uni-tuebingen.de\HIH\Public\Jorge\Immunofluorescence\Cell profiler\Exp.267\24h	6	0.516863	1.41421	1.06904	6.24264	1	293
4	321	K136Q_I_04.czi	\\hih-fileserver.neurologie.uni-tuebingen.de\HIH\Public\Jorge\Immunofluorescence\Cell profiler\Exp.267\24h	6	0.516863	1.41421	1.06904	6.24264	1	321
5	10	K136Q_I_05.czi	\\hih-fileserver.neurologie.uni-tuebingen.de\HIH\Public\Jorge\Immunofluorescence\Cell profiler\Exp.267\24h	6	0.516863	1.41421	1.06904	6.24264	1	10
5	24	K136Q_I_05.czi	\\hih-fileserver.neurologie.uni-tuebingen.de\HIH\Public\Jorge\Immunofluorescence\Cell profiler\Exp.267\24h	6	0.510996	1	1	6.20711	0.857143	24
5	40	K136Q_I_05.czi	\\hih-fileserver.neurologie.uni-tuebingen.de\HIH\Public\Jorge\Immunofluorescence\Cell profiler\Exp.267\24h	6	0.545665	1	1	6.41421	0.857143	40
5	62	K136Q_I_05.czi	\\hih-fileserver.neurologie.uni-tuebingen.de\HIH\Public\Jorge\Immunofluorescence\Cell profiler\Exp.267\24h	6	0.477465	1	1	6	1	62
5	96	K136Q_I_05.czi	\\hih-fileserver.neurologie.uni-tuebingen.de\HIH\Public\Jorge\Immunofluorescence\Cell profiler\Exp.267\24h	6	0.477465	1	1	6	1	96
5	104	K136Q_I_05.czi	\\hih-fileserver.neurologie.uni-tuebingen.de\HIH\Public\Jorge\Immunofluorescence\Cell profiler\Exp.267\24h	6	0.545665	1	1	6.41421	1	104
5	111	K136Q_I_05.czi	\\hih-fileserver.neurologie.uni-tuebingen.de\HIH\Public\Jorge\Immunofluorescence\Cell profiler\Exp.267\24h	6	0.388785	1	1	5.41421	1	111
5	119	K136Q_I_05.czi	\\hih-fileserver.neurologie.uni-tuebingen.de\HIH\Public\Jorge\Immunofluorescence\Cell profiler\Exp.267\24h	6	0.516863	1.41421	1.06904	6.24264	1	119
5	130	K136Q_I_05.czi	\\hih-fileserver.neurologie.uni-tuebingen.de\HIH\Public\Jorge\Immunofluorescence\Cell profiler\Exp.267\24h	6	0.545665	1	1	6.41421	0.857143	130
5	176	K136Q_I_05.czi	\\hih-fileserver.neurologie.uni-tuebingen.de\HIH\Public\Jorge\Immunofluorescence\Cell profiler\Exp.267\24h	6	0.510996	1	1	6.20711	0.857143	176
5	182	K136Q_I_05.czi	\\hih-fileserver.neurologie.uni-tuebingen.de\HIH\Public\Jorge\Immunofluorescence\Cell profiler\Exp.267\24h	6	0.510996	1	1	6.20711	0.857143	182
5	229	K136Q_I_05.czi	\\hih-fileserver.neurologie.uni-tuebingen.de\HIH\Public\Jorge\Immunofluorescence\Cell profiler\Exp.267\24h	6	0.477465	1	1	6	1	229
5	254	K136Q_I_05.czi	\\hih-fileserver.neurologie.uni-tuebingen.de\HIH\Public\Jorge\Immunofluorescence\Cell profiler\Exp.267\24h	6	0.477465	1	1	6	1	254
5	277	K136Q_I_05.czi	\\hih-fileserver.neurologie.uni-tuebingen.de\HIH\Public\Jorge\Immunofluorescence\Cell profiler\Exp.267\24h	6	0.516863	1.41421	1.06904	6.24264	1	277
5	284	K136Q_I_05.czi	\\hih-fileserver.neurologie.uni-tuebingen.de\HIH\Public\Jorge\Immunofluorescence\Cell profiler\Exp.267\24h	6	0.35961	1	1	5.20711	0.75	284
5	312	K136Q_I_05.czi	\\hih-fileserver.neurologie.uni-tuebingen.de\HIH\Public\Jorge\Immunofluorescence\Cell profiler\Exp.267\24h	6	0.477465	1	1	6	1	312
5	356	K136Q_I_05.czi	\\hih-fileserver.neurologie.uni-tuebingen.de\HIH\Public\Jorge\Immunofluorescence\Cell profiler\Exp.267\24h	6	0.477465	1	1	6	1	356
5	359	K136Q_I_05.czi	\\hih-fileserver.neurologie.uni-tuebingen.de\HIH\Public\Jorge\Immunofluorescence\Cell profiler\Exp.267\24h	6	0.477465	1	1	6	1	359
5	378	K136Q_I_05.czi	\\hih-fileserver.neurologie.uni-tuebingen.de\HIH\Public\Jorge\Immunofluorescence\Cell profiler\Exp.267\24h	6	0.477465	1	1	6	1	378
5	399	K136Q_I_05.czi	\\hih-fileserver.neurologie.uni-tuebingen.de\HIH\Public\Jorge\Immunofluorescence\Cell profiler\Exp.267\24h	6	0.545665	1	1	6.41421	0.857143	399
5	440	K136Q_I_05.czi	\\hih-fileserver.neurologie.uni-tuebingen.de\HIH\Public\Jorge\Immunofluorescence\Cell profiler\Exp.267\24h	6	0.516863	1.41421	1.06904	6.24264	1	440
5	460	K136Q_I_05.czi	\\hih-fileserver.neurologie.uni-tuebingen.de\HIH\Public\Jorge\Immunofluorescence\Cell profiler\Exp.267\24h	6	0.545665	1	1	6.41421	0.857143	460
5	464	K136Q_I_05.czi	\\hih-fileserver.neurologie.uni-tuebingen.de\HIH\Public\Jorge\Immunofluorescence\Cell profiler\Exp.267\24h	6	0.545665	1	1	6.41421	0.75	464
5	465	K136Q_I_05.czi	\\hih-fileserver.neurologie.uni-tuebingen.de\HIH\Public\Jorge\Immunofluorescence\Cell profiler\Exp.267\24h	6	0.477465	1	1	6	1	465
5	508	K136Q_I_05.czi	\\hih-fileserver.neurologie.uni-tuebingen.de\HIH\Public\Jorge\Immunofluorescence\Cell profiler\Exp.267\24h	6	0.516863	1.41421	1.06904	6.24264	1	508
5	558	K136Q_I_05.czi	\\hih-fileserver.neurologie.uni-tuebingen.de\HIH\Public\Jorge\Immunofluorescence\Cell profiler\Exp.267\24h	6	0.388785	1	1	5.41421	0.75	558
6	32	K136Q_I_06.czi	\\hih-fileserver.neurologie.uni-tuebingen.de\HIH\Public\Jorge\Immunofluorescence\Cell profiler\Exp.267\24h	6	0.388785	1	1	5.41421	1	32
6	72	K136Q_I_06.czi	\\hih-fileserver.neurologie.uni-tuebingen.de\HIH\Public\Jorge\Immunofluorescence\Cell profiler\Exp.267\24h	6	0.477465	1	1	6	1	72
6	75	K136Q_I_06.czi	\\hih-fileserver.neurologie.uni-tuebingen.de\HIH\Public\Jorge\Immunofluorescence\Cell profiler\Exp.267\24h	6	0.510996	1	1	6.20711	0.857143	75
6	193	K136Q_I_06.czi	\\hih-fileserver.neurologie.uni-tuebingen.de\HIH\Public\Jorge\Immunofluorescence\Cell profiler\Exp.267\24h	6	0.516863	1.41421	1.06904	6.24264	1	193
7	22	K136Q_I_07.czi	\\hih-fileserver.neurologie.uni-tuebingen.de\HIH\Public\Jorge\Immunofluorescence\Cell profiler\Exp.267\24h	6	0.477465	1	1	6	1	22
7	74	K136Q_I_07.czi	\\hih-fileserver.neurologie.uni-tuebingen.de\HIH\Public\Jorge\Immunofluorescence\Cell profiler\Exp.267\24h	6	0.477465	1	1	6	1	74
7	110	K136Q_I_07.czi	\\hih-fileserver.neurologie.uni-tuebingen.de\HIH\Public\Jorge\Immunofluorescence\Cell profiler\Exp.267\24h	6	0.477465	1	1	6	1	110
7	140	K136Q_I_07.czi	\\hih-fileserver.neurologie.uni-tuebingen.de\HIH\Public\Jorge\Immunofluorescence\Cell profiler\Exp.267\24h	6	0.516863	1.41421	1.06904	6.24264	1	140
7	190	K136Q_I_07.czi	\\hih-fileserver.neurologie.uni-tuebingen.de\HIH\Public\Jorge\Immunofluorescence\Cell profiler\Exp.267\24h	6	0.477465	1	1	6	1	190
7	291	K136Q_I_07.czi	\\hih-fileserver.neurologie.uni-tuebingen.de\HIH\Public\Jorge\Immunofluorescence\Cell profiler\Exp.267\24h	6	0.545665	1	1	6.41421	0.857143	291
7	297	K136Q_I_07.czi	\\hih-fileserver.neurologie.uni-tuebingen.de\HIH\Public\Jorge\Immunofluorescence\Cell profiler\Exp.267\24h	6	0.516863	1.41421	1.06904	6.24264	1	297
8	26	K136Q_I_08.czi	\\hih-fileserver.neurologie.uni-tuebingen.de\HIH\Public\Jorge\Immunofluorescence\Cell profiler\Exp.267\24h	6	0.477465	1	1	6	1	26
8	29	K136Q_I_08.czi	\\hih-fileserver.neurologie.uni-tuebingen.de\HIH\Public\Jorge\Immunofluorescence\Cell profiler\Exp.267\24h	6	0.477465	1	1	6	1	29
8	31	K136Q_I_08.czi	\\hih-fileserver.neurologie.uni-tuebingen.de\HIH\Public\Jorge\Immunofluorescence\Cell profiler\Exp.267\24h	6	0.545665	1	1	6.41421	0.857143	31
8	67	K136Q_I_08.czi	\\hih-fileserver.neurologie.uni-tuebingen.de\HIH\Public\Jorge\Immunofluorescence\Cell profiler\Exp.267\24h	6	0.545665	1	1	6.41421	0.857143	67
8	73	K136Q_I_08.czi	\\hih-fileserver.neurologie.uni-tuebingen.de\HIH\Public\Jorge\Immunofluorescence\Cell profiler\Exp.267\24h	6	0.35961	1	1	5.20711	0.857143	73
8	94	K136Q_I_08.czi	\\hih-fileserver.neurologie.uni-tuebingen.de\HIH\Public\Jorge\Immunofluorescence\Cell profiler\Exp.267\24h	6	0.516863	1.41421	1.06904	6.24264	1	94
8	119	K136Q_I_08.czi	\\hih-fileserver.neurologie.uni-tuebingen.de\HIH\Public\Jorge\Immunofluorescence\Cell profiler\Exp.267\24h	6	0.477465	1	1	6	1	119
8	128	K136Q_I_08.czi	\\hih-fileserver.neurologie.uni-tuebingen.de\HIH\Public\Jorge\Immunofluorescence\Cell profiler\Exp.267\24h	6	0.510996	1	1	6.20711	0.857143	128
8	129	K136Q_I_08.czi	\\hih-fileserver.neurologie.uni-tuebingen.de\HIH\Public\Jorge\Immunofluorescence\Cell profiler\Exp.267\24h	6	0.477465	1	1	6	1	129
8	144	K136Q_I_08.czi	\\hih-fileserver.neurologie.uni-tuebingen.de\HIH\Public\Jorge\Immunofluorescence\Cell profiler\Exp.267\24h	6	0.516863	1.41421	1.06904	6.24264	1	144
8	160	K136Q_I_08.czi	\\hih-fileserver.neurologie.uni-tuebingen.de\HIH\Public\Jorge\Immunofluorescence\Cell profiler\Exp.267\24h	6	0.545665	1	1	6.41421	1	160
8	224	K136Q_I_08.czi	\\hih-fileserver.neurologie.uni-tuebingen.de\HIH\Public\Jorge\Immunofluorescence\Cell profiler\Exp.267\24h	6	0.516863	1.41421	1.06904	6.24264	1	224
8	227	K136Q_I_08.czi	\\hih-fileserver.neurologie.uni-tuebingen.de\HIH\Public\Jorge\Immunofluorescence\Cell profiler\Exp.267\24h	6	0.516863	1.41421	1.06904	6.24264	1	227
8	229	K136Q_I_08.czi	\\hih-fileserver.neurologie.uni-tuebingen.de\HIH\Public\Jorge\Immunofluorescence\Cell profiler\Exp.267\24h	6	0.477465	1	1	6	1	229
8	268	K136Q_I_08.czi	\\hih-fileserver.neurologie.uni-tuebingen.de\HIH\Public\Jorge\Immunofluorescence\Cell profiler\Exp.267\24h	6	0.477465	1	1	6	1	268
8	390	K136Q_I_08.czi	\\hih-fileserver.neurologie.uni-tuebingen.de\HIH\Public\Jorge\Immunofluorescence\Cell profiler\Exp.267\24h	6	0.477465	1	1	6	1	390
8	410	K136Q_I_08.czi	\\hih-fileserver.neurologie.uni-tuebingen.de\HIH\Public\Jorge\Immunofluorescence\Cell profiler\Exp.267\24h	6	0.477465	1	1	6	1	410
8	481	K136Q_I_08.czi	\\hih-fileserver.neurologie.uni-tuebingen.de\HIH\Public\Jorge\Immunofluorescence\Cell profiler\Exp.267\24h	6	0.477465	1	1	6	1	481
8	488	K136Q_I_08.czi	\\hih-fileserver.neurologie.uni-tuebingen.de\HIH\Public\Jorge\Immunofluorescence\Cell profiler\Exp.267\24h	6	0.545665	1	1	6.41421	0.857143	488
8	504	K136Q_I_08.czi	\\hih-fileserver.neurologie.uni-tuebingen.de\HIH\Public\Jorge\Immunofluorescence\Cell profiler\Exp.267\24h	6	0.545665	1	1	6.41421	0.857143	504
8	542	K136Q_I_08.czi	\\hih-fileserver.neurologie.uni-tuebingen.de\HIH\Public\Jorge\Immunofluorescence\Cell profiler\Exp.267\24h	6	0.388785	1	1	5.41421	0.75	542
8	562	K136Q_I_08.czi	\\hih-fileserver.neurologie.uni-tuebingen.de\HIH\Public\Jorge\Immunofluorescence\Cell profiler\Exp.267\24h	6	0.388785	1	1	5.41421	0.75	562
8	592	K136Q_I_08.czi	\\hih-fileserver.neurologie.uni-tuebingen.de\HIH\Public\Jorge\Immunofluorescence\Cell profiler\Exp.267\24h	6	0.516863	1.41421	1.06904	6.24264	1	592
8	613	K136Q_I_08.czi	\\hih-fileserver.neurologie.uni-tuebingen.de\HIH\Public\Jorge\Immunofluorescence\Cell profiler\Exp.267\24h	6	0.516863	1.41421	1.06904	6.24264	1	613
8	618	K136Q_I_08.czi	\\hih-fileserver.neurologie.uni-tuebingen.de\HIH\Public\Jorge\Immunofluorescence\Cell profiler\Exp.267\24h	6	0.477465	1	1	6	1	618
8	668	K136Q_I_08.czi	\\hih-fileserver.neurologie.uni-tuebingen.de\HIH\Public\Jorge\Immunofluorescence\Cell profiler\Exp.267\24h	6	0.516863	1.41421	1.06904	6.24264	1	668
9	24	K136Q_I_09.czi	\\hih-fileserver.neurologie.uni-tuebingen.de\HIH\Public\Jorge\Immunofluorescence\Cell profiler\Exp.267\24h	6	0.477465	1	1	6	1	24
9	49	K136Q_I_09.czi	\\hih-fileserver.neurologie.uni-tuebingen.de\HIH\Public\Jorge\Immunofluorescence\Cell profiler\Exp.267\24h	6	0.477465	1	1	6	1	49
9	59	K136Q_I_09.czi	\\hih-fileserver.neurologie.uni-tuebingen.de\HIH\Public\Jorge\Immunofluorescence\Cell profiler\Exp.267\24h	6	0.477465	1	1	6	1	59
9	83	K136Q_I_09.czi	\\hih-fileserver.neurologie.uni-tuebingen.de\HIH\Public\Jorge\Immunofluorescence\Cell profiler\Exp.267\24h	6	0.510996	1	1	6.20711	0.857143	83
9	92	K136Q_I_09.czi	\\hih-fileserver.neurologie.uni-tuebingen.de\HIH\Public\Jorge\Immunofluorescence\Cell profiler\Exp.267\24h	6	0.516863	1.41421	1.06904	6.24264	1	92
9	95	K136Q_I_09.czi	\\hih-fileserver.neurologie.uni-tuebingen.de\HIH\Public\Jorge\Immunofluorescence\Cell profiler\Exp.267\24h	6	0.35961	1	1	5.20711	0.857143	95
9	103	K136Q_I_09.czi	\\hih-fileserver.neurologie.uni-tuebingen.de\HIH\Public\Jorge\Immunofluorescence\Cell profiler\Exp.267\24h	6	0.388785	1	1	5.41421	1	103
9	105	K136Q_I_09.czi	\\hih-fileserver.neurologie.uni-tuebingen.de\HIH\Public\Jorge\Immunofluorescence\Cell profiler\Exp.267\24h	6	0.477465	1	1	6	1	105
9	133	K136Q_I_09.czi	\\hih-fileserver.neurologie.uni-tuebingen.de\HIH\Public\Jorge\Immunofluorescence\Cell profiler\Exp.267\24h	6	0.516863	1.41421	1.06904	6.24264	1	133
9	206	K136Q_I_09.czi	\\hih-fileserver.neurologie.uni-tuebingen.de\HIH\Public\Jorge\Immunofluorescence\Cell profiler\Exp.267\24h	6	0.516863	1.41421	1.06904	6.24264	1	206
9	222	K136Q_I_09.czi	\\hih-fileserver.neurologie.uni-tuebingen.de\HIH\Public\Jorge\Immunofluorescence\Cell profiler\Exp.267\24h	6	0.477465	1	1	6	1	222
9	228	K136Q_I_09.czi	\\hih-fileserver.neurologie.uni-tuebingen.de\HIH\Public\Jorge\Immunofluorescence\Cell profiler\Exp.267\24h	6	0.510996	1	1	6.20711	0.857143	228
9	232	K136Q_I_09.czi	\\hih-fileserver.neurologie.uni-tuebingen.de\HIH\Public\Jorge\Immunofluorescence\Cell profiler\Exp.267\24h	6	0.477465	1	1	6	1	232
9	236	K136Q_I_09.czi	\\hih-fileserver.neurologie.uni-tuebingen.de\HIH\Public\Jorge\Immunofluorescence\Cell profiler\Exp.267\24h	6	0.516863	1.41421	1.06904	6.24264	1	236
9	254	K136Q_I_09.czi	\\hih-fileserver.neurologie.uni-tuebingen.de\HIH\Public\Jorge\Immunofluorescence\Cell profiler\Exp.267\24h	6	0.477465	1	1	6	1	254
9	306	K136Q_I_09.czi	\\hih-fileserver.neurologie.uni-tuebingen.de\HIH\Public\Jorge\Immunofluorescence\Cell profiler\Exp.267\24h	6	0.516863	1.41421	1.06904	6.24264	1	306
9	399	K136Q_I_09.czi	\\hih-fileserver.neurologie.uni-tuebingen.de\HIH\Public\Jorge\Immunofluorescence\Cell profiler\Exp.267\24h	6	0.477465	1	1	6	1	399
9	402	K136Q_I_09.czi	\\hih-fileserver.neurologie.uni-tuebingen.de\HIH\Public\Jorge\Immunofluorescence\Cell profiler\Exp.267\24h	6	0.477465	1	1	6	1	402
9	452	K136Q_I_09.czi	\\hih-fileserver.neurologie.uni-tuebingen.de\HIH\Public\Jorge\Immunofluorescence\Cell profiler\Exp.267\24h	6	0.477465	1	1	6	1	452
9	460	K136Q_I_09.czi	\\hih-fileserver.neurologie.uni-tuebingen.de\HIH\Public\Jorge\Immunofluorescence\Cell profiler\Exp.267\24h	6	0.477465	1	1	6	1	460
9	489	K136Q_I_09.czi	\\hih-fileserver.neurologie.uni-tuebingen.de\HIH\Public\Jorge\Immunofluorescence\Cell profiler\Exp.267\24h	6	0.545665	1	1	6.41421	1	489
9	496	K136Q_I_09.czi	\\hih-fileserver.neurologie.uni-tuebingen.de\HIH\Public\Jorge\Immunofluorescence\Cell profiler\Exp.267\24h	6	0.388785	1	1	5.41421	1	496
9	546	K136Q_I_09.czi	\\hih-fileserver.neurologie.uni-tuebingen.de\HIH\Public\Jorge\Immunofluorescence\Cell profiler\Exp.267\24h	6	0.477465	1	1	6	1	546
9	569	K136Q_I_09.czi	\\hih-fileserver.neurologie.uni-tuebingen.de\HIH\Public\Jorge\Immunofluorescence\Cell profiler\Exp.267\24h	6	0.477465	1	1	6	1	569
9	594	K136Q_I_09.czi	\\hih-fileserver.neurologie.uni-tuebingen.de\HIH\Public\Jorge\Immunofluorescence\Cell profiler\Exp.267\24h	6	0.35961	1	1	5.20711	0.857143	594
9	622	K136Q_I_09.czi	\\hih-fileserver.neurologie.uni-tuebingen.de\HIH\Public\Jorge\Immunofluorescence\Cell profiler\Exp.267\24h	6	0.388785	1	1	5.41421	0.75	622
9	643	K136Q_I_09.czi	\\hih-fileserver.neurologie.uni-tuebingen.de\HIH\Public\Jorge\Immunofluorescence\Cell profiler\Exp.267\24h	6	0.510996	1	1	6.20711	0.857143	643
9	647	K136Q_I_09.czi	\\hih-fileserver.neurologie.uni-tuebingen.de\HIH\Public\Jorge\Immunofluorescence\Cell profiler\Exp.267\24h	6	0.545665	1	1	6.41421	0.75	647
9	692	K136Q_I_09.czi	\\hih-fileserver.neurologie.uni-tuebingen.de\HIH\Public\Jorge\Immunofluorescence\Cell profiler\Exp.267\24h	6	0.477465	1	1	6	1	692
9	712	K136Q_I_09.czi	\\hih-fileserver.neurologie.uni-tuebingen.de\HIH\Public\Jorge\Immunofluorescence\Cell profiler\Exp.267\24h	6	0.516863	1.41421	1.06904	6.24264	1	712
9	720	K136Q_I_09.czi	\\hih-fileserver.neurologie.uni-tuebingen.de\HIH\Public\Jorge\Immunofluorescence\Cell profiler\Exp.267\24h	6	0.477465	1	1	6	1	720
9	735	K136Q_I_09.czi	\\hih-fileserver.neurologie.uni-tuebingen.de\HIH\Public\Jorge\Immunofluorescence\Cell profiler\Exp.267\24h	6	0.516863	1.41421	1.06904	6.24264	1	735
9	759	K136Q_I_09.czi	\\hih-fileserver.neurologie.uni-tuebingen.de\HIH\Public\Jorge\Immunofluorescence\Cell profiler\Exp.267\24h	6	0.545665	1	1	6.41421	1	759
9	871	K136Q_I_09.czi	\\hih-fileserver.neurologie.uni-tuebingen.de\HIH\Public\Jorge\Immunofluorescence\Cell profiler\Exp.267\24h	6	0.477465	1	1	6	1	871
9	878	K136Q_I_09.czi	\\hih-fileserver.neurologie.uni-tuebingen.de\HIH\Public\Jorge\Immunofluorescence\Cell profiler\Exp.267\24h	6	0.516863	1.41421	1.06904	6.24264	1	878
9	880	K136Q_I_09.czi	\\hih-fileserver.neurologie.uni-tuebingen.de\HIH\Public\Jorge\Immunofluorescence\Cell profiler\Exp.267\24h	6	0.545665	1	1	6.41421	0.857143	880
9	903	K136Q_I_09.czi	\\hih-fileserver.neurologie.uni-tuebingen.de\HIH\Public\Jorge\Immunofluorescence\Cell profiler\Exp.267\24h	6	0.477465	1	1	6	1	903
9	907	K136Q_I_09.czi	\\hih-fileserver.neurologie.uni-tuebingen.de\HIH\Public\Jorge\Immunofluorescence\Cell profiler\Exp.267\24h	6	0.477465	1	1	6	1	907
9	925	K136Q_I_09.czi	\\hih-fileserver.neurologie.uni-tuebingen.de\HIH\Public\Jorge\Immunofluorescence\Cell profiler\Exp.267\24h	6	0.477465	1	1	6	1	925
9	931	K136Q_I_09.czi	\\hih-fileserver.neurologie.uni-tuebingen.de\HIH\Public\Jorge\Immunofluorescence\Cell profiler\Exp.267\24h	6	0.477465	1	1	6	1	931
9	963	K136Q_I_09.czi	\\hih-fileserver.neurologie.uni-tuebingen.de\HIH\Public\Jorge\Immunofluorescence\Cell profiler\Exp.267\24h	6	0.477465	1	1	6	1	963
9	967	K136Q_I_09.czi	\\hih-fileserver.neurologie.uni-tuebingen.de\HIH\Public\Jorge\Immunofluorescence\Cell profiler\Exp.267\24h	6	0.510996	1	1	6.20711	0.857143	967
9	980	K136Q_I_09.czi	\\hih-fileserver.neurologie.uni-tuebingen.de\HIH\Public\Jorge\Immunofluorescence\Cell profiler\Exp.267\24h	6	0.477465	1	1	6	1	980
9	983	K136Q_I_09.czi	\\hih-fileserver.neurologie.uni-tuebingen.de\HIH\Public\Jorge\Immunofluorescence\Cell profiler\Exp.267\24h	6	0.477465	1	1	6	1	983
9	985	K136Q_I_09.czi	\\hih-fileserver.neurologie.uni-tuebingen.de\HIH\Public\Jorge\Immunofluorescence\Cell profiler\Exp.267\24h	6	0.477465	1	1	6	1	985
9	1022	K136Q_I_09.czi	\\hih-fileserver.neurologie.uni-tuebingen.de\HIH\Public\Jorge\Immunofluorescence\Cell profiler\Exp.267\24h	6	0.516863	1.41421	1.06904	6.24264	1	1022
9	1051	K136Q_I_09.czi	\\hih-fileserver.neurologie.uni-tuebingen.de\HIH\Public\Jorge\Immunofluorescence\Cell profiler\Exp.267\24h	6	0.516863	1.41421	1.06904	6.24264	1	1051
9	1086	K136Q_I_09.czi	\\hih-fileserver.neurologie.uni-tuebingen.de\HIH\Public\Jorge\Immunofluorescence\Cell profiler\Exp.267\24h	6	0.516863	1.41421	1.06904	6.24264	1	1086
9	1093	K136Q_I_09.czi	\\hih-fileserver.neurologie.uni-tuebingen.de\HIH\Public\Jorge\Immunofluorescence\Cell profiler\Exp.267\24h	6	0.516863	1.41421	1.06904	6.24264	1	1093
9	1112	K136Q_I_09.czi	\\hih-fileserver.neurologie.uni-tuebingen.de\HIH\Public\Jorge\Immunofluorescence\Cell profiler\Exp.267\24h	6	0.477465	1	1	6	1	1112
9	1116	K136Q_I_09.czi	\\hih-fileserver.neurologie.uni-tuebingen.de\HIH\Public\Jorge\Immunofluorescence\Cell profiler\Exp.267\24h	6	0.516863	1.41421	1.06904	6.24264	1	1116
9	1137	K136Q_I_09.czi	\\hih-fileserver.neurologie.uni-tuebingen.de\HIH\Public\Jorge\Immunofluorescence\Cell profiler\Exp.267\24h	6	0.516863	1.41421	1.06904	6.24264	1	1137
9	1170	K136Q_I_09.czi	\\hih-fileserver.neurologie.uni-tuebingen.de\HIH\Public\Jorge\Immunofluorescence\Cell profiler\Exp.267\24h	6	0.516863	1.41421	1.06904	6.24264	1	1170
9	1174	K136Q_I_09.czi	\\hih-fileserver.neurologie.uni-tuebingen.de\HIH\Public\Jorge\Immunofluorescence\Cell profiler\Exp.267\24h	6	0.516863	1.41421	1.06904	6.24264	1	1174
9	1175	K136Q_I_09.czi	\\hih-fileserver.neurologie.uni-tuebingen.de\HIH\Public\Jorge\Immunofluorescence\Cell profiler\Exp.267\24h	6	0.516863	1.41421	1.06904	6.24264	1	1175
9	1205	K136Q_I_09.czi	\\hih-fileserver.neurologie.uni-tuebingen.de\HIH\Public\Jorge\Immunofluorescence\Cell profiler\Exp.267\24h	6	0.516863	1.41421	1.06904	6.24264	1	1205
9	1245	K136Q_I_09.czi	\\hih-fileserver.neurologie.uni-tuebingen.de\HIH\Public\Jorge\Immunofluorescence\Cell profiler\Exp.267\24h	6	0.477465	1	1	6	1	1245
9	1307	K136Q_I_09.czi	\\hih-fileserver.neurologie.uni-tuebingen.de\HIH\Public\Jorge\Immunofluorescence\Cell profiler\Exp.267\24h	6	0.477465	1	1	6	1	1307
9	1314	K136Q_I_09.czi	\\hih-fileserver.neurologie.uni-tuebingen.de\HIH\Public\Jorge\Immunofluorescence\Cell profiler\Exp.267\24h	6	0.450549	1	1	5.82843	0.6	1314
9	1327	K136Q_I_09.czi	\\hih-fileserver.neurologie.uni-tuebingen.de\HIH\Public\Jorge\Immunofluorescence\Cell profiler\Exp.267\24h	6	0.516863	1.41421	1.06904	6.24264	1	1327
9	1338	K136Q_I_09.czi	\\hih-fileserver.neurologie.uni-tuebingen.de\HIH\Public\Jorge\Immunofluorescence\Cell profiler\Exp.267\24h	6	0.477465	1	1	6	1	1338
9	1339	K136Q_I_09.czi	\\hih-fileserver.neurologie.uni-tuebingen.de\HIH\Public\Jorge\Immunofluorescence\Cell profiler\Exp.267\24h	6	0.477465	1	1	6	1	1339
9	1344	K136Q_I_09.czi	\\hih-fileserver.neurologie.uni-tuebingen.de\HIH\Public\Jorge\Immunofluorescence\Cell profiler\Exp.267\24h	6	0.477465	1	1	6	1	1344
9	1373	K136Q_I_09.czi	\\hih-fileserver.neurologie.uni-tuebingen.de\HIH\Public\Jorge\Immunofluorescence\Cell profiler\Exp.267\24h	6	0.545665	1	1	6.41421	0.857143	1373
9	1384	K136Q_I_09.czi	\\hih-fileserver.neurologie.uni-tuebingen.de\HIH\Public\Jorge\Immunofluorescence\Cell profiler\Exp.267\24h	6	0.477465	1	1	6	1	1384
9	1397	K136Q_I_09.czi	\\hih-fileserver.neurologie.uni-tuebingen.de\HIH\Public\Jorge\Immunofluorescence\Cell profiler\Exp.267\24h	6	0.477465	1	1	6	1	1397
9	1411	K136Q_I_09.czi	\\hih-fileserver.neurologie.uni-tuebingen.de\HIH\Public\Jorge\Immunofluorescence\Cell profiler\Exp.267\24h	6	0.545665	1	1	6.41421	0.857143	1411
9	1428	K136Q_I_09.czi	\\hih-fileserver.neurologie.uni-tuebingen.de\HIH\Public\Jorge\Immunofluorescence\Cell profiler\Exp.267\24h	6	0.516863	1.41421	1.06904	6.24264	1	1428
10	18	K136Q_I_10.czi	\\hih-fileserver.neurologie.uni-tuebingen.de\HIH\Public\Jorge\Immunofluorescence\Cell profiler\Exp.267\24h	6	0.516863	1.41421	1.06904	6.24264	1	18
10	21	K136Q_I_10.czi	\\hih-fileserver.neurologie.uni-tuebingen.de\HIH\Public\Jorge\Immunofluorescence\Cell profiler\Exp.267\24h	6	0.477465	1	1	6	1	21
10	38	K136Q_I_10.czi	\\hih-fileserver.neurologie.uni-tuebingen.de\HIH\Public\Jorge\Immunofluorescence\Cell profiler\Exp.267\24h	6	0.516863	1.41421	1.06904	6.24264	1	38
10	51	K136Q_I_10.czi	\\hih-fileserver.neurologie.uni-tuebingen.de\HIH\Public\Jorge\Immunofluorescence\Cell profiler\Exp.267\24h	6	0.477465	1	1	6	1	51
10	77	K136Q_I_10.czi	\\hih-fileserver.neurologie.uni-tuebingen.de\HIH\Public\Jorge\Immunofluorescence\Cell profiler\Exp.267\24h	6	0.516863	1.41421	1.06904	6.24264	1	77
10	81	K136Q_I_10.czi	\\hih-fileserver.neurologie.uni-tuebingen.de\HIH\Public\Jorge\Immunofluorescence\Cell profiler\Exp.267\24h	6	0.516863	1.41421	1.06904	6.24264	1	81
10	94	K136Q_I_10.czi	\\hih-fileserver.neurologie.uni-tuebingen.de\HIH\Public\Jorge\Immunofluorescence\Cell profiler\Exp.267\24h	6	0.516863	1.41421	1.06904	6.24264	1	94
10	108	K136Q_I_10.czi	\\hih-fileserver.neurologie.uni-tuebingen.de\HIH\Public\Jorge\Immunofluorescence\Cell profiler\Exp.267\24h	6	0.388785	1	1	5.41421	1	108
10	113	K136Q_I_10.czi	\\hih-fileserver.neurologie.uni-tuebingen.de\HIH\Public\Jorge\Immunofluorescence\Cell profiler\Exp.267\24h	6	0.510996	1	1	6.20711	0.857143	113
10	114	K136Q_I_10.czi	\\hih-fileserver.neurologie.uni-tuebingen.de\HIH\Public\Jorge\Immunofluorescence\Cell profiler\Exp.267\24h	6	0.477465	1	1	6	1	114
10	135	K136Q_I_10.czi	\\hih-fileserver.neurologie.uni-tuebingen.de\HIH\Public\Jorge\Immunofluorescence\Cell profiler\Exp.267\24h	6	0.331573	1	1	5	0.857143	135
10	157	K136Q_I_10.czi	\\hih-fileserver.neurologie.uni-tuebingen.de\HIH\Public\Jorge\Immunofluorescence\Cell profiler\Exp.267\24h	6	0.477465	1	1	6	1	157
10	191	K136Q_I_10.czi	\\hih-fileserver.neurologie.uni-tuebingen.de\HIH\Public\Jorge\Immunofluorescence\Cell profiler\Exp.267\24h	6	0.545665	1	1	6.41421	0.75	191
10	207	K136Q_I_10.czi	\\hih-fileserver.neurologie.uni-tuebingen.de\HIH\Public\Jorge\Immunofluorescence\Cell profiler\Exp.267\24h	6	0.477465	1	1	6	1	207
10	275	K136Q_I_10.czi	\\hih-fileserver.neurologie.uni-tuebingen.de\HIH\Public\Jorge\Immunofluorescence\Cell profiler\Exp.267\24h	6	0.477465	1	1	6	1	275
10	286	K136Q_I_10.czi	\\hih-fileserver.neurologie.uni-tuebingen.de\HIH\Public\Jorge\Immunofluorescence\Cell profiler\Exp.267\24h	6	0.477465	1	1	6	1	286
10	322	K136Q_I_10.czi	\\hih-fileserver.neurologie.uni-tuebingen.de\HIH\Public\Jorge\Immunofluorescence\Cell profiler\Exp.267\24h	6	0.477465	1	1	6	1	322
10	333	K136Q_I_10.czi	\\hih-fileserver.neurologie.uni-tuebingen.de\HIH\Public\Jorge\Immunofluorescence\Cell profiler\Exp.267\24h	6	0.545665	1	1	6.41421	0.75	333
10	360	K136Q_I_10.czi	\\hih-fileserver.neurologie.uni-tuebingen.de\HIH\Public\Jorge\Immunofluorescence\Cell profiler\Exp.267\24h	6	0.212207	1	1	4	0.75	360
10	399	K136Q_I_10.czi	\\hih-fileserver.neurologie.uni-tuebingen.de\HIH\Public\Jorge\Immunofluorescence\Cell profiler\Exp.267\24h	6	0.477465	1	1	6	1	399
10	428	K136Q_I_10.czi	\\hih-fileserver.neurologie.uni-tuebingen.de\HIH\Public\Jorge\Immunofluorescence\Cell profiler\Exp.267\24h	6	0.510996	1	1	6.20711	0.857143	428
10	500	K136Q_I_10.czi	\\hih-fileserver.neurologie.uni-tuebingen.de\HIH\Public\Jorge\Immunofluorescence\Cell profiler\Exp.267\24h	6	0.477465	1	1	6	1	500
10	561	K136Q_I_10.czi	\\hih-fileserver.neurologie.uni-tuebingen.de\HIH\Public\Jorge\Immunofluorescence\Cell profiler\Exp.267\24h	6	0.516863	1.41421	1.06904	6.24264	1	561
10	578	K136Q_I_10.czi	\\hih-fileserver.neurologie.uni-tuebingen.de\HIH\Public\Jorge\Immunofluorescence\Cell profiler\Exp.267\24h	6	0.477465	1	1	6	1	578
10	619	K136Q_I_10.czi	\\hih-fileserver.neurologie.uni-tuebingen.de\HIH\Public\Jorge\Immunofluorescence\Cell profiler\Exp.267\24h	6	0.545665	1	1	6.41421	0.857143	619
10	684	K136Q_I_10.czi	\\hih-fileserver.neurologie.uni-tuebingen.de\HIH\Public\Jorge\Immunofluorescence\Cell profiler\Exp.267\24h	6	0.477465	1	1	6	1	684
10	686	K136Q_I_10.czi	\\hih-fileserver.neurologie.uni-tuebingen.de\HIH\Public\Jorge\Immunofluorescence\Cell profiler\Exp.267\24h	6	0.510996	1	1	6.20711	0.857143	686
11	1	K136Q_I_11.czi	\\hih-fileserver.neurologie.uni-tuebingen.de\HIH\Public\Jorge\Immunofluorescence\Cell profiler\Exp.267\24h	6	0.477465	1	1	6	1	1
11	23	K136Q_I_11.czi	\\hih-fileserver.neurologie.uni-tuebingen.de\HIH\Public\Jorge\Immunofluorescence\Cell profiler\Exp.267\24h	6	0.516863	1.41421	1.06904	6.24264	1	23
11	27	K136Q_I_11.czi	\\hih-fileserver.neurologie.uni-tuebingen.de\HIH\Public\Jorge\Immunofluorescence\Cell profiler\Exp.267\24h	6	0.516863	1.41421	1.06904	6.24264	1	27
11	37	K136Q_I_11.czi	\\hih-fileserver.neurologie.uni-tuebingen.de\HIH\Public\Jorge\Immunofluorescence\Cell profiler\Exp.267\24h	6	0.545665	1	1	6.41421	1	37
11	44	K136Q_I_11.czi	\\hih-fileserver.neurologie.uni-tuebingen.de\HIH\Public\Jorge\Immunofluorescence\Cell profiler\Exp.267\24h	6	0.35961	1	1	5.20711	0.857143	44
11	157	K136Q_I_11.czi	\\hih-fileserver.neurologie.uni-tuebingen.de\HIH\Public\Jorge\Immunofluorescence\Cell profiler\Exp.267\24h	6	0.516863	1.41421	1.06904	6.24264	1	157
11	164	K136Q_I_11.czi	\\hih-fileserver.neurologie.uni-tuebingen.de\HIH\Public\Jorge\Immunofluorescence\Cell profiler\Exp.267\24h	6	0.477465	1	1	6	1	164
12	2	K136Q_I_12.czi	\\hih-fileserver.neurologie.uni-tuebingen.de\HIH\Public\Jorge\Immunofluorescence\Cell profiler\Exp.267\24h	6	0.516863	1.41421	1.06904	6.24264	1	2
12	7	K136Q_I_12.czi	\\hih-fileserver.neurologie.uni-tuebingen.de\HIH\Public\Jorge\Immunofluorescence\Cell profiler\Exp.267\24h	6	0.516863	1.41421	1.06904	6.24264	1	7
12	19	K136Q_I_12.czi	\\hih-fileserver.neurologie.uni-tuebingen.de\HIH\Public\Jorge\Immunofluorescence\Cell profiler\Exp.267\24h	6	0.477465	1	1	6	1	19
12	56	K136Q_I_12.czi	\\hih-fileserver.neurologie.uni-tuebingen.de\HIH\Public\Jorge\Immunofluorescence\Cell profiler\Exp.267\24h	6	0.545665	1	1	6.41421	0.857143	56
12	147	K136Q_I_12.czi	\\hih-fileserver.neurologie.uni-tuebingen.de\HIH\Public\Jorge\Immunofluorescence\Cell profiler\Exp.267\24h	6	0.516863	1.41421	1.06904	6.24264	1	147
12	156	K136Q_I_12.czi	\\hih-fileserver.neurologie.uni-tuebingen.de\HIH\Public\Jorge\Immunofluorescence\Cell profiler\Exp.267\24h	6	0.510996	1	1	6.20711	0.857143	156
[truncated: 5,705 more rows]
