# Supplementary material for: Sirtuin-1 sensitive lysine-136 acetylation drives phase separation and pathological aggregation of TDP-43
Source: Nat Commun. 2022 Mar 9;13:1223. doi: 10.1038/s41467-022-28822-7 (PMC8907366; doi:10.1038/s41467-022-28822-7)
Supplement: Supplementary file 7 — Source Data [file 41467_2022_28822_MOESM7_ESM.zip › Figure 5E data/72h 2 merge.XLSX]

## Sheet: Sheet1
ImageNumber	ObjectNumber	FileName_Apotome	PathName_Apotome	AreaShape_Area	AreaShape_Compactness	AreaShape_MaximumRadius	AreaShape_MeanRadius	AreaShape_Perimeter	AreaShape_Solidity	Number_Object_Number
1	40	K136Q_I_01.czi	\\hih-fileserver.neurologie.uni-tuebingen.de\HIH\Public\Jorge\Immunofluorescence\Exp. 267\Apotome\72h 2	1	0	1	1	0	1	40
1	44	K136Q_I_01.czi	\\hih-fileserver.neurologie.uni-tuebingen.de\HIH\Public\Jorge\Immunofluorescence\Exp. 267\Apotome\72h 2	1	0	1	1	0	1	44
1	72	K136Q_I_01.czi	\\hih-fileserver.neurologie.uni-tuebingen.de\HIH\Public\Jorge\Immunofluorescence\Exp. 267\Apotome\72h 2	1	0	1	1	0	1	72
1	96	K136Q_I_01.czi	\\hih-fileserver.neurologie.uni-tuebingen.de\HIH\Public\Jorge\Immunofluorescence\Exp. 267\Apotome\72h 2	1	0	1	1	0	1	96
1	112	K136Q_I_01.czi	\\hih-fileserver.neurologie.uni-tuebingen.de\HIH\Public\Jorge\Immunofluorescence\Exp. 267\Apotome\72h 2	1	0	1	1	0	1	112
1	175	K136Q_I_01.czi	\\hih-fileserver.neurologie.uni-tuebingen.de\HIH\Public\Jorge\Immunofluorescence\Exp. 267\Apotome\72h 2	1	0	1	1	0	1	175
1	252	K136Q_I_01.czi	\\hih-fileserver.neurologie.uni-tuebingen.de\HIH\Public\Jorge\Immunofluorescence\Exp. 267\Apotome\72h 2	1	0	1	1	0	1	252
1	257	K136Q_I_01.czi	\\hih-fileserver.neurologie.uni-tuebingen.de\HIH\Public\Jorge\Immunofluorescence\Exp. 267\Apotome\72h 2	1	0	1	1	0	1	257
1	274	K136Q_I_01.czi	\\hih-fileserver.neurologie.uni-tuebingen.de\HIH\Public\Jorge\Immunofluorescence\Exp. 267\Apotome\72h 2	1	0	1	1	0	1	274
1	295	K136Q_I_01.czi	\\hih-fileserver.neurologie.uni-tuebingen.de\HIH\Public\Jorge\Immunofluorescence\Exp. 267\Apotome\72h 2	1	0	1	1	0	1	295
1	305	K136Q_I_01.czi	\\hih-fileserver.neurologie.uni-tuebingen.de\HIH\Public\Jorge\Immunofluorescence\Exp. 267\Apotome\72h 2	1	0	1	1	0	1	305
1	313	K136Q_I_01.czi	\\hih-fileserver.neurologie.uni-tuebingen.de\HIH\Public\Jorge\Immunofluorescence\Exp. 267\Apotome\72h 2	1	0	1	1	0	1	313
1	372	K136Q_I_01.czi	\\hih-fileserver.neurologie.uni-tuebingen.de\HIH\Public\Jorge\Immunofluorescence\Exp. 267\Apotome\72h 2	1	0	1	1	0	1	372
1	400	K136Q_I_01.czi	\\hih-fileserver.neurologie.uni-tuebingen.de\HIH\Public\Jorge\Immunofluorescence\Exp. 267\Apotome\72h 2	1	0	1	1	0	1	400
1	412	K136Q_I_01.czi	\\hih-fileserver.neurologie.uni-tuebingen.de\HIH\Public\Jorge\Immunofluorescence\Exp. 267\Apotome\72h 2	1	0	1	1	0	1	412
1	416	K136Q_I_01.czi	\\hih-fileserver.neurologie.uni-tuebingen.de\HIH\Public\Jorge\Immunofluorescence\Exp. 267\Apotome\72h 2	1	0	1	1	0	1	416
1	419	K136Q_I_01.czi	\\hih-fileserver.neurologie.uni-tuebingen.de\HIH\Public\Jorge\Immunofluorescence\Exp. 267\Apotome\72h 2	1	0	1	1	0	1	419
1	440	K136Q_I_01.czi	\\hih-fileserver.neurologie.uni-tuebingen.de\HIH\Public\Jorge\Immunofluorescence\Exp. 267\Apotome\72h 2	1	0	1	1	0	1	440
1	442	K136Q_I_01.czi	\\hih-fileserver.neurologie.uni-tuebingen.de\HIH\Public\Jorge\Immunofluorescence\Exp. 267\Apotome\72h 2	1	0	1	1	0	1	442
1	453	K136Q_I_01.czi	\\hih-fileserver.neurologie.uni-tuebingen.de\HIH\Public\Jorge\Immunofluorescence\Exp. 267\Apotome\72h 2	1	0	1	1	0	1	453
1	473	K136Q_I_01.czi	\\hih-fileserver.neurologie.uni-tuebingen.de\HIH\Public\Jorge\Immunofluorescence\Exp. 267\Apotome\72h 2	1	0	1	1	0	1	473
1	478	K136Q_I_01.czi	\\hih-fileserver.neurologie.uni-tuebingen.de\HIH\Public\Jorge\Immunofluorescence\Exp. 267\Apotome\72h 2	1	0	1	1	0	1	478
1	502	K136Q_I_01.czi	\\hih-fileserver.neurologie.uni-tuebingen.de\HIH\Public\Jorge\Immunofluorescence\Exp. 267\Apotome\72h 2	1	0	1	1	0	1	502
1	503	K136Q_I_01.czi	\\hih-fileserver.neurologie.uni-tuebingen.de\HIH\Public\Jorge\Immunofluorescence\Exp. 267\Apotome\72h 2	1	0	1	1	0	1	503
1	515	K136Q_I_01.czi	\\hih-fileserver.neurologie.uni-tuebingen.de\HIH\Public\Jorge\Immunofluorescence\Exp. 267\Apotome\72h 2	1	0	1	1	0	1	515
2	4	K136Q_I_02.czi	\\hih-fileserver.neurologie.uni-tuebingen.de\HIH\Public\Jorge\Immunofluorescence\Exp. 267\Apotome\72h 2	1	0	1	1	0	1	4
2	41	K136Q_I_02.czi	\\hih-fileserver.neurologie.uni-tuebingen.de\HIH\Public\Jorge\Immunofluorescence\Exp. 267\Apotome\72h 2	1	0	1	1	0	1	41
2	47	K136Q_I_02.czi	\\hih-fileserver.neurologie.uni-tuebingen.de\HIH\Public\Jorge\Immunofluorescence\Exp. 267\Apotome\72h 2	1	0	1	1	0	1	47
2	48	K136Q_I_02.czi	\\hih-fileserver.neurologie.uni-tuebingen.de\HIH\Public\Jorge\Immunofluorescence\Exp. 267\Apotome\72h 2	1	0	1	1	0	1	48
2	65	K136Q_I_02.czi	\\hih-fileserver.neurologie.uni-tuebingen.de\HIH\Public\Jorge\Immunofluorescence\Exp. 267\Apotome\72h 2	1	0	1	1	0	1	65
2	70	K136Q_I_02.czi	\\hih-fileserver.neurologie.uni-tuebingen.de\HIH\Public\Jorge\Immunofluorescence\Exp. 267\Apotome\72h 2	1	0	1	1	0	1	70
2	75	K136Q_I_02.czi	\\hih-fileserver.neurologie.uni-tuebingen.de\HIH\Public\Jorge\Immunofluorescence\Exp. 267\Apotome\72h 2	1	0	1	1	0	1	75
2	85	K136Q_I_02.czi	\\hih-fileserver.neurologie.uni-tuebingen.de\HIH\Public\Jorge\Immunofluorescence\Exp. 267\Apotome\72h 2	1	0	1	1	0	1	85
2	86	K136Q_I_02.czi	\\hih-fileserver.neurologie.uni-tuebingen.de\HIH\Public\Jorge\Immunofluorescence\Exp. 267\Apotome\72h 2	1	0	1	1	0	1	86
2	89	K136Q_I_02.czi	\\hih-fileserver.neurologie.uni-tuebingen.de\HIH\Public\Jorge\Immunofluorescence\Exp. 267\Apotome\72h 2	1	0	1	1	0	1	89
2	156	K136Q_I_02.czi	\\hih-fileserver.neurologie.uni-tuebingen.de\HIH\Public\Jorge\Immunofluorescence\Exp. 267\Apotome\72h 2	1	0	1	1	0	1	156
2	157	K136Q_I_02.czi	\\hih-fileserver.neurologie.uni-tuebingen.de\HIH\Public\Jorge\Immunofluorescence\Exp. 267\Apotome\72h 2	1	0	1	1	0	1	157
2	166	K136Q_I_02.czi	\\hih-fileserver.neurologie.uni-tuebingen.de\HIH\Public\Jorge\Immunofluorescence\Exp. 267\Apotome\72h 2	1	0	1	1	0	1	166
2	262	K136Q_I_02.czi	\\hih-fileserver.neurologie.uni-tuebingen.de\HIH\Public\Jorge\Immunofluorescence\Exp. 267\Apotome\72h 2	1	0	1	1	0	1	262
2	297	K136Q_I_02.czi	\\hih-fileserver.neurologie.uni-tuebingen.de\HIH\Public\Jorge\Immunofluorescence\Exp. 267\Apotome\72h 2	1	0	1	1	0	1	297
2	308	K136Q_I_02.czi	\\hih-fileserver.neurologie.uni-tuebingen.de\HIH\Public\Jorge\Immunofluorescence\Exp. 267\Apotome\72h 2	1	0	1	1	0	1	308
2	481	K136Q_I_02.czi	\\hih-fileserver.neurologie.uni-tuebingen.de\HIH\Public\Jorge\Immunofluorescence\Exp. 267\Apotome\72h 2	1	0	1	1	0	1	481
3	2	K136Q_I_03.czi	\\hih-fileserver.neurologie.uni-tuebingen.de\HIH\Public\Jorge\Immunofluorescence\Exp. 267\Apotome\72h 2	1	0	1	1	0	1	2
3	4	K136Q_I_03.czi	\\hih-fileserver.neurologie.uni-tuebingen.de\HIH\Public\Jorge\Immunofluorescence\Exp. 267\Apotome\72h 2	1	0	1	1	0	1	4
3	37	K136Q_I_03.czi	\\hih-fileserver.neurologie.uni-tuebingen.de\HIH\Public\Jorge\Immunofluorescence\Exp. 267\Apotome\72h 2	1	0	1	1	0	1	37
3	52	K136Q_I_03.czi	\\hih-fileserver.neurologie.uni-tuebingen.de\HIH\Public\Jorge\Immunofluorescence\Exp. 267\Apotome\72h 2	1	0	1	1	0	1	52
3	71	K136Q_I_03.czi	\\hih-fileserver.neurologie.uni-tuebingen.de\HIH\Public\Jorge\Immunofluorescence\Exp. 267\Apotome\72h 2	1	0	1	1	0	1	71
3	105	K136Q_I_03.czi	\\hih-fileserver.neurologie.uni-tuebingen.de\HIH\Public\Jorge\Immunofluorescence\Exp. 267\Apotome\72h 2	1	0	1	1	0	1	105
3	108	K136Q_I_03.czi	\\hih-fileserver.neurologie.uni-tuebingen.de\HIH\Public\Jorge\Immunofluorescence\Exp. 267\Apotome\72h 2	1	0	1	1	0	1	108
3	128	K136Q_I_03.czi	\\hih-fileserver.neurologie.uni-tuebingen.de\HIH\Public\Jorge\Immunofluorescence\Exp. 267\Apotome\72h 2	1	0	1	1	0	1	128
3	131	K136Q_I_03.czi	\\hih-fileserver.neurologie.uni-tuebingen.de\HIH\Public\Jorge\Immunofluorescence\Exp. 267\Apotome\72h 2	1	0	1	1	0	1	131
3	166	K136Q_I_03.czi	\\hih-fileserver.neurologie.uni-tuebingen.de\HIH\Public\Jorge\Immunofluorescence\Exp. 267\Apotome\72h 2	1	0	1	1	0	1	166
3	259	K136Q_I_03.czi	\\hih-fileserver.neurologie.uni-tuebingen.de\HIH\Public\Jorge\Immunofluorescence\Exp. 267\Apotome\72h 2	1	0	1	1	0	1	259
3	285	K136Q_I_03.czi	\\hih-fileserver.neurologie.uni-tuebingen.de\HIH\Public\Jorge\Immunofluorescence\Exp. 267\Apotome\72h 2	1	0	1	1	0	1	285
3	298	K136Q_I_03.czi	\\hih-fileserver.neurologie.uni-tuebingen.de\HIH\Public\Jorge\Immunofluorescence\Exp. 267\Apotome\72h 2	1	0	1	1	0	1	298
3	339	K136Q_I_03.czi	\\hih-fileserver.neurologie.uni-tuebingen.de\HIH\Public\Jorge\Immunofluorescence\Exp. 267\Apotome\72h 2	1	0	1	1	0	1	339
3	351	K136Q_I_03.czi	\\hih-fileserver.neurologie.uni-tuebingen.de\HIH\Public\Jorge\Immunofluorescence\Exp. 267\Apotome\72h 2	1	0	1	1	0	1	351
3	539	K136Q_I_03.czi	\\hih-fileserver.neurologie.uni-tuebingen.de\HIH\Public\Jorge\Immunofluorescence\Exp. 267\Apotome\72h 2	1	0	1	1	0	1	539
3	643	K136Q_I_03.czi	\\hih-fileserver.neurologie.uni-tuebingen.de\HIH\Public\Jorge\Immunofluorescence\Exp. 267\Apotome\72h 2	1	0	1	1	0	1	643
3	699	K136Q_I_03.czi	\\hih-fileserver.neurologie.uni-tuebingen.de\HIH\Public\Jorge\Immunofluorescence\Exp. 267\Apotome\72h 2	1	0	1	1	0	1	699
3	732	K136Q_I_03.czi	\\hih-fileserver.neurologie.uni-tuebingen.de\HIH\Public\Jorge\Immunofluorescence\Exp. 267\Apotome\72h 2	1	0	1	1	0	1	732
3	736	K136Q_I_03.czi	\\hih-fileserver.neurologie.uni-tuebingen.de\HIH\Public\Jorge\Immunofluorescence\Exp. 267\Apotome\72h 2	1	0	1	1	0	1	736
3	737	K136Q_I_03.czi	\\hih-fileserver.neurologie.uni-tuebingen.de\HIH\Public\Jorge\Immunofluorescence\Exp. 267\Apotome\72h 2	1	0	1	1	0	1	737
3	744	K136Q_I_03.czi	\\hih-fileserver.neurologie.uni-tuebingen.de\HIH\Public\Jorge\Immunofluorescence\Exp. 267\Apotome\72h 2	1	0	1	1	0	1	744
3	776	K136Q_I_03.czi	\\hih-fileserver.neurologie.uni-tuebingen.de\HIH\Public\Jorge\Immunofluorescence\Exp. 267\Apotome\72h 2	1	0	1	1	0	1	776
3	782	K136Q_I_03.czi	\\hih-fileserver.neurologie.uni-tuebingen.de\HIH\Public\Jorge\Immunofluorescence\Exp. 267\Apotome\72h 2	1	0	1	1	0	1	782
3	784	K136Q_I_03.czi	\\hih-fileserver.neurologie.uni-tuebingen.de\HIH\Public\Jorge\Immunofluorescence\Exp. 267\Apotome\72h 2	1	0	1	1	0	1	784
3	798	K136Q_I_03.czi	\\hih-fileserver.neurologie.uni-tuebingen.de\HIH\Public\Jorge\Immunofluorescence\Exp. 267\Apotome\72h 2	1	0	1	1	0	1	798
3	800	K136Q_I_03.czi	\\hih-fileserver.neurologie.uni-tuebingen.de\HIH\Public\Jorge\Immunofluorescence\Exp. 267\Apotome\72h 2	1	0	1	1	0	1	800
4	15	K136Q_I_04.czi	\\hih-fileserver.neurologie.uni-tuebingen.de\HIH\Public\Jorge\Immunofluorescence\Exp. 267\Apotome\72h 2	1	0	1	1	0	1	15
4	19	K136Q_I_04.czi	\\hih-fileserver.neurologie.uni-tuebingen.de\HIH\Public\Jorge\Immunofluorescence\Exp. 267\Apotome\72h 2	1	0	1	1	0	1	19
4	28	K136Q_I_04.czi	\\hih-fileserver.neurologie.uni-tuebingen.de\HIH\Public\Jorge\Immunofluorescence\Exp. 267\Apotome\72h 2	1	0	1	1	0	1	28
4	84	K136Q_I_04.czi	\\hih-fileserver.neurologie.uni-tuebingen.de\HIH\Public\Jorge\Immunofluorescence\Exp. 267\Apotome\72h 2	1	0	1	1	0	1	84
4	102	K136Q_I_04.czi	\\hih-fileserver.neurologie.uni-tuebingen.de\HIH\Public\Jorge\Immunofluorescence\Exp. 267\Apotome\72h 2	1	0	1	1	0	1	102
4	103	K136Q_I_04.czi	\\hih-fileserver.neurologie.uni-tuebingen.de\HIH\Public\Jorge\Immunofluorescence\Exp. 267\Apotome\72h 2	1	0	1	1	0	1	103
4	117	K136Q_I_04.czi	\\hih-fileserver.neurologie.uni-tuebingen.de\HIH\Public\Jorge\Immunofluorescence\Exp. 267\Apotome\72h 2	1	0	1	1	0	1	117
4	141	K136Q_I_04.czi	\\hih-fileserver.neurologie.uni-tuebingen.de\HIH\Public\Jorge\Immunofluorescence\Exp. 267\Apotome\72h 2	1	0	1	1	0	1	141
4	155	K136Q_I_04.czi	\\hih-fileserver.neurologie.uni-tuebingen.de\HIH\Public\Jorge\Immunofluorescence\Exp. 267\Apotome\72h 2	1	0	1	1	0	1	155
4	202	K136Q_I_04.czi	\\hih-fileserver.neurologie.uni-tuebingen.de\HIH\Public\Jorge\Immunofluorescence\Exp. 267\Apotome\72h 2	1	0	1	1	0	1	202
4	228	K136Q_I_04.czi	\\hih-fileserver.neurologie.uni-tuebingen.de\HIH\Public\Jorge\Immunofluorescence\Exp. 267\Apotome\72h 2	1	0	1	1	0	1	228
4	248	K136Q_I_04.czi	\\hih-fileserver.neurologie.uni-tuebingen.de\HIH\Public\Jorge\Immunofluorescence\Exp. 267\Apotome\72h 2	1	0	1	1	0	1	248
4	255	K136Q_I_04.czi	\\hih-fileserver.neurologie.uni-tuebingen.de\HIH\Public\Jorge\Immunofluorescence\Exp. 267\Apotome\72h 2	1	0	1	1	0	1	255
4	265	K136Q_I_04.czi	\\hih-fileserver.neurologie.uni-tuebingen.de\HIH\Public\Jorge\Immunofluorescence\Exp. 267\Apotome\72h 2	1	0	1	1	0	1	265
4	282	K136Q_I_04.czi	\\hih-fileserver.neurologie.uni-tuebingen.de\HIH\Public\Jorge\Immunofluorescence\Exp. 267\Apotome\72h 2	1	0	1	1	0	1	282
4	303	K136Q_I_04.czi	\\hih-fileserver.neurologie.uni-tuebingen.de\HIH\Public\Jorge\Immunofluorescence\Exp. 267\Apotome\72h 2	1	0	1	1	0	1	303
4	305	K136Q_I_04.czi	\\hih-fileserver.neurologie.uni-tuebingen.de\HIH\Public\Jorge\Immunofluorescence\Exp. 267\Apotome\72h 2	1	0	1	1	0	1	305
4	307	K136Q_I_04.czi	\\hih-fileserver.neurologie.uni-tuebingen.de\HIH\Public\Jorge\Immunofluorescence\Exp. 267\Apotome\72h 2	1	0	1	1	0	1	307
4	324	K136Q_I_04.czi	\\hih-fileserver.neurologie.uni-tuebingen.de\HIH\Public\Jorge\Immunofluorescence\Exp. 267\Apotome\72h 2	1	0	1	1	0	1	324
4	331	K136Q_I_04.czi	\\hih-fileserver.neurologie.uni-tuebingen.de\HIH\Public\Jorge\Immunofluorescence\Exp. 267\Apotome\72h 2	1	0	1	1	0	1	331
4	332	K136Q_I_04.czi	\\hih-fileserver.neurologie.uni-tuebingen.de\HIH\Public\Jorge\Immunofluorescence\Exp. 267\Apotome\72h 2	1	0	1	1	0	1	332
4	342	K136Q_I_04.czi	\\hih-fileserver.neurologie.uni-tuebingen.de\HIH\Public\Jorge\Immunofluorescence\Exp. 267\Apotome\72h 2	1	0	1	1	0	1	342
4	348	K136Q_I_04.czi	\\hih-fileserver.neurologie.uni-tuebingen.de\HIH\Public\Jorge\Immunofluorescence\Exp. 267\Apotome\72h 2	1	0	1	1	0	1	348
4	351	K136Q_I_04.czi	\\hih-fileserver.neurologie.uni-tuebingen.de\HIH\Public\Jorge\Immunofluorescence\Exp. 267\Apotome\72h 2	1	0	1	1	0	1	351
4	352	K136Q_I_04.czi	\\hih-fileserver.neurologie.uni-tuebingen.de\HIH\Public\Jorge\Immunofluorescence\Exp. 267\Apotome\72h 2	1	0	1	1	0	1	352
4	363	K136Q_I_04.czi	\\hih-fileserver.neurologie.uni-tuebingen.de\HIH\Public\Jorge\Immunofluorescence\Exp. 267\Apotome\72h 2	1	0	1	1	0	1	363
4	374	K136Q_I_04.czi	\\hih-fileserver.neurologie.uni-tuebingen.de\HIH\Public\Jorge\Immunofluorescence\Exp. 267\Apotome\72h 2	1	0	1	1	0	1	374
4	388	K136Q_I_04.czi	\\hih-fileserver.neurologie.uni-tuebingen.de\HIH\Public\Jorge\Immunofluorescence\Exp. 267\Apotome\72h 2	1	0	1	1	0	1	388
4	402	K136Q_I_04.czi	\\hih-fileserver.neurologie.uni-tuebingen.de\HIH\Public\Jorge\Immunofluorescence\Exp. 267\Apotome\72h 2	1	0	1	1	0	1	402
4	411	K136Q_I_04.czi	\\hih-fileserver.neurologie.uni-tuebingen.de\HIH\Public\Jorge\Immunofluorescence\Exp. 267\Apotome\72h 2	1	0	1	1	0	1	411
4	440	K136Q_I_04.czi	\\hih-fileserver.neurologie.uni-tuebingen.de\HIH\Public\Jorge\Immunofluorescence\Exp. 267\Apotome\72h 2	1	0	1	1	0	1	440
4	473	K136Q_I_04.czi	\\hih-fileserver.neurologie.uni-tuebingen.de\HIH\Public\Jorge\Immunofluorescence\Exp. 267\Apotome\72h 2	1	0	1	1	0	1	473
4	476	K136Q_I_04.czi	\\hih-fileserver.neurologie.uni-tuebingen.de\HIH\Public\Jorge\Immunofluorescence\Exp. 267\Apotome\72h 2	1	0	1	1	0	1	476
4	477	K136Q_I_04.czi	\\hih-fileserver.neurologie.uni-tuebingen.de\HIH\Public\Jorge\Immunofluorescence\Exp. 267\Apotome\72h 2	1	0	1	1	0	1	477
4	542	K136Q_I_04.czi	\\hih-fileserver.neurologie.uni-tuebingen.de\HIH\Public\Jorge\Immunofluorescence\Exp. 267\Apotome\72h 2	1	0	1	1	0	1	542
4	547	K136Q_I_04.czi	\\hih-fileserver.neurologie.uni-tuebingen.de\HIH\Public\Jorge\Immunofluorescence\Exp. 267\Apotome\72h 2	1	0	1	1	0	1	547
4	561	K136Q_I_04.czi	\\hih-fileserver.neurologie.uni-tuebingen.de\HIH\Public\Jorge\Immunofluorescence\Exp. 267\Apotome\72h 2	1	0	1	1	0	1	561
4	583	K136Q_I_04.czi	\\hih-fileserver.neurologie.uni-tuebingen.de\HIH\Public\Jorge\Immunofluorescence\Exp. 267\Apotome\72h 2	1	0	1	1	0	1	583
4	602	K136Q_I_04.czi	\\hih-fileserver.neurologie.uni-tuebingen.de\HIH\Public\Jorge\Immunofluorescence\Exp. 267\Apotome\72h 2	1	0	1	1	0	1	602
4	615	K136Q_I_04.czi	\\hih-fileserver.neurologie.uni-tuebingen.de\HIH\Public\Jorge\Immunofluorescence\Exp. 267\Apotome\72h 2	1	0	1	1	0	1	615
4	627	K136Q_I_04.czi	\\hih-fileserver.neurologie.uni-tuebingen.de\HIH\Public\Jorge\Immunofluorescence\Exp. 267\Apotome\72h 2	1	0	1	1	0	1	627
4	672	K136Q_I_04.czi	\\hih-fileserver.neurologie.uni-tuebingen.de\HIH\Public\Jorge\Immunofluorescence\Exp. 267\Apotome\72h 2	1	0	1	1	0	1	672
4	676	K136Q_I_04.czi	\\hih-fileserver.neurologie.uni-tuebingen.de\HIH\Public\Jorge\Immunofluorescence\Exp. 267\Apotome\72h 2	1	0	1	1	0	1	676
4	711	K136Q_I_04.czi	\\hih-fileserver.neurologie.uni-tuebingen.de\HIH\Public\Jorge\Immunofluorescence\Exp. 267\Apotome\72h 2	1	0	1	1	0	1	711
4	721	K136Q_I_04.czi	\\hih-fileserver.neurologie.uni-tuebingen.de\HIH\Public\Jorge\Immunofluorescence\Exp. 267\Apotome\72h 2	1	0	1	1	0	1	721
4	761	K136Q_I_04.czi	\\hih-fileserver.neurologie.uni-tuebingen.de\HIH\Public\Jorge\Immunofluorescence\Exp. 267\Apotome\72h 2	1	0	1	1	0	1	761
4	772	K136Q_I_04.czi	\\hih-fileserver.neurologie.uni-tuebingen.de\HIH\Public\Jorge\Immunofluorescence\Exp. 267\Apotome\72h 2	1	0	1	1	0	1	772
4	801	K136Q_I_04.czi	\\hih-fileserver.neurologie.uni-tuebingen.de\HIH\Public\Jorge\Immunofluorescence\Exp. 267\Apotome\72h 2	1	0	1	1	0	1	801
4	818	K136Q_I_04.czi	\\hih-fileserver.neurologie.uni-tuebingen.de\HIH\Public\Jorge\Immunofluorescence\Exp. 267\Apotome\72h 2	1	0	1	1	0	1	818
4	888	K136Q_I_04.czi	\\hih-fileserver.neurologie.uni-tuebingen.de\HIH\Public\Jorge\Immunofluorescence\Exp. 267\Apotome\72h 2	1	0	1	1	0	1	888
4	893	K136Q_I_04.czi	\\hih-fileserver.neurologie.uni-tuebingen.de\HIH\Public\Jorge\Immunofluorescence\Exp. 267\Apotome\72h 2	1	0	1	1	0	1	893
4	911	K136Q_I_04.czi	\\hih-fileserver.neurologie.uni-tuebingen.de\HIH\Public\Jorge\Immunofluorescence\Exp. 267\Apotome\72h 2	1	0	1	1	0	1	911
5	3	K136Q_I_05.czi	\\hih-fileserver.neurologie.uni-tuebingen.de\HIH\Public\Jorge\Immunofluorescence\Exp. 267\Apotome\72h 2	1	0	1	1	0	1	3
5	30	K136Q_I_05.czi	\\hih-fileserver.neurologie.uni-tuebingen.de\HIH\Public\Jorge\Immunofluorescence\Exp. 267\Apotome\72h 2	1	0	1	1	0	1	30
5	55	K136Q_I_05.czi	\\hih-fileserver.neurologie.uni-tuebingen.de\HIH\Public\Jorge\Immunofluorescence\Exp. 267\Apotome\72h 2	1	0	1	1	0	1	55
5	71	K136Q_I_05.czi	\\hih-fileserver.neurologie.uni-tuebingen.de\HIH\Public\Jorge\Immunofluorescence\Exp. 267\Apotome\72h 2	1	0	1	1	0	1	71
5	76	K136Q_I_05.czi	\\hih-fileserver.neurologie.uni-tuebingen.de\HIH\Public\Jorge\Immunofluorescence\Exp. 267\Apotome\72h 2	1	0	1	1	0	1	76
5	81	K136Q_I_05.czi	\\hih-fileserver.neurologie.uni-tuebingen.de\HIH\Public\Jorge\Immunofluorescence\Exp. 267\Apotome\72h 2	1	0	1	1	0	1	81
5	100	K136Q_I_05.czi	\\hih-fileserver.neurologie.uni-tuebingen.de\HIH\Public\Jorge\Immunofluorescence\Exp. 267\Apotome\72h 2	1	0	1	1	0	1	100
5	134	K136Q_I_05.czi	\\hih-fileserver.neurologie.uni-tuebingen.de\HIH\Public\Jorge\Immunofluorescence\Exp. 267\Apotome\72h 2	1	0	1	1	0	1	134
5	138	K136Q_I_05.czi	\\hih-fileserver.neurologie.uni-tuebingen.de\HIH\Public\Jorge\Immunofluorescence\Exp. 267\Apotome\72h 2	1	0	1	1	0	1	138
5	155	K136Q_I_05.czi	\\hih-fileserver.neurologie.uni-tuebingen.de\HIH\Public\Jorge\Immunofluorescence\Exp. 267\Apotome\72h 2	1	0	1	1	0	1	155
5	165	K136Q_I_05.czi	\\hih-fileserver.neurologie.uni-tuebingen.de\HIH\Public\Jorge\Immunofluorescence\Exp. 267\Apotome\72h 2	1	0	1	1	0	1	165
5	166	K136Q_I_05.czi	\\hih-fileserver.neurologie.uni-tuebingen.de\HIH\Public\Jorge\Immunofluorescence\Exp. 267\Apotome\72h 2	1	0	1	1	0	1	166
5	187	K136Q_I_05.czi	\\hih-fileserver.neurologie.uni-tuebingen.de\HIH\Public\Jorge\Immunofluorescence\Exp. 267\Apotome\72h 2	1	0	1	1	0	1	187
5	193	K136Q_I_05.czi	\\hih-fileserver.neurologie.uni-tuebingen.de\HIH\Public\Jorge\Immunofluorescence\Exp. 267\Apotome\72h 2	1	0	1	1	0	1	193
5	202	K136Q_I_05.czi	\\hih-fileserver.neurologie.uni-tuebingen.de\HIH\Public\Jorge\Immunofluorescence\Exp. 267\Apotome\72h 2	1	0	1	1	0	1	202
5	270	K136Q_I_05.czi	\\hih-fileserver.neurologie.uni-tuebingen.de\HIH\Public\Jorge\Immunofluorescence\Exp. 267\Apotome\72h 2	1	0	1	1	0	1	270
5	308	K136Q_I_05.czi	\\hih-fileserver.neurologie.uni-tuebingen.de\HIH\Public\Jorge\Immunofluorescence\Exp. 267\Apotome\72h 2	1	0	1	1	0	1	308
5	314	K136Q_I_05.czi	\\hih-fileserver.neurologie.uni-tuebingen.de\HIH\Public\Jorge\Immunofluorescence\Exp. 267\Apotome\72h 2	1	0	1	1	0	1	314
5	332	K136Q_I_05.czi	\\hih-fileserver.neurologie.uni-tuebingen.de\HIH\Public\Jorge\Immunofluorescence\Exp. 267\Apotome\72h 2	1	0	1	1	0	1	332
5	353	K136Q_I_05.czi	\\hih-fileserver.neurologie.uni-tuebingen.de\HIH\Public\Jorge\Immunofluorescence\Exp. 267\Apotome\72h 2	1	0	1	1	0	1	353
5	361	K136Q_I_05.czi	\\hih-fileserver.neurologie.uni-tuebingen.de\HIH\Public\Jorge\Immunofluorescence\Exp. 267\Apotome\72h 2	1	0	1	1	0	1	361
5	460	K136Q_I_05.czi	\\hih-fileserver.neurologie.uni-tuebingen.de\HIH\Public\Jorge\Immunofluorescence\Exp. 267\Apotome\72h 2	1	0	1	1	0	1	460
5	549	K136Q_I_05.czi	\\hih-fileserver.neurologie.uni-tuebingen.de\HIH\Public\Jorge\Immunofluorescence\Exp. 267\Apotome\72h 2	1	0	1	1	0	1	549
5	618	K136Q_I_05.czi	\\hih-fileserver.neurologie.uni-tuebingen.de\HIH\Public\Jorge\Immunofluorescence\Exp. 267\Apotome\72h 2	1	0	1	1	0	1	618
5	629	K136Q_I_05.czi	\\hih-fileserver.neurologie.uni-tuebingen.de\HIH\Public\Jorge\Immunofluorescence\Exp. 267\Apotome\72h 2	1	0	1	1	0	1	629
5	652	K136Q_I_05.czi	\\hih-fileserver.neurologie.uni-tuebingen.de\HIH\Public\Jorge\Immunofluorescence\Exp. 267\Apotome\72h 2	1	0	1	1	0	1	652
5	655	K136Q_I_05.czi	\\hih-fileserver.neurologie.uni-tuebingen.de\HIH\Public\Jorge\Immunofluorescence\Exp. 267\Apotome\72h 2	1	0	1	1	0	1	655
5	657	K136Q_I_05.czi	\\hih-fileserver.neurologie.uni-tuebingen.de\HIH\Public\Jorge\Immunofluorescence\Exp. 267\Apotome\72h 2	1	0	1	1	0	1	657
5	704	K136Q_I_05.czi	\\hih-fileserver.neurologie.uni-tuebingen.de\HIH\Public\Jorge\Immunofluorescence\Exp. 267\Apotome\72h 2	1	0	1	1	0	1	704
5	752	K136Q_I_05.czi	\\hih-fileserver.neurologie.uni-tuebingen.de\HIH\Public\Jorge\Immunofluorescence\Exp. 267\Apotome\72h 2	1	0	1	1	0	1	752
5	767	K136Q_I_05.czi	\\hih-fileserver.neurologie.uni-tuebingen.de\HIH\Public\Jorge\Immunofluorescence\Exp. 267\Apotome\72h 2	1	0	1	1	0	1	767
5	776	K136Q_I_05.czi	\\hih-fileserver.neurologie.uni-tuebingen.de\HIH\Public\Jorge\Immunofluorescence\Exp. 267\Apotome\72h 2	1	0	1	1	0	1	776
5	817	K136Q_I_05.czi	\\hih-fileserver.neurologie.uni-tuebingen.de\HIH\Public\Jorge\Immunofluorescence\Exp. 267\Apotome\72h 2	1	0	1	1	0	1	817
5	818	K136Q_I_05.czi	\\hih-fileserver.neurologie.uni-tuebingen.de\HIH\Public\Jorge\Immunofluorescence\Exp. 267\Apotome\72h 2	1	0	1	1	0	1	818
5	823	K136Q_I_05.czi	\\hih-fileserver.neurologie.uni-tuebingen.de\HIH\Public\Jorge\Immunofluorescence\Exp. 267\Apotome\72h 2	1	0	1	1	0	1	823
5	854	K136Q_I_05.czi	\\hih-fileserver.neurologie.uni-tuebingen.de\HIH\Public\Jorge\Immunofluorescence\Exp. 267\Apotome\72h 2	1	0	1	1	0	1	854
5	857	K136Q_I_05.czi	\\hih-fileserver.neurologie.uni-tuebingen.de\HIH\Public\Jorge\Immunofluorescence\Exp. 267\Apotome\72h 2	1	0	1	1	0	1	857
5	897	K136Q_I_05.czi	\\hih-fileserver.neurologie.uni-tuebingen.de\HIH\Public\Jorge\Immunofluorescence\Exp. 267\Apotome\72h 2	1	0	1	1	0	1	897
5	916	K136Q_I_05.czi	\\hih-fileserver.neurologie.uni-tuebingen.de\HIH\Public\Jorge\Immunofluorescence\Exp. 267\Apotome\72h 2	1	0	1	1	0	1	916
5	978	K136Q_I_05.czi	\\hih-fileserver.neurologie.uni-tuebingen.de\HIH\Public\Jorge\Immunofluorescence\Exp. 267\Apotome\72h 2	1	0	1	1	0	1	978
5	979	K136Q_I_05.czi	\\hih-fileserver.neurologie.uni-tuebingen.de\HIH\Public\Jorge\Immunofluorescence\Exp. 267\Apotome\72h 2	1	0	1	1	0	1	979
5	980	K136Q_I_05.czi	\\hih-fileserver.neurologie.uni-tuebingen.de\HIH\Public\Jorge\Immunofluorescence\Exp. 267\Apotome\72h 2	1	0	1	1	0	1	980
6	116	K136Q_I_06.czi	\\hih-fileserver.neurologie.uni-tuebingen.de\HIH\Public\Jorge\Immunofluorescence\Exp. 267\Apotome\72h 2	1	0	1	1	0	1	116
6	173	K136Q_I_06.czi	\\hih-fileserver.neurologie.uni-tuebingen.de\HIH\Public\Jorge\Immunofluorescence\Exp. 267\Apotome\72h 2	1	0	1	1	0	1	173
6	182	K136Q_I_06.czi	\\hih-fileserver.neurologie.uni-tuebingen.de\HIH\Public\Jorge\Immunofluorescence\Exp. 267\Apotome\72h 2	1	0	1	1	0	1	182
6	226	K136Q_I_06.czi	\\hih-fileserver.neurologie.uni-tuebingen.de\HIH\Public\Jorge\Immunofluorescence\Exp. 267\Apotome\72h 2	1	0	1	1	0	1	226
6	230	K136Q_I_06.czi	\\hih-fileserver.neurologie.uni-tuebingen.de\HIH\Public\Jorge\Immunofluorescence\Exp. 267\Apotome\72h 2	1	0	1	1	0	1	230
6	330	K136Q_I_06.czi	\\hih-fileserver.neurologie.uni-tuebingen.de\HIH\Public\Jorge\Immunofluorescence\Exp. 267\Apotome\72h 2	1	0	1	1	0	1	330
6	344	K136Q_I_06.czi	\\hih-fileserver.neurologie.uni-tuebingen.de\HIH\Public\Jorge\Immunofluorescence\Exp. 267\Apotome\72h 2	1	0	1	1	0	1	344
6	375	K136Q_I_06.czi	\\hih-fileserver.neurologie.uni-tuebingen.de\HIH\Public\Jorge\Immunofluorescence\Exp. 267\Apotome\72h 2	1	0	1	1	0	1	375
6	390	K136Q_I_06.czi	\\hih-fileserver.neurologie.uni-tuebingen.de\HIH\Public\Jorge\Immunofluorescence\Exp. 267\Apotome\72h 2	1	0	1	1	0	1	390
6	395	K136Q_I_06.czi	\\hih-fileserver.neurologie.uni-tuebingen.de\HIH\Public\Jorge\Immunofluorescence\Exp. 267\Apotome\72h 2	1	0	1	1	0	1	395
6	478	K136Q_I_06.czi	\\hih-fileserver.neurologie.uni-tuebingen.de\HIH\Public\Jorge\Immunofluorescence\Exp. 267\Apotome\72h 2	1	0	1	1	0	1	478
6	491	K136Q_I_06.czi	\\hih-fileserver.neurologie.uni-tuebingen.de\HIH\Public\Jorge\Immunofluorescence\Exp. 267\Apotome\72h 2	1	0	1	1	0	1	491
6	519	K136Q_I_06.czi	\\hih-fileserver.neurologie.uni-tuebingen.de\HIH\Public\Jorge\Immunofluorescence\Exp. 267\Apotome\72h 2	1	0	1	1	0	1	519
6	544	K136Q_I_06.czi	\\hih-fileserver.neurologie.uni-tuebingen.de\HIH\Public\Jorge\Immunofluorescence\Exp. 267\Apotome\72h 2	1	0	1	1	0	1	544
6	595	K136Q_I_06.czi	\\hih-fileserver.neurologie.uni-tuebingen.de\HIH\Public\Jorge\Immunofluorescence\Exp. 267\Apotome\72h 2	1	0	1	1	0	1	595
6	617	K136Q_I_06.czi	\\hih-fileserver.neurologie.uni-tuebingen.de\HIH\Public\Jorge\Immunofluorescence\Exp. 267\Apotome\72h 2	1	0	1	1	0	1	617
6	626	K136Q_I_06.czi	\\hih-fileserver.neurologie.uni-tuebingen.de\HIH\Public\Jorge\Immunofluorescence\Exp. 267\Apotome\72h 2	1	0	1	1	0	1	626
6	628	K136Q_I_06.czi	\\hih-fileserver.neurologie.uni-tuebingen.de\HIH\Public\Jorge\Immunofluorescence\Exp. 267\Apotome\72h 2	1	0	1	1	0	1	628
6	683	K136Q_I_06.czi	\\hih-fileserver.neurologie.uni-tuebingen.de\HIH\Public\Jorge\Immunofluorescence\Exp. 267\Apotome\72h 2	1	0	1	1	0	1	683
6	720	K136Q_I_06.czi	\\hih-fileserver.neurologie.uni-tuebingen.de\HIH\Public\Jorge\Immunofluorescence\Exp. 267\Apotome\72h 2	1	0	1	1	0	1	720
6	722	K136Q_I_06.czi	\\hih-fileserver.neurologie.uni-tuebingen.de\HIH\Public\Jorge\Immunofluorescence\Exp. 267\Apotome\72h 2	1	0	1	1	0	1	722
6	748	K136Q_I_06.czi	\\hih-fileserver.neurologie.uni-tuebingen.de\HIH\Public\Jorge\Immunofluorescence\Exp. 267\Apotome\72h 2	1	0	1	1	0	1	748
6	758	K136Q_I_06.czi	\\hih-fileserver.neurologie.uni-tuebingen.de\HIH\Public\Jorge\Immunofluorescence\Exp. 267\Apotome\72h 2	1	0	1	1	0	1	758
6	773	K136Q_I_06.czi	\\hih-fileserver.neurologie.uni-tuebingen.de\HIH\Public\Jorge\Immunofluorescence\Exp. 267\Apotome\72h 2	1	0	1	1	0	1	773
6	781	K136Q_I_06.czi	\\hih-fileserver.neurologie.uni-tuebingen.de\HIH\Public\Jorge\Immunofluorescence\Exp. 267\Apotome\72h 2	1	0	1	1	0	1	781
6	796	K136Q_I_06.czi	\\hih-fileserver.neurologie.uni-tuebingen.de\HIH\Public\Jorge\Immunofluorescence\Exp. 267\Apotome\72h 2	1	0	1	1	0	1	796
6	859	K136Q_I_06.czi	\\hih-fileserver.neurologie.uni-tuebingen.de\HIH\Public\Jorge\Immunofluorescence\Exp. 267\Apotome\72h 2	1	0	1	1	0	1	859
6	906	K136Q_I_06.czi	\\hih-fileserver.neurologie.uni-tuebingen.de\HIH\Public\Jorge\Immunofluorescence\Exp. 267\Apotome\72h 2	1	0	1	1	0	1	906
6	914	K136Q_I_06.czi	\\hih-fileserver.neurologie.uni-tuebingen.de\HIH\Public\Jorge\Immunofluorescence\Exp. 267\Apotome\72h 2	1	0	1	1	0	1	914
6	938	K136Q_I_06.czi	\\hih-fileserver.neurologie.uni-tuebingen.de\HIH\Public\Jorge\Immunofluorescence\Exp. 267\Apotome\72h 2	1	0	1	1	0	1	938
6	976	K136Q_I_06.czi	\\hih-fileserver.neurologie.uni-tuebingen.de\HIH\Public\Jorge\Immunofluorescence\Exp. 267\Apotome\72h 2	1	0	1	1	0	1	976
6	994	K136Q_I_06.czi	\\hih-fileserver.neurologie.uni-tuebingen.de\HIH\Public\Jorge\Immunofluorescence\Exp. 267\Apotome\72h 2	1	0	1	1	0	1	994
6	1003	K136Q_I_06.czi	\\hih-fileserver.neurologie.uni-tuebingen.de\HIH\Public\Jorge\Immunofluorescence\Exp. 267\Apotome\72h 2	1	0	1	1	0	1	1003
6	1017	K136Q_I_06.czi	\\hih-fileserver.neurologie.uni-tuebingen.de\HIH\Public\Jorge\Immunofluorescence\Exp. 267\Apotome\72h 2	1	0	1	1	0	1	1017
6	1035	K136Q_I_06.czi	\\hih-fileserver.neurologie.uni-tuebingen.de\HIH\Public\Jorge\Immunofluorescence\Exp. 267\Apotome\72h 2	1	0	1	1	0	1	1035
7	18	K136Q_I_07.czi	\\hih-fileserver.neurologie.uni-tuebingen.de\HIH\Public\Jorge\Immunofluorescence\Exp. 267\Apotome\72h 2	1	0	1	1	0	1	18
7	29	K136Q_I_07.czi	\\hih-fileserver.neurologie.uni-tuebingen.de\HIH\Public\Jorge\Immunofluorescence\Exp. 267\Apotome\72h 2	1	0	1	1	0	1	29
7	35	K136Q_I_07.czi	\\hih-fileserver.neurologie.uni-tuebingen.de\HIH\Public\Jorge\Immunofluorescence\Exp. 267\Apotome\72h 2	1	0	1	1	0	1	35
7	66	K136Q_I_07.czi	\\hih-fileserver.neurologie.uni-tuebingen.de\HIH\Public\Jorge\Immunofluorescence\Exp. 267\Apotome\72h 2	1	0	1	1	0	1	66
7	146	K136Q_I_07.czi	\\hih-fileserver.neurologie.uni-tuebingen.de\HIH\Public\Jorge\Immunofluorescence\Exp. 267\Apotome\72h 2	1	0	1	1	0	1	146
7	189	K136Q_I_07.czi	\\hih-fileserver.neurologie.uni-tuebingen.de\HIH\Public\Jorge\Immunofluorescence\Exp. 267\Apotome\72h 2	1	0	1	1	0	1	189
7	191	K136Q_I_07.czi	\\hih-fileserver.neurologie.uni-tuebingen.de\HIH\Public\Jorge\Immunofluorescence\Exp. 267\Apotome\72h 2	1	0	1	1	0	1	191
7	196	K136Q_I_07.czi	\\hih-fileserver.neurologie.uni-tuebingen.de\HIH\Public\Jorge\Immunofluorescence\Exp. 267\Apotome\72h 2	1	0	1	1	0	1	196
7	199	K136Q_I_07.czi	\\hih-fileserver.neurologie.uni-tuebingen.de\HIH\Public\Jorge\Immunofluorescence\Exp. 267\Apotome\72h 2	1	0	1	1	0	1	199
7	261	K136Q_I_07.czi	\\hih-fileserver.neurologie.uni-tuebingen.de\HIH\Public\Jorge\Immunofluorescence\Exp. 267\Apotome\72h 2	1	0	1	1	0	1	261
7	269	K136Q_I_07.czi	\\hih-fileserver.neurologie.uni-tuebingen.de\HIH\Public\Jorge\Immunofluorescence\Exp. 267\Apotome\72h 2	1	0	1	1	0	1	269
7	305	K136Q_I_07.czi	\\hih-fileserver.neurologie.uni-tuebingen.de\HIH\Public\Jorge\Immunofluorescence\Exp. 267\Apotome\72h 2	1	0	1	1	0	1	305
7	308	K136Q_I_07.czi	\\hih-fileserver.neurologie.uni-tuebingen.de\HIH\Public\Jorge\Immunofluorescence\Exp. 267\Apotome\72h 2	1	0	1	1	0	1	308
7	312	K136Q_I_07.czi	\\hih-fileserver.neurologie.uni-tuebingen.de\HIH\Public\Jorge\Immunofluorescence\Exp. 267\Apotome\72h 2	1	0	1	1	0	1	312
7	319	K136Q_I_07.czi	\\hih-fileserver.neurologie.uni-tuebingen.de\HIH\Public\Jorge\Immunofluorescence\Exp. 267\Apotome\72h 2	1	0	1	1	0	1	319
7	328	K136Q_I_07.czi	\\hih-fileserver.neurologie.uni-tuebingen.de\HIH\Public\Jorge\Immunofluorescence\Exp. 267\Apotome\72h 2	1	0	1	1	0	1	328
7	350	K136Q_I_07.czi	\\hih-fileserver.neurologie.uni-tuebingen.de\HIH\Public\Jorge\Immunofluorescence\Exp. 267\Apotome\72h 2	1	0	1	1	0	1	350
7	391	K136Q_I_07.czi	\\hih-fileserver.neurologie.uni-tuebingen.de\HIH\Public\Jorge\Immunofluorescence\Exp. 267\Apotome\72h 2	1	0	1	1	0	1	391
7	409	K136Q_I_07.czi	\\hih-fileserver.neurologie.uni-tuebingen.de\HIH\Public\Jorge\Immunofluorescence\Exp. 267\Apotome\72h 2	1	0	1	1	0	1	409
7	427	K136Q_I_07.czi	\\hih-fileserver.neurologie.uni-tuebingen.de\HIH\Public\Jorge\Immunofluorescence\Exp. 267\Apotome\72h 2	1	0	1	1	0	1	427
7	437	K136Q_I_07.czi	\\hih-fileserver.neurologie.uni-tuebingen.de\HIH\Public\Jorge\Immunofluorescence\Exp. 267\Apotome\72h 2	1	0	1	1	0	1	437
7	439	K136Q_I_07.czi	\\hih-fileserver.neurologie.uni-tuebingen.de\HIH\Public\Jorge\Immunofluorescence\Exp. 267\Apotome\72h 2	1	0	1	1	0	1	439
7	449	K136Q_I_07.czi	\\hih-fileserver.neurologie.uni-tuebingen.de\HIH\Public\Jorge\Immunofluorescence\Exp. 267\Apotome\72h 2	1	0	1	1	0	1	449
7	517	K136Q_I_07.czi	\\hih-fileserver.neurologie.uni-tuebingen.de\HIH\Public\Jorge\Immunofluorescence\Exp. 267\Apotome\72h 2	1	0	1	1	0	1	517
7	530	K136Q_I_07.czi	\\hih-fileserver.neurologie.uni-tuebingen.de\HIH\Public\Jorge\Immunofluorescence\Exp. 267\Apotome\72h 2	1	0	1	1	0	1	530
7	564	K136Q_I_07.czi	\\hih-fileserver.neurologie.uni-tuebingen.de\HIH\Public\Jorge\Immunofluorescence\Exp. 267\Apotome\72h 2	1	0	1	1	0	1	564
7	604	K136Q_I_07.czi	\\hih-fileserver.neurologie.uni-tuebingen.de\HIH\Public\Jorge\Immunofluorescence\Exp. 267\Apotome\72h 2	1	0	1	1	0	1	604
7	605	K136Q_I_07.czi	\\hih-fileserver.neurologie.uni-tuebingen.de\HIH\Public\Jorge\Immunofluorescence\Exp. 267\Apotome\72h 2	1	0	1	1	0	1	605
7	611	K136Q_I_07.czi	\\hih-fileserver.neurologie.uni-tuebingen.de\HIH\Public\Jorge\Immunofluorescence\Exp. 267\Apotome\72h 2	1	0	1	1	0	1	611
7	745	K136Q_I_07.czi	\\hih-fileserver.neurologie.uni-tuebingen.de\HIH\Public\Jorge\Immunofluorescence\Exp. 267\Apotome\72h 2	1	0	1	1	0	1	745
7	769	K136Q_I_07.czi	\\hih-fileserver.neurologie.uni-tuebingen.de\HIH\Public\Jorge\Immunofluorescence\Exp. 267\Apotome\72h 2	1	0	1	1	0	1	769
7	781	K136Q_I_07.czi	\\hih-fileserver.neurologie.uni-tuebingen.de\HIH\Public\Jorge\Immunofluorescence\Exp. 267\Apotome\72h 2	1	0	1	1	0	1	781
7	1133	K136Q_I_07.czi	\\hih-fileserver.neurologie.uni-tuebingen.de\HIH\Public\Jorge\Immunofluorescence\Exp. 267\Apotome\72h 2	1	0	1	1	0	1	1133
7	1151	K136Q_I_07.czi	\\hih-fileserver.neurologie.uni-tuebingen.de\HIH\Public\Jorge\Immunofluorescence\Exp. 267\Apotome\72h 2	1	0	1	1	0	1	1151
7	1152	K136Q_I_07.czi	\\hih-fileserver.neurologie.uni-tuebingen.de\HIH\Public\Jorge\Immunofluorescence\Exp. 267\Apotome\72h 2	1	0	1	1	0	1	1152
7	1171	K136Q_I_07.czi	\\hih-fileserver.neurologie.uni-tuebingen.de\HIH\Public\Jorge\Immunofluorescence\Exp. 267\Apotome\72h 2	1	0	1	1	0	1	1171
7	1194	K136Q_I_07.czi	\\hih-fileserver.neurologie.uni-tuebingen.de\HIH\Public\Jorge\Immunofluorescence\Exp. 267\Apotome\72h 2	1	0	1	1	0	1	1194
7	1236	K136Q_I_07.czi	\\hih-fileserver.neurologie.uni-tuebingen.de\HIH\Public\Jorge\Immunofluorescence\Exp. 267\Apotome\72h 2	1	0	1	1	0	1	1236
7	1254	K136Q_I_07.czi	\\hih-fileserver.neurologie.uni-tuebingen.de\HIH\Public\Jorge\Immunofluorescence\Exp. 267\Apotome\72h 2	1	0	1	1	0	1	1254
7	1259	K136Q_I_07.czi	\\hih-fileserver.neurologie.uni-tuebingen.de\HIH\Public\Jorge\Immunofluorescence\Exp. 267\Apotome\72h 2	1	0	1	1	0	1	1259
7	1297	K136Q_I_07.czi	\\hih-fileserver.neurologie.uni-tuebingen.de\HIH\Public\Jorge\Immunofluorescence\Exp. 267\Apotome\72h 2	1	0	1	1	0	1	1297
7	1298	K136Q_I_07.czi	\\hih-fileserver.neurologie.uni-tuebingen.de\HIH\Public\Jorge\Immunofluorescence\Exp. 267\Apotome\72h 2	1	0	1	1	0	1	1298
7	1329	K136Q_I_07.czi	\\hih-fileserver.neurologie.uni-tuebingen.de\HIH\Public\Jorge\Immunofluorescence\Exp. 267\Apotome\72h 2	1	0	1	1	0	1	1329
8	32	K136Q_I_08.czi	\\hih-fileserver.neurologie.uni-tuebingen.de\HIH\Public\Jorge\Immunofluorescence\Exp. 267\Apotome\72h 2	1	0	1	1	0	1	32
8	59	K136Q_I_08.czi	\\hih-fileserver.neurologie.uni-tuebingen.de\HIH\Public\Jorge\Immunofluorescence\Exp. 267\Apotome\72h 2	1	0	1	1	0	1	59
8	79	K136Q_I_08.czi	\\hih-fileserver.neurologie.uni-tuebingen.de\HIH\Public\Jorge\Immunofluorescence\Exp. 267\Apotome\72h 2	1	0	1	1	0	1	79
8	100	K136Q_I_08.czi	\\hih-fileserver.neurologie.uni-tuebingen.de\HIH\Public\Jorge\Immunofluorescence\Exp. 267\Apotome\72h 2	1	0	1	1	0	1	100
8	167	K136Q_I_08.czi	\\hih-fileserver.neurologie.uni-tuebingen.de\HIH\Public\Jorge\Immunofluorescence\Exp. 267\Apotome\72h 2	1	0	1	1	0	1	167
8	188	K136Q_I_08.czi	\\hih-fileserver.neurologie.uni-tuebingen.de\HIH\Public\Jorge\Immunofluorescence\Exp. 267\Apotome\72h 2	1	0	1	1	0	1	188
8	225	K136Q_I_08.czi	\\hih-fileserver.neurologie.uni-tuebingen.de\HIH\Public\Jorge\Immunofluorescence\Exp. 267\Apotome\72h 2	1	0	1	1	0	1	225
8	226	K136Q_I_08.czi	\\hih-fileserver.neurologie.uni-tuebingen.de\HIH\Public\Jorge\Immunofluorescence\Exp. 267\Apotome\72h 2	1	0	1	1	0	1	226
8	242	K136Q_I_08.czi	\\hih-fileserver.neurologie.uni-tuebingen.de\HIH\Public\Jorge\Immunofluorescence\Exp. 267\Apotome\72h 2	1	0	1	1	0	1	242
8	254	K136Q_I_08.czi	\\hih-fileserver.neurologie.uni-tuebingen.de\HIH\Public\Jorge\Immunofluorescence\Exp. 267\Apotome\72h 2	1	0	1	1	0	1	254
8	299	K136Q_I_08.czi	\\hih-fileserver.neurologie.uni-tuebingen.de\HIH\Public\Jorge\Immunofluorescence\Exp. 267\Apotome\72h 2	1	0	1	1	0	1	299
8	303	K136Q_I_08.czi	\\hih-fileserver.neurologie.uni-tuebingen.de\HIH\Public\Jorge\Immunofluorescence\Exp. 267\Apotome\72h 2	1	0	1	1	0	1	303
8	317	K136Q_I_08.czi	\\hih-fileserver.neurologie.uni-tuebingen.de\HIH\Public\Jorge\Immunofluorescence\Exp. 267\Apotome\72h 2	1	0	1	1	0	1	317
8	389	K136Q_I_08.czi	\\hih-fileserver.neurologie.uni-tuebingen.de\HIH\Public\Jorge\Immunofluorescence\Exp. 267\Apotome\72h 2	1	0	1	1	0	1	389
8	471	K136Q_I_08.czi	\\hih-fileserver.neurologie.uni-tuebingen.de\HIH\Public\Jorge\Immunofluorescence\Exp. 267\Apotome\72h 2	1	0	1	1	0	1	471
8	484	K136Q_I_08.czi	\\hih-fileserver.neurologie.uni-tuebingen.de\HIH\Public\Jorge\Immunofluorescence\Exp. 267\Apotome\72h 2	1	0	1	1	0	1	484
8	491	K136Q_I_08.czi	\\hih-fileserver.neurologie.uni-tuebingen.de\HIH\Public\Jorge\Immunofluorescence\Exp. 267\Apotome\72h 2	1	0	1	1	0	1	491
8	537	K136Q_I_08.czi	\\hih-fileserver.neurologie.uni-tuebingen.de\HIH\Public\Jorge\Immunofluorescence\Exp. 267\Apotome\72h 2	1	0	1	1	0	1	537
8	549	K136Q_I_08.czi	\\hih-fileserver.neurologie.uni-tuebingen.de\HIH\Public\Jorge\Immunofluorescence\Exp. 267\Apotome\72h 2	1	0	1	1	0	1	549
8	553	K136Q_I_08.czi	\\hih-fileserver.neurologie.uni-tuebingen.de\HIH\Public\Jorge\Immunofluorescence\Exp. 267\Apotome\72h 2	1	0	1	1	0	1	553
8	555	K136Q_I_08.czi	\\hih-fileserver.neurologie.uni-tuebingen.de\HIH\Public\Jorge\Immunofluorescence\Exp. 267\Apotome\72h 2	1	0	1	1	0	1	555
8	566	K136Q_I_08.czi	\\hih-fileserver.neurologie.uni-tuebingen.de\HIH\Public\Jorge\Immunofluorescence\Exp. 267\Apotome\72h 2	1	0	1	1	0	1	566
8	577	K136Q_I_08.czi	\\hih-fileserver.neurologie.uni-tuebingen.de\HIH\Public\Jorge\Immunofluorescence\Exp. 267\Apotome\72h 2	1	0	1	1	0	1	577
8	596	K136Q_I_08.czi	\\hih-fileserver.neurologie.uni-tuebingen.de\HIH\Public\Jorge\Immunofluorescence\Exp. 267\Apotome\72h 2	1	0	1	1	0	1	596
8	608	K136Q_I_08.czi	\\hih-fileserver.neurologie.uni-tuebingen.de\HIH\Public\Jorge\Immunofluorescence\Exp. 267\Apotome\72h 2	1	0	1	1	0	1	608
8	633	K136Q_I_08.czi	\\hih-fileserver.neurologie.uni-tuebingen.de\HIH\Public\Jorge\Immunofluorescence\Exp. 267\Apotome\72h 2	1	0	1	1	0	1	633
8	639	K136Q_I_08.czi	\\hih-fileserver.neurologie.uni-tuebingen.de\HIH\Public\Jorge\Immunofluorescence\Exp. 267\Apotome\72h 2	1	0	1	1	0	1	639
8	650	K136Q_I_08.czi	\\hih-fileserver.neurologie.uni-tuebingen.de\HIH\Public\Jorge\Immunofluorescence\Exp. 267\Apotome\72h 2	1	0	1	1	0	1	650
8	655	K136Q_I_08.czi	\\hih-fileserver.neurologie.uni-tuebingen.de\HIH\Public\Jorge\Immunofluorescence\Exp. 267\Apotome\72h 2	1	0	1	1	0	1	655
8	693	K136Q_I_08.czi	\\hih-fileserver.neurologie.uni-tuebingen.de\HIH\Public\Jorge\Immunofluorescence\Exp. 267\Apotome\72h 2	1	0	1	1	0	1	693
9	23	K136Q_I_09.czi	\\hih-fileserver.neurologie.uni-tuebingen.de\HIH\Public\Jorge\Immunofluorescence\Exp. 267\Apotome\72h 2	1	0	1	1	0	1	23
9	30	K136Q_I_09.czi	\\hih-fileserver.neurologie.uni-tuebingen.de\HIH\Public\Jorge\Immunofluorescence\Exp. 267\Apotome\72h 2	1	0	1	1	0	1	30
9	32	K136Q_I_09.czi	\\hih-fileserver.neurologie.uni-tuebingen.de\HIH\Public\Jorge\Immunofluorescence\Exp. 267\Apotome\72h 2	1	0	1	1	0	1	32
9	36	K136Q_I_09.czi	\\hih-fileserver.neurologie.uni-tuebingen.de\HIH\Public\Jorge\Immunofluorescence\Exp. 267\Apotome\72h 2	1	0	1	1	0	1	36
9	43	K136Q_I_09.czi	\\hih-fileserver.neurologie.uni-tuebingen.de\HIH\Public\Jorge\Immunofluorescence\Exp. 267\Apotome\72h 2	1	0	1	1	0	1	43
9	48	K136Q_I_09.czi	\\hih-fileserver.neurologie.uni-tuebingen.de\HIH\Public\Jorge\Immunofluorescence\Exp. 267\Apotome\72h 2	1	0	1	1	0	1	48
9	57	K136Q_I_09.czi	\\hih-fileserver.neurologie.uni-tuebingen.de\HIH\Public\Jorge\Immunofluorescence\Exp. 267\Apotome\72h 2	1	0	1	1	0	1	57
9	64	K136Q_I_09.czi	\\hih-fileserver.neurologie.uni-tuebingen.de\HIH\Public\Jorge\Immunofluorescence\Exp. 267\Apotome\72h 2	1	0	1	1	0	1	64
9	76	K136Q_I_09.czi	\\hih-fileserver.neurologie.uni-tuebingen.de\HIH\Public\Jorge\Immunofluorescence\Exp. 267\Apotome\72h 2	1	0	1	1	0	1	76
9	79	K136Q_I_09.czi	\\hih-fileserver.neurologie.uni-tuebingen.de\HIH\Public\Jorge\Immunofluorescence\Exp. 267\Apotome\72h 2	1	0	1	1	0	1	79
9	82	K136Q_I_09.czi	\\hih-fileserver.neurologie.uni-tuebingen.de\HIH\Public\Jorge\Immunofluorescence\Exp. 267\Apotome\72h 2	1	0	1	1	0	1	82
9	90	K136Q_I_09.czi	\\hih-fileserver.neurologie.uni-tuebingen.de\HIH\Public\Jorge\Immunofluorescence\Exp. 267\Apotome\72h 2	1	0	1	1	0	1	90
9	99	K136Q_I_09.czi	\\hih-fileserver.neurologie.uni-tuebingen.de\HIH\Public\Jorge\Immunofluorescence\Exp. 267\Apotome\72h 2	1	0	1	1	0	1	99
9	104	K136Q_I_09.czi	\\hih-fileserver.neurologie.uni-tuebingen.de\HIH\Public\Jorge\Immunofluorescence\Exp. 267\Apotome\72h 2	1	0	1	1	0	1	104
9	110	K136Q_I_09.czi	\\hih-fileserver.neurologie.uni-tuebingen.de\HIH\Public\Jorge\Immunofluorescence\Exp. 267\Apotome\72h 2	1	0	1	1	0	1	110
9	113	K136Q_I_09.czi	\\hih-fileserver.neurologie.uni-tuebingen.de\HIH\Public\Jorge\Immunofluorescence\Exp. 267\Apotome\72h 2	1	0	1	1	0	1	113
9	114	K136Q_I_09.czi	\\hih-fileserver.neurologie.uni-tuebingen.de\HIH\Public\Jorge\Immunofluorescence\Exp. 267\Apotome\72h 2	1	0	1	1	0	1	114
9	122	K136Q_I_09.czi	\\hih-fileserver.neurologie.uni-tuebingen.de\HIH\Public\Jorge\Immunofluorescence\Exp. 267\Apotome\72h 2	1	0	1	1	0	1	122
9	130	K136Q_I_09.czi	\\hih-fileserver.neurologie.uni-tuebingen.de\HIH\Public\Jorge\Immunofluorescence\Exp. 267\Apotome\72h 2	1	0	1	1	0	1	130
9	135	K136Q_I_09.czi	\\hih-fileserver.neurologie.uni-tuebingen.de\HIH\Public\Jorge\Immunofluorescence\Exp. 267\Apotome\72h 2	1	0	1	1	0	1	135
9	147	K136Q_I_09.czi	\\hih-fileserver.neurologie.uni-tuebingen.de\HIH\Public\Jorge\Immunofluorescence\Exp. 267\Apotome\72h 2	1	0	1	1	0	1	147
9	156	K136Q_I_09.czi	\\hih-fileserver.neurologie.uni-tuebingen.de\HIH\Public\Jorge\Immunofluorescence\Exp. 267\Apotome\72h 2	1	0	1	1	0	1	156
9	199	K136Q_I_09.czi	\\hih-fileserver.neurologie.uni-tuebingen.de\HIH\Public\Jorge\Immunofluorescence\Exp. 267\Apotome\72h 2	1	0	1	1	0	1	199
9	207	K136Q_I_09.czi	\\hih-fileserver.neurologie.uni-tuebingen.de\HIH\Public\Jorge\Immunofluorescence\Exp. 267\Apotome\72h 2	1	0	1	1	0	1	207
9	228	K136Q_I_09.czi	\\hih-fileserver.neurologie.uni-tuebingen.de\HIH\Public\Jorge\Immunofluorescence\Exp. 267\Apotome\72h 2	1	0	1	1	0	1	228
9	258	K136Q_I_09.czi	\\hih-fileserver.neurologie.uni-tuebingen.de\HIH\Public\Jorge\Immunofluorescence\Exp. 267\Apotome\72h 2	1	0	1	1	0	1	258
9	288	K136Q_I_09.czi	\\hih-fileserver.neurologie.uni-tuebingen.de\HIH\Public\Jorge\Immunofluorescence\Exp. 267\Apotome\72h 2	1	0	1	1	0	1	288
9	295	K136Q_I_09.czi	\\hih-fileserver.neurologie.uni-tuebingen.de\HIH\Public\Jorge\Immunofluorescence\Exp. 267\Apotome\72h 2	1	0	1	1	0	1	295
9	302	K136Q_I_09.czi	\\hih-fileserver.neurologie.uni-tuebingen.de\HIH\Public\Jorge\Immunofluorescence\Exp. 267\Apotome\72h 2	1	0	1	1	0	1	302
9	311	K136Q_I_09.czi	\\hih-fileserver.neurologie.uni-tuebingen.de\HIH\Public\Jorge\Immunofluorescence\Exp. 267\Apotome\72h 2	1	0	1	1	0	1	311
9	315	K136Q_I_09.czi	\\hih-fileserver.neurologie.uni-tuebingen.de\HIH\Public\Jorge\Immunofluorescence\Exp. 267\Apotome\72h 2	1	0	1	1	0	1	315
9	317	K136Q_I_09.czi	\\hih-fileserver.neurologie.uni-tuebingen.de\HIH\Public\Jorge\Immunofluorescence\Exp. 267\Apotome\72h 2	1	0	1	1	0	1	317
9	340	K136Q_I_09.czi	\\hih-fileserver.neurologie.uni-tuebingen.de\HIH\Public\Jorge\Immunofluorescence\Exp. 267\Apotome\72h 2	1	0	1	1	0	1	340
9	343	K136Q_I_09.czi	\\hih-fileserver.neurologie.uni-tuebingen.de\HIH\Public\Jorge\Immunofluorescence\Exp. 267\Apotome\72h 2	1	0	1	1	0	1	343
9	347	K136Q_I_09.czi	\\hih-fileserver.neurologie.uni-tuebingen.de\HIH\Public\Jorge\Immunofluorescence\Exp. 267\Apotome\72h 2	1	0	1	1	0	1	347
9	352	K136Q_I_09.czi	\\hih-fileserver.neurologie.uni-tuebingen.de\HIH\Public\Jorge\Immunofluorescence\Exp. 267\Apotome\72h 2	1	0	1	1	0	1	352
9	353	K136Q_I_09.czi	\\hih-fileserver.neurologie.uni-tuebingen.de\HIH\Public\Jorge\Immunofluorescence\Exp. 267\Apotome\72h 2	1	0	1	1	0	1	353
9	355	K136Q_I_09.czi	\\hih-fileserver.neurologie.uni-tuebingen.de\HIH\Public\Jorge\Immunofluorescence\Exp. 267\Apotome\72h 2	1	0	1	1	0	1	355
9	356	K136Q_I_09.czi	\\hih-fileserver.neurologie.uni-tuebingen.de\HIH\Public\Jorge\Immunofluorescence\Exp. 267\Apotome\72h 2	1	0	1	1	0	1	356
9	370	K136Q_I_09.czi	\\hih-fileserver.neurologie.uni-tuebingen.de\HIH\Public\Jorge\Immunofluorescence\Exp. 267\Apotome\72h 2	1	0	1	1	0	1	370
9	384	K136Q_I_09.czi	\\hih-fileserver.neurologie.uni-tuebingen.de\HIH\Public\Jorge\Immunofluorescence\Exp. 267\Apotome\72h 2	1	0	1	1	0	1	384
9	438	K136Q_I_09.czi	\\hih-fileserver.neurologie.uni-tuebingen.de\HIH\Public\Jorge\Immunofluorescence\Exp. 267\Apotome\72h 2	1	0	1	1	0	1	438
9	460	K136Q_I_09.czi	\\hih-fileserver.neurologie.uni-tuebingen.de\HIH\Public\Jorge\Immunofluorescence\Exp. 267\Apotome\72h 2	1	0	1	1	0	1	460
9	464	K136Q_I_09.czi	\\hih-fileserver.neurologie.uni-tuebingen.de\HIH\Public\Jorge\Immunofluorescence\Exp. 267\Apotome\72h 2	1	0	1	1	0	1	464
9	484	K136Q_I_09.czi	\\hih-fileserver.neurologie.uni-tuebingen.de\HIH\Public\Jorge\Immunofluorescence\Exp. 267\Apotome\72h 2	1	0	1	1	0	1	484
9	491	K136Q_I_09.czi	\\hih-fileserver.neurologie.uni-tuebingen.de\HIH\Public\Jorge\Immunofluorescence\Exp. 267\Apotome\72h 2	1	0	1	1	0	1	491
9	499	K136Q_I_09.czi	\\hih-fileserver.neurologie.uni-tuebingen.de\HIH\Public\Jorge\Immunofluorescence\Exp. 267\Apotome\72h 2	1	0	1	1	0	1	499
9	501	K136Q_I_09.czi	\\hih-fileserver.neurologie.uni-tuebingen.de\HIH\Public\Jorge\Immunofluorescence\Exp. 267\Apotome\72h 2	1	0	1	1	0	1	501
9	506	K136Q_I_09.czi	\\hih-fileserver.neurologie.uni-tuebingen.de\HIH\Public\Jorge\Immunofluorescence\Exp. 267\Apotome\72h 2	1	0	1	1	0	1	506
9	508	K136Q_I_09.czi	\\hih-fileserver.neurologie.uni-tuebingen.de\HIH\Public\Jorge\Immunofluorescence\Exp. 267\Apotome\72h 2	1	0	1	1	0	1	508
9	511	K136Q_I_09.czi	\\hih-fileserver.neurologie.uni-tuebingen.de\HIH\Public\Jorge\Immunofluorescence\Exp. 267\Apotome\72h 2	1	0	1	1	0	1	511
9	541	K136Q_I_09.czi	\\hih-fileserver.neurologie.uni-tuebingen.de\HIH\Public\Jorge\Immunofluorescence\Exp. 267\Apotome\72h 2	1	0	1	1	0	1	541
9	550	K136Q_I_09.czi	\\hih-fileserver.neurologie.uni-tuebingen.de\HIH\Public\Jorge\Immunofluorescence\Exp. 267\Apotome\72h 2	1	0	1	1	0	1	550
9	557	K136Q_I_09.czi	\\hih-fileserver.neurologie.uni-tuebingen.de\HIH\Public\Jorge\Immunofluorescence\Exp. 267\Apotome\72h 2	1	0	1	1	0	1	557
9	564	K136Q_I_09.czi	\\hih-fileserver.neurologie.uni-tuebingen.de\HIH\Public\Jorge\Immunofluorescence\Exp. 267\Apotome\72h 2	1	0	1	1	0	1	564
9	596	K136Q_I_09.czi	\\hih-fileserver.neurologie.uni-tuebingen.de\HIH\Public\Jorge\Immunofluorescence\Exp. 267\Apotome\72h 2	1	0	1	1	0	1	596
9	614	K136Q_I_09.czi	\\hih-fileserver.neurologie.uni-tuebingen.de\HIH\Public\Jorge\Immunofluorescence\Exp. 267\Apotome\72h 2	1	0	1	1	0	1	614
9	615	K136Q_I_09.czi	\\hih-fileserver.neurologie.uni-tuebingen.de\HIH\Public\Jorge\Immunofluorescence\Exp. 267\Apotome\72h 2	1	0	1	1	0	1	615
9	623	K136Q_I_09.czi	\\hih-fileserver.neurologie.uni-tuebingen.de\HIH\Public\Jorge\Immunofluorescence\Exp. 267\Apotome\72h 2	1	0	1	1	0	1	623
9	624	K136Q_I_09.czi	\\hih-fileserver.neurologie.uni-tuebingen.de\HIH\Public\Jorge\Immunofluorescence\Exp. 267\Apotome\72h 2	1	0	1	1	0	1	624
9	630	K136Q_I_09.czi	\\hih-fileserver.neurologie.uni-tuebingen.de\HIH\Public\Jorge\Immunofluorescence\Exp. 267\Apotome\72h 2	1	0	1	1	0	1	630
9	632	K136Q_I_09.czi	\\hih-fileserver.neurologie.uni-tuebingen.de\HIH\Public\Jorge\Immunofluorescence\Exp. 267\Apotome\72h 2	1	0	1	1	0	1	632
9	635	K136Q_I_09.czi	\\hih-fileserver.neurologie.uni-tuebingen.de\HIH\Public\Jorge\Immunofluorescence\Exp. 267\Apotome\72h 2	1	0	1	1	0	1	635
9	648	K136Q_I_09.czi	\\hih-fileserver.neurologie.uni-tuebingen.de\HIH\Public\Jorge\Immunofluorescence\Exp. 267\Apotome\72h 2	1	0	1	1	0	1	648
9	652	K136Q_I_09.czi	\\hih-fileserver.neurologie.uni-tuebingen.de\HIH\Public\Jorge\Immunofluorescence\Exp. 267\Apotome\72h 2	1	0	1	1	0	1	652
9	668	K136Q_I_09.czi	\\hih-fileserver.neurologie.uni-tuebingen.de\HIH\Public\Jorge\Immunofluorescence\Exp. 267\Apotome\72h 2	1	0	1	1	0	1	668
9	688	K136Q_I_09.czi	\\hih-fileserver.neurologie.uni-tuebingen.de\HIH\Public\Jorge\Immunofluorescence\Exp. 267\Apotome\72h 2	1	0	1	1	0	1	688
9	695	K136Q_I_09.czi	\\hih-fileserver.neurologie.uni-tuebingen.de\HIH\Public\Jorge\Immunofluorescence\Exp. 267\Apotome\72h 2	1	0	1	1	0	1	695
9	717	K136Q_I_09.czi	\\hih-fileserver.neurologie.uni-tuebingen.de\HIH\Public\Jorge\Immunofluorescence\Exp. 267\Apotome\72h 2	1	0	1	1	0	1	717
9	721	K136Q_I_09.czi	\\hih-fileserver.neurologie.uni-tuebingen.de\HIH\Public\Jorge\Immunofluorescence\Exp. 267\Apotome\72h 2	1	0	1	1	0	1	721
9	738	K136Q_I_09.czi	\\hih-fileserver.neurologie.uni-tuebingen.de\HIH\Public\Jorge\Immunofluorescence\Exp. 267\Apotome\72h 2	1	0	1	1	0	1	738
9	761	K136Q_I_09.czi	\\hih-fileserver.neurologie.uni-tuebingen.de\HIH\Public\Jorge\Immunofluorescence\Exp. 267\Apotome\72h 2	1	0	1	1	0	1	761
9	765	K136Q_I_09.czi	\\hih-fileserver.neurologie.uni-tuebingen.de\HIH\Public\Jorge\Immunofluorescence\Exp. 267\Apotome\72h 2	1	0	1	1	0	1	765
9	778	K136Q_I_09.czi	\\hih-fileserver.neurologie.uni-tuebingen.de\HIH\Public\Jorge\Immunofluorescence\Exp. 267\Apotome\72h 2	1	0	1	1	0	1	778
9	780	K136Q_I_09.czi	\\hih-fileserver.neurologie.uni-tuebingen.de\HIH\Public\Jorge\Immunofluorescence\Exp. 267\Apotome\72h 2	1	0	1	1	0	1	780
9	844	K136Q_I_09.czi	\\hih-fileserver.neurologie.uni-tuebingen.de\HIH\Public\Jorge\Immunofluorescence\Exp. 267\Apotome\72h 2	1	0	1	1	0	1	844
9	861	K136Q_I_09.czi	\\hih-fileserver.neurologie.uni-tuebingen.de\HIH\Public\Jorge\Immunofluorescence\Exp. 267\Apotome\72h 2	1	0	1	1	0	1	861
9	900	K136Q_I_09.czi	\\hih-fileserver.neurologie.uni-tuebingen.de\HIH\Public\Jorge\Immunofluorescence\Exp. 267\Apotome\72h 2	1	0	1	1	0	1	900
9	913	K136Q_I_09.czi	\\hih-fileserver.neurologie.uni-tuebingen.de\HIH\Public\Jorge\Immunofluorescence\Exp. 267\Apotome\72h 2	1	0	1	1	0	1	913
9	934	K136Q_I_09.czi	\\hih-fileserver.neurologie.uni-tuebingen.de\HIH\Public\Jorge\Immunofluorescence\Exp. 267\Apotome\72h 2	1	0	1	1	0	1	934
9	944	K136Q_I_09.czi	\\hih-fileserver.neurologie.uni-tuebingen.de\HIH\Public\Jorge\Immunofluorescence\Exp. 267\Apotome\72h 2	1	0	1	1	0	1	944
9	957	K136Q_I_09.czi	\\hih-fileserver.neurologie.uni-tuebingen.de\HIH\Public\Jorge\Immunofluorescence\Exp. 267\Apotome\72h 2	1	0	1	1	0	1	957
9	985	K136Q_I_09.czi	\\hih-fileserver.neurologie.uni-tuebingen.de\HIH\Public\Jorge\Immunofluorescence\Exp. 267\Apotome\72h 2	1	0	1	1	0	1	985
9	995	K136Q_I_09.czi	\\hih-fileserver.neurologie.uni-tuebingen.de\HIH\Public\Jorge\Immunofluorescence\Exp. 267\Apotome\72h 2	1	0	1	1	0	1	995
9	1045	K136Q_I_09.czi	\\hih-fileserver.neurologie.uni-tuebingen.de\HIH\Public\Jorge\Immunofluorescence\Exp. 267\Apotome\72h 2	1	0	1	1	0	1	1045
9	1057	K136Q_I_09.czi	\\hih-fileserver.neurologie.uni-tuebingen.de\HIH\Public\Jorge\Immunofluorescence\Exp. 267\Apotome\72h 2	1	0	1	1	0	1	1057
9	1074	K136Q_I_09.czi	\\hih-fileserver.neurologie.uni-tuebingen.de\HIH\Public\Jorge\Immunofluorescence\Exp. 267\Apotome\72h 2	1	0	1	1	0	1	1074
9	1081	K136Q_I_09.czi	\\hih-fileserver.neurologie.uni-tuebingen.de\HIH\Public\Jorge\Immunofluorescence\Exp. 267\Apotome\72h 2	1	0	1	1	0	1	1081
9	1088	K136Q_I_09.czi	\\hih-fileserver.neurologie.uni-tuebingen.de\HIH\Public\Jorge\Immunofluorescence\Exp. 267\Apotome\72h 2	1	0	1	1	0	1	1088
9	1105	K136Q_I_09.czi	\\hih-fileserver.neurologie.uni-tuebingen.de\HIH\Public\Jorge\Immunofluorescence\Exp. 267\Apotome\72h 2	1	0	1	1	0	1	1105
9	1116	K136Q_I_09.czi	\\hih-fileserver.neurologie.uni-tuebingen.de\HIH\Public\Jorge\Immunofluorescence\Exp. 267\Apotome\72h 2	1	0	1	1	0	1	1116
9	1122	K136Q_I_09.czi	\\hih-fileserver.neurologie.uni-tuebingen.de\HIH\Public\Jorge\Immunofluorescence\Exp. 267\Apotome\72h 2	1	0	1	1	0	1	1122
9	1137	K136Q_I_09.czi	\\hih-fileserver.neurologie.uni-tuebingen.de\HIH\Public\Jorge\Immunofluorescence\Exp. 267\Apotome\72h 2	1	0	1	1	0	1	1137
9	1138	K136Q_I_09.czi	\\hih-fileserver.neurologie.uni-tuebingen.de\HIH\Public\Jorge\Immunofluorescence\Exp. 267\Apotome\72h 2	1	0	1	1	0	1	1138
9	1184	K136Q_I_09.czi	\\hih-fileserver.neurologie.uni-tuebingen.de\HIH\Public\Jorge\Immunofluorescence\Exp. 267\Apotome\72h 2	1	0	1	1	0	1	1184
9	1191	K136Q_I_09.czi	\\hih-fileserver.neurologie.uni-tuebingen.de\HIH\Public\Jorge\Immunofluorescence\Exp. 267\Apotome\72h 2	1	0	1	1	0	1	1191
9	1216	K136Q_I_09.czi	\\hih-fileserver.neurologie.uni-tuebingen.de\HIH\Public\Jorge\Immunofluorescence\Exp. 267\Apotome\72h 2	1	0	1	1	0	1	1216
9	1234	K136Q_I_09.czi	\\hih-fileserver.neurologie.uni-tuebingen.de\HIH\Public\Jorge\Immunofluorescence\Exp. 267\Apotome\72h 2	1	0	1	1	0	1	1234
9	1295	K136Q_I_09.czi	\\hih-fileserver.neurologie.uni-tuebingen.de\HIH\Public\Jorge\Immunofluorescence\Exp. 267\Apotome\72h 2	1	0	1	1	0	1	1295
9	1312	K136Q_I_09.czi	\\hih-fileserver.neurologie.uni-tuebingen.de\HIH\Public\Jorge\Immunofluorescence\Exp. 267\Apotome\72h 2	1	0	1	1	0	1	1312
9	1318	K136Q_I_09.czi	\\hih-fileserver.neurologie.uni-tuebingen.de\HIH\Public\Jorge\Immunofluorescence\Exp. 267\Apotome\72h 2	1	0	1	1	0	1	1318
9	1330	K136Q_I_09.czi	\\hih-fileserver.neurologie.uni-tuebingen.de\HIH\Public\Jorge\Immunofluorescence\Exp. 267\Apotome\72h 2	1	0	1	1	0	1	1330
9	1337	K136Q_I_09.czi	\\hih-fileserver.neurologie.uni-tuebingen.de\HIH\Public\Jorge\Immunofluorescence\Exp. 267\Apotome\72h 2	1	0	1	1	0	1	1337
9	1339	K136Q_I_09.czi	\\hih-fileserver.neurologie.uni-tuebingen.de\HIH\Public\Jorge\Immunofluorescence\Exp. 267\Apotome\72h 2	1	0	1	1	0	1	1339
9	1365	K136Q_I_09.czi	\\hih-fileserver.neurologie.uni-tuebingen.de\HIH\Public\Jorge\Immunofluorescence\Exp. 267\Apotome\72h 2	1	0	1	1	0	1	1365
9	1397	K136Q_I_09.czi	\\hih-fileserver.neurologie.uni-tuebingen.de\HIH\Public\Jorge\Immunofluorescence\Exp. 267\Apotome\72h 2	1	0	1	1	0	1	1397
9	1424	K136Q_I_09.czi	\\hih-fileserver.neurologie.uni-tuebingen.de\HIH\Public\Jorge\Immunofluorescence\Exp. 267\Apotome\72h 2	1	0	1	1	0	1	1424
9	1428	K136Q_I_09.czi	\\hih-fileserver.neurologie.uni-tuebingen.de\HIH\Public\Jorge\Immunofluorescence\Exp. 267\Apotome\72h 2	1	0	1	1	0	1	1428
9	1442	K136Q_I_09.czi	\\hih-fileserver.neurologie.uni-tuebingen.de\HIH\Public\Jorge\Immunofluorescence\Exp. 267\Apotome\72h 2	1	0	1	1	0	1	1442
9	1479	K136Q_I_09.czi	\\hih-fileserver.neurologie.uni-tuebingen.de\HIH\Public\Jorge\Immunofluorescence\Exp. 267\Apotome\72h 2	1	0	1	1	0	1	1479
9	1483	K136Q_I_09.czi	\\hih-fileserver.neurologie.uni-tuebingen.de\HIH\Public\Jorge\Immunofluorescence\Exp. 267\Apotome\72h 2	1	0	1	1	0	1	1483
9	1506	K136Q_I_09.czi	\\hih-fileserver.neurologie.uni-tuebingen.de\HIH\Public\Jorge\Immunofluorescence\Exp. 267\Apotome\72h 2	1	0	1	1	0	1	1506
9	1536	K136Q_I_09.czi	\\hih-fileserver.neurologie.uni-tuebingen.de\HIH\Public\Jorge\Immunofluorescence\Exp. 267\Apotome\72h 2	1	0	1	1	0	1	1536
9	1546	K136Q_I_09.czi	\\hih-fileserver.neurologie.uni-tuebingen.de\HIH\Public\Jorge\Immunofluorescence\Exp. 267\Apotome\72h 2	1	0	1	1	0	1	1546
9	1553	K136Q_I_09.czi	\\hih-fileserver.neurologie.uni-tuebingen.de\HIH\Public\Jorge\Immunofluorescence\Exp. 267\Apotome\72h 2	1	0	1	1	0	1	1553
9	1557	K136Q_I_09.czi	\\hih-fileserver.neurologie.uni-tuebingen.de\HIH\Public\Jorge\Immunofluorescence\Exp. 267\Apotome\72h 2	1	0	1	1	0	1	1557
9	1573	K136Q_I_09.czi	\\hih-fileserver.neurologie.uni-tuebingen.de\HIH\Public\Jorge\Immunofluorescence\Exp. 267\Apotome\72h 2	1	0	1	1	0	1	1573
9	1592	K136Q_I_09.czi	\\hih-fileserver.neurologie.uni-tuebingen.de\HIH\Public\Jorge\Immunofluorescence\Exp. 267\Apotome\72h 2	1	0	1	1	0	1	1592
9	1597	K136Q_I_09.czi	\\hih-fileserver.neurologie.uni-tuebingen.de\HIH\Public\Jorge\Immunofluorescence\Exp. 267\Apotome\72h 2	1	0	1	1	0	1	1597
9	1605	K136Q_I_09.czi	\\hih-fileserver.neurologie.uni-tuebingen.de\HIH\Public\Jorge\Immunofluorescence\Exp. 267\Apotome\72h 2	1	0	1	1	0	1	1605
9	1626	K136Q_I_09.czi	\\hih-fileserver.neurologie.uni-tuebingen.de\HIH\Public\Jorge\Immunofluorescence\Exp. 267\Apotome\72h 2	1	0	1	1	0	1	1626
9	1675	K136Q_I_09.czi	\\hih-fileserver.neurologie.uni-tuebingen.de\HIH\Public\Jorge\Immunofluorescence\Exp. 267\Apotome\72h 2	1	0	1	1	0	1	1675
9	1684	K136Q_I_09.czi	\\hih-fileserver.neurologie.uni-tuebingen.de\HIH\Public\Jorge\Immunofluorescence\Exp. 267\Apotome\72h 2	1	0	1	1	0	1	1684
9	1689	K136Q_I_09.czi	\\hih-fileserver.neurologie.uni-tuebingen.de\HIH\Public\Jorge\Immunofluorescence\Exp. 267\Apotome\72h 2	1	0	1	1	0	1	1689
9	1697	K136Q_I_09.czi	\\hih-fileserver.neurologie.uni-tuebingen.de\HIH\Public\Jorge\Immunofluorescence\Exp. 267\Apotome\72h 2	1	0	1	1	0	1	1697
9	1699	K136Q_I_09.czi	\\hih-fileserver.neurologie.uni-tuebingen.de\HIH\Public\Jorge\Immunofluorescence\Exp. 267\Apotome\72h 2	1	0	1	1	0	1	1699
1	2	K136Q_I_01.czi	\\hih-fileserver.neurologie.uni-tuebingen.de\HIH\Public\Jorge\Immunofluorescence\Exp. 267\Apotome\72h 2	2	0	1	1	0	1	2
1	5	K136Q_I_01.czi	\\hih-fileserver.neurologie.uni-tuebingen.de\HIH\Public\Jorge\Immunofluorescence\Exp. 267\Apotome\72h 2	2	0	1	1	0	1	5
1	29	K136Q_I_01.czi	\\hih-fileserver.neurologie.uni-tuebingen.de\HIH\Public\Jorge\Immunofluorescence\Exp. 267\Apotome\72h 2	2	0	1	1	0	1	29
1	39	K136Q_I_01.czi	\\hih-fileserver.neurologie.uni-tuebingen.de\HIH\Public\Jorge\Immunofluorescence\Exp. 267\Apotome\72h 2	2	0	1	1	0	1	39
1	97	K136Q_I_01.czi	\\hih-fileserver.neurologie.uni-tuebingen.de\HIH\Public\Jorge\Immunofluorescence\Exp. 267\Apotome\72h 2	2	0	1	1	0	1	97
1	115	K136Q_I_01.czi	\\hih-fileserver.neurologie.uni-tuebingen.de\HIH\Public\Jorge\Immunofluorescence\Exp. 267\Apotome\72h 2	2	0	1	1	0	1	115
1	195	K136Q_I_01.czi	\\hih-fileserver.neurologie.uni-tuebingen.de\HIH\Public\Jorge\Immunofluorescence\Exp. 267\Apotome\72h 2	2	0	1	1	0	1	195
1	239	K136Q_I_01.czi	\\hih-fileserver.neurologie.uni-tuebingen.de\HIH\Public\Jorge\Immunofluorescence\Exp. 267\Apotome\72h 2	2	0	1	1	0	1	239
1	243	K136Q_I_01.czi	\\hih-fileserver.neurologie.uni-tuebingen.de\HIH\Public\Jorge\Immunofluorescence\Exp. 267\Apotome\72h 2	2	0	1	1	0	1	243
1	244	K136Q_I_01.czi	\\hih-fileserver.neurologie.uni-tuebingen.de\HIH\Public\Jorge\Immunofluorescence\Exp. 267\Apotome\72h 2	2	0	1	1	0	1	244
1	261	K136Q_I_01.czi	\\hih-fileserver.neurologie.uni-tuebingen.de\HIH\Public\Jorge\Immunofluorescence\Exp. 267\Apotome\72h 2	2	0	1	1	0	1	261
1	277	K136Q_I_01.czi	\\hih-fileserver.neurologie.uni-tuebingen.de\HIH\Public\Jorge\Immunofluorescence\Exp. 267\Apotome\72h 2	2	0	1	1	0	1	277
1	283	K136Q_I_01.czi	\\hih-fileserver.neurologie.uni-tuebingen.de\HIH\Public\Jorge\Immunofluorescence\Exp. 267\Apotome\72h 2	2	0	1	1	0	1	283
1	301	K136Q_I_01.czi	\\hih-fileserver.neurologie.uni-tuebingen.de\HIH\Public\Jorge\Immunofluorescence\Exp. 267\Apotome\72h 2	2	0	1	1	0	1	301
1	312	K136Q_I_01.czi	\\hih-fileserver.neurologie.uni-tuebingen.de\HIH\Public\Jorge\Immunofluorescence\Exp. 267\Apotome\72h 2	2	0	1	1	0	1	312
1	408	K136Q_I_01.czi	\\hih-fileserver.neurologie.uni-tuebingen.de\HIH\Public\Jorge\Immunofluorescence\Exp. 267\Apotome\72h 2	2	0	1	1	0	1	408
1	451	K136Q_I_01.czi	\\hih-fileserver.neurologie.uni-tuebingen.de\HIH\Public\Jorge\Immunofluorescence\Exp. 267\Apotome\72h 2	2	0	1	1	0	1	451
1	466	K136Q_I_01.czi	\\hih-fileserver.neurologie.uni-tuebingen.de\HIH\Public\Jorge\Immunofluorescence\Exp. 267\Apotome\72h 2	2	0	1	1	0	1	466
1	487	K136Q_I_01.czi	\\hih-fileserver.neurologie.uni-tuebingen.de\HIH\Public\Jorge\Immunofluorescence\Exp. 267\Apotome\72h 2	2	0	1	1	0	1	487
1	497	K136Q_I_01.czi	\\hih-fileserver.neurologie.uni-tuebingen.de\HIH\Public\Jorge\Immunofluorescence\Exp. 267\Apotome\72h 2	2	0	1	1	0	1	497
1	506	K136Q_I_01.czi	\\hih-fileserver.neurologie.uni-tuebingen.de\HIH\Public\Jorge\Immunofluorescence\Exp. 267\Apotome\72h 2	2	0	1	1	0	1	506
1	512	K136Q_I_01.czi	\\hih-fileserver.neurologie.uni-tuebingen.de\HIH\Public\Jorge\Immunofluorescence\Exp. 267\Apotome\72h 2	2	0	1	1	0	1	512
1	514	K136Q_I_01.czi	\\hih-fileserver.neurologie.uni-tuebingen.de\HIH\Public\Jorge\Immunofluorescence\Exp. 267\Apotome\72h 2	2	0	1	1	0	1	514
2	18	K136Q_I_02.czi	\\hih-fileserver.neurologie.uni-tuebingen.de\HIH\Public\Jorge\Immunofluorescence\Exp. 267\Apotome\72h 2	2	0	1	1	0	1	18
2	35	K136Q_I_02.czi	\\hih-fileserver.neurologie.uni-tuebingen.de\HIH\Public\Jorge\Immunofluorescence\Exp. 267\Apotome\72h 2	2	0	1	1	0	1	35
2	43	K136Q_I_02.czi	\\hih-fileserver.neurologie.uni-tuebingen.de\HIH\Public\Jorge\Immunofluorescence\Exp. 267\Apotome\72h 2	2	0	1	1	0	1	43
2	50	K136Q_I_02.czi	\\hih-fileserver.neurologie.uni-tuebingen.de\HIH\Public\Jorge\Immunofluorescence\Exp. 267\Apotome\72h 2	2	0	1	1	0	1	50
2	64	K136Q_I_02.czi	\\hih-fileserver.neurologie.uni-tuebingen.de\HIH\Public\Jorge\Immunofluorescence\Exp. 267\Apotome\72h 2	2	0	1	1	0	1	64
2	94	K136Q_I_02.czi	\\hih-fileserver.neurologie.uni-tuebingen.de\HIH\Public\Jorge\Immunofluorescence\Exp. 267\Apotome\72h 2	2	0	1	1	0	1	94
2	96	K136Q_I_02.czi	\\hih-fileserver.neurologie.uni-tuebingen.de\HIH\Public\Jorge\Immunofluorescence\Exp. 267\Apotome\72h 2	2	0	1	1	0	1	96
2	108	K136Q_I_02.czi	\\hih-fileserver.neurologie.uni-tuebingen.de\HIH\Public\Jorge\Immunofluorescence\Exp. 267\Apotome\72h 2	2	0	1	1	0	1	108
2	111	K136Q_I_02.czi	\\hih-fileserver.neurologie.uni-tuebingen.de\HIH\Public\Jorge\Immunofluorescence\Exp. 267\Apotome\72h 2	2	0	1	1	0	1	111
2	114	K136Q_I_02.czi	\\hih-fileserver.neurologie.uni-tuebingen.de\HIH\Public\Jorge\Immunofluorescence\Exp. 267\Apotome\72h 2	2	0	1	1	0	1	114
2	151	K136Q_I_02.czi	\\hih-fileserver.neurologie.uni-tuebingen.de\HIH\Public\Jorge\Immunofluorescence\Exp. 267\Apotome\72h 2	2	0	1	1	0	1	151
2	169	K136Q_I_02.czi	\\hih-fileserver.neurologie.uni-tuebingen.de\HIH\Public\Jorge\Immunofluorescence\Exp. 267\Apotome\72h 2	2	0	1	1	0	1	169
2	213	K136Q_I_02.czi	\\hih-fileserver.neurologie.uni-tuebingen.de\HIH\Public\Jorge\Immunofluorescence\Exp. 267\Apotome\72h 2	2	0	1	1	0	1	213
2	271	K136Q_I_02.czi	\\hih-fileserver.neurologie.uni-tuebingen.de\HIH\Public\Jorge\Immunofluorescence\Exp. 267\Apotome\72h 2	2	0	1	1	0	1	271
2	410	K136Q_I_02.czi	\\hih-fileserver.neurologie.uni-tuebingen.de\HIH\Public\Jorge\Immunofluorescence\Exp. 267\Apotome\72h 2	2	0	1	1	0	1	410
2	480	K136Q_I_02.czi	\\hih-fileserver.neurologie.uni-tuebingen.de\HIH\Public\Jorge\Immunofluorescence\Exp. 267\Apotome\72h 2	2	0	1	1	0	1	480
3	8	K136Q_I_03.czi	\\hih-fileserver.neurologie.uni-tuebingen.de\HIH\Public\Jorge\Immunofluorescence\Exp. 267\Apotome\72h 2	2	0	1	1	0	1	8
3	10	K136Q_I_03.czi	\\hih-fileserver.neurologie.uni-tuebingen.de\HIH\Public\Jorge\Immunofluorescence\Exp. 267\Apotome\72h 2	2	0	1	1	0	1	10
3	59	K136Q_I_03.czi	\\hih-fileserver.neurologie.uni-tuebingen.de\HIH\Public\Jorge\Immunofluorescence\Exp. 267\Apotome\72h 2	2	0	1	1	0	1	59
3	65	K136Q_I_03.czi	\\hih-fileserver.neurologie.uni-tuebingen.de\HIH\Public\Jorge\Immunofluorescence\Exp. 267\Apotome\72h 2	2	0	1	1	0	1	65
3	82	K136Q_I_03.czi	\\hih-fileserver.neurologie.uni-tuebingen.de\HIH\Public\Jorge\Immunofluorescence\Exp. 267\Apotome\72h 2	2	0	1	1	0	1	82
3	83	K136Q_I_03.czi	\\hih-fileserver.neurologie.uni-tuebingen.de\HIH\Public\Jorge\Immunofluorescence\Exp. 267\Apotome\72h 2	2	0	1	1	0	1	83
3	98	K136Q_I_03.czi	\\hih-fileserver.neurologie.uni-tuebingen.de\HIH\Public\Jorge\Immunofluorescence\Exp. 267\Apotome\72h 2	2	0	1	1	0	1	98
3	100	K136Q_I_03.czi	\\hih-fileserver.neurologie.uni-tuebingen.de\HIH\Public\Jorge\Immunofluorescence\Exp. 267\Apotome\72h 2	2	0	1	1	0	1	100
3	102	K136Q_I_03.czi	\\hih-fileserver.neurologie.uni-tuebingen.de\HIH\Public\Jorge\Immunofluorescence\Exp. 267\Apotome\72h 2	2	0	1	1	0	1	102
3	106	K136Q_I_03.czi	\\hih-fileserver.neurologie.uni-tuebingen.de\HIH\Public\Jorge\Immunofluorescence\Exp. 267\Apotome\72h 2	2	0	1	1	0	1	106
3	150	K136Q_I_03.czi	\\hih-fileserver.neurologie.uni-tuebingen.de\HIH\Public\Jorge\Immunofluorescence\Exp. 267\Apotome\72h 2	2	0	1	1	0	1	150
3	263	K136Q_I_03.czi	\\hih-fileserver.neurologie.uni-tuebingen.de\HIH\Public\Jorge\Immunofluorescence\Exp. 267\Apotome\72h 2	2	0	1	1	0	1	263
3	295	K136Q_I_03.czi	\\hih-fileserver.neurologie.uni-tuebingen.de\HIH\Public\Jorge\Immunofluorescence\Exp. 267\Apotome\72h 2	2	0	1	1	0	1	295
3	334	K136Q_I_03.czi	\\hih-fileserver.neurologie.uni-tuebingen.de\HIH\Public\Jorge\Immunofluorescence\Exp. 267\Apotome\72h 2	2	0	1	1	0	1	334
3	391	K136Q_I_03.czi	\\hih-fileserver.neurologie.uni-tuebingen.de\HIH\Public\Jorge\Immunofluorescence\Exp. 267\Apotome\72h 2	2	0	1	1	0	1	391
3	415	K136Q_I_03.czi	\\hih-fileserver.neurologie.uni-tuebingen.de\HIH\Public\Jorge\Immunofluorescence\Exp. 267\Apotome\72h 2	2	0	1	1	0	1	415
3	425	K136Q_I_03.czi	\\hih-fileserver.neurologie.uni-tuebingen.de\HIH\Public\Jorge\Immunofluorescence\Exp. 267\Apotome\72h 2	2	0	1	1	0	1	425
3	433	K136Q_I_03.czi	\\hih-fileserver.neurologie.uni-tuebingen.de\HIH\Public\Jorge\Immunofluorescence\Exp. 267\Apotome\72h 2	2	0	1	1	0	1	433
3	449	K136Q_I_03.czi	\\hih-fileserver.neurologie.uni-tuebingen.de\HIH\Public\Jorge\Immunofluorescence\Exp. 267\Apotome\72h 2	2	0	1	1	0	1	449
3	498	K136Q_I_03.czi	\\hih-fileserver.neurologie.uni-tuebingen.de\HIH\Public\Jorge\Immunofluorescence\Exp. 267\Apotome\72h 2	2	0	1	1	0	1	498
3	530	K136Q_I_03.czi	\\hih-fileserver.neurologie.uni-tuebingen.de\HIH\Public\Jorge\Immunofluorescence\Exp. 267\Apotome\72h 2	2	0	1	1	0	1	530
3	621	K136Q_I_03.czi	\\hih-fileserver.neurologie.uni-tuebingen.de\HIH\Public\Jorge\Immunofluorescence\Exp. 267\Apotome\72h 2	2	0	1	1	0	1	621
3	655	K136Q_I_03.czi	\\hih-fileserver.neurologie.uni-tuebingen.de\HIH\Public\Jorge\Immunofluorescence\Exp. 267\Apotome\72h 2	2	0	1	1	0	1	655
3	725	K136Q_I_03.czi	\\hih-fileserver.neurologie.uni-tuebingen.de\HIH\Public\Jorge\Immunofluorescence\Exp. 267\Apotome\72h 2	2	0	1	1	0	1	725
3	733	K136Q_I_03.czi	\\hih-fileserver.neurologie.uni-tuebingen.de\HIH\Public\Jorge\Immunofluorescence\Exp. 267\Apotome\72h 2	2	0	1	1	0	1	733
3	735	K136Q_I_03.czi	\\hih-fileserver.neurologie.uni-tuebingen.de\HIH\Public\Jorge\Immunofluorescence\Exp. 267\Apotome\72h 2	2	0	1	1	0	1	735
3	751	K136Q_I_03.czi	\\hih-fileserver.neurologie.uni-tuebingen.de\HIH\Public\Jorge\Immunofluorescence\Exp. 267\Apotome\72h 2	2	0	1	1	0	1	751
3	753	K136Q_I_03.czi	\\hih-fileserver.neurologie.uni-tuebingen.de\HIH\Public\Jorge\Immunofluorescence\Exp. 267\Apotome\72h 2	2	0	1	1	0	1	753
3	765	K136Q_I_03.czi	\\hih-fileserver.neurologie.uni-tuebingen.de\HIH\Public\Jorge\Immunofluorescence\Exp. 267\Apotome\72h 2	2	0	1	1	0	1	765
3	767	K136Q_I_03.czi	\\hih-fileserver.neurologie.uni-tuebingen.de\HIH\Public\Jorge\Immunofluorescence\Exp. 267\Apotome\72h 2	2	0	1	1	0	1	767
3	768	K136Q_I_03.czi	\\hih-fileserver.neurologie.uni-tuebingen.de\HIH\Public\Jorge\Immunofluorescence\Exp. 267\Apotome\72h 2	2	0	1	1	0	1	768
3	777	K136Q_I_03.czi	\\hih-fileserver.neurologie.uni-tuebingen.de\HIH\Public\Jorge\Immunofluorescence\Exp. 267\Apotome\72h 2	2	0	1	1	0	1	777
3	778	K136Q_I_03.czi	\\hih-fileserver.neurologie.uni-tuebingen.de\HIH\Public\Jorge\Immunofluorescence\Exp. 267\Apotome\72h 2	2	0	1	1	0	1	778
3	796	K136Q_I_03.czi	\\hih-fileserver.neurologie.uni-tuebingen.de\HIH\Public\Jorge\Immunofluorescence\Exp. 267\Apotome\72h 2	2	0	1	1	0	1	796
3	807	K136Q_I_03.czi	\\hih-fileserver.neurologie.uni-tuebingen.de\HIH\Public\Jorge\Immunofluorescence\Exp. 267\Apotome\72h 2	2	0	1	1	0	1	807
4	8	K136Q_I_04.czi	\\hih-fileserver.neurologie.uni-tuebingen.de\HIH\Public\Jorge\Immunofluorescence\Exp. 267\Apotome\72h 2	2	0	1	1	0	1	8
4	20	K136Q_I_04.czi	\\hih-fileserver.neurologie.uni-tuebingen.de\HIH\Public\Jorge\Immunofluorescence\Exp. 267\Apotome\72h 2	2	0	1	1	0	1	20
4	44	K136Q_I_04.czi	\\hih-fileserver.neurologie.uni-tuebingen.de\HIH\Public\Jorge\Immunofluorescence\Exp. 267\Apotome\72h 2	2	0	1	1	0	1	44
4	68	K136Q_I_04.czi	\\hih-fileserver.neurologie.uni-tuebingen.de\HIH\Public\Jorge\Immunofluorescence\Exp. 267\Apotome\72h 2	2	0	1	1	0	1	68
4	205	K136Q_I_04.czi	\\hih-fileserver.neurologie.uni-tuebingen.de\HIH\Public\Jorge\Immunofluorescence\Exp. 267\Apotome\72h 2	2	0	1	1	0	1	205
4	223	K136Q_I_04.czi	\\hih-fileserver.neurologie.uni-tuebingen.de\HIH\Public\Jorge\Immunofluorescence\Exp. 267\Apotome\72h 2	2	0	1	1	0	1	223
4	227	K136Q_I_04.czi	\\hih-fileserver.neurologie.uni-tuebingen.de\HIH\Public\Jorge\Immunofluorescence\Exp. 267\Apotome\72h 2	2	0	1	1	0	1	227
4	241	K136Q_I_04.czi	\\hih-fileserver.neurologie.uni-tuebingen.de\HIH\Public\Jorge\Immunofluorescence\Exp. 267\Apotome\72h 2	2	0	1	1	0	1	241
4	273	K136Q_I_04.czi	\\hih-fileserver.neurologie.uni-tuebingen.de\HIH\Public\Jorge\Immunofluorescence\Exp. 267\Apotome\72h 2	2	0	1	1	0	1	273
4	292	K136Q_I_04.czi	\\hih-fileserver.neurologie.uni-tuebingen.de\HIH\Public\Jorge\Immunofluorescence\Exp. 267\Apotome\72h 2	2	0	1	1	0	1	292
4	311	K136Q_I_04.czi	\\hih-fileserver.neurologie.uni-tuebingen.de\HIH\Public\Jorge\Immunofluorescence\Exp. 267\Apotome\72h 2	2	0	1	1	0	1	311
4	314	K136Q_I_04.czi	\\hih-fileserver.neurologie.uni-tuebingen.de\HIH\Public\Jorge\Immunofluorescence\Exp. 267\Apotome\72h 2	2	0	1	1	0	1	314
4	329	K136Q_I_04.czi	\\hih-fileserver.neurologie.uni-tuebingen.de\HIH\Public\Jorge\Immunofluorescence\Exp. 267\Apotome\72h 2	2	0	1	1	0	1	329
4	335	K136Q_I_04.czi	\\hih-fileserver.neurologie.uni-tuebingen.de\HIH\Public\Jorge\Immunofluorescence\Exp. 267\Apotome\72h 2	2	0	1	1	0	1	335
4	344	K136Q_I_04.czi	\\hih-fileserver.neurologie.uni-tuebingen.de\HIH\Public\Jorge\Immunofluorescence\Exp. 267\Apotome\72h 2	2	0	1	1	0	1	344
4	356	K136Q_I_04.czi	\\hih-fileserver.neurologie.uni-tuebingen.de\HIH\Public\Jorge\Immunofluorescence\Exp. 267\Apotome\72h 2	2	0	1	1	0	1	356
4	358	K136Q_I_04.czi	\\hih-fileserver.neurologie.uni-tuebingen.de\HIH\Public\Jorge\Immunofluorescence\Exp. 267\Apotome\72h 2	2	0	1	1	0	1	358
4	384	K136Q_I_04.czi	\\hih-fileserver.neurologie.uni-tuebingen.de\HIH\Public\Jorge\Immunofluorescence\Exp. 267\Apotome\72h 2	2	0	1	1	0	1	384
4	410	K136Q_I_04.czi	\\hih-fileserver.neurologie.uni-tuebingen.de\HIH\Public\Jorge\Immunofluorescence\Exp. 267\Apotome\72h 2	2	0	1	1	0	1	410
4	442	K136Q_I_04.czi	\\hih-fileserver.neurologie.uni-tuebingen.de\HIH\Public\Jorge\Immunofluorescence\Exp. 267\Apotome\72h 2	2	0	1	1	0	1	442
4	457	K136Q_I_04.czi	\\hih-fileserver.neurologie.uni-tuebingen.de\HIH\Public\Jorge\Immunofluorescence\Exp. 267\Apotome\72h 2	2	0	1	1	0	1	457
4	482	K136Q_I_04.czi	\\hih-fileserver.neurologie.uni-tuebingen.de\HIH\Public\Jorge\Immunofluorescence\Exp. 267\Apotome\72h 2	2	0	1	1	0	1	482
4	541	K136Q_I_04.czi	\\hih-fileserver.neurologie.uni-tuebingen.de\HIH\Public\Jorge\Immunofluorescence\Exp. 267\Apotome\72h 2	2	0	1	1	0	1	541
4	577	K136Q_I_04.czi	\\hih-fileserver.neurologie.uni-tuebingen.de\HIH\Public\Jorge\Immunofluorescence\Exp. 267\Apotome\72h 2	2	0	1	1	0	1	577
4	592	K136Q_I_04.czi	\\hih-fileserver.neurologie.uni-tuebingen.de\HIH\Public\Jorge\Immunofluorescence\Exp. 267\Apotome\72h 2	2	0	1	1	0	1	592
4	609	K136Q_I_04.czi	\\hih-fileserver.neurologie.uni-tuebingen.de\HIH\Public\Jorge\Immunofluorescence\Exp. 267\Apotome\72h 2	2	0	1	1	0	1	609
4	625	K136Q_I_04.czi	\\hih-fileserver.neurologie.uni-tuebingen.de\HIH\Public\Jorge\Immunofluorescence\Exp. 267\Apotome\72h 2	2	0	1	1	0	1	625
4	679	K136Q_I_04.czi	\\hih-fileserver.neurologie.uni-tuebingen.de\HIH\Public\Jorge\Immunofluorescence\Exp. 267\Apotome\72h 2	2	0	1	1	0	1	679
4	763	K136Q_I_04.czi	\\hih-fileserver.neurologie.uni-tuebingen.de\HIH\Public\Jorge\Immunofluorescence\Exp. 267\Apotome\72h 2	2	0	1	1	0	1	763
4	783	K136Q_I_04.czi	\\hih-fileserver.neurologie.uni-tuebingen.de\HIH\Public\Jorge\Immunofluorescence\Exp. 267\Apotome\72h 2	2	0	1	1	0	1	783
4	809	K136Q_I_04.czi	\\hih-fileserver.neurologie.uni-tuebingen.de\HIH\Public\Jorge\Immunofluorescence\Exp. 267\Apotome\72h 2	2	0	1	1	0	1	809
5	1	K136Q_I_05.czi	\\hih-fileserver.neurologie.uni-tuebingen.de\HIH\Public\Jorge\Immunofluorescence\Exp. 267\Apotome\72h 2	2	0	1	1	0	1	1
5	47	K136Q_I_05.czi	\\hih-fileserver.neurologie.uni-tuebingen.de\HIH\Public\Jorge\Immunofluorescence\Exp. 267\Apotome\72h 2	2	0	1	1	0	1	47
5	62	K136Q_I_05.czi	\\hih-fileserver.neurologie.uni-tuebingen.de\HIH\Public\Jorge\Immunofluorescence\Exp. 267\Apotome\72h 2	2	0	1	1	0	1	62
5	69	K136Q_I_05.czi	\\hih-fileserver.neurologie.uni-tuebingen.de\HIH\Public\Jorge\Immunofluorescence\Exp. 267\Apotome\72h 2	2	0	1	1	0	1	69
5	106	K136Q_I_05.czi	\\hih-fileserver.neurologie.uni-tuebingen.de\HIH\Public\Jorge\Immunofluorescence\Exp. 267\Apotome\72h 2	2	0	1	1	0	1	106
5	128	K136Q_I_05.czi	\\hih-fileserver.neurologie.uni-tuebingen.de\HIH\Public\Jorge\Immunofluorescence\Exp. 267\Apotome\72h 2	2	0	1	1	0	1	128
5	142	K136Q_I_05.czi	\\hih-fileserver.neurologie.uni-tuebingen.de\HIH\Public\Jorge\Immunofluorescence\Exp. 267\Apotome\72h 2	2	0	1	1	0	1	142
5	168	K136Q_I_05.czi	\\hih-fileserver.neurologie.uni-tuebingen.de\HIH\Public\Jorge\Immunofluorescence\Exp. 267\Apotome\72h 2	2	0	1	1	0	1	168
5	182	K136Q_I_05.czi	\\hih-fileserver.neurologie.uni-tuebingen.de\HIH\Public\Jorge\Immunofluorescence\Exp. 267\Apotome\72h 2	2	0	1	1	0	1	182
5	192	K136Q_I_05.czi	\\hih-fileserver.neurologie.uni-tuebingen.de\HIH\Public\Jorge\Immunofluorescence\Exp. 267\Apotome\72h 2	2	0	1	1	0	1	192
5	214	K136Q_I_05.czi	\\hih-fileserver.neurologie.uni-tuebingen.de\HIH\Public\Jorge\Immunofluorescence\Exp. 267\Apotome\72h 2	2	0	1	1	0	1	214
5	253	K136Q_I_05.czi	\\hih-fileserver.neurologie.uni-tuebingen.de\HIH\Public\Jorge\Immunofluorescence\Exp. 267\Apotome\72h 2	2	0	1	1	0	1	253
5	316	K136Q_I_05.czi	\\hih-fileserver.neurologie.uni-tuebingen.de\HIH\Public\Jorge\Immunofluorescence\Exp. 267\Apotome\72h 2	2	0	1	1	0	1	316
5	358	K136Q_I_05.czi	\\hih-fileserver.neurologie.uni-tuebingen.de\HIH\Public\Jorge\Immunofluorescence\Exp. 267\Apotome\72h 2	2	0	1	1	0	1	358
5	392	K136Q_I_05.czi	\\hih-fileserver.neurologie.uni-tuebingen.de\HIH\Public\Jorge\Immunofluorescence\Exp. 267\Apotome\72h 2	2	0	1	1	0	1	392
5	480	K136Q_I_05.czi	\\hih-fileserver.neurologie.uni-tuebingen.de\HIH\Public\Jorge\Immunofluorescence\Exp. 267\Apotome\72h 2	2	0	1	1	0	1	480
5	583	K136Q_I_05.czi	\\hih-fileserver.neurologie.uni-tuebingen.de\HIH\Public\Jorge\Immunofluorescence\Exp. 267\Apotome\72h 2	2	0	1	1	0	1	583
5	596	K136Q_I_05.czi	\\hih-fileserver.neurologie.uni-tuebingen.de\HIH\Public\Jorge\Immunofluorescence\Exp. 267\Apotome\72h 2	2	0	1	1	0	1	596
5	598	K136Q_I_05.czi	\\hih-fileserver.neurologie.uni-tuebingen.de\HIH\Public\Jorge\Immunofluorescence\Exp. 267\Apotome\72h 2	2	0	1	1	0	1	598
5	688	K136Q_I_05.czi	\\hih-fileserver.neurologie.uni-tuebingen.de\HIH\Public\Jorge\Immunofluorescence\Exp. 267\Apotome\72h 2	2	0	1	1	0	1	688
5	718	K136Q_I_05.czi	\\hih-fileserver.neurologie.uni-tuebingen.de\HIH\Public\Jorge\Immunofluorescence\Exp. 267\Apotome\72h 2	2	0	1	1	0	1	718
5	730	K136Q_I_05.czi	\\hih-fileserver.neurologie.uni-tuebingen.de\HIH\Public\Jorge\Immunofluorescence\Exp. 267\Apotome\72h 2	2	0	1	1	0	1	730
5	797	K136Q_I_05.czi	\\hih-fileserver.neurologie.uni-tuebingen.de\HIH\Public\Jorge\Immunofluorescence\Exp. 267\Apotome\72h 2	2	0	1	1	0	1	797
5	798	K136Q_I_05.czi	\\hih-fileserver.neurologie.uni-tuebingen.de\HIH\Public\Jorge\Immunofluorescence\Exp. 267\Apotome\72h 2	2	0	1	1	0	1	798
5	815	K136Q_I_05.czi	\\hih-fileserver.neurologie.uni-tuebingen.de\HIH\Public\Jorge\Immunofluorescence\Exp. 267\Apotome\72h 2	2	0	1	1	0	1	815
5	837	K136Q_I_05.czi	\\hih-fileserver.neurologie.uni-tuebingen.de\HIH\Public\Jorge\Immunofluorescence\Exp. 267\Apotome\72h 2	2	0	1	1	0	1	837
5	849	K136Q_I_05.czi	\\hih-fileserver.neurologie.uni-tuebingen.de\HIH\Public\Jorge\Immunofluorescence\Exp. 267\Apotome\72h 2	2	0	1	1	0	1	849
5	881	K136Q_I_05.czi	\\hih-fileserver.neurologie.uni-tuebingen.de\HIH\Public\Jorge\Immunofluorescence\Exp. 267\Apotome\72h 2	2	0	1	1	0	1	881
5	942	K136Q_I_05.czi	\\hih-fileserver.neurologie.uni-tuebingen.de\HIH\Public\Jorge\Immunofluorescence\Exp. 267\Apotome\72h 2	2	0	1	1	0	1	942
6	2	K136Q_I_06.czi	\\hih-fileserver.neurologie.uni-tuebingen.de\HIH\Public\Jorge\Immunofluorescence\Exp. 267\Apotome\72h 2	2	0	1	1	0	1	2
6	3	K136Q_I_06.czi	\\hih-fileserver.neurologie.uni-tuebingen.de\HIH\Public\Jorge\Immunofluorescence\Exp. 267\Apotome\72h 2	2	0	1	1	0	1	3
6	27	K136Q_I_06.czi	\\hih-fileserver.neurologie.uni-tuebingen.de\HIH\Public\Jorge\Immunofluorescence\Exp. 267\Apotome\72h 2	2	0	1	1	0	1	27
6	52	K136Q_I_06.czi	\\hih-fileserver.neurologie.uni-tuebingen.de\HIH\Public\Jorge\Immunofluorescence\Exp. 267\Apotome\72h 2	2	0	1	1	0	1	52
6	63	K136Q_I_06.czi	\\hih-fileserver.neurologie.uni-tuebingen.de\HIH\Public\Jorge\Immunofluorescence\Exp. 267\Apotome\72h 2	2	0	1	1	0	1	63
6	114	K136Q_I_06.czi	\\hih-fileserver.neurologie.uni-tuebingen.de\HIH\Public\Jorge\Immunofluorescence\Exp. 267\Apotome\72h 2	2	0	1	1	0	1	114
6	168	K136Q_I_06.czi	\\hih-fileserver.neurologie.uni-tuebingen.de\HIH\Public\Jorge\Immunofluorescence\Exp. 267\Apotome\72h 2	2	0	1	1	0	1	168
6	175	K136Q_I_06.czi	\\hih-fileserver.neurologie.uni-tuebingen.de\HIH\Public\Jorge\Immunofluorescence\Exp. 267\Apotome\72h 2	2	0	1	1	0	1	175
6	188	K136Q_I_06.czi	\\hih-fileserver.neurologie.uni-tuebingen.de\HIH\Public\Jorge\Immunofluorescence\Exp. 267\Apotome\72h 2	2	0	1	1	0	1	188
6	258	K136Q_I_06.czi	\\hih-fileserver.neurologie.uni-tuebingen.de\HIH\Public\Jorge\Immunofluorescence\Exp. 267\Apotome\72h 2	2	0	1	1	0	1	258
6	259	K136Q_I_06.czi	\\hih-fileserver.neurologie.uni-tuebingen.de\HIH\Public\Jorge\Immunofluorescence\Exp. 267\Apotome\72h 2	2	0	1	1	0	1	259
6	265	K136Q_I_06.czi	\\hih-fileserver.neurologie.uni-tuebingen.de\HIH\Public\Jorge\Immunofluorescence\Exp. 267\Apotome\72h 2	2	0	1	1	0	1	265
6	309	K136Q_I_06.czi	\\hih-fileserver.neurologie.uni-tuebingen.de\HIH\Public\Jorge\Immunofluorescence\Exp. 267\Apotome\72h 2	2	0	1	1	0	1	309
6	331	K136Q_I_06.czi	\\hih-fileserver.neurologie.uni-tuebingen.de\HIH\Public\Jorge\Immunofluorescence\Exp. 267\Apotome\72h 2	2	0	1	1	0	1	331
6	400	K136Q_I_06.czi	\\hih-fileserver.neurologie.uni-tuebingen.de\HIH\Public\Jorge\Immunofluorescence\Exp. 267\Apotome\72h 2	2	0	1	1	0	1	400
6	414	K136Q_I_06.czi	\\hih-fileserver.neurologie.uni-tuebingen.de\HIH\Public\Jorge\Immunofluorescence\Exp. 267\Apotome\72h 2	2	0	1	1	0	1	414
6	474	K136Q_I_06.czi	\\hih-fileserver.neurologie.uni-tuebingen.de\HIH\Public\Jorge\Immunofluorescence\Exp. 267\Apotome\72h 2	2	0	1	1	0	1	474
6	532	K136Q_I_06.czi	\\hih-fileserver.neurologie.uni-tuebingen.de\HIH\Public\Jorge\Immunofluorescence\Exp. 267\Apotome\72h 2	2	0	1	1	0	1	532
6	554	K136Q_I_06.czi	\\hih-fileserver.neurologie.uni-tuebingen.de\HIH\Public\Jorge\Immunofluorescence\Exp. 267\Apotome\72h 2	2	0	1	1	0	1	554
6	570	K136Q_I_06.czi	\\hih-fileserver.neurologie.uni-tuebingen.de\HIH\Public\Jorge\Immunofluorescence\Exp. 267\Apotome\72h 2	2	0	1	1	0	1	570
6	602	K136Q_I_06.czi	\\hih-fileserver.neurologie.uni-tuebingen.de\HIH\Public\Jorge\Immunofluorescence\Exp. 267\Apotome\72h 2	2	0	1	1	0	1	602
6	633	K136Q_I_06.czi	\\hih-fileserver.neurologie.uni-tuebingen.de\HIH\Public\Jorge\Immunofluorescence\Exp. 267\Apotome\72h 2	2	0	1	1	0	1	633
6	638	K136Q_I_06.czi	\\hih-fileserver.neurologie.uni-tuebingen.de\HIH\Public\Jorge\Immunofluorescence\Exp. 267\Apotome\72h 2	2	0	1	1	0	1	638
6	645	K136Q_I_06.czi	\\hih-fileserver.neurologie.uni-tuebingen.de\HIH\Public\Jorge\Immunofluorescence\Exp. 267\Apotome\72h 2	2	0	1	1	0	1	645
6	648	K136Q_I_06.czi	\\hih-fileserver.neurologie.uni-tuebingen.de\HIH\Public\Jorge\Immunofluorescence\Exp. 267\Apotome\72h 2	2	0	1	1	0	1	648
6	669	K136Q_I_06.czi	\\hih-fileserver.neurologie.uni-tuebingen.de\HIH\Public\Jorge\Immunofluorescence\Exp. 267\Apotome\72h 2	2	0	1	1	0	1	669
6	761	K136Q_I_06.czi	\\hih-fileserver.neurologie.uni-tuebingen.de\HIH\Public\Jorge\Immunofluorescence\Exp. 267\Apotome\72h 2	2	0	1	1	0	1	761
6	782	K136Q_I_06.czi	\\hih-fileserver.neurologie.uni-tuebingen.de\HIH\Public\Jorge\Immunofluorescence\Exp. 267\Apotome\72h 2	2	0	1	1	0	1	782
6	791	K136Q_I_06.czi	\\hih-fileserver.neurologie.uni-tuebingen.de\HIH\Public\Jorge\Immunofluorescence\Exp. 267\Apotome\72h 2	2	0	1	1	0	1	791
6	813	K136Q_I_06.czi	\\hih-fileserver.neurologie.uni-tuebingen.de\HIH\Public\Jorge\Immunofluorescence\Exp. 267\Apotome\72h 2	2	0	1	1	0	1	813
6	821	K136Q_I_06.czi	\\hih-fileserver.neurologie.uni-tuebingen.de\HIH\Public\Jorge\Immunofluorescence\Exp. 267\Apotome\72h 2	2	0	1	1	0	1	821
6	831	K136Q_I_06.czi	\\hih-fileserver.neurologie.uni-tuebingen.de\HIH\Public\Jorge\Immunofluorescence\Exp. 267\Apotome\72h 2	2	0	1	1	0	1	831
6	876	K136Q_I_06.czi	\\hih-fileserver.neurologie.uni-tuebingen.de\HIH\Public\Jorge\Immunofluorescence\Exp. 267\Apotome\72h 2	2	0	1	1	0	1	876
6	910	K136Q_I_06.czi	\\hih-fileserver.neurologie.uni-tuebingen.de\HIH\Public\Jorge\Immunofluorescence\Exp. 267\Apotome\72h 2	2	0	1	1	0	1	910
6	932	K136Q_I_06.czi	\\hih-fileserver.neurologie.uni-tuebingen.de\HIH\Public\Jorge\Immunofluorescence\Exp. 267\Apotome\72h 2	2	0	1	1	0	1	932
6	1004	K136Q_I_06.czi	\\hih-fileserver.neurologie.uni-tuebingen.de\HIH\Public\Jorge\Immunofluorescence\Exp. 267\Apotome\72h 2	2	0	1	1	0	1	1004
7	23	K136Q_I_07.czi	\\hih-fileserver.neurologie.uni-tuebingen.de\HIH\Public\Jorge\Immunofluorescence\Exp. 267\Apotome\72h 2	2	0	1	1	0	1	23
7	58	K136Q_I_07.czi	\\hih-fileserver.neurologie.uni-tuebingen.de\HIH\Public\Jorge\Immunofluorescence\Exp. 267\Apotome\72h 2	2	0	1	1	0	1	58
7	71	K136Q_I_07.czi	\\hih-fileserver.neurologie.uni-tuebingen.de\HIH\Public\Jorge\Immunofluorescence\Exp. 267\Apotome\72h 2	2	0	1	1	0	1	71
7	144	K136Q_I_07.czi	\\hih-fileserver.neurologie.uni-tuebingen.de\HIH\Public\Jorge\Immunofluorescence\Exp. 267\Apotome\72h 2	2	0	1	1	0	1	144
7	171	K136Q_I_07.czi	\\hih-fileserver.neurologie.uni-tuebingen.de\HIH\Public\Jorge\Immunofluorescence\Exp. 267\Apotome\72h 2	2	0	1	1	0	1	171
7	238	K136Q_I_07.czi	\\hih-fileserver.neurologie.uni-tuebingen.de\HIH\Public\Jorge\Immunofluorescence\Exp. 267\Apotome\72h 2	2	0	1	1	0	1	238
7	250	K136Q_I_07.czi	\\hih-fileserver.neurologie.uni-tuebingen.de\HIH\Public\Jorge\Immunofluorescence\Exp. 267\Apotome\72h 2	2	0	1	1	0	1	250
7	257	K136Q_I_07.czi	\\hih-fileserver.neurologie.uni-tuebingen.de\HIH\Public\Jorge\Immunofluorescence\Exp. 267\Apotome\72h 2	2	0	1	1	0	1	257
7	262	K136Q_I_07.czi	\\hih-fileserver.neurologie.uni-tuebingen.de\HIH\Public\Jorge\Immunofluorescence\Exp. 267\Apotome\72h 2	2	0	1	1	0	1	262
7	268	K136Q_I_07.czi	\\hih-fileserver.neurologie.uni-tuebingen.de\HIH\Public\Jorge\Immunofluorescence\Exp. 267\Apotome\72h 2	2	0	1	1	0	1	268
7	281	K136Q_I_07.czi	\\hih-fileserver.neurologie.uni-tuebingen.de\HIH\Public\Jorge\Immunofluorescence\Exp. 267\Apotome\72h 2	2	0	1	1	0	1	281
7	290	K136Q_I_07.czi	\\hih-fileserver.neurologie.uni-tuebingen.de\HIH\Public\Jorge\Immunofluorescence\Exp. 267\Apotome\72h 2	2	0	1	1	0	1	290
7	294	K136Q_I_07.czi	\\hih-fileserver.neurologie.uni-tuebingen.de\HIH\Public\Jorge\Immunofluorescence\Exp. 267\Apotome\72h 2	2	0	1	1	0	1	294
7	303	K136Q_I_07.czi	\\hih-fileserver.neurologie.uni-tuebingen.de\HIH\Public\Jorge\Immunofluorescence\Exp. 267\Apotome\72h 2	2	0	1	1	0	1	303
7	315	K136Q_I_07.czi	\\hih-fileserver.neurologie.uni-tuebingen.de\HIH\Public\Jorge\Immunofluorescence\Exp. 267\Apotome\72h 2	2	0	1	1	0	1	315
7	325	K136Q_I_07.czi	\\hih-fileserver.neurologie.uni-tuebingen.de\HIH\Public\Jorge\Immunofluorescence\Exp. 267\Apotome\72h 2	2	0	1	1	0	1	325
7	343	K136Q_I_07.czi	\\hih-fileserver.neurologie.uni-tuebingen.de\HIH\Public\Jorge\Immunofluorescence\Exp. 267\Apotome\72h 2	2	0	1	1	0	1	343
7	356	K136Q_I_07.czi	\\hih-fileserver.neurologie.uni-tuebingen.de\HIH\Public\Jorge\Immunofluorescence\Exp. 267\Apotome\72h 2	2	0	1	1	0	1	356
7	371	K136Q_I_07.czi	\\hih-fileserver.neurologie.uni-tuebingen.de\HIH\Public\Jorge\Immunofluorescence\Exp. 267\Apotome\72h 2	2	0	1	1	0	1	371
7	396	K136Q_I_07.czi	\\hih-fileserver.neurologie.uni-tuebingen.de\HIH\Public\Jorge\Immunofluorescence\Exp. 267\Apotome\72h 2	2	0	1	1	0	1	396
7	398	K136Q_I_07.czi	\\hih-fileserver.neurologie.uni-tuebingen.de\HIH\Public\Jorge\Immunofluorescence\Exp. 267\Apotome\72h 2	2	0	1	1	0	1	398
7	414	K136Q_I_07.czi	\\hih-fileserver.neurologie.uni-tuebingen.de\HIH\Public\Jorge\Immunofluorescence\Exp. 267\Apotome\72h 2	2	0	1	1	0	1	414
7	428	K136Q_I_07.czi	\\hih-fileserver.neurologie.uni-tuebingen.de\HIH\Public\Jorge\Immunofluorescence\Exp. 267\Apotome\72h 2	2	0	1	1	0	1	428
7	457	K136Q_I_07.czi	\\hih-fileserver.neurologie.uni-tuebingen.de\HIH\Public\Jorge\Immunofluorescence\Exp. 267\Apotome\72h 2	2	0	1	1	0	1	457
7	507	K136Q_I_07.czi	\\hih-fileserver.neurologie.uni-tuebingen.de\HIH\Public\Jorge\Immunofluorescence\Exp. 267\Apotome\72h 2	2	0	1	1	0	1	507
7	527	K136Q_I_07.czi	\\hih-fileserver.neurologie.uni-tuebingen.de\HIH\Public\Jorge\Immunofluorescence\Exp. 267\Apotome\72h 2	2	0	1	1	0	1	527
7	533	K136Q_I_07.czi	\\hih-fileserver.neurologie.uni-tuebingen.de\HIH\Public\Jorge\Immunofluorescence\Exp. 267\Apotome\72h 2	2	0	1	1	0	1	533
7	570	K136Q_I_07.czi	\\hih-fileserver.neurologie.uni-tuebingen.de\HIH\Public\Jorge\Immunofluorescence\Exp. 267\Apotome\72h 2	2	0	1	1	0	1	570
7	598	K136Q_I_07.czi	\\hih-fileserver.neurologie.uni-tuebingen.de\HIH\Public\Jorge\Immunofluorescence\Exp. 267\Apotome\72h 2	2	0	1	1	0	1	598
7	724	K136Q_I_07.czi	\\hih-fileserver.neurologie.uni-tuebingen.de\HIH\Public\Jorge\Immunofluorescence\Exp. 267\Apotome\72h 2	2	0	1	1	0	1	724
7	749	K136Q_I_07.czi	\\hih-fileserver.neurologie.uni-tuebingen.de\HIH\Public\Jorge\Immunofluorescence\Exp. 267\Apotome\72h 2	2	0	1	1	0	1	749
7	851	K136Q_I_07.czi	\\hih-fileserver.neurologie.uni-tuebingen.de\HIH\Public\Jorge\Immunofluorescence\Exp. 267\Apotome\72h 2	2	0	1	1	0	1	851
7	857	K136Q_I_07.czi	\\hih-fileserver.neurologie.uni-tuebingen.de\HIH\Public\Jorge\Immunofluorescence\Exp. 267\Apotome\72h 2	2	0	1	1	0	1	857
7	1130	K136Q_I_07.czi	\\hih-fileserver.neurologie.uni-tuebingen.de\HIH\Public\Jorge\Immunofluorescence\Exp. 267\Apotome\72h 2	2	0	1	1	0	1	1130
7	1222	K136Q_I_07.czi	\\hih-fileserver.neurologie.uni-tuebingen.de\HIH\Public\Jorge\Immunofluorescence\Exp. 267\Apotome\72h 2	2	0	1	1	0	1	1222
7	1245	K136Q_I_07.czi	\\hih-fileserver.neurologie.uni-tuebingen.de\HIH\Public\Jorge\Immunofluorescence\Exp. 267\Apotome\72h 2	2	0	1	1	0	1	1245
7	1257	K136Q_I_07.czi	\\hih-fileserver.neurologie.uni-tuebingen.de\HIH\Public\Jorge\Immunofluorescence\Exp. 267\Apotome\72h 2	2	0	1	1	0	1	1257
7	1261	K136Q_I_07.czi	\\hih-fileserver.neurologie.uni-tuebingen.de\HIH\Public\Jorge\Immunofluorescence\Exp. 267\Apotome\72h 2	2	0	1	1	0	1	1261
7	1273	K136Q_I_07.czi	\\hih-fileserver.neurologie.uni-tuebingen.de\HIH\Public\Jorge\Immunofluorescence\Exp. 267\Apotome\72h 2	2	0	1	1	0	1	1273
7	1284	K136Q_I_07.czi	\\hih-fileserver.neurologie.uni-tuebingen.de\HIH\Public\Jorge\Immunofluorescence\Exp. 267\Apotome\72h 2	2	0	1	1	0	1	1284
7	1285	K136Q_I_07.czi	\\hih-fileserver.neurologie.uni-tuebingen.de\HIH\Public\Jorge\Immunofluorescence\Exp. 267\Apotome\72h 2	2	0	1	1	0	1	1285
7	1312	K136Q_I_07.czi	\\hih-fileserver.neurologie.uni-tuebingen.de\HIH\Public\Jorge\Immunofluorescence\Exp. 267\Apotome\72h 2	2	0	1	1	0	1	1312
7	1318	K136Q_I_07.czi	\\hih-fileserver.neurologie.uni-tuebingen.de\HIH\Public\Jorge\Immunofluorescence\Exp. 267\Apotome\72h 2	2	0	1	1	0	1	1318
7	1320	K136Q_I_07.czi	\\hih-fileserver.neurologie.uni-tuebingen.de\HIH\Public\Jorge\Immunofluorescence\Exp. 267\Apotome\72h 2	2	0	1	1	0	1	1320
7	1321	K136Q_I_07.czi	\\hih-fileserver.neurologie.uni-tuebingen.de\HIH\Public\Jorge\Immunofluorescence\Exp. 267\Apotome\72h 2	2	0	1	1	0	1	1321
8	37	K136Q_I_08.czi	\\hih-fileserver.neurologie.uni-tuebingen.de\HIH\Public\Jorge\Immunofluorescence\Exp. 267\Apotome\72h 2	2	0	1	1	0	1	37
8	38	K136Q_I_08.czi	\\hih-fileserver.neurologie.uni-tuebingen.de\HIH\Public\Jorge\Immunofluorescence\Exp. 267\Apotome\72h 2	2	0	1	1	0	1	38
8	71	K136Q_I_08.czi	\\hih-fileserver.neurologie.uni-tuebingen.de\HIH\Public\Jorge\Immunofluorescence\Exp. 267\Apotome\72h 2	2	0	1	1	0	1	71
8	117	K136Q_I_08.czi	\\hih-fileserver.neurologie.uni-tuebingen.de\HIH\Public\Jorge\Immunofluorescence\Exp. 267\Apotome\72h 2	2	0	1	1	0	1	117
8	118	K136Q_I_08.czi	\\hih-fileserver.neurologie.uni-tuebingen.de\HIH\Public\Jorge\Immunofluorescence\Exp. 267\Apotome\72h 2	2	0	1	1	0	1	118
8	184	K136Q_I_08.czi	\\hih-fileserver.neurologie.uni-tuebingen.de\HIH\Public\Jorge\Immunofluorescence\Exp. 267\Apotome\72h 2	2	0	1	1	0	1	184
8	217	K136Q_I_08.czi	\\hih-fileserver.neurologie.uni-tuebingen.de\HIH\Public\Jorge\Immunofluorescence\Exp. 267\Apotome\72h 2	2	0	1	1	0	1	217
8	306	K136Q_I_08.czi	\\hih-fileserver.neurologie.uni-tuebingen.de\HIH\Public\Jorge\Immunofluorescence\Exp. 267\Apotome\72h 2	2	0	1	1	0	1	306
8	449	K136Q_I_08.czi	\\hih-fileserver.neurologie.uni-tuebingen.de\HIH\Public\Jorge\Immunofluorescence\Exp. 267\Apotome\72h 2	2	0	1	1	0	1	449
8	497	K136Q_I_08.czi	\\hih-fileserver.neurologie.uni-tuebingen.de\HIH\Public\Jorge\Immunofluorescence\Exp. 267\Apotome\72h 2	2	0	1	1	0	1	497
8	516	K136Q_I_08.czi	\\hih-fileserver.neurologie.uni-tuebingen.de\HIH\Public\Jorge\Immunofluorescence\Exp. 267\Apotome\72h 2	2	0	1	1	0	1	516
8	518	K136Q_I_08.czi	\\hih-fileserver.neurologie.uni-tuebingen.de\HIH\Public\Jorge\Immunofluorescence\Exp. 267\Apotome\72h 2	2	0	1	1	0	1	518
8	520	K136Q_I_08.czi	\\hih-fileserver.neurologie.uni-tuebingen.de\HIH\Public\Jorge\Immunofluorescence\Exp. 267\Apotome\72h 2	2	0	1	1	0	1	520
8	521	K136Q_I_08.czi	\\hih-fileserver.neurologie.uni-tuebingen.de\HIH\Public\Jorge\Immunofluorescence\Exp. 267\Apotome\72h 2	2	0	1	1	0	1	521
8	529	K136Q_I_08.czi	\\hih-fileserver.neurologie.uni-tuebingen.de\HIH\Public\Jorge\Immunofluorescence\Exp. 267\Apotome\72h 2	2	0	1	1	0	1	529
8	533	K136Q_I_08.czi	\\hih-fileserver.neurologie.uni-tuebingen.de\HIH\Public\Jorge\Immunofluorescence\Exp. 267\Apotome\72h 2	2	0	1	1	0	1	533
8	541	K136Q_I_08.czi	\\hih-fileserver.neurologie.uni-tuebingen.de\HIH\Public\Jorge\Immunofluorescence\Exp. 267\Apotome\72h 2	2	0	1	1	0	1	541
8	556	K136Q_I_08.czi	\\hih-fileserver.neurologie.uni-tuebingen.de\HIH\Public\Jorge\Immunofluorescence\Exp. 267\Apotome\72h 2	2	0	1	1	0	1	556
8	558	K136Q_I_08.czi	\\hih-fileserver.neurologie.uni-tuebingen.de\HIH\Public\Jorge\Immunofluorescence\Exp. 267\Apotome\72h 2	2	0	1	1	0	1	558
8	564	K136Q_I_08.czi	\\hih-fileserver.neurologie.uni-tuebingen.de\HIH\Public\Jorge\Immunofluorescence\Exp. 267\Apotome\72h 2	2	0	1	1	0	1	564
8	572	K136Q_I_08.czi	\\hih-fileserver.neurologie.uni-tuebingen.de\HIH\Public\Jorge\Immunofluorescence\Exp. 267\Apotome\72h 2	2	0	1	1	0	1	572
8	582	K136Q_I_08.czi	\\hih-fileserver.neurologie.uni-tuebingen.de\HIH\Public\Jorge\Immunofluorescence\Exp. 267\Apotome\72h 2	2	0	1	1	0	1	582
8	620	K136Q_I_08.czi	\\hih-fileserver.neurologie.uni-tuebingen.de\HIH\Public\Jorge\Immunofluorescence\Exp. 267\Apotome\72h 2	2	0	1	1	0	1	620
8	657	K136Q_I_08.czi	\\hih-fileserver.neurologie.uni-tuebingen.de\HIH\Public\Jorge\Immunofluorescence\Exp. 267\Apotome\72h 2	2	0	1	1	0	1	657
8	672	K136Q_I_08.czi	\\hih-fileserver.neurologie.uni-tuebingen.de\HIH\Public\Jorge\Immunofluorescence\Exp. 267\Apotome\72h 2	2	0	1	1	0	1	672
8	678	K136Q_I_08.czi	\\hih-fileserver.neurologie.uni-tuebingen.de\HIH\Public\Jorge\Immunofluorescence\Exp. 267\Apotome\72h 2	2	0	1	1	0	1	678
8	679	K136Q_I_08.czi	\\hih-fileserver.neurologie.uni-tuebingen.de\HIH\Public\Jorge\Immunofluorescence\Exp. 267\Apotome\72h 2	2	0	1	1	0	1	679
9	1	K136Q_I_09.czi	\\hih-fileserver.neurologie.uni-tuebingen.de\HIH\Public\Jorge\Immunofluorescence\Exp. 267\Apotome\72h 2	2	0	1	1	0	1	1
9	2	K136Q_I_09.czi	\\hih-fileserver.neurologie.uni-tuebingen.de\HIH\Public\Jorge\Immunofluorescence\Exp. 267\Apotome\72h 2	2	0	1	1	0	1	2
9	3	K136Q_I_09.czi	\\hih-fileserver.neurologie.uni-tuebingen.de\HIH\Public\Jorge\Immunofluorescence\Exp. 267\Apotome\72h 2	2	0	1	1	0	1	3
9	7	K136Q_I_09.czi	\\hih-fileserver.neurologie.uni-tuebingen.de\HIH\Public\Jorge\Immunofluorescence\Exp. 267\Apotome\72h 2	2	0	1	1	0	1	7
9	24	K136Q_I_09.czi	\\hih-fileserver.neurologie.uni-tuebingen.de\HIH\Public\Jorge\Immunofluorescence\Exp. 267\Apotome\72h 2	2	0	1	1	0	1	24
9	26	K136Q_I_09.czi	\\hih-fileserver.neurologie.uni-tuebingen.de\HIH\Public\Jorge\Immunofluorescence\Exp. 267\Apotome\72h 2	2	0	1	1	0	1	26
9	35	K136Q_I_09.czi	\\hih-fileserver.neurologie.uni-tuebingen.de\HIH\Public\Jorge\Immunofluorescence\Exp. 267\Apotome\72h 2	2	0	1	1	0	1	35
9	41	K136Q_I_09.czi	\\hih-fileserver.neurologie.uni-tuebingen.de\HIH\Public\Jorge\Immunofluorescence\Exp. 267\Apotome\72h 2	2	0	1	1	0	1	41
9	49	K136Q_I_09.czi	\\hih-fileserver.neurologie.uni-tuebingen.de\HIH\Public\Jorge\Immunofluorescence\Exp. 267\Apotome\72h 2	2	0	1	1	0	1	49
9	68	K136Q_I_09.czi	\\hih-fileserver.neurologie.uni-tuebingen.de\HIH\Public\Jorge\Immunofluorescence\Exp. 267\Apotome\72h 2	2	0	1	1	0	1	68
9	69	K136Q_I_09.czi	\\hih-fileserver.neurologie.uni-tuebingen.de\HIH\Public\Jorge\Immunofluorescence\Exp. 267\Apotome\72h 2	2	0	1	1	0	1	69
9	70	K136Q_I_09.czi	\\hih-fileserver.neurologie.uni-tuebingen.de\HIH\Public\Jorge\Immunofluorescence\Exp. 267\Apotome\72h 2	2	0	1	1	0	1	70
9	92	K136Q_I_09.czi	\\hih-fileserver.neurologie.uni-tuebingen.de\HIH\Public\Jorge\Immunofluorescence\Exp. 267\Apotome\72h 2	2	0	1	1	0	1	92
9	106	K136Q_I_09.czi	\\hih-fileserver.neurologie.uni-tuebingen.de\HIH\Public\Jorge\Immunofluorescence\Exp. 267\Apotome\72h 2	2	0	1	1	0	1	106
9	107	K136Q_I_09.czi	\\hih-fileserver.neurologie.uni-tuebingen.de\HIH\Public\Jorge\Immunofluorescence\Exp. 267\Apotome\72h 2	2	0	1	1	0	1	107
9	162	K136Q_I_09.czi	\\hih-fileserver.neurologie.uni-tuebingen.de\HIH\Public\Jorge\Immunofluorescence\Exp. 267\Apotome\72h 2	2	0	1	1	0	1	162
9	201	K136Q_I_09.czi	\\hih-fileserver.neurologie.uni-tuebingen.de\HIH\Public\Jorge\Immunofluorescence\Exp. 267\Apotome\72h 2	2	0	1	1	0	1	201
9	246	K136Q_I_09.czi	\\hih-fileserver.neurologie.uni-tuebingen.de\HIH\Public\Jorge\Immunofluorescence\Exp. 267\Apotome\72h 2	2	0	1	1	0	1	246
9	262	K136Q_I_09.czi	\\hih-fileserver.neurologie.uni-tuebingen.de\HIH\Public\Jorge\Immunofluorescence\Exp. 267\Apotome\72h 2	2	0	1	1	0	1	262
9	278	K136Q_I_09.czi	\\hih-fileserver.neurologie.uni-tuebingen.de\HIH\Public\Jorge\Immunofluorescence\Exp. 267\Apotome\72h 2	2	0	1	1	0	1	278
9	291	K136Q_I_09.czi	\\hih-fileserver.neurologie.uni-tuebingen.de\HIH\Public\Jorge\Immunofluorescence\Exp. 267\Apotome\72h 2	2	0	1	1	0	1	291
9	344	K136Q_I_09.czi	\\hih-fileserver.neurologie.uni-tuebingen.de\HIH\Public\Jorge\Immunofluorescence\Exp. 267\Apotome\72h 2	2	0	1	1	0	1	344
9	362	K136Q_I_09.czi	\\hih-fileserver.neurologie.uni-tuebingen.de\HIH\Public\Jorge\Immunofluorescence\Exp. 267\Apotome\72h 2	2	0	1	1	0	1	362
9	364	K136Q_I_09.czi	\\hih-fileserver.neurologie.uni-tuebingen.de\HIH\Public\Jorge\Immunofluorescence\Exp. 267\Apotome\72h 2	2	0	1	1	0	1	364
9	368	K136Q_I_09.czi	\\hih-fileserver.neurologie.uni-tuebingen.de\HIH\Public\Jorge\Immunofluorescence\Exp. 267\Apotome\72h 2	2	0	1	1	0	1	368
9	372	K136Q_I_09.czi	\\hih-fileserver.neurologie.uni-tuebingen.de\HIH\Public\Jorge\Immunofluorescence\Exp. 267\Apotome\72h 2	2	0	1	1	0	1	372
9	385	K136Q_I_09.czi	\\hih-fileserver.neurologie.uni-tuebingen.de\HIH\Public\Jorge\Immunofluorescence\Exp. 267\Apotome\72h 2	2	0	1	1	0	1	385
9	392	K136Q_I_09.czi	\\hih-fileserver.neurologie.uni-tuebingen.de\HIH\Public\Jorge\Immunofluorescence\Exp. 267\Apotome\72h 2	2	0	1	1	0	1	392
9	431	K136Q_I_09.czi	\\hih-fileserver.neurologie.uni-tuebingen.de\HIH\Public\Jorge\Immunofluorescence\Exp. 267\Apotome\72h 2	2	0	1	1	0	1	431
9	432	K136Q_I_09.czi	\\hih-fileserver.neurologie.uni-tuebingen.de\HIH\Public\Jorge\Immunofluorescence\Exp. 267\Apotome\72h 2	2	0	1	1	0	1	432
9	496	K136Q_I_09.czi	\\hih-fileserver.neurologie.uni-tuebingen.de\HIH\Public\Jorge\Immunofluorescence\Exp. 267\Apotome\72h 2	2	0	1	1	0	1	496
9	497	K136Q_I_09.czi	\\hih-fileserver.neurologie.uni-tuebingen.de\HIH\Public\Jorge\Immunofluorescence\Exp. 267\Apotome\72h 2	2	0	1	1	0	1	497
9	507	K136Q_I_09.czi	\\hih-fileserver.neurologie.uni-tuebingen.de\HIH\Public\Jorge\Immunofluorescence\Exp. 267\Apotome\72h 2	2	0	1	1	0	1	507
9	570	K136Q_I_09.czi	\\hih-fileserver.neurologie.uni-tuebingen.de\HIH\Public\Jorge\Immunofluorescence\Exp. 267\Apotome\72h 2	2	0	1	1	0	1	570
9	585	K136Q_I_09.czi	\\hih-fileserver.neurologie.uni-tuebingen.de\HIH\Public\Jorge\Immunofluorescence\Exp. 267\Apotome\72h 2	2	0	1	1	0	1	585
9	588	K136Q_I_09.czi	\\hih-fileserver.neurologie.uni-tuebingen.de\HIH\Public\Jorge\Immunofluorescence\Exp. 267\Apotome\72h 2	2	0	1	1	0	1	588
9	595	K136Q_I_09.czi	\\hih-fileserver.neurologie.uni-tuebingen.de\HIH\Public\Jorge\Immunofluorescence\Exp. 267\Apotome\72h 2	2	0	1	1	0	1	595
9	597	K136Q_I_09.czi	\\hih-fileserver.neurologie.uni-tuebingen.de\HIH\Public\Jorge\Immunofluorescence\Exp. 267\Apotome\72h 2	2	0	1	1	0	1	597
9	600	K136Q_I_09.czi	\\hih-fileserver.neurologie.uni-tuebingen.de\HIH\Public\Jorge\Immunofluorescence\Exp. 267\Apotome\72h 2	2	0	1	1	0	1	600
9	633	K136Q_I_09.czi	\\hih-fileserver.neurologie.uni-tuebingen.de\HIH\Public\Jorge\Immunofluorescence\Exp. 267\Apotome\72h 2	2	0	1	1	0	1	633
9	713	K136Q_I_09.czi	\\hih-fileserver.neurologie.uni-tuebingen.de\HIH\Public\Jorge\Immunofluorescence\Exp. 267\Apotome\72h 2	2	0	1	1	0	1	713
9	714	K136Q_I_09.czi	\\hih-fileserver.neurologie.uni-tuebingen.de\HIH\Public\Jorge\Immunofluorescence\Exp. 267\Apotome\72h 2	2	0	1	1	0	1	714
9	731	K136Q_I_09.czi	\\hih-fileserver.neurologie.uni-tuebingen.de\HIH\Public\Jorge\Immunofluorescence\Exp. 267\Apotome\72h 2	2	0	1	1	0	1	731
9	736	K136Q_I_09.czi	\\hih-fileserver.neurologie.uni-tuebingen.de\HIH\Public\Jorge\Immunofluorescence\Exp. 267\Apotome\72h 2	2	0	1	1	0	1	736
9	750	K136Q_I_09.czi	\\hih-fileserver.neurologie.uni-tuebingen.de\HIH\Public\Jorge\Immunofluorescence\Exp. 267\Apotome\72h 2	2	0	1	1	0	1	750
9	752	K136Q_I_09.czi	\\hih-fileserver.neurologie.uni-tuebingen.de\HIH\Public\Jorge\Immunofluorescence\Exp. 267\Apotome\72h 2	2	0	1	1	0	1	752
9	753	K136Q_I_09.czi	\\hih-fileserver.neurologie.uni-tuebingen.de\HIH\Public\Jorge\Immunofluorescence\Exp. 267\Apotome\72h 2	2	0	1	1	0	1	753
9	771	K136Q_I_09.czi	\\hih-fileserver.neurologie.uni-tuebingen.de\HIH\Public\Jorge\Immunofluorescence\Exp. 267\Apotome\72h 2	2	0	1	1	0	1	771
9	803	K136Q_I_09.czi	\\hih-fileserver.neurologie.uni-tuebingen.de\HIH\Public\Jorge\Immunofluorescence\Exp. 267\Apotome\72h 2	2	0	1	1	0	1	803
9	813	K136Q_I_09.czi	\\hih-fileserver.neurologie.uni-tuebingen.de\HIH\Public\Jorge\Immunofluorescence\Exp. 267\Apotome\72h 2	2	0	1	1	0	1	813
9	912	K136Q_I_09.czi	\\hih-fileserver.neurologie.uni-tuebingen.de\HIH\Public\Jorge\Immunofluorescence\Exp. 267\Apotome\72h 2	2	0	1	1	0	1	912
9	964	K136Q_I_09.czi	\\hih-fileserver.neurologie.uni-tuebingen.de\HIH\Public\Jorge\Immunofluorescence\Exp. 267\Apotome\72h 2	2	0	1	1	0	1	964
9	979	K136Q_I_09.czi	\\hih-fileserver.neurologie.uni-tuebingen.de\HIH\Public\Jorge\Immunofluorescence\Exp. 267\Apotome\72h 2	2	0	1	1	0	1	979
9	1008	K136Q_I_09.czi	\\hih-fileserver.neurologie.uni-tuebingen.de\HIH\Public\Jorge\Immunofluorescence\Exp. 267\Apotome\72h 2	2	0	1	1	0	1	1008
9	1020	K136Q_I_09.czi	\\hih-fileserver.neurologie.uni-tuebingen.de\HIH\Public\Jorge\Immunofluorescence\Exp. 267\Apotome\72h 2	2	0	1	1	0	1	1020
9	1021	K136Q_I_09.czi	\\hih-fileserver.neurologie.uni-tuebingen.de\HIH\Public\Jorge\Immunofluorescence\Exp. 267\Apotome\72h 2	2	0	1	1	0	1	1021
9	1037	K136Q_I_09.czi	\\hih-fileserver.neurologie.uni-tuebingen.de\HIH\Public\Jorge\Immunofluorescence\Exp. 267\Apotome\72h 2	2	0	1	1	0	1	1037
9	1039	K136Q_I_09.czi	\\hih-fileserver.neurologie.uni-tuebingen.de\HIH\Public\Jorge\Immunofluorescence\Exp. 267\Apotome\72h 2	2	0	1	1	0	1	1039
9	1078	K136Q_I_09.czi	\\hih-fileserver.neurologie.uni-tuebingen.de\HIH\Public\Jorge\Immunofluorescence\Exp. 267\Apotome\72h 2	2	0	1	1	0	1	1078
9	1100	K136Q_I_09.czi	\\hih-fileserver.neurologie.uni-tuebingen.de\HIH\Public\Jorge\Immunofluorescence\Exp. 267\Apotome\72h 2	2	0	1	1	0	1	1100
9	1111	K136Q_I_09.czi	\\hih-fileserver.neurologie.uni-tuebingen.de\HIH\Public\Jorge\Immunofluorescence\Exp. 267\Apotome\72h 2	2	0	1	1	0	1	1111
9	1115	K136Q_I_09.czi	\\hih-fileserver.neurologie.uni-tuebingen.de\HIH\Public\Jorge\Immunofluorescence\Exp. 267\Apotome\72h 2	2	0	1	1	0	1	1115
9	1131	K136Q_I_09.czi	\\hih-fileserver.neurologie.uni-tuebingen.de\HIH\Public\Jorge\Immunofluorescence\Exp. 267\Apotome\72h 2	2	0	1	1	0	1	1131
9	1147	K136Q_I_09.czi	\\hih-fileserver.neurologie.uni-tuebingen.de\HIH\Public\Jorge\Immunofluorescence\Exp. 267\Apotome\72h 2	2	0	1	1	0	1	1147
9	1178	K136Q_I_09.czi	\\hih-fileserver.neurologie.uni-tuebingen.de\HIH\Public\Jorge\Immunofluorescence\Exp. 267\Apotome\72h 2	2	0	1	1	0	1	1178
9	1244	K136Q_I_09.czi	\\hih-fileserver.neurologie.uni-tuebingen.de\HIH\Public\Jorge\Immunofluorescence\Exp. 267\Apotome\72h 2	2	0	1	1	0	1	1244
9	1245	K136Q_I_09.czi	\\hih-fileserver.neurologie.uni-tuebingen.de\HIH\Public\Jorge\Immunofluorescence\Exp. 267\Apotome\72h 2	2	0	1	1	0	1	1245
9	1269	K136Q_I_09.czi	\\hih-fileserver.neurologie.uni-tuebingen.de\HIH\Public\Jorge\Immunofluorescence\Exp. 267\Apotome\72h 2	2	0	1	1	0	1	1269
9	1283	K136Q_I_09.czi	\\hih-fileserver.neurologie.uni-tuebingen.de\HIH\Public\Jorge\Immunofluorescence\Exp. 267\Apotome\72h 2	2	0	1	1	0	1	1283
9	1298	K136Q_I_09.czi	\\hih-fileserver.neurologie.uni-tuebingen.de\HIH\Public\Jorge\Immunofluorescence\Exp. 267\Apotome\72h 2	2	0	1	1	0	1	1298
9	1326	K136Q_I_09.czi	\\hih-fileserver.neurologie.uni-tuebingen.de\HIH\Public\Jorge\Immunofluorescence\Exp. 267\Apotome\72h 2	2	0	1	1	0	1	1326
9	1353	K136Q_I_09.czi	\\hih-fileserver.neurologie.uni-tuebingen.de\HIH\Public\Jorge\Immunofluorescence\Exp. 267\Apotome\72h 2	2	0	1	1	0	1	1353
9	1376	K136Q_I_09.czi	\\hih-fileserver.neurologie.uni-tuebingen.de\HIH\Public\Jorge\Immunofluorescence\Exp. 267\Apotome\72h 2	2	0	1	1	0	1	1376
9	1383	K136Q_I_09.czi	\\hih-fileserver.neurologie.uni-tuebingen.de\HIH\Public\Jorge\Immunofluorescence\Exp. 267\Apotome\72h 2	2	0	1	1	0	1	1383
9	1385	K136Q_I_09.czi	\\hih-fileserver.neurologie.uni-tuebingen.de\HIH\Public\Jorge\Immunofluorescence\Exp. 267\Apotome\72h 2	2	0	1	1	0	1	1385
9	1391	K136Q_I_09.czi	\\hih-fileserver.neurologie.uni-tuebingen.de\HIH\Public\Jorge\Immunofluorescence\Exp. 267\Apotome\72h 2	2	0	1	1	0	1	1391
9	1407	K136Q_I_09.czi	\\hih-fileserver.neurologie.uni-tuebingen.de\HIH\Public\Jorge\Immunofluorescence\Exp. 267\Apotome\72h 2	2	0	1	1	0	1	1407
9	1412	K136Q_I_09.czi	\\hih-fileserver.neurologie.uni-tuebingen.de\HIH\Public\Jorge\Immunofluorescence\Exp. 267\Apotome\72h 2	2	0	1	1	0	1	1412
9	1423	K136Q_I_09.czi	\\hih-fileserver.neurologie.uni-tuebingen.de\HIH\Public\Jorge\Immunofluorescence\Exp. 267\Apotome\72h 2	2	0	1	1	0	1	1423
9	1426	K136Q_I_09.czi	\\hih-fileserver.neurologie.uni-tuebingen.de\HIH\Public\Jorge\Immunofluorescence\Exp. 267\Apotome\72h 2	2	0	1	1	0	1	1426
9	1446	K136Q_I_09.czi	\\hih-fileserver.neurologie.uni-tuebingen.de\HIH\Public\Jorge\Immunofluorescence\Exp. 267\Apotome\72h 2	2	0	1	1	0	1	1446
9	1453	K136Q_I_09.czi	\\hih-fileserver.neurologie.uni-tuebingen.de\HIH\Public\Jorge\Immunofluorescence\Exp. 267\Apotome\72h 2	2	0	1	1	0	1	1453
9	1462	K136Q_I_09.czi	\\hih-fileserver.neurologie.uni-tuebingen.de\HIH\Public\Jorge\Immunofluorescence\Exp. 267\Apotome\72h 2	2	0	1	1	0	1	1462
9	1467	K136Q_I_09.czi	\\hih-fileserver.neurologie.uni-tuebingen.de\HIH\Public\Jorge\Immunofluorescence\Exp. 267\Apotome\72h 2	2	0	1	1	0	1	1467
9	1469	K136Q_I_09.czi	\\hih-fileserver.neurologie.uni-tuebingen.de\HIH\Public\Jorge\Immunofluorescence\Exp. 267\Apotome\72h 2	2	0	1	1	0	1	1469
9	1475	K136Q_I_09.czi	\\hih-fileserver.neurologie.uni-tuebingen.de\HIH\Public\Jorge\Immunofluorescence\Exp. 267\Apotome\72h 2	2	0	1	1	0	1	1475
9	1548	K136Q_I_09.czi	\\hih-fileserver.neurologie.uni-tuebingen.de\HIH\Public\Jorge\Immunofluorescence\Exp. 267\Apotome\72h 2	2	0	1	1	0	1	1548
9	1555	K136Q_I_09.czi	\\hih-fileserver.neurologie.uni-tuebingen.de\HIH\Public\Jorge\Immunofluorescence\Exp. 267\Apotome\72h 2	2	0	1	1	0	1	1555
9	1556	K136Q_I_09.czi	\\hih-fileserver.neurologie.uni-tuebingen.de\HIH\Public\Jorge\Immunofluorescence\Exp. 267\Apotome\72h 2	2	0	1	1	0	1	1556
9	1565	K136Q_I_09.czi	\\hih-fileserver.neurologie.uni-tuebingen.de\HIH\Public\Jorge\Immunofluorescence\Exp. 267\Apotome\72h 2	2	0	1	1	0	1	1565
9	1572	K136Q_I_09.czi	\\hih-fileserver.neurologie.uni-tuebingen.de\HIH\Public\Jorge\Immunofluorescence\Exp. 267\Apotome\72h 2	2	0	1	1	0	1	1572
9	1580	K136Q_I_09.czi	\\hih-fileserver.neurologie.uni-tuebingen.de\HIH\Public\Jorge\Immunofluorescence\Exp. 267\Apotome\72h 2	2	0	1	1	0	1	1580
9	1588	K136Q_I_09.czi	\\hih-fileserver.neurologie.uni-tuebingen.de\HIH\Public\Jorge\Immunofluorescence\Exp. 267\Apotome\72h 2	2	0	1	1	0	1	1588
9	1601	K136Q_I_09.czi	\\hih-fileserver.neurologie.uni-tuebingen.de\HIH\Public\Jorge\Immunofluorescence\Exp. 267\Apotome\72h 2	2	0	1	1	0	1	1601
9	1618	K136Q_I_09.czi	\\hih-fileserver.neurologie.uni-tuebingen.de\HIH\Public\Jorge\Immunofluorescence\Exp. 267\Apotome\72h 2	2	0	1	1	0	1	1618
9	1624	K136Q_I_09.czi	\\hih-fileserver.neurologie.uni-tuebingen.de\HIH\Public\Jorge\Immunofluorescence\Exp. 267\Apotome\72h 2	2	0	1	1	0	1	1624
9	1638	K136Q_I_09.czi	\\hih-fileserver.neurologie.uni-tuebingen.de\HIH\Public\Jorge\Immunofluorescence\Exp. 267\Apotome\72h 2	2	0	1	1	0	1	1638
9	1646	K136Q_I_09.czi	\\hih-fileserver.neurologie.uni-tuebingen.de\HIH\Public\Jorge\Immunofluorescence\Exp. 267\Apotome\72h 2	2	0	1	1	0	1	1646
9	1649	K136Q_I_09.czi	\\hih-fileserver.neurologie.uni-tuebingen.de\HIH\Public\Jorge\Immunofluorescence\Exp. 267\Apotome\72h 2	2	0	1	1	0	1	1649
9	1669	K136Q_I_09.czi	\\hih-fileserver.neurologie.uni-tuebingen.de\HIH\Public\Jorge\Immunofluorescence\Exp. 267\Apotome\72h 2	2	0	1	1	0	1	1669
9	1698	K136Q_I_09.czi	\\hih-fileserver.neurologie.uni-tuebingen.de\HIH\Public\Jorge\Immunofluorescence\Exp. 267\Apotome\72h 2	2	0	1	1	0	1	1698
1	8	K136Q_I_01.czi	\\hih-fileserver.neurologie.uni-tuebingen.de\HIH\Public\Jorge\Immunofluorescence\Exp. 267\Apotome\72h 2	3	0.309208	1	1	3.41421	1	8
1	41	K136Q_I_01.czi	\\hih-fileserver.neurologie.uni-tuebingen.de\HIH\Public\Jorge\Immunofluorescence\Exp. 267\Apotome\72h 2	3	0.0265258	1	1	1	1	41
1	46	K136Q_I_01.czi	\\hih-fileserver.neurologie.uni-tuebingen.de\HIH\Public\Jorge\Immunofluorescence\Exp. 267\Apotome\72h 2	3	0.309208	1	1	3.41421	1	46
1	48	K136Q_I_01.czi	\\hih-fileserver.neurologie.uni-tuebingen.de\HIH\Public\Jorge\Immunofluorescence\Exp. 267\Apotome\72h 2	3	0.309208	1	1	3.41421	1	48
1	119	K136Q_I_01.czi	\\hih-fileserver.neurologie.uni-tuebingen.de\HIH\Public\Jorge\Immunofluorescence\Exp. 267\Apotome\72h 2	3	0.0265258	1	1	1	1	119
1	157	K136Q_I_01.czi	\\hih-fileserver.neurologie.uni-tuebingen.de\HIH\Public\Jorge\Immunofluorescence\Exp. 267\Apotome\72h 2	3	0.0265258	1	1	1	1	157
1	235	K136Q_I_01.czi	\\hih-fileserver.neurologie.uni-tuebingen.de\HIH\Public\Jorge\Immunofluorescence\Exp. 267\Apotome\72h 2	3	0.309208	1	1	3.41421	1	235
1	238	K136Q_I_01.czi	\\hih-fileserver.neurologie.uni-tuebingen.de\HIH\Public\Jorge\Immunofluorescence\Exp. 267\Apotome\72h 2	3	0.309208	1	1	3.41421	1	238
1	267	K136Q_I_01.czi	\\hih-fileserver.neurologie.uni-tuebingen.de\HIH\Public\Jorge\Immunofluorescence\Exp. 267\Apotome\72h 2	3	0.309208	1	1	3.41421	1	267
1	268	K136Q_I_01.czi	\\hih-fileserver.neurologie.uni-tuebingen.de\HIH\Public\Jorge\Immunofluorescence\Exp. 267\Apotome\72h 2	3	0.309208	1	1	3.41421	1	268
1	273	K136Q_I_01.czi	\\hih-fileserver.neurologie.uni-tuebingen.de\HIH\Public\Jorge\Immunofluorescence\Exp. 267\Apotome\72h 2	3	0.0265258	1	1	1	1	273
1	289	K136Q_I_01.czi	\\hih-fileserver.neurologie.uni-tuebingen.de\HIH\Public\Jorge\Immunofluorescence\Exp. 267\Apotome\72h 2	3	0.309208	1	1	3.41421	1	289
1	294	K136Q_I_01.czi	\\hih-fileserver.neurologie.uni-tuebingen.de\HIH\Public\Jorge\Immunofluorescence\Exp. 267\Apotome\72h 2	3	0.0265258	1	1	1	1	294
1	363	K136Q_I_01.czi	\\hih-fileserver.neurologie.uni-tuebingen.de\HIH\Public\Jorge\Immunofluorescence\Exp. 267\Apotome\72h 2	3	0.309208	1	1	3.41421	1	363
1	369	K136Q_I_01.czi	\\hih-fileserver.neurologie.uni-tuebingen.de\HIH\Public\Jorge\Immunofluorescence\Exp. 267\Apotome\72h 2	3	0.309208	1	1	3.41421	1	369
1	381	K136Q_I_01.czi	\\hih-fileserver.neurologie.uni-tuebingen.de\HIH\Public\Jorge\Immunofluorescence\Exp. 267\Apotome\72h 2	3	0.309208	1	1	3.41421	1	381
1	392	K136Q_I_01.czi	\\hih-fileserver.neurologie.uni-tuebingen.de\HIH\Public\Jorge\Immunofluorescence\Exp. 267\Apotome\72h 2	3	0.309208	1	1	3.41421	1	392
1	403	K136Q_I_01.czi	\\hih-fileserver.neurologie.uni-tuebingen.de\HIH\Public\Jorge\Immunofluorescence\Exp. 267\Apotome\72h 2	3	0.309208	1	1	3.41421	1	403
1	415	K136Q_I_01.czi	\\hih-fileserver.neurologie.uni-tuebingen.de\HIH\Public\Jorge\Immunofluorescence\Exp. 267\Apotome\72h 2	3	0.309208	1	1	3.41421	1	415
1	458	K136Q_I_01.czi	\\hih-fileserver.neurologie.uni-tuebingen.de\HIH\Public\Jorge\Immunofluorescence\Exp. 267\Apotome\72h 2	3	0.309208	1	1	3.41421	1	458
1	461	K136Q_I_01.czi	\\hih-fileserver.neurologie.uni-tuebingen.de\HIH\Public\Jorge\Immunofluorescence\Exp. 267\Apotome\72h 2	3	0.309208	1	1	3.41421	1	461
1	472	K136Q_I_01.czi	\\hih-fileserver.neurologie.uni-tuebingen.de\HIH\Public\Jorge\Immunofluorescence\Exp. 267\Apotome\72h 2	3	0.309208	1	1	3.41421	1	472
1	479	K136Q_I_01.czi	\\hih-fileserver.neurologie.uni-tuebingen.de\HIH\Public\Jorge\Immunofluorescence\Exp. 267\Apotome\72h 2	3	0.309208	1	1	3.41421	1	479
1	488	K136Q_I_01.czi	\\hih-fileserver.neurologie.uni-tuebingen.de\HIH\Public\Jorge\Immunofluorescence\Exp. 267\Apotome\72h 2	3	0.309208	1	1	3.41421	1	488
1	496	K136Q_I_01.czi	\\hih-fileserver.neurologie.uni-tuebingen.de\HIH\Public\Jorge\Immunofluorescence\Exp. 267\Apotome\72h 2	3	0.309208	1	1	3.41421	1	496
2	1	K136Q_I_02.czi	\\hih-fileserver.neurologie.uni-tuebingen.de\HIH\Public\Jorge\Immunofluorescence\Exp. 267\Apotome\72h 2	3	0.309208	1	1	3.41421	1	1
2	37	K136Q_I_02.czi	\\hih-fileserver.neurologie.uni-tuebingen.de\HIH\Public\Jorge\Immunofluorescence\Exp. 267\Apotome\72h 2	3	0.309208	1	1	3.41421	1	37
2	51	K136Q_I_02.czi	\\hih-fileserver.neurologie.uni-tuebingen.de\HIH\Public\Jorge\Immunofluorescence\Exp. 267\Apotome\72h 2	3	0.309208	1	1	3.41421	1	51
2	135	K136Q_I_02.czi	\\hih-fileserver.neurologie.uni-tuebingen.de\HIH\Public\Jorge\Immunofluorescence\Exp. 267\Apotome\72h 2	3	0.309208	1	1	3.41421	1	135
2	144	K136Q_I_02.czi	\\hih-fileserver.neurologie.uni-tuebingen.de\HIH\Public\Jorge\Immunofluorescence\Exp. 267\Apotome\72h 2	3	0.309208	1	1	3.41421	1	144
2	227	K136Q_I_02.czi	\\hih-fileserver.neurologie.uni-tuebingen.de\HIH\Public\Jorge\Immunofluorescence\Exp. 267\Apotome\72h 2	3	0.0265258	1	1	1	1	227
2	357	K136Q_I_02.czi	\\hih-fileserver.neurologie.uni-tuebingen.de\HIH\Public\Jorge\Immunofluorescence\Exp. 267\Apotome\72h 2	3	0.0265258	1	1	1	1	357
2	447	K136Q_I_02.czi	\\hih-fileserver.neurologie.uni-tuebingen.de\HIH\Public\Jorge\Immunofluorescence\Exp. 267\Apotome\72h 2	3	0.0265258	1	1	1	1	447
3	6	K136Q_I_03.czi	\\hih-fileserver.neurologie.uni-tuebingen.de\HIH\Public\Jorge\Immunofluorescence\Exp. 267\Apotome\72h 2	3	0.309208	1	1	3.41421	1	6
3	31	K136Q_I_03.czi	\\hih-fileserver.neurologie.uni-tuebingen.de\HIH\Public\Jorge\Immunofluorescence\Exp. 267\Apotome\72h 2	3	0.309208	1	1	3.41421	1	31
3	61	K136Q_I_03.czi	\\hih-fileserver.neurologie.uni-tuebingen.de\HIH\Public\Jorge\Immunofluorescence\Exp. 267\Apotome\72h 2	3	0.309208	1	1	3.41421	1	61
3	79	K136Q_I_03.czi	\\hih-fileserver.neurologie.uni-tuebingen.de\HIH\Public\Jorge\Immunofluorescence\Exp. 267\Apotome\72h 2	3	0.309208	1	1	3.41421	1	79
3	96	K136Q_I_03.czi	\\hih-fileserver.neurologie.uni-tuebingen.de\HIH\Public\Jorge\Immunofluorescence\Exp. 267\Apotome\72h 2	3	0.309208	1	1	3.41421	1	96
3	137	K136Q_I_03.czi	\\hih-fileserver.neurologie.uni-tuebingen.de\HIH\Public\Jorge\Immunofluorescence\Exp. 267\Apotome\72h 2	3	0.309208	1	1	3.41421	1	137
3	147	K136Q_I_03.czi	\\hih-fileserver.neurologie.uni-tuebingen.de\HIH\Public\Jorge\Immunofluorescence\Exp. 267\Apotome\72h 2	3	0.0265258	1	1	1	1	147
3	164	K136Q_I_03.czi	\\hih-fileserver.neurologie.uni-tuebingen.de\HIH\Public\Jorge\Immunofluorescence\Exp. 267\Apotome\72h 2	3	0.309208	1	1	3.41421	1	164
3	180	K136Q_I_03.czi	\\hih-fileserver.neurologie.uni-tuebingen.de\HIH\Public\Jorge\Immunofluorescence\Exp. 267\Apotome\72h 2	3	0.0265258	1	1	1	1	180
3	190	K136Q_I_03.czi	\\hih-fileserver.neurologie.uni-tuebingen.de\HIH\Public\Jorge\Immunofluorescence\Exp. 267\Apotome\72h 2	3	0.309208	1	1	3.41421	1	190
3	206	K136Q_I_03.czi	\\hih-fileserver.neurologie.uni-tuebingen.de\HIH\Public\Jorge\Immunofluorescence\Exp. 267\Apotome\72h 2	3	0.0265258	1	1	1	1	206
3	297	K136Q_I_03.czi	\\hih-fileserver.neurologie.uni-tuebingen.de\HIH\Public\Jorge\Immunofluorescence\Exp. 267\Apotome\72h 2	3	0.0265258	1	1	1	1	297
3	310	K136Q_I_03.czi	\\hih-fileserver.neurologie.uni-tuebingen.de\HIH\Public\Jorge\Immunofluorescence\Exp. 267\Apotome\72h 2	3	0.0265258	1	1	1	1	310
3	417	K136Q_I_03.czi	\\hih-fileserver.neurologie.uni-tuebingen.de\HIH\Public\Jorge\Immunofluorescence\Exp. 267\Apotome\72h 2	3	0.309208	1	1	3.41421	1	417
3	462	K136Q_I_03.czi	\\hih-fileserver.neurologie.uni-tuebingen.de\HIH\Public\Jorge\Immunofluorescence\Exp. 267\Apotome\72h 2	3	0.309208	1	1	3.41421	1	462
3	534	K136Q_I_03.czi	\\hih-fileserver.neurologie.uni-tuebingen.de\HIH\Public\Jorge\Immunofluorescence\Exp. 267\Apotome\72h 2	3	0.0265258	1	1	1	1	534
3	580	K136Q_I_03.czi	\\hih-fileserver.neurologie.uni-tuebingen.de\HIH\Public\Jorge\Immunofluorescence\Exp. 267\Apotome\72h 2	3	0.0265258	1	1	1	1	580
3	596	K136Q_I_03.czi	\\hih-fileserver.neurologie.uni-tuebingen.de\HIH\Public\Jorge\Immunofluorescence\Exp. 267\Apotome\72h 2	3	0.0265258	1	1	1	1	596
3	631	K136Q_I_03.czi	\\hih-fileserver.neurologie.uni-tuebingen.de\HIH\Public\Jorge\Immunofluorescence\Exp. 267\Apotome\72h 2	3	0.0265258	1	1	1	1	631
3	650	K136Q_I_03.czi	\\hih-fileserver.neurologie.uni-tuebingen.de\HIH\Public\Jorge\Immunofluorescence\Exp. 267\Apotome\72h 2	3	0.0265258	1	1	1	1	650
3	667	K136Q_I_03.czi	\\hih-fileserver.neurologie.uni-tuebingen.de\HIH\Public\Jorge\Immunofluorescence\Exp. 267\Apotome\72h 2	3	0.0265258	1	1	1	1	667
3	677	K136Q_I_03.czi	\\hih-fileserver.neurologie.uni-tuebingen.de\HIH\Public\Jorge\Immunofluorescence\Exp. 267\Apotome\72h 2	3	0.0265258	1	1	1	1	677
3	701	K136Q_I_03.czi	\\hih-fileserver.neurologie.uni-tuebingen.de\HIH\Public\Jorge\Immunofluorescence\Exp. 267\Apotome\72h 2	3	0.309208	1	1	3.41421	1	701
3	709	K136Q_I_03.czi	\\hih-fileserver.neurologie.uni-tuebingen.de\HIH\Public\Jorge\Immunofluorescence\Exp. 267\Apotome\72h 2	3	0.309208	1	1	3.41421	1	709
3	756	K136Q_I_03.czi	\\hih-fileserver.neurologie.uni-tuebingen.de\HIH\Public\Jorge\Immunofluorescence\Exp. 267\Apotome\72h 2	3	0.0265258	1	1	1	1	756
3	775	K136Q_I_03.czi	\\hih-fileserver.neurologie.uni-tuebingen.de\HIH\Public\Jorge\Immunofluorescence\Exp. 267\Apotome\72h 2	3	0.309208	1	1	3.41421	1	775
3	790	K136Q_I_03.czi	\\hih-fileserver.neurologie.uni-tuebingen.de\HIH\Public\Jorge\Immunofluorescence\Exp. 267\Apotome\72h 2	3	0.309208	1	1	3.41421	1	790
4	3	K136Q_I_04.czi	\\hih-fileserver.neurologie.uni-tuebingen.de\HIH\Public\Jorge\Immunofluorescence\Exp. 267\Apotome\72h 2	3	0.309208	1	1	3.41421	1	3
4	12	K136Q_I_04.czi	\\hih-fileserver.neurologie.uni-tuebingen.de\HIH\Public\Jorge\Immunofluorescence\Exp. 267\Apotome\72h 2	3	0.309208	1	1	3.41421	1	12
4	17	K136Q_I_04.czi	\\hih-fileserver.neurologie.uni-tuebingen.de\HIH\Public\Jorge\Immunofluorescence\Exp. 267\Apotome\72h 2	3	0.309208	1	1	3.41421	1	17
4	134	K136Q_I_04.czi	\\hih-fileserver.neurologie.uni-tuebingen.de\HIH\Public\Jorge\Immunofluorescence\Exp. 267\Apotome\72h 2	3	0.309208	1	1	3.41421	1	134
4	153	K136Q_I_04.czi	\\hih-fileserver.neurologie.uni-tuebingen.de\HIH\Public\Jorge\Immunofluorescence\Exp. 267\Apotome\72h 2	3	0.0265258	1	1	1	1	153
4	215	K136Q_I_04.czi	\\hih-fileserver.neurologie.uni-tuebingen.de\HIH\Public\Jorge\Immunofluorescence\Exp. 267\Apotome\72h 2	3	0.0265258	1	1	1	1	215
4	232	K136Q_I_04.czi	\\hih-fileserver.neurologie.uni-tuebingen.de\HIH\Public\Jorge\Immunofluorescence\Exp. 267\Apotome\72h 2	3	0.0265258	1	1	1	1	232
4	236	K136Q_I_04.czi	\\hih-fileserver.neurologie.uni-tuebingen.de\HIH\Public\Jorge\Immunofluorescence\Exp. 267\Apotome\72h 2	3	0.309208	1	1	3.41421	1	236
4	239	K136Q_I_04.czi	\\hih-fileserver.neurologie.uni-tuebingen.de\HIH\Public\Jorge\Immunofluorescence\Exp. 267\Apotome\72h 2	3	0.309208	1	1	3.41421	1	239
4	247	K136Q_I_04.czi	\\hih-fileserver.neurologie.uni-tuebingen.de\HIH\Public\Jorge\Immunofluorescence\Exp. 267\Apotome\72h 2	3	0.309208	1	1	3.41421	1	247
4	286	K136Q_I_04.czi	\\hih-fileserver.neurologie.uni-tuebingen.de\HIH\Public\Jorge\Immunofluorescence\Exp. 267\Apotome\72h 2	3	0.309208	1	1	3.41421	1	286
4	339	K136Q_I_04.czi	\\hih-fileserver.neurologie.uni-tuebingen.de\HIH\Public\Jorge\Immunofluorescence\Exp. 267\Apotome\72h 2	3	0.309208	1	1	3.41421	1	339
4	367	K136Q_I_04.czi	\\hih-fileserver.neurologie.uni-tuebingen.de\HIH\Public\Jorge\Immunofluorescence\Exp. 267\Apotome\72h 2	3	0.309208	1	1	3.41421	1	367
4	389	K136Q_I_04.czi	\\hih-fileserver.neurologie.uni-tuebingen.de\HIH\Public\Jorge\Immunofluorescence\Exp. 267\Apotome\72h 2	3	0.309208	1	1	3.41421	1	389
4	408	K136Q_I_04.czi	\\hih-fileserver.neurologie.uni-tuebingen.de\HIH\Public\Jorge\Immunofluorescence\Exp. 267\Apotome\72h 2	3	0.309208	1	1	3.41421	1	408
4	409	K136Q_I_04.czi	\\hih-fileserver.neurologie.uni-tuebingen.de\HIH\Public\Jorge\Immunofluorescence\Exp. 267\Apotome\72h 2	3	0.309208	1	1	3.41421	1	409
4	413	K136Q_I_04.czi	\\hih-fileserver.neurologie.uni-tuebingen.de\HIH\Public\Jorge\Immunofluorescence\Exp. 267\Apotome\72h 2	3	0.309208	1	1	3.41421	1	413
4	414	K136Q_I_04.czi	\\hih-fileserver.neurologie.uni-tuebingen.de\HIH\Public\Jorge\Immunofluorescence\Exp. 267\Apotome\72h 2	3	0.309208	1	1	3.41421	1	414
4	426	K136Q_I_04.czi	\\hih-fileserver.neurologie.uni-tuebingen.de\HIH\Public\Jorge\Immunofluorescence\Exp. 267\Apotome\72h 2	3	0.309208	1	1	3.41421	1	426
4	432	K136Q_I_04.czi	\\hih-fileserver.neurologie.uni-tuebingen.de\HIH\Public\Jorge\Immunofluorescence\Exp. 267\Apotome\72h 2	3	0.309208	1	1	3.41421	1	432
4	435	K136Q_I_04.czi	\\hih-fileserver.neurologie.uni-tuebingen.de\HIH\Public\Jorge\Immunofluorescence\Exp. 267\Apotome\72h 2	3	0.309208	1	1	3.41421	1	435
4	451	K136Q_I_04.czi	\\hih-fileserver.neurologie.uni-tuebingen.de\HIH\Public\Jorge\Immunofluorescence\Exp. 267\Apotome\72h 2	3	0.309208	1	1	3.41421	1	451
4	558	K136Q_I_04.czi	\\hih-fileserver.neurologie.uni-tuebingen.de\HIH\Public\Jorge\Immunofluorescence\Exp. 267\Apotome\72h 2	3	0.309208	1	1	3.41421	1	558
4	668	K136Q_I_04.czi	\\hih-fileserver.neurologie.uni-tuebingen.de\HIH\Public\Jorge\Immunofluorescence\Exp. 267\Apotome\72h 2	3	0.309208	1	1	3.41421	1	668
4	795	K136Q_I_04.czi	\\hih-fileserver.neurologie.uni-tuebingen.de\HIH\Public\Jorge\Immunofluorescence\Exp. 267\Apotome\72h 2	3	0.0265258	1	1	1	1	795
4	820	K136Q_I_04.czi	\\hih-fileserver.neurologie.uni-tuebingen.de\HIH\Public\Jorge\Immunofluorescence\Exp. 267\Apotome\72h 2	3	0.309208	1	1	3.41421	1	820
4	886	K136Q_I_04.czi	\\hih-fileserver.neurologie.uni-tuebingen.de\HIH\Public\Jorge\Immunofluorescence\Exp. 267\Apotome\72h 2	3	0.309208	1	1	3.41421	1	886
4	891	K136Q_I_04.czi	\\hih-fileserver.neurologie.uni-tuebingen.de\HIH\Public\Jorge\Immunofluorescence\Exp. 267\Apotome\72h 2	3	0.309208	1	1	3.41421	1	891
4	912	K136Q_I_04.czi	\\hih-fileserver.neurologie.uni-tuebingen.de\HIH\Public\Jorge\Immunofluorescence\Exp. 267\Apotome\72h 2	3	0.309208	1	1	3.41421	1	912
5	10	K136Q_I_05.czi	\\hih-fileserver.neurologie.uni-tuebingen.de\HIH\Public\Jorge\Immunofluorescence\Exp. 267\Apotome\72h 2	3	0.309208	1	1	3.41421	1	10
5	25	K136Q_I_05.czi	\\hih-fileserver.neurologie.uni-tuebingen.de\HIH\Public\Jorge\Immunofluorescence\Exp. 267\Apotome\72h 2	3	0.309208	1	1	3.41421	1	25
5	39	K136Q_I_05.czi	\\hih-fileserver.neurologie.uni-tuebingen.de\HIH\Public\Jorge\Immunofluorescence\Exp. 267\Apotome\72h 2	3	0.309208	1	1	3.41421	1	39
5	73	K136Q_I_05.czi	\\hih-fileserver.neurologie.uni-tuebingen.de\HIH\Public\Jorge\Immunofluorescence\Exp. 267\Apotome\72h 2	3	0.309208	1	1	3.41421	1	73
5	80	K136Q_I_05.czi	\\hih-fileserver.neurologie.uni-tuebingen.de\HIH\Public\Jorge\Immunofluorescence\Exp. 267\Apotome\72h 2	3	0.309208	1	1	3.41421	1	80
5	83	K136Q_I_05.czi	\\hih-fileserver.neurologie.uni-tuebingen.de\HIH\Public\Jorge\Immunofluorescence\Exp. 267\Apotome\72h 2	3	0.309208	1	1	3.41421	1	83
5	96	K136Q_I_05.czi	\\hih-fileserver.neurologie.uni-tuebingen.de\HIH\Public\Jorge\Immunofluorescence\Exp. 267\Apotome\72h 2	3	0.0265258	1	1	1	1	96
5	103	K136Q_I_05.czi	\\hih-fileserver.neurologie.uni-tuebingen.de\HIH\Public\Jorge\Immunofluorescence\Exp. 267\Apotome\72h 2	3	0.309208	1	1	3.41421	1	103
5	152	K136Q_I_05.czi	\\hih-fileserver.neurologie.uni-tuebingen.de\HIH\Public\Jorge\Immunofluorescence\Exp. 267\Apotome\72h 2	3	0.309208	1	1	3.41421	1	152
5	158	K136Q_I_05.czi	\\hih-fileserver.neurologie.uni-tuebingen.de\HIH\Public\Jorge\Immunofluorescence\Exp. 267\Apotome\72h 2	3	0.309208	1	1	3.41421	1	158
5	186	K136Q_I_05.czi	\\hih-fileserver.neurologie.uni-tuebingen.de\HIH\Public\Jorge\Immunofluorescence\Exp. 267\Apotome\72h 2	3	0.309208	1	1	3.41421	1	186
5	190	K136Q_I_05.czi	\\hih-fileserver.neurologie.uni-tuebingen.de\HIH\Public\Jorge\Immunofluorescence\Exp. 267\Apotome\72h 2	3	0.309208	1	1	3.41421	1	190
5	236	K136Q_I_05.czi	\\hih-fileserver.neurologie.uni-tuebingen.de\HIH\Public\Jorge\Immunofluorescence\Exp. 267\Apotome\72h 2	3	0.309208	1	1	3.41421	1	236
5	240	K136Q_I_05.czi	\\hih-fileserver.neurologie.uni-tuebingen.de\HIH\Public\Jorge\Immunofluorescence\Exp. 267\Apotome\72h 2	3	0.0265258	1	1	1	1	240
5	272	K136Q_I_05.czi	\\hih-fileserver.neurologie.uni-tuebingen.de\HIH\Public\Jorge\Immunofluorescence\Exp. 267\Apotome\72h 2	3	0.0265258	1	1	1	1	272
5	306	K136Q_I_05.czi	\\hih-fileserver.neurologie.uni-tuebingen.de\HIH\Public\Jorge\Immunofluorescence\Exp. 267\Apotome\72h 2	3	0.0265258	1	1	1	1	306
5	384	K136Q_I_05.czi	\\hih-fileserver.neurologie.uni-tuebingen.de\HIH\Public\Jorge\Immunofluorescence\Exp. 267\Apotome\72h 2	3	0.0265258	1	1	1	1	384
5	435	K136Q_I_05.czi	\\hih-fileserver.neurologie.uni-tuebingen.de\HIH\Public\Jorge\Immunofluorescence\Exp. 267\Apotome\72h 2	3	0.0265258	1	1	1	1	435
5	476	K136Q_I_05.czi	\\hih-fileserver.neurologie.uni-tuebingen.de\HIH\Public\Jorge\Immunofluorescence\Exp. 267\Apotome\72h 2	3	0.038651	1	1	1.20711	0.75	476
5	503	K136Q_I_05.czi	\\hih-fileserver.neurologie.uni-tuebingen.de\HIH\Public\Jorge\Immunofluorescence\Exp. 267\Apotome\72h 2	3	0.0265258	1	1	1	1	503
5	512	K136Q_I_05.czi	\\hih-fileserver.neurologie.uni-tuebingen.de\HIH\Public\Jorge\Immunofluorescence\Exp. 267\Apotome\72h 2	3	0.309208	1	1	3.41421	1	512
5	609	K136Q_I_05.czi	\\hih-fileserver.neurologie.uni-tuebingen.de\HIH\Public\Jorge\Immunofluorescence\Exp. 267\Apotome\72h 2	3	0.309208	1	1	3.41421	1	609
5	659	K136Q_I_05.czi	\\hih-fileserver.neurologie.uni-tuebingen.de\HIH\Public\Jorge\Immunofluorescence\Exp. 267\Apotome\72h 2	3	0.0265258	1	1	1	1	659
5	685	K136Q_I_05.czi	\\hih-fileserver.neurologie.uni-tuebingen.de\HIH\Public\Jorge\Immunofluorescence\Exp. 267\Apotome\72h 2	3	0.0265258	1	1	1	1	685
5	727	K136Q_I_05.czi	\\hih-fileserver.neurologie.uni-tuebingen.de\HIH\Public\Jorge\Immunofluorescence\Exp. 267\Apotome\72h 2	3	0.309208	1	1	3.41421	1	727
5	745	K136Q_I_05.czi	\\hih-fileserver.neurologie.uni-tuebingen.de\HIH\Public\Jorge\Immunofluorescence\Exp. 267\Apotome\72h 2	3	0.0265258	1	1	1	1	745
5	784	K136Q_I_05.czi	\\hih-fileserver.neurologie.uni-tuebingen.de\HIH\Public\Jorge\Immunofluorescence\Exp. 267\Apotome\72h 2	3	0.0265258	1	1	1	1	784
5	807	K136Q_I_05.czi	\\hih-fileserver.neurologie.uni-tuebingen.de\HIH\Public\Jorge\Immunofluorescence\Exp. 267\Apotome\72h 2	3	0.309208	1	1	3.41421	1	807
5	867	K136Q_I_05.czi	\\hih-fileserver.neurologie.uni-tuebingen.de\HIH\Public\Jorge\Immunofluorescence\Exp. 267\Apotome\72h 2	3	0.309208	1	1	3.41421	1	867
5	878	K136Q_I_05.czi	\\hih-fileserver.neurologie.uni-tuebingen.de\HIH\Public\Jorge\Immunofluorescence\Exp. 267\Apotome\72h 2	3	0.309208	1	1	3.41421	1	878
5	902	K136Q_I_05.czi	\\hih-fileserver.neurologie.uni-tuebingen.de\HIH\Public\Jorge\Immunofluorescence\Exp. 267\Apotome\72h 2	3	0.309208	1	1	3.41421	1	902
5	910	K136Q_I_05.czi	\\hih-fileserver.neurologie.uni-tuebingen.de\HIH\Public\Jorge\Immunofluorescence\Exp. 267\Apotome\72h 2	3	0.0265258	1	1	1	1	910
5	928	K136Q_I_05.czi	\\hih-fileserver.neurologie.uni-tuebingen.de\HIH\Public\Jorge\Immunofluorescence\Exp. 267\Apotome\72h 2	3	0.309208	1	1	3.41421	1	928
6	9	K136Q_I_06.czi	\\hih-fileserver.neurologie.uni-tuebingen.de\HIH\Public\Jorge\Immunofluorescence\Exp. 267\Apotome\72h 2	3	0.309208	1	1	3.41421	1	9
6	19	K136Q_I_06.czi	\\hih-fileserver.neurologie.uni-tuebingen.de\HIH\Public\Jorge\Immunofluorescence\Exp. 267\Apotome\72h 2	3	0.0265258	1	1	1	1	19
6	51	K136Q_I_06.czi	\\hih-fileserver.neurologie.uni-tuebingen.de\HIH\Public\Jorge\Immunofluorescence\Exp. 267\Apotome\72h 2	3	0.309208	1	1	3.41421	1	51
6	61	K136Q_I_06.czi	\\hih-fileserver.neurologie.uni-tuebingen.de\HIH\Public\Jorge\Immunofluorescence\Exp. 267\Apotome\72h 2	3	0.309208	1	1	3.41421	1	61
6	82	K136Q_I_06.czi	\\hih-fileserver.neurologie.uni-tuebingen.de\HIH\Public\Jorge\Immunofluorescence\Exp. 267\Apotome\72h 2	3	0.309208	1	1	3.41421	1	82
6	106	K136Q_I_06.czi	\\hih-fileserver.neurologie.uni-tuebingen.de\HIH\Public\Jorge\Immunofluorescence\Exp. 267\Apotome\72h 2	3	0.309208	1	1	3.41421	1	106
6	107	K136Q_I_06.czi	\\hih-fileserver.neurologie.uni-tuebingen.de\HIH\Public\Jorge\Immunofluorescence\Exp. 267\Apotome\72h 2	3	0.0265258	1	1	1	1	107
6	115	K136Q_I_06.czi	\\hih-fileserver.neurologie.uni-tuebingen.de\HIH\Public\Jorge\Immunofluorescence\Exp. 267\Apotome\72h 2	3	0.309208	1	1	3.41421	1	115
6	149	K136Q_I_06.czi	\\hih-fileserver.neurologie.uni-tuebingen.de\HIH\Public\Jorge\Immunofluorescence\Exp. 267\Apotome\72h 2	3	0.309208	1	1	3.41421	1	149
6	218	K136Q_I_06.czi	\\hih-fileserver.neurologie.uni-tuebingen.de\HIH\Public\Jorge\Immunofluorescence\Exp. 267\Apotome\72h 2	3	0.309208	1	1	3.41421	1	218
6	232	K136Q_I_06.czi	\\hih-fileserver.neurologie.uni-tuebingen.de\HIH\Public\Jorge\Immunofluorescence\Exp. 267\Apotome\72h 2	3	0.309208	1	1	3.41421	1	232
6	234	K136Q_I_06.czi	\\hih-fileserver.neurologie.uni-tuebingen.de\HIH\Public\Jorge\Immunofluorescence\Exp. 267\Apotome\72h 2	3	0.309208	1	1	3.41421	1	234
6	312	K136Q_I_06.czi	\\hih-fileserver.neurologie.uni-tuebingen.de\HIH\Public\Jorge\Immunofluorescence\Exp. 267\Apotome\72h 2	3	0.0265258	1	1	1	1	312
6	320	K136Q_I_06.czi	\\hih-fileserver.neurologie.uni-tuebingen.de\HIH\Public\Jorge\Immunofluorescence\Exp. 267\Apotome\72h 2	3	0.309208	1	1	3.41421	1	320
6	350	K136Q_I_06.czi	\\hih-fileserver.neurologie.uni-tuebingen.de\HIH\Public\Jorge\Immunofluorescence\Exp. 267\Apotome\72h 2	3	0.309208	1	1	3.41421	1	350
6	370	K136Q_I_06.czi	\\hih-fileserver.neurologie.uni-tuebingen.de\HIH\Public\Jorge\Immunofluorescence\Exp. 267\Apotome\72h 2	3	0.0265258	1	1	1	1	370
6	391	K136Q_I_06.czi	\\hih-fileserver.neurologie.uni-tuebingen.de\HIH\Public\Jorge\Immunofluorescence\Exp. 267\Apotome\72h 2	3	0.309208	1	1	3.41421	1	391
6	501	K136Q_I_06.czi	\\hih-fileserver.neurologie.uni-tuebingen.de\HIH\Public\Jorge\Immunofluorescence\Exp. 267\Apotome\72h 2	3	0.309208	1	1	3.41421	1	501
6	520	K136Q_I_06.czi	\\hih-fileserver.neurologie.uni-tuebingen.de\HIH\Public\Jorge\Immunofluorescence\Exp. 267\Apotome\72h 2	3	0.0265258	1	1	1	1	520
6	526	K136Q_I_06.czi	\\hih-fileserver.neurologie.uni-tuebingen.de\HIH\Public\Jorge\Immunofluorescence\Exp. 267\Apotome\72h 2	3	0.309208	1	1	3.41421	1	526
6	587	K136Q_I_06.czi	\\hih-fileserver.neurologie.uni-tuebingen.de\HIH\Public\Jorge\Immunofluorescence\Exp. 267\Apotome\72h 2	3	0.309208	1	1	3.41421	1	587
6	685	K136Q_I_06.czi	\\hih-fileserver.neurologie.uni-tuebingen.de\HIH\Public\Jorge\Immunofluorescence\Exp. 267\Apotome\72h 2	3	0.0265258	1	1	1	1	685
6	698	K136Q_I_06.czi	\\hih-fileserver.neurologie.uni-tuebingen.de\HIH\Public\Jorge\Immunofluorescence\Exp. 267\Apotome\72h 2	3	0.309208	1	1	3.41421	1	698
6	709	K136Q_I_06.czi	\\hih-fileserver.neurologie.uni-tuebingen.de\HIH\Public\Jorge\Immunofluorescence\Exp. 267\Apotome\72h 2	3	0.309208	1	1	3.41421	1	709
6	725	K136Q_I_06.czi	\\hih-fileserver.neurologie.uni-tuebingen.de\HIH\Public\Jorge\Immunofluorescence\Exp. 267\Apotome\72h 2	3	0.309208	1	1	3.41421	1	725
6	741	K136Q_I_06.czi	\\hih-fileserver.neurologie.uni-tuebingen.de\HIH\Public\Jorge\Immunofluorescence\Exp. 267\Apotome\72h 2	3	0.309208	1	1	3.41421	1	741
6	785	K136Q_I_06.czi	\\hih-fileserver.neurologie.uni-tuebingen.de\HIH\Public\Jorge\Immunofluorescence\Exp. 267\Apotome\72h 2	3	0.309208	1	1	3.41421	1	785
6	788	K136Q_I_06.czi	\\hih-fileserver.neurologie.uni-tuebingen.de\HIH\Public\Jorge\Immunofluorescence\Exp. 267\Apotome\72h 2	3	0.038651	1	1	1.20711	0.75	788
6	809	K136Q_I_06.czi	\\hih-fileserver.neurologie.uni-tuebingen.de\HIH\Public\Jorge\Immunofluorescence\Exp. 267\Apotome\72h 2	3	0.0265258	1	1	1	1	809
6	819	K136Q_I_06.czi	\\hih-fileserver.neurologie.uni-tuebingen.de\HIH\Public\Jorge\Immunofluorescence\Exp. 267\Apotome\72h 2	3	0.0265258	1	1	1	1	819
6	848	K136Q_I_06.czi	\\hih-fileserver.neurologie.uni-tuebingen.de\HIH\Public\Jorge\Immunofluorescence\Exp. 267\Apotome\72h 2	3	0.0265258	1	1	1	1	848
6	881	K136Q_I_06.czi	\\hih-fileserver.neurologie.uni-tuebingen.de\HIH\Public\Jorge\Immunofluorescence\Exp. 267\Apotome\72h 2	3	0.0265258	1	1	1	1	881
6	907	K136Q_I_06.czi	\\hih-fileserver.neurologie.uni-tuebingen.de\HIH\Public\Jorge\Immunofluorescence\Exp. 267\Apotome\72h 2	3	0.309208	1	1	3.41421	1	907
6	909	K136Q_I_06.czi	\\hih-fileserver.neurologie.uni-tuebingen.de\HIH\Public\Jorge\Immunofluorescence\Exp. 267\Apotome\72h 2	3	0.309208	1	1	3.41421	1	909
6	918	K136Q_I_06.czi	\\hih-fileserver.neurologie.uni-tuebingen.de\HIH\Public\Jorge\Immunofluorescence\Exp. 267\Apotome\72h 2	3	0.309208	1	1	3.41421	1	918
6	947	K136Q_I_06.czi	\\hih-fileserver.neurologie.uni-tuebingen.de\HIH\Public\Jorge\Immunofluorescence\Exp. 267\Apotome\72h 2	3	0.0265258	1	1	1	1	947
6	973	K136Q_I_06.czi	\\hih-fileserver.neurologie.uni-tuebingen.de\HIH\Public\Jorge\Immunofluorescence\Exp. 267\Apotome\72h 2	3	0.309208	1	1	3.41421	1	973
6	992	K136Q_I_06.czi	\\hih-fileserver.neurologie.uni-tuebingen.de\HIH\Public\Jorge\Immunofluorescence\Exp. 267\Apotome\72h 2	3	0.0265258	1	1	1	1	992
6	1039	K136Q_I_06.czi	\\hih-fileserver.neurologie.uni-tuebingen.de\HIH\Public\Jorge\Immunofluorescence\Exp. 267\Apotome\72h 2	3	0.309208	1	1	3.41421	1	1039
7	6	K136Q_I_07.czi	\\hih-fileserver.neurologie.uni-tuebingen.de\HIH\Public\Jorge\Immunofluorescence\Exp. 267\Apotome\72h 2	3	0.309208	1	1	3.41421	1	6
7	13	K136Q_I_07.czi	\\hih-fileserver.neurologie.uni-tuebingen.de\HIH\Public\Jorge\Immunofluorescence\Exp. 267\Apotome\72h 2	3	0.0265258	1	1	1	1	13
7	32	K136Q_I_07.czi	\\hih-fileserver.neurologie.uni-tuebingen.de\HIH\Public\Jorge\Immunofluorescence\Exp. 267\Apotome\72h 2	3	0.0265258	1	1	1	1	32
7	104	K136Q_I_07.czi	\\hih-fileserver.neurologie.uni-tuebingen.de\HIH\Public\Jorge\Immunofluorescence\Exp. 267\Apotome\72h 2	3	0.309208	1	1	3.41421	1	104
7	115	K136Q_I_07.czi	\\hih-fileserver.neurologie.uni-tuebingen.de\HIH\Public\Jorge\Immunofluorescence\Exp. 267\Apotome\72h 2	3	0.309208	1	1	3.41421	1	115
7	147	K136Q_I_07.czi	\\hih-fileserver.neurologie.uni-tuebingen.de\HIH\Public\Jorge\Immunofluorescence\Exp. 267\Apotome\72h 2	3	0.309208	1	1	3.41421	1	147
7	184	K136Q_I_07.czi	\\hih-fileserver.neurologie.uni-tuebingen.de\HIH\Public\Jorge\Immunofluorescence\Exp. 267\Apotome\72h 2	3	0.309208	1	1	3.41421	1	184
7	251	K136Q_I_07.czi	\\hih-fileserver.neurologie.uni-tuebingen.de\HIH\Public\Jorge\Immunofluorescence\Exp. 267\Apotome\72h 2	3	0.309208	1	1	3.41421	1	251
7	278	K136Q_I_07.czi	\\hih-fileserver.neurologie.uni-tuebingen.de\HIH\Public\Jorge\Immunofluorescence\Exp. 267\Apotome\72h 2	3	0.309208	1	1	3.41421	1	278
7	282	K136Q_I_07.czi	\\hih-fileserver.neurologie.uni-tuebingen.de\HIH\Public\Jorge\Immunofluorescence\Exp. 267\Apotome\72h 2	3	0.309208	1	1	3.41421	1	282
7	295	K136Q_I_07.czi	\\hih-fileserver.neurologie.uni-tuebingen.de\HIH\Public\Jorge\Immunofluorescence\Exp. 267\Apotome\72h 2	3	0.309208	1	1	3.41421	1	295
7	300	K136Q_I_07.czi	\\hih-fileserver.neurologie.uni-tuebingen.de\HIH\Public\Jorge\Immunofluorescence\Exp. 267\Apotome\72h 2	3	0.309208	1	1	3.41421	1	300
7	302	K136Q_I_07.czi	\\hih-fileserver.neurologie.uni-tuebingen.de\HIH\Public\Jorge\Immunofluorescence\Exp. 267\Apotome\72h 2	3	0.038651	1	1	1.20711	0.75	302
7	360	K136Q_I_07.czi	\\hih-fileserver.neurologie.uni-tuebingen.de\HIH\Public\Jorge\Immunofluorescence\Exp. 267\Apotome\72h 2	3	0.309208	1	1	3.41421	1	360
7	386	K136Q_I_07.czi	\\hih-fileserver.neurologie.uni-tuebingen.de\HIH\Public\Jorge\Immunofluorescence\Exp. 267\Apotome\72h 2	3	0.309208	1	1	3.41421	1	386
7	472	K136Q_I_07.czi	\\hih-fileserver.neurologie.uni-tuebingen.de\HIH\Public\Jorge\Immunofluorescence\Exp. 267\Apotome\72h 2	3	0.309208	1	1	3.41421	1	472
7	523	K136Q_I_07.czi	\\hih-fileserver.neurologie.uni-tuebingen.de\HIH\Public\Jorge\Immunofluorescence\Exp. 267\Apotome\72h 2	3	0.0265258	1	1	1	1	523
7	536	K136Q_I_07.czi	\\hih-fileserver.neurologie.uni-tuebingen.de\HIH\Public\Jorge\Immunofluorescence\Exp. 267\Apotome\72h 2	3	0.0265258	1	1	1	1	536
7	552	K136Q_I_07.czi	\\hih-fileserver.neurologie.uni-tuebingen.de\HIH\Public\Jorge\Immunofluorescence\Exp. 267\Apotome\72h 2	3	0.0265258	1	1	1	1	552
7	573	K136Q_I_07.czi	\\hih-fileserver.neurologie.uni-tuebingen.de\HIH\Public\Jorge\Immunofluorescence\Exp. 267\Apotome\72h 2	3	0.309208	1	1	3.41421	1	573
7	653	K136Q_I_07.czi	\\hih-fileserver.neurologie.uni-tuebingen.de\HIH\Public\Jorge\Immunofluorescence\Exp. 267\Apotome\72h 2	3	0.309208	1	1	3.41421	1	653
7	705	K136Q_I_07.czi	\\hih-fileserver.neurologie.uni-tuebingen.de\HIH\Public\Jorge\Immunofluorescence\Exp. 267\Apotome\72h 2	3	0.0265258	1	1	1	1	705
7	722	K136Q_I_07.czi	\\hih-fileserver.neurologie.uni-tuebingen.de\HIH\Public\Jorge\Immunofluorescence\Exp. 267\Apotome\72h 2	3	0.309208	1	1	3.41421	1	722
7	757	K136Q_I_07.czi	\\hih-fileserver.neurologie.uni-tuebingen.de\HIH\Public\Jorge\Immunofluorescence\Exp. 267\Apotome\72h 2	3	0.309208	1	1	3.41421	1	757
7	875	K136Q_I_07.czi	\\hih-fileserver.neurologie.uni-tuebingen.de\HIH\Public\Jorge\Immunofluorescence\Exp. 267\Apotome\72h 2	3	0.309208	1	1	3.41421	1	875
7	959	K136Q_I_07.czi	\\hih-fileserver.neurologie.uni-tuebingen.de\HIH\Public\Jorge\Immunofluorescence\Exp. 267\Apotome\72h 2	3	0.309208	1	1	3.41421	1	959
7	1009	K136Q_I_07.czi	\\hih-fileserver.neurologie.uni-tuebingen.de\HIH\Public\Jorge\Immunofluorescence\Exp. 267\Apotome\72h 2	3	0.309208	1	1	3.41421	1	1009
7	1037	K136Q_I_07.czi	\\hih-fileserver.neurologie.uni-tuebingen.de\HIH\Public\Jorge\Immunofluorescence\Exp. 267\Apotome\72h 2	3	0.0265258	1	1	1	1	1037
7	1106	K136Q_I_07.czi	\\hih-fileserver.neurologie.uni-tuebingen.de\HIH\Public\Jorge\Immunofluorescence\Exp. 267\Apotome\72h 2	3	0.0265258	1	1	1	1	1106
7	1248	K136Q_I_07.czi	\\hih-fileserver.neurologie.uni-tuebingen.de\HIH\Public\Jorge\Immunofluorescence\Exp. 267\Apotome\72h 2	3	0.309208	1	1	3.41421	1	1248
7	1255	K136Q_I_07.czi	\\hih-fileserver.neurologie.uni-tuebingen.de\HIH\Public\Jorge\Immunofluorescence\Exp. 267\Apotome\72h 2	3	0.309208	1	1	3.41421	1	1255
7	1260	K136Q_I_07.czi	\\hih-fileserver.neurologie.uni-tuebingen.de\HIH\Public\Jorge\Immunofluorescence\Exp. 267\Apotome\72h 2	3	0.0265258	1	1	1	1	1260
7	1375	K136Q_I_07.czi	\\hih-fileserver.neurologie.uni-tuebingen.de\HIH\Public\Jorge\Immunofluorescence\Exp. 267\Apotome\72h 2	3	0.0265258	1	1	1	1	1375
8	55	K136Q_I_08.czi	\\hih-fileserver.neurologie.uni-tuebingen.de\HIH\Public\Jorge\Immunofluorescence\Exp. 267\Apotome\72h 2	3	0.0265258	1	1	1	1	55
8	107	K136Q_I_08.czi	\\hih-fileserver.neurologie.uni-tuebingen.de\HIH\Public\Jorge\Immunofluorescence\Exp. 267\Apotome\72h 2	3	0.309208	1	1	3.41421	1	107
8	186	K136Q_I_08.czi	\\hih-fileserver.neurologie.uni-tuebingen.de\HIH\Public\Jorge\Immunofluorescence\Exp. 267\Apotome\72h 2	3	0.309208	1	1	3.41421	1	186
8	224	K136Q_I_08.czi	\\hih-fileserver.neurologie.uni-tuebingen.de\HIH\Public\Jorge\Immunofluorescence\Exp. 267\Apotome\72h 2	3	0.309208	1	1	3.41421	1	224
8	257	K136Q_I_08.czi	\\hih-fileserver.neurologie.uni-tuebingen.de\HIH\Public\Jorge\Immunofluorescence\Exp. 267\Apotome\72h 2	3	0.309208	1	1	3.41421	1	257
8	304	K136Q_I_08.czi	\\hih-fileserver.neurologie.uni-tuebingen.de\HIH\Public\Jorge\Immunofluorescence\Exp. 267\Apotome\72h 2	3	0.309208	1	1	3.41421	1	304
8	394	K136Q_I_08.czi	\\hih-fileserver.neurologie.uni-tuebingen.de\HIH\Public\Jorge\Immunofluorescence\Exp. 267\Apotome\72h 2	3	0.0265258	1	1	1	1	394
8	428	K136Q_I_08.czi	\\hih-fileserver.neurologie.uni-tuebingen.de\HIH\Public\Jorge\Immunofluorescence\Exp. 267\Apotome\72h 2	3	0.0265258	1	1	1	1	428
8	512	K136Q_I_08.czi	\\hih-fileserver.neurologie.uni-tuebingen.de\HIH\Public\Jorge\Immunofluorescence\Exp. 267\Apotome\72h 2	3	0.0265258	1	1	1	1	512
8	522	K136Q_I_08.czi	\\hih-fileserver.neurologie.uni-tuebingen.de\HIH\Public\Jorge\Immunofluorescence\Exp. 267\Apotome\72h 2	3	0.309208	1	1	3.41421	1	522
8	554	K136Q_I_08.czi	\\hih-fileserver.neurologie.uni-tuebingen.de\HIH\Public\Jorge\Immunofluorescence\Exp. 267\Apotome\72h 2	3	0.309208	1	1	3.41421	1	554
8	579	K136Q_I_08.czi	\\hih-fileserver.neurologie.uni-tuebingen.de\HIH\Public\Jorge\Immunofluorescence\Exp. 267\Apotome\72h 2	3	0.309208	1	1	3.41421	1	579
8	580	K136Q_I_08.czi	\\hih-fileserver.neurologie.uni-tuebingen.de\HIH\Public\Jorge\Immunofluorescence\Exp. 267\Apotome\72h 2	3	0.309208	1	1	3.41421	1	580
8	583	K136Q_I_08.czi	\\hih-fileserver.neurologie.uni-tuebingen.de\HIH\Public\Jorge\Immunofluorescence\Exp. 267\Apotome\72h 2	3	0.0265258	1	1	1	1	583
8	584	K136Q_I_08.czi	\\hih-fileserver.neurologie.uni-tuebingen.de\HIH\Public\Jorge\Immunofluorescence\Exp. 267\Apotome\72h 2	3	0.309208	1	1	3.41421	1	584
8	601	K136Q_I_08.czi	\\hih-fileserver.neurologie.uni-tuebingen.de\HIH\Public\Jorge\Immunofluorescence\Exp. 267\Apotome\72h 2	3	0.309208	1	1	3.41421	1	601
8	622	K136Q_I_08.czi	\\hih-fileserver.neurologie.uni-tuebingen.de\HIH\Public\Jorge\Immunofluorescence\Exp. 267\Apotome\72h 2	3	0.309208	1	1	3.41421	1	622
8	656	K136Q_I_08.czi	\\hih-fileserver.neurologie.uni-tuebingen.de\HIH\Public\Jorge\Immunofluorescence\Exp. 267\Apotome\72h 2	3	0.309208	1	1	3.41421	1	656
8	667	K136Q_I_08.czi	\\hih-fileserver.neurologie.uni-tuebingen.de\HIH\Public\Jorge\Immunofluorescence\Exp. 267\Apotome\72h 2	3	0.0265258	1	1	1	1	667
8	687	K136Q_I_08.czi	\\hih-fileserver.neurologie.uni-tuebingen.de\HIH\Public\Jorge\Immunofluorescence\Exp. 267\Apotome\72h 2	3	0.309208	1	1	3.41421	1	687
9	4	K136Q_I_09.czi	\\hih-fileserver.neurologie.uni-tuebingen.de\HIH\Public\Jorge\Immunofluorescence\Exp. 267\Apotome\72h 2	3	0.309208	1	1	3.41421	1	4
9	6	K136Q_I_09.czi	\\hih-fileserver.neurologie.uni-tuebingen.de\HIH\Public\Jorge\Immunofluorescence\Exp. 267\Apotome\72h 2	3	0.309208	1	1	3.41421	1	6
9	18	K136Q_I_09.czi	\\hih-fileserver.neurologie.uni-tuebingen.de\HIH\Public\Jorge\Immunofluorescence\Exp. 267\Apotome\72h 2	3	0.309208	1	1	3.41421	1	18
9	27	K136Q_I_09.czi	\\hih-fileserver.neurologie.uni-tuebingen.de\HIH\Public\Jorge\Immunofluorescence\Exp. 267\Apotome\72h 2	3	0.309208	1	1	3.41421	1	27
9	39	K136Q_I_09.czi	\\hih-fileserver.neurologie.uni-tuebingen.de\HIH\Public\Jorge\Immunofluorescence\Exp. 267\Apotome\72h 2	3	0.309208	1	1	3.41421	1	39
9	45	K136Q_I_09.czi	\\hih-fileserver.neurologie.uni-tuebingen.de\HIH\Public\Jorge\Immunofluorescence\Exp. 267\Apotome\72h 2	3	0.309208	1	1	3.41421	1	45
9	56	K136Q_I_09.czi	\\hih-fileserver.neurologie.uni-tuebingen.de\HIH\Public\Jorge\Immunofluorescence\Exp. 267\Apotome\72h 2	3	0.309208	1	1	3.41421	1	56
9	58	K136Q_I_09.czi	\\hih-fileserver.neurologie.uni-tuebingen.de\HIH\Public\Jorge\Immunofluorescence\Exp. 267\Apotome\72h 2	3	0.309208	1	1	3.41421	1	58
9	71	K136Q_I_09.czi	\\hih-fileserver.neurologie.uni-tuebingen.de\HIH\Public\Jorge\Immunofluorescence\Exp. 267\Apotome\72h 2	3	0.309208	1	1	3.41421	1	71
9	72	K136Q_I_09.czi	\\hih-fileserver.neurologie.uni-tuebingen.de\HIH\Public\Jorge\Immunofluorescence\Exp. 267\Apotome\72h 2	3	0.309208	1	1	3.41421	1	72
9	84	K136Q_I_09.czi	\\hih-fileserver.neurologie.uni-tuebingen.de\HIH\Public\Jorge\Immunofluorescence\Exp. 267\Apotome\72h 2	3	0.309208	1	1	3.41421	1	84
9	101	K136Q_I_09.czi	\\hih-fileserver.neurologie.uni-tuebingen.de\HIH\Public\Jorge\Immunofluorescence\Exp. 267\Apotome\72h 2	3	0.309208	1	1	3.41421	1	101
9	118	K136Q_I_09.czi	\\hih-fileserver.neurologie.uni-tuebingen.de\HIH\Public\Jorge\Immunofluorescence\Exp. 267\Apotome\72h 2	3	0.309208	1	1	3.41421	1	118
9	136	K136Q_I_09.czi	\\hih-fileserver.neurologie.uni-tuebingen.de\HIH\Public\Jorge\Immunofluorescence\Exp. 267\Apotome\72h 2	3	0.309208	1	1	3.41421	1	136
9	141	K136Q_I_09.czi	\\hih-fileserver.neurologie.uni-tuebingen.de\HIH\Public\Jorge\Immunofluorescence\Exp. 267\Apotome\72h 2	3	0.0265258	1	1	1	1	141
9	195	K136Q_I_09.czi	\\hih-fileserver.neurologie.uni-tuebingen.de\HIH\Public\Jorge\Immunofluorescence\Exp. 267\Apotome\72h 2	3	0.309208	1	1	3.41421	1	195
9	212	K136Q_I_09.czi	\\hih-fileserver.neurologie.uni-tuebingen.de\HIH\Public\Jorge\Immunofluorescence\Exp. 267\Apotome\72h 2	3	0.309208	1	1	3.41421	1	212
9	237	K136Q_I_09.czi	\\hih-fileserver.neurologie.uni-tuebingen.de\HIH\Public\Jorge\Immunofluorescence\Exp. 267\Apotome\72h 2	3	0.309208	1	1	3.41421	1	237
9	285	K136Q_I_09.czi	\\hih-fileserver.neurologie.uni-tuebingen.de\HIH\Public\Jorge\Immunofluorescence\Exp. 267\Apotome\72h 2	3	0.309208	1	1	3.41421	1	285
9	292	K136Q_I_09.czi	\\hih-fileserver.neurologie.uni-tuebingen.de\HIH\Public\Jorge\Immunofluorescence\Exp. 267\Apotome\72h 2	3	0.309208	1	1	3.41421	1	292
9	314	K136Q_I_09.czi	\\hih-fileserver.neurologie.uni-tuebingen.de\HIH\Public\Jorge\Immunofluorescence\Exp. 267\Apotome\72h 2	3	0.309208	1	1	3.41421	1	314
9	336	K136Q_I_09.czi	\\hih-fileserver.neurologie.uni-tuebingen.de\HIH\Public\Jorge\Immunofluorescence\Exp. 267\Apotome\72h 2	3	0.309208	1	1	3.41421	1	336
9	374	K136Q_I_09.czi	\\hih-fileserver.neurologie.uni-tuebingen.de\HIH\Public\Jorge\Immunofluorescence\Exp. 267\Apotome\72h 2	3	0.309208	1	1	3.41421	1	374
9	412	K136Q_I_09.czi	\\hih-fileserver.neurologie.uni-tuebingen.de\HIH\Public\Jorge\Immunofluorescence\Exp. 267\Apotome\72h 2	3	0.309208	1	1	3.41421	1	412
9	417	K136Q_I_09.czi	\\hih-fileserver.neurologie.uni-tuebingen.de\HIH\Public\Jorge\Immunofluorescence\Exp. 267\Apotome\72h 2	3	0.309208	1	1	3.41421	1	417
9	429	K136Q_I_09.czi	\\hih-fileserver.neurologie.uni-tuebingen.de\HIH\Public\Jorge\Immunofluorescence\Exp. 267\Apotome\72h 2	3	0.309208	1	1	3.41421	1	429
9	436	K136Q_I_09.czi	\\hih-fileserver.neurologie.uni-tuebingen.de\HIH\Public\Jorge\Immunofluorescence\Exp. 267\Apotome\72h 2	3	0.309208	1	1	3.41421	1	436
9	451	K136Q_I_09.czi	\\hih-fileserver.neurologie.uni-tuebingen.de\HIH\Public\Jorge\Immunofluorescence\Exp. 267\Apotome\72h 2	3	0.309208	1	1	3.41421	1	451
9	467	K136Q_I_09.czi	\\hih-fileserver.neurologie.uni-tuebingen.de\HIH\Public\Jorge\Immunofluorescence\Exp. 267\Apotome\72h 2	3	0.309208	1	1	3.41421	1	467
9	482	K136Q_I_09.czi	\\hih-fileserver.neurologie.uni-tuebingen.de\HIH\Public\Jorge\Immunofluorescence\Exp. 267\Apotome\72h 2	3	0.309208	1	1	3.41421	1	482
9	516	K136Q_I_09.czi	\\hih-fileserver.neurologie.uni-tuebingen.de\HIH\Public\Jorge\Immunofluorescence\Exp. 267\Apotome\72h 2	3	0.309208	1	1	3.41421	1	516
9	538	K136Q_I_09.czi	\\hih-fileserver.neurologie.uni-tuebingen.de\HIH\Public\Jorge\Immunofluorescence\Exp. 267\Apotome\72h 2	3	0.309208	1	1	3.41421	1	538
9	631	K136Q_I_09.czi	\\hih-fileserver.neurologie.uni-tuebingen.de\HIH\Public\Jorge\Immunofluorescence\Exp. 267\Apotome\72h 2	3	0.309208	1	1	3.41421	1	631
9	638	K136Q_I_09.czi	\\hih-fileserver.neurologie.uni-tuebingen.de\HIH\Public\Jorge\Immunofluorescence\Exp. 267\Apotome\72h 2	3	0.309208	1	1	3.41421	1	638
9	645	K136Q_I_09.czi	\\hih-fileserver.neurologie.uni-tuebingen.de\HIH\Public\Jorge\Immunofluorescence\Exp. 267\Apotome\72h 2	3	0.309208	1	1	3.41421	1	645
9	679	K136Q_I_09.czi	\\hih-fileserver.neurologie.uni-tuebingen.de\HIH\Public\Jorge\Immunofluorescence\Exp. 267\Apotome\72h 2	3	0.309208	1	1	3.41421	1	679
9	699	K136Q_I_09.czi	\\hih-fileserver.neurologie.uni-tuebingen.de\HIH\Public\Jorge\Immunofluorescence\Exp. 267\Apotome\72h 2	3	0.309208	1	1	3.41421	1	699
9	709	K136Q_I_09.czi	\\hih-fileserver.neurologie.uni-tuebingen.de\HIH\Public\Jorge\Immunofluorescence\Exp. 267\Apotome\72h 2	3	0.0265258	1	1	1	1	709
9	716	K136Q_I_09.czi	\\hih-fileserver.neurologie.uni-tuebingen.de\HIH\Public\Jorge\Immunofluorescence\Exp. 267\Apotome\72h 2	3	0.309208	1	1	3.41421	1	716
9	737	K136Q_I_09.czi	\\hih-fileserver.neurologie.uni-tuebingen.de\HIH\Public\Jorge\Immunofluorescence\Exp. 267\Apotome\72h 2	3	0.309208	1	1	3.41421	1	737
9	755	K136Q_I_09.czi	\\hih-fileserver.neurologie.uni-tuebingen.de\HIH\Public\Jorge\Immunofluorescence\Exp. 267\Apotome\72h 2	3	0.309208	1	1	3.41421	1	755
9	810	K136Q_I_09.czi	\\hih-fileserver.neurologie.uni-tuebingen.de\HIH\Public\Jorge\Immunofluorescence\Exp. 267\Apotome\72h 2	3	0.309208	1	1	3.41421	1	810
9	819	K136Q_I_09.czi	\\hih-fileserver.neurologie.uni-tuebingen.de\HIH\Public\Jorge\Immunofluorescence\Exp. 267\Apotome\72h 2	3	0.0265258	1	1	1	1	819
9	849	K136Q_I_09.czi	\\hih-fileserver.neurologie.uni-tuebingen.de\HIH\Public\Jorge\Immunofluorescence\Exp. 267\Apotome\72h 2	3	0.309208	1	1	3.41421	1	849
9	877	K136Q_I_09.czi	\\hih-fileserver.neurologie.uni-tuebingen.de\HIH\Public\Jorge\Immunofluorescence\Exp. 267\Apotome\72h 2	3	0.309208	1	1	3.41421	1	877
9	891	K136Q_I_09.czi	\\hih-fileserver.neurologie.uni-tuebingen.de\HIH\Public\Jorge\Immunofluorescence\Exp. 267\Apotome\72h 2	3	0.309208	1	1	3.41421	1	891
9	910	K136Q_I_09.czi	\\hih-fileserver.neurologie.uni-tuebingen.de\HIH\Public\Jorge\Immunofluorescence\Exp. 267\Apotome\72h 2	3	0.309208	1	1	3.41421	1	910
9	1033	K136Q_I_09.czi	\\hih-fileserver.neurologie.uni-tuebingen.de\HIH\Public\Jorge\Immunofluorescence\Exp. 267\Apotome\72h 2	3	0.0265258	1	1	1	1	1033
9	1127	K136Q_I_09.czi	\\hih-fileserver.neurologie.uni-tuebingen.de\HIH\Public\Jorge\Immunofluorescence\Exp. 267\Apotome\72h 2	3	0.309208	1	1	3.41421	1	1127
9	1168	K136Q_I_09.czi	\\hih-fileserver.neurologie.uni-tuebingen.de\HIH\Public\Jorge\Immunofluorescence\Exp. 267\Apotome\72h 2	3	0.309208	1	1	3.41421	1	1168
9	1301	K136Q_I_09.czi	\\hih-fileserver.neurologie.uni-tuebingen.de\HIH\Public\Jorge\Immunofluorescence\Exp. 267\Apotome\72h 2	3	0.309208	1	1	3.41421	1	1301
9	1331	K136Q_I_09.czi	\\hih-fileserver.neurologie.uni-tuebingen.de\HIH\Public\Jorge\Immunofluorescence\Exp. 267\Apotome\72h 2	3	0.309208	1	1	3.41421	1	1331
9	1332	K136Q_I_09.czi	\\hih-fileserver.neurologie.uni-tuebingen.de\HIH\Public\Jorge\Immunofluorescence\Exp. 267\Apotome\72h 2	3	0.309208	1	1	3.41421	1	1332
9	1370	K136Q_I_09.czi	\\hih-fileserver.neurologie.uni-tuebingen.de\HIH\Public\Jorge\Immunofluorescence\Exp. 267\Apotome\72h 2	3	0.309208	1	1	3.41421	1	1370
9	1372	K136Q_I_09.czi	\\hih-fileserver.neurologie.uni-tuebingen.de\HIH\Public\Jorge\Immunofluorescence\Exp. 267\Apotome\72h 2	3	0.309208	1	1	3.41421	1	1372
9	1414	K136Q_I_09.czi	\\hih-fileserver.neurologie.uni-tuebingen.de\HIH\Public\Jorge\Immunofluorescence\Exp. 267\Apotome\72h 2	3	0.309208	1	1	3.41421	1	1414
9	1420	K136Q_I_09.czi	\\hih-fileserver.neurologie.uni-tuebingen.de\HIH\Public\Jorge\Immunofluorescence\Exp. 267\Apotome\72h 2	3	0.309208	1	1	3.41421	1	1420
9	1438	K136Q_I_09.czi	\\hih-fileserver.neurologie.uni-tuebingen.de\HIH\Public\Jorge\Immunofluorescence\Exp. 267\Apotome\72h 2	3	0.309208	1	1	3.41421	1	1438
9	1450	K136Q_I_09.czi	\\hih-fileserver.neurologie.uni-tuebingen.de\HIH\Public\Jorge\Immunofluorescence\Exp. 267\Apotome\72h 2	3	0.038651	1	1	1.20711	0.75	1450
9	1472	K136Q_I_09.czi	\\hih-fileserver.neurologie.uni-tuebingen.de\HIH\Public\Jorge\Immunofluorescence\Exp. 267\Apotome\72h 2	3	0.309208	1	1	3.41421	1	1472
9	1485	K136Q_I_09.czi	\\hih-fileserver.neurologie.uni-tuebingen.de\HIH\Public\Jorge\Immunofluorescence\Exp. 267\Apotome\72h 2	3	0.309208	1	1	3.41421	1	1485
9	1494	K136Q_I_09.czi	\\hih-fileserver.neurologie.uni-tuebingen.de\HIH\Public\Jorge\Immunofluorescence\Exp. 267\Apotome\72h 2	3	0.309208	1	1	3.41421	1	1494
9	1521	K136Q_I_09.czi	\\hih-fileserver.neurologie.uni-tuebingen.de\HIH\Public\Jorge\Immunofluorescence\Exp. 267\Apotome\72h 2	3	0.309208	1	1	3.41421	1	1521
9	1559	K136Q_I_09.czi	\\hih-fileserver.neurologie.uni-tuebingen.de\HIH\Public\Jorge\Immunofluorescence\Exp. 267\Apotome\72h 2	3	0.309208	1	1	3.41421	1	1559
9	1586	K136Q_I_09.czi	\\hih-fileserver.neurologie.uni-tuebingen.de\HIH\Public\Jorge\Immunofluorescence\Exp. 267\Apotome\72h 2	3	0.309208	1	1	3.41421	1	1586
9	1593	K136Q_I_09.czi	\\hih-fileserver.neurologie.uni-tuebingen.de\HIH\Public\Jorge\Immunofluorescence\Exp. 267\Apotome\72h 2	3	0.309208	1	1	3.41421	1	1593
9	1595	K136Q_I_09.czi	\\hih-fileserver.neurologie.uni-tuebingen.de\HIH\Public\Jorge\Immunofluorescence\Exp. 267\Apotome\72h 2	3	0.309208	1	1	3.41421	1	1595
9	1611	K136Q_I_09.czi	\\hih-fileserver.neurologie.uni-tuebingen.de\HIH\Public\Jorge\Immunofluorescence\Exp. 267\Apotome\72h 2	3	0.309208	1	1	3.41421	1	1611
9	1667	K136Q_I_09.czi	\\hih-fileserver.neurologie.uni-tuebingen.de\HIH\Public\Jorge\Immunofluorescence\Exp. 267\Apotome\72h 2	3	0.309208	1	1	3.41421	1	1667
9	1671	K136Q_I_09.czi	\\hih-fileserver.neurologie.uni-tuebingen.de\HIH\Public\Jorge\Immunofluorescence\Exp. 267\Apotome\72h 2	3	0.309208	1	1	3.41421	1	1671
1	1	K136Q_I_01.czi	\\hih-fileserver.neurologie.uni-tuebingen.de\HIH\Public\Jorge\Immunofluorescence\Exp. 267\Apotome\72h 2	4	0.31831	1	1	4	1	1
1	3	K136Q_I_01.czi	\\hih-fileserver.neurologie.uni-tuebingen.de\HIH\Public\Jorge\Immunofluorescence\Exp. 267\Apotome\72h 2	4	0.31831	1	1	4	1	3
1	37	K136Q_I_01.czi	\\hih-fileserver.neurologie.uni-tuebingen.de\HIH\Public\Jorge\Immunofluorescence\Exp. 267\Apotome\72h 2	4	0.31831	1	1	4	1	37
1	52	K136Q_I_01.czi	\\hih-fileserver.neurologie.uni-tuebingen.de\HIH\Public\Jorge\Immunofluorescence\Exp. 267\Apotome\72h 2	4	0.424876	1	1	4.62132	1	52
1	64	K136Q_I_01.czi	\\hih-fileserver.neurologie.uni-tuebingen.de\HIH\Public\Jorge\Immunofluorescence\Exp. 267\Apotome\72h 2	4	0.31831	1	1	4	1	64
1	85	K136Q_I_01.czi	\\hih-fileserver.neurologie.uni-tuebingen.de\HIH\Public\Jorge\Immunofluorescence\Exp. 267\Apotome\72h 2	4	0.31831	1	1	4	1	85
1	116	K136Q_I_01.czi	\\hih-fileserver.neurologie.uni-tuebingen.de\HIH\Public\Jorge\Immunofluorescence\Exp. 267\Apotome\72h 2	4	0.387647	1	1	4.41421	1	116
1	162	K136Q_I_01.czi	\\hih-fileserver.neurologie.uni-tuebingen.de\HIH\Public\Jorge\Immunofluorescence\Exp. 267\Apotome\72h 2	4	0.231906	1	1	3.41421	0.571429	162
1	190	K136Q_I_01.czi	\\hih-fileserver.neurologie.uni-tuebingen.de\HIH\Public\Jorge\Immunofluorescence\Exp. 267\Apotome\72h 2	4	0.31831	1	1	4	1	190
1	220	K136Q_I_01.czi	\\hih-fileserver.neurologie.uni-tuebingen.de\HIH\Public\Jorge\Immunofluorescence\Exp. 267\Apotome\72h 2	4	0.31831	1	1	4	1	220
1	263	K136Q_I_01.czi	\\hih-fileserver.neurologie.uni-tuebingen.de\HIH\Public\Jorge\Immunofluorescence\Exp. 267\Apotome\72h 2	4	0.204624	1	1	3.20711	0.8	263
1	269	K136Q_I_01.czi	\\hih-fileserver.neurologie.uni-tuebingen.de\HIH\Public\Jorge\Immunofluorescence\Exp. 267\Apotome\72h 2	4	0.31831	1	1	4	1	269
1	298	K136Q_I_01.czi	\\hih-fileserver.neurologie.uni-tuebingen.de\HIH\Public\Jorge\Immunofluorescence\Exp. 267\Apotome\72h 2	4	0.31831	1	1	4	1	298
1	306	K136Q_I_01.czi	\\hih-fileserver.neurologie.uni-tuebingen.de\HIH\Public\Jorge\Immunofluorescence\Exp. 267\Apotome\72h 2	4	0.387647	1	1	4.41421	1	306
1	335	K136Q_I_01.czi	\\hih-fileserver.neurologie.uni-tuebingen.de\HIH\Public\Jorge\Immunofluorescence\Exp. 267\Apotome\72h 2	4	0.31831	1	1	4	1	335
1	353	K136Q_I_01.czi	\\hih-fileserver.neurologie.uni-tuebingen.de\HIH\Public\Jorge\Immunofluorescence\Exp. 267\Apotome\72h 2	4	0.31831	1	1	4	1	353
1	383	K136Q_I_01.czi	\\hih-fileserver.neurologie.uni-tuebingen.de\HIH\Public\Jorge\Immunofluorescence\Exp. 267\Apotome\72h 2	4	0.204624	1	1	3.20711	0.8	383
1	420	K136Q_I_01.czi	\\hih-fileserver.neurologie.uni-tuebingen.de\HIH\Public\Jorge\Immunofluorescence\Exp. 267\Apotome\72h 2	4	0.31831	1	1	4	1	420
1	427	K136Q_I_01.czi	\\hih-fileserver.neurologie.uni-tuebingen.de\HIH\Public\Jorge\Immunofluorescence\Exp. 267\Apotome\72h 2	4	0.424876	1	1	4.62132	1	427
1	447	K136Q_I_01.czi	\\hih-fileserver.neurologie.uni-tuebingen.de\HIH\Public\Jorge\Immunofluorescence\Exp. 267\Apotome\72h 2	4	0.31831	1	1	4	1	447
1	463	K136Q_I_01.czi	\\hih-fileserver.neurologie.uni-tuebingen.de\HIH\Public\Jorge\Immunofluorescence\Exp. 267\Apotome\72h 2	4	0.387647	1	1	4.41421	1	463
1	504	K136Q_I_01.czi	\\hih-fileserver.neurologie.uni-tuebingen.de\HIH\Public\Jorge\Immunofluorescence\Exp. 267\Apotome\72h 2	4	0.31831	1	1	4	1	504
2	2	K136Q_I_02.czi	\\hih-fileserver.neurologie.uni-tuebingen.de\HIH\Public\Jorge\Immunofluorescence\Exp. 267\Apotome\72h 2	4	0.387647	1	1	4.41421	1	2
2	3	K136Q_I_02.czi	\\hih-fileserver.neurologie.uni-tuebingen.de\HIH\Public\Jorge\Immunofluorescence\Exp. 267\Apotome\72h 2	4	0.31831	1	1	4	1	3
2	7	K136Q_I_02.czi	\\hih-fileserver.neurologie.uni-tuebingen.de\HIH\Public\Jorge\Immunofluorescence\Exp. 267\Apotome\72h 2	4	0.31831	1	1	4	1	7
2	9	K136Q_I_02.czi	\\hih-fileserver.neurologie.uni-tuebingen.de\HIH\Public\Jorge\Immunofluorescence\Exp. 267\Apotome\72h 2	4	0.31831	1	1	4	1	9
2	21	K136Q_I_02.czi	\\hih-fileserver.neurologie.uni-tuebingen.de\HIH\Public\Jorge\Immunofluorescence\Exp. 267\Apotome\72h 2	4	0.31831	1	1	4	1	21
2	34	K136Q_I_02.czi	\\hih-fileserver.neurologie.uni-tuebingen.de\HIH\Public\Jorge\Immunofluorescence\Exp. 267\Apotome\72h 2	4	0.31831	1	1	4	1	34
2	53	K136Q_I_02.czi	\\hih-fileserver.neurologie.uni-tuebingen.de\HIH\Public\Jorge\Immunofluorescence\Exp. 267\Apotome\72h 2	4	0.31831	1	1	4	1	53
2	81	K136Q_I_02.czi	\\hih-fileserver.neurologie.uni-tuebingen.de\HIH\Public\Jorge\Immunofluorescence\Exp. 267\Apotome\72h 2	4	0.31831	1	1	4	1	81
2	109	K136Q_I_02.czi	\\hih-fileserver.neurologie.uni-tuebingen.de\HIH\Public\Jorge\Immunofluorescence\Exp. 267\Apotome\72h 2	4	0.387647	1	1	4.41421	1	109
2	129	K136Q_I_02.czi	\\hih-fileserver.neurologie.uni-tuebingen.de\HIH\Public\Jorge\Immunofluorescence\Exp. 267\Apotome\72h 2	4	0.204624	1	1	3.20711	0.8	129
2	177	K136Q_I_02.czi	\\hih-fileserver.neurologie.uni-tuebingen.de\HIH\Public\Jorge\Immunofluorescence\Exp. 267\Apotome\72h 2	4	0.204624	1	1	3.20711	0.8	177
2	187	K136Q_I_02.czi	\\hih-fileserver.neurologie.uni-tuebingen.de\HIH\Public\Jorge\Immunofluorescence\Exp. 267\Apotome\72h 2	4	0.204624	1	1	3.20711	0.8	187
2	240	K136Q_I_02.czi	\\hih-fileserver.neurologie.uni-tuebingen.de\HIH\Public\Jorge\Immunofluorescence\Exp. 267\Apotome\72h 2	4	0.0198944	1	1	1	0.571429	240
2	263	K136Q_I_02.czi	\\hih-fileserver.neurologie.uni-tuebingen.de\HIH\Public\Jorge\Immunofluorescence\Exp. 267\Apotome\72h 2	4	0.31831	1	1	4	1	263
3	3	K136Q_I_03.czi	\\hih-fileserver.neurologie.uni-tuebingen.de\HIH\Public\Jorge\Immunofluorescence\Exp. 267\Apotome\72h 2	4	0.31831	1	1	4	1	3
3	35	K136Q_I_03.czi	\\hih-fileserver.neurologie.uni-tuebingen.de\HIH\Public\Jorge\Immunofluorescence\Exp. 267\Apotome\72h 2	4	0.31831	1	1	4	1	35
3	58	K136Q_I_03.czi	\\hih-fileserver.neurologie.uni-tuebingen.de\HIH\Public\Jorge\Immunofluorescence\Exp. 267\Apotome\72h 2	4	0.424876	1	1	4.62132	1	58
3	81	K136Q_I_03.czi	\\hih-fileserver.neurologie.uni-tuebingen.de\HIH\Public\Jorge\Immunofluorescence\Exp. 267\Apotome\72h 2	4	0.31831	1	1	4	1	81
3	84	K136Q_I_03.czi	\\hih-fileserver.neurologie.uni-tuebingen.de\HIH\Public\Jorge\Immunofluorescence\Exp. 267\Apotome\72h 2	4	0.31831	1	1	4	1	84
3	167	K136Q_I_03.czi	\\hih-fileserver.neurologie.uni-tuebingen.de\HIH\Public\Jorge\Immunofluorescence\Exp. 267\Apotome\72h 2	4	0.31831	1	1	4	1	167
3	244	K136Q_I_03.czi	\\hih-fileserver.neurologie.uni-tuebingen.de\HIH\Public\Jorge\Immunofluorescence\Exp. 267\Apotome\72h 2	4	0.204624	1	1	3.20711	0.8	244
3	275	K136Q_I_03.czi	\\hih-fileserver.neurologie.uni-tuebingen.de\HIH\Public\Jorge\Immunofluorescence\Exp. 267\Apotome\72h 2	4	0.31831	1	1	4	1	275
3	311	K136Q_I_03.czi	\\hih-fileserver.neurologie.uni-tuebingen.de\HIH\Public\Jorge\Immunofluorescence\Exp. 267\Apotome\72h 2	4	0.204624	1	1	3.20711	0.8	311
3	350	K136Q_I_03.czi	\\hih-fileserver.neurologie.uni-tuebingen.de\HIH\Public\Jorge\Immunofluorescence\Exp. 267\Apotome\72h 2	4	0.31831	1	1	4	1	350
3	413	K136Q_I_03.czi	\\hih-fileserver.neurologie.uni-tuebingen.de\HIH\Public\Jorge\Immunofluorescence\Exp. 267\Apotome\72h 2	4	0.424876	1	1	4.62132	1	413
3	421	K136Q_I_03.czi	\\hih-fileserver.neurologie.uni-tuebingen.de\HIH\Public\Jorge\Immunofluorescence\Exp. 267\Apotome\72h 2	4	0.31831	1	1	4	1	421
3	452	K136Q_I_03.czi	\\hih-fileserver.neurologie.uni-tuebingen.de\HIH\Public\Jorge\Immunofluorescence\Exp. 267\Apotome\72h 2	4	0.31831	1	1	4	1	452
3	541	K136Q_I_03.czi	\\hih-fileserver.neurologie.uni-tuebingen.de\HIH\Public\Jorge\Immunofluorescence\Exp. 267\Apotome\72h 2	4	0.31831	1	1	4	1	541
3	566	K136Q_I_03.czi	\\hih-fileserver.neurologie.uni-tuebingen.de\HIH\Public\Jorge\Immunofluorescence\Exp. 267\Apotome\72h 2	4	0.0969118	1	1	2.20711	0.8	566
3	597	K136Q_I_03.czi	\\hih-fileserver.neurologie.uni-tuebingen.de\HIH\Public\Jorge\Immunofluorescence\Exp. 267\Apotome\72h 2	4	0.0969118	1	1	2.20711	0.8	597
3	672	K136Q_I_03.czi	\\hih-fileserver.neurologie.uni-tuebingen.de\HIH\Public\Jorge\Immunofluorescence\Exp. 267\Apotome\72h 2	4	0.204624	1	1	3.20711	0.8	672
3	719	K136Q_I_03.czi	\\hih-fileserver.neurologie.uni-tuebingen.de\HIH\Public\Jorge\Immunofluorescence\Exp. 267\Apotome\72h 2	4	0.31831	1	1	4	1	719
3	721	K136Q_I_03.czi	\\hih-fileserver.neurologie.uni-tuebingen.de\HIH\Public\Jorge\Immunofluorescence\Exp. 267\Apotome\72h 2	4	0.31831	1	1	4	1	721
3	750	K136Q_I_03.czi	\\hih-fileserver.neurologie.uni-tuebingen.de\HIH\Public\Jorge\Immunofluorescence\Exp. 267\Apotome\72h 2	4	0.424876	1	1	4.62132	1	750
3	764	K136Q_I_03.czi	\\hih-fileserver.neurologie.uni-tuebingen.de\HIH\Public\Jorge\Immunofluorescence\Exp. 267\Apotome\72h 2	4	0.31831	1	1	4	1	764
3	773	K136Q_I_03.czi	\\hih-fileserver.neurologie.uni-tuebingen.de\HIH\Public\Jorge\Immunofluorescence\Exp. 267\Apotome\72h 2	4	0.424876	1	1	4.62132	1	773
3	789	K136Q_I_03.czi	\\hih-fileserver.neurologie.uni-tuebingen.de\HIH\Public\Jorge\Immunofluorescence\Exp. 267\Apotome\72h 2	4	0.31831	1	1	4	1	789
3	795	K136Q_I_03.czi	\\hih-fileserver.neurologie.uni-tuebingen.de\HIH\Public\Jorge\Immunofluorescence\Exp. 267\Apotome\72h 2	4	0.31831	1	1	4	1	795
3	808	K136Q_I_03.czi	\\hih-fileserver.neurologie.uni-tuebingen.de\HIH\Public\Jorge\Immunofluorescence\Exp. 267\Apotome\72h 2	4	0.31831	1	1	4	1	808
4	7	K136Q_I_04.czi	\\hih-fileserver.neurologie.uni-tuebingen.de\HIH\Public\Jorge\Immunofluorescence\Exp. 267\Apotome\72h 2	4	0.31831	1	1	4	1	7
4	18	K136Q_I_04.czi	\\hih-fileserver.neurologie.uni-tuebingen.de\HIH\Public\Jorge\Immunofluorescence\Exp. 267\Apotome\72h 2	4	0.387647	1	1	4.41421	1	18
4	71	K136Q_I_04.czi	\\hih-fileserver.neurologie.uni-tuebingen.de\HIH\Public\Jorge\Immunofluorescence\Exp. 267\Apotome\72h 2	4	0.31831	1	1	4	1	71
4	85	K136Q_I_04.czi	\\hih-fileserver.neurologie.uni-tuebingen.de\HIH\Public\Jorge\Immunofluorescence\Exp. 267\Apotome\72h 2	4	0.31831	1	1	4	1	85
4	107	K136Q_I_04.czi	\\hih-fileserver.neurologie.uni-tuebingen.de\HIH\Public\Jorge\Immunofluorescence\Exp. 267\Apotome\72h 2	4	0.0969118	1	1	2.20711	0.8	107
4	217	K136Q_I_04.czi	\\hih-fileserver.neurologie.uni-tuebingen.de\HIH\Public\Jorge\Immunofluorescence\Exp. 267\Apotome\72h 2	4	0.387647	1	1	4.41421	1	217
4	279	K136Q_I_04.czi	\\hih-fileserver.neurologie.uni-tuebingen.de\HIH\Public\Jorge\Immunofluorescence\Exp. 267\Apotome\72h 2	4	0.424876	1	1	4.62132	1	279
4	334	K136Q_I_04.czi	\\hih-fileserver.neurologie.uni-tuebingen.de\HIH\Public\Jorge\Immunofluorescence\Exp. 267\Apotome\72h 2	4	0.424876	1	1	4.62132	1	334
4	359	K136Q_I_04.czi	\\hih-fileserver.neurologie.uni-tuebingen.de\HIH\Public\Jorge\Immunofluorescence\Exp. 267\Apotome\72h 2	4	0.31831	1	1	4	1	359
4	375	K136Q_I_04.czi	\\hih-fileserver.neurologie.uni-tuebingen.de\HIH\Public\Jorge\Immunofluorescence\Exp. 267\Apotome\72h 2	4	0.31831	1	1	4	1	375
4	396	K136Q_I_04.czi	\\hih-fileserver.neurologie.uni-tuebingen.de\HIH\Public\Jorge\Immunofluorescence\Exp. 267\Apotome\72h 2	4	0.31831	1	1	4	1	396
4	433	K136Q_I_04.czi	\\hih-fileserver.neurologie.uni-tuebingen.de\HIH\Public\Jorge\Immunofluorescence\Exp. 267\Apotome\72h 2	4	0.31831	1	1	4	1	433
4	456	K136Q_I_04.czi	\\hih-fileserver.neurologie.uni-tuebingen.de\HIH\Public\Jorge\Immunofluorescence\Exp. 267\Apotome\72h 2	4	0.31831	1	1	4	1	456
4	460	K136Q_I_04.czi	\\hih-fileserver.neurologie.uni-tuebingen.de\HIH\Public\Jorge\Immunofluorescence\Exp. 267\Apotome\72h 2	4	0.31831	1	1	4	1	460
4	513	K136Q_I_04.czi	\\hih-fileserver.neurologie.uni-tuebingen.de\HIH\Public\Jorge\Immunofluorescence\Exp. 267\Apotome\72h 2	4	0.424876	1	1	4.62132	1	513
4	600	K136Q_I_04.czi	\\hih-fileserver.neurologie.uni-tuebingen.de\HIH\Public\Jorge\Immunofluorescence\Exp. 267\Apotome\72h 2	4	0.31831	1	1	4	1	600
4	663	K136Q_I_04.czi	\\hih-fileserver.neurologie.uni-tuebingen.de\HIH\Public\Jorge\Immunofluorescence\Exp. 267\Apotome\72h 2	4	0.204624	1	1	3.20711	0.8	663
4	773	K136Q_I_04.czi	\\hih-fileserver.neurologie.uni-tuebingen.de\HIH\Public\Jorge\Immunofluorescence\Exp. 267\Apotome\72h 2	4	0.31831	1	1	4	1	773
4	786	K136Q_I_04.czi	\\hih-fileserver.neurologie.uni-tuebingen.de\HIH\Public\Jorge\Immunofluorescence\Exp. 267\Apotome\72h 2	4	0.204624	1	1	3.20711	0.8	786
4	808	K136Q_I_04.czi	\\hih-fileserver.neurologie.uni-tuebingen.de\HIH\Public\Jorge\Immunofluorescence\Exp. 267\Apotome\72h 2	4	0.31831	1	1	4	1	808
4	819	K136Q_I_04.czi	\\hih-fileserver.neurologie.uni-tuebingen.de\HIH\Public\Jorge\Immunofluorescence\Exp. 267\Apotome\72h 2	4	0.424876	1	1	4.62132	1	819
4	849	K136Q_I_04.czi	\\hih-fileserver.neurologie.uni-tuebingen.de\HIH\Public\Jorge\Immunofluorescence\Exp. 267\Apotome\72h 2	4	0.204624	1	1	3.20711	0.8	849
4	853	K136Q_I_04.czi	\\hih-fileserver.neurologie.uni-tuebingen.de\HIH\Public\Jorge\Immunofluorescence\Exp. 267\Apotome\72h 2	4	0.31831	1	1	4	1	853
5	18	K136Q_I_05.czi	\\hih-fileserver.neurologie.uni-tuebingen.de\HIH\Public\Jorge\Immunofluorescence\Exp. 267\Apotome\72h 2	4	0.31831	1	1	4	1	18
5	20	K136Q_I_05.czi	\\hih-fileserver.neurologie.uni-tuebingen.de\HIH\Public\Jorge\Immunofluorescence\Exp. 267\Apotome\72h 2	4	0.424876	1	1	4.62132	1	20
5	36	K136Q_I_05.czi	\\hih-fileserver.neurologie.uni-tuebingen.de\HIH\Public\Jorge\Immunofluorescence\Exp. 267\Apotome\72h 2	4	0.0795775	1	1	2	1	36
5	59	K136Q_I_05.czi	\\hih-fileserver.neurologie.uni-tuebingen.de\HIH\Public\Jorge\Immunofluorescence\Exp. 267\Apotome\72h 2	4	0.31831	1	1	4	1	59
5	149	K136Q_I_05.czi	\\hih-fileserver.neurologie.uni-tuebingen.de\HIH\Public\Jorge\Immunofluorescence\Exp. 267\Apotome\72h 2	4	0.31831	1	1	4	1	149
5	156	K136Q_I_05.czi	\\hih-fileserver.neurologie.uni-tuebingen.de\HIH\Public\Jorge\Immunofluorescence\Exp. 267\Apotome\72h 2	4	0.387647	1	1	4.41421	1	156
5	174	K136Q_I_05.czi	\\hih-fileserver.neurologie.uni-tuebingen.de\HIH\Public\Jorge\Immunofluorescence\Exp. 267\Apotome\72h 2	4	0.424876	1	1	4.62132	1	174
5	177	K136Q_I_05.czi	\\hih-fileserver.neurologie.uni-tuebingen.de\HIH\Public\Jorge\Immunofluorescence\Exp. 267\Apotome\72h 2	4	0.31831	1	1	4	1	177
5	189	K136Q_I_05.czi	\\hih-fileserver.neurologie.uni-tuebingen.de\HIH\Public\Jorge\Immunofluorescence\Exp. 267\Apotome\72h 2	4	0.31831	1	1	4	1	189
5	209	K136Q_I_05.czi	\\hih-fileserver.neurologie.uni-tuebingen.de\HIH\Public\Jorge\Immunofluorescence\Exp. 267\Apotome\72h 2	4	0.31831	1	1	4	1	209
5	275	K136Q_I_05.czi	\\hih-fileserver.neurologie.uni-tuebingen.de\HIH\Public\Jorge\Immunofluorescence\Exp. 267\Apotome\72h 2	4	0.31831	1	1	4	1	275
5	290	K136Q_I_05.czi	\\hih-fileserver.neurologie.uni-tuebingen.de\HIH\Public\Jorge\Immunofluorescence\Exp. 267\Apotome\72h 2	4	0.204624	1	1	3.20711	0.8	290
5	310	K136Q_I_05.czi	\\hih-fileserver.neurologie.uni-tuebingen.de\HIH\Public\Jorge\Immunofluorescence\Exp. 267\Apotome\72h 2	4	0.31831	1	1	4	1	310
5	322	K136Q_I_05.czi	\\hih-fileserver.neurologie.uni-tuebingen.de\HIH\Public\Jorge\Immunofluorescence\Exp. 267\Apotome\72h 2	4	0.424876	1	1	4.62132	1	322
5	434	K136Q_I_05.czi	\\hih-fileserver.neurologie.uni-tuebingen.de\HIH\Public\Jorge\Immunofluorescence\Exp. 267\Apotome\72h 2	4	0.424876	1	1	4.62132	1	434
5	454	K136Q_I_05.czi	\\hih-fileserver.neurologie.uni-tuebingen.de\HIH\Public\Jorge\Immunofluorescence\Exp. 267\Apotome\72h 2	4	0.0969118	1	1	2.20711	0.8	454
5	483	K136Q_I_05.czi	\\hih-fileserver.neurologie.uni-tuebingen.de\HIH\Public\Jorge\Immunofluorescence\Exp. 267\Apotome\72h 2	4	0.204624	1	1	3.20711	0.8	483
5	556	K136Q_I_05.czi	\\hih-fileserver.neurologie.uni-tuebingen.de\HIH\Public\Jorge\Immunofluorescence\Exp. 267\Apotome\72h 2	4	0.31831	1	1	4	1	556
5	567	K136Q_I_05.czi	\\hih-fileserver.neurologie.uni-tuebingen.de\HIH\Public\Jorge\Immunofluorescence\Exp. 267\Apotome\72h 2	4	0.0795775	1	1	2	1	567
5	577	K136Q_I_05.czi	\\hih-fileserver.neurologie.uni-tuebingen.de\HIH\Public\Jorge\Immunofluorescence\Exp. 267\Apotome\72h 2	4	0.31831	1	1	4	1	577
5	584	K136Q_I_05.czi	\\hih-fileserver.neurologie.uni-tuebingen.de\HIH\Public\Jorge\Immunofluorescence\Exp. 267\Apotome\72h 2	4	0.387647	1	1	4.41421	1	584
5	640	K136Q_I_05.czi	\\hih-fileserver.neurologie.uni-tuebingen.de\HIH\Public\Jorge\Immunofluorescence\Exp. 267\Apotome\72h 2	4	0.0969118	1	1	2.20711	0.8	640
5	675	K136Q_I_05.czi	\\hih-fileserver.neurologie.uni-tuebingen.de\HIH\Public\Jorge\Immunofluorescence\Exp. 267\Apotome\72h 2	4	0.31831	1	1	4	1	675
5	684	K136Q_I_05.czi	\\hih-fileserver.neurologie.uni-tuebingen.de\HIH\Public\Jorge\Immunofluorescence\Exp. 267\Apotome\72h 2	4	0.204624	1	1	3.20711	0.8	684
5	719	K136Q_I_05.czi	\\hih-fileserver.neurologie.uni-tuebingen.de\HIH\Public\Jorge\Immunofluorescence\Exp. 267\Apotome\72h 2	4	0.31831	1	1	4	1	719
5	731	K136Q_I_05.czi	\\hih-fileserver.neurologie.uni-tuebingen.de\HIH\Public\Jorge\Immunofluorescence\Exp. 267\Apotome\72h 2	4	0.204624	1	1	3.20711	0.8	731
5	824	K136Q_I_05.czi	\\hih-fileserver.neurologie.uni-tuebingen.de\HIH\Public\Jorge\Immunofluorescence\Exp. 267\Apotome\72h 2	4	0.31831	1	1	4	1	824
5	832	K136Q_I_05.czi	\\hih-fileserver.neurologie.uni-tuebingen.de\HIH\Public\Jorge\Immunofluorescence\Exp. 267\Apotome\72h 2	4	0.424876	1	1	4.62132	1	832
5	852	K136Q_I_05.czi	\\hih-fileserver.neurologie.uni-tuebingen.de\HIH\Public\Jorge\Immunofluorescence\Exp. 267\Apotome\72h 2	4	0.424876	1	1	4.62132	1	852
5	903	K136Q_I_05.czi	\\hih-fileserver.neurologie.uni-tuebingen.de\HIH\Public\Jorge\Immunofluorescence\Exp. 267\Apotome\72h 2	4	0.31831	1	1	4	1	903
6	1	K136Q_I_06.czi	\\hih-fileserver.neurologie.uni-tuebingen.de\HIH\Public\Jorge\Immunofluorescence\Exp. 267\Apotome\72h 2	4	0.387647	1	1	4.41421	1	1
6	31	K136Q_I_06.czi	\\hih-fileserver.neurologie.uni-tuebingen.de\HIH\Public\Jorge\Immunofluorescence\Exp. 267\Apotome\72h 2	4	0.31831	1	1	4	1	31
6	36	K136Q_I_06.czi	\\hih-fileserver.neurologie.uni-tuebingen.de\HIH\Public\Jorge\Immunofluorescence\Exp. 267\Apotome\72h 2	4	0.204624	1	1	3.20711	0.8	36
6	67	K136Q_I_06.czi	\\hih-fileserver.neurologie.uni-tuebingen.de\HIH\Public\Jorge\Immunofluorescence\Exp. 267\Apotome\72h 2	4	0.204624	1	1	3.20711	0.8	67
6	125	K136Q_I_06.czi	\\hih-fileserver.neurologie.uni-tuebingen.de\HIH\Public\Jorge\Immunofluorescence\Exp. 267\Apotome\72h 2	4	0.204624	1	1	3.20711	0.8	125
6	134	K136Q_I_06.czi	\\hih-fileserver.neurologie.uni-tuebingen.de\HIH\Public\Jorge\Immunofluorescence\Exp. 267\Apotome\72h 2	4	0.204624	1	1	3.20711	0.8	134
6	148	K136Q_I_06.czi	\\hih-fileserver.neurologie.uni-tuebingen.de\HIH\Public\Jorge\Immunofluorescence\Exp. 267\Apotome\72h 2	4	0.31831	1	1	4	1	148
6	189	K136Q_I_06.czi	\\hih-fileserver.neurologie.uni-tuebingen.de\HIH\Public\Jorge\Immunofluorescence\Exp. 267\Apotome\72h 2	4	0.31831	1	1	4	1	189
6	214	K136Q_I_06.czi	\\hih-fileserver.neurologie.uni-tuebingen.de\HIH\Public\Jorge\Immunofluorescence\Exp. 267\Apotome\72h 2	4	0.31831	1	1	4	1	214
6	229	K136Q_I_06.czi	\\hih-fileserver.neurologie.uni-tuebingen.de\HIH\Public\Jorge\Immunofluorescence\Exp. 267\Apotome\72h 2	4	0.31831	1	1	4	1	229
6	231	K136Q_I_06.czi	\\hih-fileserver.neurologie.uni-tuebingen.de\HIH\Public\Jorge\Immunofluorescence\Exp. 267\Apotome\72h 2	4	0.31831	1	1	4	1	231
6	285	K136Q_I_06.czi	\\hih-fileserver.neurologie.uni-tuebingen.de\HIH\Public\Jorge\Immunofluorescence\Exp. 267\Apotome\72h 2	4	0.31831	1	1	4	1	285
6	322	K136Q_I_06.czi	\\hih-fileserver.neurologie.uni-tuebingen.de\HIH\Public\Jorge\Immunofluorescence\Exp. 267\Apotome\72h 2	4	0.231906	1	1	3.41421	0.8	322
6	352	K136Q_I_06.czi	\\hih-fileserver.neurologie.uni-tuebingen.de\HIH\Public\Jorge\Immunofluorescence\Exp. 267\Apotome\72h 2	4	0.31831	1	1	4	1	352
6	383	K136Q_I_06.czi	\\hih-fileserver.neurologie.uni-tuebingen.de\HIH\Public\Jorge\Immunofluorescence\Exp. 267\Apotome\72h 2	4	0.31831	1	1	4	1	383
6	387	K136Q_I_06.czi	\\hih-fileserver.neurologie.uni-tuebingen.de\HIH\Public\Jorge\Immunofluorescence\Exp. 267\Apotome\72h 2	4	0.31831	1	1	4	1	387
6	398	K136Q_I_06.czi	\\hih-fileserver.neurologie.uni-tuebingen.de\HIH\Public\Jorge\Immunofluorescence\Exp. 267\Apotome\72h 2	4	0.231906	1	1	3.41421	0.666667	398
6	402	K136Q_I_06.czi	\\hih-fileserver.neurologie.uni-tuebingen.de\HIH\Public\Jorge\Immunofluorescence\Exp. 267\Apotome\72h 2	4	0.31831	1	1	4	1	402
6	411	K136Q_I_06.czi	\\hih-fileserver.neurologie.uni-tuebingen.de\HIH\Public\Jorge\Immunofluorescence\Exp. 267\Apotome\72h 2	4	0.31831	1	1	4	1	411
6	428	K136Q_I_06.czi	\\hih-fileserver.neurologie.uni-tuebingen.de\HIH\Public\Jorge\Immunofluorescence\Exp. 267\Apotome\72h 2	4	0.31831	1	1	4	1	428
6	558	K136Q_I_06.czi	\\hih-fileserver.neurologie.uni-tuebingen.de\HIH\Public\Jorge\Immunofluorescence\Exp. 267\Apotome\72h 2	4	0.0969118	1	1	2.20711	0.8	558
6	662	K136Q_I_06.czi	\\hih-fileserver.neurologie.uni-tuebingen.de\HIH\Public\Jorge\Immunofluorescence\Exp. 267\Apotome\72h 2	4	0.31831	1	1	4	1	662
6	670	K136Q_I_06.czi	\\hih-fileserver.neurologie.uni-tuebingen.de\HIH\Public\Jorge\Immunofluorescence\Exp. 267\Apotome\72h 2	4	0.387647	1	1	4.41421	1	670
6	691	K136Q_I_06.czi	\\hih-fileserver.neurologie.uni-tuebingen.de\HIH\Public\Jorge\Immunofluorescence\Exp. 267\Apotome\72h 2	4	0.31831	1	1	4	1	691
6	696	K136Q_I_06.czi	\\hih-fileserver.neurologie.uni-tuebingen.de\HIH\Public\Jorge\Immunofluorescence\Exp. 267\Apotome\72h 2	4	0.31831	1	1	4	1	696
6	716	K136Q_I_06.czi	\\hih-fileserver.neurologie.uni-tuebingen.de\HIH\Public\Jorge\Immunofluorescence\Exp. 267\Apotome\72h 2	4	0.387647	1	1	4.41421	1	716
6	730	K136Q_I_06.czi	\\hih-fileserver.neurologie.uni-tuebingen.de\HIH\Public\Jorge\Immunofluorescence\Exp. 267\Apotome\72h 2	4	0.31831	1	1	4	1	730
6	740	K136Q_I_06.czi	\\hih-fileserver.neurologie.uni-tuebingen.de\HIH\Public\Jorge\Immunofluorescence\Exp. 267\Apotome\72h 2	4	0.31831	1	1	4	1	740
6	820	K136Q_I_06.czi	\\hih-fileserver.neurologie.uni-tuebingen.de\HIH\Public\Jorge\Immunofluorescence\Exp. 267\Apotome\72h 2	4	0.204624	1	1	3.20711	0.8	820
6	832	K136Q_I_06.czi	\\hih-fileserver.neurologie.uni-tuebingen.de\HIH\Public\Jorge\Immunofluorescence\Exp. 267\Apotome\72h 2	4	0.31831	1	1	4	1	832
6	912	K136Q_I_06.czi	\\hih-fileserver.neurologie.uni-tuebingen.de\HIH\Public\Jorge\Immunofluorescence\Exp. 267\Apotome\72h 2	4	0.387647	1	1	4.41421	1	912
6	928	K136Q_I_06.czi	\\hih-fileserver.neurologie.uni-tuebingen.de\HIH\Public\Jorge\Immunofluorescence\Exp. 267\Apotome\72h 2	4	0.424876	1	1	4.62132	1	928
6	941	K136Q_I_06.czi	\\hih-fileserver.neurologie.uni-tuebingen.de\HIH\Public\Jorge\Immunofluorescence\Exp. 267\Apotome\72h 2	4	0.31831	1	1	4	1	941
6	960	K136Q_I_06.czi	\\hih-fileserver.neurologie.uni-tuebingen.de\HIH\Public\Jorge\Immunofluorescence\Exp. 267\Apotome\72h 2	4	0.387647	1	1	4.41421	1	960
6	962	K136Q_I_06.czi	\\hih-fileserver.neurologie.uni-tuebingen.de\HIH\Public\Jorge\Immunofluorescence\Exp. 267\Apotome\72h 2	4	0.31831	1	1	4	1	962
6	1020	K136Q_I_06.czi	\\hih-fileserver.neurologie.uni-tuebingen.de\HIH\Public\Jorge\Immunofluorescence\Exp. 267\Apotome\72h 2	4	0.31831	1	1	4	1	1020
7	26	K136Q_I_07.czi	\\hih-fileserver.neurologie.uni-tuebingen.de\HIH\Public\Jorge\Immunofluorescence\Exp. 267\Apotome\72h 2	4	0.387647	1	1	4.41421	1	26
7	132	K136Q_I_07.czi	\\hih-fileserver.neurologie.uni-tuebingen.de\HIH\Public\Jorge\Immunofluorescence\Exp. 267\Apotome\72h 2	4	0.31831	1	1	4	1	132
7	223	K136Q_I_07.czi	\\hih-fileserver.neurologie.uni-tuebingen.de\HIH\Public\Jorge\Immunofluorescence\Exp. 267\Apotome\72h 2	4	0.0969118	1	1	2.20711	0.8	223
7	248	K136Q_I_07.czi	\\hih-fileserver.neurologie.uni-tuebingen.de\HIH\Public\Jorge\Immunofluorescence\Exp. 267\Apotome\72h 2	4	0.31831	1	1	4	1	248
7	252	K136Q_I_07.czi	\\hih-fileserver.neurologie.uni-tuebingen.de\HIH\Public\Jorge\Immunofluorescence\Exp. 267\Apotome\72h 2	4	0.387647	1	1	4.41421	1	252
7	287	K136Q_I_07.czi	\\hih-fileserver.neurologie.uni-tuebingen.de\HIH\Public\Jorge\Immunofluorescence\Exp. 267\Apotome\72h 2	4	0.31831	1	1	4	1	287
7	321	K136Q_I_07.czi	\\hih-fileserver.neurologie.uni-tuebingen.de\HIH\Public\Jorge\Immunofluorescence\Exp. 267\Apotome\72h 2	4	0.31831	1	1	4	1	321
7	334	K136Q_I_07.czi	\\hih-fileserver.neurologie.uni-tuebingen.de\HIH\Public\Jorge\Immunofluorescence\Exp. 267\Apotome\72h 2	4	0.31831	1	1	4	1	334
7	365	K136Q_I_07.czi	\\hih-fileserver.neurologie.uni-tuebingen.de\HIH\Public\Jorge\Immunofluorescence\Exp. 267\Apotome\72h 2	4	0.31831	1	1	4	1	365
7	374	K136Q_I_07.czi	\\hih-fileserver.neurologie.uni-tuebingen.de\HIH\Public\Jorge\Immunofluorescence\Exp. 267\Apotome\72h 2	4	0.31831	1	1	4	1	374
7	385	K136Q_I_07.czi	\\hih-fileserver.neurologie.uni-tuebingen.de\HIH\Public\Jorge\Immunofluorescence\Exp. 267\Apotome\72h 2	4	0.31831	1	1	4	1	385
7	393	K136Q_I_07.czi	\\hih-fileserver.neurologie.uni-tuebingen.de\HIH\Public\Jorge\Immunofluorescence\Exp. 267\Apotome\72h 2	4	0.31831	1	1	4	1	393
7	397	K136Q_I_07.czi	\\hih-fileserver.neurologie.uni-tuebingen.de\HIH\Public\Jorge\Immunofluorescence\Exp. 267\Apotome\72h 2	4	0.31831	1	1	4	1	397
7	400	K136Q_I_07.czi	\\hih-fileserver.neurologie.uni-tuebingen.de\HIH\Public\Jorge\Immunofluorescence\Exp. 267\Apotome\72h 2	4	0.31831	1	1	4	1	400
7	460	K136Q_I_07.czi	\\hih-fileserver.neurologie.uni-tuebingen.de\HIH\Public\Jorge\Immunofluorescence\Exp. 267\Apotome\72h 2	4	0.387647	1	1	4.41421	1	460
7	495	K136Q_I_07.czi	\\hih-fileserver.neurologie.uni-tuebingen.de\HIH\Public\Jorge\Immunofluorescence\Exp. 267\Apotome\72h 2	4	0.31831	1	1	4	1	495
7	516	K136Q_I_07.czi	\\hih-fileserver.neurologie.uni-tuebingen.de\HIH\Public\Jorge\Immunofluorescence\Exp. 267\Apotome\72h 2	4	0.31831	1	1	4	1	516
7	528	K136Q_I_07.czi	\\hih-fileserver.neurologie.uni-tuebingen.de\HIH\Public\Jorge\Immunofluorescence\Exp. 267\Apotome\72h 2	4	0.387647	1	1	4.41421	1	528
7	540	K136Q_I_07.czi	\\hih-fileserver.neurologie.uni-tuebingen.de\HIH\Public\Jorge\Immunofluorescence\Exp. 267\Apotome\72h 2	4	0.387647	1	1	4.41421	1	540
7	578	K136Q_I_07.czi	\\hih-fileserver.neurologie.uni-tuebingen.de\HIH\Public\Jorge\Immunofluorescence\Exp. 267\Apotome\72h 2	4	0.0969118	1	1	2.20711	0.8	578
7	646	K136Q_I_07.czi	\\hih-fileserver.neurologie.uni-tuebingen.de\HIH\Public\Jorge\Immunofluorescence\Exp. 267\Apotome\72h 2	4	0.424876	1	1	4.62132	1	646
7	686	K136Q_I_07.czi	\\hih-fileserver.neurologie.uni-tuebingen.de\HIH\Public\Jorge\Immunofluorescence\Exp. 267\Apotome\72h 2	4	0.424876	1	1	4.62132	1	686
7	723	K136Q_I_07.czi	\\hih-fileserver.neurologie.uni-tuebingen.de\HIH\Public\Jorge\Immunofluorescence\Exp. 267\Apotome\72h 2	4	0.31831	1	1	4	1	723
7	773	K136Q_I_07.czi	\\hih-fileserver.neurologie.uni-tuebingen.de\HIH\Public\Jorge\Immunofluorescence\Exp. 267\Apotome\72h 2	4	0.387647	1	1	4.41421	1	773
7	784	K136Q_I_07.czi	\\hih-fileserver.neurologie.uni-tuebingen.de\HIH\Public\Jorge\Immunofluorescence\Exp. 267\Apotome\72h 2	4	0.204624	1	1	3.20711	0.8	784
7	822	K136Q_I_07.czi	\\hih-fileserver.neurologie.uni-tuebingen.de\HIH\Public\Jorge\Immunofluorescence\Exp. 267\Apotome\72h 2	4	0.31831	1	1	4	1	822
7	861	K136Q_I_07.czi	\\hih-fileserver.neurologie.uni-tuebingen.de\HIH\Public\Jorge\Immunofluorescence\Exp. 267\Apotome\72h 2	4	0.424876	1	1	4.62132	1	861
7	903	K136Q_I_07.czi	\\hih-fileserver.neurologie.uni-tuebingen.de\HIH\Public\Jorge\Immunofluorescence\Exp. 267\Apotome\72h 2	4	0.387647	1	1	4.41421	1	903
7	935	K136Q_I_07.czi	\\hih-fileserver.neurologie.uni-tuebingen.de\HIH\Public\Jorge\Immunofluorescence\Exp. 267\Apotome\72h 2	4	0.424876	1	1	4.62132	1	935
7	966	K136Q_I_07.czi	\\hih-fileserver.neurologie.uni-tuebingen.de\HIH\Public\Jorge\Immunofluorescence\Exp. 267\Apotome\72h 2	4	0.424876	1	1	4.62132	1	966
7	1071	K136Q_I_07.czi	\\hih-fileserver.neurologie.uni-tuebingen.de\HIH\Public\Jorge\Immunofluorescence\Exp. 267\Apotome\72h 2	4	0.204624	1	1	3.20711	0.8	1071
7	1139	K136Q_I_07.czi	\\hih-fileserver.neurologie.uni-tuebingen.de\HIH\Public\Jorge\Immunofluorescence\Exp. 267\Apotome\72h 2	4	0.0969118	1	1	2.20711	0.8	1139
7	1175	K136Q_I_07.czi	\\hih-fileserver.neurologie.uni-tuebingen.de\HIH\Public\Jorge\Immunofluorescence\Exp. 267\Apotome\72h 2	4	0.31831	1	1	4	1	1175
7	1251	K136Q_I_07.czi	\\hih-fileserver.neurologie.uni-tuebingen.de\HIH\Public\Jorge\Immunofluorescence\Exp. 267\Apotome\72h 2	4	0.387647	1	1	4.41421	1	1251
7	1258	K136Q_I_07.czi	\\hih-fileserver.neurologie.uni-tuebingen.de\HIH\Public\Jorge\Immunofluorescence\Exp. 267\Apotome\72h 2	4	0.31831	1	1	4	1	1258
7	1266	K136Q_I_07.czi	\\hih-fileserver.neurologie.uni-tuebingen.de\HIH\Public\Jorge\Immunofluorescence\Exp. 267\Apotome\72h 2	4	0.31831	1	1	4	1	1266
7	1277	K136Q_I_07.czi	\\hih-fileserver.neurologie.uni-tuebingen.de\HIH\Public\Jorge\Immunofluorescence\Exp. 267\Apotome\72h 2	4	0.31831	1	1	4	1	1277
7	1314	K136Q_I_07.czi	\\hih-fileserver.neurologie.uni-tuebingen.de\HIH\Public\Jorge\Immunofluorescence\Exp. 267\Apotome\72h 2	4	0.31831	1	1	4	1	1314
7	1354	K136Q_I_07.czi	\\hih-fileserver.neurologie.uni-tuebingen.de\HIH\Public\Jorge\Immunofluorescence\Exp. 267\Apotome\72h 2	4	0.231906	1	1	3.41421	0.666667	1354
8	28	K136Q_I_08.czi	\\hih-fileserver.neurologie.uni-tuebingen.de\HIH\Public\Jorge\Immunofluorescence\Exp. 267\Apotome\72h 2	4	0.31831	1	1	4	1	28
8	115	K136Q_I_08.czi	\\hih-fileserver.neurologie.uni-tuebingen.de\HIH\Public\Jorge\Immunofluorescence\Exp. 267\Apotome\72h 2	4	0.31831	1	1	4	1	115
8	198	K136Q_I_08.czi	\\hih-fileserver.neurologie.uni-tuebingen.de\HIH\Public\Jorge\Immunofluorescence\Exp. 267\Apotome\72h 2	4	0.387647	1	1	4.41421	1	198
8	256	K136Q_I_08.czi	\\hih-fileserver.neurologie.uni-tuebingen.de\HIH\Public\Jorge\Immunofluorescence\Exp. 267\Apotome\72h 2	4	0.31831	1	1	4	1	256
8	267	K136Q_I_08.czi	\\hih-fileserver.neurologie.uni-tuebingen.de\HIH\Public\Jorge\Immunofluorescence\Exp. 267\Apotome\72h 2	4	0.31831	1	1	4	1	267
8	338	K136Q_I_08.czi	\\hih-fileserver.neurologie.uni-tuebingen.de\HIH\Public\Jorge\Immunofluorescence\Exp. 267\Apotome\72h 2	4	0.0795775	1	1	2	1	338
8	400	K136Q_I_08.czi	\\hih-fileserver.neurologie.uni-tuebingen.de\HIH\Public\Jorge\Immunofluorescence\Exp. 267\Apotome\72h 2	4	0.31831	1	1	4	1	400
8	441	K136Q_I_08.czi	\\hih-fileserver.neurologie.uni-tuebingen.de\HIH\Public\Jorge\Immunofluorescence\Exp. 267\Apotome\72h 2	4	0.31831	1	1	4	1	441
8	457	K136Q_I_08.czi	\\hih-fileserver.neurologie.uni-tuebingen.de\HIH\Public\Jorge\Immunofluorescence\Exp. 267\Apotome\72h 2	4	0.31831	1	1	4	1	457
8	489	K136Q_I_08.czi	\\hih-fileserver.neurologie.uni-tuebingen.de\HIH\Public\Jorge\Immunofluorescence\Exp. 267\Apotome\72h 2	4	0.31831	1	1	4	1	489
8	519	K136Q_I_08.czi	\\hih-fileserver.neurologie.uni-tuebingen.de\HIH\Public\Jorge\Immunofluorescence\Exp. 267\Apotome\72h 2	4	0.31831	1	1	4	1	519
8	527	K136Q_I_08.czi	\\hih-fileserver.neurologie.uni-tuebingen.de\HIH\Public\Jorge\Immunofluorescence\Exp. 267\Apotome\72h 2	4	0.424876	1	1	4.62132	1	527
8	536	K136Q_I_08.czi	\\hih-fileserver.neurologie.uni-tuebingen.de\HIH\Public\Jorge\Immunofluorescence\Exp. 267\Apotome\72h 2	4	0.31831	1	1	4	1	536
8	550	K136Q_I_08.czi	\\hih-fileserver.neurologie.uni-tuebingen.de\HIH\Public\Jorge\Immunofluorescence\Exp. 267\Apotome\72h 2	4	0.31831	1	1	4	1	550
8	571	K136Q_I_08.czi	\\hih-fileserver.neurologie.uni-tuebingen.de\HIH\Public\Jorge\Immunofluorescence\Exp. 267\Apotome\72h 2	4	0.31831	1	1	4	1	571
8	575	K136Q_I_08.czi	\\hih-fileserver.neurologie.uni-tuebingen.de\HIH\Public\Jorge\Immunofluorescence\Exp. 267\Apotome\72h 2	4	0.31831	1	1	4	1	575
8	578	K136Q_I_08.czi	\\hih-fileserver.neurologie.uni-tuebingen.de\HIH\Public\Jorge\Immunofluorescence\Exp. 267\Apotome\72h 2	4	0.31831	1	1	4	1	578
8	605	K136Q_I_08.czi	\\hih-fileserver.neurologie.uni-tuebingen.de\HIH\Public\Jorge\Immunofluorescence\Exp. 267\Apotome\72h 2	4	0.31831	1	1	4	1	605
8	625	K136Q_I_08.czi	\\hih-fileserver.neurologie.uni-tuebingen.de\HIH\Public\Jorge\Immunofluorescence\Exp. 267\Apotome\72h 2	4	0.31831	1	1	4	1	625
8	626	K136Q_I_08.czi	\\hih-fileserver.neurologie.uni-tuebingen.de\HIH\Public\Jorge\Immunofluorescence\Exp. 267\Apotome\72h 2	4	0.31831	1	1	4	1	626
8	649	K136Q_I_08.czi	\\hih-fileserver.neurologie.uni-tuebingen.de\HIH\Public\Jorge\Immunofluorescence\Exp. 267\Apotome\72h 2	4	0.31831	1	1	4	1	649
8	674	K136Q_I_08.czi	\\hih-fileserver.neurologie.uni-tuebingen.de\HIH\Public\Jorge\Immunofluorescence\Exp. 267\Apotome\72h 2	4	0.31831	1	1	4	1	674
8	675	K136Q_I_08.czi	\\hih-fileserver.neurologie.uni-tuebingen.de\HIH\Public\Jorge\Immunofluorescence\Exp. 267\Apotome\72h 2	4	0.387647	1	1	4.41421	1	675
8	676	K136Q_I_08.czi	\\hih-fileserver.neurologie.uni-tuebingen.de\HIH\Public\Jorge\Immunofluorescence\Exp. 267\Apotome\72h 2	4	0.31831	1	1	4	1	676
9	14	K136Q_I_09.czi	\\hih-fileserver.neurologie.uni-tuebingen.de\HIH\Public\Jorge\Immunofluorescence\Exp. 267\Apotome\72h 2	4	0.31831	1	1	4	1	14
9	15	K136Q_I_09.czi	\\hih-fileserver.neurologie.uni-tuebingen.de\HIH\Public\Jorge\Immunofluorescence\Exp. 267\Apotome\72h 2	4	0.31831	1	1	4	1	15
9	20	K136Q_I_09.czi	\\hih-fileserver.neurologie.uni-tuebingen.de\HIH\Public\Jorge\Immunofluorescence\Exp. 267\Apotome\72h 2	4	0.424876	1	1	4.62132	1	20
9	25	K136Q_I_09.czi	\\hih-fileserver.neurologie.uni-tuebingen.de\HIH\Public\Jorge\Immunofluorescence\Exp. 267\Apotome\72h 2	4	0.31831	1	1	4	1	25
9	33	K136Q_I_09.czi	\\hih-fileserver.neurologie.uni-tuebingen.de\HIH\Public\Jorge\Immunofluorescence\Exp. 267\Apotome\72h 2	4	0.31831	1	1	4	1	33
9	37	K136Q_I_09.czi	\\hih-fileserver.neurologie.uni-tuebingen.de\HIH\Public\Jorge\Immunofluorescence\Exp. 267\Apotome\72h 2	4	0.424876	1	1	4.62132	1	37
9	42	K136Q_I_09.czi	\\hih-fileserver.neurologie.uni-tuebingen.de\HIH\Public\Jorge\Immunofluorescence\Exp. 267\Apotome\72h 2	4	0.31831	1	1	4	1	42
9	52	K136Q_I_09.czi	\\hih-fileserver.neurologie.uni-tuebingen.de\HIH\Public\Jorge\Immunofluorescence\Exp. 267\Apotome\72h 2	4	0.31831	1	1	4	1	52
9	55	K136Q_I_09.czi	\\hih-fileserver.neurologie.uni-tuebingen.de\HIH\Public\Jorge\Immunofluorescence\Exp. 267\Apotome\72h 2	4	0.424876	1	1	4.62132	1	55
9	65	K136Q_I_09.czi	\\hih-fileserver.neurologie.uni-tuebingen.de\HIH\Public\Jorge\Immunofluorescence\Exp. 267\Apotome\72h 2	4	0.31831	1	1	4	1	65
9	74	K136Q_I_09.czi	\\hih-fileserver.neurologie.uni-tuebingen.de\HIH\Public\Jorge\Immunofluorescence\Exp. 267\Apotome\72h 2	4	0.31831	1	1	4	1	74
9	80	K136Q_I_09.czi	\\hih-fileserver.neurologie.uni-tuebingen.de\HIH\Public\Jorge\Immunofluorescence\Exp. 267\Apotome\72h 2	4	0.31831	1	1	4	1	80
9	83	K136Q_I_09.czi	\\hih-fileserver.neurologie.uni-tuebingen.de\HIH\Public\Jorge\Immunofluorescence\Exp. 267\Apotome\72h 2	4	0.31831	1	1	4	1	83
9	85	K136Q_I_09.czi	\\hih-fileserver.neurologie.uni-tuebingen.de\HIH\Public\Jorge\Immunofluorescence\Exp. 267\Apotome\72h 2	4	0.31831	1	1	4	1	85
9	93	K136Q_I_09.czi	\\hih-fileserver.neurologie.uni-tuebingen.de\HIH\Public\Jorge\Immunofluorescence\Exp. 267\Apotome\72h 2	4	0.31831	1	1	4	1	93
9	94	K136Q_I_09.czi	\\hih-fileserver.neurologie.uni-tuebingen.de\HIH\Public\Jorge\Immunofluorescence\Exp. 267\Apotome\72h 2	4	0.31831	1	1	4	1	94
9	95	K136Q_I_09.czi	\\hih-fileserver.neurologie.uni-tuebingen.de\HIH\Public\Jorge\Immunofluorescence\Exp. 267\Apotome\72h 2	4	0.424876	1	1	4.62132	1	95
9	105	K136Q_I_09.czi	\\hih-fileserver.neurologie.uni-tuebingen.de\HIH\Public\Jorge\Immunofluorescence\Exp. 267\Apotome\72h 2	4	0.31831	1	1	4	1	105
9	120	K136Q_I_09.czi	\\hih-fileserver.neurologie.uni-tuebingen.de\HIH\Public\Jorge\Immunofluorescence\Exp. 267\Apotome\72h 2	4	0.31831	1	1	4	1	120
9	171	K136Q_I_09.czi	\\hih-fileserver.neurologie.uni-tuebingen.de\HIH\Public\Jorge\Immunofluorescence\Exp. 267\Apotome\72h 2	4	0.31831	1	1	4	1	171
9	198	K136Q_I_09.czi	\\hih-fileserver.neurologie.uni-tuebingen.de\HIH\Public\Jorge\Immunofluorescence\Exp. 267\Apotome\72h 2	4	0.204624	1	1	3.20711	0.8	198
9	263	K136Q_I_09.czi	\\hih-fileserver.neurologie.uni-tuebingen.de\HIH\Public\Jorge\Immunofluorescence\Exp. 267\Apotome\72h 2	4	0.31831	1	1	4	1	263
9	264	K136Q_I_09.czi	\\hih-fileserver.neurologie.uni-tuebingen.de\HIH\Public\Jorge\Immunofluorescence\Exp. 267\Apotome\72h 2	4	0.31831	1	1	4	1	264
9	271	K136Q_I_09.czi	\\hih-fileserver.neurologie.uni-tuebingen.de\HIH\Public\Jorge\Immunofluorescence\Exp. 267\Apotome\72h 2	4	0.31831	1	1	4	1	271
9	272	K136Q_I_09.czi	\\hih-fileserver.neurologie.uni-tuebingen.de\HIH\Public\Jorge\Immunofluorescence\Exp. 267\Apotome\72h 2	4	0.31831	1	1	4	1	272
9	299	K136Q_I_09.czi	\\hih-fileserver.neurologie.uni-tuebingen.de\HIH\Public\Jorge\Immunofluorescence\Exp. 267\Apotome\72h 2	4	0.204624	1	1	3.20711	0.8	299
9	308	K136Q_I_09.czi	\\hih-fileserver.neurologie.uni-tuebingen.de\HIH\Public\Jorge\Immunofluorescence\Exp. 267\Apotome\72h 2	4	0.31831	1	1	4	1	308
9	363	K136Q_I_09.czi	\\hih-fileserver.neurologie.uni-tuebingen.de\HIH\Public\Jorge\Immunofluorescence\Exp. 267\Apotome\72h 2	4	0.31831	1	1	4	1	363
9	378	K136Q_I_09.czi	\\hih-fileserver.neurologie.uni-tuebingen.de\HIH\Public\Jorge\Immunofluorescence\Exp. 267\Apotome\72h 2	4	0.31831	1	1	4	1	378
9	388	K136Q_I_09.czi	\\hih-fileserver.neurologie.uni-tuebingen.de\HIH\Public\Jorge\Immunofluorescence\Exp. 267\Apotome\72h 2	4	0.0969118	1	1	2.20711	0.8	388
9	390	K136Q_I_09.czi	\\hih-fileserver.neurologie.uni-tuebingen.de\HIH\Public\Jorge\Immunofluorescence\Exp. 267\Apotome\72h 2	4	0.204624	1	1	3.20711	0.8	390
9	434	K136Q_I_09.czi	\\hih-fileserver.neurologie.uni-tuebingen.de\HIH\Public\Jorge\Immunofluorescence\Exp. 267\Apotome\72h 2	4	0.31831	1	1	4	1	434
9	447	K136Q_I_09.czi	\\hih-fileserver.neurologie.uni-tuebingen.de\HIH\Public\Jorge\Immunofluorescence\Exp. 267\Apotome\72h 2	4	0.387647	1	1	4.41421	1	447
9	465	K136Q_I_09.czi	\\hih-fileserver.neurologie.uni-tuebingen.de\HIH\Public\Jorge\Immunofluorescence\Exp. 267\Apotome\72h 2	4	0.31831	1	1	4	1	465
9	470	K136Q_I_09.czi	\\hih-fileserver.neurologie.uni-tuebingen.de\HIH\Public\Jorge\Immunofluorescence\Exp. 267\Apotome\72h 2	4	0.204624	1	1	3.20711	0.8	470
9	481	K136Q_I_09.czi	\\hih-fileserver.neurologie.uni-tuebingen.de\HIH\Public\Jorge\Immunofluorescence\Exp. 267\Apotome\72h 2	4	0.31831	1	1	4	1	481
9	504	K136Q_I_09.czi	\\hih-fileserver.neurologie.uni-tuebingen.de\HIH\Public\Jorge\Immunofluorescence\Exp. 267\Apotome\72h 2	4	0.31831	1	1	4	1	504
9	520	K136Q_I_09.czi	\\hih-fileserver.neurologie.uni-tuebingen.de\HIH\Public\Jorge\Immunofluorescence\Exp. 267\Apotome\72h 2	4	0.31831	1	1	4	1	520
9	543	K136Q_I_09.czi	\\hih-fileserver.neurologie.uni-tuebingen.de\HIH\Public\Jorge\Immunofluorescence\Exp. 267\Apotome\72h 2	4	0.31831	1	1	4	1	543
9	552	K136Q_I_09.czi	\\hih-fileserver.neurologie.uni-tuebingen.de\HIH\Public\Jorge\Immunofluorescence\Exp. 267\Apotome\72h 2	4	0.204624	1	1	3.20711	0.8	552
9	567	K136Q_I_09.czi	\\hih-fileserver.neurologie.uni-tuebingen.de\HIH\Public\Jorge\Immunofluorescence\Exp. 267\Apotome\72h 2	4	0.31831	1	1	4	1	567
9	569	K136Q_I_09.czi	\\hih-fileserver.neurologie.uni-tuebingen.de\HIH\Public\Jorge\Immunofluorescence\Exp. 267\Apotome\72h 2	4	0.31831	1	1	4	1	569
9	609	K136Q_I_09.czi	\\hih-fileserver.neurologie.uni-tuebingen.de\HIH\Public\Jorge\Immunofluorescence\Exp. 267\Apotome\72h 2	4	0.231906	1	1	3.41421	0.666667	609
9	610	K136Q_I_09.czi	\\hih-fileserver.neurologie.uni-tuebingen.de\HIH\Public\Jorge\Immunofluorescence\Exp. 267\Apotome\72h 2	4	0.31831	1	1	4	1	610
9	617	K136Q_I_09.czi	\\hih-fileserver.neurologie.uni-tuebingen.de\HIH\Public\Jorge\Immunofluorescence\Exp. 267\Apotome\72h 2	4	0.31831	1	1	4	1	617
9	639	K136Q_I_09.czi	\\hih-fileserver.neurologie.uni-tuebingen.de\HIH\Public\Jorge\Immunofluorescence\Exp. 267\Apotome\72h 2	4	0.31831	1	1	4	1	639
9	661	K136Q_I_09.czi	\\hih-fileserver.neurologie.uni-tuebingen.de\HIH\Public\Jorge\Immunofluorescence\Exp. 267\Apotome\72h 2	4	0.387647	1	1	4.41421	1	661
9	672	K136Q_I_09.czi	\\hih-fileserver.neurologie.uni-tuebingen.de\HIH\Public\Jorge\Immunofluorescence\Exp. 267\Apotome\72h 2	4	0.31831	1	1	4	1	672
9	686	K136Q_I_09.czi	\\hih-fileserver.neurologie.uni-tuebingen.de\HIH\Public\Jorge\Immunofluorescence\Exp. 267\Apotome\72h 2	4	0.31831	1	1	4	1	686
9	720	K136Q_I_09.czi	\\hih-fileserver.neurologie.uni-tuebingen.de\HIH\Public\Jorge\Immunofluorescence\Exp. 267\Apotome\72h 2	4	0.387647	1	1	4.41421	1	720
9	733	K136Q_I_09.czi	\\hih-fileserver.neurologie.uni-tuebingen.de\HIH\Public\Jorge\Immunofluorescence\Exp. 267\Apotome\72h 2	4	0.31831	1	1	4	1	733
9	782	K136Q_I_09.czi	\\hih-fileserver.neurologie.uni-tuebingen.de\HIH\Public\Jorge\Immunofluorescence\Exp. 267\Apotome\72h 2	4	0.31831	1	1	4	1	782
9	788	K136Q_I_09.czi	\\hih-fileserver.neurologie.uni-tuebingen.de\HIH\Public\Jorge\Immunofluorescence\Exp. 267\Apotome\72h 2	4	0.31831	1	1	4	1	788
9	809	K136Q_I_09.czi	\\hih-fileserver.neurologie.uni-tuebingen.de\HIH\Public\Jorge\Immunofluorescence\Exp. 267\Apotome\72h 2	4	0.424876	1	1	4.62132	1	809
9	919	K136Q_I_09.czi	\\hih-fileserver.neurologie.uni-tuebingen.de\HIH\Public\Jorge\Immunofluorescence\Exp. 267\Apotome\72h 2	4	0.424876	1	1	4.62132	1	919
9	927	K136Q_I_09.czi	\\hih-fileserver.neurologie.uni-tuebingen.de\HIH\Public\Jorge\Immunofluorescence\Exp. 267\Apotome\72h 2	4	0.204624	1	1	3.20711	0.8	927
9	990	K136Q_I_09.czi	\\hih-fileserver.neurologie.uni-tuebingen.de\HIH\Public\Jorge\Immunofluorescence\Exp. 267\Apotome\72h 2	4	0.31831	1	1	4	1	990
9	991	K136Q_I_09.czi	\\hih-fileserver.neurologie.uni-tuebingen.de\HIH\Public\Jorge\Immunofluorescence\Exp. 267\Apotome\72h 2	4	0.31831	1	1	4	1	991
9	1007	K136Q_I_09.czi	\\hih-fileserver.neurologie.uni-tuebingen.de\HIH\Public\Jorge\Immunofluorescence\Exp. 267\Apotome\72h 2	4	0.387647	1	1	4.41421	1	1007
9	1012	K136Q_I_09.czi	\\hih-fileserver.neurologie.uni-tuebingen.de\HIH\Public\Jorge\Immunofluorescence\Exp. 267\Apotome\72h 2	4	0.31831	1	1	4	1	1012
9	1061	K136Q_I_09.czi	\\hih-fileserver.neurologie.uni-tuebingen.de\HIH\Public\Jorge\Immunofluorescence\Exp. 267\Apotome\72h 2	4	0.204624	1	1	3.20711	0.8	1061
9	1065	K136Q_I_09.czi	\\hih-fileserver.neurologie.uni-tuebingen.de\HIH\Public\Jorge\Immunofluorescence\Exp. 267\Apotome\72h 2	4	0.31831	1	1	4	1	1065
9	1075	K136Q_I_09.czi	\\hih-fileserver.neurologie.uni-tuebingen.de\HIH\Public\Jorge\Immunofluorescence\Exp. 267\Apotome\72h 2	4	0.31831	1	1	4	1	1075
9	1097	K136Q_I_09.czi	\\hih-fileserver.neurologie.uni-tuebingen.de\HIH\Public\Jorge\Immunofluorescence\Exp. 267\Apotome\72h 2	4	0.31831	1	1	4	1	1097
9	1175	K136Q_I_09.czi	\\hih-fileserver.neurologie.uni-tuebingen.de\HIH\Public\Jorge\Immunofluorescence\Exp. 267\Apotome\72h 2	4	0.31831	1	1	4	1	1175
9	1179	K136Q_I_09.czi	\\hih-fileserver.neurologie.uni-tuebingen.de\HIH\Public\Jorge\Immunofluorescence\Exp. 267\Apotome\72h 2	4	0.31831	1	1	4	1	1179
9	1192	K136Q_I_09.czi	\\hih-fileserver.neurologie.uni-tuebingen.de\HIH\Public\Jorge\Immunofluorescence\Exp. 267\Apotome\72h 2	4	0.387647	1	1	4.41421	1	1192
9	1196	K136Q_I_09.czi	\\hih-fileserver.neurologie.uni-tuebingen.de\HIH\Public\Jorge\Immunofluorescence\Exp. 267\Apotome\72h 2	4	0.31831	1	1	4	1	1196
9	1202	K136Q_I_09.czi	\\hih-fileserver.neurologie.uni-tuebingen.de\HIH\Public\Jorge\Immunofluorescence\Exp. 267\Apotome\72h 2	4	0.204624	1	1	3.20711	0.8	1202
9	1214	K136Q_I_09.czi	\\hih-fileserver.neurologie.uni-tuebingen.de\HIH\Public\Jorge\Immunofluorescence\Exp. 267\Apotome\72h 2	4	0.31831	1	1	4	1	1214
9	1225	K136Q_I_09.czi	\\hih-fileserver.neurologie.uni-tuebingen.de\HIH\Public\Jorge\Immunofluorescence\Exp. 267\Apotome\72h 2	4	0.0969118	1	1	2.20711	0.8	1225
9	1247	K136Q_I_09.czi	\\hih-fileserver.neurologie.uni-tuebingen.de\HIH\Public\Jorge\Immunofluorescence\Exp. 267\Apotome\72h 2	4	0.31831	1	1	4	1	1247
9	1249	K136Q_I_09.czi	\\hih-fileserver.neurologie.uni-tuebingen.de\HIH\Public\Jorge\Immunofluorescence\Exp. 267\Apotome\72h 2	4	0.387647	1	1	4.41421	1	1249
9	1258	K136Q_I_09.czi	\\hih-fileserver.neurologie.uni-tuebingen.de\HIH\Public\Jorge\Immunofluorescence\Exp. 267\Apotome\72h 2	4	0.31831	1	1	4	1	1258
9	1274	K136Q_I_09.czi	\\hih-fileserver.neurologie.uni-tuebingen.de\HIH\Public\Jorge\Immunofluorescence\Exp. 267\Apotome\72h 2	4	0.31831	1	1	4	1	1274
9	1302	K136Q_I_09.czi	\\hih-fileserver.neurologie.uni-tuebingen.de\HIH\Public\Jorge\Immunofluorescence\Exp. 267\Apotome\72h 2	4	0.31831	1	1	4	1	1302
9	1358	K136Q_I_09.czi	\\hih-fileserver.neurologie.uni-tuebingen.de\HIH\Public\Jorge\Immunofluorescence\Exp. 267\Apotome\72h 2	4	0.31831	1	1	4	1	1358
9	1375	K136Q_I_09.czi	\\hih-fileserver.neurologie.uni-tuebingen.de\HIH\Public\Jorge\Immunofluorescence\Exp. 267\Apotome\72h 2	4	0.31831	1	1	4	1	1375
9	1379	K136Q_I_09.czi	\\hih-fileserver.neurologie.uni-tuebingen.de\HIH\Public\Jorge\Immunofluorescence\Exp. 267\Apotome\72h 2	4	0.231906	1	1	3.41421	0.8	1379
9	1386	K136Q_I_09.czi	\\hih-fileserver.neurologie.uni-tuebingen.de\HIH\Public\Jorge\Immunofluorescence\Exp. 267\Apotome\72h 2	4	0.204624	1	1	3.20711	0.8	1386
9	1387	K136Q_I_09.czi	\\hih-fileserver.neurologie.uni-tuebingen.de\HIH\Public\Jorge\Immunofluorescence\Exp. 267\Apotome\72h 2	4	0.31831	1	1	4	1	1387
9	1427	K136Q_I_09.czi	\\hih-fileserver.neurologie.uni-tuebingen.de\HIH\Public\Jorge\Immunofluorescence\Exp. 267\Apotome\72h 2	4	0.31831	1	1	4	1	1427
9	1429	K136Q_I_09.czi	\\hih-fileserver.neurologie.uni-tuebingen.de\HIH\Public\Jorge\Immunofluorescence\Exp. 267\Apotome\72h 2	4	0.31831	1	1	4	1	1429
9	1432	K136Q_I_09.czi	\\hih-fileserver.neurologie.uni-tuebingen.de\HIH\Public\Jorge\Immunofluorescence\Exp. 267\Apotome\72h 2	4	0.31831	1	1	4	1	1432
9	1464	K136Q_I_09.czi	\\hih-fileserver.neurologie.uni-tuebingen.de\HIH\Public\Jorge\Immunofluorescence\Exp. 267\Apotome\72h 2	4	0.31831	1	1	4	1	1464
9	1491	K136Q_I_09.czi	\\hih-fileserver.neurologie.uni-tuebingen.de\HIH\Public\Jorge\Immunofluorescence\Exp. 267\Apotome\72h 2	4	0.231906	1	1	3.41421	0.666667	1491
9	1502	K136Q_I_09.czi	\\hih-fileserver.neurologie.uni-tuebingen.de\HIH\Public\Jorge\Immunofluorescence\Exp. 267\Apotome\72h 2	4	0.0795775	1	1	2	1	1502
9	1511	K136Q_I_09.czi	\\hih-fileserver.neurologie.uni-tuebingen.de\HIH\Public\Jorge\Immunofluorescence\Exp. 267\Apotome\72h 2	4	0.31831	1	1	4	1	1511
9	1523	K136Q_I_09.czi	\\hih-fileserver.neurologie.uni-tuebingen.de\HIH\Public\Jorge\Immunofluorescence\Exp. 267\Apotome\72h 2	4	0.204624	1	1	3.20711	0.8	1523
9	1527	K136Q_I_09.czi	\\hih-fileserver.neurologie.uni-tuebingen.de\HIH\Public\Jorge\Immunofluorescence\Exp. 267\Apotome\72h 2	4	0.31831	1	1	4	1	1527
9	1534	K136Q_I_09.czi	\\hih-fileserver.neurologie.uni-tuebingen.de\HIH\Public\Jorge\Immunofluorescence\Exp. 267\Apotome\72h 2	4	0.424876	1	1	4.62132	1	1534
9	1549	K136Q_I_09.czi	\\hih-fileserver.neurologie.uni-tuebingen.de\HIH\Public\Jorge\Immunofluorescence\Exp. 267\Apotome\72h 2	4	0.31831	1	1	4	1	1549
9	1561	K136Q_I_09.czi	\\hih-fileserver.neurologie.uni-tuebingen.de\HIH\Public\Jorge\Immunofluorescence\Exp. 267\Apotome\72h 2	4	0.31831	1	1	4	1	1561
9	1566	K136Q_I_09.czi	\\hih-fileserver.neurologie.uni-tuebingen.de\HIH\Public\Jorge\Immunofluorescence\Exp. 267\Apotome\72h 2	4	0.31831	1	1	4	1	1566
9	1567	K136Q_I_09.czi	\\hih-fileserver.neurologie.uni-tuebingen.de\HIH\Public\Jorge\Immunofluorescence\Exp. 267\Apotome\72h 2	4	0.31831	1	1	4	1	1567
9	1587	K136Q_I_09.czi	\\hih-fileserver.neurologie.uni-tuebingen.de\HIH\Public\Jorge\Immunofluorescence\Exp. 267\Apotome\72h 2	4	0.31831	1	1	4	1	1587
9	1600	K136Q_I_09.czi	\\hih-fileserver.neurologie.uni-tuebingen.de\HIH\Public\Jorge\Immunofluorescence\Exp. 267\Apotome\72h 2	4	0.31831	1	1	4	1	1600
9	1604	K136Q_I_09.czi	\\hih-fileserver.neurologie.uni-tuebingen.de\HIH\Public\Jorge\Immunofluorescence\Exp. 267\Apotome\72h 2	4	0.31831	1	1	4	1	1604
9	1606	K136Q_I_09.czi	\\hih-fileserver.neurologie.uni-tuebingen.de\HIH\Public\Jorge\Immunofluorescence\Exp. 267\Apotome\72h 2	4	0.31831	1	1	4	1	1606
9	1608	K136Q_I_09.czi	\\hih-fileserver.neurologie.uni-tuebingen.de\HIH\Public\Jorge\Immunofluorescence\Exp. 267\Apotome\72h 2	4	0.204624	1	1	3.20711	0.8	1608
9	1622	K136Q_I_09.czi	\\hih-fileserver.neurologie.uni-tuebingen.de\HIH\Public\Jorge\Immunofluorescence\Exp. 267\Apotome\72h 2	4	0.31831	1	1	4	1	1622
9	1623	K136Q_I_09.czi	\\hih-fileserver.neurologie.uni-tuebingen.de\HIH\Public\Jorge\Immunofluorescence\Exp. 267\Apotome\72h 2	4	0.424876	1	1	4.62132	1	1623
9	1629	K136Q_I_09.czi	\\hih-fileserver.neurologie.uni-tuebingen.de\HIH\Public\Jorge\Immunofluorescence\Exp. 267\Apotome\72h 2	4	0.31831	1	1	4	1	1629
9	1647	K136Q_I_09.czi	\\hih-fileserver.neurologie.uni-tuebingen.de\HIH\Public\Jorge\Immunofluorescence\Exp. 267\Apotome\72h 2	4	0.0795775	1	1	2	1	1647
9	1659	K136Q_I_09.czi	\\hih-fileserver.neurologie.uni-tuebingen.de\HIH\Public\Jorge\Immunofluorescence\Exp. 267\Apotome\72h 2	4	0.31831	1	1	4	1	1659
9	1673	K136Q_I_09.czi	\\hih-fileserver.neurologie.uni-tuebingen.de\HIH\Public\Jorge\Immunofluorescence\Exp. 267\Apotome\72h 2	4	0.31831	1	1	4	1	1673
9	1694	K136Q_I_09.czi	\\hih-fileserver.neurologie.uni-tuebingen.de\HIH\Public\Jorge\Immunofluorescence\Exp. 267\Apotome\72h 2	4	0.387647	1	1	4.41421	1	1694
9	1696	K136Q_I_09.czi	\\hih-fileserver.neurologie.uni-tuebingen.de\HIH\Public\Jorge\Immunofluorescence\Exp. 267\Apotome\72h 2	4	0.31831	1	1	4	1	1696
1	54	K136Q_I_01.czi	\\hih-fileserver.neurologie.uni-tuebingen.de\HIH\Public\Jorge\Immunofluorescence\Exp. 267\Apotome\72h 2	5	0.431532	1	1	5.20711	1	54
1	84	K136Q_I_01.czi	\\hih-fileserver.neurologie.uni-tuebingen.de\HIH\Public\Jorge\Immunofluorescence\Exp. 267\Apotome\72h 2	5	0.431532	1	1	5.20711	1	84
1	171	K136Q_I_01.czi	\\hih-fileserver.neurologie.uni-tuebingen.de\HIH\Public\Jorge\Immunofluorescence\Exp. 267\Apotome\72h 2	5	0.2817	1	1	4.20711	0.833333	171
1	177	K136Q_I_01.czi	\\hih-fileserver.neurologie.uni-tuebingen.de\HIH\Public\Jorge\Immunofluorescence\Exp. 267\Apotome\72h 2	5	0.310118	1	1	4.41421	0.714286	177
1	216	K136Q_I_01.czi	\\hih-fileserver.neurologie.uni-tuebingen.de\HIH\Public\Jorge\Immunofluorescence\Exp. 267\Apotome\72h 2	5	0.2817	1	1	4.20711	0.833333	216
1	264	K136Q_I_01.czi	\\hih-fileserver.neurologie.uni-tuebingen.de\HIH\Public\Jorge\Immunofluorescence\Exp. 267\Apotome\72h 2	5	0.431532	1	1	5.20711	1	264
1	284	K136Q_I_01.czi	\\hih-fileserver.neurologie.uni-tuebingen.de\HIH\Public\Jorge\Immunofluorescence\Exp. 267\Apotome\72h 2	5	0.431532	1	1	5.20711	1	284
1	290	K136Q_I_01.czi	\\hih-fileserver.neurologie.uni-tuebingen.de\HIH\Public\Jorge\Immunofluorescence\Exp. 267\Apotome\72h 2	5	0.431532	1	1	5.20711	1	290				Percentage
1	314	K136Q_I_01.czi	\\hih-fileserver.neurologie.uni-tuebingen.de\HIH\Public\Jorge\Immunofluorescence\Exp. 267\Apotome\72h 2	5	0.431532	1	1	5.20711	1	314		Area 5-10	1421	17.9261
1	355	K136Q_I_01.czi	\\hih-fileserver.neurologie.uni-tuebingen.de\HIH\Public\Jorge\Immunofluorescence\Exp. 267\Apotome\72h 2	5	0.502918	1	1	5.62132	0.833333	355		Area 10-20	1976	24.9275
1	367	K136Q_I_01.czi	\\hih-fileserver.neurologie.uni-tuebingen.de\HIH\Public\Jorge\Immunofluorescence\Exp. 267\Apotome\72h 2	5	0.431532	1	1	5.20711	1	367		Area 20-30	1247	15.731
1	395	K136Q_I_01.czi	\\hih-fileserver.neurologie.uni-tuebingen.de\HIH\Public\Jorge\Immunofluorescence\Exp. 267\Apotome\72h 2	5	0.431532	1	1	5.20711	1	395		Area 30-40	842	10.6219
1	410	K136Q_I_01.czi	\\hih-fileserver.neurologie.uni-tuebingen.de\HIH\Public\Jorge\Immunofluorescence\Exp. 267\Apotome\72h 2	5	0.431532	1	1	5.20711	1	410		Area 40-50	610	7.69522
1	425	K136Q_I_01.czi	\\hih-fileserver.neurologie.uni-tuebingen.de\HIH\Public\Jorge\Immunofluorescence\Exp. 267\Apotome\72h 2	5	0.431532	1	1	5.20711	1	425		Area 50-60	411	5.18481
1	513	K136Q_I_01.czi	\\hih-fileserver.neurologie.uni-tuebingen.de\HIH\Public\Jorge\Immunofluorescence\Exp. 267\Apotome\72h 2	5	0.509296	1.41421	1.08284	5.65685	1	513		Area 60-70	308	3.88545
2	20	K136Q_I_02.czi	\\hih-fileserver.neurologie.uni-tuebingen.de\HIH\Public\Jorge\Immunofluorescence\Exp. 267\Apotome\72h 2	5	0.509296	1.41421	1.08284	5.65685	1	20		Area 70-80	227	2.86363
2	101	K136Q_I_02.czi	\\hih-fileserver.neurologie.uni-tuebingen.de\HIH\Public\Jorge\Immunofluorescence\Exp. 267\Apotome\72h 2	5	0.431532	1	1	5.20711	1	101		Area 80-90	159	2.0058
2	124	K136Q_I_02.czi	\\hih-fileserver.neurologie.uni-tuebingen.de\HIH\Public\Jorge\Immunofluorescence\Exp. 267\Apotome\72h 2	5	0.431532	1	1	5.20711	1	124		Area 90-100	109	1.37505
2	142	K136Q_I_02.czi	\\hih-fileserver.neurologie.uni-tuebingen.de\HIH\Public\Jorge\Immunofluorescence\Exp. 267\Apotome\72h 2	5	0.431532	1	1	5.20711	1	142		Area 100-110	91	1.14798
2	161	K136Q_I_02.czi	\\hih-fileserver.neurologie.uni-tuebingen.de\HIH\Public\Jorge\Immunofluorescence\Exp. 267\Apotome\72h 2	5	0.431532	1	1	5.20711	1	161		Area 110-120	78	0.983979
2	164	K136Q_I_02.czi	\\hih-fileserver.neurologie.uni-tuebingen.de\HIH\Public\Jorge\Immunofluorescence\Exp. 267\Apotome\72h 2	5	0.431532	1	1	5.20711	1	164		Area 120-130	71	0.895673
2	202	K136Q_I_02.czi	\\hih-fileserver.neurologie.uni-tuebingen.de\HIH\Public\Jorge\Immunofluorescence\Exp. 267\Apotome\72h 2	5	0.163699	1	1	3.20711	0.714286	202		Area 130-140	45	0.56768
2	252	K136Q_I_02.czi	\\hih-fileserver.neurologie.uni-tuebingen.de\HIH\Public\Jorge\Immunofluorescence\Exp. 267\Apotome\72h 2	5	0.466542	1	1	5.41421	0.714286	252		Area 140-150	40	0.504605
2	400	K136Q_I_02.czi	\\hih-fileserver.neurologie.uni-tuebingen.de\HIH\Public\Jorge\Immunofluorescence\Exp. 267\Apotome\72h 2	5	0.431532	1	1	5.20711	1	400		Area 150-160	24	0.302763
2	401	K136Q_I_02.czi	\\hih-fileserver.neurologie.uni-tuebingen.de\HIH\Public\Jorge\Immunofluorescence\Exp. 267\Apotome\72h 2	5	0.254648	1	1	4	0.714286	401		Area 160-170	28	0.353223
3	50	K136Q_I_03.czi	\\hih-fileserver.neurologie.uni-tuebingen.de\HIH\Public\Jorge\Immunofluorescence\Exp. 267\Apotome\72h 2	5	0.431532	1	1	5.20711	1	50		Area 170-180	21	0.264917
3	104	K136Q_I_03.czi	\\hih-fileserver.neurologie.uni-tuebingen.de\HIH\Public\Jorge\Immunofluorescence\Exp. 267\Apotome\72h 2	5	0.431532	1	1	5.20711	1	104		Area 180-190	21	0.264917
3	125	K136Q_I_03.czi	\\hih-fileserver.neurologie.uni-tuebingen.de\HIH\Public\Jorge\Immunofluorescence\Exp. 267\Apotome\72h 2	5	0.431532	1	1	5.20711	1	125		Area 190-200	22	0.277532
3	130	K136Q_I_03.czi	\\hih-fileserver.neurologie.uni-tuebingen.de\HIH\Public\Jorge\Immunofluorescence\Exp. 267\Apotome\72h 2	5	0.466542	1	1	5.41421	1	130		Area >200	176	2.22026
3	159	K136Q_I_03.czi	\\hih-fileserver.neurologie.uni-tuebingen.de\HIH\Public\Jorge\Immunofluorescence\Exp. 267\Apotome\72h 2	5	0.466542	1	1	5.41421	0.714286	159
3	163	K136Q_I_03.czi	\\hih-fileserver.neurologie.uni-tuebingen.de\HIH\Public\Jorge\Immunofluorescence\Exp. 267\Apotome\72h 2	5	0.431532	1	1	5.20711	1	163		Total	7927
3	207	K136Q_I_03.czi	\\hih-fileserver.neurologie.uni-tuebingen.de\HIH\Public\Jorge\Immunofluorescence\Exp. 267\Apotome\72h 2	5	0.431532	1	1	5.20711	1	207
3	222	K136Q_I_03.czi	\\hih-fileserver.neurologie.uni-tuebingen.de\HIH\Public\Jorge\Immunofluorescence\Exp. 267\Apotome\72h 2	5	0.431532	1	1	5.20711	1	222		Average	43.5994
3	248	K136Q_I_03.czi	\\hih-fileserver.neurologie.uni-tuebingen.de\HIH\Public\Jorge\Immunofluorescence\Exp. 267\Apotome\72h 2	5	0.431532	1	1	5.20711	1	248
3	287	K136Q_I_03.czi	\\hih-fileserver.neurologie.uni-tuebingen.de\HIH\Public\Jorge\Immunofluorescence\Exp. 267\Apotome\72h 2	5	0.431532	1	1	5.20711	1	287
3	289	K136Q_I_03.czi	\\hih-fileserver.neurologie.uni-tuebingen.de\HIH\Public\Jorge\Immunofluorescence\Exp. 267\Apotome\72h 2	5	0.431532	1	1	5.20711	1	289
3	348	K136Q_I_03.czi	\\hih-fileserver.neurologie.uni-tuebingen.de\HIH\Public\Jorge\Immunofluorescence\Exp. 267\Apotome\72h 2	5	0.310118	1	1	4.41421	0.714286	348
3	406	K136Q_I_03.czi	\\hih-fileserver.neurologie.uni-tuebingen.de\HIH\Public\Jorge\Immunofluorescence\Exp. 267\Apotome\72h 2	5	0.431532	1	1	5.20711	1	406
3	412	K136Q_I_03.czi	\\hih-fileserver.neurologie.uni-tuebingen.de\HIH\Public\Jorge\Immunofluorescence\Exp. 267\Apotome\72h 2	5	0.431532	1	1	5.20711	1	412
3	423	K136Q_I_03.czi	\\hih-fileserver.neurologie.uni-tuebingen.de\HIH\Public\Jorge\Immunofluorescence\Exp. 267\Apotome\72h 2	5	0.502918	1	1	5.62132	0.833333	423
3	451	K136Q_I_03.czi	\\hih-fileserver.neurologie.uni-tuebingen.de\HIH\Public\Jorge\Immunofluorescence\Exp. 267\Apotome\72h 2	5	0.2817	1	1	4.20711	0.833333	451
3	529	K136Q_I_03.czi	\\hih-fileserver.neurologie.uni-tuebingen.de\HIH\Public\Jorge\Immunofluorescence\Exp. 267\Apotome\72h 2	5	0.431532	1	1	5.20711	1	529
3	589	K136Q_I_03.czi	\\hih-fileserver.neurologie.uni-tuebingen.de\HIH\Public\Jorge\Immunofluorescence\Exp. 267\Apotome\72h 2	5	0.163699	1	1	3.20711	0.714286	589
3	629	K136Q_I_03.czi	\\hih-fileserver.neurologie.uni-tuebingen.de\HIH\Public\Jorge\Immunofluorescence\Exp. 267\Apotome\72h 2	5	0.466542	1	1	5.41421	0.714286	629
3	687	K136Q_I_03.czi	\\hih-fileserver.neurologie.uni-tuebingen.de\HIH\Public\Jorge\Immunofluorescence\Exp. 267\Apotome\72h 2	5	0.2817	1	1	4.20711	0.833333	687
3	720	K136Q_I_03.czi	\\hih-fileserver.neurologie.uni-tuebingen.de\HIH\Public\Jorge\Immunofluorescence\Exp. 267\Apotome\72h 2	5	0.431532	1	1	5.20711	1	720
3	763	K136Q_I_03.czi	\\hih-fileserver.neurologie.uni-tuebingen.de\HIH\Public\Jorge\Immunofluorescence\Exp. 267\Apotome\72h 2	5	0.431532	1	1	5.20711	1	763
3	781	K136Q_I_03.czi	\\hih-fileserver.neurologie.uni-tuebingen.de\HIH\Public\Jorge\Immunofluorescence\Exp. 267\Apotome\72h 2	5	0.431532	1	1	5.20711	1	781
4	5	K136Q_I_04.czi	\\hih-fileserver.neurologie.uni-tuebingen.de\HIH\Public\Jorge\Immunofluorescence\Exp. 267\Apotome\72h 2	5	0.431532	1	1	5.20711	1	5
4	10	K136Q_I_04.czi	\\hih-fileserver.neurologie.uni-tuebingen.de\HIH\Public\Jorge\Immunofluorescence\Exp. 267\Apotome\72h 2	5	0.431532	1	1	5.20711	1	10
4	45	K136Q_I_04.czi	\\hih-fileserver.neurologie.uni-tuebingen.de\HIH\Public\Jorge\Immunofluorescence\Exp. 267\Apotome\72h 2	5	0.431532	1	1	5.20711	1	45
4	54	K136Q_I_04.czi	\\hih-fileserver.neurologie.uni-tuebingen.de\HIH\Public\Jorge\Immunofluorescence\Exp. 267\Apotome\72h 2	5	0.431532	1	1	5.20711	1	54
4	58	K136Q_I_04.czi	\\hih-fileserver.neurologie.uni-tuebingen.de\HIH\Public\Jorge\Immunofluorescence\Exp. 267\Apotome\72h 2	5	0.431532	1	1	5.20711	1	58
4	129	K136Q_I_04.czi	\\hih-fileserver.neurologie.uni-tuebingen.de\HIH\Public\Jorge\Immunofluorescence\Exp. 267\Apotome\72h 2	5	0.431532	1	1	5.20711	1	129
4	185	K136Q_I_04.czi	\\hih-fileserver.neurologie.uni-tuebingen.de\HIH\Public\Jorge\Immunofluorescence\Exp. 267\Apotome\72h 2	5	0.431532	1	1	5.20711	1	185
4	200	K136Q_I_04.czi	\\hih-fileserver.neurologie.uni-tuebingen.de\HIH\Public\Jorge\Immunofluorescence\Exp. 267\Apotome\72h 2	5	0.431532	1	1	5.20711	1	200
4	229	K136Q_I_04.czi	\\hih-fileserver.neurologie.uni-tuebingen.de\HIH\Public\Jorge\Immunofluorescence\Exp. 267\Apotome\72h 2	5	0.431532	1	1	5.20711	1	229
4	230	K136Q_I_04.czi	\\hih-fileserver.neurologie.uni-tuebingen.de\HIH\Public\Jorge\Immunofluorescence\Exp. 267\Apotome\72h 2	5	0.431532	1	1	5.20711	1	230
4	235	K136Q_I_04.czi	\\hih-fileserver.neurologie.uni-tuebingen.de\HIH\Public\Jorge\Immunofluorescence\Exp. 267\Apotome\72h 2	5	0.431532	1	1	5.20711	1	235
4	254	K136Q_I_04.czi	\\hih-fileserver.neurologie.uni-tuebingen.de\HIH\Public\Jorge\Immunofluorescence\Exp. 267\Apotome\72h 2	5	0.502918	1	1	5.62132	0.833333	254
4	336	K136Q_I_04.czi	\\hih-fileserver.neurologie.uni-tuebingen.de\HIH\Public\Jorge\Immunofluorescence\Exp. 267\Apotome\72h 2	5	0.431532	1	1	5.20711	1	336
4	387	K136Q_I_04.czi	\\hih-fileserver.neurologie.uni-tuebingen.de\HIH\Public\Jorge\Immunofluorescence\Exp. 267\Apotome\72h 2	5	0.466542	1	1	5.41421	0.714286	387
4	391	K136Q_I_04.czi	\\hih-fileserver.neurologie.uni-tuebingen.de\HIH\Public\Jorge\Immunofluorescence\Exp. 267\Apotome\72h 2	5	0.431532	1	1	5.20711	1	391
4	517	K136Q_I_04.czi	\\hih-fileserver.neurologie.uni-tuebingen.de\HIH\Public\Jorge\Immunofluorescence\Exp. 267\Apotome\72h 2	5	0.466542	1	1	5.41421	0.714286	517
4	520	K136Q_I_04.czi	\\hih-fileserver.neurologie.uni-tuebingen.de\HIH\Public\Jorge\Immunofluorescence\Exp. 267\Apotome\72h 2	5	0.431532	1	1	5.20711	1	520
4	562	K136Q_I_04.czi	\\hih-fileserver.neurologie.uni-tuebingen.de\HIH\Public\Jorge\Immunofluorescence\Exp. 267\Apotome\72h 2	5	0.466542	1	1	5.41421	0.714286	562
4	613	K136Q_I_04.czi	\\hih-fileserver.neurologie.uni-tuebingen.de\HIH\Public\Jorge\Immunofluorescence\Exp. 267\Apotome\72h 2	5	0.431532	1	1	5.20711	1	613
4	713	K136Q_I_04.czi	\\hih-fileserver.neurologie.uni-tuebingen.de\HIH\Public\Jorge\Immunofluorescence\Exp. 267\Apotome\72h 2	5	0.310118	1	1	4.41421	0.714286	713
4	756	K136Q_I_04.czi	\\hih-fileserver.neurologie.uni-tuebingen.de\HIH\Public\Jorge\Immunofluorescence\Exp. 267\Apotome\72h 2	5	0.466542	1	1	5.41421	0.714286	756
4	864	K136Q_I_04.czi	\\hih-fileserver.neurologie.uni-tuebingen.de\HIH\Public\Jorge\Immunofluorescence\Exp. 267\Apotome\72h 2	5	0.466542	1	1	5.41421	0.714286	864
4	874	K136Q_I_04.czi	\\hih-fileserver.neurologie.uni-tuebingen.de\HIH\Public\Jorge\Immunofluorescence\Exp. 267\Apotome\72h 2	5	0.466542	1	1	5.41421	0.714286	874
5	113	K136Q_I_05.czi	\\hih-fileserver.neurologie.uni-tuebingen.de\HIH\Public\Jorge\Immunofluorescence\Exp. 267\Apotome\72h 2	5	0.431532	1	1	5.20711	1	113
5	114	K136Q_I_05.czi	\\hih-fileserver.neurologie.uni-tuebingen.de\HIH\Public\Jorge\Immunofluorescence\Exp. 267\Apotome\72h 2	5	0.431532	1	1	5.20711	1	114
5	131	K136Q_I_05.czi	\\hih-fileserver.neurologie.uni-tuebingen.de\HIH\Public\Jorge\Immunofluorescence\Exp. 267\Apotome\72h 2	5	0.431532	1	1	5.20711	1	131
5	164	K136Q_I_05.czi	\\hih-fileserver.neurologie.uni-tuebingen.de\HIH\Public\Jorge\Immunofluorescence\Exp. 267\Apotome\72h 2	5	0.509296	1.41421	1.08284	5.65685	1	164
5	194	K136Q_I_05.czi	\\hih-fileserver.neurologie.uni-tuebingen.de\HIH\Public\Jorge\Immunofluorescence\Exp. 267\Apotome\72h 2	5	0.431532	1	1	5.20711	1	194
5	227	K136Q_I_05.czi	\\hih-fileserver.neurologie.uni-tuebingen.de\HIH\Public\Jorge\Immunofluorescence\Exp. 267\Apotome\72h 2	5	0.502918	1	1	5.62132	0.833333	227
5	235	K136Q_I_05.czi	\\hih-fileserver.neurologie.uni-tuebingen.de\HIH\Public\Jorge\Immunofluorescence\Exp. 267\Apotome\72h 2	5	0.431532	1	1	5.20711	1	235
5	279	K136Q_I_05.czi	\\hih-fileserver.neurologie.uni-tuebingen.de\HIH\Public\Jorge\Immunofluorescence\Exp. 267\Apotome\72h 2	5	0.431532	1	1	5.20711	1	279
5	321	K136Q_I_05.czi	\\hih-fileserver.neurologie.uni-tuebingen.de\HIH\Public\Jorge\Immunofluorescence\Exp. 267\Apotome\72h 2	5	0.431532	1	1	5.20711	1	321
5	335	K136Q_I_05.czi	\\hih-fileserver.neurologie.uni-tuebingen.de\HIH\Public\Jorge\Immunofluorescence\Exp. 267\Apotome\72h 2	5	0.466542	1	1	5.41421	0.714286	335
5	338	K136Q_I_05.czi	\\hih-fileserver.neurologie.uni-tuebingen.de\HIH\Public\Jorge\Immunofluorescence\Exp. 267\Apotome\72h 2	5	0.502918	1	1	5.62132	0.833333	338
5	352	K136Q_I_05.czi	\\hih-fileserver.neurologie.uni-tuebingen.de\HIH\Public\Jorge\Immunofluorescence\Exp. 267\Apotome\72h 2	5	0.431532	1	1	5.20711	1	352
5	360	K136Q_I_05.czi	\\hih-fileserver.neurologie.uni-tuebingen.de\HIH\Public\Jorge\Immunofluorescence\Exp. 267\Apotome\72h 2	5	0.431532	1	1	5.20711	1	360
5	518	K136Q_I_05.czi	\\hih-fileserver.neurologie.uni-tuebingen.de\HIH\Public\Jorge\Immunofluorescence\Exp. 267\Apotome\72h 2	5	0.310118	1	1	4.41421	0.714286	518
5	545	K136Q_I_05.czi	\\hih-fileserver.neurologie.uni-tuebingen.de\HIH\Public\Jorge\Immunofluorescence\Exp. 267\Apotome\72h 2	5	0.208715	1	1	3.62132	0.625	545
5	651	K136Q_I_05.czi	\\hih-fileserver.neurologie.uni-tuebingen.de\HIH\Public\Jorge\Immunofluorescence\Exp. 267\Apotome\72h 2	5	0.431532	1	1	5.20711	1	651
5	810	K136Q_I_05.czi	\\hih-fileserver.neurologie.uni-tuebingen.de\HIH\Public\Jorge\Immunofluorescence\Exp. 267\Apotome\72h 2	5	0.431532	1	1	5.20711	1	810
5	842	K136Q_I_05.czi	\\hih-fileserver.neurologie.uni-tuebingen.de\HIH\Public\Jorge\Immunofluorescence\Exp. 267\Apotome\72h 2	5	0.431532	1	1	5.20711	1	842
5	847	K136Q_I_05.czi	\\hih-fileserver.neurologie.uni-tuebingen.de\HIH\Public\Jorge\Immunofluorescence\Exp. 267\Apotome\72h 2	5	0.2817	1	1	4.20711	0.833333	847
5	891	K136Q_I_05.czi	\\hih-fileserver.neurologie.uni-tuebingen.de\HIH\Public\Jorge\Immunofluorescence\Exp. 267\Apotome\72h 2	5	0.466542	1	1	5.41421	0.714286	891
6	122	K136Q_I_06.czi	\\hih-fileserver.neurologie.uni-tuebingen.de\HIH\Public\Jorge\Immunofluorescence\Exp. 267\Apotome\72h 2	5	0.466542	1	1	5.41421	1	122
6	124	K136Q_I_06.czi	\\hih-fileserver.neurologie.uni-tuebingen.de\HIH\Public\Jorge\Immunofluorescence\Exp. 267\Apotome\72h 2	5	0.466542	1	1	5.41421	1	124
6	129	K136Q_I_06.czi	\\hih-fileserver.neurologie.uni-tuebingen.de\HIH\Public\Jorge\Immunofluorescence\Exp. 267\Apotome\72h 2	5	0.431532	1	1	5.20711	1	129
6	151	K136Q_I_06.czi	\\hih-fileserver.neurologie.uni-tuebingen.de\HIH\Public\Jorge\Immunofluorescence\Exp. 267\Apotome\72h 2	5	0.431532	1	1	5.20711	1	151
6	164	K136Q_I_06.czi	\\hih-fileserver.neurologie.uni-tuebingen.de\HIH\Public\Jorge\Immunofluorescence\Exp. 267\Apotome\72h 2	5	0.310118	1	1	4.41421	0.833333	164
6	185	K136Q_I_06.czi	\\hih-fileserver.neurologie.uni-tuebingen.de\HIH\Public\Jorge\Immunofluorescence\Exp. 267\Apotome\72h 2	5	0.431532	1	1	5.20711	1	185
6	257	K136Q_I_06.czi	\\hih-fileserver.neurologie.uni-tuebingen.de\HIH\Public\Jorge\Immunofluorescence\Exp. 267\Apotome\72h 2	5	0.431532	1	1	5.20711	1	257
6	287	K136Q_I_06.czi	\\hih-fileserver.neurologie.uni-tuebingen.de\HIH\Public\Jorge\Immunofluorescence\Exp. 267\Apotome\72h 2	5	0.431532	1	1	5.20711	1	287
6	341	K136Q_I_06.czi	\\hih-fileserver.neurologie.uni-tuebingen.de\HIH\Public\Jorge\Immunofluorescence\Exp. 267\Apotome\72h 2	5	0.431532	1	1	5.20711	1	341
6	397	K136Q_I_06.czi	\\hih-fileserver.neurologie.uni-tuebingen.de\HIH\Public\Jorge\Immunofluorescence\Exp. 267\Apotome\72h 2	5	0.431532	1	1	5.20711	1	397
6	466	K136Q_I_06.czi	\\hih-fileserver.neurologie.uni-tuebingen.de\HIH\Public\Jorge\Immunofluorescence\Exp. 267\Apotome\72h 2	5	0.466542	1	1	5.41421	0.714286	466
6	473	K136Q_I_06.czi	\\hih-fileserver.neurologie.uni-tuebingen.de\HIH\Public\Jorge\Immunofluorescence\Exp. 267\Apotome\72h 2	5	0.509296	1.41421	1.08284	5.65685	1	473
6	497	K136Q_I_06.czi	\\hih-fileserver.neurologie.uni-tuebingen.de\HIH\Public\Jorge\Immunofluorescence\Exp. 267\Apotome\72h 2	5	0.466542	1	1	5.41421	0.714286	497
6	511	K136Q_I_06.czi	\\hih-fileserver.neurologie.uni-tuebingen.de\HIH\Public\Jorge\Immunofluorescence\Exp. 267\Apotome\72h 2	5	0.431532	1	1	5.20711	1	511
6	586	K136Q_I_06.czi	\\hih-fileserver.neurologie.uni-tuebingen.de\HIH\Public\Jorge\Immunofluorescence\Exp. 267\Apotome\72h 2	5	0.466542	1	1	5.41421	0.714286	586
6	612	K136Q_I_06.czi	\\hih-fileserver.neurologie.uni-tuebingen.de\HIH\Public\Jorge\Immunofluorescence\Exp. 267\Apotome\72h 2	5	0.502918	1	1	5.62132	0.833333	612
6	629	K136Q_I_06.czi	\\hih-fileserver.neurologie.uni-tuebingen.de\HIH\Public\Jorge\Immunofluorescence\Exp. 267\Apotome\72h 2	5	0.431532	1	1	5.20711	1	629
6	646	K136Q_I_06.czi	\\hih-fileserver.neurologie.uni-tuebingen.de\HIH\Public\Jorge\Immunofluorescence\Exp. 267\Apotome\72h 2	5	0.509296	1.41421	1.08284	5.65685	1	646
6	707	K136Q_I_06.czi	\\hih-fileserver.neurologie.uni-tuebingen.de\HIH\Public\Jorge\Immunofluorescence\Exp. 267\Apotome\72h 2	5	0.431532	1	1	5.20711	1	707
6	724	K136Q_I_06.czi	\\hih-fileserver.neurologie.uni-tuebingen.de\HIH\Public\Jorge\Immunofluorescence\Exp. 267\Apotome\72h 2	5	0.310118	1	1	4.41421	0.714286	724
6	735	K136Q_I_06.czi	\\hih-fileserver.neurologie.uni-tuebingen.de\HIH\Public\Jorge\Immunofluorescence\Exp. 267\Apotome\72h 2	5	0.431532	1	1	5.20711	1	735
6	765	K136Q_I_06.czi	\\hih-fileserver.neurologie.uni-tuebingen.de\HIH\Public\Jorge\Immunofluorescence\Exp. 267\Apotome\72h 2	5	0.466542	1	1	5.41421	0.714286	765
6	787	K136Q_I_06.czi	\\hih-fileserver.neurologie.uni-tuebingen.de\HIH\Public\Jorge\Immunofluorescence\Exp. 267\Apotome\72h 2	5	0.431532	1	1	5.20711	1	787
6	905	K136Q_I_06.czi	\\hih-fileserver.neurologie.uni-tuebingen.de\HIH\Public\Jorge\Immunofluorescence\Exp. 267\Apotome\72h 2	5	0.431532	1	1	5.20711	1	905
6	937	K136Q_I_06.czi	\\hih-fileserver.neurologie.uni-tuebingen.de\HIH\Public\Jorge\Immunofluorescence\Exp. 267\Apotome\72h 2	5	0.466542	1	1	5.41421	0.714286	937
6	954	K136Q_I_06.czi	\\hih-fileserver.neurologie.uni-tuebingen.de\HIH\Public\Jorge\Immunofluorescence\Exp. 267\Apotome\72h 2	5	0.431532	1	1	5.20711	1	954
6	998	K136Q_I_06.czi	\\hih-fileserver.neurologie.uni-tuebingen.de\HIH\Public\Jorge\Immunofluorescence\Exp. 267\Apotome\72h 2	5	0.466542	1	1	5.41421	1	998
6	1002	K136Q_I_06.czi	\\hih-fileserver.neurologie.uni-tuebingen.de\HIH\Public\Jorge\Immunofluorescence\Exp. 267\Apotome\72h 2	5	0.431532	1	1	5.20711	1	1002
6	1047	K136Q_I_06.czi	\\hih-fileserver.neurologie.uni-tuebingen.de\HIH\Public\Jorge\Immunofluorescence\Exp. 267\Apotome\72h 2	5	0.2817	1	1	4.20711	0.833333	1047
7	49	K136Q_I_07.czi	\\hih-fileserver.neurologie.uni-tuebingen.de\HIH\Public\Jorge\Immunofluorescence\Exp. 267\Apotome\72h 2	5	0.431532	1	1	5.20711	1	49
7	95	K136Q_I_07.czi	\\hih-fileserver.neurologie.uni-tuebingen.de\HIH\Public\Jorge\Immunofluorescence\Exp. 267\Apotome\72h 2	5	0.466542	1	1	5.41421	0.714286	95
7	145	K136Q_I_07.czi	\\hih-fileserver.neurologie.uni-tuebingen.de\HIH\Public\Jorge\Immunofluorescence\Exp. 267\Apotome\72h 2	5	0.431532	1	1	5.20711	1	145
7	182	K136Q_I_07.czi	\\hih-fileserver.neurologie.uni-tuebingen.de\HIH\Public\Jorge\Immunofluorescence\Exp. 267\Apotome\72h 2	5	0.431532	1	1	5.20711	1	182
7	256	K136Q_I_07.czi	\\hih-fileserver.neurologie.uni-tuebingen.de\HIH\Public\Jorge\Immunofluorescence\Exp. 267\Apotome\72h 2	5	0.466542	1	1	5.41421	1	256
7	258	K136Q_I_07.czi	\\hih-fileserver.neurologie.uni-tuebingen.de\HIH\Public\Jorge\Immunofluorescence\Exp. 267\Apotome\72h 2	5	0.431532	1	1	5.20711	1	258
7	270	K136Q_I_07.czi	\\hih-fileserver.neurologie.uni-tuebingen.de\HIH\Public\Jorge\Immunofluorescence\Exp. 267\Apotome\72h 2	5	0.431532	1	1	5.20711	1	270
7	311	K136Q_I_07.czi	\\hih-fileserver.neurologie.uni-tuebingen.de\HIH\Public\Jorge\Immunofluorescence\Exp. 267\Apotome\72h 2	5	0.431532	1	1	5.20711	1	311
7	316	K136Q_I_07.czi	\\hih-fileserver.neurologie.uni-tuebingen.de\HIH\Public\Jorge\Immunofluorescence\Exp. 267\Apotome\72h 2	5	0.431532	1	1	5.20711	1	316
7	373	K136Q_I_07.czi	\\hih-fileserver.neurologie.uni-tuebingen.de\HIH\Public\Jorge\Immunofluorescence\Exp. 267\Apotome\72h 2	5	0.509296	1.41421	1.08284	5.65685	1	373
7	384	K136Q_I_07.czi	\\hih-fileserver.neurologie.uni-tuebingen.de\HIH\Public\Jorge\Immunofluorescence\Exp. 267\Apotome\72h 2	5	0.431532	1	1	5.20711	1	384
7	512	K136Q_I_07.czi	\\hih-fileserver.neurologie.uni-tuebingen.de\HIH\Public\Jorge\Immunofluorescence\Exp. 267\Apotome\72h 2	5	0.431532	1	1	5.20711	1	512
7	587	K136Q_I_07.czi	\\hih-fileserver.neurologie.uni-tuebingen.de\HIH\Public\Jorge\Immunofluorescence\Exp. 267\Apotome\72h 2	5	0.431532	1	1	5.20711	1	587
7	597	K136Q_I_07.czi	\\hih-fileserver.neurologie.uni-tuebingen.de\HIH\Public\Jorge\Immunofluorescence\Exp. 267\Apotome\72h 2	5	0.431532	1	1	5.20711	1	597
7	606	K136Q_I_07.czi	\\hih-fileserver.neurologie.uni-tuebingen.de\HIH\Public\Jorge\Immunofluorescence\Exp. 267\Apotome\72h 2	5	0.466542	1	1	5.41421	0.714286	606
7	607	K136Q_I_07.czi	\\hih-fileserver.neurologie.uni-tuebingen.de\HIH\Public\Jorge\Immunofluorescence\Exp. 267\Apotome\72h 2	5	0.431532	1	1	5.20711	1	607
7	673	K136Q_I_07.czi	\\hih-fileserver.neurologie.uni-tuebingen.de\HIH\Public\Jorge\Immunofluorescence\Exp. 267\Apotome\72h 2	5	0.466542	1	1	5.41421	0.714286	673
7	728	K136Q_I_07.czi	\\hih-fileserver.neurologie.uni-tuebingen.de\HIH\Public\Jorge\Immunofluorescence\Exp. 267\Apotome\72h 2	5	0.502918	1	1	5.62132	0.833333	728
7	761	K136Q_I_07.czi	\\hih-fileserver.neurologie.uni-tuebingen.de\HIH\Public\Jorge\Immunofluorescence\Exp. 267\Apotome\72h 2	5	0.431532	1	1	5.20711	1	761
7	820	K136Q_I_07.czi	\\hih-fileserver.neurologie.uni-tuebingen.de\HIH\Public\Jorge\Immunofluorescence\Exp. 267\Apotome\72h 2	5	0.431532	1	1	5.20711	1	820
7	909	K136Q_I_07.czi	\\hih-fileserver.neurologie.uni-tuebingen.de\HIH\Public\Jorge\Immunofluorescence\Exp. 267\Apotome\72h 2	5	0.466542	1	1	5.41421	0.714286	909
7	985	K136Q_I_07.czi	\\hih-fileserver.neurologie.uni-tuebingen.de\HIH\Public\Jorge\Immunofluorescence\Exp. 267\Apotome\72h 2	5	0.310118	1	1	4.41421	0.714286	985
7	1136	K136Q_I_07.czi	\\hih-fileserver.neurologie.uni-tuebingen.de\HIH\Public\Jorge\Immunofluorescence\Exp. 267\Apotome\72h 2	5	0.208715	1	1	3.62132	0.625	1136
7	1165	K136Q_I_07.czi	\\hih-fileserver.neurologie.uni-tuebingen.de\HIH\Public\Jorge\Immunofluorescence\Exp. 267\Apotome\72h 2	5	0.466542	1	1	5.41421	0.714286	1165
7	1167	K136Q_I_07.czi	\\hih-fileserver.neurologie.uni-tuebingen.de\HIH\Public\Jorge\Immunofluorescence\Exp. 267\Apotome\72h 2	5	0.431532	1	1	5.20711	1	1167
7	1198	K136Q_I_07.czi	\\hih-fileserver.neurologie.uni-tuebingen.de\HIH\Public\Jorge\Immunofluorescence\Exp. 267\Apotome\72h 2	5	0.431532	1	1	5.20711	1	1198
7	1229	K136Q_I_07.czi	\\hih-fileserver.neurologie.uni-tuebingen.de\HIH\Public\Jorge\Immunofluorescence\Exp. 267\Apotome\72h 2	5	0.431532	1	1	5.20711	1	1229
7	1230	K136Q_I_07.czi	\\hih-fileserver.neurologie.uni-tuebingen.de\HIH\Public\Jorge\Immunofluorescence\Exp. 267\Apotome\72h 2	5	0.2817	1	1	4.20711	0.833333	1230
7	1242	K136Q_I_07.czi	\\hih-fileserver.neurologie.uni-tuebingen.de\HIH\Public\Jorge\Immunofluorescence\Exp. 267\Apotome\72h 2	5	0.431532	1	1	5.20711	1	1242
7	1290	K136Q_I_07.czi	\\hih-fileserver.neurologie.uni-tuebingen.de\HIH\Public\Jorge\Immunofluorescence\Exp. 267\Apotome\72h 2	5	0.431532	1	1	5.20711	1	1290
7	1296	K136Q_I_07.czi	\\hih-fileserver.neurologie.uni-tuebingen.de\HIH\Public\Jorge\Immunofluorescence\Exp. 267\Apotome\72h 2	5	0.431532	1	1	5.20711	1	1296
7	1299	K136Q_I_07.czi	\\hih-fileserver.neurologie.uni-tuebingen.de\HIH\Public\Jorge\Immunofluorescence\Exp. 267\Apotome\72h 2	5	0.431532	1	1	5.20711	1	1299
7	1301	K136Q_I_07.czi	\\hih-fileserver.neurologie.uni-tuebingen.de\HIH\Public\Jorge\Immunofluorescence\Exp. 267\Apotome\72h 2	5	0.2817	1	1	4.20711	0.833333	1301
7	1304	K136Q_I_07.czi	\\hih-fileserver.neurologie.uni-tuebingen.de\HIH\Public\Jorge\Immunofluorescence\Exp. 267\Apotome\72h 2	5	0.431532	1	1	5.20711	1	1304
7	1305	K136Q_I_07.czi	\\hih-fileserver.neurologie.uni-tuebingen.de\HIH\Public\Jorge\Immunofluorescence\Exp. 267\Apotome\72h 2	5	0.431532	1	1	5.20711	1	1305
7	1402	K136Q_I_07.czi	\\hih-fileserver.neurologie.uni-tuebingen.de\HIH\Public\Jorge\Immunofluorescence\Exp. 267\Apotome\72h 2	5	0.431532	1	1	5.20711	1	1402
8	1	K136Q_I_08.czi	\\hih-fileserver.neurologie.uni-tuebingen.de\HIH\Public\Jorge\Immunofluorescence\Exp. 267\Apotome\72h 2	5	0.509296	1.41421	1.08284	5.65685	1	1
8	43	K136Q_I_08.czi	\\hih-fileserver.neurologie.uni-tuebingen.de\HIH\Public\Jorge\Immunofluorescence\Exp. 267\Apotome\72h 2	5	0.431532	1	1	5.20711	1	43
8	102	K136Q_I_08.czi	\\hih-fileserver.neurologie.uni-tuebingen.de\HIH\Public\Jorge\Immunofluorescence\Exp. 267\Apotome\72h 2	5	0.431532	1	1	5.20711	1	102
8	127	K136Q_I_08.czi	\\hih-fileserver.neurologie.uni-tuebingen.de\HIH\Public\Jorge\Immunofluorescence\Exp. 267\Apotome\72h 2	5	0.431532	1	1	5.20711	1	127
8	194	K136Q_I_08.czi	\\hih-fileserver.neurologie.uni-tuebingen.de\HIH\Public\Jorge\Immunofluorescence\Exp. 267\Apotome\72h 2	5	0.431532	1	1	5.20711	1	194
8	240	K136Q_I_08.czi	\\hih-fileserver.neurologie.uni-tuebingen.de\HIH\Public\Jorge\Immunofluorescence\Exp. 267\Apotome\72h 2	5	0.254648	1	1	4	0.714286	240
8	384	K136Q_I_08.czi	\\hih-fileserver.neurologie.uni-tuebingen.de\HIH\Public\Jorge\Immunofluorescence\Exp. 267\Apotome\72h 2	5	0.2817	1	1	4.20711	0.833333	384
8	402	K136Q_I_08.czi	\\hih-fileserver.neurologie.uni-tuebingen.de\HIH\Public\Jorge\Immunofluorescence\Exp. 267\Apotome\72h 2	5	0.163699	1	1	3.20711	0.714286	402
8	409	K136Q_I_08.czi	\\hih-fileserver.neurologie.uni-tuebingen.de\HIH\Public\Jorge\Immunofluorescence\Exp. 267\Apotome\72h 2	5	0.310118	1	1	4.41421	0.714286	409
8	423	K136Q_I_08.czi	\\hih-fileserver.neurologie.uni-tuebingen.de\HIH\Public\Jorge\Immunofluorescence\Exp. 267\Apotome\72h 2	5	0.466542	1	1	5.41421	0.714286	423
8	525	K136Q_I_08.czi	\\hih-fileserver.neurologie.uni-tuebingen.de\HIH\Public\Jorge\Immunofluorescence\Exp. 267\Apotome\72h 2	5	0.208715	1	1	3.62132	0.625	525
8	569	K136Q_I_08.czi	\\hih-fileserver.neurologie.uni-tuebingen.de\HIH\Public\Jorge\Immunofluorescence\Exp. 267\Apotome\72h 2	5	0.431532	1	1	5.20711	1	569
8	630	K136Q_I_08.czi	\\hih-fileserver.neurologie.uni-tuebingen.de\HIH\Public\Jorge\Immunofluorescence\Exp. 267\Apotome\72h 2	5	0.431532	1	1	5.20711	1	630
8	645	K136Q_I_08.czi	\\hih-fileserver.neurologie.uni-tuebingen.de\HIH\Public\Jorge\Immunofluorescence\Exp. 267\Apotome\72h 2	5	0.431532	1	1	5.20711	1	645
9	5	K136Q_I_09.czi	\\hih-fileserver.neurologie.uni-tuebingen.de\HIH\Public\Jorge\Immunofluorescence\Exp. 267\Apotome\72h 2	5	0.431532	1	1	5.20711	1	5
9	11	K136Q_I_09.czi	\\hih-fileserver.neurologie.uni-tuebingen.de\HIH\Public\Jorge\Immunofluorescence\Exp. 267\Apotome\72h 2	5	0.431532	1	1	5.20711	1	11
9	46	K136Q_I_09.czi	\\hih-fileserver.neurologie.uni-tuebingen.de\HIH\Public\Jorge\Immunofluorescence\Exp. 267\Apotome\72h 2	5	0.431532	1	1	5.20711	1	46
9	50	K136Q_I_09.czi	\\hih-fileserver.neurologie.uni-tuebingen.de\HIH\Public\Jorge\Immunofluorescence\Exp. 267\Apotome\72h 2	5	0.431532	1	1	5.20711	1	50
9	54	K136Q_I_09.czi	\\hih-fileserver.neurologie.uni-tuebingen.de\HIH\Public\Jorge\Immunofluorescence\Exp. 267\Apotome\72h 2	5	0.431532	1	1	5.20711	1	54
9	61	K136Q_I_09.czi	\\hih-fileserver.neurologie.uni-tuebingen.de\HIH\Public\Jorge\Immunofluorescence\Exp. 267\Apotome\72h 2	5	0.431532	1	1	5.20711	1	61
9	87	K136Q_I_09.czi	\\hih-fileserver.neurologie.uni-tuebingen.de\HIH\Public\Jorge\Immunofluorescence\Exp. 267\Apotome\72h 2	5	0.431532	1	1	5.20711	1	87
9	111	K136Q_I_09.czi	\\hih-fileserver.neurologie.uni-tuebingen.de\HIH\Public\Jorge\Immunofluorescence\Exp. 267\Apotome\72h 2	5	0.431532	1	1	5.20711	1	111
9	124	K136Q_I_09.czi	\\hih-fileserver.neurologie.uni-tuebingen.de\HIH\Public\Jorge\Immunofluorescence\Exp. 267\Apotome\72h 2	5	0.431532	1	1	5.20711	1	124
9	134	K136Q_I_09.czi	\\hih-fileserver.neurologie.uni-tuebingen.de\HIH\Public\Jorge\Immunofluorescence\Exp. 267\Apotome\72h 2	5	0.431532	1	1	5.20711	1	134
9	148	K136Q_I_09.czi	\\hih-fileserver.neurologie.uni-tuebingen.de\HIH\Public\Jorge\Immunofluorescence\Exp. 267\Apotome\72h 2	5	0.466542	1	1	5.41421	0.714286	148
9	165	K136Q_I_09.czi	\\hih-fileserver.neurologie.uni-tuebingen.de\HIH\Public\Jorge\Immunofluorescence\Exp. 267\Apotome\72h 2	5	0.466542	1	1	5.41421	0.714286	165
9	170	K136Q_I_09.czi	\\hih-fileserver.neurologie.uni-tuebingen.de\HIH\Public\Jorge\Immunofluorescence\Exp. 267\Apotome\72h 2	5	0.431532	1	1	5.20711	1	170
9	275	K136Q_I_09.czi	\\hih-fileserver.neurologie.uni-tuebingen.de\HIH\Public\Jorge\Immunofluorescence\Exp. 267\Apotome\72h 2	5	0.431532	1	1	5.20711	1	275
9	287	K136Q_I_09.czi	\\hih-fileserver.neurologie.uni-tuebingen.de\HIH\Public\Jorge\Immunofluorescence\Exp. 267\Apotome\72h 2	5	0.466542	1	1	5.41421	1	287
9	289	K136Q_I_09.czi	\\hih-fileserver.neurologie.uni-tuebingen.de\HIH\Public\Jorge\Immunofluorescence\Exp. 267\Apotome\72h 2	5	0.431532	1	1	5.20711	1	289
9	351	K136Q_I_09.czi	\\hih-fileserver.neurologie.uni-tuebingen.de\HIH\Public\Jorge\Immunofluorescence\Exp. 267\Apotome\72h 2	5	0.466542	1	1	5.41421	0.714286	351
9	375	K136Q_I_09.czi	\\hih-fileserver.neurologie.uni-tuebingen.de\HIH\Public\Jorge\Immunofluorescence\Exp. 267\Apotome\72h 2	5	0.509296	1.41421	1.08284	5.65685	1	375
9	391	K136Q_I_09.czi	\\hih-fileserver.neurologie.uni-tuebingen.de\HIH\Public\Jorge\Immunofluorescence\Exp. 267\Apotome\72h 2	5	0.431532	1	1	5.20711	1	391
9	401	K136Q_I_09.czi	\\hih-fileserver.neurologie.uni-tuebingen.de\HIH\Public\Jorge\Immunofluorescence\Exp. 267\Apotome\72h 2	5	0.466542	1	1	5.41421	0.714286	401
9	435	K136Q_I_09.czi	\\hih-fileserver.neurologie.uni-tuebingen.de\HIH\Public\Jorge\Immunofluorescence\Exp. 267\Apotome\72h 2	5	0.431532	1	1	5.20711	1	435
9	458	K136Q_I_09.czi	\\hih-fileserver.neurologie.uni-tuebingen.de\HIH\Public\Jorge\Immunofluorescence\Exp. 267\Apotome\72h 2	5	0.431532	1	1	5.20711	1	458
9	472	K136Q_I_09.czi	\\hih-fileserver.neurologie.uni-tuebingen.de\HIH\Public\Jorge\Immunofluorescence\Exp. 267\Apotome\72h 2	5	0.502918	1	1	5.62132	0.833333	472
9	475	K136Q_I_09.czi	\\hih-fileserver.neurologie.uni-tuebingen.de\HIH\Public\Jorge\Immunofluorescence\Exp. 267\Apotome\72h 2	5	0.431532	1	1	5.20711	1	475
9	534	K136Q_I_09.czi	\\hih-fileserver.neurologie.uni-tuebingen.de\HIH\Public\Jorge\Immunofluorescence\Exp. 267\Apotome\72h 2	5	0.431532	1	1	5.20711	1	534
9	590	K136Q_I_09.czi	\\hih-fileserver.neurologie.uni-tuebingen.de\HIH\Public\Jorge\Immunofluorescence\Exp. 267\Apotome\72h 2	5	0.431532	1	1	5.20711	1	590
9	622	K136Q_I_09.czi	\\hih-fileserver.neurologie.uni-tuebingen.de\HIH\Public\Jorge\Immunofluorescence\Exp. 267\Apotome\72h 2	5	0.431532	1	1	5.20711	1	622
9	625	K136Q_I_09.czi	\\hih-fileserver.neurologie.uni-tuebingen.de\HIH\Public\Jorge\Immunofluorescence\Exp. 267\Apotome\72h 2	5	0.466542	1	1	5.41421	1	625
9	655	K136Q_I_09.czi	\\hih-fileserver.neurologie.uni-tuebingen.de\HIH\Public\Jorge\Immunofluorescence\Exp. 267\Apotome\72h 2	5	0.431532	1	1	5.20711	1	655
9	656	K136Q_I_09.czi	\\hih-fileserver.neurologie.uni-tuebingen.de\HIH\Public\Jorge\Immunofluorescence\Exp. 267\Apotome\72h 2	5	0.466542	1	1	5.41421	0.714286	656
9	677	K136Q_I_09.czi	\\hih-fileserver.neurologie.uni-tuebingen.de\HIH\Public\Jorge\Immunofluorescence\Exp. 267\Apotome\72h 2	5	0.431532	1	1	5.20711	1	677
9	684	K136Q_I_09.czi	\\hih-fileserver.neurologie.uni-tuebingen.de\HIH\Public\Jorge\Immunofluorescence\Exp. 267\Apotome\72h 2	5	0.431532	1	1	5.20711	1	684
9	701	K136Q_I_09.czi	\\hih-fileserver.neurologie.uni-tuebingen.de\HIH\Public\Jorge\Immunofluorescence\Exp. 267\Apotome\72h 2	5	0.310118	1	1	4.41421	0.714286	701
9	760	K136Q_I_09.czi	\\hih-fileserver.neurologie.uni-tuebingen.de\HIH\Public\Jorge\Immunofluorescence\Exp. 267\Apotome\72h 2	5	0.431532	1	1	5.20711	1	760
9	773	K136Q_I_09.czi	\\hih-fileserver.neurologie.uni-tuebingen.de\HIH\Public\Jorge\Immunofluorescence\Exp. 267\Apotome\72h 2	5	0.431532	1	1	5.20711	1	773
9	838	K136Q_I_09.czi	\\hih-fileserver.neurologie.uni-tuebingen.de\HIH\Public\Jorge\Immunofluorescence\Exp. 267\Apotome\72h 2	5	0.466542	1	1	5.41421	1	838
9	959	K136Q_I_09.czi	\\hih-fileserver.neurologie.uni-tuebingen.de\HIH\Public\Jorge\Immunofluorescence\Exp. 267\Apotome\72h 2	5	0.466542	1	1	5.41421	0.714286	959
9	1010	K136Q_I_09.czi	\\hih-fileserver.neurologie.uni-tuebingen.de\HIH\Public\Jorge\Immunofluorescence\Exp. 267\Apotome\72h 2	5	0.466542	1	1	5.41421	0.714286	1010
9	1023	K136Q_I_09.czi	\\hih-fileserver.neurologie.uni-tuebingen.de\HIH\Public\Jorge\Immunofluorescence\Exp. 267\Apotome\72h 2	5	0.509296	1.41421	1.08284	5.65685	1	1023
9	1069	K136Q_I_09.czi	\\hih-fileserver.neurologie.uni-tuebingen.de\HIH\Public\Jorge\Immunofluorescence\Exp. 267\Apotome\72h 2	5	0.431532	1	1	5.20711	1	1069
9	1071	K136Q_I_09.czi	\\hih-fileserver.neurologie.uni-tuebingen.de\HIH\Public\Jorge\Immunofluorescence\Exp. 267\Apotome\72h 2	5	0.466542	1	1	5.41421	0.714286	1071
9	1072	K136Q_I_09.czi	\\hih-fileserver.neurologie.uni-tuebingen.de\HIH\Public\Jorge\Immunofluorescence\Exp. 267\Apotome\72h 2	5	0.431532	1	1	5.20711	1	1072
9	1107	K136Q_I_09.czi	\\hih-fileserver.neurologie.uni-tuebingen.de\HIH\Public\Jorge\Immunofluorescence\Exp. 267\Apotome\72h 2	5	0.431532	1	1	5.20711	1	1107
9	1117	K136Q_I_09.czi	\\hih-fileserver.neurologie.uni-tuebingen.de\HIH\Public\Jorge\Immunofluorescence\Exp. 267\Apotome\72h 2	5	0.431532	1	1	5.20711	1	1117
9	1118	K136Q_I_09.czi	\\hih-fileserver.neurologie.uni-tuebingen.de\HIH\Public\Jorge\Immunofluorescence\Exp. 267\Apotome\72h 2	5	0.431532	1	1	5.20711	1	1118
9	1223	K136Q_I_09.czi	\\hih-fileserver.neurologie.uni-tuebingen.de\HIH\Public\Jorge\Immunofluorescence\Exp. 267\Apotome\72h 2	5	0.431532	1	1	5.20711	1	1223
9	1275	K136Q_I_09.czi	\\hih-fileserver.neurologie.uni-tuebingen.de\HIH\Public\Jorge\Immunofluorescence\Exp. 267\Apotome\72h 2	5	0.2817	1	1	4.20711	0.833333	1275
9	1310	K136Q_I_09.czi	\\hih-fileserver.neurologie.uni-tuebingen.de\HIH\Public\Jorge\Immunofluorescence\Exp. 267\Apotome\72h 2	5	0.431532	1	1	5.20711	1	1310
9	1457	K136Q_I_09.czi	\\hih-fileserver.neurologie.uni-tuebingen.de\HIH\Public\Jorge\Immunofluorescence\Exp. 267\Apotome\72h 2	5	0.431532	1	1	5.20711	1	1457
9	1463	K136Q_I_09.czi	\\hih-fileserver.neurologie.uni-tuebingen.de\HIH\Public\Jorge\Immunofluorescence\Exp. 267\Apotome\72h 2	5	0.431532	1	1	5.20711	1	1463
9	1530	K136Q_I_09.czi	\\hih-fileserver.neurologie.uni-tuebingen.de\HIH\Public\Jorge\Immunofluorescence\Exp. 267\Apotome\72h 2	5	0.143239	1	1	3	1	1530
9	1547	K136Q_I_09.czi	\\hih-fileserver.neurologie.uni-tuebingen.de\HIH\Public\Jorge\Immunofluorescence\Exp. 267\Apotome\72h 2	5	0.502918	1	1	5.62132	0.833333	1547
9	1551	K136Q_I_09.czi	\\hih-fileserver.neurologie.uni-tuebingen.de\HIH\Public\Jorge\Immunofluorescence\Exp. 267\Apotome\72h 2	5	0.431532	1	1	5.20711	1	1551
9	1609	K136Q_I_09.czi	\\hih-fileserver.neurologie.uni-tuebingen.de\HIH\Public\Jorge\Immunofluorescence\Exp. 267\Apotome\72h 2	5	0.431532	1	1	5.20711	1	1609
1	79	K136Q_I_01.czi	\\hih-fileserver.neurologie.uni-tuebingen.de\HIH\Public\Jorge\Immunofluorescence\Exp. 267\Apotome\72h 2	6	0.477465	1	1	6	1	79
1	94	K136Q_I_01.czi	\\hih-fileserver.neurologie.uni-tuebingen.de\HIH\Public\Jorge\Immunofluorescence\Exp. 267\Apotome\72h 2	6	0.477465	1	1	6	1	94
1	180	K136Q_I_01.czi	\\hih-fileserver.neurologie.uni-tuebingen.de\HIH\Public\Jorge\Immunofluorescence\Exp. 267\Apotome\72h 2	6	0.516863	1.41421	1.06904	6.24264	1	180
1	197	K136Q_I_01.czi	\\hih-fileserver.neurologie.uni-tuebingen.de\HIH\Public\Jorge\Immunofluorescence\Exp. 267\Apotome\72h 2	6	0.477465	1	1	6	1	197
1	204	K136Q_I_01.czi	\\hih-fileserver.neurologie.uni-tuebingen.de\HIH\Public\Jorge\Immunofluorescence\Exp. 267\Apotome\72h 2	6	0.477465	1	1	6	1	204
1	265	K136Q_I_01.czi	\\hih-fileserver.neurologie.uni-tuebingen.de\HIH\Public\Jorge\Immunofluorescence\Exp. 267\Apotome\72h 2	6	0.516863	1.41421	1.06904	6.24264	1	265
1	279	K136Q_I_01.czi	\\hih-fileserver.neurologie.uni-tuebingen.de\HIH\Public\Jorge\Immunofluorescence\Exp. 267\Apotome\72h 2	6	0.516863	1.41421	1.06904	6.24264	1	279
1	286	K136Q_I_01.czi	\\hih-fileserver.neurologie.uni-tuebingen.de\HIH\Public\Jorge\Immunofluorescence\Exp. 267\Apotome\72h 2	6	0.477465	1	1	6	1	286
1	324	K136Q_I_01.czi	\\hih-fileserver.neurologie.uni-tuebingen.de\HIH\Public\Jorge\Immunofluorescence\Exp. 267\Apotome\72h 2	6	0.545665	1	1	6.41421	0.857143	324
1	331	K136Q_I_01.czi	\\hih-fileserver.neurologie.uni-tuebingen.de\HIH\Public\Jorge\Immunofluorescence\Exp. 267\Apotome\72h 2	6	0.545665	1	1	6.41421	0.857143	331
1	347	K136Q_I_01.czi	\\hih-fileserver.neurologie.uni-tuebingen.de\HIH\Public\Jorge\Immunofluorescence\Exp. 267\Apotome\72h 2	6	0.477465	1	1	6	1	347
1	417	K136Q_I_01.czi	\\hih-fileserver.neurologie.uni-tuebingen.de\HIH\Public\Jorge\Immunofluorescence\Exp. 267\Apotome\72h 2	6	0.477465	1	1	6	1	417
1	443	K136Q_I_01.czi	\\hih-fileserver.neurologie.uni-tuebingen.de\HIH\Public\Jorge\Immunofluorescence\Exp. 267\Apotome\72h 2	6	0.516863	1.41421	1.06904	6.24264	1	443
1	446	K136Q_I_01.czi	\\hih-fileserver.neurologie.uni-tuebingen.de\HIH\Public\Jorge\Immunofluorescence\Exp. 267\Apotome\72h 2	6	0.477465	1	1	6	1	446
1	452	K136Q_I_01.czi	\\hih-fileserver.neurologie.uni-tuebingen.de\HIH\Public\Jorge\Immunofluorescence\Exp. 267\Apotome\72h 2	6	0.510996	1	1	6.20711	0.857143	452
1	471	K136Q_I_01.czi	\\hih-fileserver.neurologie.uni-tuebingen.de\HIH\Public\Jorge\Immunofluorescence\Exp. 267\Apotome\72h 2	6	0.545665	1	1	6.41421	0.857143	471
1	484	K136Q_I_01.czi	\\hih-fileserver.neurologie.uni-tuebingen.de\HIH\Public\Jorge\Immunofluorescence\Exp. 267\Apotome\72h 2	6	0.477465	1	1	6	1	484
1	493	K136Q_I_01.czi	\\hih-fileserver.neurologie.uni-tuebingen.de\HIH\Public\Jorge\Immunofluorescence\Exp. 267\Apotome\72h 2	6	0.477465	1	1	6	1	493
1	498	K136Q_I_01.czi	\\hih-fileserver.neurologie.uni-tuebingen.de\HIH\Public\Jorge\Immunofluorescence\Exp. 267\Apotome\72h 2	6	0.516863	1.41421	1.06904	6.24264	1	498
1	501	K136Q_I_01.czi	\\hih-fileserver.neurologie.uni-tuebingen.de\HIH\Public\Jorge\Immunofluorescence\Exp. 267\Apotome\72h 2	6	0.516863	1.41421	1.06904	6.24264	1	501
1	510	K136Q_I_01.czi	\\hih-fileserver.neurologie.uni-tuebingen.de\HIH\Public\Jorge\Immunofluorescence\Exp. 267\Apotome\72h 2	6	0.477465	1	1	6	1	510
1	523	K136Q_I_01.czi	\\hih-fileserver.neurologie.uni-tuebingen.de\HIH\Public\Jorge\Immunofluorescence\Exp. 267\Apotome\72h 2	6	0.516863	1.41421	1.06904	6.24264	1	523
2	56	K136Q_I_02.czi	\\hih-fileserver.neurologie.uni-tuebingen.de\HIH\Public\Jorge\Immunofluorescence\Exp. 267\Apotome\72h 2	6	0.477465	1	1	6	1	56
2	67	K136Q_I_02.czi	\\hih-fileserver.neurologie.uni-tuebingen.de\HIH\Public\Jorge\Immunofluorescence\Exp. 267\Apotome\72h 2	6	0.516863	1.41421	1.06904	6.24264	1	67
2	80	K136Q_I_02.czi	\\hih-fileserver.neurologie.uni-tuebingen.de\HIH\Public\Jorge\Immunofluorescence\Exp. 267\Apotome\72h 2	6	0.516863	1.41421	1.06904	6.24264	1	80
2	143	K136Q_I_02.czi	\\hih-fileserver.neurologie.uni-tuebingen.de\HIH\Public\Jorge\Immunofluorescence\Exp. 267\Apotome\72h 2	6	0.477465	1	1	6	1	143
2	152	K136Q_I_02.czi	\\hih-fileserver.neurologie.uni-tuebingen.de\HIH\Public\Jorge\Immunofluorescence\Exp. 267\Apotome\72h 2	6	0.477465	1	1	6	1	152
2	335	K136Q_I_02.czi	\\hih-fileserver.neurologie.uni-tuebingen.de\HIH\Public\Jorge\Immunofluorescence\Exp. 267\Apotome\72h 2	6	0.477465	1	1	6	1	335
2	463	K136Q_I_02.czi	\\hih-fileserver.neurologie.uni-tuebingen.de\HIH\Public\Jorge\Immunofluorescence\Exp. 267\Apotome\72h 2	6	0.388785	1	1	5.41421	0.75	463
3	1	K136Q_I_03.czi	\\hih-fileserver.neurologie.uni-tuebingen.de\HIH\Public\Jorge\Immunofluorescence\Exp. 267\Apotome\72h 2	6	0.477465	1	1	6	1	1
3	7	K136Q_I_03.czi	\\hih-fileserver.neurologie.uni-tuebingen.de\HIH\Public\Jorge\Immunofluorescence\Exp. 267\Apotome\72h 2	6	0.516863	1.41421	1.06904	6.24264	1	7
3	19	K136Q_I_03.czi	\\hih-fileserver.neurologie.uni-tuebingen.de\HIH\Public\Jorge\Immunofluorescence\Exp. 267\Apotome\72h 2	6	0.477465	1	1	6	1	19
3	91	K136Q_I_03.czi	\\hih-fileserver.neurologie.uni-tuebingen.de\HIH\Public\Jorge\Immunofluorescence\Exp. 267\Apotome\72h 2	6	0.477465	1	1	6	1	91
3	107	K136Q_I_03.czi	\\hih-fileserver.neurologie.uni-tuebingen.de\HIH\Public\Jorge\Immunofluorescence\Exp. 267\Apotome\72h 2	6	0.545665	1	1	6.41421	1	107
3	124	K136Q_I_03.czi	\\hih-fileserver.neurologie.uni-tuebingen.de\HIH\Public\Jorge\Immunofluorescence\Exp. 267\Apotome\72h 2	6	0.477465	1	1	6	1	124
3	126	K136Q_I_03.czi	\\hih-fileserver.neurologie.uni-tuebingen.de\HIH\Public\Jorge\Immunofluorescence\Exp. 267\Apotome\72h 2	6	0.545665	1	1	6.41421	0.857143	126
3	134	K136Q_I_03.czi	\\hih-fileserver.neurologie.uni-tuebingen.de\HIH\Public\Jorge\Immunofluorescence\Exp. 267\Apotome\72h 2	6	0.516863	1.41421	1.06904	6.24264	1	134
3	161	K136Q_I_03.czi	\\hih-fileserver.neurologie.uni-tuebingen.de\HIH\Public\Jorge\Immunofluorescence\Exp. 267\Apotome\72h 2	6	0.516863	1.41421	1.06904	6.24264	1	161
3	196	K136Q_I_03.czi	\\hih-fileserver.neurologie.uni-tuebingen.de\HIH\Public\Jorge\Immunofluorescence\Exp. 267\Apotome\72h 2	6	0.510996	1	1	6.20711	0.857143	196
3	261	K136Q_I_03.czi	\\hih-fileserver.neurologie.uni-tuebingen.de\HIH\Public\Jorge\Immunofluorescence\Exp. 267\Apotome\72h 2	6	0.545665	1	1	6.41421	0.857143	261
3	276	K136Q_I_03.czi	\\hih-fileserver.neurologie.uni-tuebingen.de\HIH\Public\Jorge\Immunofluorescence\Exp. 267\Apotome\72h 2	6	0.545665	1	1	6.41421	0.75	276
3	303	K136Q_I_03.czi	\\hih-fileserver.neurologie.uni-tuebingen.de\HIH\Public\Jorge\Immunofluorescence\Exp. 267\Apotome\72h 2	6	0.510996	1	1	6.20711	0.857143	303
3	332	K136Q_I_03.czi	\\hih-fileserver.neurologie.uni-tuebingen.de\HIH\Public\Jorge\Immunofluorescence\Exp. 267\Apotome\72h 2	6	0.35961	1	1	5.20711	0.857143	332
3	432	K136Q_I_03.czi	\\hih-fileserver.neurologie.uni-tuebingen.de\HIH\Public\Jorge\Immunofluorescence\Exp. 267\Apotome\72h 2	6	0.477465	1	1	6	1	432
3	517	K136Q_I_03.czi	\\hih-fileserver.neurologie.uni-tuebingen.de\HIH\Public\Jorge\Immunofluorescence\Exp. 267\Apotome\72h 2	6	0.477465	1	1	6	1	517
3	519	K136Q_I_03.czi	\\hih-fileserver.neurologie.uni-tuebingen.de\HIH\Public\Jorge\Immunofluorescence\Exp. 267\Apotome\72h 2	6	0.477465	1	1	6	1	519
3	569	K136Q_I_03.czi	\\hih-fileserver.neurologie.uni-tuebingen.de\HIH\Public\Jorge\Immunofluorescence\Exp. 267\Apotome\72h 2	6	0.477465	1	1	6	1	569
3	603	K136Q_I_03.czi	\\hih-fileserver.neurologie.uni-tuebingen.de\HIH\Public\Jorge\Immunofluorescence\Exp. 267\Apotome\72h 2	6	0.477465	1	1	6	1	603
3	673	K136Q_I_03.czi	\\hih-fileserver.neurologie.uni-tuebingen.de\HIH\Public\Jorge\Immunofluorescence\Exp. 267\Apotome\72h 2	6	0.510996	1	1	6.20711	0.857143	673
3	694	K136Q_I_03.czi	\\hih-fileserver.neurologie.uni-tuebingen.de\HIH\Public\Jorge\Immunofluorescence\Exp. 267\Apotome\72h 2	6	0.388785	1	1	5.41421	0.75	694
3	727	K136Q_I_03.czi	\\hih-fileserver.neurologie.uni-tuebingen.de\HIH\Public\Jorge\Immunofluorescence\Exp. 267\Apotome\72h 2	6	0.516863	1.41421	1.06904	6.24264	1	727
3	766	K136Q_I_03.czi	\\hih-fileserver.neurologie.uni-tuebingen.de\HIH\Public\Jorge\Immunofluorescence\Exp. 267\Apotome\72h 2	6	0.510996	1	1	6.20711	0.857143	766
3	803	K136Q_I_03.czi	\\hih-fileserver.neurologie.uni-tuebingen.de\HIH\Public\Jorge\Immunofluorescence\Exp. 267\Apotome\72h 2	6	0.510996	1	1	6.20711	0.857143	803
4	1	K136Q_I_04.czi	\\hih-fileserver.neurologie.uni-tuebingen.de\HIH\Public\Jorge\Immunofluorescence\Exp. 267\Apotome\72h 2	6	0.477465	1	1	6	1	1
4	62	K136Q_I_04.czi	\\hih-fileserver.neurologie.uni-tuebingen.de\HIH\Public\Jorge\Immunofluorescence\Exp. 267\Apotome\72h 2	6	0.477465	1	1	6	1	62
4	67	K136Q_I_04.czi	\\hih-fileserver.neurologie.uni-tuebingen.de\HIH\Public\Jorge\Immunofluorescence\Exp. 267\Apotome\72h 2	6	0.516863	1.41421	1.06904	6.24264	1	67
4	70	K136Q_I_04.czi	\\hih-fileserver.neurologie.uni-tuebingen.de\HIH\Public\Jorge\Immunofluorescence\Exp. 267\Apotome\72h 2	6	0.545665	1	1	6.41421	1	70
4	79	K136Q_I_04.czi	\\hih-fileserver.neurologie.uni-tuebingen.de\HIH\Public\Jorge\Immunofluorescence\Exp. 267\Apotome\72h 2	6	0.516863	1.41421	1.06904	6.24264	1	79
4	154	K136Q_I_04.czi	\\hih-fileserver.neurologie.uni-tuebingen.de\HIH\Public\Jorge\Immunofluorescence\Exp. 267\Apotome\72h 2	6	0.545665	1	1	6.41421	0.857143	154
4	201	K136Q_I_04.czi	\\hih-fileserver.neurologie.uni-tuebingen.de\HIH\Public\Jorge\Immunofluorescence\Exp. 267\Apotome\72h 2	6	0.477465	1	1	6	1	201
4	206	K136Q_I_04.czi	\\hih-fileserver.neurologie.uni-tuebingen.de\HIH\Public\Jorge\Immunofluorescence\Exp. 267\Apotome\72h 2	6	0.477465	1	1	6	1	206
4	237	K136Q_I_04.czi	\\hih-fileserver.neurologie.uni-tuebingen.de\HIH\Public\Jorge\Immunofluorescence\Exp. 267\Apotome\72h 2	6	0.477465	1	1	6	1	237
4	249	K136Q_I_04.czi	\\hih-fileserver.neurologie.uni-tuebingen.de\HIH\Public\Jorge\Immunofluorescence\Exp. 267\Apotome\72h 2	6	0.477465	1	1	6	1	249
4	308	K136Q_I_04.czi	\\hih-fileserver.neurologie.uni-tuebingen.de\HIH\Public\Jorge\Immunofluorescence\Exp. 267\Apotome\72h 2	6	0.510996	1	1	6.20711	0.857143	308
4	310	K136Q_I_04.czi	\\hih-fileserver.neurologie.uni-tuebingen.de\HIH\Public\Jorge\Immunofluorescence\Exp. 267\Apotome\72h 2	6	0.388785	1	1	5.41421	1	310
4	370	K136Q_I_04.czi	\\hih-fileserver.neurologie.uni-tuebingen.de\HIH\Public\Jorge\Immunofluorescence\Exp. 267\Apotome\72h 2	6	0.516863	1.41421	1.06904	6.24264	1	370
4	377	K136Q_I_04.czi	\\hih-fileserver.neurologie.uni-tuebingen.de\HIH\Public\Jorge\Immunofluorescence\Exp. 267\Apotome\72h 2	6	0.516863	1.41421	1.06904	6.24264	1	377
4	423	K136Q_I_04.czi	\\hih-fileserver.neurologie.uni-tuebingen.de\HIH\Public\Jorge\Immunofluorescence\Exp. 267\Apotome\72h 2	6	0.477465	1	1	6	1	423
4	427	K136Q_I_04.czi	\\hih-fileserver.neurologie.uni-tuebingen.de\HIH\Public\Jorge\Immunofluorescence\Exp. 267\Apotome\72h 2	6	0.516863	1.41421	1.06904	6.24264	1	427
4	428	K136Q_I_04.czi	\\hih-fileserver.neurologie.uni-tuebingen.de\HIH\Public\Jorge\Immunofluorescence\Exp. 267\Apotome\72h 2	6	0.477465	1	1	6	1	428
4	431	K136Q_I_04.czi	\\hih-fileserver.neurologie.uni-tuebingen.de\HIH\Public\Jorge\Immunofluorescence\Exp. 267\Apotome\72h 2	6	0.477465	1	1	6	1	431
4	438	K136Q_I_04.czi	\\hih-fileserver.neurologie.uni-tuebingen.de\HIH\Public\Jorge\Immunofluorescence\Exp. 267\Apotome\72h 2	6	0.388785	1	1	5.41421	1	438
4	450	K136Q_I_04.czi	\\hih-fileserver.neurologie.uni-tuebingen.de\HIH\Public\Jorge\Immunofluorescence\Exp. 267\Apotome\72h 2	6	0.388785	1	1	5.41421	1	450
4	455	K136Q_I_04.czi	\\hih-fileserver.neurologie.uni-tuebingen.de\HIH\Public\Jorge\Immunofluorescence\Exp. 267\Apotome\72h 2	6	0.516863	1.41421	1.06904	6.24264	1	455
4	491	K136Q_I_04.czi	\\hih-fileserver.neurologie.uni-tuebingen.de\HIH\Public\Jorge\Immunofluorescence\Exp. 267\Apotome\72h 2	6	0.477465	1	1	6	1	491
4	492	K136Q_I_04.czi	\\hih-fileserver.neurologie.uni-tuebingen.de\HIH\Public\Jorge\Immunofluorescence\Exp. 267\Apotome\72h 2	6	0.510996	1	1	6.20711	0.857143	492
4	528	K136Q_I_04.czi	\\hih-fileserver.neurologie.uni-tuebingen.de\HIH\Public\Jorge\Immunofluorescence\Exp. 267\Apotome\72h 2	6	0.388785	1	1	5.41421	0.75	528
4	574	K136Q_I_04.czi	\\hih-fileserver.neurologie.uni-tuebingen.de\HIH\Public\Jorge\Immunofluorescence\Exp. 267\Apotome\72h 2	6	0.516863	1.41421	1.06904	6.24264	1	574
4	576	K136Q_I_04.czi	\\hih-fileserver.neurologie.uni-tuebingen.de\HIH\Public\Jorge\Immunofluorescence\Exp. 267\Apotome\72h 2	6	0.419098	1	1	5.62132	0.75	576
4	653	K136Q_I_04.czi	\\hih-fileserver.neurologie.uni-tuebingen.de\HIH\Public\Jorge\Immunofluorescence\Exp. 267\Apotome\72h 2	6	0.477465	1	1	6	1	653
4	688	K136Q_I_04.czi	\\hih-fileserver.neurologie.uni-tuebingen.de\HIH\Public\Jorge\Immunofluorescence\Exp. 267\Apotome\72h 2	6	0.510996	1	1	6.20711	0.857143	688
4	790	K136Q_I_04.czi	\\hih-fileserver.neurologie.uni-tuebingen.de\HIH\Public\Jorge\Immunofluorescence\Exp. 267\Apotome\72h 2	6	0.477465	1	1	6	1	790
4	800	K136Q_I_04.czi	\\hih-fileserver.neurologie.uni-tuebingen.de\HIH\Public\Jorge\Immunofluorescence\Exp. 267\Apotome\72h 2	6	0.388785	1	1	5.41421	0.75	800
4	822	K136Q_I_04.czi	\\hih-fileserver.neurologie.uni-tuebingen.de\HIH\Public\Jorge\Immunofluorescence\Exp. 267\Apotome\72h 2	6	0.545665	1	1	6.41421	1	822
5	23	K136Q_I_05.czi	\\hih-fileserver.neurologie.uni-tuebingen.de\HIH\Public\Jorge\Immunofluorescence\Exp. 267\Apotome\72h 2	6	0.477465	1	1	6	1	23
5	27	K136Q_I_05.czi	\\hih-fileserver.neurologie.uni-tuebingen.de\HIH\Public\Jorge\Immunofluorescence\Exp. 267\Apotome\72h 2	6	0.545665	1	1	6.41421	0.857143	27
5	38	K136Q_I_05.czi	\\hih-fileserver.neurologie.uni-tuebingen.de\HIH\Public\Jorge\Immunofluorescence\Exp. 267\Apotome\72h 2	6	0.516863	1.41421	1.06904	6.24264	1	38
5	41	K136Q_I_05.czi	\\hih-fileserver.neurologie.uni-tuebingen.de\HIH\Public\Jorge\Immunofluorescence\Exp. 267\Apotome\72h 2	6	0.545665	1	1	6.41421	0.857143	41
5	139	K136Q_I_05.czi	\\hih-fileserver.neurologie.uni-tuebingen.de\HIH\Public\Jorge\Immunofluorescence\Exp. 267\Apotome\72h 2	6	0.477465	1	1	6	1	139
5	144	K136Q_I_05.czi	\\hih-fileserver.neurologie.uni-tuebingen.de\HIH\Public\Jorge\Immunofluorescence\Exp. 267\Apotome\72h 2	6	0.545665	1	1	6.41421	0.857143	144
5	145	K136Q_I_05.czi	\\hih-fileserver.neurologie.uni-tuebingen.de\HIH\Public\Jorge\Immunofluorescence\Exp. 267\Apotome\72h 2	6	0.477465	1	1	6	1	145
5	216	K136Q_I_05.czi	\\hih-fileserver.neurologie.uni-tuebingen.de\HIH\Public\Jorge\Immunofluorescence\Exp. 267\Apotome\72h 2	6	0.477465	1	1	6	1	216
5	242	K136Q_I_05.czi	\\hih-fileserver.neurologie.uni-tuebingen.de\HIH\Public\Jorge\Immunofluorescence\Exp. 267\Apotome\72h 2	6	0.516863	1.41421	1.06904	6.24264	1	242
5	328	K136Q_I_05.czi	\\hih-fileserver.neurologie.uni-tuebingen.de\HIH\Public\Jorge\Immunofluorescence\Exp. 267\Apotome\72h 2	6	0.477465	1	1	6	1	328
5	354	K136Q_I_05.czi	\\hih-fileserver.neurologie.uni-tuebingen.de\HIH\Public\Jorge\Immunofluorescence\Exp. 267\Apotome\72h 2	6	0.545665	1	1	6.41421	0.857143	354
5	380	K136Q_I_05.czi	\\hih-fileserver.neurologie.uni-tuebingen.de\HIH\Public\Jorge\Immunofluorescence\Exp. 267\Apotome\72h 2	6	0.510996	1	1	6.20711	0.857143	380
5	428	K136Q_I_05.czi	\\hih-fileserver.neurologie.uni-tuebingen.de\HIH\Public\Jorge\Immunofluorescence\Exp. 267\Apotome\72h 2	6	0.477465	1	1	6	1	428
5	446	K136Q_I_05.czi	\\hih-fileserver.neurologie.uni-tuebingen.de\HIH\Public\Jorge\Immunofluorescence\Exp. 267\Apotome\72h 2	6	0.510996	1	1	6.20711	0.857143	446
5	497	K136Q_I_05.czi	\\hih-fileserver.neurologie.uni-tuebingen.de\HIH\Public\Jorge\Immunofluorescence\Exp. 267\Apotome\72h 2	6	0.388785	1	1	5.41421	0.75	497
5	532	K136Q_I_05.czi	\\hih-fileserver.neurologie.uni-tuebingen.de\HIH\Public\Jorge\Immunofluorescence\Exp. 267\Apotome\72h 2	6	0.510996	1	1	6.20711	0.857143	532
5	534	K136Q_I_05.czi	\\hih-fileserver.neurologie.uni-tuebingen.de\HIH\Public\Jorge\Immunofluorescence\Exp. 267\Apotome\72h 2	6	0.477465	1	1	6	1	534
5	592	K136Q_I_05.czi	\\hih-fileserver.neurologie.uni-tuebingen.de\HIH\Public\Jorge\Immunofluorescence\Exp. 267\Apotome\72h 2	6	0.510996	1	1	6.20711	0.857143	592
5	606	K136Q_I_05.czi	\\hih-fileserver.neurologie.uni-tuebingen.de\HIH\Public\Jorge\Immunofluorescence\Exp. 267\Apotome\72h 2	6	0.545665	1	1	6.41421	0.75	606
5	626	K136Q_I_05.czi	\\hih-fileserver.neurologie.uni-tuebingen.de\HIH\Public\Jorge\Immunofluorescence\Exp. 267\Apotome\72h 2	6	0.477465	1	1	6	1	626
5	672	K136Q_I_05.czi	\\hih-fileserver.neurologie.uni-tuebingen.de\HIH\Public\Jorge\Immunofluorescence\Exp. 267\Apotome\72h 2	6	0.477465	1	1	6	1	672
5	705	K136Q_I_05.czi	\\hih-fileserver.neurologie.uni-tuebingen.de\HIH\Public\Jorge\Immunofluorescence\Exp. 267\Apotome\72h 2	6	0.477465	1	1	6	1	705
5	746	K136Q_I_05.czi	\\hih-fileserver.neurologie.uni-tuebingen.de\HIH\Public\Jorge\Immunofluorescence\Exp. 267\Apotome\72h 2	6	0.510996	1	1	6.20711	0.857143	746
5	811	K136Q_I_05.czi	\\hih-fileserver.neurologie.uni-tuebingen.de\HIH\Public\Jorge\Immunofluorescence\Exp. 267\Apotome\72h 2	6	0.477465	1	1	6	1	811
5	846	K136Q_I_05.czi	\\hih-fileserver.neurologie.uni-tuebingen.de\HIH\Public\Jorge\Immunofluorescence\Exp. 267\Apotome\72h 2	6	0.477465	1	1	6	1	846
5	912	K136Q_I_05.czi	\\hih-fileserver.neurologie.uni-tuebingen.de\HIH\Public\Jorge\Immunofluorescence\Exp. 267\Apotome\72h 2	6	0.545665	1	1	6.41421	0.857143	912
6	64	K136Q_I_06.czi	\\hih-fileserver.neurologie.uni-tuebingen.de\HIH\Public\Jorge\Immunofluorescence\Exp. 267\Apotome\72h 2	6	0.477465	1	1	6	1	64
6	123	K136Q_I_06.czi	\\hih-fileserver.neurologie.uni-tuebingen.de\HIH\Public\Jorge\Immunofluorescence\Exp. 267\Apotome\72h 2	6	0.477465	1	1	6	1	123
6	186	K136Q_I_06.czi	\\hih-fileserver.neurologie.uni-tuebingen.de\HIH\Public\Jorge\Immunofluorescence\Exp. 267\Apotome\72h 2	6	0.545665	1	1	6.41421	0.857143	186
6	210	K136Q_I_06.czi	\\hih-fileserver.neurologie.uni-tuebingen.de\HIH\Public\Jorge\Immunofluorescence\Exp. 267\Apotome\72h 2	6	0.477465	1	1	6	1	210
6	223	K136Q_I_06.czi	\\hih-fileserver.neurologie.uni-tuebingen.de\HIH\Public\Jorge\Immunofluorescence\Exp. 267\Apotome\72h 2	6	0.545665	1	1	6.41421	0.857143	223
6	255	K136Q_I_06.czi	\\hih-fileserver.neurologie.uni-tuebingen.de\HIH\Public\Jorge\Immunofluorescence\Exp. 267\Apotome\72h 2	6	0.477465	1	1	6	1	255
6	267	K136Q_I_06.czi	\\hih-fileserver.neurologie.uni-tuebingen.de\HIH\Public\Jorge\Immunofluorescence\Exp. 267\Apotome\72h 2	6	0.516863	1.41421	1.06904	6.24264	1	267
6	275	K136Q_I_06.czi	\\hih-fileserver.neurologie.uni-tuebingen.de\HIH\Public\Jorge\Immunofluorescence\Exp. 267\Apotome\72h 2	6	0.477465	1	1	6	1	275
6	286	K136Q_I_06.czi	\\hih-fileserver.neurologie.uni-tuebingen.de\HIH\Public\Jorge\Immunofluorescence\Exp. 267\Apotome\72h 2	6	0.477465	1	1	6	1	286
6	316	K136Q_I_06.czi	\\hih-fileserver.neurologie.uni-tuebingen.de\HIH\Public\Jorge\Immunofluorescence\Exp. 267\Apotome\72h 2	6	0.388785	1	1	5.41421	0.75	316
6	334	K136Q_I_06.czi	\\hih-fileserver.neurologie.uni-tuebingen.de\HIH\Public\Jorge\Immunofluorescence\Exp. 267\Apotome\72h 2	6	0.516863	1.41421	1.06904	6.24264	1	334
6	371	K136Q_I_06.czi	\\hih-fileserver.neurologie.uni-tuebingen.de\HIH\Public\Jorge\Immunofluorescence\Exp. 267\Apotome\72h 2	6	0.477465	1	1	6	1	371
6	381	K136Q_I_06.czi	\\hih-fileserver.neurologie.uni-tuebingen.de\HIH\Public\Jorge\Immunofluorescence\Exp. 267\Apotome\72h 2	6	0.510996	1	1	6.20711	0.857143	381
6	486	K136Q_I_06.czi	\\hih-fileserver.neurologie.uni-tuebingen.de\HIH\Public\Jorge\Immunofluorescence\Exp. 267\Apotome\72h 2	6	0.545665	1	1	6.41421	0.857143	486
6	533	K136Q_I_06.czi	\\hih-fileserver.neurologie.uni-tuebingen.de\HIH\Public\Jorge\Immunofluorescence\Exp. 267\Apotome\72h 2	6	0.477465	1	1	6	1	533
6	537	K136Q_I_06.czi	\\hih-fileserver.neurologie.uni-tuebingen.de\HIH\Public\Jorge\Immunofluorescence\Exp. 267\Apotome\72h 2	6	0.477465	1	1	6	1	537
6	540	K136Q_I_06.czi	\\hih-fileserver.neurologie.uni-tuebingen.de\HIH\Public\Jorge\Immunofluorescence\Exp. 267\Apotome\72h 2	6	0.516863	1.41421	1.06904	6.24264	1	540
6	576	K136Q_I_06.czi	\\hih-fileserver.neurologie.uni-tuebingen.de\HIH\Public\Jorge\Immunofluorescence\Exp. 267\Apotome\72h 2	6	0.477465	1	1	6	1	576
6	584	K136Q_I_06.czi	\\hih-fileserver.neurologie.uni-tuebingen.de\HIH\Public\Jorge\Immunofluorescence\Exp. 267\Apotome\72h 2	6	0.477465	1	1	6	1	584
6	620	K136Q_I_06.czi	\\hih-fileserver.neurologie.uni-tuebingen.de\HIH\Public\Jorge\Immunofluorescence\Exp. 267\Apotome\72h 2	6	0.516863	1.41421	1.06904	6.24264	1	620
6	635	K136Q_I_06.czi	\\hih-fileserver.neurologie.uni-tuebingen.de\HIH\Public\Jorge\Immunofluorescence\Exp. 267\Apotome\72h 2	6	0.510996	1	1	6.20711	0.857143	635
6	636	K136Q_I_06.czi	\\hih-fileserver.neurologie.uni-tuebingen.de\HIH\Public\Jorge\Immunofluorescence\Exp. 267\Apotome\72h 2	6	0.477465	1	1	6	1	636
6	687	K136Q_I_06.czi	\\hih-fileserver.neurologie.uni-tuebingen.de\HIH\Public\Jorge\Immunofluorescence\Exp. 267\Apotome\72h 2	6	0.477465	1	1	6	1	687
6	731	K136Q_I_06.czi	\\hih-fileserver.neurologie.uni-tuebingen.de\HIH\Public\Jorge\Immunofluorescence\Exp. 267\Apotome\72h 2	6	0.545665	1	1	6.41421	0.857143	731
6	738	K136Q_I_06.czi	\\hih-fileserver.neurologie.uni-tuebingen.de\HIH\Public\Jorge\Immunofluorescence\Exp. 267\Apotome\72h 2	6	0.545665	1	1	6.41421	1	738
6	801	K136Q_I_06.czi	\\hih-fileserver.neurologie.uni-tuebingen.de\HIH\Public\Jorge\Immunofluorescence\Exp. 267\Apotome\72h 2	6	0.516863	1.41421	1.06904	6.24264	1	801
6	817	K136Q_I_06.czi	\\hih-fileserver.neurologie.uni-tuebingen.de\HIH\Public\Jorge\Immunofluorescence\Exp. 267\Apotome\72h 2	6	0.477465	1	1	6	1	817
6	844	K136Q_I_06.czi	\\hih-fileserver.neurologie.uni-tuebingen.de\HIH\Public\Jorge\Immunofluorescence\Exp. 267\Apotome\72h 2	6	0.510996	1	1	6.20711	0.857143	844
6	855	K136Q_I_06.czi	\\hih-fileserver.neurologie.uni-tuebingen.de\HIH\Public\Jorge\Immunofluorescence\Exp. 267\Apotome\72h 2	6	0.477465	1	1	6	1	855
6	895	K136Q_I_06.czi	\\hih-fileserver.neurologie.uni-tuebingen.de\HIH\Public\Jorge\Immunofluorescence\Exp. 267\Apotome\72h 2	6	0.545665	1	1	6.41421	0.857143	895
6	913	K136Q_I_06.czi	\\hih-fileserver.neurologie.uni-tuebingen.de\HIH\Public\Jorge\Immunofluorescence\Exp. 267\Apotome\72h 2	6	0.510996	1	1	6.20711	0.857143	913
6	922	K136Q_I_06.czi	\\hih-fileserver.neurologie.uni-tuebingen.de\HIH\Public\Jorge\Immunofluorescence\Exp. 267\Apotome\72h 2	6	0.516863	1.41421	1.06904	6.24264	1	922
6	944	K136Q_I_06.czi	\\hih-fileserver.neurologie.uni-tuebingen.de\HIH\Public\Jorge\Immunofluorescence\Exp. 267\Apotome\72h 2	6	0.510996	1	1	6.20711	0.857143	944
6	1009	K136Q_I_06.czi	\\hih-fileserver.neurologie.uni-tuebingen.de\HIH\Public\Jorge\Immunofluorescence\Exp. 267\Apotome\72h 2	6	0.477465	1	1	6	1	1009
6	1015	K136Q_I_06.czi	\\hih-fileserver.neurologie.uni-tuebingen.de\HIH\Public\Jorge\Immunofluorescence\Exp. 267\Apotome\72h 2	6	0.388785	1	1	5.41421	0.75	1015
6	1040	K136Q_I_06.czi	\\hih-fileserver.neurologie.uni-tuebingen.de\HIH\Public\Jorge\Immunofluorescence\Exp. 267\Apotome\72h 2	6	0.477465	1	1	6	1	1040
6	1044	K136Q_I_06.czi	\\hih-fileserver.neurologie.uni-tuebingen.de\HIH\Public\Jorge\Immunofluorescence\Exp. 267\Apotome\72h 2	6	0.477465	1	1	6	1	1044
7	24	K136Q_I_07.czi	\\hih-fileserver.neurologie.uni-tuebingen.de\HIH\Public\Jorge\Immunofluorescence\Exp. 267\Apotome\72h 2	6	0.388785	1	1	5.41421	0.75	24
7	47	K136Q_I_07.czi	\\hih-fileserver.neurologie.uni-tuebingen.de\HIH\Public\Jorge\Immunofluorescence\Exp. 267\Apotome\72h 2	6	0.510996	1	1	6.20711	0.857143	47
7	63	K136Q_I_07.czi	\\hih-fileserver.neurologie.uni-tuebingen.de\HIH\Public\Jorge\Immunofluorescence\Exp. 267\Apotome\72h 2	6	0.477465	1	1	6	1	63
7	110	K136Q_I_07.czi	\\hih-fileserver.neurologie.uni-tuebingen.de\HIH\Public\Jorge\Immunofluorescence\Exp. 267\Apotome\72h 2	6	0.477465	1	1	6	1	110
7	284	K136Q_I_07.czi	\\hih-fileserver.neurologie.uni-tuebingen.de\HIH\Public\Jorge\Immunofluorescence\Exp. 267\Apotome\72h 2	6	0.477465	1	1	6	1	284
7	286	K136Q_I_07.czi	\\hih-fileserver.neurologie.uni-tuebingen.de\HIH\Public\Jorge\Immunofluorescence\Exp. 267\Apotome\72h 2	6	0.516863	1.41421	1.06904	6.24264	1	286
7	289	K136Q_I_07.czi	\\hih-fileserver.neurologie.uni-tuebingen.de\HIH\Public\Jorge\Immunofluorescence\Exp. 267\Apotome\72h 2	6	0.516863	1.41421	1.06904	6.24264	1	289
7	291	K136Q_I_07.czi	\\hih-fileserver.neurologie.uni-tuebingen.de\HIH\Public\Jorge\Immunofluorescence\Exp. 267\Apotome\72h 2	6	0.516863	1.41421	1.06904	6.24264	1	291
7	310	K136Q_I_07.czi	\\hih-fileserver.neurologie.uni-tuebingen.de\HIH\Public\Jorge\Immunofluorescence\Exp. 267\Apotome\72h 2	6	0.516863	1.41421	1.06904	6.24264	1	310
7	369	K136Q_I_07.czi	\\hih-fileserver.neurologie.uni-tuebingen.de\HIH\Public\Jorge\Immunofluorescence\Exp. 267\Apotome\72h 2	6	0.510996	1	1	6.20711	0.857143	369
7	413	K136Q_I_07.czi	\\hih-fileserver.neurologie.uni-tuebingen.de\HIH\Public\Jorge\Immunofluorescence\Exp. 267\Apotome\72h 2	6	0.516863	1.41421	1.06904	6.24264	1	413
7	423	K136Q_I_07.czi	\\hih-fileserver.neurologie.uni-tuebingen.de\HIH\Public\Jorge\Immunofluorescence\Exp. 267\Apotome\72h 2	6	0.516863	1.41421	1.06904	6.24264	1	423
7	426	K136Q_I_07.czi	\\hih-fileserver.neurologie.uni-tuebingen.de\HIH\Public\Jorge\Immunofluorescence\Exp. 267\Apotome\72h 2	6	0.516863	1.41421	1.06904	6.24264	1	426
7	432	K136Q_I_07.czi	\\hih-fileserver.neurologie.uni-tuebingen.de\HIH\Public\Jorge\Immunofluorescence\Exp. 267\Apotome\72h 2	6	0.477465	1	1	6	1	432
7	465	K136Q_I_07.czi	\\hih-fileserver.neurologie.uni-tuebingen.de\HIH\Public\Jorge\Immunofluorescence\Exp. 267\Apotome\72h 2	6	0.477465	1	1	6	1	465
7	483	K136Q_I_07.czi	\\hih-fileserver.neurologie.uni-tuebingen.de\HIH\Public\Jorge\Immunofluorescence\Exp. 267\Apotome\72h 2	6	0.545665	1	1	6.41421	0.75	483
7	520	K136Q_I_07.czi	\\hih-fileserver.neurologie.uni-tuebingen.de\HIH\Public\Jorge\Immunofluorescence\Exp. 267\Apotome\72h 2	6	0.477465	1	1	6	1	520
7	546	K136Q_I_07.czi	\\hih-fileserver.neurologie.uni-tuebingen.de\HIH\Public\Jorge\Immunofluorescence\Exp. 267\Apotome\72h 2	6	0.516863	1.41421	1.06904	6.24264	1	546
7	574	K136Q_I_07.czi	\\hih-fileserver.neurologie.uni-tuebingen.de\HIH\Public\Jorge\Immunofluorescence\Exp. 267\Apotome\72h 2	6	0.545665	1	1	6.41421	0.75	574
7	581	K136Q_I_07.czi	\\hih-fileserver.neurologie.uni-tuebingen.de\HIH\Public\Jorge\Immunofluorescence\Exp. 267\Apotome\72h 2	6	0.516863	1.41421	1.06904	6.24264	1	581
7	733	K136Q_I_07.czi	\\hih-fileserver.neurologie.uni-tuebingen.de\HIH\Public\Jorge\Immunofluorescence\Exp. 267\Apotome\72h 2	6	0.477465	1	1	6	1	733
7	807	K136Q_I_07.czi	\\hih-fileserver.neurologie.uni-tuebingen.de\HIH\Public\Jorge\Immunofluorescence\Exp. 267\Apotome\72h 2	6	0.516863	1.41421	1.06904	6.24264	1	807
7	860	K136Q_I_07.czi	\\hih-fileserver.neurologie.uni-tuebingen.de\HIH\Public\Jorge\Immunofluorescence\Exp. 267\Apotome\72h 2	6	0.477465	1	1	6	1	860
7	917	K136Q_I_07.czi	\\hih-fileserver.neurologie.uni-tuebingen.de\HIH\Public\Jorge\Immunofluorescence\Exp. 267\Apotome\72h 2	6	0.388785	1	1	5.41421	0.75	917
7	1048	K136Q_I_07.czi	\\hih-fileserver.neurologie.uni-tuebingen.de\HIH\Public\Jorge\Immunofluorescence\Exp. 267\Apotome\72h 2	6	0.477465	1	1	6	1	1048
7	1086	K136Q_I_07.czi	\\hih-fileserver.neurologie.uni-tuebingen.de\HIH\Public\Jorge\Immunofluorescence\Exp. 267\Apotome\72h 2	6	0.35961	1	1	5.20711	0.857143	1086
7	1140	K136Q_I_07.czi	\\hih-fileserver.neurologie.uni-tuebingen.de\HIH\Public\Jorge\Immunofluorescence\Exp. 267\Apotome\72h 2	6	0.477465	1	1	6	1	1140
7	1205	K136Q_I_07.czi	\\hih-fileserver.neurologie.uni-tuebingen.de\HIH\Public\Jorge\Immunofluorescence\Exp. 267\Apotome\72h 2	6	0.545665	1	1	6.41421	0.857143	1205
7	1240	K136Q_I_07.czi	\\hih-fileserver.neurologie.uni-tuebingen.de\HIH\Public\Jorge\Immunofluorescence\Exp. 267\Apotome\72h 2	6	0.331573	1	1	5	0.857143	1240
7	1243	K136Q_I_07.czi	\\hih-fileserver.neurologie.uni-tuebingen.de\HIH\Public\Jorge\Immunofluorescence\Exp. 267\Apotome\72h 2	6	0.477465	1	1	6	1	1243
7	1244	K136Q_I_07.czi	\\hih-fileserver.neurologie.uni-tuebingen.de\HIH\Public\Jorge\Immunofluorescence\Exp. 267\Apotome\72h 2	6	0.477465	1	1	6	1	1244
7	1267	K136Q_I_07.czi	\\hih-fileserver.neurologie.uni-tuebingen.de\HIH\Public\Jorge\Immunofluorescence\Exp. 267\Apotome\72h 2	6	0.516863	1.41421	1.06904	6.24264	1	1267
7	1292	K136Q_I_07.czi	\\hih-fileserver.neurologie.uni-tuebingen.de\HIH\Public\Jorge\Immunofluorescence\Exp. 267\Apotome\72h 2	6	0.516863	1.41421	1.06904	6.24264	1	1292
7	1294	K136Q_I_07.czi	\\hih-fileserver.neurologie.uni-tuebingen.de\HIH\Public\Jorge\Immunofluorescence\Exp. 267\Apotome\72h 2	6	0.545665	1	1	6.41421	1	1294
7	1315	K136Q_I_07.czi	\\hih-fileserver.neurologie.uni-tuebingen.de\HIH\Public\Jorge\Immunofluorescence\Exp. 267\Apotome\72h 2	6	0.477465	1	1	6	1	1315
8	26	K136Q_I_08.czi	\\hih-fileserver.neurologie.uni-tuebingen.de\HIH\Public\Jorge\Immunofluorescence\Exp. 267\Apotome\72h 2	6	0.510996	1	1	6.20711	0.857143	26
8	109	K136Q_I_08.czi	\\hih-fileserver.neurologie.uni-tuebingen.de\HIH\Public\Jorge\Immunofluorescence\Exp. 267\Apotome\72h 2	6	0.477465	1	1	6	1	109
8	156	K136Q_I_08.czi	\\hih-fileserver.neurologie.uni-tuebingen.de\HIH\Public\Jorge\Immunofluorescence\Exp. 267\Apotome\72h 2	6	0.477465	1	1	6	1	156
8	161	K136Q_I_08.czi	\\hih-fileserver.neurologie.uni-tuebingen.de\HIH\Public\Jorge\Immunofluorescence\Exp. 267\Apotome\72h 2	6	0.393905	1.41421	1.06904	5.44975	0.75	161
8	168	K136Q_I_08.czi	\\hih-fileserver.neurologie.uni-tuebingen.de\HIH\Public\Jorge\Immunofluorescence\Exp. 267\Apotome\72h 2	6	0.477465	1	1	6	1	168
8	175	K136Q_I_08.czi	\\hih-fileserver.neurologie.uni-tuebingen.de\HIH\Public\Jorge\Immunofluorescence\Exp. 267\Apotome\72h 2	6	0.545665	1	1	6.41421	0.857143	175
8	180	K136Q_I_08.czi	\\hih-fileserver.neurologie.uni-tuebingen.de\HIH\Public\Jorge\Immunofluorescence\Exp. 267\Apotome\72h 2	6	0.516863	1.41421	1.06904	6.24264	1	180
8	204	K136Q_I_08.czi	\\hih-fileserver.neurologie.uni-tuebingen.de\HIH\Public\Jorge\Immunofluorescence\Exp. 267\Apotome\72h 2	6	0.516863	1.41421	1.06904	6.24264	1	204
8	227	K136Q_I_08.czi	\\hih-fileserver.neurologie.uni-tuebingen.de\HIH\Public\Jorge\Immunofluorescence\Exp. 267\Apotome\72h 2	6	0.477465	1	1	6	1	227
8	278	K136Q_I_08.czi	\\hih-fileserver.neurologie.uni-tuebingen.de\HIH\Public\Jorge\Immunofluorescence\Exp. 267\Apotome\72h 2	6	0.477465	1	1	6	1	278
8	309	K136Q_I_08.czi	\\hih-fileserver.neurologie.uni-tuebingen.de\HIH\Public\Jorge\Immunofluorescence\Exp. 267\Apotome\72h 2	6	0.388785	1	1	5.41421	1	309
8	367	K136Q_I_08.czi	\\hih-fileserver.neurologie.uni-tuebingen.de\HIH\Public\Jorge\Immunofluorescence\Exp. 267\Apotome\72h 2	6	0.477465	1	1	6	1	367
8	391	K136Q_I_08.czi	\\hih-fileserver.neurologie.uni-tuebingen.de\HIH\Public\Jorge\Immunofluorescence\Exp. 267\Apotome\72h 2	6	0.477465	1	1	6	1	391
8	517	K136Q_I_08.czi	\\hih-fileserver.neurologie.uni-tuebingen.de\HIH\Public\Jorge\Immunofluorescence\Exp. 267\Apotome\72h 2	6	0.35961	1	1	5.20711	0.75	517
8	530	K136Q_I_08.czi	\\hih-fileserver.neurologie.uni-tuebingen.de\HIH\Public\Jorge\Immunofluorescence\Exp. 267\Apotome\72h 2	6	0.545665	1	1	6.41421	0.857143	530
8	531	K136Q_I_08.czi	\\hih-fileserver.neurologie.uni-tuebingen.de\HIH\Public\Jorge\Immunofluorescence\Exp. 267\Apotome\72h 2	6	0.477465	1	1	6	1	531
8	563	K136Q_I_08.czi	\\hih-fileserver.neurologie.uni-tuebingen.de\HIH\Public\Jorge\Immunofluorescence\Exp. 267\Apotome\72h 2	6	0.516863	1.41421	1.06904	6.24264	1	563
8	570	K136Q_I_08.czi	\\hih-fileserver.neurologie.uni-tuebingen.de\HIH\Public\Jorge\Immunofluorescence\Exp. 267\Apotome\72h 2	6	0.477465	1	1	6	1	570
8	588	K136Q_I_08.czi	\\hih-fileserver.neurologie.uni-tuebingen.de\HIH\Public\Jorge\Immunofluorescence\Exp. 267\Apotome\72h 2	6	0.477465	1	1	6	1	588
8	591	K136Q_I_08.czi	\\hih-fileserver.neurologie.uni-tuebingen.de\HIH\Public\Jorge\Immunofluorescence\Exp. 267\Apotome\72h 2	6	0.477465	1	1	6	1	591
8	600	K136Q_I_08.czi	\\hih-fileserver.neurologie.uni-tuebingen.de\HIH\Public\Jorge\Immunofluorescence\Exp. 267\Apotome\72h 2	6	0.545665	1	1	6.41421	0.857143	600
8	609	K136Q_I_08.czi	\\hih-fileserver.neurologie.uni-tuebingen.de\HIH\Public\Jorge\Immunofluorescence\Exp. 267\Apotome\72h 2	6	0.477465	1	1	6	1	609
8	611	K136Q_I_08.czi	\\hih-fileserver.neurologie.uni-tuebingen.de\HIH\Public\Jorge\Immunofluorescence\Exp. 267\Apotome\72h 2	6	0.477465	1	1	6	1	611
8	644	K136Q_I_08.czi	\\hih-fileserver.neurologie.uni-tuebingen.de\HIH\Public\Jorge\Immunofluorescence\Exp. 267\Apotome\72h 2	6	0.516863	1.41421	1.06904	6.24264	1	644
8	648	K136Q_I_08.czi	\\hih-fileserver.neurologie.uni-tuebingen.de\HIH\Public\Jorge\Immunofluorescence\Exp. 267\Apotome\72h 2	6	0.516863	1.41421	1.06904	6.24264	1	648
8	682	K136Q_I_08.czi	\\hih-fileserver.neurologie.uni-tuebingen.de\HIH\Public\Jorge\Immunofluorescence\Exp. 267\Apotome\72h 2	6	0.477465	1	1	6	1	682
8	690	K136Q_I_08.czi	\\hih-fileserver.neurologie.uni-tuebingen.de\HIH\Public\Jorge\Immunofluorescence\Exp. 267\Apotome\72h 2	6	0.331573	1	1	5	0.857143	690
9	12	K136Q_I_09.czi	\\hih-fileserver.neurologie.uni-tuebingen.de\HIH\Public\Jorge\Immunofluorescence\Exp. 267\Apotome\72h 2	6	0.477465	1	1	6	1	12
9	59	K136Q_I_09.czi	\\hih-fileserver.neurologie.uni-tuebingen.de\HIH\Public\Jorge\Immunofluorescence\Exp. 267\Apotome\72h 2	6	0.516863	1.41421	1.06904	6.24264	1	59
9	81	K136Q_I_09.czi	\\hih-fileserver.neurologie.uni-tuebingen.de\HIH\Public\Jorge\Immunofluorescence\Exp. 267\Apotome\72h 2	6	0.477465	1	1	6	1	81
9	97	K136Q_I_09.czi	\\hih-fileserver.neurologie.uni-tuebingen.de\HIH\Public\Jorge\Immunofluorescence\Exp. 267\Apotome\72h 2	6	0.477465	1	1	6	1	97
9	119	K136Q_I_09.czi	\\hih-fileserver.neurologie.uni-tuebingen.de\HIH\Public\Jorge\Immunofluorescence\Exp. 267\Apotome\72h 2	6	0.477465	1	1	6	1	119
9	123	K136Q_I_09.czi	\\hih-fileserver.neurologie.uni-tuebingen.de\HIH\Public\Jorge\Immunofluorescence\Exp. 267\Apotome\72h 2	6	0.516863	1.41421	1.06904	6.24264	1	123
9	128	K136Q_I_09.czi	\\hih-fileserver.neurologie.uni-tuebingen.de\HIH\Public\Jorge\Immunofluorescence\Exp. 267\Apotome\72h 2	6	0.516863	1.41421	1.06904	6.24264	1	128
9	143	K136Q_I_09.czi	\\hih-fileserver.neurologie.uni-tuebingen.de\HIH\Public\Jorge\Immunofluorescence\Exp. 267\Apotome\72h 2	6	0.545665	1	1	6.41421	0.857143	143
9	151	K136Q_I_09.czi	\\hih-fileserver.neurologie.uni-tuebingen.de\HIH\Public\Jorge\Immunofluorescence\Exp. 267\Apotome\72h 2	6	0.516863	1.41421	1.06904	6.24264	1	151
9	215	K136Q_I_09.czi	\\hih-fileserver.neurologie.uni-tuebingen.de\HIH\Public\Jorge\Immunofluorescence\Exp. 267\Apotome\72h 2	6	0.516863	1.41421	1.06904	6.24264	1	215
9	254	K136Q_I_09.czi	\\hih-fileserver.neurologie.uni-tuebingen.de\HIH\Public\Jorge\Immunofluorescence\Exp. 267\Apotome\72h 2	6	0.477465	1	1	6	1	254
9	256	K136Q_I_09.czi	\\hih-fileserver.neurologie.uni-tuebingen.de\HIH\Public\Jorge\Immunofluorescence\Exp. 267\Apotome\72h 2	6	0.477465	1	1	6	1	256
9	259	K136Q_I_09.czi	\\hih-fileserver.neurologie.uni-tuebingen.de\HIH\Public\Jorge\Immunofluorescence\Exp. 267\Apotome\72h 2	6	0.477465	1	1	6	1	259
9	303	K136Q_I_09.czi	\\hih-fileserver.neurologie.uni-tuebingen.de\HIH\Public\Jorge\Immunofluorescence\Exp. 267\Apotome\72h 2	6	0.388785	1	1	5.41421	1	303
9	330	K136Q_I_09.czi	\\hih-fileserver.neurologie.uni-tuebingen.de\HIH\Public\Jorge\Immunofluorescence\Exp. 267\Apotome\72h 2	6	0.516863	1.41421	1.06904	6.24264	1	330
9	339	K136Q_I_09.czi	\\hih-fileserver.neurologie.uni-tuebingen.de\HIH\Public\Jorge\Immunofluorescence\Exp. 267\Apotome\72h 2	6	0.477465	1	1	6	1	339
9	381	K136Q_I_09.czi	\\hih-fileserver.neurologie.uni-tuebingen.de\HIH\Public\Jorge\Immunofluorescence\Exp. 267\Apotome\72h 2	6	0.516863	1.41421	1.06904	6.24264	1	381
9	393	K136Q_I_09.czi	\\hih-fileserver.neurologie.uni-tuebingen.de\HIH\Public\Jorge\Immunofluorescence\Exp. 267\Apotome\72h 2	6	0.477465	1	1	6	1	393
9	397	K136Q_I_09.czi	\\hih-fileserver.neurologie.uni-tuebingen.de\HIH\Public\Jorge\Immunofluorescence\Exp. 267\Apotome\72h 2	6	0.477465	1	1	6	1	397
9	398	K136Q_I_09.czi	\\hih-fileserver.neurologie.uni-tuebingen.de\HIH\Public\Jorge\Immunofluorescence\Exp. 267\Apotome\72h 2	6	0.516863	1.41421	1.06904	6.24264	1	398
9	441	K136Q_I_09.czi	\\hih-fileserver.neurologie.uni-tuebingen.de\HIH\Public\Jorge\Immunofluorescence\Exp. 267\Apotome\72h 2	6	0.477465	1	1	6	1	441
9	473	K136Q_I_09.czi	\\hih-fileserver.neurologie.uni-tuebingen.de\HIH\Public\Jorge\Immunofluorescence\Exp. 267\Apotome\72h 2	6	0.477465	1	1	6	1	473
9	489	K136Q_I_09.czi	\\hih-fileserver.neurologie.uni-tuebingen.de\HIH\Public\Jorge\Immunofluorescence\Exp. 267\Apotome\72h 2	6	0.545665	1	1	6.41421	1	489
9	601	K136Q_I_09.czi	\\hih-fileserver.neurologie.uni-tuebingen.de\HIH\Public\Jorge\Immunofluorescence\Exp. 267\Apotome\72h 2	6	0.388785	1	1	5.41421	0.857143	601
9	608	K136Q_I_09.czi	\\hih-fileserver.neurologie.uni-tuebingen.de\HIH\Public\Jorge\Immunofluorescence\Exp. 267\Apotome\72h 2	6	0.510996	1	1	6.20711	0.857143	608
9	690	K136Q_I_09.czi	\\hih-fileserver.neurologie.uni-tuebingen.de\HIH\Public\Jorge\Immunofluorescence\Exp. 267\Apotome\72h 2	6	0.477465	1	1	6	1	690
9	725	K136Q_I_09.czi	\\hih-fileserver.neurologie.uni-tuebingen.de\HIH\Public\Jorge\Immunofluorescence\Exp. 267\Apotome\72h 2	6	0.477465	1	1	6	1	725
9	734	K136Q_I_09.czi	\\hih-fileserver.neurologie.uni-tuebingen.de\HIH\Public\Jorge\Immunofluorescence\Exp. 267\Apotome\72h 2	6	0.516863	1.41421	1.06904	6.24264	1	734
9	823	K136Q_I_09.czi	\\hih-fileserver.neurologie.uni-tuebingen.de\HIH\Public\Jorge\Immunofluorescence\Exp. 267\Apotome\72h 2	6	0.477465	1	1	6	1	823
9	896	K136Q_I_09.czi	\\hih-fileserver.neurologie.uni-tuebingen.de\HIH\Public\Jorge\Immunofluorescence\Exp. 267\Apotome\72h 2	6	0.212207	1	1	4	1	896
9	1086	K136Q_I_09.czi	\\hih-fileserver.neurologie.uni-tuebingen.de\HIH\Public\Jorge\Immunofluorescence\Exp. 267\Apotome\72h 2	6	0.510996	1	1	6.20711	0.857143	1086
9	1103	K136Q_I_09.czi	\\hih-fileserver.neurologie.uni-tuebingen.de\HIH\Public\Jorge\Immunofluorescence\Exp. 267\Apotome\72h 2	6	0.516863	1.41421	1.06904	6.24264	1	1103
9	1126	K136Q_I_09.czi	\\hih-fileserver.neurologie.uni-tuebingen.de\HIH\Public\Jorge\Immunofluorescence\Exp. 267\Apotome\72h 2	6	0.618415	1	1	6.82843	0.75	1126
9	1311	K136Q_I_09.czi	\\hih-fileserver.neurologie.uni-tuebingen.de\HIH\Public\Jorge\Immunofluorescence\Exp. 267\Apotome\72h 2	6	0.477465	1	1	6	1	1311
9	1315	K136Q_I_09.czi	\\hih-fileserver.neurologie.uni-tuebingen.de\HIH\Public\Jorge\Immunofluorescence\Exp. 267\Apotome\72h 2	6	0.477465	1	1	6	1	1315
9	1321	K136Q_I_09.czi	\\hih-fileserver.neurologie.uni-tuebingen.de\HIH\Public\Jorge\Immunofluorescence\Exp. 267\Apotome\72h 2	6	0.477465	1	1	6	1	1321
9	1384	K136Q_I_09.czi	\\hih-fileserver.neurologie.uni-tuebingen.de\HIH\Public\Jorge\Immunofluorescence\Exp. 267\Apotome\72h 2	6	0.516863	1.41421	1.06904	6.24264	1	1384
9	1408	K136Q_I_09.czi	\\hih-fileserver.neurologie.uni-tuebingen.de\HIH\Public\Jorge\Immunofluorescence\Exp. 267\Apotome\72h 2	6	0.477465	1	1	6	1	1408
9	1433	K136Q_I_09.czi	\\hih-fileserver.neurologie.uni-tuebingen.de\HIH\Public\Jorge\Immunofluorescence\Exp. 267\Apotome\72h 2	6	0.477465	1	1	6	1	1433
9	1470	K136Q_I_09.czi	\\hih-fileserver.neurologie.uni-tuebingen.de\HIH\Public\Jorge\Immunofluorescence\Exp. 267\Apotome\72h 2	6	0.510996	1	1	6.20711	0.857143	1470
9	1474	K136Q_I_09.czi	\\hih-fileserver.neurologie.uni-tuebingen.de\HIH\Public\Jorge\Immunofluorescence\Exp. 267\Apotome\72h 2	6	0.35961	1	1	5.20711	0.857143	1474
9	1497	K136Q_I_09.czi	\\hih-fileserver.neurologie.uni-tuebingen.de\HIH\Public\Jorge\Immunofluorescence\Exp. 267\Apotome\72h 2	6	0.545665	1	1	6.41421	0.857143	1497
9	1509	K136Q_I_09.czi	\\hih-fileserver.neurologie.uni-tuebingen.de\HIH\Public\Jorge\Immunofluorescence\Exp. 267\Apotome\72h 2	6	0.510996	1	1	6.20711	0.857143	1509
9	1517	K136Q_I_09.czi	\\hih-fileserver.neurologie.uni-tuebingen.de\HIH\Public\Jorge\Immunofluorescence\Exp. 267\Apotome\72h 2	6	0.477465	1	1	6	1	1517
9	1532	K136Q_I_09.czi	\\hih-fileserver.neurologie.uni-tuebingen.de\HIH\Public\Jorge\Immunofluorescence\Exp. 267\Apotome\72h 2	6	0.477465	1	1	6	1	1532
9	1535	K136Q_I_09.czi	\\hih-fileserver.neurologie.uni-tuebingen.de\HIH\Public\Jorge\Immunofluorescence\Exp. 267\Apotome\72h 2	6	0.545665	1	1	6.41421	0.75	1535
9	1545	K136Q_I_09.czi	\\hih-fileserver.neurologie.uni-tuebingen.de\HIH\Public\Jorge\Immunofluorescence\Exp. 267\Apotome\72h 2	6	0.477465	1	1	6	1	1545
9	1653	K136Q_I_09.czi	\\hih-fileserver.neurologie.uni-tuebingen.de\HIH\Public\Jorge\Immunofluorescence\Exp. 267\Apotome\72h 2	6	0.545665	1	1	6.41421	0.75	1653
9	1686	K136Q_I_09.czi	\\hih-fileserver.neurologie.uni-tuebingen.de\HIH\Public\Jorge\Immunofluorescence\Exp. 267\Apotome\72h 2	6	0.516863	1.41421	1.06904	6.24264	1	1686
9	1688	K136Q_I_09.czi	\\hih-fileserver.neurologie.uni-tuebingen.de\HIH\Public\Jorge\Immunofluorescence\Exp. 267\Apotome\72h 2	6	0.516863	1.41421	1.06904	6.24264	1	1688
1	11	K136Q_I_01.czi	\\hih-fileserver.neurologie.uni-tuebingen.de\HIH\Public\Jorge\Immunofluorescence\Exp. 267\Apotome\72h 2	7	0.596329	1.41421	1.05917	7.24264	0.875	11
1	22	K136Q_I_01.czi	\\hih-fileserver.neurologie.uni-tuebingen.de\HIH\Public\Jorge\Immunofluorescence\Exp. 267\Apotome\72h 2	7	0.53007	1.41421	1.05917	6.82843	1	22
1	30	K136Q_I_01.czi	\\hih-fileserver.neurologie.uni-tuebingen.de\HIH\Public\Jorge\Immunofluorescence\Exp. 267\Apotome\72h 2	7	0.590492	1	1	7.20711	0.875	30
1	76	K136Q_I_01.czi	\\hih-fileserver.neurologie.uni-tuebingen.de\HIH\Public\Jorge\Immunofluorescence\Exp. 267\Apotome\72h 2	7	0.53007	1.41421	1.05917	6.82843	1	76
1	91	K136Q_I_01.czi	\\hih-fileserver.neurologie.uni-tuebingen.de\HIH\Public\Jorge\Immunofluorescence\Exp. 267\Apotome\72h 2	7	0.590492	1	1	7.20711	1	91
1	101	K136Q_I_01.czi	\\hih-fileserver.neurologie.uni-tuebingen.de\HIH\Public\Jorge\Immunofluorescence\Exp. 267\Apotome\72h 2	7	0.437996	1	1	6.20711	0.875	101
1	121	K136Q_I_01.czi	\\hih-fileserver.neurologie.uni-tuebingen.de\HIH\Public\Jorge\Immunofluorescence\Exp. 267\Apotome\72h 2	7	0.624917	1	1	7.41421	0.777778	121
1	128	K136Q_I_01.czi	\\hih-fileserver.neurologie.uni-tuebingen.de\HIH\Public\Jorge\Immunofluorescence\Exp. 267\Apotome\72h 2	7	0.437996	1	1	6.20711	0.875	128
1	207	K136Q_I_01.czi	\\hih-fileserver.neurologie.uni-tuebingen.de\HIH\Public\Jorge\Immunofluorescence\Exp. 267\Apotome\72h 2	7	0.590492	1	1	7.20711	1	207
1	232	K136Q_I_01.czi	\\hih-fileserver.neurologie.uni-tuebingen.de\HIH\Public\Jorge\Immunofluorescence\Exp. 267\Apotome\72h 2	7	0.624917	1	1	7.41421	0.777778	232
1	250	K136Q_I_01.czi	\\hih-fileserver.neurologie.uni-tuebingen.de\HIH\Public\Jorge\Immunofluorescence\Exp. 267\Apotome\72h 2	7	0.53007	1.41421	1.05917	6.82843	1	250
1	278	K136Q_I_01.czi	\\hih-fileserver.neurologie.uni-tuebingen.de\HIH\Public\Jorge\Immunofluorescence\Exp. 267\Apotome\72h 2	7	0.53007	1.41421	1.05917	6.82843	1	278
1	307	K136Q_I_01.czi	\\hih-fileserver.neurologie.uni-tuebingen.de\HIH\Public\Jorge\Immunofluorescence\Exp. 267\Apotome\72h 2	7	0.53007	1.41421	1.05917	6.82843	1	307
1	329	K136Q_I_01.czi	\\hih-fileserver.neurologie.uni-tuebingen.de\HIH\Public\Jorge\Immunofluorescence\Exp. 267\Apotome\72h 2	7	0.53007	1.41421	1.05917	6.82843	1	329
1	402	K136Q_I_01.czi	\\hih-fileserver.neurologie.uni-tuebingen.de\HIH\Public\Jorge\Immunofluorescence\Exp. 267\Apotome\72h 2	7	0.437996	1	1	6.20711	0.875	402
1	441	K136Q_I_01.czi	\\hih-fileserver.neurologie.uni-tuebingen.de\HIH\Public\Jorge\Immunofluorescence\Exp. 267\Apotome\72h 2	7	0.53007	1.41421	1.05917	6.82843	1	441
1	467	K136Q_I_01.czi	\\hih-fileserver.neurologie.uni-tuebingen.de\HIH\Public\Jorge\Immunofluorescence\Exp. 267\Apotome\72h 2	7	0.53007	1.41421	1.05917	6.82843	1	467
1	480	K136Q_I_01.czi	\\hih-fileserver.neurologie.uni-tuebingen.de\HIH\Public\Jorge\Immunofluorescence\Exp. 267\Apotome\72h 2	7	0.53007	1.41421	1.05917	6.82843	1	480
2	29	K136Q_I_02.czi	\\hih-fileserver.neurologie.uni-tuebingen.de\HIH\Public\Jorge\Immunofluorescence\Exp. 267\Apotome\72h 2	7	0.53007	1.41421	1.05917	6.82843	1	29
2	38	K136Q_I_02.czi	\\hih-fileserver.neurologie.uni-tuebingen.de\HIH\Public\Jorge\Immunofluorescence\Exp. 267\Apotome\72h 2	7	0.53007	1.41421	1.05917	6.82843	1	38
2	40	K136Q_I_02.czi	\\hih-fileserver.neurologie.uni-tuebingen.de\HIH\Public\Jorge\Immunofluorescence\Exp. 267\Apotome\72h 2	7	0.53007	1.41421	1.05917	6.82843	1	40
2	61	K136Q_I_02.czi	\\hih-fileserver.neurologie.uni-tuebingen.de\HIH\Public\Jorge\Immunofluorescence\Exp. 267\Apotome\72h 2	7	0.437996	1	1	6.20711	0.875	61
2	63	K136Q_I_02.czi	\\hih-fileserver.neurologie.uni-tuebingen.de\HIH\Public\Jorge\Immunofluorescence\Exp. 267\Apotome\72h 2	7	0.437996	1	1	6.20711	0.875	63
2	74	K136Q_I_02.czi	\\hih-fileserver.neurologie.uni-tuebingen.de\HIH\Public\Jorge\Immunofluorescence\Exp. 267\Apotome\72h 2	7	0.437996	1	1	6.20711	0.875	74
2	98	K136Q_I_02.czi	\\hih-fileserver.neurologie.uni-tuebingen.de\HIH\Public\Jorge\Immunofluorescence\Exp. 267\Apotome\72h 2	7	0.53007	1.41421	1.05917	6.82843	1	98
2	103	K136Q_I_02.czi	\\hih-fileserver.neurologie.uni-tuebingen.de\HIH\Public\Jorge\Immunofluorescence\Exp. 267\Apotome\72h 2	7	0.53007	1.41421	1.05917	6.82843	1	103
2	140	K136Q_I_02.czi	\\hih-fileserver.neurologie.uni-tuebingen.de\HIH\Public\Jorge\Immunofluorescence\Exp. 267\Apotome\72h 2	7	0.467712	1	1	6.41421	0.875	140
2	149	K136Q_I_02.czi	\\hih-fileserver.neurologie.uni-tuebingen.de\HIH\Public\Jorge\Immunofluorescence\Exp. 267\Apotome\72h 2	7	0.53007	1.41421	1.05917	6.82843	1	149
2	167	K136Q_I_02.czi	\\hih-fileserver.neurologie.uni-tuebingen.de\HIH\Public\Jorge\Immunofluorescence\Exp. 267\Apotome\72h 2	7	0.53007	1.41421	1.05917	6.82843	1	167
2	336	K136Q_I_02.czi	\\hih-fileserver.neurologie.uni-tuebingen.de\HIH\Public\Jorge\Immunofluorescence\Exp. 267\Apotome\72h 2	7	0.443026	1.41421	1.05917	6.24264	0.777778	336
2	377	K136Q_I_02.czi	\\hih-fileserver.neurologie.uni-tuebingen.de\HIH\Public\Jorge\Immunofluorescence\Exp. 267\Apotome\72h 2	7	0.467712	1	1	6.41421	0.777778	377
2	429	K136Q_I_02.czi	\\hih-fileserver.neurologie.uni-tuebingen.de\HIH\Public\Jorge\Immunofluorescence\Exp. 267\Apotome\72h 2	7	0.624917	1	1	7.41421	0.777778	429
3	9	K136Q_I_03.czi	\\hih-fileserver.neurologie.uni-tuebingen.de\HIH\Public\Jorge\Immunofluorescence\Exp. 267\Apotome\72h 2	7	0.53007	1.41421	1.05917	6.82843	1	9
3	49	K136Q_I_03.czi	\\hih-fileserver.neurologie.uni-tuebingen.de\HIH\Public\Jorge\Immunofluorescence\Exp. 267\Apotome\72h 2	7	0.437996	1	1	6.20711	0.875	49
3	72	K136Q_I_03.czi	\\hih-fileserver.neurologie.uni-tuebingen.de\HIH\Public\Jorge\Immunofluorescence\Exp. 267\Apotome\72h 2	7	0.437996	1	1	6.20711	0.875	72
3	88	K136Q_I_03.czi	\\hih-fileserver.neurologie.uni-tuebingen.de\HIH\Public\Jorge\Immunofluorescence\Exp. 267\Apotome\72h 2	7	0.590492	1	1	7.20711	1	88
3	110	K136Q_I_03.czi	\\hih-fileserver.neurologie.uni-tuebingen.de\HIH\Public\Jorge\Immunofluorescence\Exp. 267\Apotome\72h 2	7	0.437996	1	1	6.20711	0.875	110
3	187	K136Q_I_03.czi	\\hih-fileserver.neurologie.uni-tuebingen.de\HIH\Public\Jorge\Immunofluorescence\Exp. 267\Apotome\72h 2	7	0.624917	1	1	7.41421	0.777778	187
3	229	K136Q_I_03.czi	\\hih-fileserver.neurologie.uni-tuebingen.de\HIH\Public\Jorge\Immunofluorescence\Exp. 267\Apotome\72h 2	7	0.660317	1	1	7.62132	0.777778	229
3	241	K136Q_I_03.czi	\\hih-fileserver.neurologie.uni-tuebingen.de\HIH\Public\Jorge\Immunofluorescence\Exp. 267\Apotome\72h 2	7	0.624917	1	1	7.41421	0.777778	241
3	271	K136Q_I_03.czi	\\hih-fileserver.neurologie.uni-tuebingen.de\HIH\Public\Jorge\Immunofluorescence\Exp. 267\Apotome\72h 2	7	0.53007	1.41421	1.05917	6.82843	1	271
3	329	K136Q_I_03.czi	\\hih-fileserver.neurologie.uni-tuebingen.de\HIH\Public\Jorge\Immunofluorescence\Exp. 267\Apotome\72h 2	7	0.443026	1.41421	1.05917	6.24264	0.777778	329
3	429	K136Q_I_03.czi	\\hih-fileserver.neurologie.uni-tuebingen.de\HIH\Public\Jorge\Immunofluorescence\Exp. 267\Apotome\72h 2	7	0.53007	1.41421	1.05917	6.82843	1	429
3	436	K136Q_I_03.czi	\\hih-fileserver.neurologie.uni-tuebingen.de\HIH\Public\Jorge\Immunofluorescence\Exp. 267\Apotome\72h 2	7	0.437996	1	1	6.20711	0.875	436
3	438	K136Q_I_03.czi	\\hih-fileserver.neurologie.uni-tuebingen.de\HIH\Public\Jorge\Immunofluorescence\Exp. 267\Apotome\72h 2	7	0.53007	1.41421	1.05917	6.82843	1	438
3	506	K136Q_I_03.czi	\\hih-fileserver.neurologie.uni-tuebingen.de\HIH\Public\Jorge\Immunofluorescence\Exp. 267\Apotome\72h 2	7	0.467712	1	1	6.41421	0.777778	506
3	523	K136Q_I_03.czi	\\hih-fileserver.neurologie.uni-tuebingen.de\HIH\Public\Jorge\Immunofluorescence\Exp. 267\Apotome\72h 2	7	0.437996	1	1	6.20711	0.875	523
3	525	K136Q_I_03.czi	\\hih-fileserver.neurologie.uni-tuebingen.de\HIH\Public\Jorge\Immunofluorescence\Exp. 267\Apotome\72h 2	7	0.467712	1	1	6.41421	0.875	525
3	533	K136Q_I_03.czi	\\hih-fileserver.neurologie.uni-tuebingen.de\HIH\Public\Jorge\Immunofluorescence\Exp. 267\Apotome\72h 2	7	0.437996	1	1	6.20711	0.875	533
3	657	K136Q_I_03.czi	\\hih-fileserver.neurologie.uni-tuebingen.de\HIH\Public\Jorge\Immunofluorescence\Exp. 267\Apotome\72h 2	7	0.53007	1.41421	1.05917	6.82843	1	657
3	755	K136Q_I_03.czi	\\hih-fileserver.neurologie.uni-tuebingen.de\HIH\Public\Jorge\Immunofluorescence\Exp. 267\Apotome\72h 2	7	0.53007	1.41421	1.05917	6.82843	1	755
3	761	K136Q_I_03.czi	\\hih-fileserver.neurologie.uni-tuebingen.de\HIH\Public\Jorge\Immunofluorescence\Exp. 267\Apotome\72h 2	7	0.53007	1.41421	1.05917	6.82843	1	761
4	16	K136Q_I_04.czi	\\hih-fileserver.neurologie.uni-tuebingen.de\HIH\Public\Jorge\Immunofluorescence\Exp. 267\Apotome\72h 2	7	0.53007	1.41421	1.05917	6.82843	1	16
4	27	K136Q_I_04.czi	\\hih-fileserver.neurologie.uni-tuebingen.de\HIH\Public\Jorge\Immunofluorescence\Exp. 267\Apotome\72h 2	7	0.624917	1	1	7.41421	0.777778	27
4	30	K136Q_I_04.czi	\\hih-fileserver.neurologie.uni-tuebingen.de\HIH\Public\Jorge\Immunofluorescence\Exp. 267\Apotome\72h 2	7	0.53007	1.41421	1.05917	6.82843	1	30
4	34	K136Q_I_04.czi	\\hih-fileserver.neurologie.uni-tuebingen.de\HIH\Public\Jorge\Immunofluorescence\Exp. 267\Apotome\72h 2	7	0.624917	1	1	7.41421	0.875	34
4	57	K136Q_I_04.czi	\\hih-fileserver.neurologie.uni-tuebingen.de\HIH\Public\Jorge\Immunofluorescence\Exp. 267\Apotome\72h 2	7	0.624917	1	1	7.41421	0.777778	57
4	104	K136Q_I_04.czi	\\hih-fileserver.neurologie.uni-tuebingen.de\HIH\Public\Jorge\Immunofluorescence\Exp. 267\Apotome\72h 2	7	0.53007	1.41421	1.05917	6.82843	1	104
4	149	K136Q_I_04.czi	\\hih-fileserver.neurologie.uni-tuebingen.de\HIH\Public\Jorge\Immunofluorescence\Exp. 267\Apotome\72h 2	7	0.53007	1.41421	1.05917	6.82843	1	149
4	180	K136Q_I_04.czi	\\hih-fileserver.neurologie.uni-tuebingen.de\HIH\Public\Jorge\Immunofluorescence\Exp. 267\Apotome\72h 2	7	0.437996	1	1	6.20711	0.875	180
4	218	K136Q_I_04.czi	\\hih-fileserver.neurologie.uni-tuebingen.de\HIH\Public\Jorge\Immunofluorescence\Exp. 267\Apotome\72h 2	7	0.624917	1	1	7.41421	0.777778	218
4	256	K136Q_I_04.czi	\\hih-fileserver.neurologie.uni-tuebingen.de\HIH\Public\Jorge\Immunofluorescence\Exp. 267\Apotome\72h 2	7	0.53007	1.41421	1.05917	6.82843	1	256
4	289	K136Q_I_04.czi	\\hih-fileserver.neurologie.uni-tuebingen.de\HIH\Public\Jorge\Immunofluorescence\Exp. 267\Apotome\72h 2	7	0.53007	1.41421	1.05917	6.82843	1	289
4	295	K136Q_I_04.czi	\\hih-fileserver.neurologie.uni-tuebingen.de\HIH\Public\Jorge\Immunofluorescence\Exp. 267\Apotome\72h 2	7	0.660317	1	1	7.62132	0.777778	295
4	350	K136Q_I_04.czi	\\hih-fileserver.neurologie.uni-tuebingen.de\HIH\Public\Jorge\Immunofluorescence\Exp. 267\Apotome\72h 2	7	0.53007	1.41421	1.05917	6.82843	1	350
4	366	K136Q_I_04.czi	\\hih-fileserver.neurologie.uni-tuebingen.de\HIH\Public\Jorge\Immunofluorescence\Exp. 267\Apotome\72h 2	7	0.53007	1.41421	1.05917	6.82843	1	366
4	401	K136Q_I_04.czi	\\hih-fileserver.neurologie.uni-tuebingen.de\HIH\Public\Jorge\Immunofluorescence\Exp. 267\Apotome\72h 2	7	0.53007	1.41421	1.05917	6.82843	1	401
4	412	K136Q_I_04.czi	\\hih-fileserver.neurologie.uni-tuebingen.de\HIH\Public\Jorge\Immunofluorescence\Exp. 267\Apotome\72h 2	7	0.53007	1.41421	1.05917	6.82843	1	412
4	417	K136Q_I_04.czi	\\hih-fileserver.neurologie.uni-tuebingen.de\HIH\Public\Jorge\Immunofluorescence\Exp. 267\Apotome\72h 2	7	0.53007	1.41421	1.05917	6.82843	1	417
4	422	K136Q_I_04.czi	\\hih-fileserver.neurologie.uni-tuebingen.de\HIH\Public\Jorge\Immunofluorescence\Exp. 267\Apotome\72h 2	7	0.590492	1	1	7.20711	1	422
4	437	K136Q_I_04.czi	\\hih-fileserver.neurologie.uni-tuebingen.de\HIH\Public\Jorge\Immunofluorescence\Exp. 267\Apotome\72h 2	7	0.53007	1.41421	1.05917	6.82843	1	437
4	446	K136Q_I_04.czi	\\hih-fileserver.neurologie.uni-tuebingen.de\HIH\Public\Jorge\Immunofluorescence\Exp. 267\Apotome\72h 2	7	0.666489	1.41421	1.05917	7.65685	1	446
4	475	K136Q_I_04.czi	\\hih-fileserver.neurologie.uni-tuebingen.de\HIH\Public\Jorge\Immunofluorescence\Exp. 267\Apotome\72h 2	7	0.437996	1	1	6.20711	0.875	475
4	478	K136Q_I_04.czi	\\hih-fileserver.neurologie.uni-tuebingen.de\HIH\Public\Jorge\Immunofluorescence\Exp. 267\Apotome\72h 2	7	0.437996	1	1	6.20711	0.875	478
4	490	K136Q_I_04.czi	\\hih-fileserver.neurologie.uni-tuebingen.de\HIH\Public\Jorge\Immunofluorescence\Exp. 267\Apotome\72h 2	7	0.437996	1	1	6.20711	0.875	490
4	497	K136Q_I_04.czi	\\hih-fileserver.neurologie.uni-tuebingen.de\HIH\Public\Jorge\Immunofluorescence\Exp. 267\Apotome\72h 2	7	0.53007	1.41421	1.05917	6.82843	1	497
4	522	K136Q_I_04.czi	\\hih-fileserver.neurologie.uni-tuebingen.de\HIH\Public\Jorge\Immunofluorescence\Exp. 267\Apotome\72h 2	7	0.53007	1.41421	1.05917	6.82843	1	522
4	572	K136Q_I_04.czi	\\hih-fileserver.neurologie.uni-tuebingen.de\HIH\Public\Jorge\Immunofluorescence\Exp. 267\Apotome\72h 2	7	0.437996	1	1	6.20711	0.875	572
4	580	K136Q_I_04.czi	\\hih-fileserver.neurologie.uni-tuebingen.de\HIH\Public\Jorge\Immunofluorescence\Exp. 267\Apotome\72h 2	7	0.437996	1	1	6.20711	0.875	580
4	626	K136Q_I_04.czi	\\hih-fileserver.neurologie.uni-tuebingen.de\HIH\Public\Jorge\Immunofluorescence\Exp. 267\Apotome\72h 2	7	0.53007	1.41421	1.05917	6.82843	1	626
4	648	K136Q_I_04.czi	\\hih-fileserver.neurologie.uni-tuebingen.de\HIH\Public\Jorge\Immunofluorescence\Exp. 267\Apotome\72h 2	7	0.467712	1	1	6.41421	0.777778	648
4	667	K136Q_I_04.czi	\\hih-fileserver.neurologie.uni-tuebingen.de\HIH\Public\Jorge\Immunofluorescence\Exp. 267\Apotome\72h 2	7	0.590492	1	1	7.20711	1	667
4	677	K136Q_I_04.czi	\\hih-fileserver.neurologie.uni-tuebingen.de\HIH\Public\Jorge\Immunofluorescence\Exp. 267\Apotome\72h 2	7	0.53007	1.41421	1.05917	6.82843	1	677
4	747	K136Q_I_04.czi	\\hih-fileserver.neurologie.uni-tuebingen.de\HIH\Public\Jorge\Immunofluorescence\Exp. 267\Apotome\72h 2	7	0.590492	1	1	7.20711	0.875	747
4	764	K136Q_I_04.czi	\\hih-fileserver.neurologie.uni-tuebingen.de\HIH\Public\Jorge\Immunofluorescence\Exp. 267\Apotome\72h 2	7	0.596329	1.41421	1.05917	7.24264	0.875	764
4	846	K136Q_I_04.czi	\\hih-fileserver.neurologie.uni-tuebingen.de\HIH\Public\Jorge\Immunofluorescence\Exp. 267\Apotome\72h 2	7	0.53007	1.41421	1.05917	6.82843	1	846
4	851	K136Q_I_04.czi	\\hih-fileserver.neurologie.uni-tuebingen.de\HIH\Public\Jorge\Immunofluorescence\Exp. 267\Apotome\72h 2	7	0.437996	1	1	6.20711	0.875	851
4	852	K136Q_I_04.czi	\\hih-fileserver.neurologie.uni-tuebingen.de\HIH\Public\Jorge\Immunofluorescence\Exp. 267\Apotome\72h 2	7	0.590492	1	1	7.20711	1	852
4	856	K136Q_I_04.czi	\\hih-fileserver.neurologie.uni-tuebingen.de\HIH\Public\Jorge\Immunofluorescence\Exp. 267\Apotome\72h 2	7	0.53007	1.41421	1.05917	6.82843	1	856
4	881	K136Q_I_04.czi	\\hih-fileserver.neurologie.uni-tuebingen.de\HIH\Public\Jorge\Immunofluorescence\Exp. 267\Apotome\72h 2	7	0.590492	1	1	7.20711	1	881
5	17	K136Q_I_05.czi	\\hih-fileserver.neurologie.uni-tuebingen.de\HIH\Public\Jorge\Immunofluorescence\Exp. 267\Apotome\72h 2	7	0.53007	1.41421	1.05917	6.82843	1	17
5	34	K136Q_I_05.czi	\\hih-fileserver.neurologie.uni-tuebingen.de\HIH\Public\Jorge\Immunofluorescence\Exp. 267\Apotome\72h 2	7	0.590492	1	1	7.20711	1	34
5	79	K136Q_I_05.czi	\\hih-fileserver.neurologie.uni-tuebingen.de\HIH\Public\Jorge\Immunofluorescence\Exp. 267\Apotome\72h 2	7	0.437996	1	1	6.20711	0.875	79
5	119	K136Q_I_05.czi	\\hih-fileserver.neurologie.uni-tuebingen.de\HIH\Public\Jorge\Immunofluorescence\Exp. 267\Apotome\72h 2	7	0.53007	1.41421	1.05917	6.82843	1	119
5	148	K136Q_I_05.czi	\\hih-fileserver.neurologie.uni-tuebingen.de\HIH\Public\Jorge\Immunofluorescence\Exp. 267\Apotome\72h 2	7	0.437996	1	1	6.20711	0.875	148
5	185	K136Q_I_05.czi	\\hih-fileserver.neurologie.uni-tuebingen.de\HIH\Public\Jorge\Immunofluorescence\Exp. 267\Apotome\72h 2	7	0.53007	1.41421	1.05917	6.82843	1	185
5	198	K136Q_I_05.czi	\\hih-fileserver.neurologie.uni-tuebingen.de\HIH\Public\Jorge\Immunofluorescence\Exp. 267\Apotome\72h 2	7	0.53007	1.41421	1.05917	6.82843	1	198
5	239	K136Q_I_05.czi	\\hih-fileserver.neurologie.uni-tuebingen.de\HIH\Public\Jorge\Immunofluorescence\Exp. 267\Apotome\72h 2	7	0.53007	1.41421	1.05917	6.82843	1	239
5	245	K136Q_I_05.czi	\\hih-fileserver.neurologie.uni-tuebingen.de\HIH\Public\Jorge\Immunofluorescence\Exp. 267\Apotome\72h 2	7	0.437996	1	1	6.20711	0.875	245
5	325	K136Q_I_05.czi	\\hih-fileserver.neurologie.uni-tuebingen.de\HIH\Public\Jorge\Immunofluorescence\Exp. 267\Apotome\72h 2	7	0.53007	1.41421	1.05917	6.82843	1	325
5	417	K136Q_I_05.czi	\\hih-fileserver.neurologie.uni-tuebingen.de\HIH\Public\Jorge\Immunofluorescence\Exp. 267\Apotome\72h 2	7	0.624917	1	1	7.41421	0.777778	417
5	444	K136Q_I_05.czi	\\hih-fileserver.neurologie.uni-tuebingen.de\HIH\Public\Jorge\Immunofluorescence\Exp. 267\Apotome\72h 2	7	0.624917	1	1	7.41421	0.777778	444
5	471	K136Q_I_05.czi	\\hih-fileserver.neurologie.uni-tuebingen.de\HIH\Public\Jorge\Immunofluorescence\Exp. 267\Apotome\72h 2	7	0.53007	1.41421	1.05917	6.82843	1	471
5	517	K136Q_I_05.czi	\\hih-fileserver.neurologie.uni-tuebingen.de\HIH\Public\Jorge\Immunofluorescence\Exp. 267\Apotome\72h 2	7	0.53007	1.41421	1.05917	6.82843	1	517
5	523	K136Q_I_05.czi	\\hih-fileserver.neurologie.uni-tuebingen.de\HIH\Public\Jorge\Immunofluorescence\Exp. 267\Apotome\72h 2	7	0.467712	1	1	6.41421	0.777778	523
5	560	K136Q_I_05.czi	\\hih-fileserver.neurologie.uni-tuebingen.de\HIH\Public\Jorge\Immunofluorescence\Exp. 267\Apotome\72h 2	7	0.53007	1.41421	1.05917	6.82843	1	560
5	588	K136Q_I_05.czi	\\hih-fileserver.neurologie.uni-tuebingen.de\HIH\Public\Jorge\Immunofluorescence\Exp. 267\Apotome\72h 2	7	0.437996	1	1	6.20711	0.875	588
5	605	K136Q_I_05.czi	\\hih-fileserver.neurologie.uni-tuebingen.de\HIH\Public\Jorge\Immunofluorescence\Exp. 267\Apotome\72h 2	7	0.437996	1	1	6.20711	0.875	605
5	850	K136Q_I_05.czi	\\hih-fileserver.neurologie.uni-tuebingen.de\HIH\Public\Jorge\Immunofluorescence\Exp. 267\Apotome\72h 2	7	0.53007	1.41421	1.05917	6.82843	1	850
5	966	K136Q_I_05.czi	\\hih-fileserver.neurologie.uni-tuebingen.de\HIH\Public\Jorge\Immunofluorescence\Exp. 267\Apotome\72h 2	7	0.53007	1.41421	1.05917	6.82843	1	966
5	981	K136Q_I_05.czi	\\hih-fileserver.neurologie.uni-tuebingen.de\HIH\Public\Jorge\Immunofluorescence\Exp. 267\Apotome\72h 2	7	0.53007	1.41421	1.05917	6.82843	1	981
6	48	K136Q_I_06.czi	\\hih-fileserver.neurologie.uni-tuebingen.de\HIH\Public\Jorge\Immunofluorescence\Exp. 267\Apotome\72h 2	7	0.590492	1	1	7.20711	1	48
6	118	K136Q_I_06.czi	\\hih-fileserver.neurologie.uni-tuebingen.de\HIH\Public\Jorge\Immunofluorescence\Exp. 267\Apotome\72h 2	7	0.437996	1	1	6.20711	0.875	118
6	147	K136Q_I_06.czi	\\hih-fileserver.neurologie.uni-tuebingen.de\HIH\Public\Jorge\Immunofluorescence\Exp. 267\Apotome\72h 2	7	0.53007	1.41421	1.05917	6.82843	1	147
6	158	K136Q_I_06.czi	\\hih-fileserver.neurologie.uni-tuebingen.de\HIH\Public\Jorge\Immunofluorescence\Exp. 267\Apotome\72h 2	7	0.437996	1	1	6.20711	0.875	158
6	177	K136Q_I_06.czi	\\hih-fileserver.neurologie.uni-tuebingen.de\HIH\Public\Jorge\Immunofluorescence\Exp. 267\Apotome\72h 2	7	0.53007	1.41421	1.05917	6.82843	1	177
6	235	K136Q_I_06.czi	\\hih-fileserver.neurologie.uni-tuebingen.de\HIH\Public\Jorge\Immunofluorescence\Exp. 267\Apotome\72h 2	7	0.624917	1	1	7.41421	0.777778	235
6	264	K136Q_I_06.czi	\\hih-fileserver.neurologie.uni-tuebingen.de\HIH\Public\Jorge\Immunofluorescence\Exp. 267\Apotome\72h 2	7	0.53007	1.41421	1.05917	6.82843	1	264
6	282	K136Q_I_06.czi	\\hih-fileserver.neurologie.uni-tuebingen.de\HIH\Public\Jorge\Immunofluorescence\Exp. 267\Apotome\72h 2	7	0.53007	1.41421	1.05917	6.82843	1	282
6	298	K136Q_I_06.czi	\\hih-fileserver.neurologie.uni-tuebingen.de\HIH\Public\Jorge\Immunofluorescence\Exp. 267\Apotome\72h 2	7	0.624917	1	1	7.41421	0.777778	298
6	335	K136Q_I_06.czi	\\hih-fileserver.neurologie.uni-tuebingen.de\HIH\Public\Jorge\Immunofluorescence\Exp. 267\Apotome\72h 2	7	0.53007	1.41421	1.05917	6.82843	1	335
6	337	K136Q_I_06.czi	\\hih-fileserver.neurologie.uni-tuebingen.de\HIH\Public\Jorge\Immunofluorescence\Exp. 267\Apotome\72h 2	7	0.437996	1	1	6.20711	0.875	337
6	339	K136Q_I_06.czi	\\hih-fileserver.neurologie.uni-tuebingen.de\HIH\Public\Jorge\Immunofluorescence\Exp. 267\Apotome\72h 2	7	0.53007	1.41421	1.05917	6.82843	1	339
6	353	K136Q_I_06.czi	\\hih-fileserver.neurologie.uni-tuebingen.de\HIH\Public\Jorge\Immunofluorescence\Exp. 267\Apotome\72h 2	7	0.437996	1	1	6.20711	0.875	353
6	374	K136Q_I_06.czi	\\hih-fileserver.neurologie.uni-tuebingen.de\HIH\Public\Jorge\Immunofluorescence\Exp. 267\Apotome\72h 2	7	0.437996	1	1	6.20711	0.875	374
6	376	K136Q_I_06.czi	\\hih-fileserver.neurologie.uni-tuebingen.de\HIH\Public\Jorge\Immunofluorescence\Exp. 267\Apotome\72h 2	7	0.53007	1.41421	1.05917	6.82843	1	376
6	384	K136Q_I_06.czi	\\hih-fileserver.neurologie.uni-tuebingen.de\HIH\Public\Jorge\Immunofluorescence\Exp. 267\Apotome\72h 2	7	0.53007	1.41421	1.05917	6.82843	1	384
6	396	K136Q_I_06.czi	\\hih-fileserver.neurologie.uni-tuebingen.de\HIH\Public\Jorge\Immunofluorescence\Exp. 267\Apotome\72h 2	7	0.467712	1	1	6.41421	0.875	396
6	421	K136Q_I_06.czi	\\hih-fileserver.neurologie.uni-tuebingen.de\HIH\Public\Jorge\Immunofluorescence\Exp. 267\Apotome\72h 2	7	0.437996	1	1	6.20711	0.875	421
6	425	K136Q_I_06.czi	\\hih-fileserver.neurologie.uni-tuebingen.de\HIH\Public\Jorge\Immunofluorescence\Exp. 267\Apotome\72h 2	7	0.437996	1	1	6.20711	0.875	425
6	437	K136Q_I_06.czi	\\hih-fileserver.neurologie.uni-tuebingen.de\HIH\Public\Jorge\Immunofluorescence\Exp. 267\Apotome\72h 2	7	0.437996	1	1	6.20711	0.875	437
6	465	K136Q_I_06.czi	\\hih-fileserver.neurologie.uni-tuebingen.de\HIH\Public\Jorge\Immunofluorescence\Exp. 267\Apotome\72h 2	7	0.624917	1	1	7.41421	0.777778	465
6	531	K136Q_I_06.czi	\\hih-fileserver.neurologie.uni-tuebingen.de\HIH\Public\Jorge\Immunofluorescence\Exp. 267\Apotome\72h 2	7	0.53007	1.41421	1.05917	6.82843	1	531
6	642	K136Q_I_06.czi	\\hih-fileserver.neurologie.uni-tuebingen.de\HIH\Public\Jorge\Immunofluorescence\Exp. 267\Apotome\72h 2	7	0.437996	1	1	6.20711	0.875	642
6	651	K136Q_I_06.czi	\\hih-fileserver.neurologie.uni-tuebingen.de\HIH\Public\Jorge\Immunofluorescence\Exp. 267\Apotome\72h 2	7	0.624917	1	1	7.41421	0.777778	651
6	712	K136Q_I_06.czi	\\hih-fileserver.neurologie.uni-tuebingen.de\HIH\Public\Jorge\Immunofluorescence\Exp. 267\Apotome\72h 2	7	0.53007	1.41421	1.05917	6.82843	1	712
6	717	K136Q_I_06.czi	\\hih-fileserver.neurologie.uni-tuebingen.de\HIH\Public\Jorge\Immunofluorescence\Exp. 267\Apotome\72h 2	7	0.53007	1.41421	1.05917	6.82843	1	717
6	728	K136Q_I_06.czi	\\hih-fileserver.neurologie.uni-tuebingen.de\HIH\Public\Jorge\Immunofluorescence\Exp. 267\Apotome\72h 2	7	0.53007	1.41421	1.05917	6.82843	1	728
6	749	K136Q_I_06.czi	\\hih-fileserver.neurologie.uni-tuebingen.de\HIH\Public\Jorge\Immunofluorescence\Exp. 267\Apotome\72h 2	7	0.437996	1	1	6.20711	0.875	749
6	759	K136Q_I_06.czi	\\hih-fileserver.neurologie.uni-tuebingen.de\HIH\Public\Jorge\Immunofluorescence\Exp. 267\Apotome\72h 2	7	0.437996	1	1	6.20711	0.875	759
6	799	K136Q_I_06.czi	\\hih-fileserver.neurologie.uni-tuebingen.de\HIH\Public\Jorge\Immunofluorescence\Exp. 267\Apotome\72h 2	7	0.53007	1.41421	1.05917	6.82843	1	799
6	839	K136Q_I_06.czi	\\hih-fileserver.neurologie.uni-tuebingen.de\HIH\Public\Jorge\Immunofluorescence\Exp. 267\Apotome\72h 2	7	0.666489	1.41421	1.05917	7.65685	1	839
6	867	K136Q_I_06.czi	\\hih-fileserver.neurologie.uni-tuebingen.de\HIH\Public\Jorge\Immunofluorescence\Exp. 267\Apotome\72h 2	7	0.590492	1	1	7.20711	1	867
6	887	K136Q_I_06.czi	\\hih-fileserver.neurologie.uni-tuebingen.de\HIH\Public\Jorge\Immunofluorescence\Exp. 267\Apotome\72h 2	7	0.624917	1	1	7.41421	0.777778	887
6	911	K136Q_I_06.czi	\\hih-fileserver.neurologie.uni-tuebingen.de\HIH\Public\Jorge\Immunofluorescence\Exp. 267\Apotome\72h 2	7	0.590492	1	1	7.20711	1	911
6	923	K136Q_I_06.czi	\\hih-fileserver.neurologie.uni-tuebingen.de\HIH\Public\Jorge\Immunofluorescence\Exp. 267\Apotome\72h 2	7	0.624917	1	1	7.41421	0.777778	923
6	981	K136Q_I_06.czi	\\hih-fileserver.neurologie.uni-tuebingen.de\HIH\Public\Jorge\Immunofluorescence\Exp. 267\Apotome\72h 2	7	0.53007	1.41421	1.05917	6.82843	1	981
6	1030	K136Q_I_06.czi	\\hih-fileserver.neurologie.uni-tuebingen.de\HIH\Public\Jorge\Immunofluorescence\Exp. 267\Apotome\72h 2	7	0.437996	1	1	6.20711	0.875	1030
6	1037	K136Q_I_06.czi	\\hih-fileserver.neurologie.uni-tuebingen.de\HIH\Public\Jorge\Immunofluorescence\Exp. 267\Apotome\72h 2	7	0.437996	1	1	6.20711	0.875	1037
7	4	K136Q_I_07.czi	\\hih-fileserver.neurologie.uni-tuebingen.de\HIH\Public\Jorge\Immunofluorescence\Exp. 267\Apotome\72h 2	7	0.437996	1	1	6.20711	0.875	4
7	56	K136Q_I_07.czi	\\hih-fileserver.neurologie.uni-tuebingen.de\HIH\Public\Jorge\Immunofluorescence\Exp. 267\Apotome\72h 2	7	0.590492	1	1	7.20711	1	56
7	72	K136Q_I_07.czi	\\hih-fileserver.neurologie.uni-tuebingen.de\HIH\Public\Jorge\Immunofluorescence\Exp. 267\Apotome\72h 2	7	0.660317	1	1	7.62132	0.777778	72
7	78	K136Q_I_07.czi	\\hih-fileserver.neurologie.uni-tuebingen.de\HIH\Public\Jorge\Immunofluorescence\Exp. 267\Apotome\72h 2	7	0.437996	1	1	6.20711	0.875	78
7	112	K136Q_I_07.czi	\\hih-fileserver.neurologie.uni-tuebingen.de\HIH\Public\Jorge\Immunofluorescence\Exp. 267\Apotome\72h 2	7	0.467712	1	1	6.41421	0.777778	112
7	236	K136Q_I_07.czi	\\hih-fileserver.neurologie.uni-tuebingen.de\HIH\Public\Jorge\Immunofluorescence\Exp. 267\Apotome\72h 2	7	0.53007	1.41421	1.05917	6.82843	1	236
7	255	K136Q_I_07.czi	\\hih-fileserver.neurologie.uni-tuebingen.de\HIH\Public\Jorge\Immunofluorescence\Exp. 267\Apotome\72h 2	7	0.53007	1.41421	1.05917	6.82843	1	255
7	274	K136Q_I_07.czi	\\hih-fileserver.neurologie.uni-tuebingen.de\HIH\Public\Jorge\Immunofluorescence\Exp. 267\Apotome\72h 2	7	0.53007	1.41421	1.05917	6.82843	1	274
7	280	K136Q_I_07.czi	\\hih-fileserver.neurologie.uni-tuebingen.de\HIH\Public\Jorge\Immunofluorescence\Exp. 267\Apotome\72h 2	7	0.53007	1.41421	1.05917	6.82843	1	280
7	298	K136Q_I_07.czi	\\hih-fileserver.neurologie.uni-tuebingen.de\HIH\Public\Jorge\Immunofluorescence\Exp. 267\Apotome\72h 2	7	0.53007	1.41421	1.05917	6.82843	1	298
7	313	K136Q_I_07.czi	\\hih-fileserver.neurologie.uni-tuebingen.de\HIH\Public\Jorge\Immunofluorescence\Exp. 267\Apotome\72h 2	7	0.53007	1.41421	1.05917	6.82843	1	313
7	487	K136Q_I_07.czi	\\hih-fileserver.neurologie.uni-tuebingen.de\HIH\Public\Jorge\Immunofluorescence\Exp. 267\Apotome\72h 2	7	0.53007	1.41421	1.05917	6.82843	1	487
7	567	K136Q_I_07.czi	\\hih-fileserver.neurologie.uni-tuebingen.de\HIH\Public\Jorge\Immunofluorescence\Exp. 267\Apotome\72h 2	7	0.624917	1	1	7.41421	0.777778	567
7	613	K136Q_I_07.czi	\\hih-fileserver.neurologie.uni-tuebingen.de\HIH\Public\Jorge\Immunofluorescence\Exp. 267\Apotome\72h 2	7	0.624917	1	1	7.41421	0.875	613
7	632	K136Q_I_07.czi	\\hih-fileserver.neurologie.uni-tuebingen.de\HIH\Public\Jorge\Immunofluorescence\Exp. 267\Apotome\72h 2	7	0.437996	1	1	6.20711	0.875	632
7	657	K136Q_I_07.czi	\\hih-fileserver.neurologie.uni-tuebingen.de\HIH\Public\Jorge\Immunofluorescence\Exp. 267\Apotome\72h 2	7	0.437996	1	1	6.20711	0.875	657
7	693	K136Q_I_07.czi	\\hih-fileserver.neurologie.uni-tuebingen.de\HIH\Public\Jorge\Immunofluorescence\Exp. 267\Apotome\72h 2	7	0.437996	1	1	6.20711	0.875	693
7	736	K136Q_I_07.czi	\\hih-fileserver.neurologie.uni-tuebingen.de\HIH\Public\Jorge\Immunofluorescence\Exp. 267\Apotome\72h 2	7	0.53007	1.41421	1.05917	6.82843	1	736
7	782	K136Q_I_07.czi	\\hih-fileserver.neurologie.uni-tuebingen.de\HIH\Public\Jorge\Immunofluorescence\Exp. 267\Apotome\72h 2	7	0.437996	1	1	6.20711	0.875	782
7	787	K136Q_I_07.czi	\\hih-fileserver.neurologie.uni-tuebingen.de\HIH\Public\Jorge\Immunofluorescence\Exp. 267\Apotome\72h 2	7	0.53007	1.41421	1.05917	6.82843	1	787
7	806	K136Q_I_07.czi	\\hih-fileserver.neurologie.uni-tuebingen.de\HIH\Public\Jorge\Immunofluorescence\Exp. 267\Apotome\72h 2	7	0.437996	1	1	6.20711	0.875	806
7	876	K136Q_I_07.czi	\\hih-fileserver.neurologie.uni-tuebingen.de\HIH\Public\Jorge\Immunofluorescence\Exp. 267\Apotome\72h 2	7	0.467712	1	1	6.41421	0.777778	876
[truncated: 6,581 more rows]
