# Supplementary material for: Sirtuin-1 sensitive lysine-136 acetylation drives phase separation and pathological aggregation of TDP-43
Source: Nat Commun. 2022 Mar 9;13:1223. doi: 10.1038/s41467-022-28822-7 (PMC8907366; doi:10.1038/s41467-022-28822-7)
Supplement: Supplementary file 7 — Source Data [file 41467_2022_28822_MOESM7_ESM.zip › Figure 5E data/Measures 1/K136Q_01_24h_Measures/EditedAggregates.csv]

ImageNumber	ObjectNumber	FileName_Apotome	PathName_Apotome	AreaShape_Area	AreaShape_Compactness	AreaShape_MaximumRadius	AreaShape_MeanRadius	AreaShape_Perimeter	AreaShape_Solidity	Number_Object_Number
1	1	K136Q_I_01.czi	\\hih-fileserver.neurologie.uni-tuebingen.de\HIH\Public\Jorge\Immunofluorescence\Cell profiler\Exp.267\24h	1	0	1	1	0	1	1
1	2	K136Q_I_01.czi	\\hih-fileserver.neurologie.uni-tuebingen.de\HIH\Public\Jorge\Immunofluorescence\Cell profiler\Exp.267\24h	4	0.387647356	1	1	4.414213562	1	2
1	3	K136Q_I_01.czi	\\hih-fileserver.neurologie.uni-tuebingen.de\HIH\Public\Jorge\Immunofluorescence\Cell profiler\Exp.267\24h	24	0.966273945	2.236067977	1.262797325	17.07106781	0.857142857	3
1	4	K136Q_I_01.czi	\\hih-fileserver.neurologie.uni-tuebingen.de\HIH\Public\Jorge\Immunofluorescence\Cell profiler\Exp.267\24h	6	0.477464829	1	1	6	1	4
1	5	K136Q_I_01.czi	\\hih-fileserver.neurologie.uni-tuebingen.de\HIH\Public\Jorge\Immunofluorescence\Cell profiler\Exp.267\24h	10	0.62023577	1.414213562	1.082842712	8.828427125	1	5
1	6	K136Q_I_01.czi	\\hih-fileserver.neurologie.uni-tuebingen.de\HIH\Public\Jorge\Immunofluorescence\Cell profiler\Exp.267\24h	14	0.851946469	2	1.130601937	12.24264069	1	6
1	7	K136Q_I_01.czi	\\hih-fileserver.neurologie.uni-tuebingen.de\HIH\Public\Jorge\Immunofluorescence\Cell profiler\Exp.267\24h	5	0.431532092	1	1	5.207106781	1	7
1	8	K136Q_I_01.czi	\\hih-fileserver.neurologie.uni-tuebingen.de\HIH\Public\Jorge\Immunofluorescence\Cell profiler\Exp.267\24h	5	0.431532092	1	1	5.207106781	1	8
1	9	K136Q_I_01.czi	\\hih-fileserver.neurologie.uni-tuebingen.de\HIH\Public\Jorge\Immunofluorescence\Cell profiler\Exp.267\24h	13	0.437053138	1.414213562	1.095587745	8.449747468	0.928571429	9
1	10	K136Q_I_01.czi	\\hih-fileserver.neurologie.uni-tuebingen.de\HIH\Public\Jorge\Immunofluorescence\Cell profiler\Exp.267\24h	44	1.124494173	3	1.452609879	24.93502884	0.830188679	10
1	11	K136Q_I_01.czi	\\hih-fileserver.neurologie.uni-tuebingen.de\HIH\Public\Jorge\Immunofluorescence\Cell profiler\Exp.267\24h	7	0.437996388	1	1	6.207106781	0.875	11
1	12	K136Q_I_01.czi	\\hih-fileserver.neurologie.uni-tuebingen.de\HIH\Public\Jorge\Immunofluorescence\Cell profiler\Exp.267\24h	10	0.62023577	1.414213562	1.082842712	8.828427125	1	12
1	13	K136Q_I_01.czi	\\hih-fileserver.neurologie.uni-tuebingen.de\HIH\Public\Jorge\Immunofluorescence\Cell profiler\Exp.267\24h	12	0.695717241	2	1.152368927	10.24264069	0.923076923	13
1	14	K136Q_I_01.czi	\\hih-fileserver.neurologie.uni-tuebingen.de\HIH\Public\Jorge\Immunofluorescence\Cell profiler\Exp.267\24h	6	0.516863141	1.414213562	1.069035594	6.242640687	1	14
1	15	K136Q_I_01.czi	\\hih-fileserver.neurologie.uni-tuebingen.de\HIH\Public\Jorge\Immunofluorescence\Cell profiler\Exp.267\24h	11	0.641158705	2	1.128564869	9.414213562	1	15
1	16	K136Q_I_01.czi	\\hih-fileserver.neurologie.uni-tuebingen.de\HIH\Public\Jorge\Immunofluorescence\Cell profiler\Exp.267\24h	3	0.309207662	1	1	3.414213562	1	16
1	17	K136Q_I_01.czi	\\hih-fileserver.neurologie.uni-tuebingen.de\HIH\Public\Jorge\Immunofluorescence\Cell profiler\Exp.267\24h	6	0.545664521	1	1	6.414213562	1	17
1	18	K136Q_I_01.czi	\\hih-fileserver.neurologie.uni-tuebingen.de\HIH\Public\Jorge\Immunofluorescence\Cell profiler\Exp.267\24h	1	0	1	1	0	1	18
1	19	K136Q_I_01.czi	\\hih-fileserver.neurologie.uni-tuebingen.de\HIH\Public\Jorge\Immunofluorescence\Cell profiler\Exp.267\24h	4	0.318309886	1	1	4	1	19
1	20	K136Q_I_01.czi	\\hih-fileserver.neurologie.uni-tuebingen.de\HIH\Public\Jorge\Immunofluorescence\Cell profiler\Exp.267\24h	8	0.546802299	1.414213562	1.051776695	7.414213562	1	20
1	21	K136Q_I_01.czi	\\hih-fileserver.neurologie.uni-tuebingen.de\HIH\Public\Jorge\Immunofluorescence\Cell profiler\Exp.267\24h	32	0.984746091	2.828427125	1.399557639	19.89949494	0.888888889	21
1	22	K136Q_I_01.czi	\\hih-fileserver.neurologie.uni-tuebingen.de\HIH\Public\Jorge\Immunofluorescence\Cell profiler\Exp.267\24h	6	0.545664521	1	1	6.414213562	0.857142857	22
1	23	K136Q_I_01.czi	\\hih-fileserver.neurologie.uni-tuebingen.de\HIH\Public\Jorge\Immunofluorescence\Cell profiler\Exp.267\24h	7	0.530070278	1.414213562	1.059173366	6.828427125	1	23
1	24	K136Q_I_01.czi	\\hih-fileserver.neurologie.uni-tuebingen.de\HIH\Public\Jorge\Immunofluorescence\Cell profiler\Exp.267\24h	21	0.795105418	2.236067977	1.311581132	14.48528137	0.954545455	24
1	25	K136Q_I_01.czi	\\hih-fileserver.neurologie.uni-tuebingen.de\HIH\Public\Jorge\Immunofluorescence\Cell profiler\Exp.267\24h	1	0	1	1	0	1	25
1	26	K136Q_I_01.czi	\\hih-fileserver.neurologie.uni-tuebingen.de\HIH\Public\Jorge\Immunofluorescence\Cell profiler\Exp.267\24h	1	0	1	1	0	1	26
1	27	K136Q_I_01.czi	\\hih-fileserver.neurologie.uni-tuebingen.de\HIH\Public\Jorge\Immunofluorescence\Cell profiler\Exp.267\24h	16	0.927622987	2	1.140165043	13.65685425	0.941176471	27
1	28	K136Q_I_01.czi	\\hih-fileserver.neurologie.uni-tuebingen.de\HIH\Public\Jorge\Immunofluorescence\Cell profiler\Exp.267\24h	8	0.609605919	1.414213562	1.051776695	7.828427125	0.888888889	28
1	29	K136Q_I_01.czi	\\hih-fileserver.neurologie.uni-tuebingen.de\HIH\Public\Jorge\Immunofluorescence\Cell profiler\Exp.267\24h	21	0.860714044	2.236067977	1.280615344	15.07106781	0.875	29
1	30	K136Q_I_01.czi	\\hih-fileserver.neurologie.uni-tuebingen.de\HIH\Public\Jorge\Immunofluorescence\Cell profiler\Exp.267\24h	23	0.940275301	2.236067977	1.24875432	16.48528137	0.92	30
1	31	K136Q_I_01.czi	\\hih-fileserver.neurologie.uni-tuebingen.de\HIH\Public\Jorge\Immunofluorescence\Cell profiler\Exp.267\24h	4	0.204624195	1	1	3.207106781	0.8	31
1	32	K136Q_I_01.czi	\\hih-fileserver.neurologie.uni-tuebingen.de\HIH\Public\Jorge\Immunofluorescence\Cell profiler\Exp.267\24h	7	0.596329063	1.414213562	1.059173366	7.242640687	0.875	32
1	33	K136Q_I_01.czi	\\hih-fileserver.neurologie.uni-tuebingen.de\HIH\Public\Jorge\Immunofluorescence\Cell profiler\Exp.267\24h	5	0.431532092	1	1	5.207106781	1	33
1	34	K136Q_I_01.czi	\\hih-fileserver.neurologie.uni-tuebingen.de\HIH\Public\Jorge\Immunofluorescence\Cell profiler\Exp.267\24h	2	0	1	1	0	1	34
1	35	K136Q_I_01.czi	\\hih-fileserver.neurologie.uni-tuebingen.de\HIH\Public\Jorge\Immunofluorescence\Cell profiler\Exp.267\24h	6	0.516863141	1.414213562	1.069035594	6.242640687	1	35
1	36	K136Q_I_01.czi	\\hih-fileserver.neurologie.uni-tuebingen.de\HIH\Public\Jorge\Immunofluorescence\Cell profiler\Exp.267\24h	4	0.318309886	1	1	4	1	36
1	37	K136Q_I_01.czi	\\hih-fileserver.neurologie.uni-tuebingen.de\HIH\Public\Jorge\Immunofluorescence\Cell profiler\Exp.267\24h	1	0	1	1	0	1	37
1	38	K136Q_I_01.czi	\\hih-fileserver.neurologie.uni-tuebingen.de\HIH\Public\Jorge\Immunofluorescence\Cell profiler\Exp.267\24h	34	0.982189045	2.828427125	1.44706053	20.48528137	0.894736842	38
1	39	K136Q_I_01.czi	\\hih-fileserver.neurologie.uni-tuebingen.de\HIH\Public\Jorge\Immunofluorescence\Cell profiler\Exp.267\24h	27	0.918867807	2.828427125	1.360049976	17.65685425	0.931034483	39
1	40	K136Q_I_01.czi	\\hih-fileserver.neurologie.uni-tuebingen.de\HIH\Public\Jorge\Immunofluorescence\Cell profiler\Exp.267\24h	2	0	1	1	0	1	40
1	41	K136Q_I_01.czi	\\hih-fileserver.neurologie.uni-tuebingen.de\HIH\Public\Jorge\Immunofluorescence\Cell profiler\Exp.267\24h	14	0.772368997	2	1.202030509	11.65685425	0.933333333	41
1	42	K136Q_I_01.czi	\\hih-fileserver.neurologie.uni-tuebingen.de\HIH\Public\Jorge\Immunofluorescence\Cell profiler\Exp.267\24h	21	0.860714044	2.236067977	1.252720752	15.07106781	0.954545455	42
1	43	K136Q_I_01.czi	\\hih-fileserver.neurologie.uni-tuebingen.de\HIH\Public\Jorge\Immunofluorescence\Cell profiler\Exp.267\24h	3	0.309207662	1	1	3.414213562	1	43
1	44	K136Q_I_01.czi	\\hih-fileserver.neurologie.uni-tuebingen.de\HIH\Public\Jorge\Immunofluorescence\Cell profiler\Exp.267\24h	12	0.838195938	1.414213562	1.069035594	11.24264069	0.857142857	44
1	45	K136Q_I_01.czi	\\hih-fileserver.neurologie.uni-tuebingen.de\HIH\Public\Jorge\Immunofluorescence\Cell profiler\Exp.267\24h	4	0.204624195	1	1	3.207106781	0.8	45
1	46	K136Q_I_01.czi	\\hih-fileserver.neurologie.uni-tuebingen.de\HIH\Public\Jorge\Immunofluorescence\Cell profiler\Exp.267\24h	4	0.424876091	1	1	4.621320344	1	46
1	47	K136Q_I_01.czi	\\hih-fileserver.neurologie.uni-tuebingen.de\HIH\Public\Jorge\Immunofluorescence\Cell profiler\Exp.267\24h	17	0.770349912	2	1.225201596	12.82842712	0.944444444	47
1	48	K136Q_I_01.czi	\\hih-fileserver.neurologie.uni-tuebingen.de\HIH\Public\Jorge\Immunofluorescence\Cell profiler\Exp.267\24h	4	0.318309886	1	1	4	1	48
1	49	K136Q_I_01.czi	\\hih-fileserver.neurologie.uni-tuebingen.de\HIH\Public\Jorge\Immunofluorescence\Cell profiler\Exp.267\24h	5	0.431532092	1	1	5.207106781	1	49
1	50	K136Q_I_01.czi	\\hih-fileserver.neurologie.uni-tuebingen.de\HIH\Public\Jorge\Immunofluorescence\Cell profiler\Exp.267\24h	2	0	1	1	0	1	50
1	51	K136Q_I_01.czi	\\hih-fileserver.neurologie.uni-tuebingen.de\HIH\Public\Jorge\Immunofluorescence\Cell profiler\Exp.267\24h	21	0.791209249	2.236067977	1.260890889	14.44974747	0.875	51
1	52	K136Q_I_01.czi	\\hih-fileserver.neurologie.uni-tuebingen.de\HIH\Public\Jorge\Immunofluorescence\Cell profiler\Exp.267\24h	24	0.874766551	2.236067977	1.311612861	16.24264069	0.923076923	52
1	53	K136Q_I_01.czi	\\hih-fileserver.neurologie.uni-tuebingen.de\HIH\Public\Jorge\Immunofluorescence\Cell profiler\Exp.267\24h	39	0.926922816	2.828427125	1.542499368	21.3137085	0.951219512	53
1	54	K136Q_I_01.czi	\\hih-fileserver.neurologie.uni-tuebingen.de\HIH\Public\Jorge\Immunofluorescence\Cell profiler\Exp.267\24h	20	0.834860689	2.236067977	1.294646111	14.48528137	0.909090909	54
1	55	K136Q_I_01.czi	\\hih-fileserver.neurologie.uni-tuebingen.de\HIH\Public\Jorge\Immunofluorescence\Cell profiler\Exp.267\24h	62	1.20397977	3.605551275	1.695527202	30.627417	0.873239437	55
1	56	K136Q_I_01.czi	\\hih-fileserver.neurologie.uni-tuebingen.de\HIH\Public\Jorge\Immunofluorescence\Cell profiler\Exp.267\24h	5	0.431532092	1	1	5.207106781	1	56
1	57	K136Q_I_01.czi	\\hih-fileserver.neurologie.uni-tuebingen.de\HIH\Public\Jorge\Immunofluorescence\Cell profiler\Exp.267\24h	36	1.004166384	2.236067977	1.409169899	21.3137085	0.923076923	57
1	58	K136Q_I_01.czi	\\hih-fileserver.neurologie.uni-tuebingen.de\HIH\Public\Jorge\Immunofluorescence\Cell profiler\Exp.267\24h	65	0.897196463	4	1.921483722	27.07106781	0.984848485	58
1	59	K136Q_I_01.czi	\\hih-fileserver.neurologie.uni-tuebingen.de\HIH\Public\Jorge\Immunofluorescence\Cell profiler\Exp.267\24h	53	1.053230552	3.605551275	1.67234031	26.48528137	0.929824561	59
1	60	K136Q_I_01.czi	\\hih-fileserver.neurologie.uni-tuebingen.de\HIH\Public\Jorge\Immunofluorescence\Cell profiler\Exp.267\24h	2	0	1	1	0	1	60
1	61	K136Q_I_01.czi	\\hih-fileserver.neurologie.uni-tuebingen.de\HIH\Public\Jorge\Immunofluorescence\Cell profiler\Exp.267\24h	74	1.139803043	4	1.834306857	32.55634919	0.902439024	61
1	62	K136Q_I_01.czi	\\hih-fileserver.neurologie.uni-tuebingen.de\HIH\Public\Jorge\Immunofluorescence\Cell profiler\Exp.267\24h	60	1.007122374	3.605551275	1.73251856	27.55634919	0.923076923	62
1	63	K136Q_I_01.czi	\\hih-fileserver.neurologie.uni-tuebingen.de\HIH\Public\Jorge\Immunofluorescence\Cell profiler\Exp.267\24h	23	0.785869344	2.828427125	1.368925277	15.07106781	0.958333333	63
1	64	K136Q_I_01.czi	\\hih-fileserver.neurologie.uni-tuebingen.de\HIH\Public\Jorge\Immunofluorescence\Cell profiler\Exp.267\24h	6	0.510995786	1	1	6.207106781	0.857142857	64
1	65	K136Q_I_01.czi	\\hih-fileserver.neurologie.uni-tuebingen.de\HIH\Public\Jorge\Immunofluorescence\Cell profiler\Exp.267\24h	50	1.116424385	3.16227766	1.576820887	26.48528137	0.909090909	65
1	66	K136Q_I_01.czi	\\hih-fileserver.neurologie.uni-tuebingen.de\HIH\Public\Jorge\Immunofluorescence\Cell profiler\Exp.267\24h	35	1.032856852	2.828427125	1.405715943	21.3137085	0.921052632	66
1	67	K136Q_I_01.czi	\\hih-fileserver.neurologie.uni-tuebingen.de\HIH\Public\Jorge\Immunofluorescence\Cell profiler\Exp.267\24h	63	1.103446202	3.605551275	1.749844982	29.55634919	0.9	67
1	68	K136Q_I_01.czi	\\hih-fileserver.neurologie.uni-tuebingen.de\HIH\Public\Jorge\Immunofluorescence\Cell profiler\Exp.267\24h	16	0.74545316	2	1.202665043	12.24264069	0.941176471	68
1	69	K136Q_I_01.czi	\\hih-fileserver.neurologie.uni-tuebingen.de\HIH\Public\Jorge\Immunofluorescence\Cell profiler\Exp.267\24h	40	0.903749746	2.828427125	1.545193922	21.3137085	0.975609756	69
1	70	K136Q_I_01.czi	\\hih-fileserver.neurologie.uni-tuebingen.de\HIH\Public\Jorge\Immunofluorescence\Cell profiler\Exp.267\24h	53	1.045252222	3.16227766	1.654255018	26.38477631	0.929824561	70
1	71	K136Q_I_01.czi	\\hih-fileserver.neurologie.uni-tuebingen.de\HIH\Public\Jorge\Immunofluorescence\Cell profiler\Exp.267\24h	6	0.477464829	1	1	6	1	71
1	72	K136Q_I_01.czi	\\hih-fileserver.neurologie.uni-tuebingen.de\HIH\Public\Jorge\Immunofluorescence\Cell profiler\Exp.267\24h	42	0.978724159	3	1.552904058	22.72792206	0.913043478	72
1	73	K136Q_I_01.czi	\\hih-fileserver.neurologie.uni-tuebingen.de\HIH\Public\Jorge\Immunofluorescence\Cell profiler\Exp.267\24h	42	0.841228417	3.605551275	1.65386818	21.07106781	0.976744186	73
1	74	K136Q_I_01.czi	\\hih-fileserver.neurologie.uni-tuebingen.de\HIH\Public\Jorge\Immunofluorescence\Cell profiler\Exp.267\24h	70	1.14439343	4.123105626	1.782121329	31.72792206	0.886075949	74
1	75	K136Q_I_01.czi	\\hih-fileserver.neurologie.uni-tuebingen.de\HIH\Public\Jorge\Immunofluorescence\Cell profiler\Exp.267\24h	35	1.049552537	2.828427125	1.39388127	21.48528137	0.945945946	75
1	76	K136Q_I_01.czi	\\hih-fileserver.neurologie.uni-tuebingen.de\HIH\Public\Jorge\Immunofluorescence\Cell profiler\Exp.267\24h	10	0.62023577	1.414213562	1.082842712	8.828427125	1	76
1	77	K136Q_I_01.czi	\\hih-fileserver.neurologie.uni-tuebingen.de\HIH\Public\Jorge\Immunofluorescence\Cell profiler\Exp.267\24h	20	0.74209839	2.236067977	1.294646111	13.65685425	0.952380952	77
1	78	K136Q_I_01.czi	\\hih-fileserver.neurologie.uni-tuebingen.de\HIH\Public\Jorge\Immunofluorescence\Cell profiler\Exp.267\24h	20	0.807125701	2	1.262132034	14.24264069	0.952380952	78
1	79	K136Q_I_01.czi	\\hih-fileserver.neurologie.uni-tuebingen.de\HIH\Public\Jorge\Immunofluorescence\Cell profiler\Exp.267\24h	49	0.973653107	3	1.653642554	24.48528137	0.98	79
1	80	K136Q_I_01.czi	\\hih-fileserver.neurologie.uni-tuebingen.de\HIH\Public\Jorge\Immunofluorescence\Cell profiler\Exp.267\24h	4	0.318309886	1	1	4	1	80
1	81	K136Q_I_01.czi	\\hih-fileserver.neurologie.uni-tuebingen.de\HIH\Public\Jorge\Immunofluorescence\Cell profiler\Exp.267\24h	18	0.727552695	2	1.268245951	12.82842712	1	81
1	82	K136Q_I_01.czi	\\hih-fileserver.neurologie.uni-tuebingen.de\HIH\Public\Jorge\Immunofluorescence\Cell profiler\Exp.267\24h	4	0.204624195	1	1	3.207106781	0.8	82
1	83	K136Q_I_01.czi	\\hih-fileserver.neurologie.uni-tuebingen.de\HIH\Public\Jorge\Immunofluorescence\Cell profiler\Exp.267\24h	12	0.869362106	1.414213562	1.069035594	11.44974747	0.857142857	83
1	84	K136Q_I_01.czi	\\hih-fileserver.neurologie.uni-tuebingen.de\HIH\Public\Jorge\Immunofluorescence\Cell profiler\Exp.267\24h	8	0.546802299	1.414213562	1.051776695	7.414213562	1	84
1	85	K136Q_I_01.czi	\\hih-fileserver.neurologie.uni-tuebingen.de\HIH\Public\Jorge\Immunofluorescence\Cell profiler\Exp.267\24h	29	0.896106792	2.828427125	1.412551381	18.07106781	0.878787879	85
1	86	K136Q_I_01.czi	\\hih-fileserver.neurologie.uni-tuebingen.de\HIH\Public\Jorge\Immunofluorescence\Cell profiler\Exp.267\24h	26	0.831781997	2.828427125	1.389829343	16.48528137	1	86
1	87	K136Q_I_01.czi	\\hih-fileserver.neurologie.uni-tuebingen.de\HIH\Public\Jorge\Immunofluorescence\Cell profiler\Exp.267\24h	55	1.098678954	3.605551275	1.637062301	27.55634919	0.901639344	87
1	88	K136Q_I_01.czi	\\hih-fileserver.neurologie.uni-tuebingen.de\HIH\Public\Jorge\Immunofluorescence\Cell profiler\Exp.267\24h	74	1.178657501	4	1.818251627	33.10660172	0.891566265	88
1	89	K136Q_I_01.czi	\\hih-fileserver.neurologie.uni-tuebingen.de\HIH\Public\Jorge\Immunofluorescence\Cell profiler\Exp.267\24h	44	1.105891973	2.828427125	1.486067514	24.72792206	0.916666667	89
1	90	K136Q_I_01.czi	\\hih-fileserver.neurologie.uni-tuebingen.de\HIH\Public\Jorge\Immunofluorescence\Cell profiler\Exp.267\24h	9	0.600731442	1.414213562	1.092047458	8.242640687	1	90
1	91	K136Q_I_01.czi	\\hih-fileserver.neurologie.uni-tuebingen.de\HIH\Public\Jorge\Immunofluorescence\Cell profiler\Exp.267\24h	24	0.927818199	2.236067977	1.307151287	16.72792206	0.923076923	91
1	92	K136Q_I_01.czi	\\hih-fileserver.neurologie.uni-tuebingen.de\HIH\Public\Jorge\Immunofluorescence\Cell profiler\Exp.267\24h	50	1.039483879	3.16227766	1.630930515	25.55634919	0.909090909	92
1	93	K136Q_I_01.czi	\\hih-fileserver.neurologie.uni-tuebingen.de\HIH\Public\Jorge\Immunofluorescence\Cell profiler\Exp.267\24h	40	1.027660366	2.828427125	1.470029604	22.72792206	0.909090909	93
1	94	K136Q_I_01.czi	\\hih-fileserver.neurologie.uni-tuebingen.de\HIH\Public\Jorge\Immunofluorescence\Cell profiler\Exp.267\24h	30	0.906402328	2.828427125	1.37118543	18.48528137	0.909090909	94
1	95	K136Q_I_01.czi	\\hih-fileserver.neurologie.uni-tuebingen.de\HIH\Public\Jorge\Immunofluorescence\Cell profiler\Exp.267\24h	30	1.204999661	2.236067977	1.298580578	21.3137085	0.833333333	95
1	96	K136Q_I_01.czi	\\hih-fileserver.neurologie.uni-tuebingen.de\HIH\Public\Jorge\Immunofluorescence\Cell profiler\Exp.267\24h	31	0.916914496	2.828427125	1.446785147	18.89949494	0.939393939	96
1	97	K136Q_I_01.czi	\\hih-fileserver.neurologie.uni-tuebingen.de\HIH\Public\Jorge\Immunofluorescence\Cell profiler\Exp.267\24h	41	0.930838799	3.16227766	1.581488886	21.89949494	0.911111111	97
1	98	K136Q_I_01.czi	\\hih-fileserver.neurologie.uni-tuebingen.de\HIH\Public\Jorge\Immunofluorescence\Cell profiler\Exp.267\24h	11	0.641158705	2	1.128564869	9.414213562	1	98
1	99	K136Q_I_01.czi	\\hih-fileserver.neurologie.uni-tuebingen.de\HIH\Public\Jorge\Immunofluorescence\Cell profiler\Exp.267\24h	77	1.381099744	3.605551275	1.672957121	36.55634919	0.846153846	99
1	100	K136Q_I_01.czi	\\hih-fileserver.neurologie.uni-tuebingen.de\HIH\Public\Jorge\Immunofluorescence\Cell profiler\Exp.267\24h	12	0.695717241	2	1.152368927	10.24264069	0.923076923	100
1	101	K136Q_I_01.czi	\\hih-fileserver.neurologie.uni-tuebingen.de\HIH\Public\Jorge\Immunofluorescence\Cell profiler\Exp.267\24h	4	0.096911839	1	1	2.207106781	0.8	101
1	102	K136Q_I_01.czi	\\hih-fileserver.neurologie.uni-tuebingen.de\HIH\Public\Jorge\Immunofluorescence\Cell profiler\Exp.267\24h	2	0	1	1	0	1	102
1	103	K136Q_I_01.czi	\\hih-fileserver.neurologie.uni-tuebingen.de\HIH\Public\Jorge\Immunofluorescence\Cell profiler\Exp.267\24h	4	0.318309886	1	1	4	1	103
1	104	K136Q_I_01.czi	\\hih-fileserver.neurologie.uni-tuebingen.de\HIH\Public\Jorge\Immunofluorescence\Cell profiler\Exp.267\24h	47	1.035303124	3.16227766	1.577481009	24.72792206	0.921568627	104
1	105	K136Q_I_01.czi	\\hih-fileserver.neurologie.uni-tuebingen.de\HIH\Public\Jorge\Immunofluorescence\Cell profiler\Exp.267\24h	8	0.546802299	1.414213562	1.051776695	7.414213562	1	105
1	106	K136Q_I_01.czi	\\hih-fileserver.neurologie.uni-tuebingen.de\HIH\Public\Jorge\Immunofluorescence\Cell profiler\Exp.267\24h	33	1.113161782	2.236067977	1.342640478	21.48528137	0.868421053	106
1	107	K136Q_I_01.czi	\\hih-fileserver.neurologie.uni-tuebingen.de\HIH\Public\Jorge\Immunofluorescence\Cell profiler\Exp.267\24h	14	0.940614202	1.414213562	1.088760049	12.86396103	0.875	107
1	108	K136Q_I_01.czi	\\hih-fileserver.neurologie.uni-tuebingen.de\HIH\Public\Jorge\Immunofluorescence\Cell profiler\Exp.267\24h	34	1.104962676	2.236067977	1.370814673	21.72792206	0.85	108
1	109	K136Q_I_01.czi	\\hih-fileserver.neurologie.uni-tuebingen.de\HIH\Public\Jorge\Immunofluorescence\Cell profiler\Exp.267\24h	37	0.977026752	2.828427125	1.466609544	21.3137085	0.948717949	109
1	110	K136Q_I_01.czi	\\hih-fileserver.neurologie.uni-tuebingen.de\HIH\Public\Jorge\Immunofluorescence\Cell profiler\Exp.267\24h	2	0	1	1	0	1	110
1	111	K136Q_I_01.czi	\\hih-fileserver.neurologie.uni-tuebingen.de\HIH\Public\Jorge\Immunofluorescence\Cell profiler\Exp.267\24h	28	0.86538706	2.828427125	1.424981962	17.44974747	0.965517241	111
1	112	K136Q_I_01.czi	\\hih-fileserver.neurologie.uni-tuebingen.de\HIH\Public\Jorge\Immunofluorescence\Cell profiler\Exp.267\24h	1	0	1	1	0	1	112
1	113	K136Q_I_01.czi	\\hih-fileserver.neurologie.uni-tuebingen.de\HIH\Public\Jorge\Immunofluorescence\Cell profiler\Exp.267\24h	58	0.998026697	3.605551275	1.728823656	26.97056275	0.935483871	113
1	114	K136Q_I_01.czi	\\hih-fileserver.neurologie.uni-tuebingen.de\HIH\Public\Jorge\Immunofluorescence\Cell profiler\Exp.267\24h	105	1.122509872	5	2.166412378	38.48528137	0.92920354	114
1	115	K136Q_I_01.czi	\\hih-fileserver.neurologie.uni-tuebingen.de\HIH\Public\Jorge\Immunofluorescence\Cell profiler\Exp.267\24h	56	0.971145352	4.123105626	1.739076874	26.14213562	0.918032787	115
1	116	K136Q_I_01.czi	\\hih-fileserver.neurologie.uni-tuebingen.de\HIH\Public\Jorge\Immunofluorescence\Cell profiler\Exp.267\24h	36	1.060121965	2.828427125	1.417275345	21.89949494	0.87804878	116
1	117	K136Q_I_01.czi	\\hih-fileserver.neurologie.uni-tuebingen.de\HIH\Public\Jorge\Immunofluorescence\Cell profiler\Exp.267\24h	30	0.930353654	2.828427125	1.410749184	18.72792206	0.909090909	117
1	118	K136Q_I_01.czi	\\hih-fileserver.neurologie.uni-tuebingen.de\HIH\Public\Jorge\Immunofluorescence\Cell profiler\Exp.267\24h	23	0.848147365	2.236067977	1.335425071	15.65685425	0.92	118
1	119	K136Q_I_01.czi	\\hih-fileserver.neurologie.uni-tuebingen.de\HIH\Public\Jorge\Immunofluorescence\Cell profiler\Exp.267\24h	16	0.52178793	2	1.140165043	10.24264069	0.888888889	119
1	120	K136Q_I_01.czi	\\hih-fileserver.neurologie.uni-tuebingen.de\HIH\Public\Jorge\Immunofluorescence\Cell profiler\Exp.267\24h	26	0.870434243	2.828427125	1.373898052	16.86396103	0.928571429	120
1	121	K136Q_I_01.czi	\\hih-fileserver.neurologie.uni-tuebingen.de\HIH\Public\Jorge\Immunofluorescence\Cell profiler\Exp.267\24h	13	0.64220053	1.414213562	1.095587745	10.24264069	0.928571429	121
1	122	K136Q_I_01.czi	\\hih-fileserver.neurologie.uni-tuebingen.de\HIH\Public\Jorge\Immunofluorescence\Cell profiler\Exp.267\24h	57	0.997345592	3.605551275	1.71446212	26.72792206	0.95	122
1	123	K136Q_I_01.czi	\\hih-fileserver.neurologie.uni-tuebingen.de\HIH\Public\Jorge\Immunofluorescence\Cell profiler\Exp.267\24h	33	1.182266025	2.236067977	1.29114239	22.14213562	0.733333333	123
1	124	K136Q_I_01.czi	\\hih-fileserver.neurologie.uni-tuebingen.de\HIH\Public\Jorge\Immunofluorescence\Cell profiler\Exp.267\24h	16	0.927622987	2	1.140165043	13.65685425	0.941176471	124
1	125	K136Q_I_01.czi	\\hih-fileserver.neurologie.uni-tuebingen.de\HIH\Public\Jorge\Immunofluorescence\Cell profiler\Exp.267\24h	8	0.492373045	1.414213562	1.051776695	7.035533906	0.888888889	125
1	126	K136Q_I_01.czi	\\hih-fileserver.neurologie.uni-tuebingen.de\HIH\Public\Jorge\Immunofluorescence\Cell profiler\Exp.267\24h	6	0.516863141	1.414213562	1.069035594	6.242640687	1	126
1	127	K136Q_I_01.czi	\\hih-fileserver.neurologie.uni-tuebingen.de\HIH\Public\Jorge\Immunofluorescence\Cell profiler\Exp.267\24h	17	1.092657754	1.414213562	1.097462015	15.27817459	0.894736842	127
1	128	K136Q_I_01.czi	\\hih-fileserver.neurologie.uni-tuebingen.de\HIH\Public\Jorge\Immunofluorescence\Cell profiler\Exp.267\24h	43	0.915575943	3	1.609303675	22.24264069	0.955555556	128
1	129	K136Q_I_01.czi	\\hih-fileserver.neurologie.uni-tuebingen.de\HIH\Public\Jorge\Immunofluorescence\Cell profiler\Exp.267\24h	38	0.929778777	3	1.505264685	21.07106781	0.95	129
1	130	K136Q_I_01.czi	\\hih-fileserver.neurologie.uni-tuebingen.de\HIH\Public\Jorge\Immunofluorescence\Cell profiler\Exp.267\24h	13	0.71775717	2	1.185708736	10.82842712	0.928571429	130
1	131	K136Q_I_01.czi	\\hih-fileserver.neurologie.uni-tuebingen.de\HIH\Public\Jorge\Immunofluorescence\Cell profiler\Exp.267\24h	2	0	1	1	0	1	131
1	132	K136Q_I_01.czi	\\hih-fileserver.neurologie.uni-tuebingen.de\HIH\Public\Jorge\Immunofluorescence\Cell profiler\Exp.267\24h	56	1.033670508	3.605551275	1.707692602	26.97056275	0.933333333	132
1	133	K136Q_I_01.czi	\\hih-fileserver.neurologie.uni-tuebingen.de\HIH\Public\Jorge\Immunofluorescence\Cell profiler\Exp.267\24h	69	1.266782414	4	1.724355133	33.14213562	0.8625	133
1	134	K136Q_I_01.czi	\\hih-fileserver.neurologie.uni-tuebingen.de\HIH\Public\Jorge\Immunofluorescence\Cell profiler\Exp.267\24h	76	0.940516327	5	2.016604827	29.97056275	0.962025316	134
1	135	K136Q_I_01.czi	\\hih-fileserver.neurologie.uni-tuebingen.de\HIH\Public\Jorge\Immunofluorescence\Cell profiler\Exp.267\24h	16	0.849752183	2	1.166053391	13.07106781	0.888888889	135
1	136	K136Q_I_01.czi	\\hih-fileserver.neurologie.uni-tuebingen.de\HIH\Public\Jorge\Immunofluorescence\Cell profiler\Exp.267\24h	23	0.959949245	2	1.245950185	16.65685425	0.884615385	136
1	137	K136Q_I_01.czi	\\hih-fileserver.neurologie.uni-tuebingen.de\HIH\Public\Jorge\Immunofluorescence\Cell profiler\Exp.267\24h	64	1.043575861	4	1.783021739	28.97056275	0.927536232	137
1	138	K136Q_I_01.czi	\\hih-fileserver.neurologie.uni-tuebingen.de\HIH\Public\Jorge\Immunofluorescence\Cell profiler\Exp.267\24h	9	0.565884242	2	1.111111111	8	1	138
1	139	K136Q_I_01.czi	\\hih-fileserver.neurologie.uni-tuebingen.de\HIH\Public\Jorge\Immunofluorescence\Cell profiler\Exp.267\24h	40	0.933084322	3.16227766	1.558894074	21.65685425	0.952380952	139
1	140	K136Q_I_01.czi	\\hih-fileserver.neurologie.uni-tuebingen.de\HIH\Public\Jorge\Immunofluorescence\Cell profiler\Exp.267\24h	30	0.964759141	2.236067977	1.351440126	19.07106781	0.882352941	140
1	141	K136Q_I_01.czi	\\hih-fileserver.neurologie.uni-tuebingen.de\HIH\Public\Jorge\Immunofluorescence\Cell profiler\Exp.267\24h	5	0.431532092	1	1	5.207106781	1	141
1	142	K136Q_I_01.czi	\\hih-fileserver.neurologie.uni-tuebingen.de\HIH\Public\Jorge\Immunofluorescence\Cell profiler\Exp.267\24h	10	0.62023577	1.414213562	1.041421356	8.828427125	0.833333333	142
1	143	K136Q_I_01.czi	\\hih-fileserver.neurologie.uni-tuebingen.de\HIH\Public\Jorge\Immunofluorescence\Cell profiler\Exp.267\24h	50	1.087682794	3.16227766	1.60412205	26.14213562	0.892857143	143
1	144	K136Q_I_01.czi	\\hih-fileserver.neurologie.uni-tuebingen.de\HIH\Public\Jorge\Immunofluorescence\Cell profiler\Exp.267\24h	17	0.977376132	2	1.13192004	14.44974747	0.85	144
1	145	K136Q_I_01.czi	\\hih-fileserver.neurologie.uni-tuebingen.de\HIH\Public\Jorge\Immunofluorescence\Cell profiler\Exp.267\24h	74	1.015371108	4.123105626	1.896407388	30.72792206	0.948717949	145
1	146	K136Q_I_01.czi	\\hih-fileserver.neurologie.uni-tuebingen.de\HIH\Public\Jorge\Immunofluorescence\Cell profiler\Exp.267\24h	38	0.97309885	2.828427125	1.479352572	21.55634919	0.926829268	146
1	147	K136Q_I_01.czi	\\hih-fileserver.neurologie.uni-tuebingen.de\HIH\Public\Jorge\Immunofluorescence\Cell profiler\Exp.267\24h	42	1.082226819	2.828427125	1.478404292	23.89949494	0.893617021	147
1	148	K136Q_I_01.czi	\\hih-fileserver.neurologie.uni-tuebingen.de\HIH\Public\Jorge\Immunofluorescence\Cell profiler\Exp.267\24h	27	0.858910173	2.828427125	1.375391219	17.07106781	0.964285714	148
1	149	K136Q_I_01.czi	\\hih-fileserver.neurologie.uni-tuebingen.de\HIH\Public\Jorge\Immunofluorescence\Cell profiler\Exp.267\24h	48	1.258902968	2.828427125	1.509542467	27.55634919	0.813559322	149
1	150	K136Q_I_01.czi	\\hih-fileserver.neurologie.uni-tuebingen.de\HIH\Public\Jorge\Immunofluorescence\Cell profiler\Exp.267\24h	121	1.429840127	5	2.050778118	46.627417	0.840277778	150
1	151	K136Q_I_01.czi	\\hih-fileserver.neurologie.uni-tuebingen.de\HIH\Public\Jorge\Immunofluorescence\Cell profiler\Exp.267\24h	10	0.62023577	2	1.141421356	8.828427125	1	151
1	152	K136Q_I_01.czi	\\hih-fileserver.neurologie.uni-tuebingen.de\HIH\Public\Jorge\Immunofluorescence\Cell profiler\Exp.267\24h	54	1.170055652	3	1.584944975	28.17766953	0.870967742	152
1	153	K136Q_I_01.czi	\\hih-fileserver.neurologie.uni-tuebingen.de\HIH\Public\Jorge\Immunofluorescence\Cell profiler\Exp.267\24h	51	0.954102879	3.16227766	1.677511735	24.72792206	0.944444444	153
1	154	K136Q_I_01.czi	\\hih-fileserver.neurologie.uni-tuebingen.de\HIH\Public\Jorge\Immunofluorescence\Cell profiler\Exp.267\24h	53	0.943756443	3.605551275	1.714179509	25.07106781	0.963636364	154
1	155	K136Q_I_01.czi	\\hih-fileserver.neurologie.uni-tuebingen.de\HIH\Public\Jorge\Immunofluorescence\Cell profiler\Exp.267\24h	12	0.838195938	1.414213562	1.069035594	11.24264069	0.857142857	155
1	156	K136Q_I_01.czi	\\hih-fileserver.neurologie.uni-tuebingen.de\HIH\Public\Jorge\Immunofluorescence\Cell profiler\Exp.267\24h	1	0	1	1	0	1	156
1	157	K136Q_I_01.czi	\\hih-fileserver.neurologie.uni-tuebingen.de\HIH\Public\Jorge\Immunofluorescence\Cell profiler\Exp.267\24h	34	0.962429519	2.828427125	1.488655046	20.27817459	0.894736842	157
1	158	K136Q_I_01.czi	\\hih-fileserver.neurologie.uni-tuebingen.de\HIH\Public\Jorge\Immunofluorescence\Cell profiler\Exp.267\24h	59	1.078551451	3.605551275	1.712255709	28.27817459	0.893939394	158
1	159	K136Q_I_01.czi	\\hih-fileserver.neurologie.uni-tuebingen.de\HIH\Public\Jorge\Immunofluorescence\Cell profiler\Exp.267\24h	15	0.795150038	2	1.149509379	12.24264069	0.9375	159
1	160	K136Q_I_01.czi	\\hih-fileserver.neurologie.uni-tuebingen.de\HIH\Public\Jorge\Immunofluorescence\Cell profiler\Exp.267\24h	51	1.06635568	3.605551275	1.640183846	26.14213562	0.927272727	160
1	161	K136Q_I_01.czi	\\hih-fileserver.neurologie.uni-tuebingen.de\HIH\Public\Jorge\Immunofluorescence\Cell profiler\Exp.267\24h	10	0.679801746	1.414213562	1.041421356	9.242640687	0.769230769	161
1	162	K136Q_I_01.czi	\\hih-fileserver.neurologie.uni-tuebingen.de\HIH\Public\Jorge\Immunofluorescence\Cell profiler\Exp.267\24h	12	0.838195938	2	1.11785113	11.24264069	0.857142857	162
1	163	K136Q_I_01.czi	\\hih-fileserver.neurologie.uni-tuebingen.de\HIH\Public\Jorge\Immunofluorescence\Cell profiler\Exp.267\24h	1	0	1	1	0	1	163
1	164	K136Q_I_01.czi	\\hih-fileserver.neurologie.uni-tuebingen.de\HIH\Public\Jorge\Immunofluorescence\Cell profiler\Exp.267\24h	98	1.07498766	5	2.092476683	36.38477631	0.91588785	164
1	165	K136Q_I_01.czi	\\hih-fileserver.neurologie.uni-tuebingen.de\HIH\Public\Jorge\Immunofluorescence\Cell profiler\Exp.267\24h	18	0.755335274	2	1.258714125	13.07106781	0.947368421	165
1	166	K136Q_I_01.czi	\\hih-fileserver.neurologie.uni-tuebingen.de\HIH\Public\Jorge\Immunofluorescence\Cell profiler\Exp.267\24h	11	0.641158705	2	1.128564869	9.414213562	1	166
1	167	K136Q_I_01.czi	\\hih-fileserver.neurologie.uni-tuebingen.de\HIH\Public\Jorge\Immunofluorescence\Cell profiler\Exp.267\24h	67	1.139235545	3.605551275	1.753042008	30.97056275	0.917808219	167
1	168	K136Q_I_01.czi	\\hih-fileserver.neurologie.uni-tuebingen.de\HIH\Public\Jorge\Immunofluorescence\Cell profiler\Exp.267\24h	32	0.96783839	2.828427125	1.408950235	19.72792206	0.914285714	168
1	169	K136Q_I_01.czi	\\hih-fileserver.neurologie.uni-tuebingen.de\HIH\Public\Jorge\Immunofluorescence\Cell profiler\Exp.267\24h	27	0.858910173	2.828427125	1.384134477	17.07106781	0.9	169
1	170	K136Q_I_01.czi	\\hih-fileserver.neurologie.uni-tuebingen.de\HIH\Public\Jorge\Immunofluorescence\Cell profiler\Exp.267\24h	3	0.309207662	1	1	3.414213562	1	170
1	171	K136Q_I_01.czi	\\hih-fileserver.neurologie.uni-tuebingen.de\HIH\Public\Jorge\Immunofluorescence\Cell profiler\Exp.267\24h	3	0.309207662	1	1	3.414213562	1	171
1	172	K136Q_I_01.czi	\\hih-fileserver.neurologie.uni-tuebingen.de\HIH\Public\Jorge\Immunofluorescence\Cell profiler\Exp.267\24h	20	0.949736022	2	1.241421356	15.44974747	0.833333333	172
1	173	K136Q_I_01.czi	\\hih-fileserver.neurologie.uni-tuebingen.de\HIH\Public\Jorge\Immunofluorescence\Cell profiler\Exp.267\24h	8	0.546802299	1.414213562	1.051776695	7.414213562	1	173
1	174	K136Q_I_01.czi	\\hih-fileserver.neurologie.uni-tuebingen.de\HIH\Public\Jorge\Immunofluorescence\Cell profiler\Exp.267\24h	2	0	1	1	0	1	174
1	175	K136Q_I_01.czi	\\hih-fileserver.neurologie.uni-tuebingen.de\HIH\Public\Jorge\Immunofluorescence\Cell profiler\Exp.267\24h	2	0	1	1	0	1	175
1	176	K136Q_I_01.czi	\\hih-fileserver.neurologie.uni-tuebingen.de\HIH\Public\Jorge\Immunofluorescence\Cell profiler\Exp.267\24h	4	0.318309886	1	1	4	1	176
1	177	K136Q_I_01.czi	\\hih-fileserver.neurologie.uni-tuebingen.de\HIH\Public\Jorge\Immunofluorescence\Cell profiler\Exp.267\24h	1	0	1	1	0	1	177
1	178	K136Q_I_01.czi	\\hih-fileserver.neurologie.uni-tuebingen.de\HIH\Public\Jorge\Immunofluorescence\Cell profiler\Exp.267\24h	1	0	1	1	0	1	178
1	179	K136Q_I_01.czi	\\hih-fileserver.neurologie.uni-tuebingen.de\HIH\Public\Jorge\Immunofluorescence\Cell profiler\Exp.267\24h	6	0.477464829	1	1	6	1	179
1	180	K136Q_I_01.czi	\\hih-fileserver.neurologie.uni-tuebingen.de\HIH\Public\Jorge\Immunofluorescence\Cell profiler\Exp.267\24h	4	0.318309886	1	1	4	1	180
1	181	K136Q_I_01.czi	\\hih-fileserver.neurologie.uni-tuebingen.de\HIH\Public\Jorge\Immunofluorescence\Cell profiler\Exp.267\24h	2	0	1	1	0	1	181
1	182	K136Q_I_01.czi	\\hih-fileserver.neurologie.uni-tuebingen.de\HIH\Public\Jorge\Immunofluorescence\Cell profiler\Exp.267\24h	5	0.431532092	1	1	5.207106781	1	182
1	183	K136Q_I_01.czi	\\hih-fileserver.neurologie.uni-tuebingen.de\HIH\Public\Jorge\Immunofluorescence\Cell profiler\Exp.267\24h	5	0.431532092	1	1	5.207106781	1	183
1	184	K136Q_I_01.czi	\\hih-fileserver.neurologie.uni-tuebingen.de\HIH\Public\Jorge\Immunofluorescence\Cell profiler\Exp.267\24h	1	0	1	1	0	1	184
1	185	K136Q_I_01.czi	\\hih-fileserver.neurologie.uni-tuebingen.de\HIH\Public\Jorge\Immunofluorescence\Cell profiler\Exp.267\24h	8	0.546802299	1.414213562	1.051776695	7.414213562	1	185
1	186	K136Q_I_01.czi	\\hih-fileserver.neurologie.uni-tuebingen.de\HIH\Public\Jorge\Immunofluorescence\Cell profiler\Exp.267\24h	4	0.318309886	1	1	4	1	186
1	187	K136Q_I_01.czi	\\hih-fileserver.neurologie.uni-tuebingen.de\HIH\Public\Jorge\Immunofluorescence\Cell profiler\Exp.267\24h	1	0	1	1	0	1	187
1	188	K136Q_I_01.czi	\\hih-fileserver.neurologie.uni-tuebingen.de\HIH\Public\Jorge\Immunofluorescence\Cell profiler\Exp.267\24h	2	0	1	1	0	1	188
1	189	K136Q_I_01.czi	\\hih-fileserver.neurologie.uni-tuebingen.de\HIH\Public\Jorge\Immunofluorescence\Cell profiler\Exp.267\24h	13	0.71775717	2	1.14064824	10.82842712	1	189
1	190	K136Q_I_01.czi	\\hih-fileserver.neurologie.uni-tuebingen.de\HIH\Public\Jorge\Immunofluorescence\Cell profiler\Exp.267\24h	10	0.417430344	1.414213562	1.082842712	7.242640687	0.909090909	190
1	191	K136Q_I_01.czi	\\hih-fileserver.neurologie.uni-tuebingen.de\HIH\Public\Jorge\Immunofluorescence\Cell profiler\Exp.267\24h	2	0	1	1	0	1	191
1	192	K136Q_I_01.czi	\\hih-fileserver.neurologie.uni-tuebingen.de\HIH\Public\Jorge\Immunofluorescence\Cell profiler\Exp.267\24h	5	0.466542161	1	1	5.414213562	1	192
1	193	K136Q_I_01.czi	\\hih-fileserver.neurologie.uni-tuebingen.de\HIH\Public\Jorge\Immunofluorescence\Cell profiler\Exp.267\24h	1	0	1	1	0	1	193
1	194	K136Q_I_01.czi	\\hih-fileserver.neurologie.uni-tuebingen.de\HIH\Public\Jorge\Immunofluorescence\Cell profiler\Exp.267\24h	1	0	1	1	0	1	194
1	195	K136Q_I_01.czi	\\hih-fileserver.neurologie.uni-tuebingen.de\HIH\Public\Jorge\Immunofluorescence\Cell profiler\Exp.267\24h	1	0	1	1	0	1	195
1	196	K136Q_I_01.czi	\\hih-fileserver.neurologie.uni-tuebingen.de\HIH\Public\Jorge\Immunofluorescence\Cell profiler\Exp.267\24h	24	0.966273945	2	1.301776695	17.07106781	0.857142857	196
1	197	K136Q_I_01.czi	\\hih-fileserver.neurologie.uni-tuebingen.de\HIH\Public\Jorge\Immunofluorescence\Cell profiler\Exp.267\24h	8	0.546802299	1.414213562	1.051776695	7.414213562	1	197
1	198	K136Q_I_01.czi	\\hih-fileserver.neurologie.uni-tuebingen.de\HIH\Public\Jorge\Immunofluorescence\Cell profiler\Exp.267\24h	1	0	1	1	0	1	198
1	199	K136Q_I_01.czi	\\hih-fileserver.neurologie.uni-tuebingen.de\HIH\Public\Jorge\Immunofluorescence\Cell profiler\Exp.267\24h	7	0.530070278	1.414213562	1.059173366	6.828427125	1	199
1	200	K136Q_I_01.czi	\\hih-fileserver.neurologie.uni-tuebingen.de\HIH\Public\Jorge\Immunofluorescence\Cell profiler\Exp.267\24h	2	0	1	1	0	1	200
1	201	K136Q_I_01.czi	\\hih-fileserver.neurologie.uni-tuebingen.de\HIH\Public\Jorge\Immunofluorescence\Cell profiler\Exp.267\24h	1	0	1	1	0	1	201
1	202	K136Q_I_01.czi	\\hih-fileserver.neurologie.uni-tuebingen.de\HIH\Public\Jorge\Immunofluorescence\Cell profiler\Exp.267\24h	1	0	1	1	0	1	202
1	203	K136Q_I_01.czi	\\hih-fileserver.neurologie.uni-tuebingen.de\HIH\Public\Jorge\Immunofluorescence\Cell profiler\Exp.267\24h	14	0.666488801	2	1.202030509	10.82842712	1	203
1	204	K136Q_I_01.czi	\\hih-fileserver.neurologie.uni-tuebingen.de\HIH\Public\Jorge\Immunofluorescence\Cell profiler\Exp.267\24h	8	0.675822873	1.414213562	1.051776695	8.242640687	1	204
1	205	K136Q_I_01.czi	\\hih-fileserver.neurologie.uni-tuebingen.de\HIH\Public\Jorge\Immunofluorescence\Cell profiler\Exp.267\24h	26	1.141689831	2.236067977	1.235983189	19.3137085	0.896551724	205
1	206	K136Q_I_01.czi	\\hih-fileserver.neurologie.uni-tuebingen.de\HIH\Public\Jorge\Immunofluorescence\Cell profiler\Exp.267\24h	38	0.951315522	2.828427125	1.499456046	21.3137085	0.95	206
1	207	K136Q_I_01.czi	\\hih-fileserver.neurologie.uni-tuebingen.de\HIH\Public\Jorge\Immunofluorescence\Cell profiler\Exp.267\24h	11	0.641158705	2	1.128564869	9.414213562	1	207
1	208	K136Q_I_01.czi	\\hih-fileserver.neurologie.uni-tuebingen.de\HIH\Public\Jorge\Immunofluorescence\Cell profiler\Exp.267\24h	22	0.910312956	2.236067977	1.1957789	15.86396103	0.88	208
1	209	K136Q_I_01.czi	\\hih-fileserver.neurologie.uni-tuebingen.de\HIH\Public\Jorge\Immunofluorescence\Cell profiler\Exp.267\24h	4	0.318309886	1	1	4	1	209
1	210	K136Q_I_01.czi	\\hih-fileserver.neurologie.uni-tuebingen.de\HIH\Public\Jorge\Immunofluorescence\Cell profiler\Exp.267\24h	37	0.851672295	2.828427125	1.538416415	19.89949494	0.973684211	210
1	211	K136Q_I_01.czi	\\hih-fileserver.neurologie.uni-tuebingen.de\HIH\Public\Jorge\Immunofluorescence\Cell profiler\Exp.267\24h	1	0	1	1	0	1	211
1	212	K136Q_I_01.czi	\\hih-fileserver.neurologie.uni-tuebingen.de\HIH\Public\Jorge\Immunofluorescence\Cell profiler\Exp.267\24h	57	0.954107714	3.605551275	1.776422839	26.14213562	0.95	212
1	213	K136Q_I_01.czi	\\hih-fileserver.neurologie.uni-tuebingen.de\HIH\Public\Jorge\Immunofluorescence\Cell profiler\Exp.267\24h	8	0.609605919	1.414213562	1.051776695	7.828427125	0.888888889	213
1	214	K136Q_I_01.czi	\\hih-fileserver.neurologie.uni-tuebingen.de\HIH\Public\Jorge\Immunofluorescence\Cell profiler\Exp.267\24h	39	0.926922816	3	1.540845647	21.3137085	0.928571429	214
1	215	K136Q_I_01.czi	\\hih-fileserver.neurologie.uni-tuebingen.de\HIH\Public\Jorge\Immunofluorescence\Cell profiler\Exp.267\24h	4	0.318309886	1	1	4	1	215
1	216	K136Q_I_01.czi	\\hih-fileserver.neurologie.uni-tuebingen.de\HIH\Public\Jorge\Immunofluorescence\Cell profiler\Exp.267\24h	55	0.970532396	3.16227766	1.696722782	25.89949494	0.948275862	216
1	217	K136Q_I_01.czi	\\hih-fileserver.neurologie.uni-tuebingen.de\HIH\Public\Jorge\Immunofluorescence\Cell profiler\Exp.267\24h	14	0.666488801	2	1.202030509	10.82842712	1	217
1	218	K136Q_I_01.czi	\\hih-fileserver.neurologie.uni-tuebingen.de\HIH\Public\Jorge\Immunofluorescence\Cell profiler\Exp.267\24h	33	0.824002117	3	1.503462775	18.48528137	0.970588235	218
1	219	K136Q_I_01.czi	\\hih-fileserver.neurologie.uni-tuebingen.de\HIH\Public\Jorge\Immunofluorescence\Cell profiler\Exp.267\24h	14	0.8048578	2	1.189775304	11.89949494	0.933333333	219
1	220	K136Q_I_01.czi	\\hih-fileserver.neurologie.uni-tuebingen.de\HIH\Public\Jorge\Immunofluorescence\Cell profiler\Exp.267\24h	54	1.052753681	3.605551275	1.654435516	26.72792206	0.947368421	220
1	221	K136Q_I_01.czi	\\hih-fileserver.neurologie.uni-tuebingen.de\HIH\Public\Jorge\Immunofluorescence\Cell profiler\Exp.267\24h	48	1.027850554	3.16227766	1.589994854	24.89949494	0.923076923	221
1	222	K136Q_I_01.czi	\\hih-fileserver.neurologie.uni-tuebingen.de\HIH\Public\Jorge\Immunofluorescence\Cell profiler\Exp.267\24h	8	0.546802299	1.414213562	1.051776695	7.414213562	1	222
1	223	K136Q_I_01.czi	\\hih-fileserver.neurologie.uni-tuebingen.de\HIH\Public\Jorge\Immunofluorescence\Cell profiler\Exp.267\24h	19	0.715580785	2.236067977	1.279322936	13.07106781	1	223
1	224	K136Q_I_01.czi	\\hih-fileserver.neurologie.uni-tuebingen.de\HIH\Public\Jorge\Immunofluorescence\Cell profiler\Exp.267\24h	12	0.748110767	2	1.11785113	10.62132034	0.923076923	224
1	225	K136Q_I_01.czi	\\hih-fileserver.neurologie.uni-tuebingen.de\HIH\Public\Jorge\Immunofluorescence\Cell profiler\Exp.267\24h	8	0.409248391	1	1	6.414213562	0.8	225
1	226	K136Q_I_01.czi	\\hih-fileserver.neurologie.uni-tuebingen.de\HIH\Public\Jorge\Immunofluorescence\Cell profiler\Exp.267\24h	2	0	1	1	0	1	226
1	227	K136Q_I_01.czi	\\hih-fileserver.neurologie.uni-tuebingen.de\HIH\Public\Jorge\Immunofluorescence\Cell profiler\Exp.267\24h	7	0.530070278	1.414213562	1.059173366	6.828427125	1	227
1	228	K136Q_I_01.czi	\\hih-fileserver.neurologie.uni-tuebingen.de\HIH\Public\Jorge\Immunofluorescence\Cell profiler\Exp.267\24h	11	0.6746349	1.414213562	1.112967335	9.656854249	1	228
1	229	K136Q_I_01.czi	\\hih-fileserver.neurologie.uni-tuebingen.de\HIH\Public\Jorge\Immunofluorescence\Cell profiler\Exp.267\24h	79	1.348753436	3.605551275	1.771464751	36.59188309	0.831578947	229
1	230	K136Q_I_01.czi	\\hih-fileserver.neurologie.uni-tuebingen.de\HIH\Public\Jorge\Immunofluorescence\Cell profiler\Exp.267\24h	14	0.772368997	2	1.160188621	11.65685425	0.933333333	230
1	231	K136Q_I_01.czi	\\hih-fileserver.neurologie.uni-tuebingen.de\HIH\Public\Jorge\Immunofluorescence\Cell profiler\Exp.267\24h	33	0.8995132	2.828427125	1.487666068	19.3137085	0.942857143	231
1	232	K136Q_I_01.czi	\\hih-fileserver.neurologie.uni-tuebingen.de\HIH\Public\Jorge\Immunofluorescence\Cell profiler\Exp.267\24h	23	1.037152223	2	1.177002948	17.3137085	0.851851852	232
1	233	K136Q_I_01.czi	\\hih-fileserver.neurologie.uni-tuebingen.de\HIH\Public\Jorge\Immunofluorescence\Cell profiler\Exp.267\24h	19	0.809160314	2	1.183435862	13.89949494	0.904761905	233
1	234	K136Q_I_01.czi	\\hih-fileserver.neurologie.uni-tuebingen.de\HIH\Public\Jorge\Immunofluorescence\Cell profiler\Exp.267\24h	17	1.034213805	2	1.13192004	14.86396103	0.894736842	234
1	235	K136Q_I_01.czi	\\hih-fileserver.neurologie.uni-tuebingen.de\HIH\Public\Jorge\Immunofluorescence\Cell profiler\Exp.267\24h	62	1.121243721	3.605551275	1.710722002	29.55634919	0.898550725	235
1	236	K136Q_I_01.czi	\\hih-fileserver.neurologie.uni-tuebingen.de\HIH\Public\Jorge\Immunofluorescence\Cell profiler\Exp.267\24h	34	1.039164516	2.828427125	1.434877778	21.07106781	0.871794872	236
1	237	K136Q_I_01.czi	\\hih-fileserver.neurologie.uni-tuebingen.de\HIH\Public\Jorge\Immunofluorescence\Cell profiler\Exp.267\24h	50	1.039483879	3.605551275	1.629370161	25.55634919	0.909090909	237
1	238	K136Q_I_01.czi	\\hih-fileserver.neurologie.uni-tuebingen.de\HIH\Public\Jorge\Immunofluorescence\Cell profiler\Exp.267\24h	2	0	1	1	0	1	238
1	239	K136Q_I_01.czi	\\hih-fileserver.neurologie.uni-tuebingen.de\HIH\Public\Jorge\Immunofluorescence\Cell profiler\Exp.267\24h	18	0.875329858	2	1.203158569	14.07106781	0.9	239
1	240	K136Q_I_01.czi	\\hih-fileserver.neurologie.uni-tuebingen.de\HIH\Public\Jorge\Immunofluorescence\Cell profiler\Exp.267\24h	27	1.099405022	2.236067977	1.338110748	19.3137085	0.870967742	240
1	241	K136Q_I_01.czi	\\hih-fileserver.neurologie.uni-tuebingen.de\HIH\Public\Jorge\Immunofluorescence\Cell profiler\Exp.267\24h	10	0.62023577	1.414213562	1.082842712	8.828427125	1	241
1	242	K136Q_I_01.czi	\\hih-fileserver.neurologie.uni-tuebingen.de\HIH\Public\Jorge\Immunofluorescence\Cell profiler\Exp.267\24h	3	0.309207662	1	1	3.414213562	1	242
1	243	K136Q_I_01.czi	\\hih-fileserver.neurologie.uni-tuebingen.de\HIH\Public\Jorge\Immunofluorescence\Cell profiler\Exp.267\24h	14	0.772368997	2	1.160188621	11.65685425	0.933333333	243
1	244	K136Q_I_01.czi	\\hih-fileserver.neurologie.uni-tuebingen.de\HIH\Public\Jorge\Immunofluorescence\Cell profiler\Exp.267\24h	40	0.990543734	3	1.527324506	22.3137085	0.930232558	244
1	245	K136Q_I_01.czi	\\hih-fileserver.neurologie.uni-tuebingen.de\HIH\Public\Jorge\Immunofluorescence\Cell profiler\Exp.267\24h	14	0.772368997	2	1.160188621	11.65685425	0.933333333	245
1	246	K136Q_I_01.czi	\\hih-fileserver.neurologie.uni-tuebingen.de\HIH\Public\Jorge\Immunofluorescence\Cell profiler\Exp.267\24h	22	0.821590678	2.236067977	1.28668799	15.07106781	0.956521739	246
1	247	K136Q_I_01.czi	\\hih-fileserver.neurologie.uni-tuebingen.de\HIH\Public\Jorge\Immunofluorescence\Cell profiler\Exp.267\24h	14	0.74516752	2	1.160188621	11.44974747	0.933333333	247
1	248	K136Q_I_01.czi	\\hih-fileserver.neurologie.uni-tuebingen.de\HIH\Public\Jorge\Immunofluorescence\Cell profiler\Exp.267\24h	10	0.62023577	1.414213562	1.041421356	8.828427125	0.909090909	248
1	249	K136Q_I_01.czi	\\hih-fileserver.neurologie.uni-tuebingen.de\HIH\Public\Jorge\Immunofluorescence\Cell profiler\Exp.267\24h	31	1.166128704	2.236067977	1.302310674	21.3137085	0.885714286	249
1	250	K136Q_I_01.czi	\\hih-fileserver.neurologie.uni-tuebingen.de\HIH\Public\Jorge\Immunofluorescence\Cell profiler\Exp.267\24h	21	0.860714044	2.236067977	1.280615344	15.07106781	0.954545455	250
1	251	K136Q_I_01.czi	\\hih-fileserver.neurologie.uni-tuebingen.de\HIH\Public\Jorge\Immunofluorescence\Cell profiler\Exp.267\24h	76	1.213381173	4	1.772385859	34.04163056	0.873563218	251
1	252	K136Q_I_01.czi	\\hih-fileserver.neurologie.uni-tuebingen.de\HIH\Public\Jorge\Immunofluorescence\Cell profiler\Exp.267\24h	48	0.993937547	3.605551275	1.630923291	24.48528137	0.923076923	252
1	253	K136Q_I_01.czi	\\hih-fileserver.neurologie.uni-tuebingen.de\HIH\Public\Jorge\Immunofluorescence\Cell profiler\Exp.267\24h	15	0.720877731	1.414213562	1.082842712	11.65685425	0.75	253
1	254	K136Q_I_01.czi	\\hih-fileserver.neurologie.uni-tuebingen.de\HIH\Public\Jorge\Immunofluorescence\Cell profiler\Exp.267\24h	3	0.026525824	1	1	1	1	254
1	255	K136Q_I_01.czi	\\hih-fileserver.neurologie.uni-tuebingen.de\HIH\Public\Jorge\Immunofluorescence\Cell profiler\Exp.267\24h	40	1.120081332	3	1.496258489	23.72792206	0.869565217	255
1	256	K136Q_I_01.czi	\\hih-fileserver.neurologie.uni-tuebingen.de\HIH\Public\Jorge\Immunofluorescence\Cell profiler\Exp.267\24h	5	0.466542161	1	1	5.414213562	0.714285714	256
1	257	K136Q_I_01.czi	\\hih-fileserver.neurologie.uni-tuebingen.de\HIH\Public\Jorge\Immunofluorescence\Cell profiler\Exp.267\24h	74	1.139803043	4	1.813002921	32.55634919	0.902439024	257
1	258	K136Q_I_01.czi	\\hih-fileserver.neurologie.uni-tuebingen.de\HIH\Public\Jorge\Immunofluorescence\Cell profiler\Exp.267\24h	35	1.36707362	2.236067977	1.296332311	24.52081528	0.795454545	258
1	259	K136Q_I_01.czi	\\hih-fileserver.neurologie.uni-tuebingen.de\HIH\Public\Jorge\Immunofluorescence\Cell profiler\Exp.267\24h	83	1.026949075	4.472135955	1.994398462	32.72792206	0.93258427	259
1	260	K136Q_I_01.czi	\\hih-fileserver.neurologie.uni-tuebingen.de\HIH\Public\Jorge\Immunofluorescence\Cell profiler\Exp.267\24h	8	0.704250575	1	1	8.414213562	0.8	260
1	261	K136Q_I_01.czi	\\hih-fileserver.neurologie.uni-tuebingen.de\HIH\Public\Jorge\Immunofluorescence\Cell profiler\Exp.267\24h	32	0.849752183	2.828427125	1.464073111	18.48528137	0.96969697	261
1	262	K136Q_I_01.czi	\\hih-fileserver.neurologie.uni-tuebingen.de\HIH\Public\Jorge\Immunofluorescence\Cell profiler\Exp.267\24h	38	0.951315522	3	1.506961924	21.3137085	0.95	262
1	263	K136Q_I_01.czi	\\hih-fileserver.neurologie.uni-tuebingen.de\HIH\Public\Jorge\Immunofluorescence\Cell profiler\Exp.267\24h	42	1.10431308	2.828427125	1.457352977	24.14213562	0.893617021	263
1	264	K136Q_I_01.czi	\\hih-fileserver.neurologie.uni-tuebingen.de\HIH\Public\Jorge\Immunofluorescence\Cell profiler\Exp.267\24h	34	0.851258065	3	1.505884059	19.07106781	0.944444444	264
1	265	K136Q_I_01.czi	\\hih-fileserver.neurologie.uni-tuebingen.de\HIH\Public\Jorge\Immunofluorescence\Cell profiler\Exp.267\24h	3	0.309207662	1	1	3.414213562	1	265
1	266	K136Q_I_01.czi	\\hih-fileserver.neurologie.uni-tuebingen.de\HIH\Public\Jorge\Immunofluorescence\Cell profiler\Exp.267\24h	51	1.114680368	3.16227766	1.576161728	26.72792206	0.944444444	266
1	267	K136Q_I_01.czi	\\hih-fileserver.neurologie.uni-tuebingen.de\HIH\Public\Jorge\Immunofluorescence\Cell profiler\Exp.267\24h	6	0.477464829	1	1	6	1	267
1	268	K136Q_I_01.czi	\\hih-fileserver.neurologie.uni-tuebingen.de\HIH\Public\Jorge\Immunofluorescence\Cell profiler\Exp.267\24h	16	0.775294712	2.236067977	1.243307639	12.48528137	1	268
1	269	K136Q_I_01.czi	\\hih-fileserver.neurologie.uni-tuebingen.de\HIH\Public\Jorge\Immunofluorescence\Cell profiler\Exp.267\24h	12	0.618415325	1.414213562	1.138071187	9.656854249	1	269
1	270	K136Q_I_01.czi	\\hih-fileserver.neurologie.uni-tuebingen.de\HIH\Public\Jorge\Immunofluorescence\Cell profiler\Exp.267\24h	16	0.675822873	2	1.228553391	11.65685425	1	270
1	271	K136Q_I_01.czi	\\hih-fileserver.neurologie.uni-tuebingen.de\HIH\Public\Jorge\Immunofluorescence\Cell profiler\Exp.267\24h	20	0.879081735	2	1.232842712	14.86396103	0.909090909	271
1	272	K136Q_I_01.czi	\\hih-fileserver.neurologie.uni-tuebingen.de\HIH\Public\Jorge\Immunofluorescence\Cell profiler\Exp.267\24h	119	1.162742972	5	2.209901461	41.69848481	0.915384615	272
1	273	K136Q_I_01.czi	\\hih-fileserver.neurologie.uni-tuebingen.de\HIH\Public\Jorge\Immunofluorescence\Cell profiler\Exp.267\24h	83	1.133559838	4.123105626	1.92976306	34.38477631	0.882978723	273
1	274	K136Q_I_01.czi	\\hih-fileserver.neurologie.uni-tuebingen.de\HIH\Public\Jorge\Immunofluorescence\Cell profiler\Exp.267\24h	1	0	1	1	0	1	274
1	275	K136Q_I_01.czi	\\hih-fileserver.neurologie.uni-tuebingen.de\HIH\Public\Jorge\Immunofluorescence\Cell profiler\Exp.267\24h	2	0	1	1	0	1	275
1	276	K136Q_I_01.czi	\\hih-fileserver.neurologie.uni-tuebingen.de\HIH\Public\Jorge\Immunofluorescence\Cell profiler\Exp.267\24h	4	0.096911839	1	1	2.207106781	0.8	276
1	277	K136Q_I_01.czi	\\hih-fileserver.neurologie.uni-tuebingen.de\HIH\Public\Jorge\Immunofluorescence\Cell profiler\Exp.267\24h	100	1.406530775	4.123105626	1.856765198	42.04163056	0.847457627	277
1	278	K136Q_I_01.czi	\\hih-fileserver.neurologie.uni-tuebingen.de\HIH\Public\Jorge\Immunofluorescence\Cell profiler\Exp.267\24h	79	1.145888117	4	1.861378433	33.72792206	0.918604651	278
1	279	K136Q_I_01.czi	\\hih-fileserver.neurologie.uni-tuebingen.de\HIH\Public\Jorge\Immunofluorescence\Cell profiler\Exp.267\24h	83	1.133559838	4.123105626	1.904634806	34.38477631	0.912087912	279
1	280	K136Q_I_01.czi	\\hih-fileserver.neurologie.uni-tuebingen.de\HIH\Public\Jorge\Immunofluorescence\Cell profiler\Exp.267\24h	15	0.795150038	2	1.121895142	12.24264069	0.9375	280
1	281	K136Q_I_01.czi	\\hih-fileserver.neurologie.uni-tuebingen.de\HIH\Public\Jorge\Immunofluorescence\Cell profiler\Exp.267\24h	11	0.5638507	1.414213562	1.075311557	8.828427125	0.846153846	281
1	282	K136Q_I_01.czi	\\hih-fileserver.neurologie.uni-tuebingen.de\HIH\Public\Jorge\Immunofluorescence\Cell profiler\Exp.267\24h	12	0.843502777	1.414213562	1.103553391	11.27817459	0.857142857	282
1	283	K136Q_I_01.czi	\\hih-fileserver.neurologie.uni-tuebingen.de\HIH\Public\Jorge\Immunofluorescence\Cell profiler\Exp.267\24h	1	0	1	1	0	1	283
1	284	K136Q_I_01.czi	\\hih-fileserver.neurologie.uni-tuebingen.de\HIH\Public\Jorge\Immunofluorescence\Cell profiler\Exp.267\24h	27	0.858910173	2.828427125	1.397087013	17.07106781	1	284
1	285	K136Q_I_01.czi	\\hih-fileserver.neurologie.uni-tuebingen.de\HIH\Public\Jorge\Immunofluorescence\Cell profiler\Exp.267\24h	3	0.026525824	1	1	1	1	285
1	286	K136Q_I_01.czi	\\hih-fileserver.neurologie.uni-tuebingen.de\HIH\Public\Jorge\Immunofluorescence\Cell profiler\Exp.267\24h	59	1.225423384	3.605551275	1.643894905	30.14213562	0.855072464	286
1	287	K136Q_I_01.czi	\\hih-fileserver.neurologie.uni-tuebingen.de\HIH\Public\Jorge\Immunofluorescence\Cell profiler\Exp.267\24h	30	0.849865961	2.828427125	1.414537533	17.89949494	0.9375	287
1	288	K136Q_I_01.czi	\\hih-fileserver.neurologie.uni-tuebingen.de\HIH\Public\Jorge\Immunofluorescence\Cell profiler\Exp.267\24h	10	0.62023577	1.414213562	1.041421356	8.828427125	0.909090909	288
1	289	K136Q_I_01.czi	\\hih-fileserver.neurologie.uni-tuebingen.de\HIH\Public\Jorge\Immunofluorescence\Cell profiler\Exp.267\24h	50	1.102006739	3.16227766	1.58639506	26.3137085	0.877192982	289
1	290	K136Q_I_01.czi	\\hih-fileserver.neurologie.uni-tuebingen.de\HIH\Public\Jorge\Immunofluorescence\Cell profiler\Exp.267\24h	13	0.773719327	1.414213562	1.063725163	11.24264069	0.866666667	290
1	291	K136Q_I_01.czi	\\hih-fileserver.neurologie.uni-tuebingen.de\HIH\Public\Jorge\Immunofluorescence\Cell profiler\Exp.267\24h	9	0.513579949	1.414213562	1.046023729	7.621320344	0.9	291
1	292	K136Q_I_01.czi	\\hih-fileserver.neurologie.uni-tuebingen.de\HIH\Public\Jorge\Immunofluorescence\Cell profiler\Exp.267\24h	9	0.600731442	1.414213562	1.092047458	8.242640687	1	292
1	293	K136Q_I_01.czi	\\hih-fileserver.neurologie.uni-tuebingen.de\HIH\Public\Jorge\Immunofluorescence\Cell profiler\Exp.267\24h	11	0.6746349	1.414213562	1.112967335	9.656854249	1	293
1	294	K136Q_I_01.czi	\\hih-fileserver.neurologie.uni-tuebingen.de\HIH\Public\Jorge\Immunofluorescence\Cell profiler\Exp.267\24h	8	0.546802299	1.414213562	1.051776695	7.414213562	1	294
1	295	K136Q_I_01.czi	\\hih-fileserver.neurologie.uni-tuebingen.de\HIH\Public\Jorge\Immunofluorescence\Cell profiler\Exp.267\24h	34	1.122482081	2.828427125	1.400226437	21.89949494	0.829268293	295
1	296	K136Q_I_01.czi	\\hih-fileserver.neurologie.uni-tuebingen.de\HIH\Public\Jorge\Immunofluorescence\Cell profiler\Exp.267\24h	2	0	1	1	0	1	296
1	297	K136Q_I_01.czi	\\hih-fileserver.neurologie.uni-tuebingen.de\HIH\Public\Jorge\Immunofluorescence\Cell profiler\Exp.267\24h	32	1.043575861	2.236067977	1.368102242	20.48528137	0.888888889	297
1	298	K136Q_I_01.czi	\\hih-fileserver.neurologie.uni-tuebingen.de\HIH\Public\Jorge\Immunofluorescence\Cell profiler\Exp.267\24h	25	0.927622987	2.236067977	1.292285432	17.07106781	0.925925926	298
1	299	K136Q_I_01.czi	\\hih-fileserver.neurologie.uni-tuebingen.de\HIH\Public\Jorge\Immunofluorescence\Cell profiler\Exp.267\24h	83	1.188839195	3.605551275	1.8351957	35.21320344	0.912087912	299
1	300	K136Q_I_01.czi	\\hih-fileserver.neurologie.uni-tuebingen.de\HIH\Public\Jorge\Immunofluorescence\Cell profiler\Exp.267\24h	20	0.928759091	2	1.182842712	15.27817459	0.833333333	300
1	301	K136Q_I_01.czi	\\hih-fileserver.neurologie.uni-tuebingen.de\HIH\Public\Jorge\Immunofluorescence\Cell profiler\Exp.267\24h	46	1.078670904	3.16227766	1.591092056	24.97056275	0.867924528	301
1	302	K136Q_I_01.czi	\\hih-fileserver.neurologie.uni-tuebingen.de\HIH\Public\Jorge\Immunofluorescence\Cell profiler\Exp.267\24h	17	0.8423094	2	1.200836092	13.41421356	0.944444444	302
1	303	K136Q_I_01.czi	\\hih-fileserver.neurologie.uni-tuebingen.de\HIH\Public\Jorge\Immunofluorescence\Cell profiler\Exp.267\24h	10	0.536006806	1.414213562	1.041421356	8.207106781	0.909090909	303
1	304	K136Q_I_01.czi	\\hih-fileserver.neurologie.uni-tuebingen.de\HIH\Public\Jorge\Immunofluorescence\Cell profiler\Exp.267\24h	18	0.755335274	2	1.258714125	13.07106781	0.947368421	304
1	305	K136Q_I_01.czi	\\hih-fileserver.neurologie.uni-tuebingen.de\HIH\Public\Jorge\Immunofluorescence\Cell profiler\Exp.267\24h	1	0	1	1	0	1	305
1	306	K136Q_I_01.czi	\\hih-fileserver.neurologie.uni-tuebingen.de\HIH\Public\Jorge\Immunofluorescence\Cell profiler\Exp.267\24h	24	0.874766551	2.236067977	1.311612861	16.24264069	0.96	306
1	307	K136Q_I_01.czi	\\hih-fileserver.neurologie.uni-tuebingen.de\HIH\Public\Jorge\Immunofluorescence\Cell profiler\Exp.267\24h	173	1.304255452	6.708203932	2.601557209	53.24873734	0.852216749	307
1	308	K136Q_I_01.czi	\\hih-fileserver.neurologie.uni-tuebingen.de\HIH\Public\Jorge\Immunofluorescence\Cell profiler\Exp.267\24h	48	1.451757585	2.828427125	1.400320786	29.59188309	0.8	308
1	309	K136Q_I_01.czi	\\hih-fileserver.neurologie.uni-tuebingen.de\HIH\Public\Jorge\Immunofluorescence\Cell profiler\Exp.267\24h	79	1.150722187	4.123105626	1.873619827	33.79898987	0.929411765	309
1	310	K136Q_I_01.czi	\\hih-fileserver.neurologie.uni-tuebingen.de\HIH\Public\Jorge\Immunofluorescence\Cell profiler\Exp.267\24h	50	1.087682794	3	1.569160769	26.14213562	0.909090909	310
1	311	K136Q_I_01.czi	\\hih-fileserver.neurologie.uni-tuebingen.de\HIH\Public\Jorge\Immunofluorescence\Cell profiler\Exp.267\24h	12	0.719220154	2	1.11785113	10.41421356	0.857142857	311
1	312	K136Q_I_01.czi	\\hih-fileserver.neurologie.uni-tuebingen.de\HIH\Public\Jorge\Immunofluorescence\Cell profiler\Exp.267\24h	26	1.073484986	2.236067977	1.274444727	18.72792206	0.866666667	312
1	313	K136Q_I_01.czi	\\hih-fileserver.neurologie.uni-tuebingen.de\HIH\Public\Jorge\Immunofluorescence\Cell profiler\Exp.267\24h	22	0.848258474	2.236067977	1.316246242	15.3137085	0.956521739	313
1	314	K136Q_I_01.czi	\\hih-fileserver.neurologie.uni-tuebingen.de\HIH\Public\Jorge\Immunofluorescence\Cell profiler\Exp.267\24h	44	1.036108818	3.16227766	1.553677443	23.93502884	0.897959184	314
1	315	K136Q_I_01.czi	\\hih-fileserver.neurologie.uni-tuebingen.de\HIH\Public\Jorge\Immunofluorescence\Cell profiler\Exp.267\24h	65	1.027520848	3.605551275	1.790539877	28.97056275	0.955882353	315
1	316	K136Q_I_01.czi	\\hih-fileserver.neurologie.uni-tuebingen.de\HIH\Public\Jorge\Immunofluorescence\Cell profiler\Exp.267\24h	10	0.62023577	1.414213562	1.041421356	8.828427125	0.909090909	316
1	317	K136Q_I_01.czi	\\hih-fileserver.neurologie.uni-tuebingen.de\HIH\Public\Jorge\Immunofluorescence\Cell profiler\Exp.267\24h	45	1.030692208	3	1.564300963	24.14213562	0.918367347	317
1	318	K136Q_I_01.czi	\\hih-fileserver.neurologie.uni-tuebingen.de\HIH\Public\Jorge\Immunofluorescence\Cell profiler\Exp.267\24h	89	1.036145721	4.242640687	2.027359932	34.04163056	0.946808511	318
1	319	K136Q_I_01.czi	\\hih-fileserver.neurologie.uni-tuebingen.de\HIH\Public\Jorge\Immunofluorescence\Cell profiler\Exp.267\24h	29	1.178972492	2.236067977	1.288676927	20.72792206	0.878787879	319
1	320	K136Q_I_01.czi	\\hih-fileserver.neurologie.uni-tuebingen.de\HIH\Public\Jorge\Immunofluorescence\Cell profiler\Exp.267\24h	18	0.824553767	2.236067977	1.248817148	13.65685425	0.857142857	320
1	321	K136Q_I_01.czi	\\hih-fileserver.neurologie.uni-tuebingen.de\HIH\Public\Jorge\Immunofluorescence\Cell profiler\Exp.267\24h	108	1.216199453	4.472135955	2.048341899	40.627417	0.850393701	321
1	322	K136Q_I_01.czi	\\hih-fileserver.neurologie.uni-tuebingen.de\HIH\Public\Jorge\Immunofluorescence\Cell profiler\Exp.267\24h	39	1.368699533	2.236067977	1.347261635	25.89949494	0.8125	322
1	323	K136Q_I_01.czi	\\hih-fileserver.neurologie.uni-tuebingen.de\HIH\Public\Jorge\Immunofluorescence\Cell profiler\Exp.267\24h	4	0.318309886	1	1	4	1	323
1	324	K136Q_I_01.czi	\\hih-fileserver.neurologie.uni-tuebingen.de\HIH\Public\Jorge\Immunofluorescence\Cell profiler\Exp.267\24h	9	0.824553767	1.414213562	1.046023729	9.656854249	0.9	324
1	325	K136Q_I_01.czi	\\hih-fileserver.neurologie.uni-tuebingen.de\HIH\Public\Jorge\Immunofluorescence\Cell profiler\Exp.267\24h	26	0.807476817	2.828427125	1.3964283	16.24264069	1	325
1	326	K136Q_I_01.czi	\\hih-fileserver.neurologie.uni-tuebingen.de\HIH\Public\Jorge\Immunofluorescence\Cell profiler\Exp.267\24h	99	1.251346605	4.123105626	1.931402003	39.45584412	0.9	326
1	327	K136Q_I_01.czi	\\hih-fileserver.neurologie.uni-tuebingen.de\HIH\Public\Jorge\Immunofluorescence\Cell profiler\Exp.267\24h	14	0.666488801	2	1.202030509	10.82842712	1	327
1	328	K136Q_I_01.czi	\\hih-fileserver.neurologie.uni-tuebingen.de\HIH\Public\Jorge\Immunofluorescence\Cell profiler\Exp.267\24h	52	0.954208876	3.605551275	1.700833556	24.97056275	0.928571429	328
1	329	K136Q_I_01.czi	\\hih-fileserver.neurologie.uni-tuebingen.de\HIH\Public\Jorge\Immunofluorescence\Cell profiler\Exp.267\24h	6	0.545664521	1	1	6.414213562	0.857142857	329
1	330	K136Q_I_01.czi	\\hih-fileserver.neurologie.uni-tuebingen.de\HIH\Public\Jorge\Immunofluorescence\Cell profiler\Exp.267\24h	51	1.129037096	3	1.575079377	26.89949494	0.927272727	330
1	331	K136Q_I_01.czi	\\hih-fileserver.neurologie.uni-tuebingen.de\HIH\Public\Jorge\Immunofluorescence\Cell profiler\Exp.267\24h	78	1.247672996	4.123105626	1.80283997	34.97056275	0.866666667	331
1	332	K136Q_I_01.czi	\\hih-fileserver.neurologie.uni-tuebingen.de\HIH\Public\Jorge\Immunofluorescence\Cell profiler\Exp.267\24h	50	0.973184937	3	1.651433778	24.72792206	0.943396226	332
1	333	K136Q_I_01.czi	\\hih-fileserver.neurologie.uni-tuebingen.de\HIH\Public\Jorge\Immunofluorescence\Cell profiler\Exp.267\24h	10	0.62023577	1.414213562	1.082842712	8.828427125	1	333
1	334	K136Q_I_01.czi	\\hih-fileserver.neurologie.uni-tuebingen.de\HIH\Public\Jorge\Immunofluorescence\Cell profiler\Exp.267\24h	66	1.113161782	4	1.770768948	30.38477631	0.904109589	334
1	335	K136Q_I_01.czi	\\hih-fileserver.neurologie.uni-tuebingen.de\HIH\Public\Jorge\Immunofluorescence\Cell profiler\Exp.267\24h	1	0	1	1	0	1	335
1	336	K136Q_I_01.czi	\\hih-fileserver.neurologie.uni-tuebingen.de\HIH\Public\Jorge\Immunofluorescence\Cell profiler\Exp.267\24h	71	1.357266289	3.605551275	1.708053127	34.79898987	0.865853659	336
1	337	K136Q_I_01.czi	\\hih-fileserver.neurologie.uni-tuebingen.de\HIH\Public\Jorge\Immunofluorescence\Cell profiler\Exp.267\24h	38	1.138227996	2.236067977	1.375210011	23.3137085	0.904761905	337
1	338	K136Q_I_01.czi	\\hih-fileserver.neurologie.uni-tuebingen.de\HIH\Public\Jorge\Immunofluorescence\Cell profiler\Exp.267\24h	1	0	1	1	0	1	338
1	339	K136Q_I_01.czi	\\hih-fileserver.neurologie.uni-tuebingen.de\HIH\Public\Jorge\Immunofluorescence\Cell profiler\Exp.267\24h	12	0.618415325	1.414213562	1.138071187	9.656854249	1	339
1	340	K136Q_I_01.czi	\\hih-fileserver.neurologie.uni-tuebingen.de\HIH\Public\Jorge\Immunofluorescence\Cell profiler\Exp.267\24h	29	0.858944406	2.236067977	1.343359218	17.69238816	0.878787879	340
1	341	K136Q_I_01.czi	\\hih-fileserver.neurologie.uni-tuebingen.de\HIH\Public\Jorge\Immunofluorescence\Cell profiler\Exp.267\24h	13	0.71775717	2	1.185708736	10.82842712	1	341
1	342	K136Q_I_01.czi	\\hih-fileserver.neurologie.uni-tuebingen.de\HIH\Public\Jorge\Immunofluorescence\Cell profiler\Exp.267\24h	13	0.71775717	2	1.14064824	10.82842712	0.928571429	342
1	343	K136Q_I_01.czi	\\hih-fileserver.neurologie.uni-tuebingen.de\HIH\Public\Jorge\Immunofluorescence\Cell profiler\Exp.267\24h	1	0	1	1	0	1	343
1	344	K136Q_I_01.czi	\\hih-fileserver.neurologie.uni-tuebingen.de\HIH\Public\Jorge\Immunofluorescence\Cell profiler\Exp.267\24h	33	1.156496689	2.236067977	1.349794054	21.89949494	0.846153846	344
1	345	K136Q_I_01.czi	\\hih-fileserver.neurologie.uni-tuebingen.de\HIH\Public\Jorge\Immunofluorescence\Cell profiler\Exp.267\24h	30	0.826981026	2.828427125	1.451659216	17.65685425	1	345
1	346	K136Q_I_01.czi	\\hih-fileserver.neurologie.uni-tuebingen.de\HIH\Public\Jorge\Immunofluorescence\Cell profiler\Exp.267\24h	20	0.834860689	2.236067977	1.30644951	14.48528137	0.909090909	346
1	347	K136Q_I_01.czi	\\hih-fileserver.neurologie.uni-tuebingen.de\HIH\Public\Jorge\Immunofluorescence\Cell profiler\Exp.267\24h	18	0.727552695	2	1.268245951	12.82842712	1	347
1	348	K136Q_I_01.czi	\\hih-fileserver.neurologie.uni-tuebingen.de\HIH\Public\Jorge\Immunofluorescence\Cell profiler\Exp.267\24h	17	0.820900283	2	1.19074357	13.24264069	0.85	348
1	349	K136Q_I_01.czi	\\hih-fileserver.neurologie.uni-tuebingen.de\HIH\Public\Jorge\Immunofluorescence\Cell profiler\Exp.267\24h	21	0.860714044	2	1.269374012	15.07106781	0.913043478	349
1	350	K136Q_I_01.czi	\\hih-fileserver.neurologie.uni-tuebingen.de\HIH\Public\Jorge\Immunofluorescence\Cell profiler\Exp.267\24h	49	1.040652197	3.16227766	1.60318002	25.3137085	0.907407407	350
1	351	K136Q_I_01.czi	\\hih-fileserver.neurologie.uni-tuebingen.de\HIH\Public\Jorge\Immunofluorescence\Cell profiler\Exp.267\24h	16	0.927622987	2	1.176776695	13.65685425	0.842105263	351
1	352	K136Q_I_01.czi	\\hih-fileserver.neurologie.uni-tuebingen.de\HIH\Public\Jorge\Immunofluorescence\Cell profiler\Exp.267\24h	8	0.492373045	1.414213562	1.051776695	7.035533906	0.888888889	352
1	353	K136Q_I_01.czi	\\hih-fileserver.neurologie.uni-tuebingen.de\HIH\Public\Jorge\Immunofluorescence\Cell profiler\Exp.267\24h	11	0.641158705	2	1.128564869	9.414213562	1	353
1	354	K136Q_I_01.czi	\\hih-fileserver.neurologie.uni-tuebingen.de\HIH\Public\Jorge\Immunofluorescence\Cell profiler\Exp.267\24h	11	0.6746349	1.414213562	1.112967335	9.656854249	0.916666667	354
1	355	K136Q_I_01.czi	\\hih-fileserver.neurologie.uni-tuebingen.de\HIH\Public\Jorge\Immunofluorescence\Cell profiler\Exp.267\24h	18	0.901286793	2	1.203158569	14.27817459	0.857142857	355
1	356	K136Q_I_01.czi	\\hih-fileserver.neurologie.uni-tuebingen.de\HIH\Public\Jorge\Immunofluorescence\Cell profiler\Exp.267\24h	14	0.772368997	2	1.160188621	11.65685425	0.933333333	356
1	357	K136Q_I_01.czi	\\hih-fileserver.neurologie.uni-tuebingen.de\HIH\Public\Jorge\Immunofluorescence\Cell profiler\Exp.267\24h	3	0.026525824	1	1	1	1	357
1	358	K136Q_I_01.czi	\\hih-fileserver.neurologie.uni-tuebingen.de\HIH\Public\Jorge\Immunofluorescence\Cell profiler\Exp.267\24h	26	1.04584884	2.236067977	1.281043684	18.48528137	0.866666667	358
1	359	K136Q_I_01.czi	\\hih-fileserver.neurologie.uni-tuebingen.de\HIH\Public\Jorge\Immunofluorescence\Cell profiler\Exp.267\24h	19	0.809160314	2.236067977	1.279322936	13.89949494	0.95	359
1	360	K136Q_I_01.czi	\\hih-fileserver.neurologie.uni-tuebingen.de\HIH\Public\Jorge\Immunofluorescence\Cell profiler\Exp.267\24h	14	0.881014761	2	1.130601937	12.44974747	0.875	360
1	361	K136Q_I_01.czi	\\hih-fileserver.neurologie.uni-tuebingen.de\HIH\Public\Jorge\Immunofluorescence\Cell profiler\Exp.267\24h	17	0.79976676	2	1.249567099	13.07106781	0.894736842	361
1	362	K136Q_I_01.czi	\\hih-fileserver.neurologie.uni-tuebingen.de\HIH\Public\Jorge\Immunofluorescence\Cell profiler\Exp.267\24h	18	0.849752183	2	1.180146705	13.86396103	0.857142857	362
1	363	K136Q_I_01.czi	\\hih-fileserver.neurologie.uni-tuebingen.de\HIH\Public\Jorge\Immunofluorescence\Cell profiler\Exp.267\24h	6	0.477464829	1	1	6	1	363
1	364	K136Q_I_01.czi	\\hih-fileserver.neurologie.uni-tuebingen.de\HIH\Public\Jorge\Immunofluorescence\Cell profiler\Exp.267\24h	1	0	1	1	0	1	364
1	365	K136Q_I_01.czi	\\hih-fileserver.neurologie.uni-tuebingen.de\HIH\Public\Jorge\Immunofluorescence\Cell profiler\Exp.267\24h	21	0.860714044	2	1.174135917	15.07106781	0.807692308	365
1	366	K136Q_I_01.czi	\\hih-fileserver.neurologie.uni-tuebingen.de\HIH\Public\Jorge\Immunofluorescence\Cell profiler\Exp.267\24h	2	0	1	1	0	1	366
1	367	K136Q_I_01.czi	\\hih-fileserver.neurologie.uni-tuebingen.de\HIH\Public\Jorge\Immunofluorescence\Cell profiler\Exp.267\24h	6	0.510995786	1	1	6.207106781	0.857142857	367
1	368	K136Q_I_01.czi	\\hih-fileserver.neurologie.uni-tuebingen.de\HIH\Public\Jorge\Immunofluorescence\Cell profiler\Exp.267\24h	1	0	1	1	0	1	368
1	369	K136Q_I_01.czi	\\hih-fileserver.neurologie.uni-tuebingen.de\HIH\Public\Jorge\Immunofluorescence\Cell profiler\Exp.267\24h	9	0.600731442	1.414213562	1.092047458	8.242640687	1	369
1	370	K136Q_I_01.czi	\\hih-fileserver.neurologie.uni-tuebingen.de\HIH\Public\Jorge\Immunofluorescence\Cell profiler\Exp.267\24h	2	0	1	1	0	1	370
1	371	K136Q_I_01.czi	\\hih-fileserver.neurologie.uni-tuebingen.de\HIH\Public\Jorge\Immunofluorescence\Cell profiler\Exp.267\24h	29	0.980149979	2.828427125	1.392125203	18.89949494	0.90625	371
1	372	K136Q_I_01.czi	\\hih-fileserver.neurologie.uni-tuebingen.de\HIH\Public\Jorge\Immunofluorescence\Cell profiler\Exp.267\24h	15	0.720877731	2	1.216176046	11.65685425	1	372
1	373	K136Q_I_01.czi	\\hih-fileserver.neurologie.uni-tuebingen.de\HIH\Public\Jorge\Immunofluorescence\Cell profiler\Exp.267\24h	36	1.004166384	2.828427125	1.435338721	21.3137085	0.923076923	373
1	374	K136Q_I_01.czi	\\hih-fileserver.neurologie.uni-tuebingen.de\HIH\Public\Jorge\Immunofluorescence\Cell profiler\Exp.267\24h	12	0.695717241	2	1.152368927	10.24264069	0.923076923	374
1	375	K136Q_I_01.czi	\\hih-fileserver.neurologie.uni-tuebingen.de\HIH\Public\Jorge\Immunofluorescence\Cell profiler\Exp.267\24h	1	0	1	1	0	1	375
1	376	K136Q_I_01.czi	\\hih-fileserver.neurologie.uni-tuebingen.de\HIH\Public\Jorge\Immunofluorescence\Cell profiler\Exp.267\24h	1	0	1	1	0	1	376
1	377	K136Q_I_01.czi	\\hih-fileserver.neurologie.uni-tuebingen.de\HIH\Public\Jorge\Immunofluorescence\Cell profiler\Exp.267\24h	1	0	1	1	0	1	377
1	378	K136Q_I_01.czi	\\hih-fileserver.neurologie.uni-tuebingen.de\HIH\Public\Jorge\Immunofluorescence\Cell profiler\Exp.267\24h	7	0.530070278	1.414213562	1.059173366	6.828427125	1	378
1	379	K136Q_I_01.czi	\\hih-fileserver.neurologie.uni-tuebingen.de\HIH\Public\Jorge\Immunofluorescence\Cell profiler\Exp.267\24h	18	0.755335274	2	1.258714125	13.07106781	1	379
1	380	K136Q_I_01.czi	\\hih-fileserver.neurologie.uni-tuebingen.de\HIH\Public\Jorge\Immunofluorescence\Cell profiler\Exp.267\24h	2	0	1	1	0	1	380
1	381	K136Q_I_01.czi	\\hih-fileserver.neurologie.uni-tuebingen.de\HIH\Public\Jorge\Immunofluorescence\Cell profiler\Exp.267\24h	15	0.795150038	2	1.188561808	12.24264069	0.882352941	381
1	382	K136Q_I_01.czi	\\hih-fileserver.neurologie.uni-tuebingen.de\HIH\Public\Jorge\Immunofluorescence\Cell profiler\Exp.267\24h	28	0.910570672	2.236067977	1.364053047	17.89949494	0.903225806	382
1	383	K136Q_I_01.czi	\\hih-fileserver.neurologie.uni-tuebingen.de\HIH\Public\Jorge\Immunofluorescence\Cell profiler\Exp.267\24h	12	0.645225593	1.414213562	1.069035594	9.863961031	0.8	383
1	384	K136Q_I_01.czi	\\hih-fileserver.neurologie.uni-tuebingen.de\HIH\Public\Jorge\Immunofluorescence\Cell profiler\Exp.267\24h	7	0.530070278	1.414213562	1.059173366	6.828427125	1	384
1	385	K136Q_I_01.czi	\\hih-fileserver.neurologie.uni-tuebingen.de\HIH\Public\Jorge\Immunofluorescence\Cell profiler\Exp.267\24h	12	0.695717241	1.414213562	1.103553391	10.24264069	1	385
1	386	K136Q_I_01.czi	\\hih-fileserver.neurologie.uni-tuebingen.de\HIH\Public\Jorge\Immunofluorescence\Cell profiler\Exp.267\24h	23	0.785869344	2.828427125	1.353720127	15.07106781	0.958333333	386
1	387	K136Q_I_01.czi	\\hih-fileserver.neurologie.uni-tuebingen.de\HIH\Public\Jorge\Immunofluorescence\Cell profiler\Exp.267\24h	45	0.961170308	3.605551275	1.634866958	23.3137085	0.9	387
1	388	K136Q_I_01.czi	\\hih-fileserver.neurologie.uni-tuebingen.de\HIH\Public\Jorge\Immunofluorescence\Cell profiler\Exp.267\24h	1	0	1	1	0	1	388
1	389	K136Q_I_01.czi	\\hih-fileserver.neurologie.uni-tuebingen.de\HIH\Public\Jorge\Immunofluorescence\Cell profiler\Exp.267\24h	1	0	1	1	0	1	389
1	390	K136Q_I_01.czi	\\hih-fileserver.neurologie.uni-tuebingen.de\HIH\Public\Jorge\Immunofluorescence\Cell profiler\Exp.267\24h	7	0.590491988	1	1	7.207106781	1	390
1	391	K136Q_I_01.czi	\\hih-fileserver.neurologie.uni-tuebingen.de\HIH\Public\Jorge\Immunofluorescence\Cell profiler\Exp.267\24h	2	0	1	1	0	1	391
1	392	K136Q_I_01.czi	\\hih-fileserver.neurologie.uni-tuebingen.de\HIH\Public\Jorge\Immunofluorescence\Cell profiler\Exp.267\24h	6	0.545664521	1	1	6.414213562	1	392
1	393	K136Q_I_01.czi	\\hih-fileserver.neurologie.uni-tuebingen.de\HIH\Public\Jorge\Immunofluorescence\Cell profiler\Exp.267\24h	41	1.054943021	3	1.522992651	23.3137085	0.872340426	393
1	394	K136Q_I_01.czi	\\hih-fileserver.neurologie.uni-tuebingen.de\HIH\Public\Jorge\Immunofluorescence\Cell profiler\Exp.267\24h	12	0.618415325	1.414213562	1.138071187	9.656854249	1	394
1	395	K136Q_I_01.czi	\\hih-fileserver.neurologie.uni-tuebingen.de\HIH\Public\Jorge\Immunofluorescence\Cell profiler\Exp.267\24h	23	0.848147365	2	1.314897421	15.65685425	1	395
1	396	K136Q_I_01.czi	\\hih-fileserver.neurologie.uni-tuebingen.de\HIH\Public\Jorge\Immunofluorescence\Cell profiler\Exp.267\24h	1	0	1	1	0	1	396
1	397	K136Q_I_01.czi	\\hih-fileserver.neurologie.uni-tuebingen.de\HIH\Public\Jorge\Immunofluorescence\Cell profiler\Exp.267\24h	1	0	1	1	0	1	397
1	398	K136Q_I_01.czi	\\hih-fileserver.neurologie.uni-tuebingen.de\HIH\Public\Jorge\Immunofluorescence\Cell profiler\Exp.267\24h	6	0.477464829	1	1	6	1	398
1	399	K136Q_I_01.czi	\\hih-fileserver.neurologie.uni-tuebingen.de\HIH\Public\Jorge\Immunofluorescence\Cell profiler\Exp.267\24h	13	0.71775717	2	1.185708736	10.82842712	0.928571429	399
1	400	K136Q_I_01.czi	\\hih-fileserver.neurologie.uni-tuebingen.de\HIH\Public\Jorge\Immunofluorescence\Cell profiler\Exp.267\24h	15	0.795150038	2	1.121895142	12.24264069	0.882352941	400
1	401	K136Q_I_01.czi	\\hih-fileserver.neurologie.uni-tuebingen.de\HIH\Public\Jorge\Immunofluorescence\Cell profiler\Exp.267\24h	13	0.768836165	2	1.153846154	11.20710678	0.928571429	401
1	402	K136Q_I_01.czi	\\hih-fileserver.neurologie.uni-tuebingen.de\HIH\Public\Jorge\Immunofluorescence\Cell profiler\Exp.267\24h	3	0.026525824	1	1	1	1	402
1	403	K136Q_I_01.czi	\\hih-fileserver.neurologie.uni-tuebingen.de\HIH\Public\Jorge\Immunofluorescence\Cell profiler\Exp.267\24h	10	0.487684735	1.414213562	1.041421356	7.828427125	0.833333333	403
1	404	K136Q_I_01.czi	\\hih-fileserver.neurologie.uni-tuebingen.de\HIH\Public\Jorge\Immunofluorescence\Cell profiler\Exp.267\24h	8	0.492373045	1.414213562	1.051776695	7.035533906	0.888888889	404
1	405	K136Q_I_01.czi	\\hih-fileserver.neurologie.uni-tuebingen.de\HIH\Public\Jorge\Immunofluorescence\Cell profiler\Exp.267\24h	1	0	1	1	0	1	405
1	406	K136Q_I_01.czi	\\hih-fileserver.neurologie.uni-tuebingen.de\HIH\Public\Jorge\Immunofluorescence\Cell profiler\Exp.267\24h	8	0.546802299	1.414213562	1.051776695	7.414213562	1	406
1	407	K136Q_I_01.czi	\\hih-fileserver.neurologie.uni-tuebingen.de\HIH\Public\Jorge\Immunofluorescence\Cell profiler\Exp.267\24h	48	0.901097164	3.605551275	1.712437605	23.3137085	0.96	407
1	408	K136Q_I_01.czi	\\hih-fileserver.neurologie.uni-tuebingen.de\HIH\Public\Jorge\Immunofluorescence\Cell profiler\Exp.267\24h	13	0.64220053	2	1.172510822	10.24264069	1	408
1	409	K136Q_I_01.czi	\\hih-fileserver.neurologie.uni-tuebingen.de\HIH\Public\Jorge\Immunofluorescence\Cell profiler\Exp.267\24h	17	0.729689141	2.236067977	1.253360929	12.48528137	1	409
1	410	K136Q_I_01.czi	\\hih-fileserver.neurologie.uni-tuebingen.de\HIH\Public\Jorge\Immunofluorescence\Cell profiler\Exp.267\24h	11	0.728581964	1.414213562	1.075311557	10.03553391	0.916666667	410
1	411	K136Q_I_01.czi	\\hih-fileserver.neurologie.uni-tuebingen.de\HIH\Public\Jorge\Immunofluorescence\Cell profiler\Exp.267\24h	2	0	1	1	0	1	411
1	412	K136Q_I_01.czi	\\hih-fileserver.neurologie.uni-tuebingen.de\HIH\Public\Jorge\Immunofluorescence\Cell profiler\Exp.267\24h	4	0.318309886	1	1	4	1	412
1	413	K136Q_I_01.czi	\\hih-fileserver.neurologie.uni-tuebingen.de\HIH\Public\Jorge\Immunofluorescence\Cell profiler\Exp.267\24h	4	0.424876091	1	1	4.621320344	1	413
1	414	K136Q_I_01.czi	\\hih-fileserver.neurologie.uni-tuebingen.de\HIH\Public\Jorge\Immunofluorescence\Cell profiler\Exp.267\24h	3	0.309207662	1	1	3.414213562	1	414
1	415	K136Q_I_01.czi	\\hih-fileserver.neurologie.uni-tuebingen.de\HIH\Public\Jorge\Immunofluorescence\Cell profiler\Exp.267\24h	17	0.79976676	2	1.180651048	13.07106781	0.944444444	415
1	416	K136Q_I_01.czi	\\hih-fileserver.neurologie.uni-tuebingen.de\HIH\Public\Jorge\Immunofluorescence\Cell profiler\Exp.267\24h	5	0.431532092	1	1	5.207106781	1	416
1	417	K136Q_I_01.czi	\\hih-fileserver.neurologie.uni-tuebingen.de\HIH\Public\Jorge\Immunofluorescence\Cell profiler\Exp.267\24h	3	0.309207662	1	1	3.414213562	1	417
1	418	K136Q_I_01.czi	\\hih-fileserver.neurologie.uni-tuebingen.de\HIH\Public\Jorge\Immunofluorescence\Cell profiler\Exp.267\24h	9	0.565884242	2	1.111111111	8	1	418
1	419	K136Q_I_01.czi	\\hih-fileserver.neurologie.uni-tuebingen.de\HIH\Public\Jorge\Immunofluorescence\Cell profiler\Exp.267\24h	8	0.636619772	1	1	8	1	419
1	420	K136Q_I_01.czi	\\hih-fileserver.neurologie.uni-tuebingen.de\HIH\Public\Jorge\Immunofluorescence\Cell profiler\Exp.267\24h	1	0	1	1	0	1	420
1	421	K136Q_I_01.czi	\\hih-fileserver.neurologie.uni-tuebingen.de\HIH\Public\Jorge\Immunofluorescence\Cell profiler\Exp.267\24h	13	0.773719327	1.414213562	1.095587745	11.24264069	0.8125	421
1	422	K136Q_I_01.czi	\\hih-fileserver.neurologie.uni-tuebingen.de\HIH\Public\Jorge\Immunofluorescence\Cell profiler\Exp.267\24h	6	0.477464829	1	1	6	1	422
1	423	K136Q_I_01.czi	\\hih-fileserver.neurologie.uni-tuebingen.de\HIH\Public\Jorge\Immunofluorescence\Cell profiler\Exp.267\24h	3	0.309207662	1	1	3.414213562	1	423
1	424	K136Q_I_01.czi	\\hih-fileserver.neurologie.uni-tuebingen.de\HIH\Public\Jorge\Immunofluorescence\Cell profiler\Exp.267\24h	2	0	1	1	0	1	424
1	425	K136Q_I_01.czi	\\hih-fileserver.neurologie.uni-tuebingen.de\HIH\Public\Jorge\Immunofluorescence\Cell profiler\Exp.267\24h	2	0	1	1	0	1	425
1	426	K136Q_I_01.czi	\\hih-fileserver.neurologie.uni-tuebingen.de\HIH\Public\Jorge\Immunofluorescence\Cell profiler\Exp.267\24h	5	0.431532092	1	1	5.207106781	1	426
1	427	K136Q_I_01.czi	\\hih-fileserver.neurologie.uni-tuebingen.de\HIH\Public\Jorge\Immunofluorescence\Cell profiler\Exp.267\24h	14	0.772368997	2	1.160188621	11.65685425	0.933333333	427
1	428	K136Q_I_01.czi	\\hih-fileserver.neurologie.uni-tuebingen.de\HIH\Public\Jorge\Immunofluorescence\Cell profiler\Exp.267\24h	17	0.79976676	2	1.215109073	13.07106781	1	428
1	429	K136Q_I_01.czi	\\hih-fileserver.neurologie.uni-tuebingen.de\HIH\Public\Jorge\Immunofluorescence\Cell profiler\Exp.267\24h	8	0.636619772	1	1	8	1	429
1	430	K136Q_I_01.czi	\\hih-fileserver.neurologie.uni-tuebingen.de\HIH\Public\Jorge\Immunofluorescence\Cell profiler\Exp.267\24h	9	0.600731442	1.414213562	1.092047458	8.242640687	1	430
1	431	K136Q_I_01.czi	\\hih-fileserver.neurologie.uni-tuebingen.de\HIH\Public\Jorge\Immunofluorescence\Cell profiler\Exp.267\24h	5	0.431532092	1	1	5.207106781	1	431
1	432	K136Q_I_01.czi	\\hih-fileserver.neurologie.uni-tuebingen.de\HIH\Public\Jorge\Immunofluorescence\Cell profiler\Exp.267\24h	3	0.309207662	1	1	3.414213562	1	432
1	433	K136Q_I_01.czi	\\hih-fileserver.neurologie.uni-tuebingen.de\HIH\Public\Jorge\Immunofluorescence\Cell profiler\Exp.267\24h	1	0	1	1	0	1	433
1	434	K136Q_I_01.czi	\\hih-fileserver.neurologie.uni-tuebingen.de\HIH\Public\Jorge\Immunofluorescence\Cell profiler\Exp.267\24h	1	0	1	1	0	1	434
1	435	K136Q_I_01.czi	\\hih-fileserver.neurologie.uni-tuebingen.de\HIH\Public\Jorge\Immunofluorescence\Cell profiler\Exp.267\24h	14	0.666488801	2	1.202030509	10.82842712	1	435
1	436	K136Q_I_01.czi	\\hih-fileserver.neurologie.uni-tuebingen.de\HIH\Public\Jorge\Immunofluorescence\Cell profiler\Exp.267\24h	4	0.387647356	1	1	4.414213562	1	436
1	437	K136Q_I_01.czi	\\hih-fileserver.neurologie.uni-tuebingen.de\HIH\Public\Jorge\Immunofluorescence\Cell profiler\Exp.267\24h	4	0.387647356	1	1	4.414213562	1	437
1	438	K136Q_I_01.czi	\\hih-fileserver.neurologie.uni-tuebingen.de\HIH\Public\Jorge\Immunofluorescence\Cell profiler\Exp.267\24h	21	0.957938215	2	1.213584827	15.89949494	0.913043478	438
1	439	K136Q_I_01.czi	\\hih-fileserver.neurologie.uni-tuebingen.de\HIH\Public\Jorge\Immunofluorescence\Cell profiler\Exp.267\24h	18	0.824553767	2	1.23570226	13.65685425	0.947368421	439
1	440	K136Q_I_01.czi	\\hih-fileserver.neurologie.uni-tuebingen.de\HIH\Public\Jorge\Immunofluorescence\Cell profiler\Exp.267\24h	10	0.62023577	1.414213562	1.082842712	8.828427125	1	440
1	441	K136Q_I_01.czi	\\hih-fileserver.neurologie.uni-tuebingen.de\HIH\Public\Jorge\Immunofluorescence\Cell profiler\Exp.267\24h	17	0.701602974	2	1.249567099	12.24264069	1	441
1	442	K136Q_I_01.czi	\\hih-fileserver.neurologie.uni-tuebingen.de\HIH\Public\Jorge\Immunofluorescence\Cell profiler\Exp.267\24h	5	0.431532092	1	1	5.207106781	1	442
1	443	K136Q_I_01.czi	\\hih-fileserver.neurologie.uni-tuebingen.de\HIH\Public\Jorge\Immunofluorescence\Cell profiler\Exp.267\24h	1	0	1	1	0	1	443
1	444	K136Q_I_01.czi	\\hih-fileserver.neurologie.uni-tuebingen.de\HIH\Public\Jorge\Immunofluorescence\Cell profiler\Exp.267\24h	4	0.318309886	1	1	4	1	444
1	445	K136Q_I_01.czi	\\hih-fileserver.neurologie.uni-tuebingen.de\HIH\Public\Jorge\Immunofluorescence\Cell profiler\Exp.267\24h	5	0.502917563	1	1	5.621320344	0.833333333	445
1	446	K136Q_I_01.czi	\\hih-fileserver.neurologie.uni-tuebingen.de\HIH\Public\Jorge\Immunofluorescence\Cell profiler\Exp.267\24h	3	0.309207662	1	1	3.414213562	1	446
1	447	K136Q_I_01.czi	\\hih-fileserver.neurologie.uni-tuebingen.de\HIH\Public\Jorge\Immunofluorescence\Cell profiler\Exp.267\24h	19	0.7811562	2	1.275928457	13.65685425	0.95	447
1	448	K136Q_I_01.czi	\\hih-fileserver.neurologie.uni-tuebingen.de\HIH\Public\Jorge\Immunofluorescence\Cell profiler\Exp.267\24h	27	0.834667348	2.828427125	1.403441564	16.82842712	1	448
1	449	K136Q_I_01.czi	\\hih-fileserver.neurologie.uni-tuebingen.de\HIH\Public\Jorge\Immunofluorescence\Cell profiler\Exp.267\24h	2	0	1	1	0	1	449
1	450	K136Q_I_01.czi	\\hih-fileserver.neurologie.uni-tuebingen.de\HIH\Public\Jorge\Immunofluorescence\Cell profiler\Exp.267\24h	7	0.530070278	1.414213562	1.059173366	6.828427125	1	450
1	451	K136Q_I_01.czi	\\hih-fileserver.neurologie.uni-tuebingen.de\HIH\Public\Jorge\Immunofluorescence\Cell profiler\Exp.267\24h	1	0	1	1	0	1	451
1	452	K136Q_I_01.czi	\\hih-fileserver.neurologie.uni-tuebingen.de\HIH\Public\Jorge\Immunofluorescence\Cell profiler\Exp.267\24h	3	0.309207662	1	1	3.414213562	1	452
1	453	K136Q_I_01.czi	\\hih-fileserver.neurologie.uni-tuebingen.de\HIH\Public\Jorge\Immunofluorescence\Cell profiler\Exp.267\24h	11	0.6746349	1.414213562	1.112967335	9.656854249	1	453
1	454	K136Q_I_01.czi	\\hih-fileserver.neurologie.uni-tuebingen.de\HIH\Public\Jorge\Immunofluorescence\Cell profiler\Exp.267\24h	13	0.71775717	2	1.185708736	10.82842712	0.928571429	454
1	455	K136Q_I_01.czi	\\hih-fileserver.neurologie.uni-tuebingen.de\HIH\Public\Jorge\Immunofluorescence\Cell profiler\Exp.267\24h	12	0.618415325	1.414213562	1.138071187	9.656854249	1	455
1	456	K136Q_I_01.czi	\\hih-fileserver.neurologie.uni-tuebingen.de\HIH\Public\Jorge\Immunofluorescence\Cell profiler\Exp.267\24h	3	0.309207662	1	1	3.414213562	1	456
1	457	K136Q_I_01.czi	\\hih-fileserver.neurologie.uni-tuebingen.de\HIH\Public\Jorge\Immunofluorescence\Cell profiler\Exp.267\24h	7	0.498403743	1	1	6.621320344	0.875	457
1	458	K136Q_I_01.czi	\\hih-fileserver.neurologie.uni-tuebingen.de\HIH\Public\Jorge\Immunofluorescence\Cell profiler\Exp.267\24h	13	0.64220053	2	1.172510822	10.24264069	1	458
1	459	K136Q_I_01.czi	\\hih-fileserver.neurologie.uni-tuebingen.de\HIH\Public\Jorge\Immunofluorescence\Cell profiler\Exp.267\24h	8	0.546802299	1.414213562	1.051776695	7.414213562	1	459
1	460	K136Q_I_01.czi	\\hih-fileserver.neurologie.uni-tuebingen.de\HIH\Public\Jorge\Immunofluorescence\Cell profiler\Exp.267\24h	13	0.64220053	2	1.172510822	10.24264069	1	460
1	461	K136Q_I_01.czi	\\hih-fileserver.neurologie.uni-tuebingen.de\HIH\Public\Jorge\Immunofluorescence\Cell profiler\Exp.267\24h	3	0.309207662	1	1	3.414213562	1	461
1	462	K136Q_I_01.czi	\\hih-fileserver.neurologie.uni-tuebingen.de\HIH\Public\Jorge\Immunofluorescence\Cell profiler\Exp.267\24h	5	0.431532092	1	1	5.207106781	1	462
1	463	K136Q_I_01.czi	\\hih-fileserver.neurologie.uni-tuebingen.de\HIH\Public\Jorge\Immunofluorescence\Cell profiler\Exp.267\24h	3	0.309207662	1	1	3.414213562	1	463
1	464	K136Q_I_01.czi	\\hih-fileserver.neurologie.uni-tuebingen.de\HIH\Public\Jorge\Immunofluorescence\Cell profiler\Exp.267\24h	4	0.318309886	1	1	4	1	464
1	465	K136Q_I_01.czi	\\hih-fileserver.neurologie.uni-tuebingen.de\HIH\Public\Jorge\Immunofluorescence\Cell profiler\Exp.267\24h	1	0	1	1	0	1	465
1	466	K136Q_I_01.czi	\\hih-fileserver.neurologie.uni-tuebingen.de\HIH\Public\Jorge\Immunofluorescence\Cell profiler\Exp.267\24h	90	1.208536438	4.123105626	1.91964731	36.97056275	0.9375	466
1	467	K136Q_I_01.czi	\\hih-fileserver.neurologie.uni-tuebingen.de\HIH\Public\Jorge\Immunofluorescence\Cell profiler\Exp.267\24h	34	1.205234698	2.828427125	1.346642484	22.69238816	0.85	467
