# Supplementary material for: Sirtuin-1 sensitive lysine-136 acetylation drives phase separation and pathological aggregation of TDP-43
Source: Nat Commun. 2022 Mar 9;13:1223. doi: 10.1038/s41467-022-28822-7 (PMC8907366; doi:10.1038/s41467-022-28822-7)
Supplement: Supplementary file 7 — Source Data [file 41467_2022_28822_MOESM7_ESM.zip › Figure 5E data/Measures 1/K136Q_01_24h_Measures/Object relationships.csv]

Module	Module Number	Relationship	First Object Name	First Image Number	First Object Number	Second Object Name	Second Image Number	Second Object Number
RelateObjects	13	Parent	Nuclei	1	1	EditedAggregates	1	1
RelateObjects	13	Parent	Nuclei	1	1	EditedAggregates	1	2
RelateObjects	13	Parent	Nuclei	1	1	EditedAggregates	1	3
RelateObjects	13	Parent	Nuclei	1	1	EditedAggregates	1	4
RelateObjects	13	Parent	Nuclei	1	1	EditedAggregates	1	5
RelateObjects	13	Parent	Nuclei	1	1	EditedAggregates	1	6
RelateObjects	13	Parent	Nuclei	1	1	EditedAggregates	1	7
RelateObjects	13	Parent	Nuclei	1	1	EditedAggregates	1	8
RelateObjects	13	Parent	Nuclei	1	1	EditedAggregates	1	9
RelateObjects	13	Parent	Nuclei	1	1	EditedAggregates	1	10
RelateObjects	13	Parent	Nuclei	1	1	EditedAggregates	1	11
RelateObjects	13	Parent	Nuclei	1	1	EditedAggregates	1	12
RelateObjects	13	Parent	Nuclei	1	1	EditedAggregates	1	13
RelateObjects	13	Parent	Nuclei	1	1	EditedAggregates	1	14
RelateObjects	13	Parent	Nuclei	1	1	EditedAggregates	1	15
RelateObjects	13	Parent	Nuclei	1	1	EditedAggregates	1	16
RelateObjects	13	Parent	Nuclei	1	1	EditedAggregates	1	17
RelateObjects	13	Parent	Nuclei	1	1	EditedAggregates	1	18
RelateObjects	13	Parent	Nuclei	1	1	EditedAggregates	1	19
RelateObjects	13	Parent	Nuclei	1	1	EditedAggregates	1	20
RelateObjects	13	Parent	Nuclei	1	1	EditedAggregates	1	21
RelateObjects	13	Parent	Nuclei	1	1	EditedAggregates	1	22
RelateObjects	13	Parent	Nuclei	1	1	EditedAggregates	1	23
RelateObjects	13	Parent	Nuclei	1	1	EditedAggregates	1	24
RelateObjects	13	Parent	Nuclei	1	1	EditedAggregates	1	25
RelateObjects	13	Parent	Nuclei	1	1	EditedAggregates	1	26
RelateObjects	13	Parent	Nuclei	1	1	EditedAggregates	1	27
RelateObjects	13	Parent	Nuclei	1	1	EditedAggregates	1	28
RelateObjects	13	Parent	Nuclei	1	1	EditedAggregates	1	29
RelateObjects	13	Parent	Nuclei	1	1	EditedAggregates	1	30
RelateObjects	13	Parent	Nuclei	1	1	EditedAggregates	1	31
RelateObjects	13	Parent	Nuclei	1	1	EditedAggregates	1	32
RelateObjects	13	Parent	Nuclei	1	1	EditedAggregates	1	33
RelateObjects	13	Parent	Nuclei	1	1	EditedAggregates	1	34
RelateObjects	13	Parent	Nuclei	1	1	EditedAggregates	1	35
RelateObjects	13	Parent	Nuclei	1	1	EditedAggregates	1	36
RelateObjects	13	Parent	Nuclei	1	1	EditedAggregates	1	37
RelateObjects	13	Parent	Nuclei	1	1	EditedAggregates	1	38
RelateObjects	13	Parent	Nuclei	1	1	EditedAggregates	1	39
RelateObjects	13	Parent	Nuclei	1	1	EditedAggregates	1	40
RelateObjects	13	Parent	Nuclei	1	1	EditedAggregates	1	41
RelateObjects	13	Parent	Nuclei	1	1	EditedAggregates	1	42
RelateObjects	13	Parent	Nuclei	1	1	EditedAggregates	1	43
RelateObjects	13	Parent	Nuclei	1	1	EditedAggregates	1	44
RelateObjects	13	Parent	Nuclei	1	1	EditedAggregates	1	45
RelateObjects	13	Parent	Nuclei	1	1	EditedAggregates	1	46
RelateObjects	13	Parent	Nuclei	1	1	EditedAggregates	1	47
RelateObjects	13	Parent	Nuclei	1	1	EditedAggregates	1	48
RelateObjects	13	Parent	Nuclei	1	1	EditedAggregates	1	49
RelateObjects	13	Parent	Nuclei	1	1	EditedAggregates	1	50
RelateObjects	13	Parent	Nuclei	1	1	EditedAggregates	1	51
RelateObjects	13	Parent	Nuclei	1	1	EditedAggregates	1	52
RelateObjects	13	Parent	Nuclei	1	2	EditedAggregates	1	53
RelateObjects	13	Parent	Nuclei	1	2	EditedAggregates	1	54
RelateObjects	13	Parent	Nuclei	1	2	EditedAggregates	1	55
RelateObjects	13	Parent	Nuclei	1	2	EditedAggregates	1	56
RelateObjects	13	Parent	Nuclei	1	2	EditedAggregates	1	57
RelateObjects	13	Parent	Nuclei	1	2	EditedAggregates	1	58
RelateObjects	13	Parent	Nuclei	1	2	EditedAggregates	1	59
RelateObjects	13	Parent	Nuclei	1	2	EditedAggregates	1	60
RelateObjects	13	Parent	Nuclei	1	2	EditedAggregates	1	61
RelateObjects	13	Parent	Nuclei	1	2	EditedAggregates	1	62
RelateObjects	13	Parent	Nuclei	1	2	EditedAggregates	1	63
RelateObjects	13	Parent	Nuclei	1	2	EditedAggregates	1	64
RelateObjects	13	Parent	Nuclei	1	2	EditedAggregates	1	65
RelateObjects	13	Parent	Nuclei	1	2	EditedAggregates	1	66
RelateObjects	13	Parent	Nuclei	1	2	EditedAggregates	1	67
RelateObjects	13	Parent	Nuclei	1	2	EditedAggregates	1	68
RelateObjects	13	Parent	Nuclei	1	2	EditedAggregates	1	69
RelateObjects	13	Parent	Nuclei	1	2	EditedAggregates	1	70
RelateObjects	13	Parent	Nuclei	1	2	EditedAggregates	1	71
RelateObjects	13	Parent	Nuclei	1	2	EditedAggregates	1	72
RelateObjects	13	Parent	Nuclei	1	2	EditedAggregates	1	73
RelateObjects	13	Parent	Nuclei	1	2	EditedAggregates	1	74
RelateObjects	13	Parent	Nuclei	1	2	EditedAggregates	1	75
RelateObjects	13	Parent	Nuclei	1	2	EditedAggregates	1	76
RelateObjects	13	Parent	Nuclei	1	2	EditedAggregates	1	77
RelateObjects	13	Parent	Nuclei	1	2	EditedAggregates	1	78
RelateObjects	13	Parent	Nuclei	1	2	EditedAggregates	1	79
RelateObjects	13	Parent	Nuclei	1	2	EditedAggregates	1	80
RelateObjects	13	Parent	Nuclei	1	2	EditedAggregates	1	81
RelateObjects	13	Parent	Nuclei	1	2	EditedAggregates	1	82
RelateObjects	13	Parent	Nuclei	1	2	EditedAggregates	1	83
RelateObjects	13	Parent	Nuclei	1	2	EditedAggregates	1	84
RelateObjects	13	Parent	Nuclei	1	2	EditedAggregates	1	85
RelateObjects	13	Parent	Nuclei	1	2	EditedAggregates	1	86
RelateObjects	13	Parent	Nuclei	1	2	EditedAggregates	1	87
RelateObjects	13	Parent	Nuclei	1	2	EditedAggregates	1	88
RelateObjects	13	Parent	Nuclei	1	2	EditedAggregates	1	89
RelateObjects	13	Parent	Nuclei	1	2	EditedAggregates	1	90
RelateObjects	13	Parent	Nuclei	1	2	EditedAggregates	1	91
RelateObjects	13	Parent	Nuclei	1	2	EditedAggregates	1	92
RelateObjects	13	Parent	Nuclei	1	2	EditedAggregates	1	93
RelateObjects	13	Parent	Nuclei	1	2	EditedAggregates	1	94
RelateObjects	13	Parent	Nuclei	1	2	EditedAggregates	1	95
RelateObjects	13	Parent	Nuclei	1	2	EditedAggregates	1	96
RelateObjects	13	Parent	Nuclei	1	2	EditedAggregates	1	97
RelateObjects	13	Parent	Nuclei	1	2	EditedAggregates	1	98
RelateObjects	13	Parent	Nuclei	1	2	EditedAggregates	1	99
RelateObjects	13	Parent	Nuclei	1	2	EditedAggregates	1	100
RelateObjects	13	Parent	Nuclei	1	2	EditedAggregates	1	101
RelateObjects	13	Parent	Nuclei	1	2	EditedAggregates	1	102
RelateObjects	13	Parent	Nuclei	1	2	EditedAggregates	1	103
RelateObjects	13	Parent	Nuclei	1	2	EditedAggregates	1	104
RelateObjects	13	Parent	Nuclei	1	2	EditedAggregates	1	105
RelateObjects	13	Parent	Nuclei	1	2	EditedAggregates	1	106
RelateObjects	13	Parent	Nuclei	1	2	EditedAggregates	1	107
RelateObjects	13	Parent	Nuclei	1	2	EditedAggregates	1	108
RelateObjects	13	Parent	Nuclei	1	2	EditedAggregates	1	109
RelateObjects	13	Parent	Nuclei	1	2	EditedAggregates	1	110
RelateObjects	13	Parent	Nuclei	1	2	EditedAggregates	1	111
RelateObjects	13	Parent	Nuclei	1	2	EditedAggregates	1	112
RelateObjects	13	Parent	Nuclei	1	2	EditedAggregates	1	113
RelateObjects	13	Parent	Nuclei	1	2	EditedAggregates	1	114
RelateObjects	13	Parent	Nuclei	1	2	EditedAggregates	1	115
RelateObjects	13	Parent	Nuclei	1	2	EditedAggregates	1	116
RelateObjects	13	Parent	Nuclei	1	2	EditedAggregates	1	117
RelateObjects	13	Parent	Nuclei	1	2	EditedAggregates	1	118
RelateObjects	13	Parent	Nuclei	1	2	EditedAggregates	1	119
RelateObjects	13	Parent	Nuclei	1	2	EditedAggregates	1	120
RelateObjects	13	Parent	Nuclei	1	2	EditedAggregates	1	121
RelateObjects	13	Parent	Nuclei	1	2	EditedAggregates	1	122
RelateObjects	13	Parent	Nuclei	1	2	EditedAggregates	1	123
RelateObjects	13	Parent	Nuclei	1	2	EditedAggregates	1	124
RelateObjects	13	Parent	Nuclei	1	2	EditedAggregates	1	125
RelateObjects	13	Parent	Nuclei	1	2	EditedAggregates	1	126
RelateObjects	13	Parent	Nuclei	1	2	EditedAggregates	1	127
RelateObjects	13	Parent	Nuclei	1	2	EditedAggregates	1	128
RelateObjects	13	Parent	Nuclei	1	2	EditedAggregates	1	129
RelateObjects	13	Parent	Nuclei	1	2	EditedAggregates	1	130
RelateObjects	13	Parent	Nuclei	1	2	EditedAggregates	1	131
RelateObjects	13	Parent	Nuclei	1	2	EditedAggregates	1	132
RelateObjects	13	Parent	Nuclei	1	2	EditedAggregates	1	133
RelateObjects	13	Parent	Nuclei	1	2	EditedAggregates	1	134
RelateObjects	13	Parent	Nuclei	1	2	EditedAggregates	1	135
RelateObjects	13	Parent	Nuclei	1	2	EditedAggregates	1	136
RelateObjects	13	Parent	Nuclei	1	2	EditedAggregates	1	137
RelateObjects	13	Parent	Nuclei	1	2	EditedAggregates	1	138
RelateObjects	13	Parent	Nuclei	1	2	EditedAggregates	1	139
RelateObjects	13	Parent	Nuclei	1	2	EditedAggregates	1	140
RelateObjects	13	Parent	Nuclei	1	2	EditedAggregates	1	141
RelateObjects	13	Parent	Nuclei	1	2	EditedAggregates	1	142
RelateObjects	13	Parent	Nuclei	1	2	EditedAggregates	1	143
RelateObjects	13	Parent	Nuclei	1	2	EditedAggregates	1	144
RelateObjects	13	Parent	Nuclei	1	2	EditedAggregates	1	145
RelateObjects	13	Parent	Nuclei	1	2	EditedAggregates	1	146
RelateObjects	13	Parent	Nuclei	1	2	EditedAggregates	1	147
RelateObjects	13	Parent	Nuclei	1	2	EditedAggregates	1	148
RelateObjects	13	Parent	Nuclei	1	2	EditedAggregates	1	149
RelateObjects	13	Parent	Nuclei	1	2	EditedAggregates	1	150
RelateObjects	13	Parent	Nuclei	1	2	EditedAggregates	1	151
RelateObjects	13	Parent	Nuclei	1	2	EditedAggregates	1	152
RelateObjects	13	Parent	Nuclei	1	2	EditedAggregates	1	153
RelateObjects	13	Parent	Nuclei	1	2	EditedAggregates	1	154
RelateObjects	13	Parent	Nuclei	1	2	EditedAggregates	1	155
RelateObjects	13	Parent	Nuclei	1	2	EditedAggregates	1	156
RelateObjects	13	Parent	Nuclei	1	2	EditedAggregates	1	157
RelateObjects	13	Parent	Nuclei	1	2	EditedAggregates	1	158
RelateObjects	13	Parent	Nuclei	1	2	EditedAggregates	1	159
RelateObjects	13	Parent	Nuclei	1	2	EditedAggregates	1	160
RelateObjects	13	Parent	Nuclei	1	2	EditedAggregates	1	161
RelateObjects	13	Parent	Nuclei	1	2	EditedAggregates	1	162
RelateObjects	13	Parent	Nuclei	1	2	EditedAggregates	1	163
RelateObjects	13	Parent	Nuclei	1	2	EditedAggregates	1	164
RelateObjects	13	Parent	Nuclei	1	2	EditedAggregates	1	165
RelateObjects	13	Parent	Nuclei	1	2	EditedAggregates	1	166
RelateObjects	13	Parent	Nuclei	1	2	EditedAggregates	1	167
RelateObjects	13	Parent	Nuclei	1	2	EditedAggregates	1	168
RelateObjects	13	Parent	Nuclei	1	2	EditedAggregates	1	169
RelateObjects	13	Parent	Nuclei	1	2	EditedAggregates	1	170
RelateObjects	13	Parent	Nuclei	1	2	EditedAggregates	1	171
RelateObjects	13	Parent	Nuclei	1	2	EditedAggregates	1	172
RelateObjects	13	Parent	Nuclei	1	3	EditedAggregates	1	173
RelateObjects	13	Parent	Nuclei	1	3	EditedAggregates	1	174
RelateObjects	13	Parent	Nuclei	1	3	EditedAggregates	1	175
RelateObjects	13	Parent	Nuclei	1	3	EditedAggregates	1	176
RelateObjects	13	Parent	Nuclei	1	3	EditedAggregates	1	177
RelateObjects	13	Parent	Nuclei	1	3	EditedAggregates	1	178
RelateObjects	13	Parent	Nuclei	1	3	EditedAggregates	1	179
RelateObjects	13	Parent	Nuclei	1	3	EditedAggregates	1	180
RelateObjects	13	Parent	Nuclei	1	3	EditedAggregates	1	181
RelateObjects	13	Parent	Nuclei	1	3	EditedAggregates	1	182
RelateObjects	13	Parent	Nuclei	1	3	EditedAggregates	1	183
RelateObjects	13	Parent	Nuclei	1	3	EditedAggregates	1	184
RelateObjects	13	Parent	Nuclei	1	3	EditedAggregates	1	185
RelateObjects	13	Parent	Nuclei	1	3	EditedAggregates	1	186
RelateObjects	13	Parent	Nuclei	1	3	EditedAggregates	1	187
RelateObjects	13	Parent	Nuclei	1	3	EditedAggregates	1	188
RelateObjects	13	Parent	Nuclei	1	3	EditedAggregates	1	189
RelateObjects	13	Parent	Nuclei	1	3	EditedAggregates	1	190
RelateObjects	13	Parent	Nuclei	1	3	EditedAggregates	1	191
RelateObjects	13	Parent	Nuclei	1	3	EditedAggregates	1	192
RelateObjects	13	Parent	Nuclei	1	4	EditedAggregates	1	193
RelateObjects	13	Parent	Nuclei	1	4	EditedAggregates	1	194
RelateObjects	13	Parent	Nuclei	1	4	EditedAggregates	1	195
RelateObjects	13	Parent	Nuclei	1	4	EditedAggregates	1	196
RelateObjects	13	Parent	Nuclei	1	4	EditedAggregates	1	197
RelateObjects	13	Parent	Nuclei	1	4	EditedAggregates	1	198
RelateObjects	13	Parent	Nuclei	1	4	EditedAggregates	1	199
RelateObjects	13	Parent	Nuclei	1	4	EditedAggregates	1	200
RelateObjects	13	Parent	Nuclei	1	4	EditedAggregates	1	201
RelateObjects	13	Parent	Nuclei	1	4	EditedAggregates	1	202
RelateObjects	13	Parent	Nuclei	1	4	EditedAggregates	1	203
RelateObjects	13	Parent	Nuclei	1	5	EditedAggregates	1	204
RelateObjects	13	Parent	Nuclei	1	5	EditedAggregates	1	205
RelateObjects	13	Parent	Nuclei	1	4	EditedAggregates	1	206
RelateObjects	13	Parent	Nuclei	1	4	EditedAggregates	1	207
RelateObjects	13	Parent	Nuclei	1	5	EditedAggregates	1	208
RelateObjects	13	Parent	Nuclei	1	4	EditedAggregates	1	209
RelateObjects	13	Parent	Nuclei	1	5	EditedAggregates	1	210
RelateObjects	13	Parent	Nuclei	1	4	EditedAggregates	1	211
RelateObjects	13	Parent	Nuclei	1	5	EditedAggregates	1	212
RelateObjects	13	Parent	Nuclei	1	5	EditedAggregates	1	213
RelateObjects	13	Parent	Nuclei	1	5	EditedAggregates	1	214
RelateObjects	13	Parent	Nuclei	1	4	EditedAggregates	1	215
RelateObjects	13	Parent	Nuclei	1	5	EditedAggregates	1	216
RelateObjects	13	Parent	Nuclei	1	5	EditedAggregates	1	217
RelateObjects	13	Parent	Nuclei	1	5	EditedAggregates	1	218
RelateObjects	13	Parent	Nuclei	1	5	EditedAggregates	1	219
RelateObjects	13	Parent	Nuclei	1	5	EditedAggregates	1	220
RelateObjects	13	Parent	Nuclei	1	4	EditedAggregates	1	221
RelateObjects	13	Parent	Nuclei	1	4	EditedAggregates	1	222
RelateObjects	13	Parent	Nuclei	1	5	EditedAggregates	1	223
RelateObjects	13	Parent	Nuclei	1	5	EditedAggregates	1	224
RelateObjects	13	Parent	Nuclei	1	5	EditedAggregates	1	225
RelateObjects	13	Parent	Nuclei	1	4	EditedAggregates	1	226
RelateObjects	13	Parent	Nuclei	1	4	EditedAggregates	1	227
RelateObjects	13	Parent	Nuclei	1	5	EditedAggregates	1	228
RelateObjects	13	Parent	Nuclei	1	5	EditedAggregates	1	229
RelateObjects	13	Parent	Nuclei	1	5	EditedAggregates	1	230
RelateObjects	13	Parent	Nuclei	1	5	EditedAggregates	1	231
RelateObjects	13	Parent	Nuclei	1	5	EditedAggregates	1	232
RelateObjects	13	Parent	Nuclei	1	4	EditedAggregates	1	233
RelateObjects	13	Parent	Nuclei	1	5	EditedAggregates	1	234
RelateObjects	13	Parent	Nuclei	1	5	EditedAggregates	1	235
RelateObjects	13	Parent	Nuclei	1	5	EditedAggregates	1	236
RelateObjects	13	Parent	Nuclei	1	5	EditedAggregates	1	237
RelateObjects	13	Parent	Nuclei	1	5	EditedAggregates	1	238
RelateObjects	13	Parent	Nuclei	1	5	EditedAggregates	1	239
RelateObjects	13	Parent	Nuclei	1	5	EditedAggregates	1	240
RelateObjects	13	Parent	Nuclei	1	5	EditedAggregates	1	241
RelateObjects	13	Parent	Nuclei	1	4	EditedAggregates	1	242
RelateObjects	13	Parent	Nuclei	1	5	EditedAggregates	1	243
RelateObjects	13	Parent	Nuclei	1	4	EditedAggregates	1	244
RelateObjects	13	Parent	Nuclei	1	5	EditedAggregates	1	245
RelateObjects	13	Parent	Nuclei	1	5	EditedAggregates	1	246
RelateObjects	13	Parent	Nuclei	1	5	EditedAggregates	1	247
RelateObjects	13	Parent	Nuclei	1	5	EditedAggregates	1	248
RelateObjects	13	Parent	Nuclei	1	5	EditedAggregates	1	249
RelateObjects	13	Parent	Nuclei	1	5	EditedAggregates	1	250
RelateObjects	13	Parent	Nuclei	1	5	EditedAggregates	1	251
RelateObjects	13	Parent	Nuclei	1	5	EditedAggregates	1	252
RelateObjects	13	Parent	Nuclei	1	5	EditedAggregates	1	253
RelateObjects	13	Parent	Nuclei	1	5	EditedAggregates	1	254
RelateObjects	13	Parent	Nuclei	1	5	EditedAggregates	1	255
RelateObjects	13	Parent	Nuclei	1	5	EditedAggregates	1	256
RelateObjects	13	Parent	Nuclei	1	5	EditedAggregates	1	257
RelateObjects	13	Parent	Nuclei	1	5	EditedAggregates	1	258
RelateObjects	13	Parent	Nuclei	1	5	EditedAggregates	1	259
RelateObjects	13	Parent	Nuclei	1	5	EditedAggregates	1	260
RelateObjects	13	Parent	Nuclei	1	5	EditedAggregates	1	261
RelateObjects	13	Parent	Nuclei	1	5	EditedAggregates	1	262
RelateObjects	13	Parent	Nuclei	1	5	EditedAggregates	1	263
RelateObjects	13	Parent	Nuclei	1	5	EditedAggregates	1	264
RelateObjects	13	Parent	Nuclei	1	4	EditedAggregates	1	265
RelateObjects	13	Parent	Nuclei	1	5	EditedAggregates	1	266
RelateObjects	13	Parent	Nuclei	1	4	EditedAggregates	1	267
RelateObjects	13	Parent	Nuclei	1	4	EditedAggregates	1	268
RelateObjects	13	Parent	Nuclei	1	5	EditedAggregates	1	269
RelateObjects	13	Parent	Nuclei	1	4	EditedAggregates	1	270
RelateObjects	13	Parent	Nuclei	1	5	EditedAggregates	1	271
RelateObjects	13	Parent	Nuclei	1	5	EditedAggregates	1	272
RelateObjects	13	Parent	Nuclei	1	5	EditedAggregates	1	273
RelateObjects	13	Parent	Nuclei	1	5	EditedAggregates	1	274
RelateObjects	13	Parent	Nuclei	1	4	EditedAggregates	1	275
RelateObjects	13	Parent	Nuclei	1	5	EditedAggregates	1	276
RelateObjects	13	Parent	Nuclei	1	5	EditedAggregates	1	277
RelateObjects	13	Parent	Nuclei	1	5	EditedAggregates	1	278
RelateObjects	13	Parent	Nuclei	1	5	EditedAggregates	1	279
RelateObjects	13	Parent	Nuclei	1	5	EditedAggregates	1	280
RelateObjects	13	Parent	Nuclei	1	5	EditedAggregates	1	281
RelateObjects	13	Parent	Nuclei	1	5	EditedAggregates	1	282
RelateObjects	13	Parent	Nuclei	1	4	EditedAggregates	1	283
RelateObjects	13	Parent	Nuclei	1	5	EditedAggregates	1	284
RelateObjects	13	Parent	Nuclei	1	5	EditedAggregates	1	285
RelateObjects	13	Parent	Nuclei	1	5	EditedAggregates	1	286
RelateObjects	13	Parent	Nuclei	1	5	EditedAggregates	1	287
RelateObjects	13	Parent	Nuclei	1	5	EditedAggregates	1	288
RelateObjects	13	Parent	Nuclei	1	5	EditedAggregates	1	289
RelateObjects	13	Parent	Nuclei	1	5	EditedAggregates	1	290
RelateObjects	13	Parent	Nuclei	1	5	EditedAggregates	1	291
RelateObjects	13	Parent	Nuclei	1	5	EditedAggregates	1	292
RelateObjects	13	Parent	Nuclei	1	5	EditedAggregates	1	293
RelateObjects	13	Parent	Nuclei	1	4	EditedAggregates	1	294
RelateObjects	13	Parent	Nuclei	1	5	EditedAggregates	1	295
RelateObjects	13	Parent	Nuclei	1	5	EditedAggregates	1	296
RelateObjects	13	Parent	Nuclei	1	5	EditedAggregates	1	297
RelateObjects	13	Parent	Nuclei	1	4	EditedAggregates	1	298
RelateObjects	13	Parent	Nuclei	1	5	EditedAggregates	1	299
RelateObjects	13	Parent	Nuclei	1	5	EditedAggregates	1	300
RelateObjects	13	Parent	Nuclei	1	5	EditedAggregates	1	301
RelateObjects	13	Parent	Nuclei	1	5	EditedAggregates	1	302
RelateObjects	13	Parent	Nuclei	1	4	EditedAggregates	1	303
RelateObjects	13	Parent	Nuclei	1	5	EditedAggregates	1	304
RelateObjects	13	Parent	Nuclei	1	4	EditedAggregates	1	305
RelateObjects	13	Parent	Nuclei	1	4	EditedAggregates	1	306
RelateObjects	13	Parent	Nuclei	1	5	EditedAggregates	1	307
RelateObjects	13	Parent	Nuclei	1	5	EditedAggregates	1	308
RelateObjects	13	Parent	Nuclei	1	5	EditedAggregates	1	309
RelateObjects	13	Parent	Nuclei	1	5	EditedAggregates	1	310
RelateObjects	13	Parent	Nuclei	1	5	EditedAggregates	1	311
RelateObjects	13	Parent	Nuclei	1	5	EditedAggregates	1	312
RelateObjects	13	Parent	Nuclei	1	5	EditedAggregates	1	313
RelateObjects	13	Parent	Nuclei	1	5	EditedAggregates	1	314
RelateObjects	13	Parent	Nuclei	1	5	EditedAggregates	1	315
RelateObjects	13	Parent	Nuclei	1	5	EditedAggregates	1	316
RelateObjects	13	Parent	Nuclei	1	5	EditedAggregates	1	317
RelateObjects	13	Parent	Nuclei	1	5	EditedAggregates	1	318
RelateObjects	13	Parent	Nuclei	1	5	EditedAggregates	1	319
RelateObjects	13	Parent	Nuclei	1	5	EditedAggregates	1	320
RelateObjects	13	Parent	Nuclei	1	5	EditedAggregates	1	321
RelateObjects	13	Parent	Nuclei	1	5	EditedAggregates	1	322
RelateObjects	13	Parent	Nuclei	1	4	EditedAggregates	1	323
RelateObjects	13	Parent	Nuclei	1	5	EditedAggregates	1	324
RelateObjects	13	Parent	Nuclei	1	5	EditedAggregates	1	325
RelateObjects	13	Parent	Nuclei	1	5	EditedAggregates	1	326
RelateObjects	13	Parent	Nuclei	1	5	EditedAggregates	1	327
RelateObjects	13	Parent	Nuclei	1	5	EditedAggregates	1	328
RelateObjects	13	Parent	Nuclei	1	5	EditedAggregates	1	329
RelateObjects	13	Parent	Nuclei	1	5	EditedAggregates	1	330
RelateObjects	13	Parent	Nuclei	1	5	EditedAggregates	1	331
RelateObjects	13	Parent	Nuclei	1	5	EditedAggregates	1	332
RelateObjects	13	Parent	Nuclei	1	5	EditedAggregates	1	333
RelateObjects	13	Parent	Nuclei	1	5	EditedAggregates	1	334
RelateObjects	13	Parent	Nuclei	1	5	EditedAggregates	1	335
RelateObjects	13	Parent	Nuclei	1	5	EditedAggregates	1	336
RelateObjects	13	Parent	Nuclei	1	5	EditedAggregates	1	337
RelateObjects	13	Parent	Nuclei	1	5	EditedAggregates	1	338
RelateObjects	13	Parent	Nuclei	1	5	EditedAggregates	1	339
RelateObjects	13	Parent	Nuclei	1	5	EditedAggregates	1	340
RelateObjects	13	Parent	Nuclei	1	5	EditedAggregates	1	341
RelateObjects	13	Parent	Nuclei	1	6	EditedAggregates	1	342
RelateObjects	13	Parent	Nuclei	1	6	EditedAggregates	1	343
RelateObjects	13	Parent	Nuclei	1	6	EditedAggregates	1	344
RelateObjects	13	Parent	Nuclei	1	6	EditedAggregates	1	345
RelateObjects	13	Parent	Nuclei	1	6	EditedAggregates	1	346
RelateObjects	13	Parent	Nuclei	1	6	EditedAggregates	1	347
RelateObjects	13	Parent	Nuclei	1	6	EditedAggregates	1	348
RelateObjects	13	Parent	Nuclei	1	6	EditedAggregates	1	349
RelateObjects	13	Parent	Nuclei	1	6	EditedAggregates	1	350
RelateObjects	13	Parent	Nuclei	1	6	EditedAggregates	1	351
RelateObjects	13	Parent	Nuclei	1	6	EditedAggregates	1	352
RelateObjects	13	Parent	Nuclei	1	6	EditedAggregates	1	353
RelateObjects	13	Parent	Nuclei	1	6	EditedAggregates	1	354
RelateObjects	13	Parent	Nuclei	1	6	EditedAggregates	1	355
RelateObjects	13	Parent	Nuclei	1	6	EditedAggregates	1	356
RelateObjects	13	Parent	Nuclei	1	6	EditedAggregates	1	357
RelateObjects	13	Parent	Nuclei	1	6	EditedAggregates	1	358
RelateObjects	13	Parent	Nuclei	1	6	EditedAggregates	1	359
RelateObjects	13	Parent	Nuclei	1	6	EditedAggregates	1	360
RelateObjects	13	Parent	Nuclei	1	6	EditedAggregates	1	361
RelateObjects	13	Parent	Nuclei	1	6	EditedAggregates	1	362
RelateObjects	13	Parent	Nuclei	1	6	EditedAggregates	1	363
RelateObjects	13	Parent	Nuclei	1	6	EditedAggregates	1	364
RelateObjects	13	Parent	Nuclei	1	6	EditedAggregates	1	365
RelateObjects	13	Parent	Nuclei	1	6	EditedAggregates	1	366
RelateObjects	13	Parent	Nuclei	1	6	EditedAggregates	1	367
RelateObjects	13	Parent	Nuclei	1	6	EditedAggregates	1	368
RelateObjects	13	Parent	Nuclei	1	6	EditedAggregates	1	369
RelateObjects	13	Parent	Nuclei	1	6	EditedAggregates	1	370
RelateObjects	13	Parent	Nuclei	1	6	EditedAggregates	1	371
RelateObjects	13	Parent	Nuclei	1	6	EditedAggregates	1	372
RelateObjects	13	Parent	Nuclei	1	6	EditedAggregates	1	373
RelateObjects	13	Parent	Nuclei	1	6	EditedAggregates	1	374
RelateObjects	13	Parent	Nuclei	1	6	EditedAggregates	1	375
RelateObjects	13	Parent	Nuclei	1	6	EditedAggregates	1	376
RelateObjects	13	Parent	Nuclei	1	6	EditedAggregates	1	377
RelateObjects	13	Parent	Nuclei	1	6	EditedAggregates	1	378
RelateObjects	13	Parent	Nuclei	1	6	EditedAggregates	1	379
RelateObjects	13	Parent	Nuclei	1	6	EditedAggregates	1	380
RelateObjects	13	Parent	Nuclei	1	6	EditedAggregates	1	381
RelateObjects	13	Parent	Nuclei	1	6	EditedAggregates	1	382
RelateObjects	13	Parent	Nuclei	1	6	EditedAggregates	1	383
RelateObjects	13	Parent	Nuclei	1	6	EditedAggregates	1	384
RelateObjects	13	Parent	Nuclei	1	6	EditedAggregates	1	385
RelateObjects	13	Parent	Nuclei	1	6	EditedAggregates	1	386
RelateObjects	13	Parent	Nuclei	1	6	EditedAggregates	1	387
RelateObjects	13	Parent	Nuclei	1	6	EditedAggregates	1	388
RelateObjects	13	Parent	Nuclei	1	6	EditedAggregates	1	389
RelateObjects	13	Parent	Nuclei	1	6	EditedAggregates	1	390
RelateObjects	13	Parent	Nuclei	1	6	EditedAggregates	1	391
RelateObjects	13	Parent	Nuclei	1	6	EditedAggregates	1	392
RelateObjects	13	Parent	Nuclei	1	6	EditedAggregates	1	393
RelateObjects	13	Parent	Nuclei	1	6	EditedAggregates	1	394
RelateObjects	13	Parent	Nuclei	1	6	EditedAggregates	1	395
RelateObjects	13	Parent	Nuclei	1	6	EditedAggregates	1	396
RelateObjects	13	Parent	Nuclei	1	6	EditedAggregates	1	397
RelateObjects	13	Parent	Nuclei	1	6	EditedAggregates	1	398
RelateObjects	13	Parent	Nuclei	1	6	EditedAggregates	1	399
RelateObjects	13	Parent	Nuclei	1	6	EditedAggregates	1	400
RelateObjects	13	Parent	Nuclei	1	6	EditedAggregates	1	401
RelateObjects	13	Parent	Nuclei	1	6	EditedAggregates	1	402
RelateObjects	13	Parent	Nuclei	1	6	EditedAggregates	1	403
RelateObjects	13	Parent	Nuclei	1	6	EditedAggregates	1	404
RelateObjects	13	Parent	Nuclei	1	6	EditedAggregates	1	405
RelateObjects	13	Parent	Nuclei	1	6	EditedAggregates	1	406
RelateObjects	13	Parent	Nuclei	1	6	EditedAggregates	1	407
RelateObjects	13	Parent	Nuclei	1	6	EditedAggregates	1	408
RelateObjects	13	Parent	Nuclei	1	6	EditedAggregates	1	409
RelateObjects	13	Parent	Nuclei	1	6	EditedAggregates	1	410
RelateObjects	13	Parent	Nuclei	1	6	EditedAggregates	1	411
RelateObjects	13	Parent	Nuclei	1	7	EditedAggregates	1	412
RelateObjects	13	Parent	Nuclei	1	7	EditedAggregates	1	413
RelateObjects	13	Parent	Nuclei	1	7	EditedAggregates	1	414
RelateObjects	13	Parent	Nuclei	1	7	EditedAggregates	1	415
RelateObjects	13	Parent	Nuclei	1	7	EditedAggregates	1	416
RelateObjects	13	Parent	Nuclei	1	7	EditedAggregates	1	417
RelateObjects	13	Parent	Nuclei	1	7	EditedAggregates	1	418
RelateObjects	13	Parent	Nuclei	1	7	EditedAggregates	1	419
RelateObjects	13	Parent	Nuclei	1	7	EditedAggregates	1	420
RelateObjects	13	Parent	Nuclei	1	7	EditedAggregates	1	421
RelateObjects	13	Parent	Nuclei	1	7	EditedAggregates	1	422
RelateObjects	13	Parent	Nuclei	1	7	EditedAggregates	1	423
RelateObjects	13	Parent	Nuclei	1	7	EditedAggregates	1	424
RelateObjects	13	Parent	Nuclei	1	7	EditedAggregates	1	425
RelateObjects	13	Parent	Nuclei	1	7	EditedAggregates	1	426
RelateObjects	13	Parent	Nuclei	1	7	EditedAggregates	1	427
RelateObjects	13	Parent	Nuclei	1	7	EditedAggregates	1	428
RelateObjects	13	Parent	Nuclei	1	7	EditedAggregates	1	429
RelateObjects	13	Parent	Nuclei	1	7	EditedAggregates	1	430
RelateObjects	13	Parent	Nuclei	1	10	EditedAggregates	1	431
RelateObjects	13	Parent	Nuclei	1	7	EditedAggregates	1	432
RelateObjects	13	Parent	Nuclei	1	10	EditedAggregates	1	433
RelateObjects	13	Parent	Nuclei	1	7	EditedAggregates	1	434
RelateObjects	13	Parent	Nuclei	1	9	EditedAggregates	1	435
RelateObjects	13	Parent	Nuclei	1	10	EditedAggregates	1	436
RelateObjects	13	Parent	Nuclei	1	10	EditedAggregates	1	437
RelateObjects	13	Parent	Nuclei	1	9	EditedAggregates	1	438
RelateObjects	13	Parent	Nuclei	1	9	EditedAggregates	1	439
RelateObjects	13	Parent	Nuclei	1	7	EditedAggregates	1	440
RelateObjects	13	Parent	Nuclei	1	9	EditedAggregates	1	441
RelateObjects	13	Parent	Nuclei	1	7	EditedAggregates	1	442
RelateObjects	13	Parent	Nuclei	1	10	EditedAggregates	1	443
RelateObjects	13	Parent	Nuclei	1	7	EditedAggregates	1	444
RelateObjects	13	Parent	Nuclei	1	7	EditedAggregates	1	445
RelateObjects	13	Parent	Nuclei	1	10	EditedAggregates	1	446
RelateObjects	13	Parent	Nuclei	1	9	EditedAggregates	1	447
RelateObjects	13	Parent	Nuclei	1	9	EditedAggregates	1	448
RelateObjects	13	Parent	Nuclei	1	10	EditedAggregates	1	449
RelateObjects	13	Parent	Nuclei	1	9	EditedAggregates	1	450
RelateObjects	13	Parent	Nuclei	1	8	EditedAggregates	1	451
RelateObjects	13	Parent	Nuclei	1	8	EditedAggregates	1	452
RelateObjects	13	Parent	Nuclei	1	8	EditedAggregates	1	453
RelateObjects	13	Parent	Nuclei	1	9	EditedAggregates	1	454
RelateObjects	13	Parent	Nuclei	1	9	EditedAggregates	1	455
RelateObjects	13	Parent	Nuclei	1	9	EditedAggregates	1	456
RelateObjects	13	Parent	Nuclei	1	9	EditedAggregates	1	457
RelateObjects	13	Parent	Nuclei	1	9	EditedAggregates	1	458
RelateObjects	13	Parent	Nuclei	1	9	EditedAggregates	1	459
RelateObjects	13	Parent	Nuclei	1	10	EditedAggregates	1	460
RelateObjects	13	Parent	Nuclei	1	9	EditedAggregates	1	461
RelateObjects	13	Parent	Nuclei	1	10	EditedAggregates	1	462
RelateObjects	13	Parent	Nuclei	1	8	EditedAggregates	1	463
RelateObjects	13	Parent	Nuclei	1	10	EditedAggregates	1	464
RelateObjects	13	Parent	Nuclei	1	10	EditedAggregates	1	465
RelateObjects	13	Parent	Nuclei	1	2	EditedAggregates	1	466
RelateObjects	13	Parent	Nuclei	1	2	EditedAggregates	1	467
RelateObjects	13	Child	EditedAggregates	1	1	Nuclei	1	1
RelateObjects	13	Child	EditedAggregates	1	2	Nuclei	1	1
RelateObjects	13	Child	EditedAggregates	1	3	Nuclei	1	1
RelateObjects	13	Child	EditedAggregates	1	4	Nuclei	1	1
RelateObjects	13	Child	EditedAggregates	1	5	Nuclei	1	1
RelateObjects	13	Child	EditedAggregates	1	6	Nuclei	1	1
RelateObjects	13	Child	EditedAggregates	1	7	Nuclei	1	1
RelateObjects	13	Child	EditedAggregates	1	8	Nuclei	1	1
RelateObjects	13	Child	EditedAggregates	1	9	Nuclei	1	1
RelateObjects	13	Child	EditedAggregates	1	10	Nuclei	1	1
RelateObjects	13	Child	EditedAggregates	1	11	Nuclei	1	1
RelateObjects	13	Child	EditedAggregates	1	12	Nuclei	1	1
RelateObjects	13	Child	EditedAggregates	1	13	Nuclei	1	1
RelateObjects	13	Child	EditedAggregates	1	14	Nuclei	1	1
RelateObjects	13	Child	EditedAggregates	1	15	Nuclei	1	1
RelateObjects	13	Child	EditedAggregates	1	16	Nuclei	1	1
RelateObjects	13	Child	EditedAggregates	1	17	Nuclei	1	1
RelateObjects	13	Child	EditedAggregates	1	18	Nuclei	1	1
RelateObjects	13	Child	EditedAggregates	1	19	Nuclei	1	1
RelateObjects	13	Child	EditedAggregates	1	20	Nuclei	1	1
RelateObjects	13	Child	EditedAggregates	1	21	Nuclei	1	1
RelateObjects	13	Child	EditedAggregates	1	22	Nuclei	1	1
RelateObjects	13	Child	EditedAggregates	1	23	Nuclei	1	1
RelateObjects	13	Child	EditedAggregates	1	24	Nuclei	1	1
RelateObjects	13	Child	EditedAggregates	1	25	Nuclei	1	1
RelateObjects	13	Child	EditedAggregates	1	26	Nuclei	1	1
RelateObjects	13	Child	EditedAggregates	1	27	Nuclei	1	1
RelateObjects	13	Child	EditedAggregates	1	28	Nuclei	1	1
RelateObjects	13	Child	EditedAggregates	1	29	Nuclei	1	1
RelateObjects	13	Child	EditedAggregates	1	30	Nuclei	1	1
RelateObjects	13	Child	EditedAggregates	1	31	Nuclei	1	1
RelateObjects	13	Child	EditedAggregates	1	32	Nuclei	1	1
RelateObjects	13	Child	EditedAggregates	1	33	Nuclei	1	1
RelateObjects	13	Child	EditedAggregates	1	34	Nuclei	1	1
RelateObjects	13	Child	EditedAggregates	1	35	Nuclei	1	1
RelateObjects	13	Child	EditedAggregates	1	36	Nuclei	1	1
RelateObjects	13	Child	EditedAggregates	1	37	Nuclei	1	1
RelateObjects	13	Child	EditedAggregates	1	38	Nuclei	1	1
RelateObjects	13	Child	EditedAggregates	1	39	Nuclei	1	1
RelateObjects	13	Child	EditedAggregates	1	40	Nuclei	1	1
RelateObjects	13	Child	EditedAggregates	1	41	Nuclei	1	1
RelateObjects	13	Child	EditedAggregates	1	42	Nuclei	1	1
RelateObjects	13	Child	EditedAggregates	1	43	Nuclei	1	1
RelateObjects	13	Child	EditedAggregates	1	44	Nuclei	1	1
RelateObjects	13	Child	EditedAggregates	1	45	Nuclei	1	1
RelateObjects	13	Child	EditedAggregates	1	46	Nuclei	1	1
RelateObjects	13	Child	EditedAggregates	1	47	Nuclei	1	1
RelateObjects	13	Child	EditedAggregates	1	48	Nuclei	1	1
RelateObjects	13	Child	EditedAggregates	1	49	Nuclei	1	1
RelateObjects	13	Child	EditedAggregates	1	50	Nuclei	1	1
RelateObjects	13	Child	EditedAggregates	1	51	Nuclei	1	1
RelateObjects	13	Child	EditedAggregates	1	52	Nuclei	1	1
RelateObjects	13	Child	EditedAggregates	1	53	Nuclei	1	2
RelateObjects	13	Child	EditedAggregates	1	54	Nuclei	1	2
RelateObjects	13	Child	EditedAggregates	1	55	Nuclei	1	2
RelateObjects	13	Child	EditedAggregates	1	56	Nuclei	1	2
RelateObjects	13	Child	EditedAggregates	1	57	Nuclei	1	2
RelateObjects	13	Child	EditedAggregates	1	58	Nuclei	1	2
RelateObjects	13	Child	EditedAggregates	1	59	Nuclei	1	2
RelateObjects	13	Child	EditedAggregates	1	60	Nuclei	1	2
RelateObjects	13	Child	EditedAggregates	1	61	Nuclei	1	2
RelateObjects	13	Child	EditedAggregates	1	62	Nuclei	1	2
RelateObjects	13	Child	EditedAggregates	1	63	Nuclei	1	2
RelateObjects	13	Child	EditedAggregates	1	64	Nuclei	1	2
RelateObjects	13	Child	EditedAggregates	1	65	Nuclei	1	2
RelateObjects	13	Child	EditedAggregates	1	66	Nuclei	1	2
RelateObjects	13	Child	EditedAggregates	1	67	Nuclei	1	2
RelateObjects	13	Child	EditedAggregates	1	68	Nuclei	1	2
RelateObjects	13	Child	EditedAggregates	1	69	Nuclei	1	2
RelateObjects	13	Child	EditedAggregates	1	70	Nuclei	1	2
RelateObjects	13	Child	EditedAggregates	1	71	Nuclei	1	2
RelateObjects	13	Child	EditedAggregates	1	72	Nuclei	1	2
RelateObjects	13	Child	EditedAggregates	1	73	Nuclei	1	2
RelateObjects	13	Child	EditedAggregates	1	74	Nuclei	1	2
RelateObjects	13	Child	EditedAggregates	1	75	Nuclei	1	2
RelateObjects	13	Child	EditedAggregates	1	76	Nuclei	1	2
RelateObjects	13	Child	EditedAggregates	1	77	Nuclei	1	2
RelateObjects	13	Child	EditedAggregates	1	78	Nuclei	1	2
RelateObjects	13	Child	EditedAggregates	1	79	Nuclei	1	2
RelateObjects	13	Child	EditedAggregates	1	80	Nuclei	1	2
RelateObjects	13	Child	EditedAggregates	1	81	Nuclei	1	2
RelateObjects	13	Child	EditedAggregates	1	82	Nuclei	1	2
RelateObjects	13	Child	EditedAggregates	1	83	Nuclei	1	2
RelateObjects	13	Child	EditedAggregates	1	84	Nuclei	1	2
RelateObjects	13	Child	EditedAggregates	1	85	Nuclei	1	2
RelateObjects	13	Child	EditedAggregates	1	86	Nuclei	1	2
RelateObjects	13	Child	EditedAggregates	1	87	Nuclei	1	2
RelateObjects	13	Child	EditedAggregates	1	88	Nuclei	1	2
RelateObjects	13	Child	EditedAggregates	1	89	Nuclei	1	2
RelateObjects	13	Child	EditedAggregates	1	90	Nuclei	1	2
RelateObjects	13	Child	EditedAggregates	1	91	Nuclei	1	2
RelateObjects	13	Child	EditedAggregates	1	92	Nuclei	1	2
RelateObjects	13	Child	EditedAggregates	1	93	Nuclei	1	2
RelateObjects	13	Child	EditedAggregates	1	94	Nuclei	1	2
RelateObjects	13	Child	EditedAggregates	1	95	Nuclei	1	2
RelateObjects	13	Child	EditedAggregates	1	96	Nuclei	1	2
RelateObjects	13	Child	EditedAggregates	1	97	Nuclei	1	2
RelateObjects	13	Child	EditedAggregates	1	98	Nuclei	1	2
RelateObjects	13	Child	EditedAggregates	1	99	Nuclei	1	2
RelateObjects	13	Child	EditedAggregates	1	100	Nuclei	1	2
RelateObjects	13	Child	EditedAggregates	1	101	Nuclei	1	2
RelateObjects	13	Child	EditedAggregates	1	102	Nuclei	1	2
RelateObjects	13	Child	EditedAggregates	1	103	Nuclei	1	2
RelateObjects	13	Child	EditedAggregates	1	104	Nuclei	1	2
RelateObjects	13	Child	EditedAggregates	1	105	Nuclei	1	2
RelateObjects	13	Child	EditedAggregates	1	106	Nuclei	1	2
RelateObjects	13	Child	EditedAggregates	1	107	Nuclei	1	2
RelateObjects	13	Child	EditedAggregates	1	108	Nuclei	1	2
RelateObjects	13	Child	EditedAggregates	1	109	Nuclei	1	2
RelateObjects	13	Child	EditedAggregates	1	110	Nuclei	1	2
RelateObjects	13	Child	EditedAggregates	1	111	Nuclei	1	2
RelateObjects	13	Child	EditedAggregates	1	112	Nuclei	1	2
RelateObjects	13	Child	EditedAggregates	1	113	Nuclei	1	2
RelateObjects	13	Child	EditedAggregates	1	114	Nuclei	1	2
RelateObjects	13	Child	EditedAggregates	1	115	Nuclei	1	2
RelateObjects	13	Child	EditedAggregates	1	116	Nuclei	1	2
RelateObjects	13	Child	EditedAggregates	1	117	Nuclei	1	2
RelateObjects	13	Child	EditedAggregates	1	118	Nuclei	1	2
RelateObjects	13	Child	EditedAggregates	1	119	Nuclei	1	2
RelateObjects	13	Child	EditedAggregates	1	120	Nuclei	1	2
RelateObjects	13	Child	EditedAggregates	1	121	Nuclei	1	2
RelateObjects	13	Child	EditedAggregates	1	122	Nuclei	1	2
RelateObjects	13	Child	EditedAggregates	1	123	Nuclei	1	2
RelateObjects	13	Child	EditedAggregates	1	124	Nuclei	1	2
RelateObjects	13	Child	EditedAggregates	1	125	Nuclei	1	2
RelateObjects	13	Child	EditedAggregates	1	126	Nuclei	1	2
RelateObjects	13	Child	EditedAggregates	1	127	Nuclei	1	2
RelateObjects	13	Child	EditedAggregates	1	128	Nuclei	1	2
RelateObjects	13	Child	EditedAggregates	1	129	Nuclei	1	2
RelateObjects	13	Child	EditedAggregates	1	130	Nuclei	1	2
RelateObjects	13	Child	EditedAggregates	1	131	Nuclei	1	2
RelateObjects	13	Child	EditedAggregates	1	132	Nuclei	1	2
RelateObjects	13	Child	EditedAggregates	1	133	Nuclei	1	2
RelateObjects	13	Child	EditedAggregates	1	134	Nuclei	1	2
RelateObjects	13	Child	EditedAggregates	1	135	Nuclei	1	2
RelateObjects	13	Child	EditedAggregates	1	136	Nuclei	1	2
RelateObjects	13	Child	EditedAggregates	1	137	Nuclei	1	2
RelateObjects	13	Child	EditedAggregates	1	138	Nuclei	1	2
RelateObjects	13	Child	EditedAggregates	1	139	Nuclei	1	2
RelateObjects	13	Child	EditedAggregates	1	140	Nuclei	1	2
RelateObjects	13	Child	EditedAggregates	1	141	Nuclei	1	2
RelateObjects	13	Child	EditedAggregates	1	142	Nuclei	1	2
RelateObjects	13	Child	EditedAggregates	1	143	Nuclei	1	2
RelateObjects	13	Child	EditedAggregates	1	144	Nuclei	1	2
RelateObjects	13	Child	EditedAggregates	1	145	Nuclei	1	2
RelateObjects	13	Child	EditedAggregates	1	146	Nuclei	1	2
RelateObjects	13	Child	EditedAggregates	1	147	Nuclei	1	2
RelateObjects	13	Child	EditedAggregates	1	148	Nuclei	1	2
RelateObjects	13	Child	EditedAggregates	1	149	Nuclei	1	2
RelateObjects	13	Child	EditedAggregates	1	150	Nuclei	1	2
RelateObjects	13	Child	EditedAggregates	1	151	Nuclei	1	2
RelateObjects	13	Child	EditedAggregates	1	152	Nuclei	1	2
RelateObjects	13	Child	EditedAggregates	1	153	Nuclei	1	2
RelateObjects	13	Child	EditedAggregates	1	154	Nuclei	1	2
RelateObjects	13	Child	EditedAggregates	1	155	Nuclei	1	2
RelateObjects	13	Child	EditedAggregates	1	156	Nuclei	1	2
RelateObjects	13	Child	EditedAggregates	1	157	Nuclei	1	2
RelateObjects	13	Child	EditedAggregates	1	158	Nuclei	1	2
RelateObjects	13	Child	EditedAggregates	1	159	Nuclei	1	2
RelateObjects	13	Child	EditedAggregates	1	160	Nuclei	1	2
RelateObjects	13	Child	EditedAggregates	1	161	Nuclei	1	2
RelateObjects	13	Child	EditedAggregates	1	162	Nuclei	1	2
RelateObjects	13	Child	EditedAggregates	1	163	Nuclei	1	2
RelateObjects	13	Child	EditedAggregates	1	164	Nuclei	1	2
RelateObjects	13	Child	EditedAggregates	1	165	Nuclei	1	2
RelateObjects	13	Child	EditedAggregates	1	166	Nuclei	1	2
RelateObjects	13	Child	EditedAggregates	1	167	Nuclei	1	2
RelateObjects	13	Child	EditedAggregates	1	168	Nuclei	1	2
RelateObjects	13	Child	EditedAggregates	1	169	Nuclei	1	2
RelateObjects	13	Child	EditedAggregates	1	170	Nuclei	1	2
RelateObjects	13	Child	EditedAggregates	1	171	Nuclei	1	2
RelateObjects	13	Child	EditedAggregates	1	172	Nuclei	1	2
RelateObjects	13	Child	EditedAggregates	1	173	Nuclei	1	3
RelateObjects	13	Child	EditedAggregates	1	174	Nuclei	1	3
RelateObjects	13	Child	EditedAggregates	1	175	Nuclei	1	3
RelateObjects	13	Child	EditedAggregates	1	176	Nuclei	1	3
RelateObjects	13	Child	EditedAggregates	1	177	Nuclei	1	3
RelateObjects	13	Child	EditedAggregates	1	178	Nuclei	1	3
RelateObjects	13	Child	EditedAggregates	1	179	Nuclei	1	3
RelateObjects	13	Child	EditedAggregates	1	180	Nuclei	1	3
RelateObjects	13	Child	EditedAggregates	1	181	Nuclei	1	3
RelateObjects	13	Child	EditedAggregates	1	182	Nuclei	1	3
RelateObjects	13	Child	EditedAggregates	1	183	Nuclei	1	3
RelateObjects	13	Child	EditedAggregates	1	184	Nuclei	1	3
RelateObjects	13	Child	EditedAggregates	1	185	Nuclei	1	3
RelateObjects	13	Child	EditedAggregates	1	186	Nuclei	1	3
RelateObjects	13	Child	EditedAggregates	1	187	Nuclei	1	3
RelateObjects	13	Child	EditedAggregates	1	188	Nuclei	1	3
RelateObjects	13	Child	EditedAggregates	1	189	Nuclei	1	3
RelateObjects	13	Child	EditedAggregates	1	190	Nuclei	1	3
RelateObjects	13	Child	EditedAggregates	1	191	Nuclei	1	3
RelateObjects	13	Child	EditedAggregates	1	192	Nuclei	1	3
RelateObjects	13	Child	EditedAggregates	1	193	Nuclei	1	4
RelateObjects	13	Child	EditedAggregates	1	194	Nuclei	1	4
RelateObjects	13	Child	EditedAggregates	1	195	Nuclei	1	4
RelateObjects	13	Child	EditedAggregates	1	196	Nuclei	1	4
RelateObjects	13	Child	EditedAggregates	1	197	Nuclei	1	4
RelateObjects	13	Child	EditedAggregates	1	198	Nuclei	1	4
RelateObjects	13	Child	EditedAggregates	1	199	Nuclei	1	4
RelateObjects	13	Child	EditedAggregates	1	200	Nuclei	1	4
RelateObjects	13	Child	EditedAggregates	1	201	Nuclei	1	4
RelateObjects	13	Child	EditedAggregates	1	202	Nuclei	1	4
RelateObjects	13	Child	EditedAggregates	1	203	Nuclei	1	4
RelateObjects	13	Child	EditedAggregates	1	204	Nuclei	1	5
RelateObjects	13	Child	EditedAggregates	1	205	Nuclei	1	5
RelateObjects	13	Child	EditedAggregates	1	206	Nuclei	1	4
RelateObjects	13	Child	EditedAggregates	1	207	Nuclei	1	4
RelateObjects	13	Child	EditedAggregates	1	208	Nuclei	1	5
RelateObjects	13	Child	EditedAggregates	1	209	Nuclei	1	4
RelateObjects	13	Child	EditedAggregates	1	210	Nuclei	1	5
RelateObjects	13	Child	EditedAggregates	1	211	Nuclei	1	4
RelateObjects	13	Child	EditedAggregates	1	212	Nuclei	1	5
RelateObjects	13	Child	EditedAggregates	1	213	Nuclei	1	5
RelateObjects	13	Child	EditedAggregates	1	214	Nuclei	1	5
RelateObjects	13	Child	EditedAggregates	1	215	Nuclei	1	4
RelateObjects	13	Child	EditedAggregates	1	216	Nuclei	1	5
RelateObjects	13	Child	EditedAggregates	1	217	Nuclei	1	5
RelateObjects	13	Child	EditedAggregates	1	218	Nuclei	1	5
RelateObjects	13	Child	EditedAggregates	1	219	Nuclei	1	5
RelateObjects	13	Child	EditedAggregates	1	220	Nuclei	1	5
RelateObjects	13	Child	EditedAggregates	1	221	Nuclei	1	4
RelateObjects	13	Child	EditedAggregates	1	222	Nuclei	1	4
RelateObjects	13	Child	EditedAggregates	1	223	Nuclei	1	5
RelateObjects	13	Child	EditedAggregates	1	224	Nuclei	1	5
RelateObjects	13	Child	EditedAggregates	1	225	Nuclei	1	5
RelateObjects	13	Child	EditedAggregates	1	226	Nuclei	1	4
RelateObjects	13	Child	EditedAggregates	1	227	Nuclei	1	4
RelateObjects	13	Child	EditedAggregates	1	228	Nuclei	1	5
RelateObjects	13	Child	EditedAggregates	1	229	Nuclei	1	5
RelateObjects	13	Child	EditedAggregates	1	230	Nuclei	1	5
RelateObjects	13	Child	EditedAggregates	1	231	Nuclei	1	5
RelateObjects	13	Child	EditedAggregates	1	232	Nuclei	1	5
RelateObjects	13	Child	EditedAggregates	1	233	Nuclei	1	4
RelateObjects	13	Child	EditedAggregates	1	234	Nuclei	1	5
RelateObjects	13	Child	EditedAggregates	1	235	Nuclei	1	5
RelateObjects	13	Child	EditedAggregates	1	236	Nuclei	1	5
RelateObjects	13	Child	EditedAggregates	1	237	Nuclei	1	5
RelateObjects	13	Child	EditedAggregates	1	238	Nuclei	1	5
RelateObjects	13	Child	EditedAggregates	1	239	Nuclei	1	5
RelateObjects	13	Child	EditedAggregates	1	240	Nuclei	1	5
RelateObjects	13	Child	EditedAggregates	1	241	Nuclei	1	5
RelateObjects	13	Child	EditedAggregates	1	242	Nuclei	1	4
RelateObjects	13	Child	EditedAggregates	1	243	Nuclei	1	5
RelateObjects	13	Child	EditedAggregates	1	244	Nuclei	1	4
RelateObjects	13	Child	EditedAggregates	1	245	Nuclei	1	5
RelateObjects	13	Child	EditedAggregates	1	246	Nuclei	1	5
RelateObjects	13	Child	EditedAggregates	1	247	Nuclei	1	5
RelateObjects	13	Child	EditedAggregates	1	248	Nuclei	1	5
RelateObjects	13	Child	EditedAggregates	1	249	Nuclei	1	5
RelateObjects	13	Child	EditedAggregates	1	250	Nuclei	1	5
RelateObjects	13	Child	EditedAggregates	1	251	Nuclei	1	5
RelateObjects	13	Child	EditedAggregates	1	252	Nuclei	1	5
RelateObjects	13	Child	EditedAggregates	1	253	Nuclei	1	5
RelateObjects	13	Child	EditedAggregates	1	254	Nuclei	1	5
RelateObjects	13	Child	EditedAggregates	1	255	Nuclei	1	5
RelateObjects	13	Child	EditedAggregates	1	256	Nuclei	1	5
RelateObjects	13	Child	EditedAggregates	1	257	Nuclei	1	5
RelateObjects	13	Child	EditedAggregates	1	258	Nuclei	1	5
RelateObjects	13	Child	EditedAggregates	1	259	Nuclei	1	5
RelateObjects	13	Child	EditedAggregates	1	260	Nuclei	1	5
RelateObjects	13	Child	EditedAggregates	1	261	Nuclei	1	5
RelateObjects	13	Child	EditedAggregates	1	262	Nuclei	1	5
RelateObjects	13	Child	EditedAggregates	1	263	Nuclei	1	5
RelateObjects	13	Child	EditedAggregates	1	264	Nuclei	1	5
RelateObjects	13	Child	EditedAggregates	1	265	Nuclei	1	4
RelateObjects	13	Child	EditedAggregates	1	266	Nuclei	1	5
RelateObjects	13	Child	EditedAggregates	1	267	Nuclei	1	4
RelateObjects	13	Child	EditedAggregates	1	268	Nuclei	1	4
RelateObjects	13	Child	EditedAggregates	1	269	Nuclei	1	5
RelateObjects	13	Child	EditedAggregates	1	270	Nuclei	1	4
RelateObjects	13	Child	EditedAggregates	1	271	Nuclei	1	5
RelateObjects	13	Child	EditedAggregates	1	272	Nuclei	1	5
RelateObjects	13	Child	EditedAggregates	1	273	Nuclei	1	5
RelateObjects	13	Child	EditedAggregates	1	274	Nuclei	1	5
RelateObjects	13	Child	EditedAggregates	1	275	Nuclei	1	4
RelateObjects	13	Child	EditedAggregates	1	276	Nuclei	1	5
RelateObjects	13	Child	EditedAggregates	1	277	Nuclei	1	5
RelateObjects	13	Child	EditedAggregates	1	278	Nuclei	1	5
RelateObjects	13	Child	EditedAggregates	1	279	Nuclei	1	5
RelateObjects	13	Child	EditedAggregates	1	280	Nuclei	1	5
RelateObjects	13	Child	EditedAggregates	1	281	Nuclei	1	5
RelateObjects	13	Child	EditedAggregates	1	282	Nuclei	1	5
RelateObjects	13	Child	EditedAggregates	1	283	Nuclei	1	4
RelateObjects	13	Child	EditedAggregates	1	284	Nuclei	1	5
RelateObjects	13	Child	EditedAggregates	1	285	Nuclei	1	5
RelateObjects	13	Child	EditedAggregates	1	286	Nuclei	1	5
RelateObjects	13	Child	EditedAggregates	1	287	Nuclei	1	5
RelateObjects	13	Child	EditedAggregates	1	288	Nuclei	1	5
RelateObjects	13	Child	EditedAggregates	1	289	Nuclei	1	5
RelateObjects	13	Child	EditedAggregates	1	290	Nuclei	1	5
RelateObjects	13	Child	EditedAggregates	1	291	Nuclei	1	5
RelateObjects	13	Child	EditedAggregates	1	292	Nuclei	1	5
RelateObjects	13	Child	EditedAggregates	1	293	Nuclei	1	5
RelateObjects	13	Child	EditedAggregates	1	294	Nuclei	1	4
RelateObjects	13	Child	EditedAggregates	1	295	Nuclei	1	5
RelateObjects	13	Child	EditedAggregates	1	296	Nuclei	1	5
RelateObjects	13	Child	EditedAggregates	1	297	Nuclei	1	5
RelateObjects	13	Child	EditedAggregates	1	298	Nuclei	1	4
RelateObjects	13	Child	EditedAggregates	1	299	Nuclei	1	5
RelateObjects	13	Child	EditedAggregates	1	300	Nuclei	1	5
RelateObjects	13	Child	EditedAggregates	1	301	Nuclei	1	5
RelateObjects	13	Child	EditedAggregates	1	302	Nuclei	1	5
RelateObjects	13	Child	EditedAggregates	1	303	Nuclei	1	4
RelateObjects	13	Child	EditedAggregates	1	304	Nuclei	1	5
RelateObjects	13	Child	EditedAggregates	1	305	Nuclei	1	4
RelateObjects	13	Child	EditedAggregates	1	306	Nuclei	1	4
RelateObjects	13	Child	EditedAggregates	1	307	Nuclei	1	5
RelateObjects	13	Child	EditedAggregates	1	308	Nuclei	1	5
RelateObjects	13	Child	EditedAggregates	1	309	Nuclei	1	5
RelateObjects	13	Child	EditedAggregates	1	310	Nuclei	1	5
RelateObjects	13	Child	EditedAggregates	1	311	Nuclei	1	5
RelateObjects	13	Child	EditedAggregates	1	312	Nuclei	1	5
RelateObjects	13	Child	EditedAggregates	1	313	Nuclei	1	5
RelateObjects	13	Child	EditedAggregates	1	314	Nuclei	1	5
RelateObjects	13	Child	EditedAggregates	1	315	Nuclei	1	5
RelateObjects	13	Child	EditedAggregates	1	316	Nuclei	1	5
RelateObjects	13	Child	EditedAggregates	1	317	Nuclei	1	5
RelateObjects	13	Child	EditedAggregates	1	318	Nuclei	1	5
RelateObjects	13	Child	EditedAggregates	1	319	Nuclei	1	5
RelateObjects	13	Child	EditedAggregates	1	320	Nuclei	1	5
RelateObjects	13	Child	EditedAggregates	1	321	Nuclei	1	5
RelateObjects	13	Child	EditedAggregates	1	322	Nuclei	1	5
RelateObjects	13	Child	EditedAggregates	1	323	Nuclei	1	4
RelateObjects	13	Child	EditedAggregates	1	324	Nuclei	1	5
RelateObjects	13	Child	EditedAggregates	1	325	Nuclei	1	5
RelateObjects	13	Child	EditedAggregates	1	326	Nuclei	1	5
RelateObjects	13	Child	EditedAggregates	1	327	Nuclei	1	5
RelateObjects	13	Child	EditedAggregates	1	328	Nuclei	1	5
RelateObjects	13	Child	EditedAggregates	1	329	Nuclei	1	5
RelateObjects	13	Child	EditedAggregates	1	330	Nuclei	1	5
RelateObjects	13	Child	EditedAggregates	1	331	Nuclei	1	5
RelateObjects	13	Child	EditedAggregates	1	332	Nuclei	1	5
RelateObjects	13	Child	EditedAggregates	1	333	Nuclei	1	5
RelateObjects	13	Child	EditedAggregates	1	334	Nuclei	1	5
RelateObjects	13	Child	EditedAggregates	1	335	Nuclei	1	5
RelateObjects	13	Child	EditedAggregates	1	336	Nuclei	1	5
RelateObjects	13	Child	EditedAggregates	1	337	Nuclei	1	5
RelateObjects	13	Child	EditedAggregates	1	338	Nuclei	1	5
RelateObjects	13	Child	EditedAggregates	1	339	Nuclei	1	5
RelateObjects	13	Child	EditedAggregates	1	340	Nuclei	1	5
RelateObjects	13	Child	EditedAggregates	1	341	Nuclei	1	5
RelateObjects	13	Child	EditedAggregates	1	342	Nuclei	1	6
RelateObjects	13	Child	EditedAggregates	1	343	Nuclei	1	6
RelateObjects	13	Child	EditedAggregates	1	344	Nuclei	1	6
RelateObjects	13	Child	EditedAggregates	1	345	Nuclei	1	6
RelateObjects	13	Child	EditedAggregates	1	346	Nuclei	1	6
RelateObjects	13	Child	EditedAggregates	1	347	Nuclei	1	6
RelateObjects	13	Child	EditedAggregates	1	348	Nuclei	1	6
RelateObjects	13	Child	EditedAggregates	1	349	Nuclei	1	6
RelateObjects	13	Child	EditedAggregates	1	350	Nuclei	1	6
RelateObjects	13	Child	EditedAggregates	1	351	Nuclei	1	6
RelateObjects	13	Child	EditedAggregates	1	352	Nuclei	1	6
RelateObjects	13	Child	EditedAggregates	1	353	Nuclei	1	6
RelateObjects	13	Child	EditedAggregates	1	354	Nuclei	1	6
RelateObjects	13	Child	EditedAggregates	1	355	Nuclei	1	6
RelateObjects	13	Child	EditedAggregates	1	356	Nuclei	1	6
RelateObjects	13	Child	EditedAggregates	1	357	Nuclei	1	6
RelateObjects	13	Child	EditedAggregates	1	358	Nuclei	1	6
RelateObjects	13	Child	EditedAggregates	1	359	Nuclei	1	6
RelateObjects	13	Child	EditedAggregates	1	360	Nuclei	1	6
RelateObjects	13	Child	EditedAggregates	1	361	Nuclei	1	6
RelateObjects	13	Child	EditedAggregates	1	362	Nuclei	1	6
RelateObjects	13	Child	EditedAggregates	1	363	Nuclei	1	6
RelateObjects	13	Child	EditedAggregates	1	364	Nuclei	1	6
RelateObjects	13	Child	EditedAggregates	1	365	Nuclei	1	6
RelateObjects	13	Child	EditedAggregates	1	366	Nuclei	1	6
RelateObjects	13	Child	EditedAggregates	1	367	Nuclei	1	6
RelateObjects	13	Child	EditedAggregates	1	368	Nuclei	1	6
RelateObjects	13	Child	EditedAggregates	1	369	Nuclei	1	6
RelateObjects	13	Child	EditedAggregates	1	370	Nuclei	1	6
RelateObjects	13	Child	EditedAggregates	1	371	Nuclei	1	6
RelateObjects	13	Child	EditedAggregates	1	372	Nuclei	1	6
RelateObjects	13	Child	EditedAggregates	1	373	Nuclei	1	6
RelateObjects	13	Child	EditedAggregates	1	374	Nuclei	1	6
RelateObjects	13	Child	EditedAggregates	1	375	Nuclei	1	6
RelateObjects	13	Child	EditedAggregates	1	376	Nuclei	1	6
RelateObjects	13	Child	EditedAggregates	1	377	Nuclei	1	6
RelateObjects	13	Child	EditedAggregates	1	378	Nuclei	1	6
RelateObjects	13	Child	EditedAggregates	1	379	Nuclei	1	6
RelateObjects	13	Child	EditedAggregates	1	380	Nuclei	1	6
RelateObjects	13	Child	EditedAggregates	1	381	Nuclei	1	6
RelateObjects	13	Child	EditedAggregates	1	382	Nuclei	1	6
RelateObjects	13	Child	EditedAggregates	1	383	Nuclei	1	6
RelateObjects	13	Child	EditedAggregates	1	384	Nuclei	1	6
RelateObjects	13	Child	EditedAggregates	1	385	Nuclei	1	6
RelateObjects	13	Child	EditedAggregates	1	386	Nuclei	1	6
RelateObjects	13	Child	EditedAggregates	1	387	Nuclei	1	6
RelateObjects	13	Child	EditedAggregates	1	388	Nuclei	1	6
RelateObjects	13	Child	EditedAggregates	1	389	Nuclei	1	6
RelateObjects	13	Child	EditedAggregates	1	390	Nuclei	1	6
RelateObjects	13	Child	EditedAggregates	1	391	Nuclei	1	6
RelateObjects	13	Child	EditedAggregates	1	392	Nuclei	1	6
RelateObjects	13	Child	EditedAggregates	1	393	Nuclei	1	6
RelateObjects	13	Child	EditedAggregates	1	394	Nuclei	1	6
RelateObjects	13	Child	EditedAggregates	1	395	Nuclei	1	6
RelateObjects	13	Child	EditedAggregates	1	396	Nuclei	1	6
RelateObjects	13	Child	EditedAggregates	1	397	Nuclei	1	6
RelateObjects	13	Child	EditedAggregates	1	398	Nuclei	1	6
RelateObjects	13	Child	EditedAggregates	1	399	Nuclei	1	6
RelateObjects	13	Child	EditedAggregates	1	400	Nuclei	1	6
RelateObjects	13	Child	EditedAggregates	1	401	Nuclei	1	6
RelateObjects	13	Child	EditedAggregates	1	402	Nuclei	1	6
RelateObjects	13	Child	EditedAggregates	1	403	Nuclei	1	6
RelateObjects	13	Child	EditedAggregates	1	404	Nuclei	1	6
RelateObjects	13	Child	EditedAggregates	1	405	Nuclei	1	6
RelateObjects	13	Child	EditedAggregates	1	406	Nuclei	1	6
RelateObjects	13	Child	EditedAggregates	1	407	Nuclei	1	6
RelateObjects	13	Child	EditedAggregates	1	408	Nuclei	1	6
RelateObjects	13	Child	EditedAggregates	1	409	Nuclei	1	6
RelateObjects	13	Child	EditedAggregates	1	410	Nuclei	1	6
RelateObjects	13	Child	EditedAggregates	1	411	Nuclei	1	6
RelateObjects	13	Child	EditedAggregates	1	412	Nuclei	1	7
RelateObjects	13	Child	EditedAggregates	1	413	Nuclei	1	7
RelateObjects	13	Child	EditedAggregates	1	414	Nuclei	1	7
RelateObjects	13	Child	EditedAggregates	1	415	Nuclei	1	7
RelateObjects	13	Child	EditedAggregates	1	416	Nuclei	1	7
RelateObjects	13	Child	EditedAggregates	1	417	Nuclei	1	7
RelateObjects	13	Child	EditedAggregates	1	418	Nuclei	1	7
RelateObjects	13	Child	EditedAggregates	1	419	Nuclei	1	7
RelateObjects	13	Child	EditedAggregates	1	420	Nuclei	1	7
RelateObjects	13	Child	EditedAggregates	1	421	Nuclei	1	7
RelateObjects	13	Child	EditedAggregates	1	422	Nuclei	1	7
RelateObjects	13	Child	EditedAggregates	1	423	Nuclei	1	7
RelateObjects	13	Child	EditedAggregates	1	424	Nuclei	1	7
RelateObjects	13	Child	EditedAggregates	1	425	Nuclei	1	7
RelateObjects	13	Child	EditedAggregates	1	426	Nuclei	1	7
RelateObjects	13	Child	EditedAggregates	1	427	Nuclei	1	7
RelateObjects	13	Child	EditedAggregates	1	428	Nuclei	1	7
RelateObjects	13	Child	EditedAggregates	1	429	Nuclei	1	7
RelateObjects	13	Child	EditedAggregates	1	430	Nuclei	1	7
RelateObjects	13	Child	EditedAggregates	1	431	Nuclei	1	10
RelateObjects	13	Child	EditedAggregates	1	432	Nuclei	1	7
RelateObjects	13	Child	EditedAggregates	1	433	Nuclei	1	10
RelateObjects	13	Child	EditedAggregates	1	434	Nuclei	1	7
RelateObjects	13	Child	EditedAggregates	1	435	Nuclei	1	9
RelateObjects	13	Child	EditedAggregates	1	436	Nuclei	1	10
RelateObjects	13	Child	EditedAggregates	1	437	Nuclei	1	10
RelateObjects	13	Child	EditedAggregates	1	438	Nuclei	1	9
RelateObjects	13	Child	EditedAggregates	1	439	Nuclei	1	9
RelateObjects	13	Child	EditedAggregates	1	440	Nuclei	1	7
RelateObjects	13	Child	EditedAggregates	1	441	Nuclei	1	9
RelateObjects	13	Child	EditedAggregates	1	442	Nuclei	1	7
RelateObjects	13	Child	EditedAggregates	1	443	Nuclei	1	10
RelateObjects	13	Child	EditedAggregates	1	444	Nuclei	1	7
RelateObjects	13	Child	EditedAggregates	1	445	Nuclei	1	7
RelateObjects	13	Child	EditedAggregates	1	446	Nuclei	1	10
RelateObjects	13	Child	EditedAggregates	1	447	Nuclei	1	9
RelateObjects	13	Child	EditedAggregates	1	448	Nuclei	1	9
RelateObjects	13	Child	EditedAggregates	1	449	Nuclei	1	10
RelateObjects	13	Child	EditedAggregates	1	450	Nuclei	1	9
RelateObjects	13	Child	EditedAggregates	1	451	Nuclei	1	8
RelateObjects	13	Child	EditedAggregates	1	452	Nuclei	1	8
RelateObjects	13	Child	EditedAggregates	1	453	Nuclei	1	8
RelateObjects	13	Child	EditedAggregates	1	454	Nuclei	1	9
RelateObjects	13	Child	EditedAggregates	1	455	Nuclei	1	9
RelateObjects	13	Child	EditedAggregates	1	456	Nuclei	1	9
RelateObjects	13	Child	EditedAggregates	1	457	Nuclei	1	9
RelateObjects	13	Child	EditedAggregates	1	458	Nuclei	1	9
RelateObjects	13	Child	EditedAggregates	1	459	Nuclei	1	9
RelateObjects	13	Child	EditedAggregates	1	460	Nuclei	1	10
RelateObjects	13	Child	EditedAggregates	1	461	Nuclei	1	9
RelateObjects	13	Child	EditedAggregates	1	462	Nuclei	1	10
RelateObjects	13	Child	EditedAggregates	1	463	Nuclei	1	8
RelateObjects	13	Child	EditedAggregates	1	464	Nuclei	1	10
RelateObjects	13	Child	EditedAggregates	1	465	Nuclei	1	10
RelateObjects	13	Child	EditedAggregates	1	466	Nuclei	1	2
RelateObjects	13	Child	EditedAggregates	1	467	Nuclei	1	2
