# Supplementary material for: Sirtuin-1 sensitive lysine-136 acetylation drives phase separation and pathological aggregation of TDP-43
Source: Nat Commun. 2022 Mar 9;13:1223. doi: 10.1038/s41467-022-28822-7 (PMC8907366; doi:10.1038/s41467-022-28822-7)
Supplement: Supplementary file 7 — Source Data [file 41467_2022_28822_MOESM7_ESM.zip › Figure 5E data/Measures 1/K136Q_01_48h_Measures/Object relationships.csv]

Module	Module Number	Relationship	First Object Name	First Image Number	First Object Number	Second Object Name	Second Image Number	Second Object Number
RelateObjects	13	Parent	Nuclei	1	1	EditedAggregates	1	1
RelateObjects	13	Parent	Nuclei	1	1	EditedAggregates	1	2
RelateObjects	13	Parent	Nuclei	1	1	EditedAggregates	1	3
RelateObjects	13	Parent	Nuclei	1	1	EditedAggregates	1	4
RelateObjects	13	Parent	Nuclei	1	1	EditedAggregates	1	5
RelateObjects	13	Parent	Nuclei	1	1	EditedAggregates	1	6
RelateObjects	13	Parent	Nuclei	1	1	EditedAggregates	1	7
RelateObjects	13	Parent	Nuclei	1	1	EditedAggregates	1	8
RelateObjects	13	Parent	Nuclei	1	1	EditedAggregates	1	9
RelateObjects	13	Parent	Nuclei	1	1	EditedAggregates	1	10
RelateObjects	13	Parent	Nuclei	1	1	EditedAggregates	1	11
RelateObjects	13	Parent	Nuclei	1	1	EditedAggregates	1	12
RelateObjects	13	Parent	Nuclei	1	1	EditedAggregates	1	13
RelateObjects	13	Parent	Nuclei	1	1	EditedAggregates	1	14
RelateObjects	13	Parent	Nuclei	1	1	EditedAggregates	1	15
RelateObjects	13	Parent	Nuclei	1	1	EditedAggregates	1	16
RelateObjects	13	Parent	Nuclei	1	1	EditedAggregates	1	17
RelateObjects	13	Parent	Nuclei	1	1	EditedAggregates	1	18
RelateObjects	13	Parent	Nuclei	1	1	EditedAggregates	1	19
RelateObjects	13	Parent	Nuclei	1	1	EditedAggregates	1	20
RelateObjects	13	Parent	Nuclei	1	1	EditedAggregates	1	21
RelateObjects	13	Parent	Nuclei	1	1	EditedAggregates	1	22
RelateObjects	13	Parent	Nuclei	1	1	EditedAggregates	1	23
RelateObjects	13	Parent	Nuclei	1	1	EditedAggregates	1	24
RelateObjects	13	Parent	Nuclei	1	1	EditedAggregates	1	25
RelateObjects	13	Parent	Nuclei	1	1	EditedAggregates	1	26
RelateObjects	13	Parent	Nuclei	1	1	EditedAggregates	1	27
RelateObjects	13	Parent	Nuclei	1	1	EditedAggregates	1	28
RelateObjects	13	Parent	Nuclei	1	1	EditedAggregates	1	29
RelateObjects	13	Parent	Nuclei	1	1	EditedAggregates	1	30
RelateObjects	13	Parent	Nuclei	1	1	EditedAggregates	1	31
RelateObjects	13	Parent	Nuclei	1	1	EditedAggregates	1	32
RelateObjects	13	Parent	Nuclei	1	1	EditedAggregates	1	33
RelateObjects	13	Parent	Nuclei	1	1	EditedAggregates	1	34
RelateObjects	13	Parent	Nuclei	1	1	EditedAggregates	1	35
RelateObjects	13	Parent	Nuclei	1	1	EditedAggregates	1	36
RelateObjects	13	Parent	Nuclei	1	2	EditedAggregates	1	37
RelateObjects	13	Parent	Nuclei	1	2	EditedAggregates	1	38
RelateObjects	13	Parent	Nuclei	1	2	EditedAggregates	1	39
RelateObjects	13	Parent	Nuclei	1	2	EditedAggregates	1	40
RelateObjects	13	Parent	Nuclei	1	2	EditedAggregates	1	41
RelateObjects	13	Parent	Nuclei	1	2	EditedAggregates	1	42
RelateObjects	13	Parent	Nuclei	1	2	EditedAggregates	1	43
RelateObjects	13	Parent	Nuclei	1	2	EditedAggregates	1	44
RelateObjects	13	Parent	Nuclei	1	2	EditedAggregates	1	45
RelateObjects	13	Parent	Nuclei	1	2	EditedAggregates	1	46
RelateObjects	13	Parent	Nuclei	1	2	EditedAggregates	1	47
RelateObjects	13	Parent	Nuclei	1	2	EditedAggregates	1	48
RelateObjects	13	Parent	Nuclei	1	2	EditedAggregates	1	49
RelateObjects	13	Parent	Nuclei	1	2	EditedAggregates	1	50
RelateObjects	13	Parent	Nuclei	1	2	EditedAggregates	1	51
RelateObjects	13	Parent	Nuclei	1	2	EditedAggregates	1	52
RelateObjects	13	Parent	Nuclei	1	2	EditedAggregates	1	53
RelateObjects	13	Parent	Nuclei	1	2	EditedAggregates	1	54
RelateObjects	13	Parent	Nuclei	1	2	EditedAggregates	1	55
RelateObjects	13	Parent	Nuclei	1	2	EditedAggregates	1	56
RelateObjects	13	Parent	Nuclei	1	2	EditedAggregates	1	57
RelateObjects	13	Parent	Nuclei	1	2	EditedAggregates	1	58
RelateObjects	13	Parent	Nuclei	1	2	EditedAggregates	1	59
RelateObjects	13	Parent	Nuclei	1	2	EditedAggregates	1	60
RelateObjects	13	Parent	Nuclei	1	2	EditedAggregates	1	61
RelateObjects	13	Parent	Nuclei	1	2	EditedAggregates	1	62
RelateObjects	13	Parent	Nuclei	1	2	EditedAggregates	1	63
RelateObjects	13	Parent	Nuclei	1	2	EditedAggregates	1	64
RelateObjects	13	Parent	Nuclei	1	2	EditedAggregates	1	65
RelateObjects	13	Parent	Nuclei	1	2	EditedAggregates	1	66
RelateObjects	13	Parent	Nuclei	1	2	EditedAggregates	1	67
RelateObjects	13	Parent	Nuclei	1	2	EditedAggregates	1	68
RelateObjects	13	Parent	Nuclei	1	2	EditedAggregates	1	69
RelateObjects	13	Parent	Nuclei	1	2	EditedAggregates	1	70
RelateObjects	13	Parent	Nuclei	1	2	EditedAggregates	1	71
RelateObjects	13	Parent	Nuclei	1	2	EditedAggregates	1	72
RelateObjects	13	Parent	Nuclei	1	2	EditedAggregates	1	73
RelateObjects	13	Parent	Nuclei	1	2	EditedAggregates	1	74
RelateObjects	13	Parent	Nuclei	1	2	EditedAggregates	1	75
RelateObjects	13	Parent	Nuclei	1	2	EditedAggregates	1	76
RelateObjects	13	Parent	Nuclei	1	2	EditedAggregates	1	77
RelateObjects	13	Parent	Nuclei	1	2	EditedAggregates	1	78
RelateObjects	13	Parent	Nuclei	1	2	EditedAggregates	1	79
RelateObjects	13	Parent	Nuclei	1	2	EditedAggregates	1	80
RelateObjects	13	Parent	Nuclei	1	2	EditedAggregates	1	81
RelateObjects	13	Parent	Nuclei	1	2	EditedAggregates	1	82
RelateObjects	13	Parent	Nuclei	1	2	EditedAggregates	1	83
RelateObjects	13	Parent	Nuclei	1	2	EditedAggregates	1	84
RelateObjects	13	Parent	Nuclei	1	2	EditedAggregates	1	85
RelateObjects	13	Parent	Nuclei	1	2	EditedAggregates	1	86
RelateObjects	13	Parent	Nuclei	1	2	EditedAggregates	1	87
RelateObjects	13	Parent	Nuclei	1	2	EditedAggregates	1	88
RelateObjects	13	Parent	Nuclei	1	2	EditedAggregates	1	89
RelateObjects	13	Parent	Nuclei	1	2	EditedAggregates	1	90
RelateObjects	13	Parent	Nuclei	1	2	EditedAggregates	1	91
RelateObjects	13	Parent	Nuclei	1	2	EditedAggregates	1	92
RelateObjects	13	Parent	Nuclei	1	2	EditedAggregates	1	93
RelateObjects	13	Parent	Nuclei	1	2	EditedAggregates	1	94
RelateObjects	13	Parent	Nuclei	1	2	EditedAggregates	1	95
RelateObjects	13	Parent	Nuclei	1	2	EditedAggregates	1	96
RelateObjects	13	Parent	Nuclei	1	2	EditedAggregates	1	97
RelateObjects	13	Parent	Nuclei	1	2	EditedAggregates	1	98
RelateObjects	13	Parent	Nuclei	1	2	EditedAggregates	1	99
RelateObjects	13	Parent	Nuclei	1	2	EditedAggregates	1	100
RelateObjects	13	Parent	Nuclei	1	2	EditedAggregates	1	101
RelateObjects	13	Parent	Nuclei	1	2	EditedAggregates	1	102
RelateObjects	13	Parent	Nuclei	1	2	EditedAggregates	1	103
RelateObjects	13	Parent	Nuclei	1	2	EditedAggregates	1	104
RelateObjects	13	Parent	Nuclei	1	2	EditedAggregates	1	105
RelateObjects	13	Parent	Nuclei	1	2	EditedAggregates	1	106
RelateObjects	13	Parent	Nuclei	1	2	EditedAggregates	1	107
RelateObjects	13	Parent	Nuclei	1	2	EditedAggregates	1	108
RelateObjects	13	Parent	Nuclei	1	2	EditedAggregates	1	109
RelateObjects	13	Parent	Nuclei	1	2	EditedAggregates	1	110
RelateObjects	13	Parent	Nuclei	1	2	EditedAggregates	1	111
RelateObjects	13	Parent	Nuclei	1	2	EditedAggregates	1	112
RelateObjects	13	Parent	Nuclei	1	2	EditedAggregates	1	113
RelateObjects	13	Parent	Nuclei	1	2	EditedAggregates	1	114
RelateObjects	13	Parent	Nuclei	1	2	EditedAggregates	1	115
RelateObjects	13	Parent	Nuclei	1	2	EditedAggregates	1	116
RelateObjects	13	Parent	Nuclei	1	2	EditedAggregates	1	117
RelateObjects	13	Parent	Nuclei	1	2	EditedAggregates	1	118
RelateObjects	13	Parent	Nuclei	1	2	EditedAggregates	1	119
RelateObjects	13	Parent	Nuclei	1	2	EditedAggregates	1	120
RelateObjects	13	Parent	Nuclei	1	2	EditedAggregates	1	121
RelateObjects	13	Parent	Nuclei	1	2	EditedAggregates	1	122
RelateObjects	13	Parent	Nuclei	1	2	EditedAggregates	1	123
RelateObjects	13	Parent	Nuclei	1	2	EditedAggregates	1	124
RelateObjects	13	Parent	Nuclei	1	2	EditedAggregates	1	125
RelateObjects	13	Parent	Nuclei	1	2	EditedAggregates	1	126
RelateObjects	13	Parent	Nuclei	1	2	EditedAggregates	1	127
RelateObjects	13	Parent	Nuclei	1	2	EditedAggregates	1	128
RelateObjects	13	Parent	Nuclei	1	2	EditedAggregates	1	129
RelateObjects	13	Parent	Nuclei	1	2	EditedAggregates	1	130
RelateObjects	13	Parent	Nuclei	1	2	EditedAggregates	1	131
RelateObjects	13	Parent	Nuclei	1	2	EditedAggregates	1	132
RelateObjects	13	Parent	Nuclei	1	2	EditedAggregates	1	133
RelateObjects	13	Parent	Nuclei	1	2	EditedAggregates	1	134
RelateObjects	13	Parent	Nuclei	1	2	EditedAggregates	1	135
RelateObjects	13	Parent	Nuclei	1	2	EditedAggregates	1	136
RelateObjects	13	Parent	Nuclei	1	2	EditedAggregates	1	137
RelateObjects	13	Parent	Nuclei	1	2	EditedAggregates	1	138
RelateObjects	13	Parent	Nuclei	1	2	EditedAggregates	1	139
RelateObjects	13	Parent	Nuclei	1	2	EditedAggregates	1	140
RelateObjects	13	Parent	Nuclei	1	2	EditedAggregates	1	141
RelateObjects	13	Parent	Nuclei	1	2	EditedAggregates	1	142
RelateObjects	13	Parent	Nuclei	1	2	EditedAggregates	1	143
RelateObjects	13	Parent	Nuclei	1	1	EditedAggregates	1	144
RelateObjects	13	Parent	Nuclei	1	2	EditedAggregates	1	145
RelateObjects	13	Parent	Nuclei	1	2	EditedAggregates	1	146
RelateObjects	13	Parent	Nuclei	1	2	EditedAggregates	1	147
RelateObjects	13	Parent	Nuclei	1	2	EditedAggregates	1	148
RelateObjects	13	Parent	Nuclei	1	2	EditedAggregates	1	149
RelateObjects	13	Parent	Nuclei	1	2	EditedAggregates	1	150
RelateObjects	13	Parent	Nuclei	1	2	EditedAggregates	1	151
RelateObjects	13	Child	EditedAggregates	1	1	Nuclei	1	1
RelateObjects	13	Child	EditedAggregates	1	2	Nuclei	1	1
RelateObjects	13	Child	EditedAggregates	1	3	Nuclei	1	1
RelateObjects	13	Child	EditedAggregates	1	4	Nuclei	1	1
RelateObjects	13	Child	EditedAggregates	1	5	Nuclei	1	1
RelateObjects	13	Child	EditedAggregates	1	6	Nuclei	1	1
RelateObjects	13	Child	EditedAggregates	1	7	Nuclei	1	1
RelateObjects	13	Child	EditedAggregates	1	8	Nuclei	1	1
RelateObjects	13	Child	EditedAggregates	1	9	Nuclei	1	1
RelateObjects	13	Child	EditedAggregates	1	10	Nuclei	1	1
RelateObjects	13	Child	EditedAggregates	1	11	Nuclei	1	1
RelateObjects	13	Child	EditedAggregates	1	12	Nuclei	1	1
RelateObjects	13	Child	EditedAggregates	1	13	Nuclei	1	1
RelateObjects	13	Child	EditedAggregates	1	14	Nuclei	1	1
RelateObjects	13	Child	EditedAggregates	1	15	Nuclei	1	1
RelateObjects	13	Child	EditedAggregates	1	16	Nuclei	1	1
RelateObjects	13	Child	EditedAggregates	1	17	Nuclei	1	1
RelateObjects	13	Child	EditedAggregates	1	18	Nuclei	1	1
RelateObjects	13	Child	EditedAggregates	1	19	Nuclei	1	1
RelateObjects	13	Child	EditedAggregates	1	20	Nuclei	1	1
RelateObjects	13	Child	EditedAggregates	1	21	Nuclei	1	1
RelateObjects	13	Child	EditedAggregates	1	22	Nuclei	1	1
RelateObjects	13	Child	EditedAggregates	1	23	Nuclei	1	1
RelateObjects	13	Child	EditedAggregates	1	24	Nuclei	1	1
RelateObjects	13	Child	EditedAggregates	1	25	Nuclei	1	1
RelateObjects	13	Child	EditedAggregates	1	26	Nuclei	1	1
RelateObjects	13	Child	EditedAggregates	1	27	Nuclei	1	1
RelateObjects	13	Child	EditedAggregates	1	28	Nuclei	1	1
RelateObjects	13	Child	EditedAggregates	1	29	Nuclei	1	1
RelateObjects	13	Child	EditedAggregates	1	30	Nuclei	1	1
RelateObjects	13	Child	EditedAggregates	1	31	Nuclei	1	1
RelateObjects	13	Child	EditedAggregates	1	32	Nuclei	1	1
RelateObjects	13	Child	EditedAggregates	1	33	Nuclei	1	1
RelateObjects	13	Child	EditedAggregates	1	34	Nuclei	1	1
RelateObjects	13	Child	EditedAggregates	1	35	Nuclei	1	1
RelateObjects	13	Child	EditedAggregates	1	36	Nuclei	1	1
RelateObjects	13	Child	EditedAggregates	1	37	Nuclei	1	2
RelateObjects	13	Child	EditedAggregates	1	38	Nuclei	1	2
RelateObjects	13	Child	EditedAggregates	1	39	Nuclei	1	2
RelateObjects	13	Child	EditedAggregates	1	40	Nuclei	1	2
RelateObjects	13	Child	EditedAggregates	1	41	Nuclei	1	2
RelateObjects	13	Child	EditedAggregates	1	42	Nuclei	1	2
RelateObjects	13	Child	EditedAggregates	1	43	Nuclei	1	2
RelateObjects	13	Child	EditedAggregates	1	44	Nuclei	1	2
RelateObjects	13	Child	EditedAggregates	1	45	Nuclei	1	2
RelateObjects	13	Child	EditedAggregates	1	46	Nuclei	1	2
RelateObjects	13	Child	EditedAggregates	1	47	Nuclei	1	2
RelateObjects	13	Child	EditedAggregates	1	48	Nuclei	1	2
RelateObjects	13	Child	EditedAggregates	1	49	Nuclei	1	2
RelateObjects	13	Child	EditedAggregates	1	50	Nuclei	1	2
RelateObjects	13	Child	EditedAggregates	1	51	Nuclei	1	2
RelateObjects	13	Child	EditedAggregates	1	52	Nuclei	1	2
RelateObjects	13	Child	EditedAggregates	1	53	Nuclei	1	2
RelateObjects	13	Child	EditedAggregates	1	54	Nuclei	1	2
RelateObjects	13	Child	EditedAggregates	1	55	Nuclei	1	2
RelateObjects	13	Child	EditedAggregates	1	56	Nuclei	1	2
RelateObjects	13	Child	EditedAggregates	1	57	Nuclei	1	2
RelateObjects	13	Child	EditedAggregates	1	58	Nuclei	1	2
RelateObjects	13	Child	EditedAggregates	1	59	Nuclei	1	2
RelateObjects	13	Child	EditedAggregates	1	60	Nuclei	1	2
RelateObjects	13	Child	EditedAggregates	1	61	Nuclei	1	2
RelateObjects	13	Child	EditedAggregates	1	62	Nuclei	1	2
RelateObjects	13	Child	EditedAggregates	1	63	Nuclei	1	2
RelateObjects	13	Child	EditedAggregates	1	64	Nuclei	1	2
RelateObjects	13	Child	EditedAggregates	1	65	Nuclei	1	2
RelateObjects	13	Child	EditedAggregates	1	66	Nuclei	1	2
RelateObjects	13	Child	EditedAggregates	1	67	Nuclei	1	2
RelateObjects	13	Child	EditedAggregates	1	68	Nuclei	1	2
RelateObjects	13	Child	EditedAggregates	1	69	Nuclei	1	2
RelateObjects	13	Child	EditedAggregates	1	70	Nuclei	1	2
RelateObjects	13	Child	EditedAggregates	1	71	Nuclei	1	2
RelateObjects	13	Child	EditedAggregates	1	72	Nuclei	1	2
RelateObjects	13	Child	EditedAggregates	1	73	Nuclei	1	2
RelateObjects	13	Child	EditedAggregates	1	74	Nuclei	1	2
RelateObjects	13	Child	EditedAggregates	1	75	Nuclei	1	2
RelateObjects	13	Child	EditedAggregates	1	76	Nuclei	1	2
RelateObjects	13	Child	EditedAggregates	1	77	Nuclei	1	2
RelateObjects	13	Child	EditedAggregates	1	78	Nuclei	1	2
RelateObjects	13	Child	EditedAggregates	1	79	Nuclei	1	2
RelateObjects	13	Child	EditedAggregates	1	80	Nuclei	1	2
RelateObjects	13	Child	EditedAggregates	1	81	Nuclei	1	2
RelateObjects	13	Child	EditedAggregates	1	82	Nuclei	1	2
RelateObjects	13	Child	EditedAggregates	1	83	Nuclei	1	2
RelateObjects	13	Child	EditedAggregates	1	84	Nuclei	1	2
RelateObjects	13	Child	EditedAggregates	1	85	Nuclei	1	2
RelateObjects	13	Child	EditedAggregates	1	86	Nuclei	1	2
RelateObjects	13	Child	EditedAggregates	1	87	Nuclei	1	2
RelateObjects	13	Child	EditedAggregates	1	88	Nuclei	1	2
RelateObjects	13	Child	EditedAggregates	1	89	Nuclei	1	2
RelateObjects	13	Child	EditedAggregates	1	90	Nuclei	1	2
RelateObjects	13	Child	EditedAggregates	1	91	Nuclei	1	2
RelateObjects	13	Child	EditedAggregates	1	92	Nuclei	1	2
RelateObjects	13	Child	EditedAggregates	1	93	Nuclei	1	2
RelateObjects	13	Child	EditedAggregates	1	94	Nuclei	1	2
RelateObjects	13	Child	EditedAggregates	1	95	Nuclei	1	2
RelateObjects	13	Child	EditedAggregates	1	96	Nuclei	1	2
RelateObjects	13	Child	EditedAggregates	1	97	Nuclei	1	2
RelateObjects	13	Child	EditedAggregates	1	98	Nuclei	1	2
RelateObjects	13	Child	EditedAggregates	1	99	Nuclei	1	2
RelateObjects	13	Child	EditedAggregates	1	100	Nuclei	1	2
RelateObjects	13	Child	EditedAggregates	1	101	Nuclei	1	2
RelateObjects	13	Child	EditedAggregates	1	102	Nuclei	1	2
RelateObjects	13	Child	EditedAggregates	1	103	Nuclei	1	2
RelateObjects	13	Child	EditedAggregates	1	104	Nuclei	1	2
RelateObjects	13	Child	EditedAggregates	1	105	Nuclei	1	2
RelateObjects	13	Child	EditedAggregates	1	106	Nuclei	1	2
RelateObjects	13	Child	EditedAggregates	1	107	Nuclei	1	2
RelateObjects	13	Child	EditedAggregates	1	108	Nuclei	1	2
RelateObjects	13	Child	EditedAggregates	1	109	Nuclei	1	2
RelateObjects	13	Child	EditedAggregates	1	110	Nuclei	1	2
RelateObjects	13	Child	EditedAggregates	1	111	Nuclei	1	2
RelateObjects	13	Child	EditedAggregates	1	112	Nuclei	1	2
RelateObjects	13	Child	EditedAggregates	1	113	Nuclei	1	2
RelateObjects	13	Child	EditedAggregates	1	114	Nuclei	1	2
RelateObjects	13	Child	EditedAggregates	1	115	Nuclei	1	2
RelateObjects	13	Child	EditedAggregates	1	116	Nuclei	1	2
RelateObjects	13	Child	EditedAggregates	1	117	Nuclei	1	2
RelateObjects	13	Child	EditedAggregates	1	118	Nuclei	1	2
RelateObjects	13	Child	EditedAggregates	1	119	Nuclei	1	2
RelateObjects	13	Child	EditedAggregates	1	120	Nuclei	1	2
RelateObjects	13	Child	EditedAggregates	1	121	Nuclei	1	2
RelateObjects	13	Child	EditedAggregates	1	122	Nuclei	1	2
RelateObjects	13	Child	EditedAggregates	1	123	Nuclei	1	2
RelateObjects	13	Child	EditedAggregates	1	124	Nuclei	1	2
RelateObjects	13	Child	EditedAggregates	1	125	Nuclei	1	2
RelateObjects	13	Child	EditedAggregates	1	126	Nuclei	1	2
RelateObjects	13	Child	EditedAggregates	1	127	Nuclei	1	2
RelateObjects	13	Child	EditedAggregates	1	128	Nuclei	1	2
RelateObjects	13	Child	EditedAggregates	1	129	Nuclei	1	2
RelateObjects	13	Child	EditedAggregates	1	130	Nuclei	1	2
RelateObjects	13	Child	EditedAggregates	1	131	Nuclei	1	2
RelateObjects	13	Child	EditedAggregates	1	132	Nuclei	1	2
RelateObjects	13	Child	EditedAggregates	1	133	Nuclei	1	2
RelateObjects	13	Child	EditedAggregates	1	134	Nuclei	1	2
RelateObjects	13	Child	EditedAggregates	1	135	Nuclei	1	2
RelateObjects	13	Child	EditedAggregates	1	136	Nuclei	1	2
RelateObjects	13	Child	EditedAggregates	1	137	Nuclei	1	2
RelateObjects	13	Child	EditedAggregates	1	138	Nuclei	1	2
RelateObjects	13	Child	EditedAggregates	1	139	Nuclei	1	2
RelateObjects	13	Child	EditedAggregates	1	140	Nuclei	1	2
RelateObjects	13	Child	EditedAggregates	1	141	Nuclei	1	2
RelateObjects	13	Child	EditedAggregates	1	142	Nuclei	1	2
RelateObjects	13	Child	EditedAggregates	1	143	Nuclei	1	2
RelateObjects	13	Child	EditedAggregates	1	144	Nuclei	1	1
RelateObjects	13	Child	EditedAggregates	1	145	Nuclei	1	2
RelateObjects	13	Child	EditedAggregates	1	146	Nuclei	1	2
RelateObjects	13	Child	EditedAggregates	1	147	Nuclei	1	2
RelateObjects	13	Child	EditedAggregates	1	148	Nuclei	1	2
RelateObjects	13	Child	EditedAggregates	1	149	Nuclei	1	2
RelateObjects	13	Child	EditedAggregates	1	150	Nuclei	1	2
RelateObjects	13	Child	EditedAggregates	1	151	Nuclei	1	2
