# Supplementary material for: Sirtuin-1 sensitive lysine-136 acetylation drives phase separation and pathological aggregation of TDP-43
Source: Nat Commun. 2022 Mar 9;13:1223. doi: 10.1038/s41467-022-28822-7 (PMC8907366; doi:10.1038/s41467-022-28822-7)
Supplement: Supplementary file 7 — Source Data [file 41467_2022_28822_MOESM7_ESM.zip › Figure 5E data/Measures 1/K136Q_01_72h_Measures/EditedAggregates.csv]

ImageNumber	ObjectNumber	FileName_Apotome	PathName_Apotome	AreaShape_Area	AreaShape_Compactness	AreaShape_MaximumRadius	AreaShape_MeanRadius	AreaShape_Perimeter	AreaShape_Solidity	Number_Object_Number
14	1	K136Q_I_01.czi	\\hih-fileserver.neurologie.uni-tuebingen.de\HIH\Public\Jorge\Immunofluorescence\Exp. 267\Apotome\72h	14	0.6664888011383326	2.0	1.2020305089104422	10.82842712474619	1.0	1
14	2	K136Q_I_01.czi	\\hih-fileserver.neurologie.uni-tuebingen.de\HIH\Public\Jorge\Immunofluorescence\Exp. 267\Apotome\72h	6	0.5109957862326503	1.0	1.0	6.207106781186548	0.8571428571428571	2
14	3	K136Q_I_01.czi	\\hih-fileserver.neurologie.uni-tuebingen.de\HIH\Public\Jorge\Immunofluorescence\Exp. 267\Apotome\72h	6	0.477464829275686	1.0	1.0	6.0	1.0	3
14	4	K136Q_I_01.czi	\\hih-fileserver.neurologie.uni-tuebingen.de\HIH\Public\Jorge\Immunofluorescence\Exp. 267\Apotome\72h	4	0.3183098861837907	1.0	1.0	4.0	1.0	4
14	5	K136Q_I_01.czi	\\hih-fileserver.neurologie.uni-tuebingen.de\HIH\Public\Jorge\Immunofluorescence\Exp. 267\Apotome\72h	14	0.6966924787727198	2.0	1.1897753035351701	11.071067811865476	1.0	5
14	6	K136Q_I_01.czi	\\hih-fileserver.neurologie.uni-tuebingen.de\HIH\Public\Jorge\Immunofluorescence\Exp. 267\Apotome\72h	11	0.6746348998939921	2.0	1.1662206477041992	9.65685424949238	1.0	6
14	7	K136Q_I_01.czi	\\hih-fileserver.neurologie.uni-tuebingen.de\HIH\Public\Jorge\Immunofluorescence\Exp. 267\Apotome\72h	1	0.0	1.0	1.0	0.0	1.0	7
14	8	K136Q_I_01.czi	\\hih-fileserver.neurologie.uni-tuebingen.de\HIH\Public\Jorge\Immunofluorescence\Exp. 267\Apotome\72h	3	0.309207662451413	1.0	1.0	3.414213562373095	1.0	8
14	9	K136Q_I_01.czi	\\hih-fileserver.neurologie.uni-tuebingen.de\HIH\Public\Jorge\Immunofluorescence\Exp. 267\Apotome\72h	33	0.9748853556814953	2.8284271247461903	1.4125536842039552	20.106601717798213	0.868421052631579	9
14	10	K136Q_I_01.czi	\\hih-fileserver.neurologie.uni-tuebingen.de\HIH\Public\Jorge\Immunofluorescence\Exp. 267\Apotome\72h	8	0.583177700996041	1.4142135623730951	1.051776695296637	7.656854249492381	0.8	10
14	11	K136Q_I_01.czi	\\hih-fileserver.neurologie.uni-tuebingen.de\HIH\Public\Jorge\Immunofluorescence\Exp. 267\Apotome\72h	11	0.6696791850552892	1.4142135623730951	1.0376557783975542	9.621320343559642	0.9166666666666666	11
14	12	K136Q_I_01.czi	\\hih-fileserver.neurologie.uni-tuebingen.de\HIH\Public\Jorge\Immunofluorescence\Exp. 267\Apotome\72h	10	0.6202357696493015	2.0	1.1414213562373097	8.82842712474619	1.0	12
14	13	K136Q_I_01.czi	\\hih-fileserver.neurologie.uni-tuebingen.de\HIH\Public\Jorge\Immunofluorescence\Exp. 267\Apotome\72h	12	0.6957172405156791	2.0	1.1523689270621826	10.242640687119284	0.9230769230769231	13
14	14	K136Q_I_01.czi	\\hih-fileserver.neurologie.uni-tuebingen.de\HIH\Public\Jorge\Immunofluorescence\Exp. 267\Apotome\72h	13	0.7177571704566658	2.0	1.1406482403650915	10.82842712474619	1.0	14
14	15	K136Q_I_01.czi	\\hih-fileserver.neurologie.uni-tuebingen.de\HIH\Public\Jorge\Immunofluorescence\Exp. 267\Apotome\72h	23	0.8481473654624414	2.23606797749979	1.29969227073879	15.65685424949238	0.92	15
14	16	K136Q_I_01.czi	\\hih-fileserver.neurologie.uni-tuebingen.de\HIH\Public\Jorge\Immunofluorescence\Exp. 267\Apotome\72h	7	0.5300702784881366	1.4142135623730951	1.0591733660532994	6.82842712474619	1.0	16
14	17	K136Q_I_01.czi	\\hih-fileserver.neurologie.uni-tuebingen.de\HIH\Public\Jorge\Immunofluorescence\Exp. 267\Apotome\72h	5	0.43153209248335733	1.0	1.0	5.207106781186548	1.0	17
14	18	K136Q_I_01.czi	\\hih-fileserver.neurologie.uni-tuebingen.de\HIH\Public\Jorge\Immunofluorescence\Exp. 267\Apotome\72h	6	0.477464829275686	1.0	1.0	6.0	1.0	18
14	19	K136Q_I_01.czi	\\hih-fileserver.neurologie.uni-tuebingen.de\HIH\Public\Jorge\Immunofluorescence\Exp. 267\Apotome\72h	4	0.42487609137905596	1.0	1.0	4.621320343559642	1.0	19
14	20	K136Q_I_01.czi	\\hih-fileserver.neurologie.uni-tuebingen.de\HIH\Public\Jorge\Immunofluorescence\Exp. 267\Apotome\72h	8	0.5468022991227088	1.4142135623730951	1.051776695296637	7.414213562373095	1.0	20
14	21	K136Q_I_01.czi	\\hih-fileserver.neurologie.uni-tuebingen.de\HIH\Public\Jorge\Immunofluorescence\Exp. 267\Apotome\72h	6	0.5168631413744181	1.4142135623730951	1.0690355937288492	6.242640687119286	1.0	21
14	22	K136Q_I_01.czi	\\hih-fileserver.neurologie.uni-tuebingen.de\HIH\Public\Jorge\Immunofluorescence\Exp. 267\Apotome\72h	6	0.477464829275686	1.0	1.0	6.0	1.0	22
14	23	K136Q_I_01.czi	\\hih-fileserver.neurologie.uni-tuebingen.de\HIH\Public\Jorge\Immunofluorescence\Exp. 267\Apotome\72h	1	0.0	1.0	1.0	0.0	1.0	23
14	24	K136Q_I_01.czi	\\hih-fileserver.neurologie.uni-tuebingen.de\HIH\Public\Jorge\Immunofluorescence\Exp. 267\Apotome\72h	10	0.6202357696493015	1.4142135623730951	1.082842712474619	8.82842712474619	1.0	24
14	25	K136Q_I_01.czi	\\hih-fileserver.neurologie.uni-tuebingen.de\HIH\Public\Jorge\Immunofluorescence\Exp. 267\Apotome\72h	13	0.6422005297067807	2.0	1.172510822086099	10.242640687119284	1.0	25
14	26	K136Q_I_01.czi	\\hih-fileserver.neurologie.uni-tuebingen.de\HIH\Public\Jorge\Immunofluorescence\Exp. 267\Apotome\72h	2	0.0	1.0	1.0	0.0	1.0	26
14	27	K136Q_I_01.czi	\\hih-fileserver.neurologie.uni-tuebingen.de\HIH\Public\Jorge\Immunofluorescence\Exp. 267\Apotome\72h	2	0.0	1.0	1.0	0.0	1.0	27
14	28	K136Q_I_01.czi	\\hih-fileserver.neurologie.uni-tuebingen.de\HIH\Public\Jorge\Immunofluorescence\Exp. 267\Apotome\72h	9	0.6891508551658906	1.4142135623730951	1.0460237291525663	8.82842712474619	1.0	28
14	29	K136Q_I_01.czi	\\hih-fileserver.neurologie.uni-tuebingen.de\HIH\Public\Jorge\Immunofluorescence\Exp. 267\Apotome\72h	1	0.0	1.0	1.0	0.0	1.0	29
14	30	K136Q_I_01.czi	\\hih-fileserver.neurologie.uni-tuebingen.de\HIH\Public\Jorge\Immunofluorescence\Exp. 267\Apotome\72h	24	0.8381959377836086	2.23606797749979	1.262797324556886	15.899494936611667	0.8571428571428571	30
14	31	K136Q_I_01.czi	\\hih-fileserver.neurologie.uni-tuebingen.de\HIH\Public\Jorge\Immunofluorescence\Exp. 267\Apotome\72h	16	0.7664936793489755	2.0	1.176776695296637	12.414213562373096	0.8888888888888888	31
14	32	K136Q_I_01.czi	\\hih-fileserver.neurologie.uni-tuebingen.de\HIH\Public\Jorge\Immunofluorescence\Exp. 267\Apotome\72h	2	0.0	1.0	1.0	0.0	1.0	32
14	33	K136Q_I_01.czi	\\hih-fileserver.neurologie.uni-tuebingen.de\HIH\Public\Jorge\Immunofluorescence\Exp. 267\Apotome\72h	10	0.6547974253873939	1.4142135623730951	1.1242640687119283	9.071067811865476	1.0	33
14	34	K136Q_I_01.czi	\\hih-fileserver.neurologie.uni-tuebingen.de\HIH\Public\Jorge\Immunofluorescence\Exp. 267\Apotome\72h	10	0.6202357696493015	2.0	1.1414213562373097	8.82842712474619	1.0	34
14	35	K136Q_I_01.czi	\\hih-fileserver.neurologie.uni-tuebingen.de\HIH\Public\Jorge\Immunofluorescence\Exp. 267\Apotome\72h	2	0.0	1.0	1.0	0.0	1.0	35
14	36	K136Q_I_01.czi	\\hih-fileserver.neurologie.uni-tuebingen.de\HIH\Public\Jorge\Immunofluorescence\Exp. 267\Apotome\72h	5	0.43153209248335733	1.0	1.0	5.207106781186548	1.0	36
14	37	K136Q_I_01.czi	\\hih-fileserver.neurologie.uni-tuebingen.de\HIH\Public\Jorge\Immunofluorescence\Exp. 267\Apotome\72h	7	0.5300702784881366	1.4142135623730951	1.0591733660532994	6.82842712474619	1.0	37
14	38	K136Q_I_01.czi	\\hih-fileserver.neurologie.uni-tuebingen.de\HIH\Public\Jorge\Immunofluorescence\Exp. 267\Apotome\72h	3	0.309207662451413	1.0	1.0	3.414213562373095	1.0	38
14	39	K136Q_I_01.czi	\\hih-fileserver.neurologie.uni-tuebingen.de\HIH\Public\Jorge\Immunofluorescence\Exp. 267\Apotome\72h	40	1.136338159508943	2.8284271247461903	1.461067467586918	23.899494936611667	0.8888888888888888	39
14	40	K136Q_I_01.czi	\\hih-fileserver.neurologie.uni-tuebingen.de\HIH\Public\Jorge\Immunofluorescence\Exp. 267\Apotome\72h	5	0.43153209248335733	1.0	1.0	5.207106781186548	1.0	40
14	41	K136Q_I_01.czi	\\hih-fileserver.neurologie.uni-tuebingen.de\HIH\Public\Jorge\Immunofluorescence\Exp. 267\Apotome\72h	19	0.7811561998772539	2.0	1.2759284572168044	13.65685424949238	0.95	41
14	42	K136Q_I_01.czi	\\hih-fileserver.neurologie.uni-tuebingen.de\HIH\Public\Jorge\Immunofluorescence\Exp. 267\Apotome\72h	7	0.5300702784881366	1.4142135623730951	1.0591733660532994	6.82842712474619	1.0	42
14	43	K136Q_I_01.czi	\\hih-fileserver.neurologie.uni-tuebingen.de\HIH\Public\Jorge\Immunofluorescence\Exp. 267\Apotome\72h	2	0.0	1.0	1.0	0.0	1.0	43
14	44	K136Q_I_01.czi	\\hih-fileserver.neurologie.uni-tuebingen.de\HIH\Public\Jorge\Immunofluorescence\Exp. 267\Apotome\72h	5	0.43153209248335733	1.0	1.0	5.207106781186548	1.0	44
14	45	K136Q_I_01.czi	\\hih-fileserver.neurologie.uni-tuebingen.de\HIH\Public\Jorge\Immunofluorescence\Exp. 267\Apotome\72h	13	0.637752397556255	2.0	1.1087856586440843	10.207106781186548	0.9285714285714286	45
14	46	K136Q_I_01.czi	\\hih-fileserver.neurologie.uni-tuebingen.de\HIH\Public\Jorge\Immunofluorescence\Exp. 267\Apotome\72h	16	0.7752947120616269	2.0	1.1919417382415922	12.48528137423857	0.9411764705882353	46
14	47	K136Q_I_01.czi	\\hih-fileserver.neurologie.uni-tuebingen.de\HIH\Public\Jorge\Immunofluorescence\Exp. 267\Apotome\72h	1	0.0	1.0	1.0	0.0	1.0	47
14	48	K136Q_I_01.czi	\\hih-fileserver.neurologie.uni-tuebingen.de\HIH\Public\Jorge\Immunofluorescence\Exp. 267\Apotome\72h	16	0.7752947120616271	2.0	1.2285533905932737	12.485281374238571	1.0	48
14	49	K136Q_I_01.czi	\\hih-fileserver.neurologie.uni-tuebingen.de\HIH\Public\Jorge\Immunofluorescence\Exp. 267\Apotome\72h	2	0.0	1.0	1.0	0.0	1.0	49
14	50	K136Q_I_01.czi	\\hih-fileserver.neurologie.uni-tuebingen.de\HIH\Public\Jorge\Immunofluorescence\Exp. 267\Apotome\72h	7	0.5300702784881366	1.4142135623730951	1.0591733660532994	6.82842712474619	1.0	50
14	51	K136Q_I_01.czi	\\hih-fileserver.neurologie.uni-tuebingen.de\HIH\Public\Jorge\Immunofluorescence\Exp. 267\Apotome\72h	2	0.0	1.0	1.0	0.0	1.0	51
14	52	K136Q_I_01.czi	\\hih-fileserver.neurologie.uni-tuebingen.de\HIH\Public\Jorge\Immunofluorescence\Exp. 267\Apotome\72h	31	0.9003422462651152	2.8284271247461903	1.4601468747936586	18.727922061357855	0.9117647058823529	52
14	53	K136Q_I_01.czi	\\hih-fileserver.neurologie.uni-tuebingen.de\HIH\Public\Jorge\Immunofluorescence\Exp. 267\Apotome\72h	14	0.7405494920056735	2.0	1.1724438258837926	11.414213562373096	1.0	53
14	54	K136Q_I_01.czi	\\hih-fileserver.neurologie.uni-tuebingen.de\HIH\Public\Jorge\Immunofluorescence\Exp. 267\Apotome\72h	3	0.309207662451413	1.0	1.0	3.414213562373095	1.0	54
14	55	K136Q_I_01.czi	\\hih-fileserver.neurologie.uni-tuebingen.de\HIH\Public\Jorge\Immunofluorescence\Exp. 267\Apotome\72h	12	0.6957172405156791	1.4142135623730951	1.1035533905932737	10.242640687119284	0.9230769230769231	55
14	56	K136Q_I_01.czi	\\hih-fileserver.neurologie.uni-tuebingen.de\HIH\Public\Jorge\Immunofluorescence\Exp. 267\Apotome\72h	12	0.6957172405156791	2.0	1.1523689270621824	10.242640687119284	0.9230769230769231	56
14	57	K136Q_I_01.czi	\\hih-fileserver.neurologie.uni-tuebingen.de\HIH\Public\Jorge\Immunofluorescence\Exp. 267\Apotome\72h	8	0.6096059189261297	1.4142135623730951	1.051776695296637	7.82842712474619	0.8888888888888888	57
14	58	K136Q_I_01.czi	\\hih-fileserver.neurologie.uni-tuebingen.de\HIH\Public\Jorge\Immunofluorescence\Exp. 267\Apotome\72h	2	0.0	1.0	1.0	0.0	1.0	58
14	59	K136Q_I_01.czi	\\hih-fileserver.neurologie.uni-tuebingen.de\HIH\Public\Jorge\Immunofluorescence\Exp. 267\Apotome\72h	7	0.5963290632991538	1.4142135623730951	1.0591733660532994	7.242640687119286	0.875	59
14	60	K136Q_I_01.czi	\\hih-fileserver.neurologie.uni-tuebingen.de\HIH\Public\Jorge\Immunofluorescence\Exp. 267\Apotome\72h	6	0.477464829275686	1.0	1.0	6.0	1.0	60
14	61	K136Q_I_01.czi	\\hih-fileserver.neurologie.uni-tuebingen.de\HIH\Public\Jorge\Immunofluorescence\Exp. 267\Apotome\72h	14	0.6664888011383326	2.0	1.2020305089104422	10.82842712474619	1.0	61
14	62	K136Q_I_01.czi	\\hih-fileserver.neurologie.uni-tuebingen.de\HIH\Public\Jorge\Immunofluorescence\Exp. 267\Apotome\72h	5	0.43153209248335733	1.0	1.0	5.207106781186548	1.0	62
14	63	K136Q_I_01.czi	\\hih-fileserver.neurologie.uni-tuebingen.de\HIH\Public\Jorge\Immunofluorescence\Exp. 267\Apotome\72h	25	0.8650532769653659	2.23606797749979	1.3322854315746107	16.485281374238568	0.9615384615384616	63
14	64	K136Q_I_01.czi	\\hih-fileserver.neurologie.uni-tuebingen.de\HIH\Public\Jorge\Immunofluorescence\Exp. 267\Apotome\72h	8	0.5468022991227088	1.4142135623730951	1.051776695296637	7.414213562373095	1.0	64
14	65	K136Q_I_01.czi	\\hih-fileserver.neurologie.uni-tuebingen.de\HIH\Public\Jorge\Immunofluorescence\Exp. 267\Apotome\72h	22	0.8215906780822317	2.23606797749979	1.3133146466814625	15.071067811865476	0.9565217391304348	65
14	66	K136Q_I_01.czi	\\hih-fileserver.neurologie.uni-tuebingen.de\HIH\Public\Jorge\Immunofluorescence\Exp. 267\Apotome\72h	9	0.5658842421045168	2.0	1.1111111111111112	8.0	1.0	66
14	67	K136Q_I_01.czi	\\hih-fileserver.neurologie.uni-tuebingen.de\HIH\Public\Jorge\Immunofluorescence\Exp. 267\Apotome\72h	2	0.0	1.0	1.0	0.0	1.0	67
14	68	K136Q_I_01.czi	\\hih-fileserver.neurologie.uni-tuebingen.de\HIH\Public\Jorge\Immunofluorescence\Exp. 267\Apotome\72h	9	0.8184967817342423	1.0	1.0	9.621320343559642	0.75	68
14	69	K136Q_I_01.czi	\\hih-fileserver.neurologie.uni-tuebingen.de\HIH\Public\Jorge\Immunofluorescence\Exp. 267\Apotome\72h	4	0.42487609137905596	1.0	1.0	4.621320343559642	1.0	69
14	70	K136Q_I_01.czi	\\hih-fileserver.neurologie.uni-tuebingen.de\HIH\Public\Jorge\Immunofluorescence\Exp. 267\Apotome\72h	60	1.0197026193097345	4.123105625617661	1.7909537527877575	27.72792206135785	0.9230769230769231	70
14	71	K136Q_I_01.czi	\\hih-fileserver.neurologie.uni-tuebingen.de\HIH\Public\Jorge\Immunofluorescence\Exp. 267\Apotome\72h	14	0.6664888011383326	2.0	1.2020305089104422	10.82842712474619	1.0	71
14	72	K136Q_I_01.czi	\\hih-fileserver.neurologie.uni-tuebingen.de\HIH\Public\Jorge\Immunofluorescence\Exp. 267\Apotome\72h	11	0.6746348998939921	2.0	1.166220647704199	9.65685424949238	1.0	72
14	73	K136Q_I_01.czi	\\hih-fileserver.neurologie.uni-tuebingen.de\HIH\Public\Jorge\Immunofluorescence\Exp. 267\Apotome\72h	35	0.8632477492845756	2.8284271247461903	1.5220321665206544	19.485281374238568	0.9459459459459459	73
14	74	K136Q_I_01.czi	\\hih-fileserver.neurologie.uni-tuebingen.de\HIH\Public\Jorge\Immunofluorescence\Exp. 267\Apotome\72h	32	0.9276229873542391	2.8284271247461903	1.4198789373080383	19.31370849898476	0.9411764705882353	74
14	75	K136Q_I_01.czi	\\hih-fileserver.neurologie.uni-tuebingen.de\HIH\Public\Jorge\Immunofluorescence\Exp. 267\Apotome\72h	4	0.3183098861837907	1.0	1.0	4.0	1.0	75
14	76	K136Q_I_01.czi	\\hih-fileserver.neurologie.uni-tuebingen.de\HIH\Public\Jorge\Immunofluorescence\Exp. 267\Apotome\72h	19	0.7811561998772539	2.0	1.2450975920785463	13.65685424949238	0.95	76
14	77	K136Q_I_01.czi	\\hih-fileserver.neurologie.uni-tuebingen.de\HIH\Public\Jorge\Immunofluorescence\Exp. 267\Apotome\72h	15	0.7951500375806897	2.0	1.1495093791412856	12.242640687119284	0.9375	77
14	78	K136Q_I_01.czi	\\hih-fileserver.neurologie.uni-tuebingen.de\HIH\Public\Jorge\Immunofluorescence\Exp. 267\Apotome\72h	30	0.8269810261990688	2.8284271247461903	1.4516592158828183	17.65685424949238	0.967741935483871	78
14	79	K136Q_I_01.czi	\\hih-fileserver.neurologie.uni-tuebingen.de\HIH\Public\Jorge\Immunofluorescence\Exp. 267\Apotome\72h	75	1.1825671585736994	4.0	1.8011200099129117	33.384776310850235	0.8823529411764706	79
14	80	K136Q_I_01.czi	\\hih-fileserver.neurologie.uni-tuebingen.de\HIH\Public\Jorge\Immunofluorescence\Exp. 267\Apotome\72h	46	0.9599492445329633	3.1622776601683795	1.6129740719141565	23.556349186104043	0.9387755102040817	80
14	81	K136Q_I_01.czi	\\hih-fileserver.neurologie.uni-tuebingen.de\HIH\Public\Jorge\Immunofluorescence\Exp. 267\Apotome\72h	26	1.0734849859314834	2.23606797749979	1.283524265061971	18.727922061357855	0.896551724137931	81
14	82	K136Q_I_01.czi	\\hih-fileserver.neurologie.uni-tuebingen.de\HIH\Public\Jorge\Immunofluorescence\Exp. 267\Apotome\72h	38	0.8997421647424233	3.1622776601683795	1.5501457748260754	20.727922061357855	0.95	82
14	83	K136Q_I_01.czi	\\hih-fileserver.neurologie.uni-tuebingen.de\HIH\Public\Jorge\Immunofluorescence\Exp. 267\Apotome\72h	12	0.6957172405156791	1.4142135623730951	1.0690355937288492	10.242640687119284	0.75	83
14	84	K136Q_I_01.czi	\\hih-fileserver.neurologie.uni-tuebingen.de\HIH\Public\Jorge\Immunofluorescence\Exp. 267\Apotome\72h	43	1.2883341344547843	2.8284271247461903	1.4332467744324457	26.384776310850235	0.8269230769230769	84
14	85	K136Q_I_01.czi	\\hih-fileserver.neurologie.uni-tuebingen.de\HIH\Public\Jorge\Immunofluorescence\Exp. 267\Apotome\72h	66	1.1564966894975324	4.0	1.7683101960412873	30.970562748477143	0.9041095890410958	85
14	86	K136Q_I_01.czi	\\hih-fileserver.neurologie.uni-tuebingen.de\HIH\Public\Jorge\Immunofluorescence\Exp. 267\Apotome\72h	58	1.0418507318951773	4.0	1.7350135466941619	27.556349186104043	0.90625	86
14	87	K136Q_I_01.czi	\\hih-fileserver.neurologie.uni-tuebingen.de\HIH\Public\Jorge\Immunofluorescence\Exp. 267\Apotome\72h	27	0.7775702679947213	2.8284271247461903	1.4407220346893208	16.242640687119284	1.0	87
14	88	K136Q_I_01.czi	\\hih-fileserver.neurologie.uni-tuebingen.de\HIH\Public\Jorge\Immunofluorescence\Exp. 267\Apotome\72h	54	0.975451765357482	3.605551275463989	1.7157509360388605	25.727922061357855	0.9	88
14	89	K136Q_I_01.czi	\\hih-fileserver.neurologie.uni-tuebingen.de\HIH\Public\Jorge\Immunofluorescence\Exp. 267\Apotome\72h	76	1.0426776150104553	4.123105625617661	1.9081604443679943	31.556349186104043	0.9047619047619048	89
14	90	K136Q_I_01.czi	\\hih-fileserver.neurologie.uni-tuebingen.de\HIH\Public\Jorge\Immunofluorescence\Exp. 267\Apotome\72h	20	0.807125700680006	2.0	1.2914213562373096	14.242640687119284	0.9523809523809523	90
14	91	K136Q_I_01.czi	\\hih-fileserver.neurologie.uni-tuebingen.de\HIH\Public\Jorge\Immunofluorescence\Exp. 267\Apotome\72h	19	0.8091603141756726	2.23606797749979	1.2793229362823824	13.899494936611665	0.95	91
14	92	K136Q_I_01.czi	\\hih-fileserver.neurologie.uni-tuebingen.de\HIH\Public\Jorge\Immunofluorescence\Exp. 267\Apotome\72h	18	0.9230774576640798	2.0	1.1476030138606879	14.449747468305832	0.9	92
14	93	K136Q_I_01.czi	\\hih-fileserver.neurologie.uni-tuebingen.de\HIH\Public\Jorge\Immunofluorescence\Exp. 267\Apotome\72h	8	0.5468022991227088	1.4142135623730951	1.051776695296637	7.414213562373095	1.0	93
14	94	K136Q_I_01.czi	\\hih-fileserver.neurologie.uni-tuebingen.de\HIH\Public\Jorge\Immunofluorescence\Exp. 267\Apotome\72h	65	1.094471567621241	3.605551275463989	1.7461814692887605	29.899494936611667	0.9154929577464789	94
14	95	K136Q_I_01.czi	\\hih-fileserver.neurologie.uni-tuebingen.de\HIH\Public\Jorge\Immunofluorescence\Exp. 267\Apotome\72h	5	0.4665421607968328	1.0	1.0	5.414213562373095	0.7142857142857143	95
14	96	K136Q_I_01.czi	\\hih-fileserver.neurologie.uni-tuebingen.de\HIH\Public\Jorge\Immunofluorescence\Exp. 267\Apotome\72h	22	0.886699518438007	2.0	1.2571297386132902	15.65685424949238	0.9166666666666666	96
14	97	K136Q_I_01.czi	\\hih-fileserver.neurologie.uni-tuebingen.de\HIH\Public\Jorge\Immunofluorescence\Exp. 267\Apotome\72h	30	0.7730191561285327	2.8284271247461903	1.4930805721201277	17.071067811865476	1.0	97
14	98	K136Q_I_01.czi	\\hih-fileserver.neurologie.uni-tuebingen.de\HIH\Public\Jorge\Immunofluorescence\Exp. 267\Apotome\72h	26	0.8919451801483067	2.23606797749979	1.3511150078650755	17.071067811865476	0.9285714285714286	98
14	99	K136Q_I_01.czi	\\hih-fileserver.neurologie.uni-tuebingen.de\HIH\Public\Jorge\Immunofluorescence\Exp. 267\Apotome\72h	16	0.7752947120616269	2.23606797749979	1.2433076391870106	12.48528137423857	0.9411764705882353	99
14	100	K136Q_I_01.czi	\\hih-fileserver.neurologie.uni-tuebingen.de\HIH\Public\Jorge\Immunofluorescence\Exp. 267\Apotome\72h	15	0.7208777308044718	2.0	1.2161760458079525	11.65685424949238	0.9375	100
14	101	K136Q_I_01.czi	\\hih-fileserver.neurologie.uni-tuebingen.de\HIH\Public\Jorge\Immunofluorescence\Exp. 267\Apotome\72h	75	1.1534043692871552	4.0	1.8247317689891784	32.97056274847714	0.8823529411764706	101
14	102	K136Q_I_01.czi	\\hih-fileserver.neurologie.uni-tuebingen.de\HIH\Public\Jorge\Immunofluorescence\Exp. 267\Apotome\72h	39	0.9269228162979023	3.0	1.5468986723294715	21.31370849898476	0.975	102
14	103	K136Q_I_01.czi	\\hih-fileserver.neurologie.uni-tuebingen.de\HIH\Public\Jorge\Immunofluorescence\Exp. 267\Apotome\72h	77	1.1686552909025654	4.123105625617661	1.841808186417786	33.62741699796952	0.9166666666666666	103
14	104	K136Q_I_01.czi	\\hih-fileserver.neurologie.uni-tuebingen.de\HIH\Public\Jorge\Immunofluorescence\Exp. 267\Apotome\72h	17	0.7997667602429291	2.0	1.249567099242311	13.071067811865476	1.0	104
14	105	K136Q_I_01.czi	\\hih-fileserver.neurologie.uni-tuebingen.de\HIH\Public\Jorge\Immunofluorescence\Exp. 267\Apotome\72h	1	0.0	1.0	1.0	0.0	1.0	105
14	106	K136Q_I_01.czi	\\hih-fileserver.neurologie.uni-tuebingen.de\HIH\Public\Jorge\Immunofluorescence\Exp. 267\Apotome\72h	37	1.2357905554130704	2.23606797749979	1.3378546242190055	23.970562748477143	0.9024390243902439	106
14	107	K136Q_I_01.czi	\\hih-fileserver.neurologie.uni-tuebingen.de\HIH\Public\Jorge\Immunofluorescence\Exp. 267\Apotome\72h	45	0.9134758813016262	3.605551275463989	1.6519892854133569	22.727922061357855	0.9375	107
14	108	K136Q_I_01.czi	\\hih-fileserver.neurologie.uni-tuebingen.de\HIH\Public\Jorge\Immunofluorescence\Exp. 267\Apotome\72h	14	0.6966924787727198	2.0	1.1897753035351701	11.071067811865476	1.0	108
14	109	K136Q_I_01.czi	\\hih-fileserver.neurologie.uni-tuebingen.de\HIH\Public\Jorge\Immunofluorescence\Exp. 267\Apotome\72h	12	0.618415324902826	1.4142135623730951	1.1380711874576983	9.65685424949238	1.0	109
14	110	K136Q_I_01.czi	\\hih-fileserver.neurologie.uni-tuebingen.de\HIH\Public\Jorge\Immunofluorescence\Exp. 267\Apotome\72h	4	0.3183098861837907	1.0	1.0	4.0	1.0	110
14	111	K136Q_I_01.czi	\\hih-fileserver.neurologie.uni-tuebingen.de\HIH\Public\Jorge\Immunofluorescence\Exp. 267\Apotome\72h	53	0.9938565156472456	3.605551275463989	1.7043438231795398	25.72792206135785	0.8983050847457628	111
14	112	K136Q_I_01.czi	\\hih-fileserver.neurologie.uni-tuebingen.de\HIH\Public\Jorge\Immunofluorescence\Exp. 267\Apotome\72h	61	1.468959123684969	3.0	1.5050451948437455	33.55634918610404	0.8243243243243243	112
14	113	K136Q_I_01.czi	\\hih-fileserver.neurologie.uni-tuebingen.de\HIH\Public\Jorge\Immunofluorescence\Exp. 267\Apotome\72h	19	0.7811561998772539	2.23606797749979	1.257522222473272	13.65685424949238	0.95	113
14	114	K136Q_I_01.czi	\\hih-fileserver.neurologie.uni-tuebingen.de\HIH\Public\Jorge\Immunofluorescence\Exp. 267\Apotome\72h	61	1.1584129027230323	3.605551275463989	1.665532758239098	29.79898987322333	0.9384615384615385	114
14	115	K136Q_I_01.czi	\\hih-fileserver.neurologie.uni-tuebingen.de\HIH\Public\Jorge\Immunofluorescence\Exp. 267\Apotome\72h	18	0.7553352735627664	2.0	1.2587141249717988	13.071067811865476	1.0	115
14	116	K136Q_I_01.czi	\\hih-fileserver.neurologie.uni-tuebingen.de\HIH\Public\Jorge\Immunofluorescence\Exp. 267\Apotome\72h	4	0.42487609137905596	1.0	1.0	4.621320343559642	1.0	116
14	117	K136Q_I_01.czi	\\hih-fileserver.neurologie.uni-tuebingen.de\HIH\Public\Jorge\Immunofluorescence\Exp. 267\Apotome\72h	48	1.042064405660819	3.0	1.5888448566375712	25.071067811865476	0.96	117
14	118	K136Q_I_01.czi	\\hih-fileserver.neurologie.uni-tuebingen.de\HIH\Public\Jorge\Immunofluorescence\Exp. 267\Apotome\72h	28	0.9105706720229648	2.8284271247461903	1.3852087304994407	17.899494936611667	0.9032258064516129	118
14	119	K136Q_I_01.czi	\\hih-fileserver.neurologie.uni-tuebingen.de\HIH\Public\Jorge\Immunofluorescence\Exp. 267\Apotome\72h	66	0.9155657946957622	4.242640687119285	1.9059146668858415	27.556349186104047	0.9565217391304348	119
14	120	K136Q_I_01.czi	\\hih-fileserver.neurologie.uni-tuebingen.de\HIH\Public\Jorge\Immunofluorescence\Exp. 267\Apotome\72h	23	0.8481473654624414	2.23606797749979	1.2996922707387901	15.65685424949238	1.0	120
14	121	K136Q_I_01.czi	\\hih-fileserver.neurologie.uni-tuebingen.de\HIH\Public\Jorge\Immunofluorescence\Exp. 267\Apotome\72h	26	0.8074768167637489	2.8284271247461903	1.3964282995909716	16.242640687119284	0.9629629629629629	121
14	122	K136Q_I_01.czi	\\hih-fileserver.neurologie.uni-tuebingen.de\HIH\Public\Jorge\Immunofluorescence\Exp. 267\Apotome\72h	5	0.43153209248335733	1.0	1.0	5.207106781186548	1.0	122
14	123	K136Q_I_01.czi	\\hih-fileserver.neurologie.uni-tuebingen.de\HIH\Public\Jorge\Immunofluorescence\Exp. 267\Apotome\72h	5	0.43153209248335733	1.0	1.0	5.207106781186548	1.0	123
14	124	K136Q_I_01.czi	\\hih-fileserver.neurologie.uni-tuebingen.de\HIH\Public\Jorge\Immunofluorescence\Exp. 267\Apotome\72h	1	0.0	1.0	1.0	0.0	1.0	124
14	125	K136Q_I_01.czi	\\hih-fileserver.neurologie.uni-tuebingen.de\HIH\Public\Jorge\Immunofluorescence\Exp. 267\Apotome\72h	54	1.167106477735074	3.1622776601683795	1.5714145196853613	28.14213562373095	0.8852459016393442	125
14	126	K136Q_I_01.czi	\\hih-fileserver.neurologie.uni-tuebingen.de\HIH\Public\Jorge\Immunofluorescence\Exp. 267\Apotome\72h	40	1.0276603664643293	2.8284271247461903	1.5082262055212348	22.727922061357855	0.8888888888888888	126
14	127	K136Q_I_01.czi	\\hih-fileserver.neurologie.uni-tuebingen.de\HIH\Public\Jorge\Immunofluorescence\Exp. 267\Apotome\72h	11	0.6411587049406146	2.0	1.128564869306645	9.414213562373096	1.0	127
14	128	K136Q_I_01.czi	\\hih-fileserver.neurologie.uni-tuebingen.de\HIH\Public\Jorge\Immunofluorescence\Exp. 267\Apotome\72h	14	0.6664888011383326	2.0	1.2020305089104422	10.82842712474619	1.0	128
14	129	K136Q_I_01.czi	\\hih-fileserver.neurologie.uni-tuebingen.de\HIH\Public\Jorge\Immunofluorescence\Exp. 267\Apotome\72h	5	0.43153209248335733	1.0	1.0	5.207106781186548	1.0	129
14	130	K136Q_I_01.czi	\\hih-fileserver.neurologie.uni-tuebingen.de\HIH\Public\Jorge\Immunofluorescence\Exp. 267\Apotome\72h	18	0.7997346096382728	2.0	1.1801467048399603	13.449747468305832	0.8181818181818182	130
14	131	K136Q_I_01.czi	\\hih-fileserver.neurologie.uni-tuebingen.de\HIH\Public\Jorge\Immunofluorescence\Exp. 267\Apotome\72h	12	0.6957172405156791	2.0	1.1523689270621826	10.242640687119284	0.9230769230769231	131
14	132	K136Q_I_01.czi	\\hih-fileserver.neurologie.uni-tuebingen.de\HIH\Public\Jorge\Immunofluorescence\Exp. 267\Apotome\72h	21	0.7067603713175155	2.8284271247461903	1.3564419702018367	13.65685424949238	1.0	132
14	133	K136Q_I_01.czi	\\hih-fileserver.neurologie.uni-tuebingen.de\HIH\Public\Jorge\Immunofluorescence\Exp. 267\Apotome\72h	19	1.0267047055597975	2.0	1.118033720374699	15.65685424949238	0.8260869565217391	133
14	134	K136Q_I_01.czi	\\hih-fileserver.neurologie.uni-tuebingen.de\HIH\Public\Jorge\Immunofluorescence\Exp. 267\Apotome\72h	26	0.8074768167637489	2.8284271247461903	1.3964282995909716	16.242640687119284	0.9629629629629629	134
14	135	K136Q_I_01.czi	\\hih-fileserver.neurologie.uni-tuebingen.de\HIH\Public\Jorge\Immunofluorescence\Exp. 267\Apotome\72h	1	0.0	1.0	1.0	0.0	1.0	135
14	136	K136Q_I_01.czi	\\hih-fileserver.neurologie.uni-tuebingen.de\HIH\Public\Jorge\Immunofluorescence\Exp. 267\Apotome\72h	59	0.9635372673287815	4.0	1.799522743753888	26.727922061357855	0.9672131147540983	136
14	137	K136Q_I_01.czi	\\hih-fileserver.neurologie.uni-tuebingen.de\HIH\Public\Jorge\Immunofluorescence\Exp. 267\Apotome\72h	6	0.5168631413744181	1.4142135623730951	1.0690355937288492	6.242640687119286	1.0	137
14	138	K136Q_I_01.czi	\\hih-fileserver.neurologie.uni-tuebingen.de\HIH\Public\Jorge\Immunofluorescence\Exp. 267\Apotome\72h	30	0.8498659605547668	2.8284271247461903	1.4145375331285739	17.899494936611664	0.9375	138
14	139	K136Q_I_01.czi	\\hih-fileserver.neurologie.uni-tuebingen.de\HIH\Public\Jorge\Immunofluorescence\Exp. 267\Apotome\72h	28	0.8860510994990022	2.23606797749979	1.3701806493568485	17.65685424949238	0.9655172413793104	139
14	140	K136Q_I_01.czi	\\hih-fileserver.neurologie.uni-tuebingen.de\HIH\Public\Jorge\Immunofluorescence\Exp. 267\Apotome\72h	55	1.0524645171734706	3.605551275463989	1.6824182390970726	26.970562748477143	0.9016393442622951	140
14	141	K136Q_I_01.czi	\\hih-fileserver.neurologie.uni-tuebingen.de\HIH\Public\Jorge\Immunofluorescence\Exp. 267\Apotome\72h	38	1.0043260724583836	3.0	1.4990523694436222	21.899494936611667	0.9047619047619048	141
14	142	K136Q_I_01.czi	\\hih-fileserver.neurologie.uni-tuebingen.de\HIH\Public\Jorge\Immunofluorescence\Exp. 267\Apotome\72h	70	1.2670362413289638	3.605551275463989	1.6992070601035165	33.384776310850235	0.9090909090909091	142
14	143	K136Q_I_01.czi	\\hih-fileserver.neurologie.uni-tuebingen.de\HIH\Public\Jorge\Immunofluorescence\Exp. 267\Apotome\72h	28	1.03367050793823	2.23606797749979	1.2966834210487594	19.071067811865476	0.9333333333333333	143
14	144	K136Q_I_01.czi	\\hih-fileserver.neurologie.uni-tuebingen.de\HIH\Public\Jorge\Immunofluorescence\Exp. 267\Apotome\72h	8	0.49237304529448433	1.4142135623730951	1.051776695296637	7.035533905932738	0.8888888888888888	144
14	145	K136Q_I_01.czi	\\hih-fileserver.neurologie.uni-tuebingen.de\HIH\Public\Jorge\Immunofluorescence\Exp. 267\Apotome\72h	9	0.6007314423370597	1.4142135623730951	1.0920474583051323	8.242640687119284	1.0	145
14	146	K136Q_I_01.czi	\\hih-fileserver.neurologie.uni-tuebingen.de\HIH\Public\Jorge\Immunofluorescence\Exp. 267\Apotome\72h	16	0.7752947120616271	2.0	1.2285533905932737	12.485281374238571	1.0	146
14	147	K136Q_I_01.czi	\\hih-fileserver.neurologie.uni-tuebingen.de\HIH\Public\Jorge\Immunofluorescence\Exp. 267\Apotome\72h	49	0.9465540687288154	3.605551275463989	1.6780789257341575	24.14213562373095	0.9607843137254902	147
14	148	K136Q_I_01.czi	\\hih-fileserver.neurologie.uni-tuebingen.de\HIH\Public\Jorge\Immunofluorescence\Exp. 267\Apotome\72h	46	1.0935449360993394	3.0	1.5520335505020733	25.142135623730947	0.8518518518518519	148
14	149	K136Q_I_01.czi	\\hih-fileserver.neurologie.uni-tuebingen.de\HIH\Public\Jorge\Immunofluorescence\Exp. 267\Apotome\72h	15	0.7684747428735795	2.0	1.1885618083164127	12.035533905932738	0.9375	149
14	150	K136Q_I_01.czi	\\hih-fileserver.neurologie.uni-tuebingen.de\HIH\Public\Jorge\Immunofluorescence\Exp. 267\Apotome\72h	4	0.3183098861837907	1.0	1.0	4.0	1.0	150
14	151	K136Q_I_01.czi	\\hih-fileserver.neurologie.uni-tuebingen.de\HIH\Public\Jorge\Immunofluorescence\Exp. 267\Apotome\72h	15	0.8730632338498586	2.0	1.160947570824873	12.82842712474619	1.0	151
14	152	K136Q_I_01.czi	\\hih-fileserver.neurologie.uni-tuebingen.de\HIH\Public\Jorge\Immunofluorescence\Exp. 267\Apotome\72h	38	1.0043260724583836	3.0	1.4325296314172953	21.899494936611667	0.8444444444444444	152
14	153	K136Q_I_01.czi	\\hih-fileserver.neurologie.uni-tuebingen.de\HIH\Public\Jorge\Immunofluorescence\Exp. 267\Apotome\72h	11	0.6746348998939921	1.4142135623730951	1.112967335192662	9.65685424949238	0.9166666666666666	153
14	154	K136Q_I_01.czi	\\hih-fileserver.neurologie.uni-tuebingen.de\HIH\Public\Jorge\Immunofluorescence\Exp. 267\Apotome\72h	18	0.8245537665371013	2.0	1.2031585694162432	13.65685424949238	0.9473684210526315	154
14	155	K136Q_I_01.czi	\\hih-fileserver.neurologie.uni-tuebingen.de\HIH\Public\Jorge\Immunofluorescence\Exp. 267\Apotome\72h	54	1.4134959538303173	3.0	1.49643994232349	30.970562748477143	0.9	155
14	156	K136Q_I_01.czi	\\hih-fileserver.neurologie.uni-tuebingen.de\HIH\Public\Jorge\Immunofluorescence\Exp. 267\Apotome\72h	35	0.9003392828241998	3.0	1.5100097016065805	19.899494936611664	0.9722222222222222	156
14	157	K136Q_I_01.czi	\\hih-fileserver.neurologie.uni-tuebingen.de\HIH\Public\Jorge\Immunofluorescence\Exp. 267\Apotome\72h	9	0.6007314423370597	1.4142135623730951	1.0920474583051323	8.242640687119284	1.0	157
14	158	K136Q_I_01.czi	\\hih-fileserver.neurologie.uni-tuebingen.de\HIH\Public\Jorge\Immunofluorescence\Exp. 267\Apotome\72h	2	0.0	1.0	1.0	0.0	1.0	158
14	159	K136Q_I_01.czi	\\hih-fileserver.neurologie.uni-tuebingen.de\HIH\Public\Jorge\Immunofluorescence\Exp. 267\Apotome\72h	1	0.0	1.0	1.0	0.0	1.0	159
14	160	K136Q_I_01.czi	\\hih-fileserver.neurologie.uni-tuebingen.de\HIH\Public\Jorge\Immunofluorescence\Exp. 267\Apotome\72h	31	0.8576183897093156	2.8284271247461903	1.39146977142295	18.27817459305202	0.9117647058823529	160
14	161	K136Q_I_01.czi	\\hih-fileserver.neurologie.uni-tuebingen.de\HIH\Public\Jorge\Immunofluorescence\Exp. 267\Apotome\72h	67	1.1827387871760386	4.0	1.779409985955529	31.556349186104043	0.8701298701298701	161
14	162	K136Q_I_01.czi	\\hih-fileserver.neurologie.uni-tuebingen.de\HIH\Public\Jorge\Immunofluorescence\Exp. 267\Apotome\72h	17	0.7703499122204635	2.0	1.2596596213160645	12.82842712474619	0.9444444444444444	162
14	163	K136Q_I_01.czi	\\hih-fileserver.neurologie.uni-tuebingen.de\HIH\Public\Jorge\Immunofluorescence\Exp. 267\Apotome\72h	11	0.5952703867158128	1.4142135623730951	1.1129673351926623	9.071067811865476	0.9166666666666666	163
14	164	K136Q_I_01.czi	\\hih-fileserver.neurologie.uni-tuebingen.de\HIH\Public\Jorge\Immunofluorescence\Exp. 267\Apotome\72h	30	0.9894645198445217	2.23606797749979	1.3614588948870272	19.31370849898476	0.9375	164
14	165	K136Q_I_01.czi	\\hih-fileserver.neurologie.uni-tuebingen.de\HIH\Public\Jorge\Immunofluorescence\Exp. 267\Apotome\72h	2	0.0	1.0	1.0	0.0	1.0	165
14	166	K136Q_I_01.czi	\\hih-fileserver.neurologie.uni-tuebingen.de\HIH\Public\Jorge\Immunofluorescence\Exp. 267\Apotome\72h	18	0.7553352735627664	2.0	1.1706148784369708	13.071067811865476	0.9473684210526315	166
14	167	K136Q_I_01.czi	\\hih-fileserver.neurologie.uni-tuebingen.de\HIH\Public\Jorge\Immunofluorescence\Exp. 267\Apotome\72h	15	0.7164894870192154	2.0	1.160947570824873	11.621320343559642	0.8823529411764706	167
14	168	K136Q_I_01.czi	\\hih-fileserver.neurologie.uni-tuebingen.de\HIH\Public\Jorge\Immunofluorescence\Exp. 267\Apotome\72h	1	0.0	1.0	1.0	0.0	1.0	168
14	169	K136Q_I_01.czi	\\hih-fileserver.neurologie.uni-tuebingen.de\HIH\Public\Jorge\Immunofluorescence\Exp. 267\Apotome\72h	11	0.6411587049406146	2.0	1.128564869306645	9.414213562373096	1.0	169
14	170	K136Q_I_01.czi	\\hih-fileserver.neurologie.uni-tuebingen.de\HIH\Public\Jorge\Immunofluorescence\Exp. 267\Apotome\72h	41	0.8817070691614193	3.1622776601683795	1.6157551875227452	21.31370849898476	0.9318181818181818	170
14	171	K136Q_I_01.czi	\\hih-fileserver.neurologie.uni-tuebingen.de\HIH\Public\Jorge\Immunofluorescence\Exp. 267\Apotome\72h	75	1.0403941016339282	4.123105625617661	1.9241150673712173	31.31370849898476	0.9259259259259259	171
14	172	K136Q_I_01.czi	\\hih-fileserver.neurologie.uni-tuebingen.de\HIH\Public\Jorge\Immunofluorescence\Exp. 267\Apotome\72h	5	0.43153209248335733	1.0	1.0	5.207106781186548	1.0	172
14	173	K136Q_I_01.czi	\\hih-fileserver.neurologie.uni-tuebingen.de\HIH\Public\Jorge\Immunofluorescence\Exp. 267\Apotome\72h	13	0.7177571704566658	2.0	1.1406482403650917	10.82842712474619	1.0	173
14	174	K136Q_I_01.czi	\\hih-fileserver.neurologie.uni-tuebingen.de\HIH\Public\Jorge\Immunofluorescence\Exp. 267\Apotome\72h	62	1.1528909810746006	3.605551275463989	1.6886964148974117	29.970562748477143	0.8732394366197183	174
14	175	K136Q_I_01.czi	\\hih-fileserver.neurologie.uni-tuebingen.de\HIH\Public\Jorge\Immunofluorescence\Exp. 267\Apotome\72h	3	0.309207662451413	1.0	1.0	3.414213562373095	1.0	175
14	176	K136Q_I_01.czi	\\hih-fileserver.neurologie.uni-tuebingen.de\HIH\Public\Jorge\Immunofluorescence\Exp. 267\Apotome\72h	72	2.1773372897620336	3.1622776601683795	1.465248591536629	44.384776310850235	0.04790419161676647	176
14	177	K136Q_I_01.czi	\\hih-fileserver.neurologie.uni-tuebingen.de\HIH\Public\Jorge\Immunofluorescence\Exp. 267\Apotome\72h	20	1.00583512534033	2.0	1.232842712474619	15.899494936611664	0.9090909090909091	177
14	178	K136Q_I_01.czi	\\hih-fileserver.neurologie.uni-tuebingen.de\HIH\Public\Jorge\Immunofluorescence\Exp. 267\Apotome\72h	5	0.43153209248335733	1.0	1.0	5.207106781186548	1.0	178
14	179	K136Q_I_01.czi	\\hih-fileserver.neurologie.uni-tuebingen.de\HIH\Public\Jorge\Immunofluorescence\Exp. 267\Apotome\72h	15	0.826981026199069	2.0	1.1771236166328256	12.485281374238571	0.8823529411764706	179
14	180	K136Q_I_01.czi	\\hih-fileserver.neurologie.uni-tuebingen.de\HIH\Public\Jorge\Immunofluorescence\Exp. 267\Apotome\72h	4	0.3183098861837907	1.0	1.0	4.0	1.0	180
14	181	K136Q_I_01.czi	\\hih-fileserver.neurologie.uni-tuebingen.de\HIH\Public\Jorge\Immunofluorescence\Exp. 267\Apotome\72h	20	0.7877968724711747	2.23606797749979	1.2653567894682634	14.071067811865474	0.9523809523809523	181
14	182	K136Q_I_01.czi	\\hih-fileserver.neurologie.uni-tuebingen.de\HIH\Public\Jorge\Immunofluorescence\Exp. 267\Apotome\72h	1	0.0	1.0	1.0	0.0	1.0	182
14	183	K136Q_I_01.czi	\\hih-fileserver.neurologie.uni-tuebingen.de\HIH\Public\Jorge\Immunofluorescence\Exp. 267\Apotome\72h	17	0.7954243134428788	2.0	1.1663780661615406	13.035533905932738	0.85	183
14	184	K136Q_I_01.czi	\\hih-fileserver.neurologie.uni-tuebingen.de\HIH\Public\Jorge\Immunofluorescence\Exp. 267\Apotome\72h	33	0.9549052999650604	2.8284271247461903	1.4320600123934522	19.899494936611664	0.8918918918918919	184
14	185	K136Q_I_01.czi	\\hih-fileserver.neurologie.uni-tuebingen.de\HIH\Public\Jorge\Immunofluorescence\Exp. 267\Apotome\72h	49	1.0606978359802965	3.1622776601683795	1.604496246643056	25.556349186104047	0.9245283018867925	185
14	186	K136Q_I_01.czi	\\hih-fileserver.neurologie.uni-tuebingen.de\HIH\Public\Jorge\Immunofluorescence\Exp. 267\Apotome\72h	72	1.0435758607735188	4.0	1.8611148473086887	30.727922061357855	0.96	186
14	187	K136Q_I_01.czi	\\hih-fileserver.neurologie.uni-tuebingen.de\HIH\Public\Jorge\Immunofluorescence\Exp. 267\Apotome\72h	14	0.6966924787727198	1.4142135623730951	1.1183467321065987	11.071067811865476	0.9333333333333333	187
14	188	K136Q_I_01.czi	\\hih-fileserver.neurologie.uni-tuebingen.de\HIH\Public\Jorge\Immunofluorescence\Exp. 267\Apotome\72h	9	0.5135799486995236	1.4142135623730951	1.0460237291525663	7.621320343559642	0.9	188
14	189	K136Q_I_01.czi	\\hih-fileserver.neurologie.uni-tuebingen.de\HIH\Public\Jorge\Immunofluorescence\Exp. 267\Apotome\72h	15	0.6705567502268867	1.4142135623730951	1.0828427124746192	11.242640687119284	0.8823529411764706	189
14	190	K136Q_I_01.czi	\\hih-fileserver.neurologie.uni-tuebingen.de\HIH\Public\Jorge\Immunofluorescence\Exp. 267\Apotome\72h	11	0.8215906780822316	1.4142135623730951	1.0753115567951081	10.65685424949238	0.8461538461538461	190
14	191	K136Q_I_01.czi	\\hih-fileserver.neurologie.uni-tuebingen.de\HIH\Public\Jorge\Immunofluorescence\Exp. 267\Apotome\72h	20	0.979801780392915	2.0	1.232842712474619	15.692388155425117	0.8695652173913043	191
14	192	K136Q_I_01.czi	\\hih-fileserver.neurologie.uni-tuebingen.de\HIH\Public\Jorge\Immunofluorescence\Exp. 267\Apotome\72h	2	0.0	1.0	1.0	0.0	1.0	192
14	193	K136Q_I_01.czi	\\hih-fileserver.neurologie.uni-tuebingen.de\HIH\Public\Jorge\Immunofluorescence\Exp. 267\Apotome\72h	54	1.0527536809703355	3.605551275463989	1.6882952771916153	26.727922061357855	0.9152542372881356	193
14	194	K136Q_I_01.czi	\\hih-fileserver.neurologie.uni-tuebingen.de\HIH\Public\Jorge\Immunofluorescence\Exp. 267\Apotome\72h	6	0.35961007706946446	1.0	1.0	5.207106781186548	0.8571428571428571	194
14	195	K136Q_I_01.czi	\\hih-fileserver.neurologie.uni-tuebingen.de\HIH\Public\Jorge\Immunofluorescence\Exp. 267\Apotome\72h	14	0.6922274214835955	2.0	1.1306019374818708	11.035533905932738	0.9333333333333333	195
14	196	K136Q_I_01.czi	\\hih-fileserver.neurologie.uni-tuebingen.de\HIH\Public\Jorge\Immunofluorescence\Exp. 267\Apotome\72h	1	0.0	1.0	1.0	0.0	1.0	196
14	197	K136Q_I_01.czi	\\hih-fileserver.neurologie.uni-tuebingen.de\HIH\Public\Jorge\Immunofluorescence\Exp. 267\Apotome\72h	10	0.5360068056629818	2.0	1.1	8.207106781186548	0.9090909090909091	197
14	198	K136Q_I_01.czi	\\hih-fileserver.neurologie.uni-tuebingen.de\HIH\Public\Jorge\Immunofluorescence\Exp. 267\Apotome\72h	21	0.8607140437051948	2.0	1.2693740118805894	15.071067811865474	0.9130434782608695	198
14	199	K136Q_I_01.czi	\\hih-fileserver.neurologie.uni-tuebingen.de\HIH\Public\Jorge\Immunofluorescence\Exp. 267\Apotome\72h	4	0.3183098861837907	1.0	1.0	4.0	1.0	199
14	200	K136Q_I_01.czi	\\hih-fileserver.neurologie.uni-tuebingen.de\HIH\Public\Jorge\Immunofluorescence\Exp. 267\Apotome\72h	6	0.477464829275686	1.0	1.0	6.0	1.0	200
14	201	K136Q_I_01.czi	\\hih-fileserver.neurologie.uni-tuebingen.de\HIH\Public\Jorge\Immunofluorescence\Exp. 267\Apotome\72h	16	0.7454531602318965	2.0	1.1401650429449552	12.242640687119284	0.9411764705882353	201
14	202	K136Q_I_01.czi	\\hih-fileserver.neurologie.uni-tuebingen.de\HIH\Public\Jorge\Immunofluorescence\Exp. 267\Apotome\72h	46	1.1085208181149133	3.0	1.5239033250645455	25.31370849898476	0.92	202
14	203	K136Q_I_01.czi	\\hih-fileserver.neurologie.uni-tuebingen.de\HIH\Public\Jorge\Immunofluorescence\Exp. 267\Apotome\72h	23	0.7858693442525693	2.23606797749979	1.3279653811680459	15.071067811865474	0.9583333333333334	203
14	204	K136Q_I_01.czi	\\hih-fileserver.neurologie.uni-tuebingen.de\HIH\Public\Jorge\Immunofluorescence\Exp. 267\Apotome\72h	6	0.5456645211561616	1.0	1.0	6.414213562373095	1.0	204
14	205	K136Q_I_01.czi	\\hih-fileserver.neurologie.uni-tuebingen.de\HIH\Public\Jorge\Immunofluorescence\Exp. 267\Apotome\72h	36	0.8541136649632102	3.0	1.5448408771869593	19.656854249492383	0.972972972972973	205
14	206	K136Q_I_01.czi	\\hih-fileserver.neurologie.uni-tuebingen.de\HIH\Public\Jorge\Immunofluorescence\Exp. 267\Apotome\72h	11	0.5421477528959248	1.4142135623730951	1.0753115567951081	8.65685424949238	0.8461538461538461	206
14	207	K136Q_I_01.czi	\\hih-fileserver.neurologie.uni-tuebingen.de\HIH\Public\Jorge\Immunofluorescence\Exp. 267\Apotome\72h	17	0.8253116284548747	2.0	1.156285544087787	13.278174593052025	0.8947368421052632	207
14	208	K136Q_I_01.czi	\\hih-fileserver.neurologie.uni-tuebingen.de\HIH\Public\Jorge\Immunofluorescence\Exp. 267\Apotome\72h	9	0.6891508551658906	1.4142135623730951	1.0460237291525663	8.82842712474619	1.0	208
14	209	K136Q_I_01.czi	\\hih-fileserver.neurologie.uni-tuebingen.de\HIH\Public\Jorge\Immunofluorescence\Exp. 267\Apotome\72h	2	0.0	1.0	1.0	0.0	1.0	209
14	210	K136Q_I_01.czi	\\hih-fileserver.neurologie.uni-tuebingen.de\HIH\Public\Jorge\Immunofluorescence\Exp. 267\Apotome\72h	63	1.1661694859567286	3.605551275463989	1.696047393032639	30.384776310850235	0.8873239436619719	210
14	211	K136Q_I_01.czi	\\hih-fileserver.neurologie.uni-tuebingen.de\HIH\Public\Jorge\Immunofluorescence\Exp. 267\Apotome\72h	2	0.0	1.0	1.0	0.0	1.0	211
14	212	K136Q_I_01.czi	\\hih-fileserver.neurologie.uni-tuebingen.de\HIH\Public\Jorge\Immunofluorescence\Exp. 267\Apotome\72h	8	0.5831777009960409	1.4142135623730951	1.1035533905932737	7.65685424949238	1.0	212
14	213	K136Q_I_01.czi	\\hih-fileserver.neurologie.uni-tuebingen.de\HIH\Public\Jorge\Immunofluorescence\Exp. 267\Apotome\72h	43	1.0058759034481002	3.0	1.5465260720024	23.31370849898476	0.9148936170212766	213
14	214	K136Q_I_01.czi	\\hih-fileserver.neurologie.uni-tuebingen.de\HIH\Public\Jorge\Immunofluorescence\Exp. 267\Apotome\72h	20	0.7420983898833913	2.23606797749979	1.2946461113496084	13.65685424949238	1.0	214
14	215	K136Q_I_01.czi	\\hih-fileserver.neurologie.uni-tuebingen.de\HIH\Public\Jorge\Immunofluorescence\Exp. 267\Apotome\72h	28	0.8282348101377135	2.8284271247461903	1.4482063027315912	17.071067811865476	0.9333333333333333	215
14	216	K136Q_I_01.czi	\\hih-fileserver.neurologie.uni-tuebingen.de\HIH\Public\Jorge\Immunofluorescence\Exp. 267\Apotome\72h	36	0.9276229873542392	3.0	1.5285690316973228	20.48528137423857	0.972972972972973	216
14	217	K136Q_I_01.czi	\\hih-fileserver.neurologie.uni-tuebingen.de\HIH\Public\Jorge\Immunofluorescence\Exp. 267\Apotome\72h	20	1.0766600798079085	2.0	1.1621320343559642	16.44974746830583	0.8333333333333334	217
14	218	K136Q_I_01.czi	\\hih-fileserver.neurologie.uni-tuebingen.de\HIH\Public\Jorge\Immunofluorescence\Exp. 267\Apotome\72h	52	1.1826189207182902	2.8284271247461903	1.5644415510064138	27.798989873223327	0.896551724137931	218
14	219	K136Q_I_01.czi	\\hih-fileserver.neurologie.uni-tuebingen.de\HIH\Public\Jorge\Immunofluorescence\Exp. 267\Apotome\72h	4	0.3183098861837907	1.0	1.0	4.0	1.0	219
14	220	K136Q_I_01.czi	\\hih-fileserver.neurologie.uni-tuebingen.de\HIH\Public\Jorge\Immunofluorescence\Exp. 267\Apotome\72h	24	0.7531247882420457	2.8284271247461903	1.3806484547546438	15.071067811865476	1.0	220
14	221	K136Q_I_01.czi	\\hih-fileserver.neurologie.uni-tuebingen.de\HIH\Public\Jorge\Immunofluorescence\Exp. 267\Apotome\72h	20	0.8348606886188152	2.0	1.2535533905932739	14.485281374238571	0.9090909090909091	221
14	222	K136Q_I_01.czi	\\hih-fileserver.neurologie.uni-tuebingen.de\HIH\Public\Jorge\Immunofluorescence\Exp. 267\Apotome\72h	33	0.8240021166139267	2.8284271247461903	1.5339649784348492	18.485281374238568	0.9705882352941176	222
14	223	K136Q_I_01.czi	\\hih-fileserver.neurologie.uni-tuebingen.de\HIH\Public\Jorge\Immunofluorescence\Exp. 267\Apotome\72h	8	0.5468022991227088	1.4142135623730951	1.051776695296637	7.414213562373095	1.0	223
14	224	K136Q_I_01.czi	\\hih-fileserver.neurologie.uni-tuebingen.de\HIH\Public\Jorge\Immunofluorescence\Exp. 267\Apotome\72h	3	0.309207662451413	1.0	1.0	3.414213562373095	1.0	224
14	225	K136Q_I_01.czi	\\hih-fileserver.neurologie.uni-tuebingen.de\HIH\Public\Jorge\Immunofluorescence\Exp. 267\Apotome\72h	24	0.7531247882420457	2.8284271247461903	1.3806484547546438	15.071067811865476	1.0	225
14	226	K136Q_I_01.czi	\\hih-fileserver.neurologie.uni-tuebingen.de\HIH\Public\Jorge\Immunofluorescence\Exp. 267\Apotome\72h	55	0.927126502423382	3.605551275463989	1.7485789432996253	25.31370849898476	0.9482758620689655	226
14	227	K136Q_I_01.czi	\\hih-fileserver.neurologie.uni-tuebingen.de\HIH\Public\Jorge\Immunofluorescence\Exp. 267\Apotome\72h	11	0.5906158404890287	2.0	1.128564869306645	9.035533905932738	0.9166666666666666	227
14	228	K136Q_I_01.czi	\\hih-fileserver.neurologie.uni-tuebingen.de\HIH\Public\Jorge\Immunofluorescence\Exp. 267\Apotome\72h	32	1.1926372110443304	2.23606797749979	1.2928634653628515	21.899494936611667	0.8421052631578947	228
14	229	K136Q_I_01.czi	\\hih-fileserver.neurologie.uni-tuebingen.de\HIH\Public\Jorge\Immunofluorescence\Exp. 267\Apotome\72h	3	0.309207662451413	1.0	1.0	3.414213562373095	1.0	229
14	230	K136Q_I_01.czi	\\hih-fileserver.neurologie.uni-tuebingen.de\HIH\Public\Jorge\Immunofluorescence\Exp. 267\Apotome\72h	4	0.38764735603081346	1.0	1.0	4.414213562373095	1.0	230
14	231	K136Q_I_01.czi	\\hih-fileserver.neurologie.uni-tuebingen.de\HIH\Public\Jorge\Immunofluorescence\Exp. 267\Apotome\72h	2	0.0	1.0	1.0	0.0	1.0	231
14	232	K136Q_I_01.czi	\\hih-fileserver.neurologie.uni-tuebingen.de\HIH\Public\Jorge\Immunofluorescence\Exp. 267\Apotome\72h	8	0.5468022991227088	1.4142135623730951	1.051776695296637	7.414213562373095	1.0	232
14	233	K136Q_I_01.czi	\\hih-fileserver.neurologie.uni-tuebingen.de\HIH\Public\Jorge\Immunofluorescence\Exp. 267\Apotome\72h	48	1.094354045853734	3.1622776601683795	1.5885142748728853	25.692388155425117	0.9056603773584906	233
14	234	K136Q_I_01.czi	\\hih-fileserver.neurologie.uni-tuebingen.de\HIH\Public\Jorge\Immunofluorescence\Exp. 267\Apotome\72h	6	0.5168631413744181	1.4142135623730951	1.0690355937288492	6.242640687119286	1.0	234
14	235	K136Q_I_01.czi	\\hih-fileserver.neurologie.uni-tuebingen.de\HIH\Public\Jorge\Immunofluorescence\Exp. 267\Apotome\72h	17	0.7016029743359026	2.0	1.249567099242311	12.242640687119284	1.0	235
14	236	K136Q_I_01.czi	\\hih-fileserver.neurologie.uni-tuebingen.de\HIH\Public\Jorge\Immunofluorescence\Exp. 267\Apotome\72h	81	1.300602353809976	3.605551275463989	1.7718269030083769	36.384776310850235	0.8350515463917526	236
14	237	K136Q_I_01.czi	\\hih-fileserver.neurologie.uni-tuebingen.de\HIH\Public\Jorge\Immunofluorescence\Exp. 267\Apotome\72h	30	1.0323609491889794	2.23606797749979	1.3419326802994638	19.727922061357855	0.8823529411764706	237
14	238	K136Q_I_01.czi	\\hih-fileserver.neurologie.uni-tuebingen.de\HIH\Public\Jorge\Immunofluorescence\Exp. 267\Apotome\72h	15	0.6911795258719621	2.0	1.2276142374915398	11.414213562373096	1.0	238
14	239	K136Q_I_01.czi	\\hih-fileserver.neurologie.uni-tuebingen.de\HIH\Public\Jorge\Immunofluorescence\Exp. 267\Apotome\72h	11	0.6746348998939921	2.0	1.1662206477041992	9.65685424949238	1.0	239
14	240	K136Q_I_01.czi	\\hih-fileserver.neurologie.uni-tuebingen.de\HIH\Public\Jorge\Immunofluorescence\Exp. 267\Apotome\72h	31	0.9336378781377561	2.23606797749979	1.3799765078827368	19.071067811865476	0.9393939393939394	240
14	241	K136Q_I_01.czi	\\hih-fileserver.neurologie.uni-tuebingen.de\HIH\Public\Jorge\Immunofluorescence\Exp. 267\Apotome\72h	1	0.0	1.0	1.0	0.0	1.0	241
14	242	K136Q_I_01.czi	\\hih-fileserver.neurologie.uni-tuebingen.de\HIH\Public\Jorge\Immunofluorescence\Exp. 267\Apotome\72h	3	0.309207662451413	1.0	1.0	3.414213562373095	1.0	242
14	243	K136Q_I_01.czi	\\hih-fileserver.neurologie.uni-tuebingen.de\HIH\Public\Jorge\Immunofluorescence\Exp. 267\Apotome\72h	5	0.4665421607968328	1.0	1.0	5.414213562373095	0.7142857142857143	243
14	244	K136Q_I_01.czi	\\hih-fileserver.neurologie.uni-tuebingen.de\HIH\Public\Jorge\Immunofluorescence\Exp. 267\Apotome\72h	59	1.1782561137148078	3.1622776601683795	1.6315474984796134	29.556349186104043	0.8676470588235294	244
14	245	K136Q_I_01.czi	\\hih-fileserver.neurologie.uni-tuebingen.de\HIH\Public\Jorge\Immunofluorescence\Exp. 267\Apotome\72h	14	0.9658723806092101	1.4142135623730951	1.0591733660532994	13.035533905932738	0.7777777777777778	245
14	246	K136Q_I_01.czi	\\hih-fileserver.neurologie.uni-tuebingen.de\HIH\Public\Jorge\Immunofluorescence\Exp. 267\Apotome\72h	107	1.616922013019376	4.242640687119285	1.879365471980164	46.62741699796952	0.7985074626865671	246
14	247	K136Q_I_01.czi	\\hih-fileserver.neurologie.uni-tuebingen.de\HIH\Public\Jorge\Immunofluorescence\Exp. 267\Apotome\72h	26	0.7502842079090827	2.8284271247461903	1.435142634576337	15.65685424949238	1.0	247
14	248	K136Q_I_01.czi	\\hih-fileserver.neurologie.uni-tuebingen.de\HIH\Public\Jorge\Immunofluorescence\Exp. 267\Apotome\72h	7	0.5300702784881366	1.4142135623730951	1.0591733660532994	6.82842712474619	1.0	248
14	249	K136Q_I_01.czi	\\hih-fileserver.neurologie.uni-tuebingen.de\HIH\Public\Jorge\Immunofluorescence\Exp. 267\Apotome\72h	7	0.6249169132830957	1.0	1.0	7.414213562373095	0.7777777777777778	249
14	250	K136Q_I_01.czi	\\hih-fileserver.neurologie.uni-tuebingen.de\HIH\Public\Jorge\Immunofluorescence\Exp. 267\Apotome\72h	10	0.6202357696493015	1.4142135623730951	1.0414213562373096	8.82842712474619	0.9090909090909091	250
14	251	K136Q_I_01.czi	\\hih-fileserver.neurologie.uni-tuebingen.de\HIH\Public\Jorge\Immunofluorescence\Exp. 267\Apotome\72h	14	0.7723689972905058	2.0	1.2020305089104422	11.656854249492381	0.9333333333333333	251
14	252	K136Q_I_01.czi	\\hih-fileserver.neurologie.uni-tuebingen.de\HIH\Public\Jorge\Immunofluorescence\Exp. 267\Apotome\72h	10	0.6202357696493015	2.0	1.1414213562373097	8.82842712474619	1.0	252
14	253	K136Q_I_01.czi	\\hih-fileserver.neurologie.uni-tuebingen.de\HIH\Public\Jorge\Immunofluorescence\Exp. 267\Apotome\72h	11	0.7589642623807409	1.4142135623730951	1.0753115567951081	10.242640687119284	1.0	253
14	254	K136Q_I_01.czi	\\hih-fileserver.neurologie.uni-tuebingen.de\HIH\Public\Jorge\Immunofluorescence\Exp. 267\Apotome\72h	19	0.7811561998772539	2.0	1.2759284572168044	13.65685424949238	0.95	254
14	255	K136Q_I_01.czi	\\hih-fileserver.neurologie.uni-tuebingen.de\HIH\Public\Jorge\Immunofluorescence\Exp. 267\Apotome\72h	33	0.931760361778047	2.8284271247461903	1.44805589254498	19.65685424949238	0.9166666666666666	255
14	256	K136Q_I_01.czi	\\hih-fileserver.neurologie.uni-tuebingen.de\HIH\Public\Jorge\Immunofluorescence\Exp. 267\Apotome\72h	14	0.8759927763988291	1.0	1.0	12.414213562373096	0.7777777777777778	256
14	257	K136Q_I_01.czi	\\hih-fileserver.neurologie.uni-tuebingen.de\HIH\Public\Jorge\Immunofluorescence\Exp. 267\Apotome\72h	37	0.9025520958041242	3.0	1.5094686366548735	20.485281374238568	0.9736842105263158	257
14	258	K136Q_I_01.czi	\\hih-fileserver.neurologie.uni-tuebingen.de\HIH\Public\Jorge\Immunofluorescence\Exp. 267\Apotome\72h	31	0.877163543492245	2.8284271247461903	1.439170050926791	18.48528137423857	0.9117647058823529	258
14	259	K136Q_I_01.czi	\\hih-fileserver.neurologie.uni-tuebingen.de\HIH\Public\Jorge\Immunofluorescence\Exp. 267\Apotome\72h	32	0.9044616944459513	2.8284271247461903	1.4546805148901423	19.071067811865476	0.9411764705882353	259
14	260	K136Q_I_01.czi	\\hih-fileserver.neurologie.uni-tuebingen.de\HIH\Public\Jorge\Immunofluorescence\Exp. 267\Apotome\72h	7	0.5300702784881366	1.4142135623730951	1.0591733660532994	6.82842712474619	1.0	260
14	261	K136Q_I_01.czi	\\hih-fileserver.neurologie.uni-tuebingen.de\HIH\Public\Jorge\Immunofluorescence\Exp. 267\Apotome\72h	33	0.8770537643112254	2.8284271247461903	1.4677613937532492	19.071067811865476	0.9428571428571428	261
14	262	K136Q_I_01.czi	\\hih-fileserver.neurologie.uni-tuebingen.de\HIH\Public\Jorge\Immunofluorescence\Exp. 267\Apotome\72h	2	0.0	1.0	1.0	0.0	1.0	262
14	263	K136Q_I_01.czi	\\hih-fileserver.neurologie.uni-tuebingen.de\HIH\Public\Jorge\Immunofluorescence\Exp. 267\Apotome\72h	49	1.308473730861858	2.23606797749979	1.4208783385913402	28.384776310850235	0.8909090909090909	263
14	264	K136Q_I_01.czi	\\hih-fileserver.neurologie.uni-tuebingen.de\HIH\Public\Jorge\Immunofluorescence\Exp. 267\Apotome\72h	43	1.0058759034481002	3.1622776601683795	1.5816887724743882	23.31370849898476	0.8958333333333334	264
14	265	K136Q_I_01.czi	\\hih-fileserver.neurologie.uni-tuebingen.de\HIH\Public\Jorge\Immunofluorescence\Exp. 267\Apotome\72h	79	1.1742063131066318	4.0	1.8388173600546094	34.14213562373095	0.9404761904761905	265
14	266	K136Q_I_01.czi	\\hih-fileserver.neurologie.uni-tuebingen.de\HIH\Public\Jorge\Immunofluorescence\Exp. 267\Apotome\72h	31	1.0165120935111933	2.23606797749979	1.3610801711850948	19.899494936611664	0.8857142857142857	266
14	267	K136Q_I_01.czi	\\hih-fileserver.neurologie.uni-tuebingen.de\HIH\Public\Jorge\Immunofluorescence\Exp. 267\Apotome\72h	1	0.0	1.0	1.0	0.0	1.0	267
14	268	K136Q_I_01.czi	\\hih-fileserver.neurologie.uni-tuebingen.de\HIH\Public\Jorge\Immunofluorescence\Exp. 267\Apotome\72h	32	0.9044616944459513	3.0	1.4600421672418238	19.071067811865476	0.9696969696969697	268
14	269	K136Q_I_01.czi	\\hih-fileserver.neurologie.uni-tuebingen.de\HIH\Public\Jorge\Immunofluorescence\Exp. 267\Apotome\72h	77	1.1806110748144862	4.123105625617661	1.8659710458042325	33.798989873223334	0.875	269
14	270	K136Q_I_01.czi	\\hih-fileserver.neurologie.uni-tuebingen.de\HIH\Public\Jorge\Immunofluorescence\Exp. 267\Apotome\72h	5	0.5092958178940652	1.4142135623730951	1.082842712474619	5.656854249492381	1.0	270
14	271	K136Q_I_01.czi	\\hih-fileserver.neurologie.uni-tuebingen.de\HIH\Public\Jorge\Immunofluorescence\Exp. 267\Apotome\72h	3	0.309207662451413	1.0	1.0	3.414213562373095	1.0	271
14	272	K136Q_I_01.czi	\\hih-fileserver.neurologie.uni-tuebingen.de\HIH\Public\Jorge\Immunofluorescence\Exp. 267\Apotome\72h	11	0.8215906780822316	1.4142135623730951	1.0753115567951081	10.65685424949238	0.8461538461538461	272
14	273	K136Q_I_01.czi	\\hih-fileserver.neurologie.uni-tuebingen.de\HIH\Public\Jorge\Immunofluorescence\Exp. 267\Apotome\72h	8	0.5468022991227088	1.4142135623730951	1.051776695296637	7.414213562373095	1.0	273
14	274	K136Q_I_01.czi	\\hih-fileserver.neurologie.uni-tuebingen.de\HIH\Public\Jorge\Immunofluorescence\Exp. 267\Apotome\72h	37	0.9549079333257428	3.0	1.4918934599015523	21.071067811865476	0.9487179487179487	274
14	275	K136Q_I_01.czi	\\hih-fileserver.neurologie.uni-tuebingen.de\HIH\Public\Jorge\Immunofluorescence\Exp. 267\Apotome\72h	6	0.477464829275686	1.0	1.0	6.0	1.0	275
14	276	K136Q_I_01.czi	\\hih-fileserver.neurologie.uni-tuebingen.de\HIH\Public\Jorge\Immunofluorescence\Exp. 267\Apotome\72h	112	1.3267987009542535	4.242640687119285	1.9786652122328188	43.21320343559643	0.8818897637795275	276
14	277	K136Q_I_01.czi	\\hih-fileserver.neurologie.uni-tuebingen.de\HIH\Public\Jorge\Immunofluorescence\Exp. 267\Apotome\72h	21	1.0253905521980085	2.0	1.2020305089104422	16.449747468305834	0.84	277
14	278	K136Q_I_01.czi	\\hih-fileserver.neurologie.uni-tuebingen.de\HIH\Public\Jorge\Immunofluorescence\Exp. 267\Apotome\72h	31	1.0165120935111933	2.23606797749979	1.3345687384390725	19.899494936611664	0.9117647058823529	278
14	279	K136Q_I_01.czi	\\hih-fileserver.neurologie.uni-tuebingen.de\HIH\Public\Jorge\Immunofluorescence\Exp. 267\Apotome\72h	57	1.105679821012175	3.1622776601683795	1.6246394414176284	28.142135623730947	0.9047619047619048	279
14	280	K136Q_I_01.czi	\\hih-fileserver.neurologie.uni-tuebingen.de\HIH\Public\Jorge\Immunofluorescence\Exp. 267\Apotome\72h	81	1.1615489696106474	4.0	1.8926799297033219	34.384776310850235	0.9101123595505618	280
14	281	K136Q_I_01.czi	\\hih-fileserver.neurologie.uni-tuebingen.de\HIH\Public\Jorge\Immunofluorescence\Exp. 267\Apotome\72h	31	0.8771635434922447	2.8284271247461903	1.4580663876244333	18.485281374238568	0.9393939393939394	281
14	282	K136Q_I_01.czi	\\hih-fileserver.neurologie.uni-tuebingen.de\HIH\Public\Jorge\Immunofluorescence\Exp. 267\Apotome\72h	3	0.309207662451413	1.0	1.0	3.414213562373095	1.0	282
14	283	K136Q_I_01.czi	\\hih-fileserver.neurologie.uni-tuebingen.de\HIH\Public\Jorge\Immunofluorescence\Exp. 267\Apotome\72h	14	0.6966924787727198	2.0	1.1897753035351701	11.071067811865476	1.0	283
14	284	K136Q_I_01.czi	\\hih-fileserver.neurologie.uni-tuebingen.de\HIH\Public\Jorge\Immunofluorescence\Exp. 267\Apotome\72h	35	1.0904111643833874	2.8284271247461903	1.3720546408995464	21.899494936611664	0.8536585365853658	284
14	285	K136Q_I_01.czi	\\hih-fileserver.neurologie.uni-tuebingen.de\HIH\Public\Jorge\Immunofluorescence\Exp. 267\Apotome\72h	4	0.3183098861837907	1.0	1.0	4.0	1.0	285
14	286	K136Q_I_01.czi	\\hih-fileserver.neurologie.uni-tuebingen.de\HIH\Public\Jorge\Immunofluorescence\Exp. 267\Apotome\72h	69	1.5064983757401311	3.0	1.553229203876235	36.14213562373095	0.8313253012048193	286
14	287	K136Q_I_01.czi	\\hih-fileserver.neurologie.uni-tuebingen.de\HIH\Public\Jorge\Immunofluorescence\Exp. 267\Apotome\72h	11	0.7285819637753527	1.4142135623730951	1.0753115567951081	10.035533905932738	0.9166666666666666	287
14	288	K136Q_I_01.czi	\\hih-fileserver.neurologie.uni-tuebingen.de\HIH\Public\Jorge\Immunofluorescence\Exp. 267\Apotome\72h	6	0.477464829275686	1.0	1.0	6.0	1.0	288
14	289	K136Q_I_01.czi	\\hih-fileserver.neurologie.uni-tuebingen.de\HIH\Public\Jorge\Immunofluorescence\Exp. 267\Apotome\72h	7	0.5300702784881366	1.4142135623730951	1.0591733660532994	6.82842712474619	1.0	289
14	290	K136Q_I_01.czi	\\hih-fileserver.neurologie.uni-tuebingen.de\HIH\Public\Jorge\Immunofluorescence\Exp. 267\Apotome\72h	61	1.1209902380397405	3.605551275463989	1.6918148232980879	29.31370849898476	0.8840579710144928	290
14	291	K136Q_I_01.czi	\\hih-fileserver.neurologie.uni-tuebingen.de\HIH\Public\Jorge\Immunofluorescence\Exp. 267\Apotome\72h	5	0.43153209248335733	1.0	1.0	5.207106781186548	1.0	291
14	292	K136Q_I_01.czi	\\hih-fileserver.neurologie.uni-tuebingen.de\HIH\Public\Jorge\Immunofluorescence\Exp. 267\Apotome\72h	2	0.0	1.0	1.0	0.0	1.0	292
14	293	K136Q_I_01.czi	\\hih-fileserver.neurologie.uni-tuebingen.de\HIH\Public\Jorge\Immunofluorescence\Exp. 267\Apotome\72h	56	1.0336705079382302	4.0	1.7434068876475248	26.970562748477143	0.9032258064516129	293
14	294	K136Q_I_01.czi	\\hih-fileserver.neurologie.uni-tuebingen.de\HIH\Public\Jorge\Immunofluorescence\Exp. 267\Apotome\72h	13	0.7177571704566658	2.0	1.1406482403650917	10.82842712474619	0.9285714285714286	294
14	295	K136Q_I_01.czi	\\hih-fileserver.neurologie.uni-tuebingen.de\HIH\Public\Jorge\Immunofluorescence\Exp. 267\Apotome\72h	20	0.807125700680006	2.0	1.2914213562373096	14.242640687119284	0.9523809523809523	295
14	296	K136Q_I_01.czi	\\hih-fileserver.neurologie.uni-tuebingen.de\HIH\Public\Jorge\Immunofluorescence\Exp. 267\Apotome\72h	14	0.7405494920056735	2.0	1.1724438258837926	11.414213562373096	0.9333333333333333	296
14	297	K136Q_I_01.czi	\\hih-fileserver.neurologie.uni-tuebingen.de\HIH\Public\Jorge\Immunofluorescence\Exp. 267\Apotome\72h	35	1.1495258575318055	2.8284271247461903	1.3820465969031785	22.485281374238568	0.9210526315789473	297
14	298	K136Q_I_01.czi	\\hih-fileserver.neurologie.uni-tuebingen.de\HIH\Public\Jorge\Immunofluorescence\Exp. 267\Apotome\72h	4	0.42487609137905596	1.0	1.0	4.621320343559642	1.0	298
14	299	K136Q_I_01.czi	\\hih-fileserver.neurologie.uni-tuebingen.de\HIH\Public\Jorge\Immunofluorescence\Exp. 267\Apotome\72h	3	0.309207662451413	1.0	1.0	3.414213562373095	1.0	299
14	300	K136Q_I_01.czi	\\hih-fileserver.neurologie.uni-tuebingen.de\HIH\Public\Jorge\Immunofluorescence\Exp. 267\Apotome\72h	39	0.9601526011955924	2.8284271247461903	1.531878507262115	21.692388155425114	0.9285714285714286	300
14	301	K136Q_I_01.czi	\\hih-fileserver.neurologie.uni-tuebingen.de\HIH\Public\Jorge\Immunofluorescence\Exp. 267\Apotome\72h	89	1.1972081063199265	4.47213595499958	1.987209465878815	36.59188309203678	0.8640776699029126	301
14	302	K136Q_I_01.czi	\\hih-fileserver.neurologie.uni-tuebingen.de\HIH\Public\Jorge\Immunofluorescence\Exp. 267\Apotome\72h	3	0.309207662451413	1.0	1.0	3.414213562373095	1.0	302
14	303	K136Q_I_01.czi	\\hih-fileserver.neurologie.uni-tuebingen.de\HIH\Public\Jorge\Immunofluorescence\Exp. 267\Apotome\72h	32	1.0089071258500075	2.8284271247461903	1.4272560616049066	20.14213562373095	0.8648648648648649	303
14	304	K136Q_I_01.czi	\\hih-fileserver.neurologie.uni-tuebingen.de\HIH\Public\Jorge\Immunofluorescence\Exp. 267\Apotome\72h	41	0.9663841309853001	3.1622776601683795	1.5711594039923502	22.31370849898476	0.8723404255319149	304
14	305	K136Q_I_01.czi	\\hih-fileserver.neurologie.uni-tuebingen.de\HIH\Public\Jorge\Immunofluorescence\Exp. 267\Apotome\72h	4	0.3183098861837907	1.0	1.0	4.0	1.0	305
14	306	K136Q_I_01.czi	\\hih-fileserver.neurologie.uni-tuebingen.de\HIH\Public\Jorge\Immunofluorescence\Exp. 267\Apotome\72h	44	0.9342366967857542	3.605551275463989	1.6364924388222468	22.727922061357855	0.9361702127659575	306
14	307	K136Q_I_01.czi	\\hih-fileserver.neurologie.uni-tuebingen.de\HIH\Public\Jorge\Immunofluorescence\Exp. 267\Apotome\72h	24	0.8747665514940615	2.23606797749979	1.3116128610257949	16.242640687119284	0.9230769230769231	307
14	308	K136Q_I_01.czi	\\hih-fileserver.neurologie.uni-tuebingen.de\HIH\Public\Jorge\Immunofluorescence\Exp. 267\Apotome\72h	25	0.8869253689302745	2.23606797749979	1.2688539740695344	16.692388155425117	0.8333333333333334	308
14	309	K136Q_I_01.czi	\\hih-fileserver.neurologie.uni-tuebingen.de\HIH\Public\Jorge\Immunofluorescence\Exp. 267\Apotome\72h	31	0.8771635434922447	2.8284271247461903	1.4200616913381976	18.485281374238568	0.96875	309
14	310	K136Q_I_01.czi	\\hih-fileserver.neurologie.uni-tuebingen.de\HIH\Public\Jorge\Immunofluorescence\Exp. 267\Apotome\72h	8	0.5468022991227088	1.4142135623730951	1.051776695296637	7.414213562373095	1.0	310
14	311	K136Q_I_01.czi	\\hih-fileserver.neurologie.uni-tuebingen.de\HIH\Public\Jorge\Immunofluorescence\Exp. 267\Apotome\72h	51	1.0328312809667455	3.605551275463989	1.6596094298695456	25.72792206135785	0.9107142857142857	311
14	312	K136Q_I_01.czi	\\hih-fileserver.neurologie.uni-tuebingen.de\HIH\Public\Jorge\Immunofluorescence\Exp. 267\Apotome\72h	15	0.8222804434744191	1.4142135623730951	1.082842712474619	12.449747468305834	0.7894736842105263	312
14	313	K136Q_I_01.czi	\\hih-fileserver.neurologie.uni-tuebingen.de\HIH\Public\Jorge\Immunofluorescence\Exp. 267\Apotome\72h	2	0.0	1.0	1.0	0.0	1.0	313
14	314	K136Q_I_01.czi	\\hih-fileserver.neurologie.uni-tuebingen.de\HIH\Public\Jorge\Immunofluorescence\Exp. 267\Apotome\72h	37	0.9240595205462725	3.0	1.5112117475263864	20.727922061357855	0.9487179487179487	314
14	315	K136Q_I_01.czi	\\hih-fileserver.neurologie.uni-tuebingen.de\HIH\Public\Jorge\Immunofluorescence\Exp. 267\Apotome\72h	2	0.0	1.0	1.0	0.0	1.0	315
14	316	K136Q_I_01.czi	\\hih-fileserver.neurologie.uni-tuebingen.de\HIH\Public\Jorge\Immunofluorescence\Exp. 267\Apotome\72h	34	0.9268198499660882	2.8284271247461903	1.4836087853963742	19.899494936611667	0.8947368421052632	316
14	317	K136Q_I_01.czi	\\hih-fileserver.neurologie.uni-tuebingen.de\HIH\Public\Jorge\Immunofluorescence\Exp. 267\Apotome\72h	35	0.9768629217203453	2.8284271247461903	1.4310402152494317	20.727922061357855	0.9210526315789473	317
14	318	K136Q_I_01.czi	\\hih-fileserver.neurologie.uni-tuebingen.de\HIH\Public\Jorge\Immunofluorescence\Exp. 267\Apotome\72h	5	0.43153209248335733	1.0	1.0	5.207106781186548	1.0	318
14	319	K136Q_I_01.czi	\\hih-fileserver.neurologie.uni-tuebingen.de\HIH\Public\Jorge\Immunofluorescence\Exp. 267\Apotome\72h	5	0.43153209248335733	1.0	1.0	5.207106781186548	1.0	319
14	320	K136Q_I_01.czi	\\hih-fileserver.neurologie.uni-tuebingen.de\HIH\Public\Jorge\Immunofluorescence\Exp. 267\Apotome\72h	9	0.546802299122709	1.4142135623730951	1.0920474583051323	7.8639610306789285	0.9	320
14	321	K136Q_I_01.czi	\\hih-fileserver.neurologie.uni-tuebingen.de\HIH\Public\Jorge\Immunofluorescence\Exp. 267\Apotome\72h	15	0.7951500375806898	2.0	1.1495093791412856	12.242640687119286	0.8823529411764706	321
14	322	K136Q_I_01.czi	\\hih-fileserver.neurologie.uni-tuebingen.de\HIH\Public\Jorge\Immunofluorescence\Exp. 267\Apotome\72h	11	0.8215906780822316	1.4142135623730951	1.0753115567951081	10.65685424949238	0.8461538461538461	322
14	323	K136Q_I_01.czi	\\hih-fileserver.neurologie.uni-tuebingen.de\HIH\Public\Jorge\Immunofluorescence\Exp. 267\Apotome\72h	2	0.0	1.0	1.0	0.0	1.0	323
14	324	K136Q_I_01.czi	\\hih-fileserver.neurologie.uni-tuebingen.de\HIH\Public\Jorge\Immunofluorescence\Exp. 267\Apotome\72h	142	1.2075854411158324	5.830951894845301	2.4062412341082484	46.42031021678297	0.9102564102564102	324
14	325	K136Q_I_01.czi	\\hih-fileserver.neurologie.uni-tuebingen.de\HIH\Public\Jorge\Immunofluorescence\Exp. 267\Apotome\72h	56	0.9105706720229645	4.0	1.809917603005464	25.31370849898476	0.9655172413793104	325
14	326	K136Q_I_01.czi	\\hih-fileserver.neurologie.uni-tuebingen.de\HIH\Public\Jorge\Immunofluorescence\Exp. 267\Apotome\72h	30	0.9894645198445217	2.8284271247461903	1.392861481799478	19.31370849898476	0.9090909090909091	326
14	327	K136Q_I_01.czi	\\hih-fileserver.neurologie.uni-tuebingen.de\HIH\Public\Jorge\Immunofluorescence\Exp. 267\Apotome\72h	23	0.7858693442525694	2.8284271247461903	1.353720126700498	15.071067811865476	0.9583333333333334	327
14	328	K136Q_I_01.czi	\\hih-fileserver.neurologie.uni-tuebingen.de\HIH\Public\Jorge\Immunofluorescence\Exp. 267\Apotome\72h	1	0.0	1.0	1.0	0.0	1.0	328
14	329	K136Q_I_01.czi	\\hih-fileserver.neurologie.uni-tuebingen.de\HIH\Public\Jorge\Immunofluorescence\Exp. 267\Apotome\72h	16	0.8184967817342425	2.0	1.176776695296637	12.82842712474619	0.8888888888888888	329
14	330	K136Q_I_01.czi	\\hih-fileserver.neurologie.uni-tuebingen.de\HIH\Public\Jorge\Immunofluorescence\Exp. 267\Apotome\72h	36	0.9340703958313401	2.8284271247461903	1.5012173573046739	20.556349186104047	0.972972972972973	330
14	331	K136Q_I_01.czi	\\hih-fileserver.neurologie.uni-tuebingen.de\HIH\Public\Jorge\Immunofluorescence\Exp. 267\Apotome\72h	39	1.0003789438787771	2.8284271247461903	1.482081645534589	22.14213562373095	0.8863636363636364	331
14	332	K136Q_I_01.czi	\\hih-fileserver.neurologie.uni-tuebingen.de\HIH\Public\Jorge\Immunofluorescence\Exp. 267\Apotome\72h	49	1.3563587133023218	3.0	1.4543786350735395	28.899494936611667	0.8596491228070176	332
14	333	K136Q_I_01.czi	\\hih-fileserver.neurologie.uni-tuebingen.de\HIH\Public\Jorge\Immunofluorescence\Exp. 267\Apotome\72h	1	0.0	1.0	1.0	0.0	1.0	333
14	334	K136Q_I_01.czi	\\hih-fileserver.neurologie.uni-tuebingen.de\HIH\Public\Jorge\Immunofluorescence\Exp. 267\Apotome\72h	38	0.8788007248619105	3.1622776601683795	1.5420632540533052	20.485281374238568	0.8444444444444444	334
14	335	K136Q_I_01.czi	\\hih-fileserver.neurologie.uni-tuebingen.de\HIH\Public\Jorge\Immunofluorescence\Exp. 267\Apotome\72h	2	0.0	1.0	1.0	0.0	1.0	335
14	336	K136Q_I_01.czi	\\hih-fileserver.neurologie.uni-tuebingen.de\HIH\Public\Jorge\Immunofluorescence\Exp. 267\Apotome\72h	39	0.9059382957192945	3.0	1.5452449517590618	21.071067811865476	0.9512195121951219	336
14	337	K136Q_I_01.czi	\\hih-fileserver.neurologie.uni-tuebingen.de\HIH\Public\Jorge\Immunofluorescence\Exp. 267\Apotome\72h	37	0.977026752314005	2.8284271247461903	1.4666095437460382	21.31370849898476	0.9736842105263158	337
14	338	K136Q_I_01.czi	\\hih-fileserver.neurologie.uni-tuebingen.de\HIH\Public\Jorge\Immunofluorescence\Exp. 267\Apotome\72h	63	1.0249215246730234	4.0	1.7725931488733846	28.48528137423857	0.9545454545454546	338
14	339	K136Q_I_01.czi	\\hih-fileserver.neurologie.uni-tuebingen.de\HIH\Public\Jorge\Immunofluorescence\Exp. 267\Apotome\72h	5	0.5092958178940652	1.4142135623730951	1.082842712474619	5.656854249492381	1.0	339
14	340	K136Q_I_01.czi	\\hih-fileserver.neurologie.uni-tuebingen.de\HIH\Public\Jorge\Immunofluorescence\Exp. 267\Apotome\72h	20	0.8348606886188152	2.23606797749979	1.2946461113496084	14.485281374238571	0.9090909090909091	340
14	341	K136Q_I_01.czi	\\hih-fileserver.neurologie.uni-tuebingen.de\HIH\Public\Jorge\Immunofluorescence\Exp. 267\Apotome\72h	7	0.5300702784881366	1.4142135623730951	1.0591733660532994	6.82842712474619	1.0	341
14	342	K136Q_I_01.czi	\\hih-fileserver.neurologie.uni-tuebingen.de\HIH\Public\Jorge\Immunofluorescence\Exp. 267\Apotome\72h	32	0.9044616944459513	2.8284271247461903	1.4252405896597198	19.071067811865476	0.9142857142857143	342
14	343	K136Q_I_01.czi	\\hih-fileserver.neurologie.uni-tuebingen.de\HIH\Public\Jorge\Immunofluorescence\Exp. 267\Apotome\72h	2	0.0	1.0	1.0	0.0	1.0	343
14	344	K136Q_I_01.czi	\\hih-fileserver.neurologie.uni-tuebingen.de\HIH\Public\Jorge\Immunofluorescence\Exp. 267\Apotome\72h	35	0.9541265012786456	2.8284271247461903	1.4359422973995406	20.485281374238568	0.8974358974358975	344
14	345	K136Q_I_01.czi	\\hih-fileserver.neurologie.uni-tuebingen.de\HIH\Public\Jorge\Immunofluorescence\Exp. 267\Apotome\72h	20	0.807125700680006	2.0	1.262132034355964	14.242640687119284	1.0	345
14	346	K136Q_I_01.czi	\\hih-fileserver.neurologie.uni-tuebingen.de\HIH\Public\Jorge\Immunofluorescence\Exp. 267\Apotome\72h	15	0.7951500375806897	2.0	1.1495093791412856	12.242640687119284	0.9375	346
14	347	K136Q_I_01.czi	\\hih-fileserver.neurologie.uni-tuebingen.de\HIH\Public\Jorge\Immunofluorescence\Exp. 267\Apotome\72h	10	0.8689638838646707	1.4142135623730951	1.0414213562373096	10.449747468305832	0.8333333333333334	347
14	348	K136Q_I_01.czi	\\hih-fileserver.neurologie.uni-tuebingen.de\HIH\Public\Jorge\Immunofluorescence\Exp. 267\Apotome\72h	62	0.9575463095269564	4.0	1.7956487520728326	27.31370849898476	0.9538461538461539	348
14	349	K136Q_I_01.czi	\\hih-fileserver.neurologie.uni-tuebingen.de\HIH\Public\Jorge\Immunofluorescence\Exp. 267\Apotome\72h	2	0.0	1.0	1.0	0.0	1.0	349
14	350	K136Q_I_01.czi	\\hih-fileserver.neurologie.uni-tuebingen.de\HIH\Public\Jorge\Immunofluorescence\Exp. 267\Apotome\72h	20	0.807125700680006	2.23606797749979	1.303224755112299	14.242640687119284	0.9090909090909091	350
14	351	K136Q_I_01.czi	\\hih-fileserver.neurologie.uni-tuebingen.de\HIH\Public\Jorge\Immunofluorescence\Exp. 267\Apotome\72h	38	0.9821940227301748	3.0	1.49436432773643	21.656854249492383	0.95	351
14	352	K136Q_I_01.czi	\\hih-fileserver.neurologie.uni-tuebingen.de\HIH\Public\Jorge\Immunofluorescence\Exp. 267\Apotome\72h	118	1.178256113714808	5.0	2.14233154160943	41.798989873223334	0.9147286821705426	352
14	353	K136Q_I_01.czi	\\hih-fileserver.neurologie.uni-tuebingen.de\HIH\Public\Jorge\Immunofluorescence\Exp. 267\Apotome\72h	12	0.38518496152464266	1.4142135623730951	1.0690355937288494	7.621320343559642	0.9230769230769231	353
14	354	K136Q_I_01.czi	\\hih-fileserver.neurologie.uni-tuebingen.de\HIH\Public\Jorge\Immunofluorescence\Exp. 267\Apotome\72h	30	0.90640232827532	2.23606797749979	1.3731161768912648	18.48528137423857	0.9375	354
14	355	K136Q_I_01.czi	\\hih-fileserver.neurologie.uni-tuebingen.de\HIH\Public\Jorge\Immunofluorescence\Exp. 267\Apotome\72h	21	0.7951054177322048	2.23606797749979	1.3003397994935841	14.48528137423857	0.9545454545454546	355
14	356	K136Q_I_01.czi	\\hih-fileserver.neurologie.uni-tuebingen.de\HIH\Public\Jorge\Immunofluorescence\Exp. 267\Apotome\72h	17	0.7997667602429288	2.23606797749979	1.2289954251171864	13.071067811865474	0.8947368421052632	356
14	357	K136Q_I_01.czi	\\hih-fileserver.neurologie.uni-tuebingen.de\HIH\Public\Jorge\Immunofluorescence\Exp. 267\Apotome\72h	1	0.0	1.0	1.0	0.0	1.0	357
14	358	K136Q_I_01.czi	\\hih-fileserver.neurologie.uni-tuebingen.de\HIH\Public\Jorge\Immunofluorescence\Exp. 267\Apotome\72h	4	0.42487609137905596	1.0	1.0	4.621320343559642	1.0	358
14	359	K136Q_I_01.czi	\\hih-fileserver.neurologie.uni-tuebingen.de\HIH\Public\Jorge\Immunofluorescence\Exp. 267\Apotome\72h	3	0.309207662451413	1.0	1.0	3.414213562373095	1.0	359
14	360	K136Q_I_01.czi	\\hih-fileserver.neurologie.uni-tuebingen.de\HIH\Public\Jorge\Immunofluorescence\Exp. 267\Apotome\72h	11	0.7285819637753527	1.4142135623730951	1.0753115567951081	10.035533905932738	0.9166666666666666	360
14	361	K136Q_I_01.czi	\\hih-fileserver.neurologie.uni-tuebingen.de\HIH\Public\Jorge\Immunofluorescence\Exp. 267\Apotome\72h	3	0.026525823848649224	1.0	1.0	1.0	1.0	361
14	362	K136Q_I_01.czi	\\hih-fileserver.neurologie.uni-tuebingen.de\HIH\Public\Jorge\Immunofluorescence\Exp. 267\Apotome\72h	13	0.7688361645130697	2.0	1.1538461538461537	11.207106781186548	0.9285714285714286	362
14	363	K136Q_I_01.czi	\\hih-fileserver.neurologie.uni-tuebingen.de\HIH\Public\Jorge\Immunofluorescence\Exp. 267\Apotome\72h	3	0.309207662451413	1.0	1.0	3.414213562373095	1.0	363
14	364	K136Q_I_01.czi	\\hih-fileserver.neurologie.uni-tuebingen.de\HIH\Public\Jorge\Immunofluorescence\Exp. 267\Apotome\72h	30	0.8498659605547673	2.8284271247461903	1.4616779852076773	17.899494936611667	0.9375	364
14	365	K136Q_I_01.czi	\\hih-fileserver.neurologie.uni-tuebingen.de\HIH\Public\Jorge\Immunofluorescence\Exp. 267\Apotome\72h	34	0.9495596478588306	2.8284271247461903	1.4680833723081264	20.14213562373095	0.9444444444444444	365
14	366	K136Q_I_01.czi	\\hih-fileserver.neurologie.uni-tuebingen.de\HIH\Public\Jorge\Immunofluorescence\Exp. 267\Apotome\72h	20	0.9037497458904548	2.23606797749979	1.2446461113496086	15.071067811865476	0.9090909090909091	366
14	367	K136Q_I_01.czi	\\hih-fileserver.neurologie.uni-tuebingen.de\HIH\Public\Jorge\Immunofluorescence\Exp. 267\Apotome\72h	13	0.7177571704566658	2.0	1.1857087355671612	10.82842712474619	0.9285714285714286	367
14	368	K136Q_I_01.czi	\\hih-fileserver.neurologie.uni-tuebingen.de\HIH\Public\Jorge\Immunofluorescence\Exp. 267\Apotome\72h	15	0.7951500375806897	2.0	1.1495093791412858	12.242640687119284	0.9375	368
14	369	K136Q_I_01.czi	\\hih-fileserver.neurologie.uni-tuebingen.de\HIH\Public\Jorge\Immunofluorescence\Exp. 267\Apotome\72h	12	0.6957172405156791	2.0	1.1523689270621824	10.242640687119284	0.9230769230769231	369
14	370	K136Q_I_01.czi	\\hih-fileserver.neurologie.uni-tuebingen.de\HIH\Public\Jorge\Immunofluorescence\Exp. 267\Apotome\72h	26	0.8074768167637489	2.8284271247461903	1.3964282995909716	16.242640687119284	0.9629629629629629	370
14	371	K136Q_I_01.czi	\\hih-fileserver.neurologie.uni-tuebingen.de\HIH\Public\Jorge\Immunofluorescence\Exp. 267\Apotome\72h	2	0.0	1.0	1.0	0.0	1.0	371
14	372	K136Q_I_01.czi	\\hih-fileserver.neurologie.uni-tuebingen.de\HIH\Public\Jorge\Immunofluorescence\Exp. 267\Apotome\72h	30	0.9064023282753195	2.23606797749979	1.3809851094745909	18.485281374238568	0.9090909090909091	372
14	373	K136Q_I_01.czi	\\hih-fileserver.neurologie.uni-tuebingen.de\HIH\Public\Jorge\Immunofluorescence\Exp. 267\Apotome\72h	4	0.42487609137905596	1.0	1.0	4.621320343559642	1.0	373
14	374	K136Q_I_01.czi	\\hih-fileserver.neurologie.uni-tuebingen.de\HIH\Public\Jorge\Immunofluorescence\Exp. 267\Apotome\72h	14	0.6664888011383326	2.0	1.2020305089104422	10.82842712474619	1.0	374
14	375	K136Q_I_01.czi	\\hih-fileserver.neurologie.uni-tuebingen.de\HIH\Public\Jorge\Immunofluorescence\Exp. 267\Apotome\72h	19	0.8788007248619106	2.0	1.2450975920785463	14.48528137423857	0.8636363636363636	375
14	376	K136Q_I_01.czi	\\hih-fileserver.neurologie.uni-tuebingen.de\HIH\Public\Jorge\Immunofluorescence\Exp. 267\Apotome\72h	15	0.7208777308044718	2.0	1.2161760458079522	11.65685424949238	0.9375	376
14	377	K136Q_I_01.czi	\\hih-fileserver.neurologie.uni-tuebingen.de\HIH\Public\Jorge\Immunofluorescence\Exp. 267\Apotome\72h	18	0.7275526948748822	2.0	1.2682459513747883	12.82842712474619	1.0	377
14	378	K136Q_I_01.czi	\\hih-fileserver.neurologie.uni-tuebingen.de\HIH\Public\Jorge\Immunofluorescence\Exp. 267\Apotome\72h	27	1.0071136980836883	2.23606797749979	1.3293674898885988	18.485281374238568	0.8709677419354839	378
14	379	K136Q_I_01.czi	\\hih-fileserver.neurologie.uni-tuebingen.de\HIH\Public\Jorge\Immunofluorescence\Exp. 267\Apotome\72h	31	0.9003422462651152	2.8284271247461903	1.4601468747936586	18.727922061357855	0.96875	379
14	380	K136Q_I_01.czi	\\hih-fileserver.neurologie.uni-tuebingen.de\HIH\Public\Jorge\Immunofluorescence\Exp. 267\Apotome\72h	5	0.4665421607968328	1.0	1.0	5.414213562373095	0.7142857142857143	380
14	381	K136Q_I_01.czi	\\hih-fileserver.neurologie.uni-tuebingen.de\HIH\Public\Jorge\Immunofluorescence\Exp. 267\Apotome\72h	30	0.9894645198445217	2.23606797749979	1.3614588948870272	19.31370849898476	0.9090909090909091	381
14	382	K136Q_I_01.czi	\\hih-fileserver.neurologie.uni-tuebingen.de\HIH\Public\Jorge\Immunofluorescence\Exp. 267\Apotome\72h	65	0.929651422306466	4.123105625617661	1.8726121633865649	27.556349186104043	0.9420289855072463	382
14	383	K136Q_I_01.czi	\\hih-fileserver.neurologie.uni-tuebingen.de\HIH\Public\Jorge\Immunofluorescence\Exp. 267\Apotome\72h	83	1.0422328638136937	4.123105625617661	2.0057018436129552	32.970562748477136	0.9222222222222223	383
14	384	K136Q_I_01.czi	\\hih-fileserver.neurologie.uni-tuebingen.de\HIH\Public\Jorge\Immunofluorescence\Exp. 267\Apotome\72h	2	0.0	1.0	1.0	0.0	1.0	384
14	385	K136Q_I_01.czi	\\hih-fileserver.neurologie.uni-tuebingen.de\HIH\Public\Jorge\Immunofluorescence\Exp. 267\Apotome\72h	23	0.7858693442525694	2.23606797749979	1.3177015560593595	15.071067811865476	0.9583333333333334	385
14	386	K136Q_I_01.czi	\\hih-fileserver.neurologie.uni-tuebingen.de\HIH\Public\Jorge\Immunofluorescence\Exp. 267\Apotome\72h	92	1.16041916912314	4.242640687119285	1.9769016066343308	36.62741699796952	0.9019607843137255	386
14	387	K136Q_I_01.czi	\\hih-fileserver.neurologie.uni-tuebingen.de\HIH\Public\Jorge\Immunofluorescence\Exp. 267\Apotome\72h	63	1.1634434941021847	3.605551275463989	1.6783116837859575	30.349242404917497	0.863013698630137	387
14	388	K136Q_I_01.czi	\\hih-fileserver.neurologie.uni-tuebingen.de\HIH\Public\Jorge\Immunofluorescence\Exp. 267\Apotome\72h	55	0.9449853447824457	3.605551275463989	1.7263838841062589	25.556349186104043	0.9482758620689655	388
14	389	K136Q_I_01.czi	\\hih-fileserver.neurologie.uni-tuebingen.de\HIH\Public\Jorge\Immunofluorescence\Exp. 267\Apotome\72h	16	0.7454531602318965	2.0	1.2026650429449552	12.242640687119284	0.9411764705882353	389
14	390	K136Q_I_01.czi	\\hih-fileserver.neurologie.uni-tuebingen.de\HIH\Public\Jorge\Immunofluorescence\Exp. 267\Apotome\72h	39	0.9785741218825276	2.8284271247461903	1.489563595983323	21.899494936611667	0.9512195121951219	390
14	391	K136Q_I_01.czi	\\hih-fileserver.neurologie.uni-tuebingen.de\HIH\Public\Jorge\Immunofluorescence\Exp. 267\Apotome\72h	4	0.3183098861837907	1.0	1.0	4.0	1.0	391
14	392	K136Q_I_01.czi	\\hih-fileserver.neurologie.uni-tuebingen.de\HIH\Public\Jorge\Immunofluorescence\Exp. 267\Apotome\72h	4	0.3183098861837907	1.0	1.0	4.0	1.0	392
14	393	K136Q_I_01.czi	\\hih-fileserver.neurologie.uni-tuebingen.de\HIH\Public\Jorge\Immunofluorescence\Exp. 267\Apotome\72h	40	1.1561179122723702	3.0	1.4696461113496084	24.10660171779821	0.8163265306122449	393
14	394	K136Q_I_01.czi	\\hih-fileserver.neurologie.uni-tuebingen.de\HIH\Public\Jorge\Immunofluorescence\Exp. 267\Apotome\72h	39	1.1322478268850336	2.8284271247461903	1.480596455980064	23.556349186104043	0.975	394
14	395	K136Q_I_01.czi	\\hih-fileserver.neurologie.uni-tuebingen.de\HIH\Public\Jorge\Immunofluorescence\Exp. 267\Apotome\72h	20	0.834860688618815	2.0	1.282842712474619	14.48528137423857	0.9090909090909091	395
14	396	K136Q_I_01.czi	\\hih-fileserver.neurologie.uni-tuebingen.de\HIH\Public\Jorge\Immunofluorescence\Exp. 267\Apotome\72h	6	0.5168631413744181	1.4142135623730951	1.0690355937288492	6.242640687119286	1.0	396
14	397	K136Q_I_01.czi	\\hih-fileserver.neurologie.uni-tuebingen.de\HIH\Public\Jorge\Immunofluorescence\Exp. 267\Apotome\72h	24	0.8128078919015064	2.23606797749979	1.328871759458007	15.65685424949238	0.96	397
14	398	K136Q_I_01.czi	\\hih-fileserver.neurologie.uni-tuebingen.de\HIH\Public\Jorge\Immunofluorescence\Exp. 267\Apotome\72h	65	1.1430881115913567	3.605551275463989	1.7221818217039817	30.556349186104043	0.8783783783783784	398
14	399	K136Q_I_01.czi	\\hih-fileserver.neurologie.uni-tuebingen.de\HIH\Public\Jorge\Immunofluorescence\Exp. 267\Apotome\72h	83	1.0422328638136942	4.123105625617661	1.969028514138685	32.97056274847714	0.9120879120879121	399
14	400	K136Q_I_01.czi	\\hih-fileserver.neurologie.uni-tuebingen.de\HIH\Public\Jorge\Immunofluorescence\Exp. 267\Apotome\72h	22	0.8215906780822317	2.23606797749979	1.2866879904256938	15.071067811865476	0.9565217391304348	400
14	401	K136Q_I_01.czi	\\hih-fileserver.neurologie.uni-tuebingen.de\HIH\Public\Jorge\Immunofluorescence\Exp. 267\Apotome\72h	38	0.8091603141756725	3.0	1.6044884933809773	19.65685424949238	1.0	401
14	402	K136Q_I_01.czi	\\hih-fileserver.neurologie.uni-tuebingen.de\HIH\Public\Jorge\Immunofluorescence\Exp. 267\Apotome\72h	15	0.7208777308044718	2.0	1.2161760458079525	11.65685424949238	1.0	402
14	403	K136Q_I_01.czi	\\hih-fileserver.neurologie.uni-tuebingen.de\HIH\Public\Jorge\Immunofluorescence\Exp. 267\Apotome\72h	32	0.9276229873542391	2.8284271247461903	1.419878937308038	19.31370849898476	0.9411764705882353	403
14	404	K136Q_I_01.czi	\\hih-fileserver.neurologie.uni-tuebingen.de\HIH\Public\Jorge\Immunofluorescence\Exp. 267\Apotome\72h	9	0.6007314423370597	1.4142135623730951	1.0920474583051323	8.242640687119284	1.0	404
14	405	K136Q_I_01.czi	\\hih-fileserver.neurologie.uni-tuebingen.de\HIH\Public\Jorge\Immunofluorescence\Exp. 267\Apotome\72h	4	0.42487609137905596	1.0	1.0	4.621320343559642	1.0	405
14	406	K136Q_I_01.czi	\\hih-fileserver.neurologie.uni-tuebingen.de\HIH\Public\Jorge\Immunofluorescence\Exp. 267\Apotome\72h	19	0.8091603141756726	2.23606797749979	1.2793229362823824	13.899494936611665	0.95	406
14	407	K136Q_I_01.czi	\\hih-fileserver.neurologie.uni-tuebingen.de\HIH\Public\Jorge\Immunofluorescence\Exp. 267\Apotome\72h	10	0.6202357696493015	2.0	1.1414213562373097	8.82842712474619	1.0	407
14	408	K136Q_I_01.czi	\\hih-fileserver.neurologie.uni-tuebingen.de\HIH\Public\Jorge\Immunofluorescence\Exp. 267\Apotome\72h	6	0.477464829275686	1.0	1.0	6.0	1.0	408
14	409	K136Q_I_01.czi	\\hih-fileserver.neurologie.uni-tuebingen.de\HIH\Public\Jorge\Immunofluorescence\Exp. 267\Apotome\72h	22	0.9830150874606433	2.0	1.2116751931587446	16.485281374238568	0.88	409
14	410	K136Q_I_01.czi	\\hih-fileserver.neurologie.uni-tuebingen.de\HIH\Public\Jorge\Immunofluorescence\Exp. 267\Apotome\72h	14	0.8233657959359779	2.0	1.1724438258837926	12.035533905932738	0.875	410
14	411	K136Q_I_01.czi	\\hih-fileserver.neurologie.uni-tuebingen.de\HIH\Public\Jorge\Immunofluorescence\Exp. 267\Apotome\72h	29	1.0418507318951773	2.23606797749979	1.3088764596289015	19.485281374238568	0.8285714285714286	411
14	412	K136Q_I_01.czi	\\hih-fileserver.neurologie.uni-tuebingen.de\HIH\Public\Jorge\Immunofluorescence\Exp. 267\Apotome\72h	13	0.6422005297067807	2.0	1.1725108220860991	10.242640687119284	1.0	412
14	413	K136Q_I_01.czi	\\hih-fileserver.neurologie.uni-tuebingen.de\HIH\Public\Jorge\Immunofluorescence\Exp. 267\Apotome\72h	1	0.0	1.0	1.0	0.0	1.0	413
14	414	K136Q_I_01.czi	\\hih-fileserver.neurologie.uni-tuebingen.de\HIH\Public\Jorge\Immunofluorescence\Exp. 267\Apotome\72h	1	0.0	1.0	1.0	0.0	1.0	414
14	415	K136Q_I_01.czi	\\hih-fileserver.neurologie.uni-tuebingen.de\HIH\Public\Jorge\Immunofluorescence\Exp. 267\Apotome\72h	24	0.993937546975862	2.23606797749979	1.2556484547546438	17.31370849898476	0.8888888888888888	415
14	416	K136Q_I_01.czi	\\hih-fileserver.neurologie.uni-tuebingen.de\HIH\Public\Jorge\Immunofluorescence\Exp. 267\Apotome\72h	1	0.0	1.0	1.0	0.0	1.0	416
14	417	K136Q_I_01.czi	\\hih-fileserver.neurologie.uni-tuebingen.de\HIH\Public\Jorge\Immunofluorescence\Exp. 267\Apotome\72h	131	1.1164183755715795	5.656854249492381	2.3605164716196723	42.87005768508881	0.9290780141843972	417
14	418	K136Q_I_01.czi	\\hih-fileserver.neurologie.uni-tuebingen.de\HIH\Public\Jorge\Immunofluorescence\Exp. 267\Apotome\72h	10	0.6202357696493015	1.4142135623730951	1.082842712474619	8.82842712474619	1.0	418
14	419	K136Q_I_01.czi	\\hih-fileserver.neurologie.uni-tuebingen.de\HIH\Public\Jorge\Immunofluorescence\Exp. 267\Apotome\72h	2	0.0	1.0	1.0	0.0	1.0	419
14	420	K136Q_I_01.czi	\\hih-fileserver.neurologie.uni-tuebingen.de\HIH\Public\Jorge\Immunofluorescence\Exp. 267\Apotome\72h	9	0.6007314423370597	1.4142135623730951	1.0920474583051323	8.242640687119284	1.0	420
14	421	K136Q_I_01.czi	\\hih-fileserver.neurologie.uni-tuebingen.de\HIH\Public\Jorge\Immunofluorescence\Exp. 267\Apotome\72h	85	1.1836015778957556	4.123105625617661	1.8885366727369834	35.55634918610404	0.8947368421052632	421
14	422	K136Q_I_01.czi	\\hih-fileserver.neurologie.uni-tuebingen.de\HIH\Public\Jorge\Immunofluorescence\Exp. 267\Apotome\72h	100	1.0534879065860805	5.0	2.1427939943820196	36.384776310850235	0.9259259259259259	422
14	423	K136Q_I_01.czi	\\hih-fileserver.neurologie.uni-tuebingen.de\HIH\Public\Jorge\Immunofluorescence\Exp. 267\Apotome\72h	7	0.5300702784881366	1.4142135623730951	1.0591733660532994	6.82842712474619	1.0	423
14	424	K136Q_I_01.czi	\\hih-fileserver.neurologie.uni-tuebingen.de\HIH\Public\Jorge\Immunofluorescence\Exp. 267\Apotome\72h	4	0.3183098861837907	1.0	1.0	4.0	1.0	424
14	425	K136Q_I_01.czi	\\hih-fileserver.neurologie.uni-tuebingen.de\HIH\Public\Jorge\Immunofluorescence\Exp. 267\Apotome\72h	56	1.1727637587118205	3.605551275463989	1.6188562294294955	28.727922061357855	0.9032258064516129	425
14	426	K136Q_I_01.czi	\\hih-fileserver.neurologie.uni-tuebingen.de\HIH\Public\Jorge\Immunofluorescence\Exp. 267\Apotome\72h	28	0.9930284386903457	2.23606797749979	1.2841934760442195	18.692388155425117	0.875	426
14	427	K136Q_I_01.czi	\\hih-fileserver.neurologie.uni-tuebingen.de\HIH\Public\Jorge\Immunofluorescence\Exp. 267\Apotome\72h	80	1.1086567111628431	4.0	1.8776015106105919	33.384776310850235	0.9195402298850575	427
14	428	K136Q_I_01.czi	\\hih-fileserver.neurologie.uni-tuebingen.de\HIH\Public\Jorge\Immunofluorescence\Exp. 267\Apotome\72h	40	1.00583512534033	3.0	1.511067467586918	22.485281374238568	0.8888888888888888	428
14	429	K136Q_I_01.czi	\\hih-fileserver.neurologie.uni-tuebingen.de\HIH\Public\Jorge\Immunofluorescence\Exp. 267\Apotome\72h	12	0.618415324902826	1.4142135623730951	1.1380711874576983	9.65685424949238	1.0	429
14	430	K136Q_I_01.czi	\\hih-fileserver.neurologie.uni-tuebingen.de\HIH\Public\Jorge\Immunofluorescence\Exp. 267\Apotome\72h	4	0.3183098861837907	1.0	1.0	4.0	1.0	430
14	431	K136Q_I_01.czi	\\hih-fileserver.neurologie.uni-tuebingen.de\HIH\Public\Jorge\Immunofluorescence\Exp. 267\Apotome\72h	11	0.6746348998939921	1.4142135623730951	1.112967335192662	9.65685424949238	0.9166666666666666	431
14	432	K136Q_I_01.czi	\\hih-fileserver.neurologie.uni-tuebingen.de\HIH\Public\Jorge\Immunofluorescence\Exp. 267\Apotome\72h	2	0.0	1.0	1.0	0.0	1.0	432
14	433	K136Q_I_01.czi	\\hih-fileserver.neurologie.uni-tuebingen.de\HIH\Public\Jorge\Immunofluorescence\Exp. 267\Apotome\72h	43	1.1095116803451484	2.8284271247461903	1.480901550720384	24.485281374238568	0.8775510204081632	433
14	434	K136Q_I_01.czi	\\hih-fileserver.neurologie.uni-tuebingen.de\HIH\Public\Jorge\Immunofluorescence\Exp. 267\Apotome\72h	132	1.2779609874430742	5.0	2.23047292188603	46.04163056034261	0.8627450980392157	434
14	435	K136Q_I_01.czi	\\hih-fileserver.neurologie.uni-tuebingen.de\HIH\Public\Jorge\Immunofluorescence\Exp. 267\Apotome\72h	48	1.1541326621157442	3.1622776601683795	1.5386746679793653	26.384776310850235	0.8888888888888888	435
14	436	K136Q_I_01.czi	\\hih-fileserver.neurologie.uni-tuebingen.de\HIH\Public\Jorge\Immunofluorescence\Exp. 267\Apotome\72h	2	0.0	1.0	1.0	0.0	1.0	436
14	437	K136Q_I_01.czi	\\hih-fileserver.neurologie.uni-tuebingen.de\HIH\Public\Jorge\Immunofluorescence\Exp. 267\Apotome\72h	7	0.43799638819941455	1.0	1.0	6.207106781186548	0.875	437
14	438	K136Q_I_01.czi	\\hih-fileserver.neurologie.uni-tuebingen.de\HIH\Public\Jorge\Immunofluorescence\Exp. 267\Apotome\72h	3	0.309207662451413	1.0	1.0	3.414213562373095	1.0	438
14	439	K136Q_I_01.czi	\\hih-fileserver.neurologie.uni-tuebingen.de\HIH\Public\Jorge\Immunofluorescence\Exp. 267\Apotome\72h	5	0.43153209248335733	1.0	1.0	5.207106781186548	1.0	439
14	440	K136Q_I_01.czi	\\hih-fileserver.neurologie.uni-tuebingen.de\HIH\Public\Jorge\Immunofluorescence\Exp. 267\Apotome\72h	7	0.5300702784881366	1.4142135623730951	1.0591733660532994	6.82842712474619	1.0	440
14	441	K136Q_I_01.czi	\\hih-fileserver.neurologie.uni-tuebingen.de\HIH\Public\Jorge\Immunofluorescence\Exp. 267\Apotome\72h	16	0.7454531602318965	2.0	1.2026650429449552	12.242640687119284	0.9411764705882353	441
14	442	K136Q_I_01.czi	\\hih-fileserver.neurologie.uni-tuebingen.de\HIH\Public\Jorge\Immunofluorescence\Exp. 267\Apotome\72h	128	1.3178972683006709	5.0	2.1301021547423873	46.04163056034262	0.8648648648648649	442
14	443	K136Q_I_01.czi	\\hih-fileserver.neurologie.uni-tuebingen.de\HIH\Public\Jorge\Immunofluorescence\Exp. 267\Apotome\72h	1	0.0	1.0	1.0	0.0	1.0	443
14	444	K136Q_I_01.czi	\\hih-fileserver.neurologie.uni-tuebingen.de\HIH\Public\Jorge\Immunofluorescence\Exp. 267\Apotome\72h	78	1.0540106322711071	4.123105625617661	1.9122627118692674	32.14213562373095	0.9285714285714286	444
14	445	K136Q_I_01.czi	\\hih-fileserver.neurologie.uni-tuebingen.de\HIH\Public\Jorge\Immunofluorescence\Exp. 267\Apotome\72h	6	0.477464829275686	1.0	1.0	6.0	1.0	445
14	446	K136Q_I_01.czi	\\hih-fileserver.neurologie.uni-tuebingen.de\HIH\Public\Jorge\Immunofluorescence\Exp. 267\Apotome\72h	11	0.6411587049406146	2.0	1.128564869306645	9.414213562373096	1.0	446
14	447	K136Q_I_01.czi	\\hih-fileserver.neurologie.uni-tuebingen.de\HIH\Public\Jorge\Immunofluorescence\Exp. 267\Apotome\72h	4	0.3183098861837907	1.0	1.0	4.0	1.0	447
14	448	K136Q_I_01.czi	\\hih-fileserver.neurologie.uni-tuebingen.de\HIH\Public\Jorge\Immunofluorescence\Exp. 267\Apotome\72h	15	0.7208777308044718	2.0	1.2161760458079522	11.65685424949238	0.9375	448
14	449	K136Q_I_01.czi	\\hih-fileserver.neurologie.uni-tuebingen.de\HIH\Public\Jorge\Immunofluorescence\Exp. 267\Apotome\72h	15	0.7951500375806897	2.0	1.1885618083164127	12.242640687119284	0.9375	449
14	450	K136Q_I_01.czi	\\hih-fileserver.neurologie.uni-tuebingen.de\HIH\Public\Jorge\Immunofluorescence\Exp. 267\Apotome\72h	24	0.7531247882420457	2.8284271247461903	1.3806484547546438	15.071067811865476	1.0	450
14	451	K136Q_I_01.czi	\\hih-fileserver.neurologie.uni-tuebingen.de\HIH\Public\Jorge\Immunofluorescence\Exp. 267\Apotome\72h	52	1.0734849859314832	3.1622776601683795	1.613568066219055	26.485281374238568	0.896551724137931	451
14	452	K136Q_I_01.czi	\\hih-fileserver.neurologie.uni-tuebingen.de\HIH\Public\Jorge\Immunofluorescence\Exp. 267\Apotome\72h	17	0.7997667602429288	2.0	1.2151090734995518	13.071067811865474	0.9444444444444444	452
14	453	K136Q_I_01.czi	\\hih-fileserver.neurologie.uni-tuebingen.de\HIH\Public\Jorge\Immunofluorescence\Exp. 267\Apotome\72h	17	0.7997667602429288	2.0	1.1806510477567926	13.071067811865474	0.9444444444444444	453
14	454	K136Q_I_01.czi	\\hih-fileserver.neurologie.uni-tuebingen.de\HIH\Public\Jorge\Immunofluorescence\Exp. 267\Apotome\72h	2	0.0	1.0	1.0	0.0	1.0	454
14	455	K136Q_I_01.czi	\\hih-fileserver.neurologie.uni-tuebingen.de\HIH\Public\Jorge\Immunofluorescence\Exp. 267\Apotome\72h	15	0.7951500375806897	2.0	1.1495093791412856	12.242640687119284	0.8823529411764706	455
14	456	K136Q_I_01.czi	\\hih-fileserver.neurologie.uni-tuebingen.de\HIH\Public\Jorge\Immunofluorescence\Exp. 267\Apotome\72h	39	0.9059382957192945	3.0	1.5452449517590618	21.071067811865476	0.975	456
14	457	K136Q_I_01.czi	\\hih-fileserver.neurologie.uni-tuebingen.de\HIH\Public\Jorge\Immunofluorescence\Exp. 267\Apotome\72h	12	0.6957172405156791	2.0	1.1523689270621824	10.242640687119284	0.9230769230769231	457
14	458	K136Q_I_01.czi	\\hih-fileserver.neurologie.uni-tuebingen.de\HIH\Public\Jorge\Immunofluorescence\Exp. 267\Apotome\72h	3	0.309207662451413	1.0	1.0	3.414213562373095	1.0	458
14	459	K136Q_I_01.czi	\\hih-fileserver.neurologie.uni-tuebingen.de\HIH\Public\Jorge\Immunofluorescence\Exp. 267\Apotome\72h	13	0.7177571704566658	2.0	1.1406482403650917	10.82842712474619	0.9285714285714286	459
14	460	K136Q_I_01.czi	\\hih-fileserver.neurologie.uni-tuebingen.de\HIH\Public\Jorge\Immunofluorescence\Exp. 267\Apotome\72h	53	1.0261158433305506	3.605551275463989	1.6644636253941185	26.14213562373095	0.9137931034482759	460
14	461	K136Q_I_01.czi	\\hih-fileserver.neurologie.uni-tuebingen.de\HIH\Public\Jorge\Immunofluorescence\Exp. 267\Apotome\72h	25	1.1620291662747084	2.0	1.266274169979695	19.106601717798213	0.78125	461
14	462	K136Q_I_01.czi	\\hih-fileserver.neurologie.uni-tuebingen.de\HIH\Public\Jorge\Immunofluorescence\Exp. 267\Apotome\72h	2	0.0	1.0	1.0	0.0	1.0	462
14	463	K136Q_I_01.czi	\\hih-fileserver.neurologie.uni-tuebingen.de\HIH\Public\Jorge\Immunofluorescence\Exp. 267\Apotome\72h	8	0.6758228726291922	1.4142135623730951	1.051776695296637	8.242640687119284	1.0	463
14	464	K136Q_I_01.czi	\\hih-fileserver.neurologie.uni-tuebingen.de\HIH\Public\Jorge\Immunofluorescence\Exp. 267\Apotome\72h	14	0.7952727421640228	2.0	1.1306019374818708	11.82842712474619	0.9333333333333333	464
14	465	K136Q_I_01.czi	\\hih-fileserver.neurologie.uni-tuebingen.de\HIH\Public\Jorge\Immunofluorescence\Exp. 267\Apotome\72h	2	0.0	1.0	1.0	0.0	1.0	465
14	466	K136Q_I_01.czi	\\hih-fileserver.neurologie.uni-tuebingen.de\HIH\Public\Jorge\Immunofluorescence\Exp. 267\Apotome\72h	9	0.5658842421045168	2.0	1.1111111111111112	8.0	1.0	466
14	467	K136Q_I_01.czi	\\hih-fileserver.neurologie.uni-tuebingen.de\HIH\Public\Jorge\Immunofluorescence\Exp. 267\Apotome\72h	13	0.7688361645130697	2.0	1.1538461538461537	11.207106781186548	0.9285714285714286	467
14	468	K136Q_I_01.czi	\\hih-fileserver.neurologie.uni-tuebingen.de\HIH\Public\Jorge\Immunofluorescence\Exp. 267\Apotome\72h	34	1.1224820809828988	2.23606797749979	1.3414029079150305	21.899494936611664	0.85	468
14	469	K136Q_I_01.czi	\\hih-fileserver.neurologie.uni-tuebingen.de\HIH\Public\Jorge\Immunofluorescence\Exp. 267\Apotome\72h	7	0.43799638819941455	1.0	1.0	6.207106781186548	0.875	469
14	470	K136Q_I_01.czi	\\hih-fileserver.neurologie.uni-tuebingen.de\HIH\Public\Jorge\Immunofluorescence\Exp. 267\Apotome\72h	6	0.477464829275686	1.0	1.0	6.0	1.0	470
14	471	K136Q_I_01.czi	\\hih-fileserver.neurologie.uni-tuebingen.de\HIH\Public\Jorge\Immunofluorescence\Exp. 267\Apotome\72h	51	0.9541028790059186	3.605551275463989	1.6941963322715103	24.727922061357855	0.9444444444444444	471
14	472	K136Q_I_01.czi	\\hih-fileserver.neurologie.uni-tuebingen.de\HIH\Public\Jorge\Immunofluorescence\Exp. 267\Apotome\72h	4	0.2046241954335606	1.0	1.0	3.2071067811865475	0.8	472
14	473	K136Q_I_01.czi	\\hih-fileserver.neurologie.uni-tuebingen.de\HIH\Public\Jorge\Immunofluorescence\Exp. 267\Apotome\72h	22	0.8215906780822317	2.23606797749979	1.286687990425694	15.071067811865476	0.9166666666666666	473
14	474	K136Q_I_01.czi	\\hih-fileserver.neurologie.uni-tuebingen.de\HIH\Public\Jorge\Immunofluorescence\Exp. 267\Apotome\72h	13	0.7502842079090828	2.0	1.172510822086099	11.071067811865476	0.9285714285714286	474
14	475	K136Q_I_01.czi	\\hih-fileserver.neurologie.uni-tuebingen.de\HIH\Public\Jorge\Immunofluorescence\Exp. 267\Apotome\72h	1	0.0	1.0	1.0	0.0	1.0	475
14	476	K136Q_I_01.czi	\\hih-fileserver.neurologie.uni-tuebingen.de\HIH\Public\Jorge\Immunofluorescence\Exp. 267\Apotome\72h	4	0.3183098861837907	1.0	1.0	4.0	1.0	476
14	477	K136Q_I_01.czi	\\hih-fileserver.neurologie.uni-tuebingen.de\HIH\Public\Jorge\Immunofluorescence\Exp. 267\Apotome\72h	8	0.5468022991227088	1.4142135623730951	1.051776695296637	7.414213562373095	1.0	477
14	478	K136Q_I_01.czi	\\hih-fileserver.neurologie.uni-tuebingen.de\HIH\Public\Jorge\Immunofluorescence\Exp. 267\Apotome\72h	11	0.6411587049406146	2.0	1.128564869306645	9.414213562373096	1.0	478
14	479	K136Q_I_01.czi	\\hih-fileserver.neurologie.uni-tuebingen.de\HIH\Public\Jorge\Immunofluorescence\Exp. 267\Apotome\72h	8	0.5468022991227088	1.4142135623730951	1.051776695296637	7.414213562373095	1.0	479
14	480	K136Q_I_01.czi	\\hih-fileserver.neurologie.uni-tuebingen.de\HIH\Public\Jorge\Immunofluorescence\Exp. 267\Apotome\72h	18	0.8245537665371013	2.0	1.2357022603955157	13.65685424949238	0.9	480
14	481	K136Q_I_01.czi	\\hih-fileserver.neurologie.uni-tuebingen.de\HIH\Public\Jorge\Immunofluorescence\Exp. 267\Apotome\72h	20	0.9037497458904545	2.0	1.2035533905932738	15.071067811865474	0.8695652173913043	481
14	482	K136Q_I_01.czi	\\hih-fileserver.neurologie.uni-tuebingen.de\HIH\Public\Jorge\Immunofluorescence\Exp. 267\Apotome\72h	3	0.309207662451413	1.0	1.0	3.414213562373095	1.0	482
14	483	K136Q_I_01.czi	\\hih-fileserver.neurologie.uni-tuebingen.de\HIH\Public\Jorge\Immunofluorescence\Exp. 267\Apotome\72h	1	0.0	1.0	1.0	0.0	1.0	483
14	484	K136Q_I_01.czi	\\hih-fileserver.neurologie.uni-tuebingen.de\HIH\Public\Jorge\Immunofluorescence\Exp. 267\Apotome\72h	40	1.136338159508943	2.23606797749979	1.4019958706027653	23.899494936611667	0.851063829787234	484
14	485	K136Q_I_01.czi	\\hih-fileserver.neurologie.uni-tuebingen.de\HIH\Public\Jorge\Immunofluorescence\Exp. 267\Apotome\72h	15	0.7684747428735795	2.0	1.1885618083164127	12.035533905932738	0.9375	485
14	486	K136Q_I_01.czi	\\hih-fileserver.neurologie.uni-tuebingen.de\HIH\Public\Jorge\Immunofluorescence\Exp. 267\Apotome\72h	10	0.6496774245379315	1.4142135623730951	1.0414213562373096	9.035533905932738	0.9090909090909091	486
14	487	K136Q_I_01.czi	\\hih-fileserver.neurologie.uni-tuebingen.de\HIH\Public\Jorge\Immunofluorescence\Exp. 267\Apotome\72h	1	0.0	1.0	1.0	0.0	1.0	487
14	488	K136Q_I_01.czi	\\hih-fileserver.neurologie.uni-tuebingen.de\HIH\Public\Jorge\Immunofluorescence\Exp. 267\Apotome\72h	38	0.9297787771855918	3.0	1.511476999838348	21.071067811865476	1.0	488
14	489	K136Q_I_01.czi	\\hih-fileserver.neurologie.uni-tuebingen.de\HIH\Public\Jorge\Immunofluorescence\Exp. 267\Apotome\72h	1	0.0	1.0	1.0	0.0	1.0	489
14	490	K136Q_I_01.czi	\\hih-fileserver.neurologie.uni-tuebingen.de\HIH\Public\Jorge\Immunofluorescence\Exp. 267\Apotome\72h	12	0.6138725863006818	1.4142135623730951	1.0690355937288492	9.621320343559642	0.9230769230769231	490
14	491	K136Q_I_01.czi	\\hih-fileserver.neurologie.uni-tuebingen.de\HIH\Public\Jorge\Immunofluorescence\Exp. 267\Apotome\72h	8	0.5468022991227088	1.4142135623730951	1.051776695296637	7.414213562373095	1.0	491
14	492	K136Q_I_01.czi	\\hih-fileserver.neurologie.uni-tuebingen.de\HIH\Public\Jorge\Immunofluorescence\Exp. 267\Apotome\72h	15	0.8269810261990688	2.0	1.1771236166328256	12.48528137423857	0.8823529411764706	492
14	493	K136Q_I_01.czi	\\hih-fileserver.neurologie.uni-tuebingen.de\HIH\Public\Jorge\Immunofluorescence\Exp. 267\Apotome\72h	11	0.6746348998939921	1.4142135623730951	1.112967335192662	9.65685424949238	0.9166666666666666	493
14	494	K136Q_I_01.czi	\\hih-fileserver.neurologie.uni-tuebingen.de\HIH\Public\Jorge\Immunofluorescence\Exp. 267\Apotome\72h	9	0.5658842421045168	2.0	1.1111111111111112	8.0	1.0	494
14	495	K136Q_I_01.czi	\\hih-fileserver.neurologie.uni-tuebingen.de\HIH\Public\Jorge\Immunofluorescence\Exp. 267\Apotome\72h	10	0.6202357696493015	1.4142135623730951	1.082842712474619	8.82842712474619	1.0	495
14	496	K136Q_I_01.czi	\\hih-fileserver.neurologie.uni-tuebingen.de\HIH\Public\Jorge\Immunofluorescence\Exp. 267\Apotome\72h	23	0.9127998798198903	2.0	1.2714191603095342	16.242640687119284	0.9583333333333334	496
14	497	K136Q_I_01.czi	\\hih-fileserver.neurologie.uni-tuebingen.de\HIH\Public\Jorge\Immunofluorescence\Exp. 267\Apotome\72h	4	0.3183098861837907	1.0	1.0	4.0	1.0	497
14	498	K136Q_I_01.czi	\\hih-fileserver.neurologie.uni-tuebingen.de\HIH\Public\Jorge\Immunofluorescence\Exp. 267\Apotome\72h	1	0.0	1.0	1.0	0.0	1.0	498
14	499	K136Q_I_01.czi	\\hih-fileserver.neurologie.uni-tuebingen.de\HIH\Public\Jorge\Immunofluorescence\Exp. 267\Apotome\72h	4	0.3183098861837907	1.0	1.0	4.0	1.0	499
14	500	K136Q_I_01.czi	\\hih-fileserver.neurologie.uni-tuebingen.de\HIH\Public\Jorge\Immunofluorescence\Exp. 267\Apotome\72h	4	0.3183098861837907	1.0	1.0	4.0	1.0	500
14	501	K136Q_I_01.czi	\\hih-fileserver.neurologie.uni-tuebingen.de\HIH\Public\Jorge\Immunofluorescence\Exp. 267\Apotome\72h	26	0.9806145698708846	2.23606797749979	1.3060545126630059	17.899494936611664	0.896551724137931	501
14	502	K136Q_I_01.czi	\\hih-fileserver.neurologie.uni-tuebingen.de\HIH\Public\Jorge\Immunofluorescence\Exp. 267\Apotome\72h	2	0.0	1.0	1.0	0.0	1.0	502
14	503	K136Q_I_01.czi	\\hih-fileserver.neurologie.uni-tuebingen.de\HIH\Public\Jorge\Immunofluorescence\Exp. 267\Apotome\72h	9	0.595563117403313	1.0	1.0	8.207106781186548	0.9	503
14	504	K136Q_I_01.czi	\\hih-fileserver.neurologie.uni-tuebingen.de\HIH\Public\Jorge\Immunofluorescence\Exp. 267\Apotome\72h	50	1.187357423813426	3.0	1.5381652389771359	27.31370849898476	0.8620689655172413	504
14	505	K136Q_I_01.czi	\\hih-fileserver.neurologie.uni-tuebingen.de\HIH\Public\Jorge\Immunofluorescence\Exp. 267\Apotome\72h	5	0.43153209248335733	1.0	1.0	5.207106781186548	1.0	505
14	506	K136Q_I_01.czi	\\hih-fileserver.neurologie.uni-tuebingen.de\HIH\Public\Jorge\Immunofluorescence\Exp. 267\Apotome\72h	7	0.43799638819941455	1.0	1.0	6.207106781186548	0.875	506
14	507	K136Q_I_01.czi	\\hih-fileserver.neurologie.uni-tuebingen.de\HIH\Public\Jorge\Immunofluorescence\Exp. 267\Apotome\72h	22	1.0842955057918495	2.0	1.2038764261017532	17.31370849898476	0.88	507
14	508	K136Q_I_01.czi	\\hih-fileserver.neurologie.uni-tuebingen.de\HIH\Public\Jorge\Immunofluorescence\Exp. 267\Apotome\72h	6	0.477464829275686	1.0	1.0	6.0	1.0	508
14	509	K136Q_I_01.czi	\\hih-fileserver.neurologie.uni-tuebingen.de\HIH\Public\Jorge\Immunofluorescence\Exp. 267\Apotome\72h	2	0.0	1.0	1.0	0.0	1.0	509
14	510	K136Q_I_01.czi	\\hih-fileserver.neurologie.uni-tuebingen.de\HIH\Public\Jorge\Immunofluorescence\Exp. 267\Apotome\72h	1	0.0	1.0	1.0	0.0	1.0	510
14	511	K136Q_I_01.czi	\\hih-fileserver.neurologie.uni-tuebingen.de\HIH\Public\Jorge\Immunofluorescence\Exp. 267\Apotome\72h	46	1.008285855819825	3.1622776601683795	1.5877071662583222	24.14213562373095	0.9387755102040817	511
14	512	K136Q_I_01.czi	\\hih-fileserver.neurologie.uni-tuebingen.de\HIH\Public\Jorge\Immunofluorescence\Exp. 267\Apotome\72h	58	1.0866163758223102	3.605551275463989	1.7006910504025312	28.14213562373095	0.9206349206349206	512
14	513	K136Q_I_01.czi	\\hih-fileserver.neurologie.uni-tuebingen.de\HIH\Public\Jorge\Immunofluorescence\Exp. 267\Apotome\72h	9	0.6891508551658906	1.4142135623730951	1.0460237291525663	8.82842712474619	1.0	513
14	514	K136Q_I_01.czi	\\hih-fileserver.neurologie.uni-tuebingen.de\HIH\Public\Jorge\Immunofluorescence\Exp. 267\Apotome\72h	32	1.1041122979078901	2.8284271247461903	1.3662921672418238	21.071067811865476	0.9411764705882353	514
14	515	K136Q_I_01.czi	\\hih-fileserver.neurologie.uni-tuebingen.de\HIH\Public\Jorge\Immunofluorescence\Exp. 267\Apotome\72h	10	0.37104919494169564	1.4142135623730951	1.082842712474619	6.82842712474619	1.0	515
14	516	K136Q_I_01.czi	\\hih-fileserver.neurologie.uni-tuebingen.de\HIH\Public\Jorge\Immunofluorescence\Exp. 267\Apotome\72h	11	0.6411587049406146	2.0	1.128564869306645	9.414213562373096	1.0	516
14	517	K136Q_I_01.czi	\\hih-fileserver.neurologie.uni-tuebingen.de\HIH\Public\Jorge\Immunofluorescence\Exp. 267\Apotome\72h	11	0.6411587049406146	2.0	1.128564869306645	9.414213562373096	1.0	517
14	518	K136Q_I_01.czi	\\hih-fileserver.neurologie.uni-tuebingen.de\HIH\Public\Jorge\Immunofluorescence\Exp. 267\Apotome\72h	3	0.309207662451413	1.0	1.0	3.414213562373095	1.0	518
14	519	K136Q_I_01.czi	\\hih-fileserver.neurologie.uni-tuebingen.de\HIH\Public\Jorge\Immunofluorescence\Exp. 267\Apotome\72h	12	0.6957172405156791	2.0	1.1523689270621826	10.242640687119284	0.9230769230769231	519
14	520	K136Q_I_01.czi	\\hih-fileserver.neurologie.uni-tuebingen.de\HIH\Public\Jorge\Immunofluorescence\Exp. 267\Apotome\72h	22	0.9342366967857542	2.23606797749979	1.267860101226917	16.071067811865476	0.8461538461538461	520
14	521	K136Q_I_01.czi	\\hih-fileserver.neurologie.uni-tuebingen.de\HIH\Public\Jorge\Immunofluorescence\Exp. 267\Apotome\72h	13	0.7688361645130697	2.0	1.1538461538461537	11.207106781186548	0.9285714285714286	521
14	522	K136Q_I_01.czi	\\hih-fileserver.neurologie.uni-tuebingen.de\HIH\Public\Jorge\Immunofluorescence\Exp. 267\Apotome\72h	47	0.9202694435801767	3.605551275463989	1.6539970953461536	23.31370849898476	0.9215686274509803	522
14	523	K136Q_I_01.czi	\\hih-fileserver.neurologie.uni-tuebingen.de\HIH\Public\Jorge\Immunofluorescence\Exp. 267\Apotome\72h	10	0.6202357696493015	2.0	1.1414213562373097	8.82842712474619	1.0	523
14	524	K136Q_I_01.czi	\\hih-fileserver.neurologie.uni-tuebingen.de\HIH\Public\Jorge\Immunofluorescence\Exp. 267\Apotome\72h	14	0.7405494920056735	2.0	1.1724438258837926	11.414213562373096	1.0	524
14	525	K136Q_I_01.czi	\\hih-fileserver.neurologie.uni-tuebingen.de\HIH\Public\Jorge\Immunofluorescence\Exp. 267\Apotome\72h	10	0.6202357696493015	2.0	1.1414213562373097	8.82842712474619	1.0	525
14	526	K136Q_I_01.czi	\\hih-fileserver.neurologie.uni-tuebingen.de\HIH\Public\Jorge\Immunofluorescence\Exp. 267\Apotome\72h	48	1.0913290423123232	3.0	1.5824461943591281	25.65685424949238	0.8888888888888888	526
14	527	K136Q_I_01.czi	\\hih-fileserver.neurologie.uni-tuebingen.de\HIH\Public\Jorge\Immunofluorescence\Exp. 267\Apotome\72h	3	0.026525823848649224	1.0	1.0	1.0	1.0	527
14	528	K136Q_I_01.czi	\\hih-fileserver.neurologie.uni-tuebingen.de\HIH\Public\Jorge\Immunofluorescence\Exp. 267\Apotome\72h	11	0.6411587049406146	2.0	1.128564869306645	9.414213562373096	1.0	528
14	529	K136Q_I_01.czi	\\hih-fileserver.neurologie.uni-tuebingen.de\HIH\Public\Jorge\Immunofluorescence\Exp. 267\Apotome\72h	1	0.0	1.0	1.0	0.0	1.0	529
14	530	K136Q_I_01.czi	\\hih-fileserver.neurologie.uni-tuebingen.de\HIH\Public\Jorge\Immunofluorescence\Exp. 267\Apotome\72h	18	0.8245537665371013	2.0	1.2031585694162432	13.65685424949238	0.9473684210526315	530
14	531	K136Q_I_01.czi	\\hih-fileserver.neurologie.uni-tuebingen.de\HIH\Public\Jorge\Immunofluorescence\Exp. 267\Apotome\72h	7	0.5300702784881366	1.4142135623730951	1.0591733660532994	6.82842712474619	1.0	531
14	532	K136Q_I_01.czi	\\hih-fileserver.neurologie.uni-tuebingen.de\HIH\Public\Jorge\Immunofluorescence\Exp. 267\Apotome\72h	4	0.3183098861837907	1.0	1.0	4.0	1.0	532
14	533	K136Q_I_01.czi	\\hih-fileserver.neurologie.uni-tuebingen.de\HIH\Public\Jorge\Immunofluorescence\Exp. 267\Apotome\72h	14	0.6164744178333676	2.0	1.1428571428571428	10.414213562373096	0.875	533
14	534	K136Q_I_01.czi	\\hih-fileserver.neurologie.uni-tuebingen.de\HIH\Public\Jorge\Immunofluorescence\Exp. 267\Apotome\72h	4	0.3183098861837907	1.0	1.0	4.0	1.0	534
14	535	K136Q_I_01.czi	\\hih-fileserver.neurologie.uni-tuebingen.de\HIH\Public\Jorge\Immunofluorescence\Exp. 267\Apotome\72h	14	0.6664888011383326	2.0	1.2020305089104422	10.82842712474619	1.0	535
14	536	K136Q_I_01.czi	\\hih-fileserver.neurologie.uni-tuebingen.de\HIH\Public\Jorge\Immunofluorescence\Exp. 267\Apotome\72h	1	0.0	1.0	1.0	0.0	1.0	536
14	537	K136Q_I_01.czi	\\hih-fileserver.neurologie.uni-tuebingen.de\HIH\Public\Jorge\Immunofluorescence\Exp. 267\Apotome\72h	6	0.5168631413744181	1.4142135623730951	1.0690355937288492	6.242640687119286	1.0	537
14	538	K136Q_I_01.czi	\\hih-fileserver.neurologie.uni-tuebingen.de\HIH\Public\Jorge\Immunofluorescence\Exp. 267\Apotome\72h	11	0.6411587049406146	2.0	1.128564869306645	9.414213562373096	1.0	538
14	539	K136Q_I_01.czi	\\hih-fileserver.neurologie.uni-tuebingen.de\HIH\Public\Jorge\Immunofluorescence\Exp. 267\Apotome\72h	21	1.029825329720674	2.0	1.221754964261542	16.48528137423857	0.875	539
14	540	K136Q_I_01.czi	\\hih-fileserver.neurologie.uni-tuebingen.de\HIH\Public\Jorge\Immunofluorescence\Exp. 267\Apotome\72h	1	0.0	1.0	1.0	0.0	1.0	540
14	541	K136Q_I_01.czi	\\hih-fileserver.neurologie.uni-tuebingen.de\HIH\Public\Jorge\Immunofluorescence\Exp. 267\Apotome\72h	4	0.3183098861837907	1.0	1.0	4.0	1.0	541
14	542	K136Q_I_01.czi	\\hih-fileserver.neurologie.uni-tuebingen.de\HIH\Public\Jorge\Immunofluorescence\Exp. 267\Apotome\72h	1	0.0	1.0	1.0	0.0	1.0	542
14	543	K136Q_I_01.czi	\\hih-fileserver.neurologie.uni-tuebingen.de\HIH\Public\Jorge\Immunofluorescence\Exp. 267\Apotome\72h	37	0.9240595205462725	3.0	1.5112117475263864	20.727922061357855	0.925	543
14	544	K136Q_I_01.czi	\\hih-fileserver.neurologie.uni-tuebingen.de\HIH\Public\Jorge\Immunofluorescence\Exp. 267\Apotome\72h	6	0.5456645211561616	1.0	1.0	6.414213562373095	0.8571428571428571	544
14	545	K136Q_I_01.czi	\\hih-fileserver.neurologie.uni-tuebingen.de\HIH\Public\Jorge\Immunofluorescence\Exp. 267\Apotome\72h	2	0.0	1.0	1.0	0.0	1.0	545
14	546	K136Q_I_01.czi	\\hih-fileserver.neurologie.uni-tuebingen.de\HIH\Public\Jorge\Immunofluorescence\Exp. 267\Apotome\72h	23	0.8481473654624414	2.23606797749979	1.3354250713964724	15.65685424949238	0.92	546
14	547	K136Q_I_01.czi	\\hih-fileserver.neurologie.uni-tuebingen.de\HIH\Public\Jorge\Immunofluorescence\Exp. 267\Apotome\72h	29	0.8791716833325177	2.8284271247461903	1.394349172201973	17.899494936611667	0.9666666666666667	547
14	548	K136Q_I_01.czi	\\hih-fileserver.neurologie.uni-tuebingen.de\HIH\Public\Jorge\Immunofluorescence\Exp. 267\Apotome\72h	9	0.6007314423370597	1.4142135623730951	1.0920474583051323	8.242640687119284	1.0	548
14	549	K136Q_I_01.czi	\\hih-fileserver.neurologie.uni-tuebingen.de\HIH\Public\Jorge\Immunofluorescence\Exp. 267\Apotome\72h	16	0.8184967817342425	2.0	1.176776695296637	12.82842712474619	0.9411764705882353	549
14	550	K136Q_I_01.czi	\\hih-fileserver.neurologie.uni-tuebingen.de\HIH\Public\Jorge\Immunofluorescence\Exp. 267\Apotome\72h	1	0.0	1.0	1.0	0.0	1.0	550
14	551	K136Q_I_01.czi	\\hih-fileserver.neurologie.uni-tuebingen.de\HIH\Public\Jorge\Immunofluorescence\Exp. 267\Apotome\72h	7	0.5300702784881366	1.4142135623730951	1.0591733660532994	6.82842712474619	1.0	551
14	552	K136Q_I_01.czi	\\hih-fileserver.neurologie.uni-tuebingen.de\HIH\Public\Jorge\Immunofluorescence\Exp. 267\Apotome\72h	10	0.6202357696493015	1.4142135623730951	1.082842712474619	8.82842712474619	1.0	552
14	553	K136Q_I_01.czi	\\hih-fileserver.neurologie.uni-tuebingen.de\HIH\Public\Jorge\Immunofluorescence\Exp. 267\Apotome\72h	18	0.7553352735627662	2.23606797749979	1.2392853216314035	13.071067811865474	1.0	553
14	554	K136Q_I_01.czi	\\hih-fileserver.neurologie.uni-tuebingen.de\HIH\Public\Jorge\Immunofluorescence\Exp. 267\Apotome\72h	7	0.5300702784881366	1.4142135623730951	1.0591733660532994	6.82842712474619	1.0	554
14	555	K136Q_I_01.czi	\\hih-fileserver.neurologie.uni-tuebingen.de\HIH\Public\Jorge\Immunofluorescence\Exp. 267\Apotome\72h	10	0.705274575434676	1.0	1.0	9.414213562373096	0.8333333333333334	555
14	556	K136Q_I_01.czi	\\hih-fileserver.neurologie.uni-tuebingen.de\HIH\Public\Jorge\Immunofluorescence\Exp. 267\Apotome\72h	10	0.5360068056629818	2.0	1.1	8.207106781186548	0.9090909090909091	556
14	557	K136Q_I_01.czi	\\hih-fileserver.neurologie.uni-tuebingen.de\HIH\Public\Jorge\Immunofluorescence\Exp. 267\Apotome\72h	28	0.8860510994990022	2.23606797749979	1.3617496501604271	17.65685424949238	0.9333333333333333	557
14	558	K136Q_I_01.czi	\\hih-fileserver.neurologie.uni-tuebingen.de\HIH\Public\Jorge\Immunofluorescence\Exp. 267\Apotome\72h	2	0.0	1.0	1.0	0.0	1.0	558
14	559	K136Q_I_01.czi	\\hih-fileserver.neurologie.uni-tuebingen.de\HIH\Public\Jorge\Immunofluorescence\Exp. 267\Apotome\72h	43	1.2216045163018425	3.0	1.4873817983543758	25.692388155425114	0.8431372549019608	559
14	560	K136Q_I_01.czi	\\hih-fileserver.neurologie.uni-tuebingen.de\HIH\Public\Jorge\Immunofluorescence\Exp. 267\Apotome\72h	9	0.5135799486995236	1.4142135623730951	1.0460237291525663	7.621320343559642	0.9	560
14	561	K136Q_I_01.czi	\\hih-fileserver.neurologie.uni-tuebingen.de\HIH\Public\Jorge\Immunofluorescence\Exp. 267\Apotome\72h	53	0.9621124081752077	4.0	1.7388938162024101	25.31370849898476	0.9464285714285714	561
14	562	K136Q_I_01.czi	\\hih-fileserver.neurologie.uni-tuebingen.de\HIH\Public\Jorge\Immunofluorescence\Exp. 267\Apotome\72h	4	0.42487609137905596	1.0	1.0	4.621320343559642	1.0	562
14	563	K136Q_I_01.czi	\\hih-fileserver.neurologie.uni-tuebingen.de\HIH\Public\Jorge\Immunofluorescence\Exp. 267\Apotome\72h	25	1.1164243853687428	2.0	1.2125483399593904	18.727922061357855	0.9259259259259259	563
14	564	K136Q_I_01.czi	\\hih-fileserver.neurologie.uni-tuebingen.de\HIH\Public\Jorge\Immunofluorescence\Exp. 267\Apotome\72h	10	0.5360068056629818	2.0	1.1	8.207106781186548	0.9090909090909091	564
14	565	K136Q_I_01.czi	\\hih-fileserver.neurologie.uni-tuebingen.de\HIH\Public\Jorge\Immunofluorescence\Exp. 267\Apotome\72h	1	0.0	1.0	1.0	0.0	1.0	565
14	566	K136Q_I_01.czi	\\hih-fileserver.neurologie.uni-tuebingen.de\HIH\Public\Jorge\Immunofluorescence\Exp. 267\Apotome\72h	1	0.0	1.0	1.0	0.0	1.0	566
14	567	K136Q_I_01.czi	\\hih-fileserver.neurologie.uni-tuebingen.de\HIH\Public\Jorge\Immunofluorescence\Exp. 267\Apotome\72h	1	0.0	1.0	1.0	0.0	1.0	567
14	568	K136Q_I_01.czi	\\hih-fileserver.neurologie.uni-tuebingen.de\HIH\Public\Jorge\Immunofluorescence\Exp. 267\Apotome\72h	4	0.3183098861837907	1.0	1.0	4.0	1.0	568
14	569	K136Q_I_01.czi	\\hih-fileserver.neurologie.uni-tuebingen.de\HIH\Public\Jorge\Immunofluorescence\Exp. 267\Apotome\72h	41	1.2269040746480397	2.8284271247461903	1.4226597127036438	25.14213562373095	0.8913043478260869	569
14	570	K136Q_I_01.czi	\\hih-fileserver.neurologie.uni-tuebingen.de\HIH\Public\Jorge\Immunofluorescence\Exp. 267\Apotome\72h	4	0.3183098861837907	1.0	1.0	4.0	1.0	570
14	571	K136Q_I_01.czi	\\hih-fileserver.neurologie.uni-tuebingen.de\HIH\Public\Jorge\Immunofluorescence\Exp. 267\Apotome\72h	76	1.4019937034535983	3.1622776601683795	1.6639652687717714	36.59188309203678	0.8941176470588236	571
14	572	K136Q_I_01.czi	\\hih-fileserver.neurologie.uni-tuebingen.de\HIH\Public\Jorge\Immunofluorescence\Exp. 267\Apotome\72h	33	1.1564966894975324	2.23606797749979	1.2945863439920713	21.899494936611667	0.8918918918918919	572
14	573	K136Q_I_01.czi	\\hih-fileserver.neurologie.uni-tuebingen.de\HIH\Public\Jorge\Immunofluorescence\Exp. 267\Apotome\72h	74	1.139803042854634	4.123105625617661	1.8249899165525691	32.55634918610404	0.9135802469135802	573
14	574	K136Q_I_01.czi	\\hih-fileserver.neurologie.uni-tuebingen.de\HIH\Public\Jorge\Immunofluorescence\Exp. 267\Apotome\72h	58	1.0418507318951773	4.0	1.7438410660096013	27.556349186104043	0.90625	574
14	575	K136Q_I_01.czi	\\hih-fileserver.neurologie.uni-tuebingen.de\HIH\Public\Jorge\Immunofluorescence\Exp. 267\Apotome\72h	39	1.2686600925906693	2.8284271247461903	1.3868309624033361	24.935028842544405	0.8478260869565217	575
14	576	K136Q_I_01.czi	\\hih-fileserver.neurologie.uni-tuebingen.de\HIH\Public\Jorge\Immunofluorescence\Exp. 267\Apotome\72h	32	1.0862048548308383	2.8284271247461903	1.3683076391870106	20.899494936611664	0.8648648648648649	576
14	577	K136Q_I_01.czi	\\hih-fileserver.neurologie.uni-tuebingen.de\HIH\Public\Jorge\Immunofluorescence\Exp. 267\Apotome\72h	62	1.2175067915341895	3.605551275463989	1.6735447727863444	30.79898987322333	0.8732394366197183	577
14	578	K136Q_I_01.czi	\\hih-fileserver.neurologie.uni-tuebingen.de\HIH\Public\Jorge\Immunofluorescence\Exp. 267\Apotome\72h	32	0.9441772257800045	2.8284271247461903	1.425445986835329	19.485281374238568	0.8888888888888888	578
14	579	K136Q_I_01.czi	\\hih-fileserver.neurologie.uni-tuebingen.de\HIH\Public\Jorge\Immunofluorescence\Exp. 267\Apotome\72h	71	0.9631042890200586	4.47213595499958	1.926777673743909	29.31370849898476	0.922077922077922	579
14	580	K136Q_I_01.czi	\\hih-fileserver.neurologie.uni-tuebingen.de\HIH\Public\Jorge\Immunofluorescence\Exp. 267\Apotome\72h	46	1.0286552722445217	3.1622776601683795	1.5873622113734327	24.384776310850235	0.92	580
14	581	K136Q_I_01.czi	\\hih-fileserver.neurologie.uni-tuebingen.de\HIH\Public\Jorge\Immunofluorescence\Exp. 267\Apotome\72h	28	1.052353005086883	2.0	1.2943800245399744	19.242640687119284	0.875	581
14	582	K136Q_I_01.czi	\\hih-fileserver.neurologie.uni-tuebingen.de\HIH\Public\Jorge\Immunofluorescence\Exp. 267\Apotome\72h	27	1.138818219950947	2.0	1.2682459513747886	19.656854249492383	0.9310344827586207	582
14	583	K136Q_I_01.czi	\\hih-fileserver.neurologie.uni-tuebingen.de\HIH\Public\Jorge\Immunofluorescence\Exp. 267\Apotome\72h	65	1.2246281232061969	3.605551275463989	1.675211786419159	31.627416997969522	0.9027777777777778	583
14	584	K136Q_I_01.czi	\\hih-fileserver.neurologie.uni-tuebingen.de\HIH\Public\Jorge\Immunofluorescence\Exp. 267\Apotome\72h	33	1.1822660245840093	2.23606797749979	1.3517484505791222	22.14213562373095	0.9428571428571428	584
14	585	K136Q_I_01.czi	\\hih-fileserver.neurologie.uni-tuebingen.de\HIH\Public\Jorge\Immunofluorescence\Exp. 267\Apotome\72h	33	1.0497109362866412	2.8284271247461903	1.399802585052665	20.863961030678926	0.868421052631579	585
14	586	K136Q_I_01.czi	\\hih-fileserver.neurologie.uni-tuebingen.de\HIH\Public\Jorge\Immunofluorescence\Exp. 267\Apotome\72h	66	1.6390561610338112	2.8284271247461903	1.4991744560940239	36.87005768508881	0.9428571428571428	586
14	587	K136Q_I_01.czi	\\hih-fileserver.neurologie.uni-tuebingen.de\HIH\Public\Jorge\Immunofluorescence\Exp. 267\Apotome\72h	24	1.0827957075632193	2.0	1.235702260395516	18.071067811865476	0.8888888888888888	587
14	588	K136Q_I_01.czi	\\hih-fileserver.neurologie.uni-tuebingen.de\HIH\Public\Jorge\Immunofluorescence\Exp. 267\Apotome\72h	49	0.9276229873542393	3.605551275463989	1.6754464725812606	23.899494936611667	0.9423076923076923	588
14	589	K136Q_I_01.czi	\\hih-fileserver.neurologie.uni-tuebingen.de\HIH\Public\Jorge\Immunofluorescence\Exp. 267\Apotome\72h	45	1.0306922081713767	3.1622776601683795	1.580924609353126	24.14213562373095	0.9183673469387755	589
14	590	K136Q_I_01.czi	\\hih-fileserver.neurologie.uni-tuebingen.de\HIH\Public\Jorge\Immunofluorescence\Exp. 267\Apotome\72h	55	1.2432800821895302	3.0	1.5570215274584485	29.31370849898476	0.873015873015873	590
14	591	K136Q_I_01.czi	\\hih-fileserver.neurologie.uni-tuebingen.de\HIH\Public\Jorge\Immunofluorescence\Exp. 267\Apotome\72h	28	1.1254241035302497	2.23606797749979	1.2757624768477986	19.899494936611664	0.8	591
14	592	K136Q_I_01.czi	\\hih-fileserver.neurologie.uni-tuebingen.de\HIH\Public\Jorge\Immunofluorescence\Exp. 267\Apotome\72h	22	1.0541170310843626	2.23606797749979	1.2224055557723714	17.071067811865476	0.8148148148148148	592
14	593	K136Q_I_01.czi	\\hih-fileserver.neurologie.uni-tuebingen.de\HIH\Public\Jorge\Immunofluorescence\Exp. 267\Apotome\72h	50	1.067585635593289	3.1622776601683795	1.6111164196652752	25.899494936611664	0.8771929824561403	593
14	594	K136Q_I_01.czi	\\hih-fileserver.neurologie.uni-tuebingen.de\HIH\Public\Jorge\Immunofluorescence\Exp. 267\Apotome\72h	32	1.1296871823630683	2.23606797749979	1.3497964158355606	21.31370849898476	0.9411764705882353	594
14	595	K136Q_I_01.czi	\\hih-fileserver.neurologie.uni-tuebingen.de\HIH\Public\Jorge\Immunofluorescence\Exp. 267\Apotome\72h	58	1.1160560707246936	3.605551275463989	1.6879334679558204	28.52081528017131	0.8923076923076924	595
14	596	K136Q_I_01.czi	\\hih-fileserver.neurologie.uni-tuebingen.de\HIH\Public\Jorge\Immunofluorescence\Exp. 267\Apotome\72h	45	0.8940756669691821	3.1622776601683795	1.6318534108531397	22.485281374238568	0.9574468085106383	596
14	597	K136Q_I_01.czi	\\hih-fileserver.neurologie.uni-tuebingen.de\HIH\Public\Jorge\Immunofluorescence\Exp. 267\Apotome\72h	37	0.9025520958041242	2.8284271247461903	1.5048315319182841	20.485281374238568	0.9736842105263158	597
14	598	K136Q_I_01.czi	\\hih-fileserver.neurologie.uni-tuebingen.de\HIH\Public\Jorge\Immunofluorescence\Exp. 267\Apotome\72h	45	1.1395261706856867	2.8284271247461903	1.4781324626215075	25.384776310850235	0.9183673469387755	598
14	599	K136Q_I_01.czi	\\hih-fileserver.neurologie.uni-tuebingen.de\HIH\Public\Jorge\Immunofluorescence\Exp. 267\Apotome\72h	20	0.9753694702818075	2.0	1.2121320343559643	15.65685424949238	0.9523809523809523	599
