# Supplementary material for: Sirtuin-1 sensitive lysine-136 acetylation drives phase separation and pathological aggregation of TDP-43
Source: Nat Commun. 2022 Mar 9;13:1223. doi: 10.1038/s41467-022-28822-7 (PMC8907366; doi:10.1038/s41467-022-28822-7)
Supplement: Supplementary file 7 — Source Data [file 41467_2022_28822_MOESM7_ESM.zip › Figure 5E data/Measures 1/K136Q_01_72h_Measures/Object relationships.csv]

Module	Module Number	Relationship	First Object Name	First Image Number	First Object Number	Second Object Name	Second Image Number	Second Object Number
RelateObjects	13	Parent	Nuclei	14	1	EditedAggregates	14	1
RelateObjects	13	Parent	Nuclei	14	1	EditedAggregates	14	2
RelateObjects	13	Parent	Nuclei	14	1	EditedAggregates	14	3
RelateObjects	13	Parent	Nuclei	14	1	EditedAggregates	14	4
RelateObjects	13	Parent	Nuclei	14	1	EditedAggregates	14	5
RelateObjects	13	Parent	Nuclei	14	1	EditedAggregates	14	6
RelateObjects	13	Parent	Nuclei	14	1	EditedAggregates	14	7
RelateObjects	13	Parent	Nuclei	14	1	EditedAggregates	14	8
RelateObjects	13	Parent	Nuclei	14	1	EditedAggregates	14	9
RelateObjects	13	Parent	Nuclei	14	1	EditedAggregates	14	10
RelateObjects	13	Parent	Nuclei	14	1	EditedAggregates	14	11
RelateObjects	13	Parent	Nuclei	14	1	EditedAggregates	14	12
RelateObjects	13	Parent	Nuclei	14	2	EditedAggregates	14	13
RelateObjects	13	Parent	Nuclei	14	1	EditedAggregates	14	14
RelateObjects	13	Parent	Nuclei	14	1	EditedAggregates	14	15
RelateObjects	13	Parent	Nuclei	14	2	EditedAggregates	14	16
RelateObjects	13	Parent	Nuclei	14	2	EditedAggregates	14	17
RelateObjects	13	Parent	Nuclei	14	2	EditedAggregates	14	18
RelateObjects	13	Parent	Nuclei	14	1	EditedAggregates	14	19
RelateObjects	13	Parent	Nuclei	14	2	EditedAggregates	14	20
RelateObjects	13	Parent	Nuclei	14	1	EditedAggregates	14	21
RelateObjects	13	Parent	Nuclei	14	2	EditedAggregates	14	22
RelateObjects	13	Parent	Nuclei	14	2	EditedAggregates	14	23
RelateObjects	13	Parent	Nuclei	14	2	EditedAggregates	14	24
RelateObjects	13	Parent	Nuclei	14	1	EditedAggregates	14	25
RelateObjects	13	Parent	Nuclei	14	1	EditedAggregates	14	26
RelateObjects	13	Parent	Nuclei	14	2	EditedAggregates	14	27
RelateObjects	13	Parent	Nuclei	14	1	EditedAggregates	14	28
RelateObjects	13	Parent	Nuclei	14	1	EditedAggregates	14	29
RelateObjects	13	Parent	Nuclei	14	1	EditedAggregates	14	30
RelateObjects	13	Parent	Nuclei	14	1	EditedAggregates	14	31
RelateObjects	13	Parent	Nuclei	14	1	EditedAggregates	14	32
RelateObjects	13	Parent	Nuclei	14	2	EditedAggregates	14	33
RelateObjects	13	Parent	Nuclei	14	2	EditedAggregates	14	34
RelateObjects	13	Parent	Nuclei	14	2	EditedAggregates	14	35
RelateObjects	13	Parent	Nuclei	14	2	EditedAggregates	14	36
RelateObjects	13	Parent	Nuclei	14	2	EditedAggregates	14	37
RelateObjects	13	Parent	Nuclei	14	1	EditedAggregates	14	38
RelateObjects	13	Parent	Nuclei	14	1	EditedAggregates	14	39
RelateObjects	13	Parent	Nuclei	14	1	EditedAggregates	14	40
RelateObjects	13	Parent	Nuclei	14	1	EditedAggregates	14	41
RelateObjects	13	Parent	Nuclei	14	1	EditedAggregates	14	42
RelateObjects	13	Parent	Nuclei	14	1	EditedAggregates	14	43
RelateObjects	13	Parent	Nuclei	14	1	EditedAggregates	14	44
RelateObjects	13	Parent	Nuclei	14	1	EditedAggregates	14	45
RelateObjects	13	Parent	Nuclei	14	1	EditedAggregates	14	46
RelateObjects	13	Parent	Nuclei	14	1	EditedAggregates	14	47
RelateObjects	13	Parent	Nuclei	14	2	EditedAggregates	14	48
RelateObjects	13	Parent	Nuclei	14	2	EditedAggregates	14	49
RelateObjects	13	Parent	Nuclei	14	2	EditedAggregates	14	50
RelateObjects	13	Parent	Nuclei	14	2	EditedAggregates	14	51
RelateObjects	13	Parent	Nuclei	14	2	EditedAggregates	14	52
RelateObjects	13	Parent	Nuclei	14	1	EditedAggregates	14	53
RelateObjects	13	Parent	Nuclei	14	2	EditedAggregates	14	54
RelateObjects	13	Parent	Nuclei	14	2	EditedAggregates	14	55
RelateObjects	13	Parent	Nuclei	14	1	EditedAggregates	14	56
RelateObjects	13	Parent	Nuclei	14	1	EditedAggregates	14	57
RelateObjects	13	Parent	Nuclei	14	2	EditedAggregates	14	58
RelateObjects	13	Parent	Nuclei	14	1	EditedAggregates	14	59
RelateObjects	13	Parent	Nuclei	14	2	EditedAggregates	14	60
RelateObjects	13	Parent	Nuclei	14	2	EditedAggregates	14	61
RelateObjects	13	Parent	Nuclei	14	2	EditedAggregates	14	62
RelateObjects	13	Parent	Nuclei	14	2	EditedAggregates	14	63
RelateObjects	13	Parent	Nuclei	14	2	EditedAggregates	14	64
RelateObjects	13	Parent	Nuclei	14	2	EditedAggregates	14	65
RelateObjects	13	Parent	Nuclei	14	2	EditedAggregates	14	66
RelateObjects	13	Parent	Nuclei	14	2	EditedAggregates	14	67
RelateObjects	13	Parent	Nuclei	14	2	EditedAggregates	14	68
RelateObjects	13	Parent	Nuclei	14	2	EditedAggregates	14	69
RelateObjects	13	Parent	Nuclei	14	4	EditedAggregates	14	70
RelateObjects	13	Parent	Nuclei	14	4	EditedAggregates	14	71
RelateObjects	13	Parent	Nuclei	14	4	EditedAggregates	14	72
RelateObjects	13	Parent	Nuclei	14	4	EditedAggregates	14	73
RelateObjects	13	Parent	Nuclei	14	4	EditedAggregates	14	74
RelateObjects	13	Parent	Nuclei	14	4	EditedAggregates	14	75
RelateObjects	13	Parent	Nuclei	14	4	EditedAggregates	14	76
RelateObjects	13	Parent	Nuclei	14	4	EditedAggregates	14	77
RelateObjects	13	Parent	Nuclei	14	4	EditedAggregates	14	78
RelateObjects	13	Parent	Nuclei	14	4	EditedAggregates	14	79
RelateObjects	13	Parent	Nuclei	14	4	EditedAggregates	14	80
RelateObjects	13	Parent	Nuclei	14	4	EditedAggregates	14	81
RelateObjects	13	Parent	Nuclei	14	4	EditedAggregates	14	82
RelateObjects	13	Parent	Nuclei	14	4	EditedAggregates	14	83
RelateObjects	13	Parent	Nuclei	14	4	EditedAggregates	14	84
RelateObjects	13	Parent	Nuclei	14	4	EditedAggregates	14	85
RelateObjects	13	Parent	Nuclei	14	4	EditedAggregates	14	86
RelateObjects	13	Parent	Nuclei	14	4	EditedAggregates	14	87
RelateObjects	13	Parent	Nuclei	14	4	EditedAggregates	14	88
RelateObjects	13	Parent	Nuclei	14	4	EditedAggregates	14	89
RelateObjects	13	Parent	Nuclei	14	4	EditedAggregates	14	90
RelateObjects	13	Parent	Nuclei	14	3	EditedAggregates	14	91
RelateObjects	13	Parent	Nuclei	14	4	EditedAggregates	14	92
RelateObjects	13	Parent	Nuclei	14	4	EditedAggregates	14	93
RelateObjects	13	Parent	Nuclei	14	4	EditedAggregates	14	94
RelateObjects	13	Parent	Nuclei	14	3	EditedAggregates	14	95
RelateObjects	13	Parent	Nuclei	14	3	EditedAggregates	14	96
RelateObjects	13	Parent	Nuclei	14	3	EditedAggregates	14	97
RelateObjects	13	Parent	Nuclei	14	3	EditedAggregates	14	98
RelateObjects	13	Parent	Nuclei	14	3	EditedAggregates	14	99
RelateObjects	13	Parent	Nuclei	14	3	EditedAggregates	14	100
RelateObjects	13	Parent	Nuclei	14	4	EditedAggregates	14	101
RelateObjects	13	Parent	Nuclei	14	3	EditedAggregates	14	102
RelateObjects	13	Parent	Nuclei	14	4	EditedAggregates	14	103
RelateObjects	13	Parent	Nuclei	14	3	EditedAggregates	14	104
RelateObjects	13	Parent	Nuclei	14	4	EditedAggregates	14	105
RelateObjects	13	Parent	Nuclei	14	4	EditedAggregates	14	106
RelateObjects	13	Parent	Nuclei	14	4	EditedAggregates	14	107
RelateObjects	13	Parent	Nuclei	14	5	EditedAggregates	14	108
RelateObjects	13	Parent	Nuclei	14	5	EditedAggregates	14	109
RelateObjects	13	Parent	Nuclei	14	3	EditedAggregates	14	110
RelateObjects	13	Parent	Nuclei	14	4	EditedAggregates	14	111
RelateObjects	13	Parent	Nuclei	14	4	EditedAggregates	14	112
RelateObjects	13	Parent	Nuclei	14	4	EditedAggregates	14	113
RelateObjects	13	Parent	Nuclei	14	4	EditedAggregates	14	114
RelateObjects	13	Parent	Nuclei	14	4	EditedAggregates	14	115
RelateObjects	13	Parent	Nuclei	14	4	EditedAggregates	14	116
RelateObjects	13	Parent	Nuclei	14	4	EditedAggregates	14	117
RelateObjects	13	Parent	Nuclei	14	5	EditedAggregates	14	118
RelateObjects	13	Parent	Nuclei	14	5	EditedAggregates	14	119
RelateObjects	13	Parent	Nuclei	14	5	EditedAggregates	14	120
RelateObjects	13	Parent	Nuclei	14	4	EditedAggregates	14	121
RelateObjects	13	Parent	Nuclei	14	5	EditedAggregates	14	122
RelateObjects	13	Parent	Nuclei	14	3	EditedAggregates	14	123
RelateObjects	13	Parent	Nuclei	14	3	EditedAggregates	14	124
RelateObjects	13	Parent	Nuclei	14	4	EditedAggregates	14	125
RelateObjects	13	Parent	Nuclei	14	4	EditedAggregates	14	126
RelateObjects	13	Parent	Nuclei	14	4	EditedAggregates	14	127
RelateObjects	13	Parent	Nuclei	14	5	EditedAggregates	14	128
RelateObjects	13	Parent	Nuclei	14	5	EditedAggregates	14	129
RelateObjects	13	Parent	Nuclei	14	5	EditedAggregates	14	130
RelateObjects	13	Parent	Nuclei	14	3	EditedAggregates	14	131
RelateObjects	13	Parent	Nuclei	14	4	EditedAggregates	14	132
RelateObjects	13	Parent	Nuclei	14	5	EditedAggregates	14	133
RelateObjects	13	Parent	Nuclei	14	4	EditedAggregates	14	134
RelateObjects	13	Parent	Nuclei	14	5	EditedAggregates	14	135
RelateObjects	13	Parent	Nuclei	14	6	EditedAggregates	14	136
RelateObjects	13	Parent	Nuclei	14	5	EditedAggregates	14	137
RelateObjects	13	Parent	Nuclei	14	4	EditedAggregates	14	138
RelateObjects	13	Parent	Nuclei	14	4	EditedAggregates	14	139
RelateObjects	13	Parent	Nuclei	14	5	EditedAggregates	14	140
RelateObjects	13	Parent	Nuclei	14	5	EditedAggregates	14	141
RelateObjects	13	Parent	Nuclei	14	6	EditedAggregates	14	142
RelateObjects	13	Parent	Nuclei	14	3	EditedAggregates	14	143
RelateObjects	13	Parent	Nuclei	14	4	EditedAggregates	14	144
RelateObjects	13	Parent	Nuclei	14	4	EditedAggregates	14	145
RelateObjects	13	Parent	Nuclei	14	5	EditedAggregates	14	146
RelateObjects	13	Parent	Nuclei	14	6	EditedAggregates	14	147
RelateObjects	13	Parent	Nuclei	14	6	EditedAggregates	14	148
RelateObjects	13	Parent	Nuclei	14	5	EditedAggregates	14	149
RelateObjects	13	Parent	Nuclei	14	5	EditedAggregates	14	150
RelateObjects	13	Parent	Nuclei	14	5	EditedAggregates	14	151
RelateObjects	13	Parent	Nuclei	14	5	EditedAggregates	14	152
RelateObjects	13	Parent	Nuclei	14	3	EditedAggregates	14	153
RelateObjects	13	Parent	Nuclei	14	5	EditedAggregates	14	154
RelateObjects	13	Parent	Nuclei	14	5	EditedAggregates	14	155
RelateObjects	13	Parent	Nuclei	14	6	EditedAggregates	14	156
RelateObjects	13	Parent	Nuclei	14	3	EditedAggregates	14	157
RelateObjects	13	Parent	Nuclei	14	3	EditedAggregates	14	158
RelateObjects	13	Parent	Nuclei	14	3	EditedAggregates	14	159
RelateObjects	13	Parent	Nuclei	14	4	EditedAggregates	14	160
RelateObjects	13	Parent	Nuclei	14	4	EditedAggregates	14	161
RelateObjects	13	Parent	Nuclei	14	4	EditedAggregates	14	162
RelateObjects	13	Parent	Nuclei	14	4	EditedAggregates	14	163
RelateObjects	13	Parent	Nuclei	14	5	EditedAggregates	14	164
RelateObjects	13	Parent	Nuclei	14	3	EditedAggregates	14	165
RelateObjects	13	Parent	Nuclei	14	3	EditedAggregates	14	166
RelateObjects	13	Parent	Nuclei	14	4	EditedAggregates	14	167
RelateObjects	13	Parent	Nuclei	14	5	EditedAggregates	14	168
RelateObjects	13	Parent	Nuclei	14	5	EditedAggregates	14	169
RelateObjects	13	Parent	Nuclei	14	5	EditedAggregates	14	170
RelateObjects	13	Parent	Nuclei	14	5	EditedAggregates	14	171
RelateObjects	13	Parent	Nuclei	14	4	EditedAggregates	14	172
RelateObjects	13	Parent	Nuclei	14	4	EditedAggregates	14	173
RelateObjects	13	Parent	Nuclei	14	6	EditedAggregates	14	174
RelateObjects	13	Parent	Nuclei	14	3	EditedAggregates	14	175
RelateObjects	13	Parent	Nuclei	14	4	EditedAggregates	14	176
RelateObjects	13	Parent	Nuclei	14	4	EditedAggregates	14	177
RelateObjects	13	Parent	Nuclei	14	5	EditedAggregates	14	178
RelateObjects	13	Parent	Nuclei	14	5	EditedAggregates	14	179
RelateObjects	13	Parent	Nuclei	14	4	EditedAggregates	14	180
RelateObjects	13	Parent	Nuclei	14	5	EditedAggregates	14	181
RelateObjects	13	Parent	Nuclei	14	5	EditedAggregates	14	182
RelateObjects	13	Parent	Nuclei	14	6	EditedAggregates	14	183
RelateObjects	13	Parent	Nuclei	14	4	EditedAggregates	14	184
RelateObjects	13	Parent	Nuclei	14	6	EditedAggregates	14	185
RelateObjects	13	Parent	Nuclei	14	6	EditedAggregates	14	186
RelateObjects	13	Parent	Nuclei	14	5	EditedAggregates	14	187
RelateObjects	13	Parent	Nuclei	14	5	EditedAggregates	14	188
RelateObjects	13	Parent	Nuclei	14	6	EditedAggregates	14	189
RelateObjects	13	Parent	Nuclei	14	5	EditedAggregates	14	190
RelateObjects	13	Parent	Nuclei	14	5	EditedAggregates	14	191
RelateObjects	13	Parent	Nuclei	14	5	EditedAggregates	14	192
RelateObjects	13	Parent	Nuclei	14	6	EditedAggregates	14	193
RelateObjects	13	Parent	Nuclei	14	6	EditedAggregates	14	194
RelateObjects	13	Parent	Nuclei	14	4	EditedAggregates	14	195
RelateObjects	13	Parent	Nuclei	14	5	EditedAggregates	14	196
RelateObjects	13	Parent	Nuclei	14	3	EditedAggregates	14	197
RelateObjects	13	Parent	Nuclei	14	4	EditedAggregates	14	198
RelateObjects	13	Parent	Nuclei	14	4	EditedAggregates	14	199
RelateObjects	13	Parent	Nuclei	14	5	EditedAggregates	14	200
RelateObjects	13	Parent	Nuclei	14	5	EditedAggregates	14	201
RelateObjects	13	Parent	Nuclei	14	4	EditedAggregates	14	202
RelateObjects	13	Parent	Nuclei	14	5	EditedAggregates	14	203
RelateObjects	13	Parent	Nuclei	14	5	EditedAggregates	14	204
RelateObjects	13	Parent	Nuclei	14	5	EditedAggregates	14	205
RelateObjects	13	Parent	Nuclei	14	3	EditedAggregates	14	206
RelateObjects	13	Parent	Nuclei	14	4	EditedAggregates	14	207
RelateObjects	13	Parent	Nuclei	14	6	EditedAggregates	14	208
RelateObjects	13	Parent	Nuclei	14	5	EditedAggregates	14	209
RelateObjects	13	Parent	Nuclei	14	5	EditedAggregates	14	210
RelateObjects	13	Parent	Nuclei	14	3	EditedAggregates	14	211
RelateObjects	13	Parent	Nuclei	14	4	EditedAggregates	14	212
RelateObjects	13	Parent	Nuclei	14	5	EditedAggregates	14	213
RelateObjects	13	Parent	Nuclei	14	5	EditedAggregates	14	214
RelateObjects	13	Parent	Nuclei	14	6	EditedAggregates	14	215
RelateObjects	13	Parent	Nuclei	14	4	EditedAggregates	14	216
RelateObjects	13	Parent	Nuclei	14	5	EditedAggregates	14	217
RelateObjects	13	Parent	Nuclei	14	6	EditedAggregates	14	218
RelateObjects	13	Parent	Nuclei	14	4	EditedAggregates	14	219
RelateObjects	13	Parent	Nuclei	14	5	EditedAggregates	14	220
RelateObjects	13	Parent	Nuclei	14	6	EditedAggregates	14	221
RelateObjects	13	Parent	Nuclei	14	6	EditedAggregates	14	222
RelateObjects	13	Parent	Nuclei	14	3	EditedAggregates	14	223
RelateObjects	13	Parent	Nuclei	14	5	EditedAggregates	14	224
RelateObjects	13	Parent	Nuclei	14	4	EditedAggregates	14	225
RelateObjects	13	Parent	Nuclei	14	6	EditedAggregates	14	226
RelateObjects	13	Parent	Nuclei	14	5	EditedAggregates	14	227
RelateObjects	13	Parent	Nuclei	14	4	EditedAggregates	14	228
RelateObjects	13	Parent	Nuclei	14	5	EditedAggregates	14	229
RelateObjects	13	Parent	Nuclei	14	5	EditedAggregates	14	230
RelateObjects	13	Parent	Nuclei	14	5	EditedAggregates	14	231
RelateObjects	13	Parent	Nuclei	14	3	EditedAggregates	14	232
RelateObjects	13	Parent	Nuclei	14	4	EditedAggregates	14	233
RelateObjects	13	Parent	Nuclei	14	5	EditedAggregates	14	234
RelateObjects	13	Parent	Nuclei	14	6	EditedAggregates	14	235
RelateObjects	13	Parent	Nuclei	14	6	EditedAggregates	14	236
RelateObjects	13	Parent	Nuclei	14	4	EditedAggregates	14	237
RelateObjects	13	Parent	Nuclei	14	4	EditedAggregates	14	238
RelateObjects	13	Parent	Nuclei	14	5	EditedAggregates	14	239
RelateObjects	13	Parent	Nuclei	14	6	EditedAggregates	14	240
RelateObjects	13	Parent	Nuclei	14	4	EditedAggregates	14	241
RelateObjects	13	Parent	Nuclei	14	5	EditedAggregates	14	242
RelateObjects	13	Parent	Nuclei	14	6	EditedAggregates	14	243
RelateObjects	13	Parent	Nuclei	14	6	EditedAggregates	14	244
RelateObjects	13	Parent	Nuclei	14	4	EditedAggregates	14	245
RelateObjects	13	Parent	Nuclei	14	4	EditedAggregates	14	246
RelateObjects	13	Parent	Nuclei	14	5	EditedAggregates	14	247
RelateObjects	13	Parent	Nuclei	14	6	EditedAggregates	14	248
RelateObjects	13	Parent	Nuclei	14	6	EditedAggregates	14	249
RelateObjects	13	Parent	Nuclei	14	4	EditedAggregates	14	250
RelateObjects	13	Parent	Nuclei	14	4	EditedAggregates	14	251
RelateObjects	13	Parent	Nuclei	14	4	EditedAggregates	14	252
RelateObjects	13	Parent	Nuclei	14	5	EditedAggregates	14	253
RelateObjects	13	Parent	Nuclei	14	6	EditedAggregates	14	254
RelateObjects	13	Parent	Nuclei	14	6	EditedAggregates	14	255
RelateObjects	13	Parent	Nuclei	14	4	EditedAggregates	14	256
RelateObjects	13	Parent	Nuclei	14	6	EditedAggregates	14	257
RelateObjects	13	Parent	Nuclei	14	5	EditedAggregates	14	258
RelateObjects	13	Parent	Nuclei	14	4	EditedAggregates	14	259
RelateObjects	13	Parent	Nuclei	14	4	EditedAggregates	14	260
RelateObjects	13	Parent	Nuclei	14	5	EditedAggregates	14	261
RelateObjects	13	Parent	Nuclei	14	5	EditedAggregates	14	262
RelateObjects	13	Parent	Nuclei	14	6	EditedAggregates	14	263
RelateObjects	13	Parent	Nuclei	14	4	EditedAggregates	14	264
RelateObjects	13	Parent	Nuclei	14	4	EditedAggregates	14	265
RelateObjects	13	Parent	Nuclei	14	5	EditedAggregates	14	266
RelateObjects	13	Parent	Nuclei	14	5	EditedAggregates	14	267
RelateObjects	13	Parent	Nuclei	14	6	EditedAggregates	14	268
RelateObjects	13	Parent	Nuclei	14	4	EditedAggregates	14	269
RelateObjects	13	Parent	Nuclei	14	4	EditedAggregates	14	270
RelateObjects	13	Parent	Nuclei	14	5	EditedAggregates	14	271
RelateObjects	13	Parent	Nuclei	14	4	EditedAggregates	14	272
RelateObjects	13	Parent	Nuclei	14	6	EditedAggregates	14	273
RelateObjects	13	Parent	Nuclei	14	6	EditedAggregates	14	274
RelateObjects	13	Parent	Nuclei	14	3	EditedAggregates	14	275
RelateObjects	13	Parent	Nuclei	14	4	EditedAggregates	14	276
RelateObjects	13	Parent	Nuclei	14	4	EditedAggregates	14	277
RelateObjects	13	Parent	Nuclei	14	5	EditedAggregates	14	278
RelateObjects	13	Parent	Nuclei	14	4	EditedAggregates	14	279
RelateObjects	13	Parent	Nuclei	14	4	EditedAggregates	14	280
RelateObjects	13	Parent	Nuclei	14	4	EditedAggregates	14	281
RelateObjects	13	Parent	Nuclei	14	5	EditedAggregates	14	282
RelateObjects	13	Parent	Nuclei	14	6	EditedAggregates	14	283
RelateObjects	13	Parent	Nuclei	14	4	EditedAggregates	14	284
RelateObjects	13	Parent	Nuclei	14	5	EditedAggregates	14	285
RelateObjects	13	Parent	Nuclei	14	6	EditedAggregates	14	286
RelateObjects	13	Parent	Nuclei	14	3	EditedAggregates	14	287
RelateObjects	13	Parent	Nuclei	14	6	EditedAggregates	14	288
RelateObjects	13	Parent	Nuclei	14	6	EditedAggregates	14	289
RelateObjects	13	Parent	Nuclei	14	4	EditedAggregates	14	290
RelateObjects	13	Parent	Nuclei	14	5	EditedAggregates	14	291
RelateObjects	13	Parent	Nuclei	14	5	EditedAggregates	14	292
RelateObjects	13	Parent	Nuclei	14	4	EditedAggregates	14	293
RelateObjects	13	Parent	Nuclei	14	6	EditedAggregates	14	294
RelateObjects	13	Parent	Nuclei	14	3	EditedAggregates	14	295
RelateObjects	13	Parent	Nuclei	14	6	EditedAggregates	14	296
RelateObjects	13	Parent	Nuclei	14	4	EditedAggregates	14	297
RelateObjects	13	Parent	Nuclei	14	5	EditedAggregates	14	298
RelateObjects	13	Parent	Nuclei	14	6	EditedAggregates	14	299
RelateObjects	13	Parent	Nuclei	14	5	EditedAggregates	14	300
RelateObjects	13	Parent	Nuclei	14	6	EditedAggregates	14	301
RelateObjects	13	Parent	Nuclei	14	3	EditedAggregates	14	302
RelateObjects	13	Parent	Nuclei	14	4	EditedAggregates	14	303
RelateObjects	13	Parent	Nuclei	14	4	EditedAggregates	14	304
RelateObjects	13	Parent	Nuclei	14	5	EditedAggregates	14	305
RelateObjects	13	Parent	Nuclei	14	4	EditedAggregates	14	306
RelateObjects	13	Parent	Nuclei	14	4	EditedAggregates	14	307
RelateObjects	13	Parent	Nuclei	14	5	EditedAggregates	14	308
RelateObjects	13	Parent	Nuclei	14	6	EditedAggregates	14	309
RelateObjects	13	Parent	Nuclei	14	6	EditedAggregates	14	310
RelateObjects	13	Parent	Nuclei	14	6	EditedAggregates	14	311
RelateObjects	13	Parent	Nuclei	14	6	EditedAggregates	14	312
RelateObjects	13	Parent	Nuclei	14	3	EditedAggregates	14	313
RelateObjects	13	Parent	Nuclei	14	4	EditedAggregates	14	314
RelateObjects	13	Parent	Nuclei	14	5	EditedAggregates	14	315
RelateObjects	13	Parent	Nuclei	14	4	EditedAggregates	14	316
RelateObjects	13	Parent	Nuclei	14	6	EditedAggregates	14	317
RelateObjects	13	Parent	Nuclei	14	4	EditedAggregates	14	318
RelateObjects	13	Parent	Nuclei	14	5	EditedAggregates	14	319
RelateObjects	13	Parent	Nuclei	14	6	EditedAggregates	14	320
RelateObjects	13	Parent	Nuclei	14	6	EditedAggregates	14	321
RelateObjects	13	Parent	Nuclei	14	6	EditedAggregates	14	322
RelateObjects	13	Parent	Nuclei	14	5	EditedAggregates	14	323
RelateObjects	13	Parent	Nuclei	14	5	EditedAggregates	14	324
RelateObjects	13	Parent	Nuclei	14	6	EditedAggregates	14	325
RelateObjects	13	Parent	Nuclei	14	6	EditedAggregates	14	326
RelateObjects	13	Parent	Nuclei	14	5	EditedAggregates	14	327
RelateObjects	13	Parent	Nuclei	14	7	EditedAggregates	14	328
RelateObjects	13	Parent	Nuclei	14	6	EditedAggregates	14	329
RelateObjects	13	Parent	Nuclei	14	5	EditedAggregates	14	330
RelateObjects	13	Parent	Nuclei	14	7	EditedAggregates	14	331
RelateObjects	13	Parent	Nuclei	14	6	EditedAggregates	14	332
RelateObjects	13	Parent	Nuclei	14	6	EditedAggregates	14	333
RelateObjects	13	Parent	Nuclei	14	7	EditedAggregates	14	334
RelateObjects	13	Parent	Nuclei	14	5	EditedAggregates	14	335
RelateObjects	13	Parent	Nuclei	14	6	EditedAggregates	14	336
RelateObjects	13	Parent	Nuclei	14	5	EditedAggregates	14	337
RelateObjects	13	Parent	Nuclei	14	7	EditedAggregates	14	338
RelateObjects	13	Parent	Nuclei	14	8	EditedAggregates	14	339
RelateObjects	13	Parent	Nuclei	14	6	EditedAggregates	14	340
RelateObjects	13	Parent	Nuclei	14	5	EditedAggregates	14	341
RelateObjects	13	Parent	Nuclei	14	5	EditedAggregates	14	342
RelateObjects	13	Parent	Nuclei	14	6	EditedAggregates	14	343
RelateObjects	13	Parent	Nuclei	14	5	EditedAggregates	14	344
RelateObjects	13	Parent	Nuclei	14	8	EditedAggregates	14	345
RelateObjects	13	Parent	Nuclei	14	7	EditedAggregates	14	346
RelateObjects	13	Parent	Nuclei	14	8	EditedAggregates	14	347
RelateObjects	13	Parent	Nuclei	14	6	EditedAggregates	14	348
RelateObjects	13	Parent	Nuclei	14	5	EditedAggregates	14	349
RelateObjects	13	Parent	Nuclei	14	7	EditedAggregates	14	350
RelateObjects	13	Parent	Nuclei	14	7	EditedAggregates	14	351
RelateObjects	13	Parent	Nuclei	14	6	EditedAggregates	14	352
RelateObjects	13	Parent	Nuclei	14	5	EditedAggregates	14	353
RelateObjects	13	Parent	Nuclei	14	8	EditedAggregates	14	354
RelateObjects	13	Parent	Nuclei	14	7	EditedAggregates	14	355
RelateObjects	13	Parent	Nuclei	14	5	EditedAggregates	14	356
RelateObjects	13	Parent	Nuclei	14	5	EditedAggregates	14	357
RelateObjects	13	Parent	Nuclei	14	5	EditedAggregates	14	358
RelateObjects	13	Parent	Nuclei	14	8	EditedAggregates	14	359
RelateObjects	13	Parent	Nuclei	14	7	EditedAggregates	14	360
RelateObjects	13	Parent	Nuclei	14	7	EditedAggregates	14	361
RelateObjects	13	Parent	Nuclei	14	7	EditedAggregates	14	362
RelateObjects	13	Parent	Nuclei	14	5	EditedAggregates	14	363
RelateObjects	13	Parent	Nuclei	14	5	EditedAggregates	14	364
RelateObjects	13	Parent	Nuclei	14	5	EditedAggregates	14	365
RelateObjects	13	Parent	Nuclei	14	8	EditedAggregates	14	366
RelateObjects	13	Parent	Nuclei	14	6	EditedAggregates	14	367
RelateObjects	13	Parent	Nuclei	14	5	EditedAggregates	14	368
RelateObjects	13	Parent	Nuclei	14	8	EditedAggregates	14	369
RelateObjects	13	Parent	Nuclei	14	8	EditedAggregates	14	370
RelateObjects	13	Parent	Nuclei	14	8	EditedAggregates	14	371
RelateObjects	13	Parent	Nuclei	14	5	EditedAggregates	14	372
RelateObjects	13	Parent	Nuclei	14	8	EditedAggregates	14	373
RelateObjects	13	Parent	Nuclei	14	8	EditedAggregates	14	374
RelateObjects	13	Parent	Nuclei	14	5	EditedAggregates	14	375
RelateObjects	13	Parent	Nuclei	14	8	EditedAggregates	14	376
RelateObjects	13	Parent	Nuclei	14	7	EditedAggregates	14	377
RelateObjects	13	Parent	Nuclei	14	5	EditedAggregates	14	378
RelateObjects	13	Parent	Nuclei	14	7	EditedAggregates	14	379
RelateObjects	13	Parent	Nuclei	14	7	EditedAggregates	14	380
RelateObjects	13	Parent	Nuclei	14	7	EditedAggregates	14	381
RelateObjects	13	Parent	Nuclei	14	7	EditedAggregates	14	382
RelateObjects	13	Parent	Nuclei	14	7	EditedAggregates	14	383
RelateObjects	13	Parent	Nuclei	14	7	EditedAggregates	14	384
RelateObjects	13	Parent	Nuclei	14	7	EditedAggregates	14	385
RelateObjects	13	Parent	Nuclei	14	6	EditedAggregates	14	386
RelateObjects	13	Parent	Nuclei	14	8	EditedAggregates	14	387
RelateObjects	13	Parent	Nuclei	14	7	EditedAggregates	14	388
RelateObjects	13	Parent	Nuclei	14	8	EditedAggregates	14	389
RelateObjects	13	Parent	Nuclei	14	8	EditedAggregates	14	390
RelateObjects	13	Parent	Nuclei	14	8	EditedAggregates	14	391
RelateObjects	13	Parent	Nuclei	14	8	EditedAggregates	14	392
RelateObjects	13	Parent	Nuclei	14	7	EditedAggregates	14	393
RelateObjects	13	Parent	Nuclei	14	7	EditedAggregates	14	394
RelateObjects	13	Parent	Nuclei	14	8	EditedAggregates	14	395
RelateObjects	13	Parent	Nuclei	14	8	EditedAggregates	14	396
RelateObjects	13	Parent	Nuclei	14	7	EditedAggregates	14	397
RelateObjects	13	Parent	Nuclei	14	7	EditedAggregates	14	398
RelateObjects	13	Parent	Nuclei	14	7	EditedAggregates	14	399
RelateObjects	13	Parent	Nuclei	14	8	EditedAggregates	14	400
RelateObjects	13	Parent	Nuclei	14	7	EditedAggregates	14	401
RelateObjects	13	Parent	Nuclei	14	8	EditedAggregates	14	402
RelateObjects	13	Parent	Nuclei	14	7	EditedAggregates	14	403
RelateObjects	13	Parent	Nuclei	14	8	EditedAggregates	14	404
RelateObjects	13	Parent	Nuclei	14	8	EditedAggregates	14	405
RelateObjects	13	Parent	Nuclei	14	8	EditedAggregates	14	406
RelateObjects	13	Parent	Nuclei	14	8	EditedAggregates	14	407
RelateObjects	13	Parent	Nuclei	14	8	EditedAggregates	14	408
RelateObjects	13	Parent	Nuclei	14	7	EditedAggregates	14	409
RelateObjects	13	Parent	Nuclei	14	7	EditedAggregates	14	410
RelateObjects	13	Parent	Nuclei	14	8	EditedAggregates	14	411
RelateObjects	13	Parent	Nuclei	14	8	EditedAggregates	14	412
RelateObjects	13	Parent	Nuclei	14	8	EditedAggregates	14	413
RelateObjects	13	Parent	Nuclei	14	8	EditedAggregates	14	414
RelateObjects	13	Parent	Nuclei	14	7	EditedAggregates	14	415
RelateObjects	13	Parent	Nuclei	14	8	EditedAggregates	14	416
RelateObjects	13	Parent	Nuclei	14	7	EditedAggregates	14	417
RelateObjects	13	Parent	Nuclei	14	8	EditedAggregates	14	418
RelateObjects	13	Parent	Nuclei	14	8	EditedAggregates	14	419
RelateObjects	13	Parent	Nuclei	14	8	EditedAggregates	14	420
RelateObjects	13	Parent	Nuclei	14	7	EditedAggregates	14	421
RelateObjects	13	Parent	Nuclei	14	7	EditedAggregates	14	422
RelateObjects	13	Parent	Nuclei	14	8	EditedAggregates	14	423
RelateObjects	13	Parent	Nuclei	14	8	EditedAggregates	14	424
RelateObjects	13	Parent	Nuclei	14	7	EditedAggregates	14	425
RelateObjects	13	Parent	Nuclei	14	9	EditedAggregates	14	426
RelateObjects	13	Parent	Nuclei	14	7	EditedAggregates	14	427
RelateObjects	13	Parent	Nuclei	14	8	EditedAggregates	14	428
RelateObjects	13	Parent	Nuclei	14	8	EditedAggregates	14	429
RelateObjects	13	Parent	Nuclei	14	8	EditedAggregates	14	430
RelateObjects	13	Parent	Nuclei	14	9	EditedAggregates	14	431
RelateObjects	13	Parent	Nuclei	14	8	EditedAggregates	14	432
RelateObjects	13	Parent	Nuclei	14	8	EditedAggregates	14	433
RelateObjects	13	Parent	Nuclei	14	7	EditedAggregates	14	434
RelateObjects	13	Parent	Nuclei	14	7	EditedAggregates	14	435
RelateObjects	13	Parent	Nuclei	14	8	EditedAggregates	14	436
RelateObjects	13	Parent	Nuclei	14	8	EditedAggregates	14	437
RelateObjects	13	Parent	Nuclei	14	8	EditedAggregates	14	438
RelateObjects	13	Parent	Nuclei	14	7	EditedAggregates	14	439
RelateObjects	13	Parent	Nuclei	14	8	EditedAggregates	14	440
RelateObjects	13	Parent	Nuclei	14	8	EditedAggregates	14	441
RelateObjects	13	Parent	Nuclei	14	7	EditedAggregates	14	442
RelateObjects	13	Parent	Nuclei	14	8	EditedAggregates	14	443
RelateObjects	13	Parent	Nuclei	14	7	EditedAggregates	14	444
RelateObjects	13	Parent	Nuclei	14	7	EditedAggregates	14	445
RelateObjects	13	Parent	Nuclei	14	9	EditedAggregates	14	446
RelateObjects	13	Parent	Nuclei	14	8	EditedAggregates	14	447
RelateObjects	13	Parent	Nuclei	14	9	EditedAggregates	14	448
RelateObjects	13	Parent	Nuclei	14	7	EditedAggregates	14	449
RelateObjects	13	Parent	Nuclei	14	8	EditedAggregates	14	450
RelateObjects	13	Parent	Nuclei	14	8	EditedAggregates	14	451
RelateObjects	13	Parent	Nuclei	14	8	EditedAggregates	14	452
RelateObjects	13	Parent	Nuclei	14	8	EditedAggregates	14	453
RelateObjects	13	Parent	Nuclei	14	8	EditedAggregates	14	454
RelateObjects	13	Parent	Nuclei	14	9	EditedAggregates	14	455
RelateObjects	13	Parent	Nuclei	14	8	EditedAggregates	14	456
RelateObjects	13	Parent	Nuclei	14	9	EditedAggregates	14	457
RelateObjects	13	Parent	Nuclei	14	9	EditedAggregates	14	458
RelateObjects	13	Parent	Nuclei	14	9	EditedAggregates	14	459
RelateObjects	13	Parent	Nuclei	14	8	EditedAggregates	14	460
RelateObjects	13	Parent	Nuclei	14	8	EditedAggregates	14	461
RelateObjects	13	Parent	Nuclei	14	8	EditedAggregates	14	462
RelateObjects	13	Parent	Nuclei	14	8	EditedAggregates	14	463
RelateObjects	13	Parent	Nuclei	14	8	EditedAggregates	14	464
RelateObjects	13	Parent	Nuclei	14	9	EditedAggregates	14	465
RelateObjects	13	Parent	Nuclei	14	9	EditedAggregates	14	466
RelateObjects	13	Parent	Nuclei	14	8	EditedAggregates	14	467
RelateObjects	13	Parent	Nuclei	14	8	EditedAggregates	14	468
RelateObjects	13	Parent	Nuclei	14	8	EditedAggregates	14	469
RelateObjects	13	Parent	Nuclei	14	8	EditedAggregates	14	470
RelateObjects	13	Parent	Nuclei	14	8	EditedAggregates	14	471
RelateObjects	13	Parent	Nuclei	14	8	EditedAggregates	14	472
RelateObjects	13	Parent	Nuclei	14	8	EditedAggregates	14	473
RelateObjects	13	Parent	Nuclei	14	8	EditedAggregates	14	474
RelateObjects	13	Parent	Nuclei	14	8	EditedAggregates	14	475
RelateObjects	13	Parent	Nuclei	14	9	EditedAggregates	14	476
RelateObjects	13	Parent	Nuclei	14	9	EditedAggregates	14	477
RelateObjects	13	Parent	Nuclei	14	8	EditedAggregates	14	478
RelateObjects	13	Parent	Nuclei	14	8	EditedAggregates	14	479
RelateObjects	13	Parent	Nuclei	14	8	EditedAggregates	14	480
RelateObjects	13	Parent	Nuclei	14	9	EditedAggregates	14	481
RelateObjects	13	Parent	Nuclei	14	8	EditedAggregates	14	482
RelateObjects	13	Parent	Nuclei	14	9	EditedAggregates	14	483
RelateObjects	13	Parent	Nuclei	14	8	EditedAggregates	14	484
RelateObjects	13	Parent	Nuclei	14	8	EditedAggregates	14	485
RelateObjects	13	Parent	Nuclei	14	8	EditedAggregates	14	486
RelateObjects	13	Parent	Nuclei	14	8	EditedAggregates	14	487
RelateObjects	13	Parent	Nuclei	14	9	EditedAggregates	14	488
RelateObjects	13	Parent	Nuclei	14	9	EditedAggregates	14	489
RelateObjects	13	Parent	Nuclei	14	9	EditedAggregates	14	490
RelateObjects	13	Parent	Nuclei	14	8	EditedAggregates	14	491
RelateObjects	13	Parent	Nuclei	14	8	EditedAggregates	14	492
RelateObjects	13	Parent	Nuclei	14	8	EditedAggregates	14	493
RelateObjects	13	Parent	Nuclei	14	8	EditedAggregates	14	494
RelateObjects	13	Parent	Nuclei	14	8	EditedAggregates	14	495
RelateObjects	13	Parent	Nuclei	14	9	EditedAggregates	14	496
RelateObjects	13	Parent	Nuclei	14	8	EditedAggregates	14	497
RelateObjects	13	Parent	Nuclei	14	9	EditedAggregates	14	498
RelateObjects	13	Parent	Nuclei	14	9	EditedAggregates	14	499
RelateObjects	13	Parent	Nuclei	14	8	EditedAggregates	14	500
RelateObjects	13	Parent	Nuclei	14	8	EditedAggregates	14	501
RelateObjects	13	Parent	Nuclei	14	8	EditedAggregates	14	502
RelateObjects	13	Parent	Nuclei	14	8	EditedAggregates	14	503
RelateObjects	13	Parent	Nuclei	14	8	EditedAggregates	14	504
RelateObjects	13	Parent	Nuclei	14	9	EditedAggregates	14	505
RelateObjects	13	Parent	Nuclei	14	8	EditedAggregates	14	506
RelateObjects	13	Parent	Nuclei	14	8	EditedAggregates	14	507
RelateObjects	13	Parent	Nuclei	14	9	EditedAggregates	14	508
RelateObjects	13	Parent	Nuclei	14	9	EditedAggregates	14	509
RelateObjects	13	Parent	Nuclei	14	8	EditedAggregates	14	510
RelateObjects	13	Parent	Nuclei	14	8	EditedAggregates	14	511
RelateObjects	13	Parent	Nuclei	14	8	EditedAggregates	14	512
RelateObjects	13	Parent	Nuclei	14	8	EditedAggregates	14	513
RelateObjects	13	Parent	Nuclei	14	8	EditedAggregates	14	514
RelateObjects	13	Parent	Nuclei	14	8	EditedAggregates	14	515
RelateObjects	13	Parent	Nuclei	14	9	EditedAggregates	14	516
RelateObjects	13	Parent	Nuclei	14	8	EditedAggregates	14	517
RelateObjects	13	Parent	Nuclei	14	8	EditedAggregates	14	518
RelateObjects	13	Parent	Nuclei	14	8	EditedAggregates	14	519
RelateObjects	13	Parent	Nuclei	14	8	EditedAggregates	14	520
RelateObjects	13	Parent	Nuclei	14	9	EditedAggregates	14	521
RelateObjects	13	Parent	Nuclei	14	8	EditedAggregates	14	522
RelateObjects	13	Parent	Nuclei	14	9	EditedAggregates	14	523
RelateObjects	13	Parent	Nuclei	14	9	EditedAggregates	14	524
RelateObjects	13	Parent	Nuclei	14	9	EditedAggregates	14	525
RelateObjects	13	Parent	Nuclei	14	8	EditedAggregates	14	526
RelateObjects	13	Parent	Nuclei	14	9	EditedAggregates	14	527
RelateObjects	13	Parent	Nuclei	14	9	EditedAggregates	14	528
RelateObjects	13	Parent	Nuclei	14	8	EditedAggregates	14	529
RelateObjects	13	Parent	Nuclei	14	8	EditedAggregates	14	530
RelateObjects	13	Parent	Nuclei	14	8	EditedAggregates	14	531
RelateObjects	13	Parent	Nuclei	14	9	EditedAggregates	14	532
RelateObjects	13	Parent	Nuclei	14	9	EditedAggregates	14	533
RelateObjects	13	Parent	Nuclei	14	9	EditedAggregates	14	534
RelateObjects	13	Parent	Nuclei	14	9	EditedAggregates	14	535
RelateObjects	13	Parent	Nuclei	14	9	EditedAggregates	14	536
RelateObjects	13	Parent	Nuclei	14	9	EditedAggregates	14	537
RelateObjects	13	Parent	Nuclei	14	9	EditedAggregates	14	538
RelateObjects	13	Parent	Nuclei	14	9	EditedAggregates	14	539
RelateObjects	13	Parent	Nuclei	14	9	EditedAggregates	14	540
RelateObjects	13	Parent	Nuclei	14	9	EditedAggregates	14	541
RelateObjects	13	Parent	Nuclei	14	9	EditedAggregates	14	542
RelateObjects	13	Parent	Nuclei	14	9	EditedAggregates	14	543
RelateObjects	13	Parent	Nuclei	14	9	EditedAggregates	14	544
RelateObjects	13	Parent	Nuclei	14	9	EditedAggregates	14	545
RelateObjects	13	Parent	Nuclei	14	9	EditedAggregates	14	546
RelateObjects	13	Parent	Nuclei	14	9	EditedAggregates	14	547
RelateObjects	13	Parent	Nuclei	14	9	EditedAggregates	14	548
RelateObjects	13	Parent	Nuclei	14	9	EditedAggregates	14	549
RelateObjects	13	Parent	Nuclei	14	9	EditedAggregates	14	550
RelateObjects	13	Parent	Nuclei	14	9	EditedAggregates	14	551
RelateObjects	13	Parent	Nuclei	14	9	EditedAggregates	14	552
RelateObjects	13	Parent	Nuclei	14	9	EditedAggregates	14	553
RelateObjects	13	Parent	Nuclei	14	9	EditedAggregates	14	554
RelateObjects	13	Parent	Nuclei	14	9	EditedAggregates	14	555
RelateObjects	13	Parent	Nuclei	14	9	EditedAggregates	14	556
RelateObjects	13	Parent	Nuclei	14	9	EditedAggregates	14	557
RelateObjects	13	Parent	Nuclei	14	9	EditedAggregates	14	558
RelateObjects	13	Parent	Nuclei	14	9	EditedAggregates	14	559
RelateObjects	13	Parent	Nuclei	14	9	EditedAggregates	14	560
RelateObjects	13	Parent	Nuclei	14	9	EditedAggregates	14	561
RelateObjects	13	Parent	Nuclei	14	9	EditedAggregates	14	562
RelateObjects	13	Parent	Nuclei	14	9	EditedAggregates	14	563
RelateObjects	13	Parent	Nuclei	14	9	EditedAggregates	14	564
RelateObjects	13	Parent	Nuclei	14	9	EditedAggregates	14	565
RelateObjects	13	Parent	Nuclei	14	9	EditedAggregates	14	566
RelateObjects	13	Parent	Nuclei	14	9	EditedAggregates	14	567
RelateObjects	13	Parent	Nuclei	14	9	EditedAggregates	14	568
RelateObjects	13	Parent	Nuclei	14	9	EditedAggregates	14	569
RelateObjects	13	Parent	Nuclei	14	9	EditedAggregates	14	570
RelateObjects	13	Parent	Nuclei	14	7	EditedAggregates	14	571
RelateObjects	13	Parent	Nuclei	14	7	EditedAggregates	14	572
RelateObjects	13	Parent	Nuclei	14	6	EditedAggregates	14	573
RelateObjects	13	Parent	Nuclei	14	6	EditedAggregates	14	574
RelateObjects	13	Parent	Nuclei	14	6	EditedAggregates	14	575
RelateObjects	13	Parent	Nuclei	14	6	EditedAggregates	14	576
RelateObjects	13	Parent	Nuclei	14	6	EditedAggregates	14	577
RelateObjects	13	Parent	Nuclei	14	6	EditedAggregates	14	578
RelateObjects	13	Parent	Nuclei	14	7	EditedAggregates	14	579
RelateObjects	13	Parent	Nuclei	14	7	EditedAggregates	14	580
RelateObjects	13	Parent	Nuclei	14	6	EditedAggregates	14	581
RelateObjects	13	Parent	Nuclei	14	7	EditedAggregates	14	582
RelateObjects	13	Parent	Nuclei	14	7	EditedAggregates	14	583
RelateObjects	13	Parent	Nuclei	14	7	EditedAggregates	14	584
RelateObjects	13	Parent	Nuclei	14	7	EditedAggregates	14	585
RelateObjects	13	Parent	Nuclei	14	4	EditedAggregates	14	586
RelateObjects	13	Parent	Nuclei	14	4	EditedAggregates	14	587
RelateObjects	13	Parent	Nuclei	14	4	EditedAggregates	14	588
RelateObjects	13	Parent	Nuclei	14	4	EditedAggregates	14	589
RelateObjects	13	Parent	Nuclei	14	4	EditedAggregates	14	590
RelateObjects	13	Parent	Nuclei	14	4	EditedAggregates	14	591
RelateObjects	13	Parent	Nuclei	14	4	EditedAggregates	14	592
RelateObjects	13	Parent	Nuclei	14	5	EditedAggregates	14	593
RelateObjects	13	Parent	Nuclei	14	5	EditedAggregates	14	594
RelateObjects	13	Parent	Nuclei	14	5	EditedAggregates	14	595
RelateObjects	13	Parent	Nuclei	14	5	EditedAggregates	14	596
RelateObjects	13	Parent	Nuclei	14	5	EditedAggregates	14	597
RelateObjects	13	Parent	Nuclei	14	8	EditedAggregates	14	598
RelateObjects	13	Parent	Nuclei	14	8	EditedAggregates	14	599
RelateObjects	13	Child	EditedAggregates	14	1	Nuclei	14	1
RelateObjects	13	Child	EditedAggregates	14	2	Nuclei	14	1
RelateObjects	13	Child	EditedAggregates	14	3	Nuclei	14	1
RelateObjects	13	Child	EditedAggregates	14	4	Nuclei	14	1
RelateObjects	13	Child	EditedAggregates	14	5	Nuclei	14	1
RelateObjects	13	Child	EditedAggregates	14	6	Nuclei	14	1
RelateObjects	13	Child	EditedAggregates	14	7	Nuclei	14	1
RelateObjects	13	Child	EditedAggregates	14	8	Nuclei	14	1
RelateObjects	13	Child	EditedAggregates	14	9	Nuclei	14	1
RelateObjects	13	Child	EditedAggregates	14	10	Nuclei	14	1
RelateObjects	13	Child	EditedAggregates	14	11	Nuclei	14	1
RelateObjects	13	Child	EditedAggregates	14	12	Nuclei	14	1
RelateObjects	13	Child	EditedAggregates	14	13	Nuclei	14	2
RelateObjects	13	Child	EditedAggregates	14	14	Nuclei	14	1
RelateObjects	13	Child	EditedAggregates	14	15	Nuclei	14	1
RelateObjects	13	Child	EditedAggregates	14	16	Nuclei	14	2
RelateObjects	13	Child	EditedAggregates	14	17	Nuclei	14	2
RelateObjects	13	Child	EditedAggregates	14	18	Nuclei	14	2
RelateObjects	13	Child	EditedAggregates	14	19	Nuclei	14	1
RelateObjects	13	Child	EditedAggregates	14	20	Nuclei	14	2
RelateObjects	13	Child	EditedAggregates	14	21	Nuclei	14	1
RelateObjects	13	Child	EditedAggregates	14	22	Nuclei	14	2
RelateObjects	13	Child	EditedAggregates	14	23	Nuclei	14	2
RelateObjects	13	Child	EditedAggregates	14	24	Nuclei	14	2
RelateObjects	13	Child	EditedAggregates	14	25	Nuclei	14	1
RelateObjects	13	Child	EditedAggregates	14	26	Nuclei	14	1
RelateObjects	13	Child	EditedAggregates	14	27	Nuclei	14	2
RelateObjects	13	Child	EditedAggregates	14	28	Nuclei	14	1
RelateObjects	13	Child	EditedAggregates	14	29	Nuclei	14	1
RelateObjects	13	Child	EditedAggregates	14	30	Nuclei	14	1
RelateObjects	13	Child	EditedAggregates	14	31	Nuclei	14	1
RelateObjects	13	Child	EditedAggregates	14	32	Nuclei	14	1
RelateObjects	13	Child	EditedAggregates	14	33	Nuclei	14	2
RelateObjects	13	Child	EditedAggregates	14	34	Nuclei	14	2
RelateObjects	13	Child	EditedAggregates	14	35	Nuclei	14	2
RelateObjects	13	Child	EditedAggregates	14	36	Nuclei	14	2
RelateObjects	13	Child	EditedAggregates	14	37	Nuclei	14	2
RelateObjects	13	Child	EditedAggregates	14	38	Nuclei	14	1
RelateObjects	13	Child	EditedAggregates	14	39	Nuclei	14	1
RelateObjects	13	Child	EditedAggregates	14	40	Nuclei	14	1
RelateObjects	13	Child	EditedAggregates	14	41	Nuclei	14	1
RelateObjects	13	Child	EditedAggregates	14	42	Nuclei	14	1
RelateObjects	13	Child	EditedAggregates	14	43	Nuclei	14	1
RelateObjects	13	Child	EditedAggregates	14	44	Nuclei	14	1
RelateObjects	13	Child	EditedAggregates	14	45	Nuclei	14	1
RelateObjects	13	Child	EditedAggregates	14	46	Nuclei	14	1
RelateObjects	13	Child	EditedAggregates	14	47	Nuclei	14	1
RelateObjects	13	Child	EditedAggregates	14	48	Nuclei	14	2
RelateObjects	13	Child	EditedAggregates	14	49	Nuclei	14	2
RelateObjects	13	Child	EditedAggregates	14	50	Nuclei	14	2
RelateObjects	13	Child	EditedAggregates	14	51	Nuclei	14	2
RelateObjects	13	Child	EditedAggregates	14	52	Nuclei	14	2
RelateObjects	13	Child	EditedAggregates	14	53	Nuclei	14	1
RelateObjects	13	Child	EditedAggregates	14	54	Nuclei	14	2
RelateObjects	13	Child	EditedAggregates	14	55	Nuclei	14	2
RelateObjects	13	Child	EditedAggregates	14	56	Nuclei	14	1
RelateObjects	13	Child	EditedAggregates	14	57	Nuclei	14	1
RelateObjects	13	Child	EditedAggregates	14	58	Nuclei	14	2
RelateObjects	13	Child	EditedAggregates	14	59	Nuclei	14	1
RelateObjects	13	Child	EditedAggregates	14	60	Nuclei	14	2
RelateObjects	13	Child	EditedAggregates	14	61	Nuclei	14	2
RelateObjects	13	Child	EditedAggregates	14	62	Nuclei	14	2
RelateObjects	13	Child	EditedAggregates	14	63	Nuclei	14	2
RelateObjects	13	Child	EditedAggregates	14	64	Nuclei	14	2
RelateObjects	13	Child	EditedAggregates	14	65	Nuclei	14	2
RelateObjects	13	Child	EditedAggregates	14	66	Nuclei	14	2
RelateObjects	13	Child	EditedAggregates	14	67	Nuclei	14	2
RelateObjects	13	Child	EditedAggregates	14	68	Nuclei	14	2
RelateObjects	13	Child	EditedAggregates	14	69	Nuclei	14	2
RelateObjects	13	Child	EditedAggregates	14	70	Nuclei	14	4
RelateObjects	13	Child	EditedAggregates	14	71	Nuclei	14	4
RelateObjects	13	Child	EditedAggregates	14	72	Nuclei	14	4
RelateObjects	13	Child	EditedAggregates	14	73	Nuclei	14	4
RelateObjects	13	Child	EditedAggregates	14	74	Nuclei	14	4
RelateObjects	13	Child	EditedAggregates	14	75	Nuclei	14	4
RelateObjects	13	Child	EditedAggregates	14	76	Nuclei	14	4
RelateObjects	13	Child	EditedAggregates	14	77	Nuclei	14	4
RelateObjects	13	Child	EditedAggregates	14	78	Nuclei	14	4
RelateObjects	13	Child	EditedAggregates	14	79	Nuclei	14	4
RelateObjects	13	Child	EditedAggregates	14	80	Nuclei	14	4
RelateObjects	13	Child	EditedAggregates	14	81	Nuclei	14	4
RelateObjects	13	Child	EditedAggregates	14	82	Nuclei	14	4
RelateObjects	13	Child	EditedAggregates	14	83	Nuclei	14	4
RelateObjects	13	Child	EditedAggregates	14	84	Nuclei	14	4
RelateObjects	13	Child	EditedAggregates	14	85	Nuclei	14	4
RelateObjects	13	Child	EditedAggregates	14	86	Nuclei	14	4
RelateObjects	13	Child	EditedAggregates	14	87	Nuclei	14	4
RelateObjects	13	Child	EditedAggregates	14	88	Nuclei	14	4
RelateObjects	13	Child	EditedAggregates	14	89	Nuclei	14	4
RelateObjects	13	Child	EditedAggregates	14	90	Nuclei	14	4
RelateObjects	13	Child	EditedAggregates	14	91	Nuclei	14	3
RelateObjects	13	Child	EditedAggregates	14	92	Nuclei	14	4
RelateObjects	13	Child	EditedAggregates	14	93	Nuclei	14	4
RelateObjects	13	Child	EditedAggregates	14	94	Nuclei	14	4
RelateObjects	13	Child	EditedAggregates	14	95	Nuclei	14	3
RelateObjects	13	Child	EditedAggregates	14	96	Nuclei	14	3
RelateObjects	13	Child	EditedAggregates	14	97	Nuclei	14	3
RelateObjects	13	Child	EditedAggregates	14	98	Nuclei	14	3
RelateObjects	13	Child	EditedAggregates	14	99	Nuclei	14	3
RelateObjects	13	Child	EditedAggregates	14	100	Nuclei	14	3
RelateObjects	13	Child	EditedAggregates	14	101	Nuclei	14	4
RelateObjects	13	Child	EditedAggregates	14	102	Nuclei	14	3
RelateObjects	13	Child	EditedAggregates	14	103	Nuclei	14	4
RelateObjects	13	Child	EditedAggregates	14	104	Nuclei	14	3
RelateObjects	13	Child	EditedAggregates	14	105	Nuclei	14	4
RelateObjects	13	Child	EditedAggregates	14	106	Nuclei	14	4
RelateObjects	13	Child	EditedAggregates	14	107	Nuclei	14	4
RelateObjects	13	Child	EditedAggregates	14	108	Nuclei	14	5
RelateObjects	13	Child	EditedAggregates	14	109	Nuclei	14	5
RelateObjects	13	Child	EditedAggregates	14	110	Nuclei	14	3
RelateObjects	13	Child	EditedAggregates	14	111	Nuclei	14	4
RelateObjects	13	Child	EditedAggregates	14	112	Nuclei	14	4
RelateObjects	13	Child	EditedAggregates	14	113	Nuclei	14	4
RelateObjects	13	Child	EditedAggregates	14	114	Nuclei	14	4
RelateObjects	13	Child	EditedAggregates	14	115	Nuclei	14	4
RelateObjects	13	Child	EditedAggregates	14	116	Nuclei	14	4
RelateObjects	13	Child	EditedAggregates	14	117	Nuclei	14	4
RelateObjects	13	Child	EditedAggregates	14	118	Nuclei	14	5
RelateObjects	13	Child	EditedAggregates	14	119	Nuclei	14	5
RelateObjects	13	Child	EditedAggregates	14	120	Nuclei	14	5
RelateObjects	13	Child	EditedAggregates	14	121	Nuclei	14	4
RelateObjects	13	Child	EditedAggregates	14	122	Nuclei	14	5
RelateObjects	13	Child	EditedAggregates	14	123	Nuclei	14	3
RelateObjects	13	Child	EditedAggregates	14	124	Nuclei	14	3
RelateObjects	13	Child	EditedAggregates	14	125	Nuclei	14	4
RelateObjects	13	Child	EditedAggregates	14	126	Nuclei	14	4
RelateObjects	13	Child	EditedAggregates	14	127	Nuclei	14	4
RelateObjects	13	Child	EditedAggregates	14	128	Nuclei	14	5
RelateObjects	13	Child	EditedAggregates	14	129	Nuclei	14	5
RelateObjects	13	Child	EditedAggregates	14	130	Nuclei	14	5
RelateObjects	13	Child	EditedAggregates	14	131	Nuclei	14	3
RelateObjects	13	Child	EditedAggregates	14	132	Nuclei	14	4
RelateObjects	13	Child	EditedAggregates	14	133	Nuclei	14	5
RelateObjects	13	Child	EditedAggregates	14	134	Nuclei	14	4
RelateObjects	13	Child	EditedAggregates	14	135	Nuclei	14	5
RelateObjects	13	Child	EditedAggregates	14	136	Nuclei	14	6
RelateObjects	13	Child	EditedAggregates	14	137	Nuclei	14	5
RelateObjects	13	Child	EditedAggregates	14	138	Nuclei	14	4
RelateObjects	13	Child	EditedAggregates	14	139	Nuclei	14	4
RelateObjects	13	Child	EditedAggregates	14	140	Nuclei	14	5
RelateObjects	13	Child	EditedAggregates	14	141	Nuclei	14	5
RelateObjects	13	Child	EditedAggregates	14	142	Nuclei	14	6
RelateObjects	13	Child	EditedAggregates	14	143	Nuclei	14	3
RelateObjects	13	Child	EditedAggregates	14	144	Nuclei	14	4
RelateObjects	13	Child	EditedAggregates	14	145	Nuclei	14	4
RelateObjects	13	Child	EditedAggregates	14	146	Nuclei	14	5
RelateObjects	13	Child	EditedAggregates	14	147	Nuclei	14	6
RelateObjects	13	Child	EditedAggregates	14	148	Nuclei	14	6
RelateObjects	13	Child	EditedAggregates	14	149	Nuclei	14	5
RelateObjects	13	Child	EditedAggregates	14	150	Nuclei	14	5
RelateObjects	13	Child	EditedAggregates	14	151	Nuclei	14	5
RelateObjects	13	Child	EditedAggregates	14	152	Nuclei	14	5
RelateObjects	13	Child	EditedAggregates	14	153	Nuclei	14	3
RelateObjects	13	Child	EditedAggregates	14	154	Nuclei	14	5
RelateObjects	13	Child	EditedAggregates	14	155	Nuclei	14	5
RelateObjects	13	Child	EditedAggregates	14	156	Nuclei	14	6
RelateObjects	13	Child	EditedAggregates	14	157	Nuclei	14	3
RelateObjects	13	Child	EditedAggregates	14	158	Nuclei	14	3
RelateObjects	13	Child	EditedAggregates	14	159	Nuclei	14	3
RelateObjects	13	Child	EditedAggregates	14	160	Nuclei	14	4
RelateObjects	13	Child	EditedAggregates	14	161	Nuclei	14	4
RelateObjects	13	Child	EditedAggregates	14	162	Nuclei	14	4
RelateObjects	13	Child	EditedAggregates	14	163	Nuclei	14	4
RelateObjects	13	Child	EditedAggregates	14	164	Nuclei	14	5
RelateObjects	13	Child	EditedAggregates	14	165	Nuclei	14	3
RelateObjects	13	Child	EditedAggregates	14	166	Nuclei	14	3
RelateObjects	13	Child	EditedAggregates	14	167	Nuclei	14	4
RelateObjects	13	Child	EditedAggregates	14	168	Nuclei	14	5
RelateObjects	13	Child	EditedAggregates	14	169	Nuclei	14	5
RelateObjects	13	Child	EditedAggregates	14	170	Nuclei	14	5
RelateObjects	13	Child	EditedAggregates	14	171	Nuclei	14	5
RelateObjects	13	Child	EditedAggregates	14	172	Nuclei	14	4
RelateObjects	13	Child	EditedAggregates	14	173	Nuclei	14	4
RelateObjects	13	Child	EditedAggregates	14	174	Nuclei	14	6
RelateObjects	13	Child	EditedAggregates	14	175	Nuclei	14	3
RelateObjects	13	Child	EditedAggregates	14	176	Nuclei	14	4
RelateObjects	13	Child	EditedAggregates	14	177	Nuclei	14	4
RelateObjects	13	Child	EditedAggregates	14	178	Nuclei	14	5
RelateObjects	13	Child	EditedAggregates	14	179	Nuclei	14	5
RelateObjects	13	Child	EditedAggregates	14	180	Nuclei	14	4
RelateObjects	13	Child	EditedAggregates	14	181	Nuclei	14	5
RelateObjects	13	Child	EditedAggregates	14	182	Nuclei	14	5
RelateObjects	13	Child	EditedAggregates	14	183	Nuclei	14	6
RelateObjects	13	Child	EditedAggregates	14	184	Nuclei	14	4
RelateObjects	13	Child	EditedAggregates	14	185	Nuclei	14	6
RelateObjects	13	Child	EditedAggregates	14	186	Nuclei	14	6
RelateObjects	13	Child	EditedAggregates	14	187	Nuclei	14	5
RelateObjects	13	Child	EditedAggregates	14	188	Nuclei	14	5
RelateObjects	13	Child	EditedAggregates	14	189	Nuclei	14	6
RelateObjects	13	Child	EditedAggregates	14	190	Nuclei	14	5
RelateObjects	13	Child	EditedAggregates	14	191	Nuclei	14	5
RelateObjects	13	Child	EditedAggregates	14	192	Nuclei	14	5
RelateObjects	13	Child	EditedAggregates	14	193	Nuclei	14	6
RelateObjects	13	Child	EditedAggregates	14	194	Nuclei	14	6
RelateObjects	13	Child	EditedAggregates	14	195	Nuclei	14	4
RelateObjects	13	Child	EditedAggregates	14	196	Nuclei	14	5
RelateObjects	13	Child	EditedAggregates	14	197	Nuclei	14	3
RelateObjects	13	Child	EditedAggregates	14	198	Nuclei	14	4
RelateObjects	13	Child	EditedAggregates	14	199	Nuclei	14	4
RelateObjects	13	Child	EditedAggregates	14	200	Nuclei	14	5
RelateObjects	13	Child	EditedAggregates	14	201	Nuclei	14	5
RelateObjects	13	Child	EditedAggregates	14	202	Nuclei	14	4
RelateObjects	13	Child	EditedAggregates	14	203	Nuclei	14	5
RelateObjects	13	Child	EditedAggregates	14	204	Nuclei	14	5
RelateObjects	13	Child	EditedAggregates	14	205	Nuclei	14	5
RelateObjects	13	Child	EditedAggregates	14	206	Nuclei	14	3
RelateObjects	13	Child	EditedAggregates	14	207	Nuclei	14	4
RelateObjects	13	Child	EditedAggregates	14	208	Nuclei	14	6
RelateObjects	13	Child	EditedAggregates	14	209	Nuclei	14	5
RelateObjects	13	Child	EditedAggregates	14	210	Nuclei	14	5
RelateObjects	13	Child	EditedAggregates	14	211	Nuclei	14	3
RelateObjects	13	Child	EditedAggregates	14	212	Nuclei	14	4
RelateObjects	13	Child	EditedAggregates	14	213	Nuclei	14	5
RelateObjects	13	Child	EditedAggregates	14	214	Nuclei	14	5
RelateObjects	13	Child	EditedAggregates	14	215	Nuclei	14	6
RelateObjects	13	Child	EditedAggregates	14	216	Nuclei	14	4
RelateObjects	13	Child	EditedAggregates	14	217	Nuclei	14	5
RelateObjects	13	Child	EditedAggregates	14	218	Nuclei	14	6
RelateObjects	13	Child	EditedAggregates	14	219	Nuclei	14	4
RelateObjects	13	Child	EditedAggregates	14	220	Nuclei	14	5
RelateObjects	13	Child	EditedAggregates	14	221	Nuclei	14	6
RelateObjects	13	Child	EditedAggregates	14	222	Nuclei	14	6
RelateObjects	13	Child	EditedAggregates	14	223	Nuclei	14	3
RelateObjects	13	Child	EditedAggregates	14	224	Nuclei	14	5
RelateObjects	13	Child	EditedAggregates	14	225	Nuclei	14	4
RelateObjects	13	Child	EditedAggregates	14	226	Nuclei	14	6
RelateObjects	13	Child	EditedAggregates	14	227	Nuclei	14	5
RelateObjects	13	Child	EditedAggregates	14	228	Nuclei	14	4
RelateObjects	13	Child	EditedAggregates	14	229	Nuclei	14	5
RelateObjects	13	Child	EditedAggregates	14	230	Nuclei	14	5
RelateObjects	13	Child	EditedAggregates	14	231	Nuclei	14	5
RelateObjects	13	Child	EditedAggregates	14	232	Nuclei	14	3
RelateObjects	13	Child	EditedAggregates	14	233	Nuclei	14	4
RelateObjects	13	Child	EditedAggregates	14	234	Nuclei	14	5
RelateObjects	13	Child	EditedAggregates	14	235	Nuclei	14	6
RelateObjects	13	Child	EditedAggregates	14	236	Nuclei	14	6
RelateObjects	13	Child	EditedAggregates	14	237	Nuclei	14	4
RelateObjects	13	Child	EditedAggregates	14	238	Nuclei	14	4
RelateObjects	13	Child	EditedAggregates	14	239	Nuclei	14	5
RelateObjects	13	Child	EditedAggregates	14	240	Nuclei	14	6
RelateObjects	13	Child	EditedAggregates	14	241	Nuclei	14	4
RelateObjects	13	Child	EditedAggregates	14	242	Nuclei	14	5
RelateObjects	13	Child	EditedAggregates	14	243	Nuclei	14	6
RelateObjects	13	Child	EditedAggregates	14	244	Nuclei	14	6
RelateObjects	13	Child	EditedAggregates	14	245	Nuclei	14	4
RelateObjects	13	Child	EditedAggregates	14	246	Nuclei	14	4
RelateObjects	13	Child	EditedAggregates	14	247	Nuclei	14	5
RelateObjects	13	Child	EditedAggregates	14	248	Nuclei	14	6
RelateObjects	13	Child	EditedAggregates	14	249	Nuclei	14	6
RelateObjects	13	Child	EditedAggregates	14	250	Nuclei	14	4
RelateObjects	13	Child	EditedAggregates	14	251	Nuclei	14	4
RelateObjects	13	Child	EditedAggregates	14	252	Nuclei	14	4
RelateObjects	13	Child	EditedAggregates	14	253	Nuclei	14	5
RelateObjects	13	Child	EditedAggregates	14	254	Nuclei	14	6
RelateObjects	13	Child	EditedAggregates	14	255	Nuclei	14	6
RelateObjects	13	Child	EditedAggregates	14	256	Nuclei	14	4
RelateObjects	13	Child	EditedAggregates	14	257	Nuclei	14	6
RelateObjects	13	Child	EditedAggregates	14	258	Nuclei	14	5
RelateObjects	13	Child	EditedAggregates	14	259	Nuclei	14	4
RelateObjects	13	Child	EditedAggregates	14	260	Nuclei	14	4
RelateObjects	13	Child	EditedAggregates	14	261	Nuclei	14	5
RelateObjects	13	Child	EditedAggregates	14	262	Nuclei	14	5
RelateObjects	13	Child	EditedAggregates	14	263	Nuclei	14	6
RelateObjects	13	Child	EditedAggregates	14	264	Nuclei	14	4
RelateObjects	13	Child	EditedAggregates	14	265	Nuclei	14	4
RelateObjects	13	Child	EditedAggregates	14	266	Nuclei	14	5
RelateObjects	13	Child	EditedAggregates	14	267	Nuclei	14	5
RelateObjects	13	Child	EditedAggregates	14	268	Nuclei	14	6
RelateObjects	13	Child	EditedAggregates	14	269	Nuclei	14	4
RelateObjects	13	Child	EditedAggregates	14	270	Nuclei	14	4
RelateObjects	13	Child	EditedAggregates	14	271	Nuclei	14	5
RelateObjects	13	Child	EditedAggregates	14	272	Nuclei	14	4
RelateObjects	13	Child	EditedAggregates	14	273	Nuclei	14	6
RelateObjects	13	Child	EditedAggregates	14	274	Nuclei	14	6
RelateObjects	13	Child	EditedAggregates	14	275	Nuclei	14	3
RelateObjects	13	Child	EditedAggregates	14	276	Nuclei	14	4
RelateObjects	13	Child	EditedAggregates	14	277	Nuclei	14	4
RelateObjects	13	Child	EditedAggregates	14	278	Nuclei	14	5
RelateObjects	13	Child	EditedAggregates	14	279	Nuclei	14	4
RelateObjects	13	Child	EditedAggregates	14	280	Nuclei	14	4
RelateObjects	13	Child	EditedAggregates	14	281	Nuclei	14	4
RelateObjects	13	Child	EditedAggregates	14	282	Nuclei	14	5
RelateObjects	13	Child	EditedAggregates	14	283	Nuclei	14	6
RelateObjects	13	Child	EditedAggregates	14	284	Nuclei	14	4
RelateObjects	13	Child	EditedAggregates	14	285	Nuclei	14	5
RelateObjects	13	Child	EditedAggregates	14	286	Nuclei	14	6
RelateObjects	13	Child	EditedAggregates	14	287	Nuclei	14	3
RelateObjects	13	Child	EditedAggregates	14	288	Nuclei	14	6
RelateObjects	13	Child	EditedAggregates	14	289	Nuclei	14	6
RelateObjects	13	Child	EditedAggregates	14	290	Nuclei	14	4
RelateObjects	13	Child	EditedAggregates	14	291	Nuclei	14	5
RelateObjects	13	Child	EditedAggregates	14	292	Nuclei	14	5
RelateObjects	13	Child	EditedAggregates	14	293	Nuclei	14	4
RelateObjects	13	Child	EditedAggregates	14	294	Nuclei	14	6
RelateObjects	13	Child	EditedAggregates	14	295	Nuclei	14	3
RelateObjects	13	Child	EditedAggregates	14	296	Nuclei	14	6
RelateObjects	13	Child	EditedAggregates	14	297	Nuclei	14	4
RelateObjects	13	Child	EditedAggregates	14	298	Nuclei	14	5
RelateObjects	13	Child	EditedAggregates	14	299	Nuclei	14	6
RelateObjects	13	Child	EditedAggregates	14	300	Nuclei	14	5
RelateObjects	13	Child	EditedAggregates	14	301	Nuclei	14	6
RelateObjects	13	Child	EditedAggregates	14	302	Nuclei	14	3
RelateObjects	13	Child	EditedAggregates	14	303	Nuclei	14	4
RelateObjects	13	Child	EditedAggregates	14	304	Nuclei	14	4
RelateObjects	13	Child	EditedAggregates	14	305	Nuclei	14	5
RelateObjects	13	Child	EditedAggregates	14	306	Nuclei	14	4
RelateObjects	13	Child	EditedAggregates	14	307	Nuclei	14	4
RelateObjects	13	Child	EditedAggregates	14	308	Nuclei	14	5
RelateObjects	13	Child	EditedAggregates	14	309	Nuclei	14	6
RelateObjects	13	Child	EditedAggregates	14	310	Nuclei	14	6
RelateObjects	13	Child	EditedAggregates	14	311	Nuclei	14	6
RelateObjects	13	Child	EditedAggregates	14	312	Nuclei	14	6
RelateObjects	13	Child	EditedAggregates	14	313	Nuclei	14	3
RelateObjects	13	Child	EditedAggregates	14	314	Nuclei	14	4
RelateObjects	13	Child	EditedAggregates	14	315	Nuclei	14	5
RelateObjects	13	Child	EditedAggregates	14	316	Nuclei	14	4
RelateObjects	13	Child	EditedAggregates	14	317	Nuclei	14	6
RelateObjects	13	Child	EditedAggregates	14	318	Nuclei	14	4
RelateObjects	13	Child	EditedAggregates	14	319	Nuclei	14	5
RelateObjects	13	Child	EditedAggregates	14	320	Nuclei	14	6
RelateObjects	13	Child	EditedAggregates	14	321	Nuclei	14	6
RelateObjects	13	Child	EditedAggregates	14	322	Nuclei	14	6
RelateObjects	13	Child	EditedAggregates	14	323	Nuclei	14	5
RelateObjects	13	Child	EditedAggregates	14	324	Nuclei	14	5
RelateObjects	13	Child	EditedAggregates	14	325	Nuclei	14	6
RelateObjects	13	Child	EditedAggregates	14	326	Nuclei	14	6
RelateObjects	13	Child	EditedAggregates	14	327	Nuclei	14	5
RelateObjects	13	Child	EditedAggregates	14	328	Nuclei	14	7
RelateObjects	13	Child	EditedAggregates	14	329	Nuclei	14	6
RelateObjects	13	Child	EditedAggregates	14	330	Nuclei	14	5
RelateObjects	13	Child	EditedAggregates	14	331	Nuclei	14	7
RelateObjects	13	Child	EditedAggregates	14	332	Nuclei	14	6
RelateObjects	13	Child	EditedAggregates	14	333	Nuclei	14	6
RelateObjects	13	Child	EditedAggregates	14	334	Nuclei	14	7
RelateObjects	13	Child	EditedAggregates	14	335	Nuclei	14	5
RelateObjects	13	Child	EditedAggregates	14	336	Nuclei	14	6
RelateObjects	13	Child	EditedAggregates	14	337	Nuclei	14	5
RelateObjects	13	Child	EditedAggregates	14	338	Nuclei	14	7
RelateObjects	13	Child	EditedAggregates	14	339	Nuclei	14	8
RelateObjects	13	Child	EditedAggregates	14	340	Nuclei	14	6
RelateObjects	13	Child	EditedAggregates	14	341	Nuclei	14	5
RelateObjects	13	Child	EditedAggregates	14	342	Nuclei	14	5
RelateObjects	13	Child	EditedAggregates	14	343	Nuclei	14	6
RelateObjects	13	Child	EditedAggregates	14	344	Nuclei	14	5
RelateObjects	13	Child	EditedAggregates	14	345	Nuclei	14	8
RelateObjects	13	Child	EditedAggregates	14	346	Nuclei	14	7
RelateObjects	13	Child	EditedAggregates	14	347	Nuclei	14	8
RelateObjects	13	Child	EditedAggregates	14	348	Nuclei	14	6
RelateObjects	13	Child	EditedAggregates	14	349	Nuclei	14	5
RelateObjects	13	Child	EditedAggregates	14	350	Nuclei	14	7
RelateObjects	13	Child	EditedAggregates	14	351	Nuclei	14	7
RelateObjects	13	Child	EditedAggregates	14	352	Nuclei	14	6
RelateObjects	13	Child	EditedAggregates	14	353	Nuclei	14	5
RelateObjects	13	Child	EditedAggregates	14	354	Nuclei	14	8
RelateObjects	13	Child	EditedAggregates	14	355	Nuclei	14	7
RelateObjects	13	Child	EditedAggregates	14	356	Nuclei	14	5
RelateObjects	13	Child	EditedAggregates	14	357	Nuclei	14	5
RelateObjects	13	Child	EditedAggregates	14	358	Nuclei	14	5
RelateObjects	13	Child	EditedAggregates	14	359	Nuclei	14	8
RelateObjects	13	Child	EditedAggregates	14	360	Nuclei	14	7
RelateObjects	13	Child	EditedAggregates	14	361	Nuclei	14	7
RelateObjects	13	Child	EditedAggregates	14	362	Nuclei	14	7
RelateObjects	13	Child	EditedAggregates	14	363	Nuclei	14	5
RelateObjects	13	Child	EditedAggregates	14	364	Nuclei	14	5
RelateObjects	13	Child	EditedAggregates	14	365	Nuclei	14	5
RelateObjects	13	Child	EditedAggregates	14	366	Nuclei	14	8
RelateObjects	13	Child	EditedAggregates	14	367	Nuclei	14	6
RelateObjects	13	Child	EditedAggregates	14	368	Nuclei	14	5
RelateObjects	13	Child	EditedAggregates	14	369	Nuclei	14	8
RelateObjects	13	Child	EditedAggregates	14	370	Nuclei	14	8
RelateObjects	13	Child	EditedAggregates	14	371	Nuclei	14	8
RelateObjects	13	Child	EditedAggregates	14	372	Nuclei	14	5
RelateObjects	13	Child	EditedAggregates	14	373	Nuclei	14	8
RelateObjects	13	Child	EditedAggregates	14	374	Nuclei	14	8
RelateObjects	13	Child	EditedAggregates	14	375	Nuclei	14	5
RelateObjects	13	Child	EditedAggregates	14	376	Nuclei	14	8
RelateObjects	13	Child	EditedAggregates	14	377	Nuclei	14	7
RelateObjects	13	Child	EditedAggregates	14	378	Nuclei	14	5
RelateObjects	13	Child	EditedAggregates	14	379	Nuclei	14	7
RelateObjects	13	Child	EditedAggregates	14	380	Nuclei	14	7
RelateObjects	13	Child	EditedAggregates	14	381	Nuclei	14	7
RelateObjects	13	Child	EditedAggregates	14	382	Nuclei	14	7
RelateObjects	13	Child	EditedAggregates	14	383	Nuclei	14	7
RelateObjects	13	Child	EditedAggregates	14	384	Nuclei	14	7
RelateObjects	13	Child	EditedAggregates	14	385	Nuclei	14	7
RelateObjects	13	Child	EditedAggregates	14	386	Nuclei	14	6
RelateObjects	13	Child	EditedAggregates	14	387	Nuclei	14	8
RelateObjects	13	Child	EditedAggregates	14	388	Nuclei	14	7
RelateObjects	13	Child	EditedAggregates	14	389	Nuclei	14	8
RelateObjects	13	Child	EditedAggregates	14	390	Nuclei	14	8
RelateObjects	13	Child	EditedAggregates	14	391	Nuclei	14	8
RelateObjects	13	Child	EditedAggregates	14	392	Nuclei	14	8
RelateObjects	13	Child	EditedAggregates	14	393	Nuclei	14	7
RelateObjects	13	Child	EditedAggregates	14	394	Nuclei	14	7
RelateObjects	13	Child	EditedAggregates	14	395	Nuclei	14	8
RelateObjects	13	Child	EditedAggregates	14	396	Nuclei	14	8
RelateObjects	13	Child	EditedAggregates	14	397	Nuclei	14	7
RelateObjects	13	Child	EditedAggregates	14	398	Nuclei	14	7
RelateObjects	13	Child	EditedAggregates	14	399	Nuclei	14	7
RelateObjects	13	Child	EditedAggregates	14	400	Nuclei	14	8
RelateObjects	13	Child	EditedAggregates	14	401	Nuclei	14	7
RelateObjects	13	Child	EditedAggregates	14	402	Nuclei	14	8
RelateObjects	13	Child	EditedAggregates	14	403	Nuclei	14	7
RelateObjects	13	Child	EditedAggregates	14	404	Nuclei	14	8
RelateObjects	13	Child	EditedAggregates	14	405	Nuclei	14	8
RelateObjects	13	Child	EditedAggregates	14	406	Nuclei	14	8
RelateObjects	13	Child	EditedAggregates	14	407	Nuclei	14	8
RelateObjects	13	Child	EditedAggregates	14	408	Nuclei	14	8
RelateObjects	13	Child	EditedAggregates	14	409	Nuclei	14	7
RelateObjects	13	Child	EditedAggregates	14	410	Nuclei	14	7
RelateObjects	13	Child	EditedAggregates	14	411	Nuclei	14	8
RelateObjects	13	Child	EditedAggregates	14	412	Nuclei	14	8
RelateObjects	13	Child	EditedAggregates	14	413	Nuclei	14	8
RelateObjects	13	Child	EditedAggregates	14	414	Nuclei	14	8
RelateObjects	13	Child	EditedAggregates	14	415	Nuclei	14	7
RelateObjects	13	Child	EditedAggregates	14	416	Nuclei	14	8
RelateObjects	13	Child	EditedAggregates	14	417	Nuclei	14	7
RelateObjects	13	Child	EditedAggregates	14	418	Nuclei	14	8
RelateObjects	13	Child	EditedAggregates	14	419	Nuclei	14	8
RelateObjects	13	Child	EditedAggregates	14	420	Nuclei	14	8
RelateObjects	13	Child	EditedAggregates	14	421	Nuclei	14	7
RelateObjects	13	Child	EditedAggregates	14	422	Nuclei	14	7
RelateObjects	13	Child	EditedAggregates	14	423	Nuclei	14	8
RelateObjects	13	Child	EditedAggregates	14	424	Nuclei	14	8
RelateObjects	13	Child	EditedAggregates	14	425	Nuclei	14	7
RelateObjects	13	Child	EditedAggregates	14	426	Nuclei	14	9
RelateObjects	13	Child	EditedAggregates	14	427	Nuclei	14	7
RelateObjects	13	Child	EditedAggregates	14	428	Nuclei	14	8
RelateObjects	13	Child	EditedAggregates	14	429	Nuclei	14	8
RelateObjects	13	Child	EditedAggregates	14	430	Nuclei	14	8
RelateObjects	13	Child	EditedAggregates	14	431	Nuclei	14	9
RelateObjects	13	Child	EditedAggregates	14	432	Nuclei	14	8
RelateObjects	13	Child	EditedAggregates	14	433	Nuclei	14	8
RelateObjects	13	Child	EditedAggregates	14	434	Nuclei	14	7
RelateObjects	13	Child	EditedAggregates	14	435	Nuclei	14	7
RelateObjects	13	Child	EditedAggregates	14	436	Nuclei	14	8
RelateObjects	13	Child	EditedAggregates	14	437	Nuclei	14	8
RelateObjects	13	Child	EditedAggregates	14	438	Nuclei	14	8
RelateObjects	13	Child	EditedAggregates	14	439	Nuclei	14	7
RelateObjects	13	Child	EditedAggregates	14	440	Nuclei	14	8
RelateObjects	13	Child	EditedAggregates	14	441	Nuclei	14	8
RelateObjects	13	Child	EditedAggregates	14	442	Nuclei	14	7
RelateObjects	13	Child	EditedAggregates	14	443	Nuclei	14	8
RelateObjects	13	Child	EditedAggregates	14	444	Nuclei	14	7
RelateObjects	13	Child	EditedAggregates	14	445	Nuclei	14	7
RelateObjects	13	Child	EditedAggregates	14	446	Nuclei	14	9
RelateObjects	13	Child	EditedAggregates	14	447	Nuclei	14	8
RelateObjects	13	Child	EditedAggregates	14	448	Nuclei	14	9
RelateObjects	13	Child	EditedAggregates	14	449	Nuclei	14	7
RelateObjects	13	Child	EditedAggregates	14	450	Nuclei	14	8
RelateObjects	13	Child	EditedAggregates	14	451	Nuclei	14	8
RelateObjects	13	Child	EditedAggregates	14	452	Nuclei	14	8
RelateObjects	13	Child	EditedAggregates	14	453	Nuclei	14	8
RelateObjects	13	Child	EditedAggregates	14	454	Nuclei	14	8
RelateObjects	13	Child	EditedAggregates	14	455	Nuclei	14	9
RelateObjects	13	Child	EditedAggregates	14	456	Nuclei	14	8
RelateObjects	13	Child	EditedAggregates	14	457	Nuclei	14	9
RelateObjects	13	Child	EditedAggregates	14	458	Nuclei	14	9
RelateObjects	13	Child	EditedAggregates	14	459	Nuclei	14	9
RelateObjects	13	Child	EditedAggregates	14	460	Nuclei	14	8
RelateObjects	13	Child	EditedAggregates	14	461	Nuclei	14	8
RelateObjects	13	Child	EditedAggregates	14	462	Nuclei	14	8
RelateObjects	13	Child	EditedAggregates	14	463	Nuclei	14	8
RelateObjects	13	Child	EditedAggregates	14	464	Nuclei	14	8
RelateObjects	13	Child	EditedAggregates	14	465	Nuclei	14	9
RelateObjects	13	Child	EditedAggregates	14	466	Nuclei	14	9
RelateObjects	13	Child	EditedAggregates	14	467	Nuclei	14	8
RelateObjects	13	Child	EditedAggregates	14	468	Nuclei	14	8
RelateObjects	13	Child	EditedAggregates	14	469	Nuclei	14	8
RelateObjects	13	Child	EditedAggregates	14	470	Nuclei	14	8
RelateObjects	13	Child	EditedAggregates	14	471	Nuclei	14	8
RelateObjects	13	Child	EditedAggregates	14	472	Nuclei	14	8
RelateObjects	13	Child	EditedAggregates	14	473	Nuclei	14	8
RelateObjects	13	Child	EditedAggregates	14	474	Nuclei	14	8
RelateObjects	13	Child	EditedAggregates	14	475	Nuclei	14	8
RelateObjects	13	Child	EditedAggregates	14	476	Nuclei	14	9
RelateObjects	13	Child	EditedAggregates	14	477	Nuclei	14	9
RelateObjects	13	Child	EditedAggregates	14	478	Nuclei	14	8
RelateObjects	13	Child	EditedAggregates	14	479	Nuclei	14	8
RelateObjects	13	Child	EditedAggregates	14	480	Nuclei	14	8
RelateObjects	13	Child	EditedAggregates	14	481	Nuclei	14	9
RelateObjects	13	Child	EditedAggregates	14	482	Nuclei	14	8
RelateObjects	13	Child	EditedAggregates	14	483	Nuclei	14	9
RelateObjects	13	Child	EditedAggregates	14	484	Nuclei	14	8
RelateObjects	13	Child	EditedAggregates	14	485	Nuclei	14	8
RelateObjects	13	Child	EditedAggregates	14	486	Nuclei	14	8
RelateObjects	13	Child	EditedAggregates	14	487	Nuclei	14	8
RelateObjects	13	Child	EditedAggregates	14	488	Nuclei	14	9
RelateObjects	13	Child	EditedAggregates	14	489	Nuclei	14	9
RelateObjects	13	Child	EditedAggregates	14	490	Nuclei	14	9
RelateObjects	13	Child	EditedAggregates	14	491	Nuclei	14	8
RelateObjects	13	Child	EditedAggregates	14	492	Nuclei	14	8
RelateObjects	13	Child	EditedAggregates	14	493	Nuclei	14	8
RelateObjects	13	Child	EditedAggregates	14	494	Nuclei	14	8
RelateObjects	13	Child	EditedAggregates	14	495	Nuclei	14	8
RelateObjects	13	Child	EditedAggregates	14	496	Nuclei	14	9
RelateObjects	13	Child	EditedAggregates	14	497	Nuclei	14	8
RelateObjects	13	Child	EditedAggregates	14	498	Nuclei	14	9
RelateObjects	13	Child	EditedAggregates	14	499	Nuclei	14	9
RelateObjects	13	Child	EditedAggregates	14	500	Nuclei	14	8
RelateObjects	13	Child	EditedAggregates	14	501	Nuclei	14	8
RelateObjects	13	Child	EditedAggregates	14	502	Nuclei	14	8
RelateObjects	13	Child	EditedAggregates	14	503	Nuclei	14	8
RelateObjects	13	Child	EditedAggregates	14	504	Nuclei	14	8
RelateObjects	13	Child	EditedAggregates	14	505	Nuclei	14	9
RelateObjects	13	Child	EditedAggregates	14	506	Nuclei	14	8
RelateObjects	13	Child	EditedAggregates	14	507	Nuclei	14	8
RelateObjects	13	Child	EditedAggregates	14	508	Nuclei	14	9
RelateObjects	13	Child	EditedAggregates	14	509	Nuclei	14	9
RelateObjects	13	Child	EditedAggregates	14	510	Nuclei	14	8
RelateObjects	13	Child	EditedAggregates	14	511	Nuclei	14	8
RelateObjects	13	Child	EditedAggregates	14	512	Nuclei	14	8
RelateObjects	13	Child	EditedAggregates	14	513	Nuclei	14	8
RelateObjects	13	Child	EditedAggregates	14	514	Nuclei	14	8
RelateObjects	13	Child	EditedAggregates	14	515	Nuclei	14	8
RelateObjects	13	Child	EditedAggregates	14	516	Nuclei	14	9
RelateObjects	13	Child	EditedAggregates	14	517	Nuclei	14	8
RelateObjects	13	Child	EditedAggregates	14	518	Nuclei	14	8
RelateObjects	13	Child	EditedAggregates	14	519	Nuclei	14	8
RelateObjects	13	Child	EditedAggregates	14	520	Nuclei	14	8
RelateObjects	13	Child	EditedAggregates	14	521	Nuclei	14	9
RelateObjects	13	Child	EditedAggregates	14	522	Nuclei	14	8
RelateObjects	13	Child	EditedAggregates	14	523	Nuclei	14	9
RelateObjects	13	Child	EditedAggregates	14	524	Nuclei	14	9
RelateObjects	13	Child	EditedAggregates	14	525	Nuclei	14	9
RelateObjects	13	Child	EditedAggregates	14	526	Nuclei	14	8
RelateObjects	13	Child	EditedAggregates	14	527	Nuclei	14	9
RelateObjects	13	Child	EditedAggregates	14	528	Nuclei	14	9
RelateObjects	13	Child	EditedAggregates	14	529	Nuclei	14	8
RelateObjects	13	Child	EditedAggregates	14	530	Nuclei	14	8
RelateObjects	13	Child	EditedAggregates	14	531	Nuclei	14	8
RelateObjects	13	Child	EditedAggregates	14	532	Nuclei	14	9
RelateObjects	13	Child	EditedAggregates	14	533	Nuclei	14	9
RelateObjects	13	Child	EditedAggregates	14	534	Nuclei	14	9
RelateObjects	13	Child	EditedAggregates	14	535	Nuclei	14	9
RelateObjects	13	Child	EditedAggregates	14	536	Nuclei	14	9
RelateObjects	13	Child	EditedAggregates	14	537	Nuclei	14	9
RelateObjects	13	Child	EditedAggregates	14	538	Nuclei	14	9
RelateObjects	13	Child	EditedAggregates	14	539	Nuclei	14	9
RelateObjects	13	Child	EditedAggregates	14	540	Nuclei	14	9
RelateObjects	13	Child	EditedAggregates	14	541	Nuclei	14	9
RelateObjects	13	Child	EditedAggregates	14	542	Nuclei	14	9
RelateObjects	13	Child	EditedAggregates	14	543	Nuclei	14	9
RelateObjects	13	Child	EditedAggregates	14	544	Nuclei	14	9
RelateObjects	13	Child	EditedAggregates	14	545	Nuclei	14	9
RelateObjects	13	Child	EditedAggregates	14	546	Nuclei	14	9
RelateObjects	13	Child	EditedAggregates	14	547	Nuclei	14	9
RelateObjects	13	Child	EditedAggregates	14	548	Nuclei	14	9
RelateObjects	13	Child	EditedAggregates	14	549	Nuclei	14	9
RelateObjects	13	Child	EditedAggregates	14	550	Nuclei	14	9
RelateObjects	13	Child	EditedAggregates	14	551	Nuclei	14	9
RelateObjects	13	Child	EditedAggregates	14	552	Nuclei	14	9
RelateObjects	13	Child	EditedAggregates	14	553	Nuclei	14	9
RelateObjects	13	Child	EditedAggregates	14	554	Nuclei	14	9
RelateObjects	13	Child	EditedAggregates	14	555	Nuclei	14	9
RelateObjects	13	Child	EditedAggregates	14	556	Nuclei	14	9
RelateObjects	13	Child	EditedAggregates	14	557	Nuclei	14	9
RelateObjects	13	Child	EditedAggregates	14	558	Nuclei	14	9
RelateObjects	13	Child	EditedAggregates	14	559	Nuclei	14	9
RelateObjects	13	Child	EditedAggregates	14	560	Nuclei	14	9
RelateObjects	13	Child	EditedAggregates	14	561	Nuclei	14	9
RelateObjects	13	Child	EditedAggregates	14	562	Nuclei	14	9
RelateObjects	13	Child	EditedAggregates	14	563	Nuclei	14	9
RelateObjects	13	Child	EditedAggregates	14	564	Nuclei	14	9
RelateObjects	13	Child	EditedAggregates	14	565	Nuclei	14	9
RelateObjects	13	Child	EditedAggregates	14	566	Nuclei	14	9
RelateObjects	13	Child	EditedAggregates	14	567	Nuclei	14	9
RelateObjects	13	Child	EditedAggregates	14	568	Nuclei	14	9
RelateObjects	13	Child	EditedAggregates	14	569	Nuclei	14	9
RelateObjects	13	Child	EditedAggregates	14	570	Nuclei	14	9
RelateObjects	13	Child	EditedAggregates	14	571	Nuclei	14	7
RelateObjects	13	Child	EditedAggregates	14	572	Nuclei	14	7
RelateObjects	13	Child	EditedAggregates	14	573	Nuclei	14	6
RelateObjects	13	Child	EditedAggregates	14	574	Nuclei	14	6
RelateObjects	13	Child	EditedAggregates	14	575	Nuclei	14	6
RelateObjects	13	Child	EditedAggregates	14	576	Nuclei	14	6
RelateObjects	13	Child	EditedAggregates	14	577	Nuclei	14	6
RelateObjects	13	Child	EditedAggregates	14	578	Nuclei	14	6
RelateObjects	13	Child	EditedAggregates	14	579	Nuclei	14	7
RelateObjects	13	Child	EditedAggregates	14	580	Nuclei	14	7
RelateObjects	13	Child	EditedAggregates	14	581	Nuclei	14	6
RelateObjects	13	Child	EditedAggregates	14	582	Nuclei	14	7
RelateObjects	13	Child	EditedAggregates	14	583	Nuclei	14	7
RelateObjects	13	Child	EditedAggregates	14	584	Nuclei	14	7
RelateObjects	13	Child	EditedAggregates	14	585	Nuclei	14	7
RelateObjects	13	Child	EditedAggregates	14	586	Nuclei	14	4
RelateObjects	13	Child	EditedAggregates	14	587	Nuclei	14	4
RelateObjects	13	Child	EditedAggregates	14	588	Nuclei	14	4
RelateObjects	13	Child	EditedAggregates	14	589	Nuclei	14	4
RelateObjects	13	Child	EditedAggregates	14	590	Nuclei	14	4
RelateObjects	13	Child	EditedAggregates	14	591	Nuclei	14	4
RelateObjects	13	Child	EditedAggregates	14	592	Nuclei	14	4
RelateObjects	13	Child	EditedAggregates	14	593	Nuclei	14	5
RelateObjects	13	Child	EditedAggregates	14	594	Nuclei	14	5
RelateObjects	13	Child	EditedAggregates	14	595	Nuclei	14	5
RelateObjects	13	Child	EditedAggregates	14	596	Nuclei	14	5
RelateObjects	13	Child	EditedAggregates	14	597	Nuclei	14	5
RelateObjects	13	Child	EditedAggregates	14	598	Nuclei	14	8
RelateObjects	13	Child	EditedAggregates	14	599	Nuclei	14	8
