# Supplementary material for: Sirtuin-1 sensitive lysine-136 acetylation drives phase separation and pathological aggregation of TDP-43
Source: Nat Commun. 2022 Mar 9;13:1223. doi: 10.1038/s41467-022-28822-7 (PMC8907366; doi:10.1038/s41467-022-28822-7)
Supplement: Supplementary file 7 — Source Data [file 41467_2022_28822_MOESM7_ESM.zip › Figure 5E data/Measures 1/K136Q_02_24h_Measures/EditedAggregates.csv]

ImageNumber	ObjectNumber	FileName_Apotome	PathName_Apotome	AreaShape_Area	AreaShape_Compactness	AreaShape_MaximumRadius	AreaShape_MeanRadius	AreaShape_Perimeter	AreaShape_Solidity	Number_Object_Number
2	1	K136Q_I_02.czi	\\hih-fileserver.neurologie.uni-tuebingen.de\HIH\Public\Jorge\Immunofluorescence\Cell profiler\Exp.267\24h	1	0.0	1.0	1.0	0.0	1.0	1
2	2	K136Q_I_02.czi	\\hih-fileserver.neurologie.uni-tuebingen.de\HIH\Public\Jorge\Immunofluorescence\Cell profiler\Exp.267\24h	34	1.0391645156780143	2.8284271247461903	1.427741287260737	21.071067811865476	0.8717948717948718	2
2	3	K136Q_I_02.czi	\\hih-fileserver.neurologie.uni-tuebingen.de\HIH\Public\Jorge\Immunofluorescence\Cell profiler\Exp.267\24h	15	0.7684747428735795	2.0	1.1885618083164127	12.035533905932738	0.9375	3
2	4	K136Q_I_02.czi	\\hih-fileserver.neurologie.uni-tuebingen.de\HIH\Public\Jorge\Immunofluorescence\Cell profiler\Exp.267\24h	2	0.0	1.0	1.0	0.0	1.0	4
2	5	K136Q_I_02.czi	\\hih-fileserver.neurologie.uni-tuebingen.de\HIH\Public\Jorge\Immunofluorescence\Cell profiler\Exp.267\24h	5	0.43153209248335733	1.0	1.0	5.207106781186548	1.0	5
2	6	K136Q_I_02.czi	\\hih-fileserver.neurologie.uni-tuebingen.de\HIH\Public\Jorge\Immunofluorescence\Cell profiler\Exp.267\24h	10	0.6202357696493015	2.0	1.1414213562373097	8.82842712474619	1.0	6
2	7	K136Q_I_02.czi	\\hih-fileserver.neurologie.uni-tuebingen.de\HIH\Public\Jorge\Immunofluorescence\Cell profiler\Exp.267\24h	1	0.0	1.0	1.0	0.0	1.0	7
2	8	K136Q_I_02.czi	\\hih-fileserver.neurologie.uni-tuebingen.de\HIH\Public\Jorge\Immunofluorescence\Cell profiler\Exp.267\24h	5	0.25464790894703254	1.0	1.0	4.0	0.7142857142857143	8
2	9	K136Q_I_02.czi	\\hih-fileserver.neurologie.uni-tuebingen.de\HIH\Public\Jorge\Immunofluorescence\Cell profiler\Exp.267\24h	3	0.309207662451413	1.0	1.0	3.414213562373095	1.0	9
2	10	K136Q_I_02.czi	\\hih-fileserver.neurologie.uni-tuebingen.de\HIH\Public\Jorge\Immunofluorescence\Cell profiler\Exp.267\24h	11	0.6746348998939921	1.4142135623730951	1.112967335192662	9.65685424949238	1.0	10
2	11	K136Q_I_02.czi	\\hih-fileserver.neurologie.uni-tuebingen.de\HIH\Public\Jorge\Immunofluorescence\Cell profiler\Exp.267\24h	3	0.309207662451413	1.0	1.0	3.414213562373095	1.0	11
2	12	K136Q_I_02.czi	\\hih-fileserver.neurologie.uni-tuebingen.de\HIH\Public\Jorge\Immunofluorescence\Cell profiler\Exp.267\24h	1	0.0	1.0	1.0	0.0	1.0	12
2	13	K136Q_I_02.czi	\\hih-fileserver.neurologie.uni-tuebingen.de\HIH\Public\Jorge\Immunofluorescence\Cell profiler\Exp.267\24h	6	0.5168631413744181	1.4142135623730951	1.0690355937288492	6.242640687119286	1.0	13
2	14	K136Q_I_02.czi	\\hih-fileserver.neurologie.uni-tuebingen.de\HIH\Public\Jorge\Immunofluorescence\Cell profiler\Exp.267\24h	6	0.477464829275686	1.0	1.0	6.0	1.0	14
2	15	K136Q_I_02.czi	\\hih-fileserver.neurologie.uni-tuebingen.de\HIH\Public\Jorge\Immunofluorescence\Cell profiler\Exp.267\24h	2	0.0	1.0	1.0	0.0	1.0	15
2	16	K136Q_I_02.czi	\\hih-fileserver.neurologie.uni-tuebingen.de\HIH\Public\Jorge\Immunofluorescence\Cell profiler\Exp.267\24h	3	0.309207662451413	1.0	1.0	3.414213562373095	1.0	16
2	17	K136Q_I_02.czi	\\hih-fileserver.neurologie.uni-tuebingen.de\HIH\Public\Jorge\Immunofluorescence\Cell profiler\Exp.267\24h	55	1.112402857428801	3.1622776601683795	1.6282876542411593	27.72792206135785	0.8870967741935484	17
2	18	K136Q_I_02.czi	\\hih-fileserver.neurologie.uni-tuebingen.de\HIH\Public\Jorge\Immunofluorescence\Cell profiler\Exp.267\24h	8	0.5468022991227088	1.4142135623730951	1.051776695296637	7.414213562373095	1.0	18
2	19	K136Q_I_02.czi	\\hih-fileserver.neurologie.uni-tuebingen.de\HIH\Public\Jorge\Immunofluorescence\Cell profiler\Exp.267\24h	16	0.796749338020094	2.0	1.2026650429449552	12.65685424949238	0.8888888888888888	19
2	20	K136Q_I_02.czi	\\hih-fileserver.neurologie.uni-tuebingen.de\HIH\Public\Jorge\Immunofluorescence\Cell profiler\Exp.267\24h	20	0.9037497458904548	2.23606797749979	1.2739354332309538	15.071067811865476	0.8333333333333334	20
2	21	K136Q_I_02.czi	\\hih-fileserver.neurologie.uni-tuebingen.de\HIH\Public\Jorge\Immunofluorescence\Cell profiler\Exp.267\24h	1	0.0	1.0	1.0	0.0	1.0	21
2	22	K136Q_I_02.czi	\\hih-fileserver.neurologie.uni-tuebingen.de\HIH\Public\Jorge\Immunofluorescence\Cell profiler\Exp.267\24h	15	0.7208777308044718	2.0	1.1771236166328256	11.65685424949238	1.0	22
2	23	K136Q_I_02.czi	\\hih-fileserver.neurologie.uni-tuebingen.de\HIH\Public\Jorge\Immunofluorescence\Cell profiler\Exp.267\24h	11	0.6746348998939921	1.4142135623730951	1.1129673351926623	9.65685424949238	1.0	23
2	24	K136Q_I_02.czi	\\hih-fileserver.neurologie.uni-tuebingen.de\HIH\Public\Jorge\Immunofluorescence\Cell profiler\Exp.267\24h	5	0.43153209248335733	1.0	1.0	5.207106781186548	1.0	24
2	25	K136Q_I_02.czi	\\hih-fileserver.neurologie.uni-tuebingen.de\HIH\Public\Jorge\Immunofluorescence\Cell profiler\Exp.267\24h	5	0.43153209248335733	1.0	1.0	5.207106781186548	1.0	25
2	26	K136Q_I_02.czi	\\hih-fileserver.neurologie.uni-tuebingen.de\HIH\Public\Jorge\Immunofluorescence\Cell profiler\Exp.267\24h	10	0.6202357696493015	1.4142135623730951	1.082842712474619	8.82842712474619	1.0	26
2	27	K136Q_I_02.czi	\\hih-fileserver.neurologie.uni-tuebingen.de\HIH\Public\Jorge\Immunofluorescence\Cell profiler\Exp.267\24h	42	1.1200650778388384	3.0	1.482489359966748	24.31370849898476	0.84	27
2	28	K136Q_I_02.czi	\\hih-fileserver.neurologie.uni-tuebingen.de\HIH\Public\Jorge\Immunofluorescence\Cell profiler\Exp.267\24h	4	0.3183098861837907	1.0	1.0	4.0	1.0	28
2	29	K136Q_I_02.czi	\\hih-fileserver.neurologie.uni-tuebingen.de\HIH\Public\Jorge\Immunofluorescence\Cell profiler\Exp.267\24h	3	0.309207662451413	1.0	1.0	3.414213562373095	1.0	29
2	30	K136Q_I_02.czi	\\hih-fileserver.neurologie.uni-tuebingen.de\HIH\Public\Jorge\Immunofluorescence\Cell profiler\Exp.267\24h	8	0.5468022991227088	1.4142135623730951	1.051776695296637	7.414213562373095	1.0	30
2	31	K136Q_I_02.czi	\\hih-fileserver.neurologie.uni-tuebingen.de\HIH\Public\Jorge\Immunofluorescence\Cell profiler\Exp.267\24h	55	1.1458863599580724	3.605551275463989	1.6295311454298527	28.14213562373095	0.8870967741935484	31
2	32	K136Q_I_02.czi	\\hih-fileserver.neurologie.uni-tuebingen.de\HIH\Public\Jorge\Immunofluorescence\Cell profiler\Exp.267\24h	3	0.309207662451413	1.0	1.0	3.414213562373095	1.0	32
2	33	K136Q_I_02.czi	\\hih-fileserver.neurologie.uni-tuebingen.de\HIH\Public\Jorge\Immunofluorescence\Cell profiler\Exp.267\24h	29	0.8791716833325177	2.8284271247461903	1.4024894472881728	17.899494936611667	0.9354838709677419	33
2	34	K136Q_I_02.czi	\\hih-fileserver.neurologie.uni-tuebingen.de\HIH\Public\Jorge\Immunofluorescence\Cell profiler\Exp.267\24h	14	0.6664888011383326	2.0	1.2020305089104422	10.82842712474619	1.0	34
2	35	K136Q_I_02.czi	\\hih-fileserver.neurologie.uni-tuebingen.de\HIH\Public\Jorge\Immunofluorescence\Cell profiler\Exp.267\24h	9	0.595563117403313	1.0	1.0	8.207106781186548	0.9	35
2	36	K136Q_I_02.czi	\\hih-fileserver.neurologie.uni-tuebingen.de\HIH\Public\Jorge\Immunofluorescence\Cell profiler\Exp.267\24h	4	0.42487609137905596	1.0	1.0	4.621320343559642	1.0	36
2	37	K136Q_I_02.czi	\\hih-fileserver.neurologie.uni-tuebingen.de\HIH\Public\Jorge\Immunofluorescence\Cell profiler\Exp.267\24h	23	0.8113776709510135	2.23606797749979	1.3307695160483057	15.31370849898476	0.9583333333333334	37
2	38	K136Q_I_02.czi	\\hih-fileserver.neurologie.uni-tuebingen.de\HIH\Public\Jorge\Immunofluorescence\Cell profiler\Exp.267\24h	3	0.309207662451413	1.0	1.0	3.414213562373095	1.0	38
2	39	K136Q_I_02.czi	\\hih-fileserver.neurologie.uni-tuebingen.de\HIH\Public\Jorge\Immunofluorescence\Cell profiler\Exp.267\24h	3	0.309207662451413	1.0	1.0	3.414213562373095	1.0	39
2	40	K136Q_I_02.czi	\\hih-fileserver.neurologie.uni-tuebingen.de\HIH\Public\Jorge\Immunofluorescence\Cell profiler\Exp.267\24h	1	0.0	1.0	1.0	0.0	1.0	40
2	41	K136Q_I_02.czi	\\hih-fileserver.neurologie.uni-tuebingen.de\HIH\Public\Jorge\Immunofluorescence\Cell profiler\Exp.267\24h	57	1.1521889559274026	3.0	1.6373517231727963	28.727922061357855	0.890625	41
2	42	K136Q_I_02.czi	\\hih-fileserver.neurologie.uni-tuebingen.de\HIH\Public\Jorge\Immunofluorescence\Cell profiler\Exp.267\24h	4	0.3183098861837907	1.0	1.0	4.0	1.0	42
2	43	K136Q_I_02.czi	\\hih-fileserver.neurologie.uni-tuebingen.de\HIH\Public\Jorge\Immunofluorescence\Cell profiler\Exp.267\24h	5	0.43153209248335733	1.0	1.0	5.207106781186548	1.0	43
2	44	K136Q_I_02.czi	\\hih-fileserver.neurologie.uni-tuebingen.de\HIH\Public\Jorge\Immunofluorescence\Cell profiler\Exp.267\24h	2	0.0	1.0	1.0	0.0	1.0	44
2	45	K136Q_I_02.czi	\\hih-fileserver.neurologie.uni-tuebingen.de\HIH\Public\Jorge\Immunofluorescence\Cell profiler\Exp.267\24h	2	0.0	1.0	1.0	0.0	1.0	45
2	46	K136Q_I_02.czi	\\hih-fileserver.neurologie.uni-tuebingen.de\HIH\Public\Jorge\Immunofluorescence\Cell profiler\Exp.267\24h	1	0.0	1.0	1.0	0.0	1.0	46
2	47	K136Q_I_02.czi	\\hih-fileserver.neurologie.uni-tuebingen.de\HIH\Public\Jorge\Immunofluorescence\Cell profiler\Exp.267\24h	5	0.43153209248335733	1.0	1.0	5.207106781186548	1.0	47
2	48	K136Q_I_02.czi	\\hih-fileserver.neurologie.uni-tuebingen.de\HIH\Public\Jorge\Immunofluorescence\Cell profiler\Exp.267\24h	1	0.0	1.0	1.0	0.0	1.0	48
2	49	K136Q_I_02.czi	\\hih-fileserver.neurologie.uni-tuebingen.de\HIH\Public\Jorge\Immunofluorescence\Cell profiler\Exp.267\24h	3	0.309207662451413	1.0	1.0	3.414213562373095	1.0	49
2	50	K136Q_I_02.czi	\\hih-fileserver.neurologie.uni-tuebingen.de\HIH\Public\Jorge\Immunofluorescence\Cell profiler\Exp.267\24h	7	0.5300702784881366	1.4142135623730951	1.0591733660532994	6.82842712474619	1.0	50
2	51	K136Q_I_02.czi	\\hih-fileserver.neurologie.uni-tuebingen.de\HIH\Public\Jorge\Immunofluorescence\Cell profiler\Exp.267\24h	7	0.5300702784881366	1.4142135623730951	1.0591733660532994	6.82842712474619	1.0	51
2	52	K136Q_I_02.czi	\\hih-fileserver.neurologie.uni-tuebingen.de\HIH\Public\Jorge\Immunofluorescence\Cell profiler\Exp.267\24h	1	0.0	1.0	1.0	0.0	1.0	52
2	53	K136Q_I_02.czi	\\hih-fileserver.neurologie.uni-tuebingen.de\HIH\Public\Jorge\Immunofluorescence\Cell profiler\Exp.267\24h	2	0.0	1.0	1.0	0.0	1.0	53
2	54	K136Q_I_02.czi	\\hih-fileserver.neurologie.uni-tuebingen.de\HIH\Public\Jorge\Immunofluorescence\Cell profiler\Exp.267\24h	2	0.0	1.0	1.0	0.0	1.0	54
2	55	K136Q_I_02.czi	\\hih-fileserver.neurologie.uni-tuebingen.de\HIH\Public\Jorge\Immunofluorescence\Cell profiler\Exp.267\24h	1	0.0	1.0	1.0	0.0	1.0	55
2	56	K136Q_I_02.czi	\\hih-fileserver.neurologie.uni-tuebingen.de\HIH\Public\Jorge\Immunofluorescence\Cell profiler\Exp.267\24h	13	0.7177571704566658	2.0	1.1406482403650917	10.82842712474619	1.0	56
2	57	K136Q_I_02.czi	\\hih-fileserver.neurologie.uni-tuebingen.de\HIH\Public\Jorge\Immunofluorescence\Cell profiler\Exp.267\24h	14	0.6966924787727198	2.0	1.1897753035351701	11.071067811865476	1.0	57
2	58	K136Q_I_02.czi	\\hih-fileserver.neurologie.uni-tuebingen.de\HIH\Public\Jorge\Immunofluorescence\Cell profiler\Exp.267\24h	8	0.49237304529448433	1.4142135623730951	1.051776695296637	7.035533905932738	0.8888888888888888	58
2	59	K136Q_I_02.czi	\\hih-fileserver.neurologie.uni-tuebingen.de\HIH\Public\Jorge\Immunofluorescence\Cell profiler\Exp.267\24h	38	0.9513155219899524	3.1622776601683795	1.5392454179215203	21.31370849898476	0.8837209302325582	59
2	60	K136Q_I_02.czi	\\hih-fileserver.neurologie.uni-tuebingen.de\HIH\Public\Jorge\Immunofluorescence\Cell profiler\Exp.267\24h	12	0.7531247882420455	2.0	1.1523689270621824	10.65685424949238	0.8571428571428571	60
2	61	K136Q_I_02.czi	\\hih-fileserver.neurologie.uni-tuebingen.de\HIH\Public\Jorge\Immunofluorescence\Cell profiler\Exp.267\24h	4	0.3183098861837907	1.0	1.0	4.0	1.0	61
2	62	K136Q_I_02.czi	\\hih-fileserver.neurologie.uni-tuebingen.de\HIH\Public\Jorge\Immunofluorescence\Cell profiler\Exp.267\24h	2	0.0	1.0	1.0	0.0	1.0	62
2	63	K136Q_I_02.czi	\\hih-fileserver.neurologie.uni-tuebingen.de\HIH\Public\Jorge\Immunofluorescence\Cell profiler\Exp.267\24h	21	0.9579382146098379	2.23606797749979	1.2527207518745365	15.899494936611664	0.875	63
2	64	K136Q_I_02.czi	\\hih-fileserver.neurologie.uni-tuebingen.de\HIH\Public\Jorge\Immunofluorescence\Cell profiler\Exp.267\24h	17	0.7703499122204635	2.0	1.2596596213160645	12.82842712474619	0.9444444444444444	64
2	65	K136Q_I_02.czi	\\hih-fileserver.neurologie.uni-tuebingen.de\HIH\Public\Jorge\Immunofluorescence\Cell profiler\Exp.267\24h	23	0.8481473654624414	2.23606797749979	1.29969227073879	15.65685424949238	0.9583333333333334	65
2	66	K136Q_I_02.czi	\\hih-fileserver.neurologie.uni-tuebingen.de\HIH\Public\Jorge\Immunofluorescence\Cell profiler\Exp.267\24h	39	0.9785741218825271	3.0	1.50293004048027	21.899494936611664	0.9069767441860465	66
2	67	K136Q_I_02.czi	\\hih-fileserver.neurologie.uni-tuebingen.de\HIH\Public\Jorge\Immunofluorescence\Cell profiler\Exp.267\24h	23	0.8038642675296891	2.8284271247461903	1.350915991820238	15.242640687119284	0.92	67
2	68	K136Q_I_02.czi	\\hih-fileserver.neurologie.uni-tuebingen.de\HIH\Public\Jorge\Immunofluorescence\Cell profiler\Exp.267\24h	72	1.0435758607735188	4.0	1.8463256029771924	30.727922061357855	0.9230769230769231	68
2	69	K136Q_I_02.czi	\\hih-fileserver.neurologie.uni-tuebingen.de\HIH\Public\Jorge\Immunofluorescence\Cell profiler\Exp.267\24h	61	1.1209902380397405	3.605551275463989	1.7114334464955334	29.31370849898476	0.9242424242424242	69
2	70	K136Q_I_02.czi	\\hih-fileserver.neurologie.uni-tuebingen.de\HIH\Public\Jorge\Immunofluorescence\Cell profiler\Exp.267\24h	1	0.0	1.0	1.0	0.0	1.0	70
2	71	K136Q_I_02.czi	\\hih-fileserver.neurologie.uni-tuebingen.de\HIH\Public\Jorge\Immunofluorescence\Cell profiler\Exp.267\24h	8	0.5468022991227088	1.4142135623730951	1.051776695296637	7.414213562373095	1.0	71
2	72	K136Q_I_02.czi	\\hih-fileserver.neurologie.uni-tuebingen.de\HIH\Public\Jorge\Immunofluorescence\Cell profiler\Exp.267\24h	4	0.2046241954335606	1.0	1.0	3.2071067811865475	0.8	72
2	73	K136Q_I_02.czi	\\hih-fileserver.neurologie.uni-tuebingen.de\HIH\Public\Jorge\Immunofluorescence\Cell profiler\Exp.267\24h	5	0.43153209248335733	1.0	1.0	5.207106781186548	1.0	73
2	74	K136Q_I_02.czi	\\hih-fileserver.neurologie.uni-tuebingen.de\HIH\Public\Jorge\Immunofluorescence\Cell profiler\Exp.267\24h	35	1.0733923139384767	2.8284271247461903	1.4024687866780032	21.727922061357855	0.8536585365853658	74
2	75	K136Q_I_02.czi	\\hih-fileserver.neurologie.uni-tuebingen.de\HIH\Public\Jorge\Immunofluorescence\Cell profiler\Exp.267\24h	26	0.8704342430829777	2.8284271247461903	1.3738980519899369	16.863961030678926	0.9629629629629629	75
2	76	K136Q_I_02.czi	\\hih-fileserver.neurologie.uni-tuebingen.de\HIH\Public\Jorge\Immunofluorescence\Cell profiler\Exp.267\24h	5	0.43153209248335733	1.0	1.0	5.207106781186548	1.0	76
2	77	K136Q_I_02.czi	\\hih-fileserver.neurologie.uni-tuebingen.de\HIH\Public\Jorge\Immunofluorescence\Cell profiler\Exp.267\24h	50	0.973184936586037	3.605551275463989	1.6680802589169406	24.727922061357855	0.9433962264150944	77
2	78	K136Q_I_02.czi	\\hih-fileserver.neurologie.uni-tuebingen.de\HIH\Public\Jorge\Immunofluorescence\Cell profiler\Exp.267\24h	33	0.9155657946957619	2.8284271247461903	1.467960566772022	19.485281374238568	0.8918918918918919	78
2	79	K136Q_I_02.czi	\\hih-fileserver.neurologie.uni-tuebingen.de\HIH\Public\Jorge\Immunofluorescence\Cell profiler\Exp.267\24h	29	1.023583986046057	2.23606797749979	1.323159685917629	19.31370849898476	0.90625	79
2	80	K136Q_I_02.czi	\\hih-fileserver.neurologie.uni-tuebingen.de\HIH\Public\Jorge\Immunofluorescence\Cell profiler\Exp.267\24h	4	0.42487609137905596	1.0	1.0	4.621320343559642	1.0	80
2	81	K136Q_I_02.czi	\\hih-fileserver.neurologie.uni-tuebingen.de\HIH\Public\Jorge\Immunofluorescence\Cell profiler\Exp.267\24h	2	0.0	1.0	1.0	0.0	1.0	81
2	82	K136Q_I_02.czi	\\hih-fileserver.neurologie.uni-tuebingen.de\HIH\Public\Jorge\Immunofluorescence\Cell profiler\Exp.267\24h	18	0.927622987354239	2.0	1.2031585694162432	14.48528137423857	0.8571428571428571	82
2	83	K136Q_I_02.czi	\\hih-fileserver.neurologie.uni-tuebingen.de\HIH\Public\Jorge\Immunofluorescence\Cell profiler\Exp.267\24h	6	0.5168631413744181	1.4142135623730951	1.0690355937288492	6.242640687119286	1.0	83
2	84	K136Q_I_02.czi	\\hih-fileserver.neurologie.uni-tuebingen.de\HIH\Public\Jorge\Immunofluorescence\Cell profiler\Exp.267\24h	4	0.3183098861837907	1.0	1.0	4.0	1.0	84
2	85	K136Q_I_02.czi	\\hih-fileserver.neurologie.uni-tuebingen.de\HIH\Public\Jorge\Immunofluorescence\Cell profiler\Exp.267\24h	10	0.6202357696493015	1.4142135623730951	1.0414213562373096	8.82842712474619	0.9090909090909091	85
2	86	K136Q_I_02.czi	\\hih-fileserver.neurologie.uni-tuebingen.de\HIH\Public\Jorge\Immunofluorescence\Cell profiler\Exp.267\24h	9	0.6007314423370597	1.4142135623730951	1.0920474583051323	8.242640687119284	1.0	86
2	87	K136Q_I_02.czi	\\hih-fileserver.neurologie.uni-tuebingen.de\HIH\Public\Jorge\Immunofluorescence\Cell profiler\Exp.267\24h	17	0.7016029743359026	2.0	1.249567099242311	12.242640687119284	1.0	87
2	88	K136Q_I_02.czi	\\hih-fileserver.neurologie.uni-tuebingen.de\HIH\Public\Jorge\Immunofluorescence\Cell profiler\Exp.267\24h	28	0.8282348101377135	2.8284271247461903	1.4061296747004017	17.071067811865476	0.9333333333333333	88
2	89	K136Q_I_02.czi	\\hih-fileserver.neurologie.uni-tuebingen.de\HIH\Public\Jorge\Immunofluorescence\Cell profiler\Exp.267\24h	41	0.9308387988638677	3.0	1.5388531766670634	21.899494936611667	0.9761904761904762	89
2	90	K136Q_I_02.czi	\\hih-fileserver.neurologie.uni-tuebingen.de\HIH\Public\Jorge\Immunofluorescence\Cell profiler\Exp.267\24h	3	0.309207662451413	1.0	1.0	3.414213562373095	1.0	90
2	91	K136Q_I_02.czi	\\hih-fileserver.neurologie.uni-tuebingen.de\HIH\Public\Jorge\Immunofluorescence\Cell profiler\Exp.267\24h	27	0.8589101734761474	2.8284271247461903	1.3841344774670832	17.071067811865476	0.9642857142857143	91
2	92	K136Q_I_02.czi	\\hih-fileserver.neurologie.uni-tuebingen.de\HIH\Public\Jorge\Immunofluorescence\Cell profiler\Exp.267\24h	6	0.477464829275686	1.0	1.0	6.0	1.0	92
2	93	K136Q_I_02.czi	\\hih-fileserver.neurologie.uni-tuebingen.de\HIH\Public\Jorge\Immunofluorescence\Cell profiler\Exp.267\24h	7	0.5300702784881366	1.4142135623730951	1.0591733660532994	6.82842712474619	1.0	93
2	94	K136Q_I_02.czi	\\hih-fileserver.neurologie.uni-tuebingen.de\HIH\Public\Jorge\Immunofluorescence\Cell profiler\Exp.267\24h	74	1.1109841799614373	4.123105625617661	1.9066486003183358	32.14213562373095	0.9135802469135802	94
2	95	K136Q_I_02.czi	\\hih-fileserver.neurologie.uni-tuebingen.de\HIH\Public\Jorge\Immunofluorescence\Cell profiler\Exp.267\24h	12	0.6957172405156791	1.4142135623730951	1.1035533905932737	10.242640687119284	0.9230769230769231	95
2	96	K136Q_I_02.czi	\\hih-fileserver.neurologie.uni-tuebingen.de\HIH\Public\Jorge\Immunofluorescence\Cell profiler\Exp.267\24h	55	1.0986789536349146	3.1622776601683795	1.6474731067349875	27.556349186104047	0.9322033898305084	96
2	97	K136Q_I_02.czi	\\hih-fileserver.neurologie.uni-tuebingen.de\HIH\Public\Jorge\Immunofluorescence\Cell profiler\Exp.267\24h	12	0.6957172405156791	2.0	1.1523689270621826	10.242640687119284	1.0	97
2	98	K136Q_I_02.czi	\\hih-fileserver.neurologie.uni-tuebingen.de\HIH\Public\Jorge\Immunofluorescence\Cell profiler\Exp.267\24h	14	0.8519464688364532	1.4142135623730951	1.0591733660532994	12.242640687119284	0.8235294117647058	98
2	99	K136Q_I_02.czi	\\hih-fileserver.neurologie.uni-tuebingen.de\HIH\Public\Jorge\Immunofluorescence\Cell profiler\Exp.267\24h	32	0.9847460905889688	2.23606797749979	1.3810464158355606	19.899494936611667	0.9142857142857143	99
2	100	K136Q_I_02.czi	\\hih-fileserver.neurologie.uni-tuebingen.de\HIH\Public\Jorge\Immunofluorescence\Cell profiler\Exp.267\24h	2	0.0	1.0	1.0	0.0	1.0	100
2	101	K136Q_I_02.czi	\\hih-fileserver.neurologie.uni-tuebingen.de\HIH\Public\Jorge\Immunofluorescence\Cell profiler\Exp.267\24h	29	0.8554976133093813	2.8284271247461903	1.4123247354909707	17.65685424949238	0.9666666666666667	101
2	102	K136Q_I_02.czi	\\hih-fileserver.neurologie.uni-tuebingen.de\HIH\Public\Jorge\Immunofluorescence\Cell profiler\Exp.267\24h	1	0.0	1.0	1.0	0.0	1.0	102
2	103	K136Q_I_02.czi	\\hih-fileserver.neurologie.uni-tuebingen.de\HIH\Public\Jorge\Immunofluorescence\Cell profiler\Exp.267\24h	14	0.6164744178333676	2.0	1.1010152544552212	10.414213562373096	0.875	103
2	104	K136Q_I_02.czi	\\hih-fileserver.neurologie.uni-tuebingen.de\HIH\Public\Jorge\Immunofluorescence\Cell profiler\Exp.267\24h	58	1.3780725280217716	3.0	1.5513677544952116	31.692388155425114	0.7945205479452054	104
2	105	K136Q_I_02.czi	\\hih-fileserver.neurologie.uni-tuebingen.de\HIH\Public\Jorge\Immunofluorescence\Cell profiler\Exp.267\24h	9	0.6007314423370597	1.4142135623730951	1.0920474583051323	8.242640687119284	1.0	105
2	106	K136Q_I_02.czi	\\hih-fileserver.neurologie.uni-tuebingen.de\HIH\Public\Jorge\Immunofluorescence\Cell profiler\Exp.267\24h	14	0.7723689972905055	2.0	1.1601886205085203	11.65685424949238	0.9333333333333333	106
2	107	K136Q_I_02.czi	\\hih-fileserver.neurologie.uni-tuebingen.de\HIH\Public\Jorge\Immunofluorescence\Cell profiler\Exp.267\24h	35	0.9541265012786456	2.8284271247461903	1.4628588004673553	20.485281374238568	0.9459459459459459	107
2	108	K136Q_I_02.czi	\\hih-fileserver.neurologie.uni-tuebingen.de\HIH\Public\Jorge\Immunofluorescence\Cell profiler\Exp.267\24h	18	0.8753298583013055	2.23606797749979	1.183729766075848	14.071067811865476	0.8571428571428571	108
2	109	K136Q_I_02.czi	\\hih-fileserver.neurologie.uni-tuebingen.de\HIH\Public\Jorge\Immunofluorescence\Cell profiler\Exp.267\24h	2	0.0	1.0	1.0	0.0	1.0	109
2	110	K136Q_I_02.czi	\\hih-fileserver.neurologie.uni-tuebingen.de\HIH\Public\Jorge\Immunofluorescence\Cell profiler\Exp.267\24h	9	0.5658842421045168	2.0	1.1111111111111112	8.0	1.0	110
2	111	K136Q_I_02.czi	\\hih-fileserver.neurologie.uni-tuebingen.de\HIH\Public\Jorge\Immunofluorescence\Cell profiler\Exp.267\24h	18	0.8753298583013055	2.0	1.2031585694162432	14.071067811865476	0.9	111
2	112	K136Q_I_02.czi	\\hih-fileserver.neurologie.uni-tuebingen.de\HIH\Public\Jorge\Immunofluorescence\Cell profiler\Exp.267\24h	3	0.309207662451413	1.0	1.0	3.414213562373095	1.0	112
2	113	K136Q_I_02.czi	\\hih-fileserver.neurologie.uni-tuebingen.de\HIH\Public\Jorge\Immunofluorescence\Cell profiler\Exp.267\24h	5	0.43153209248335733	1.0	1.0	5.207106781186548	1.0	113
2	114	K136Q_I_02.czi	\\hih-fileserver.neurologie.uni-tuebingen.de\HIH\Public\Jorge\Immunofluorescence\Cell profiler\Exp.267\24h	88	1.1971453483932735	4.123105625617661	1.8881031919271785	36.384776310850235	0.88	114
2	115	K136Q_I_02.czi	\\hih-fileserver.neurologie.uni-tuebingen.de\HIH\Public\Jorge\Immunofluorescence\Cell profiler\Exp.267\24h	73	1.2888420073761977	3.1622776601683795	1.6756958563362079	34.384776310850235	0.8390804597701149	115
2	116	K136Q_I_02.czi	\\hih-fileserver.neurologie.uni-tuebingen.de\HIH\Public\Jorge\Immunofluorescence\Cell profiler\Exp.267\24h	9	0.546802299122709	1.4142135623730951	1.0920474583051323	7.8639610306789285	0.9	116
2	117	K136Q_I_02.czi	\\hih-fileserver.neurologie.uni-tuebingen.de\HIH\Public\Jorge\Immunofluorescence\Cell profiler\Exp.267\24h	5	0.5092958178940652	1.4142135623730951	1.082842712474619	5.656854249492381	1.0	117
2	118	K136Q_I_02.czi	\\hih-fileserver.neurologie.uni-tuebingen.de\HIH\Public\Jorge\Immunofluorescence\Cell profiler\Exp.267\24h	75	1.2975799154480492	3.605551275463989	1.7542691669219677	34.970562748477136	0.8333333333333334	118
2	119	K136Q_I_02.czi	\\hih-fileserver.neurologie.uni-tuebingen.de\HIH\Public\Jorge\Immunofluorescence\Cell profiler\Exp.267\24h	6	0.477464829275686	1.0	1.0	6.0	1.0	119
2	120	K136Q_I_02.czi	\\hih-fileserver.neurologie.uni-tuebingen.de\HIH\Public\Jorge\Immunofluorescence\Cell profiler\Exp.267\24h	11	0.6411587049406146	2.0	1.128564869306645	9.414213562373096	1.0	120
2	121	K136Q_I_02.czi	\\hih-fileserver.neurologie.uni-tuebingen.de\HIH\Public\Jorge\Immunofluorescence\Cell profiler\Exp.267\24h	7	0.5300702784881366	1.4142135623730951	1.0591733660532994	6.82842712474619	1.0	121
2	122	K136Q_I_02.czi	\\hih-fileserver.neurologie.uni-tuebingen.de\HIH\Public\Jorge\Immunofluorescence\Cell profiler\Exp.267\24h	1	0.0	1.0	1.0	0.0	1.0	122
2	123	K136Q_I_02.czi	\\hih-fileserver.neurologie.uni-tuebingen.de\HIH\Public\Jorge\Immunofluorescence\Cell profiler\Exp.267\24h	28	0.8282348101377135	2.8284271247461903	1.4061296747004017	17.071067811865476	0.9655172413793104	123
2	124	K136Q_I_02.czi	\\hih-fileserver.neurologie.uni-tuebingen.de\HIH\Public\Jorge\Immunofluorescence\Cell profiler\Exp.267\24h	50	1.2236431431716817	3.0	1.4960236835169796	27.727922061357855	0.8928571428571429	124
2	125	K136Q_I_02.czi	\\hih-fileserver.neurologie.uni-tuebingen.de\HIH\Public\Jorge\Immunofluorescence\Cell profiler\Exp.267\24h	4	0.3183098861837907	1.0	1.0	4.0	1.0	125
2	126	K136Q_I_02.czi	\\hih-fileserver.neurologie.uni-tuebingen.de\HIH\Public\Jorge\Immunofluorescence\Cell profiler\Exp.267\24h	8	0.7042505752647835	1.0	1.0	8.414213562373096	0.8	126
2	127	K136Q_I_02.czi	\\hih-fileserver.neurologie.uni-tuebingen.de\HIH\Public\Jorge\Immunofluorescence\Cell profiler\Exp.267\24h	38	0.9730988501675186	3.1622776601683795	1.5253542588425617	21.556349186104047	0.9047619047619048	127
2	128	K136Q_I_02.czi	\\hih-fileserver.neurologie.uni-tuebingen.de\HIH\Public\Jorge\Immunofluorescence\Cell profiler\Exp.267\24h	72	1.2445348131219878	4.0	1.7230276900782435	33.55634918610404	0.8674698795180723	128
2	129	K136Q_I_02.czi	\\hih-fileserver.neurologie.uni-tuebingen.de\HIH\Public\Jorge\Immunofluorescence\Cell profiler\Exp.267\24h	1	0.0	1.0	1.0	0.0	1.0	129
2	130	K136Q_I_02.czi	\\hih-fileserver.neurologie.uni-tuebingen.de\HIH\Public\Jorge\Immunofluorescence\Cell profiler\Exp.267\24h	58	1.3129953649184443	3.605551275463989	1.6062305561849612	30.935028842544405	0.8529411764705882	130
2	131	K136Q_I_02.czi	\\hih-fileserver.neurologie.uni-tuebingen.de\HIH\Public\Jorge\Immunofluorescence\Cell profiler\Exp.267\24h	9	0.7495385712094021	1.0	1.0	9.207106781186548	1.0	131
2	132	K136Q_I_02.czi	\\hih-fileserver.neurologie.uni-tuebingen.de\HIH\Public\Jorge\Immunofluorescence\Cell profiler\Exp.267\24h	26	0.9319552957653223	2.23606797749979	1.326104179408426	17.44974746830583	0.9285714285714286	132
2	133	K136Q_I_02.czi	\\hih-fileserver.neurologie.uni-tuebingen.de\HIH\Public\Jorge\Immunofluorescence\Cell profiler\Exp.267\24h	52	1.0129691409481543	3.605551275463989	1.6658502499738825	25.727922061357855	0.9122807017543859	133
2	134	K136Q_I_02.czi	\\hih-fileserver.neurologie.uni-tuebingen.de\HIH\Public\Jorge\Immunofluorescence\Cell profiler\Exp.267\24h	18	0.8245537665371013	2.0	1.2357022603955157	13.65685424949238	0.9473684210526315	134
2	135	K136Q_I_02.czi	\\hih-fileserver.neurologie.uni-tuebingen.de\HIH\Public\Jorge\Immunofluorescence\Cell profiler\Exp.267\24h	24	0.993937546975862	2.23606797749979	1.2556484547546438	17.31370849898476	0.9230769230769231	135
2	136	K136Q_I_02.czi	\\hih-fileserver.neurologie.uni-tuebingen.de\HIH\Public\Jorge\Immunofluorescence\Cell profiler\Exp.267\24h	23	0.9402753010493109	2.23606797749979	1.274223295189794	16.485281374238568	0.8846153846153846	136
2	137	K136Q_I_02.czi	\\hih-fileserver.neurologie.uni-tuebingen.de\HIH\Public\Jorge\Immunofluorescence\Cell profiler\Exp.267\24h	18	1.060121965372738	1.4142135623730951	1.1150593228814154	15.485281374238571	0.8181818181818182	137
2	138	K136Q_I_02.czi	\\hih-fileserver.neurologie.uni-tuebingen.de\HIH\Public\Jorge\Immunofluorescence\Cell profiler\Exp.267\24h	22	1.0798493506979003	2.0	1.1850485369029762	17.27817459305202	0.8461538461538461	138
2	139	K136Q_I_02.czi	\\hih-fileserver.neurologie.uni-tuebingen.de\HIH\Public\Jorge\Immunofluorescence\Cell profiler\Exp.267\24h	3	0.309207662451413	1.0	1.0	3.414213562373095	1.0	139
2	140	K136Q_I_02.czi	\\hih-fileserver.neurologie.uni-tuebingen.de\HIH\Public\Jorge\Immunofluorescence\Cell profiler\Exp.267\24h	15	0.7951500375806897	2.0	1.1885618083164127	12.242640687119284	0.9375	140
2	141	K136Q_I_02.czi	\\hih-fileserver.neurologie.uni-tuebingen.de\HIH\Public\Jorge\Immunofluorescence\Cell profiler\Exp.267\24h	3	0.309207662451413	1.0	1.0	3.414213562373095	1.0	141
2	142	K136Q_I_02.czi	\\hih-fileserver.neurologie.uni-tuebingen.de\HIH\Public\Jorge\Immunofluorescence\Cell profiler\Exp.267\24h	72	1.1418448516270328	4.123105625617661	1.8432369164250322	32.14213562373095	0.9230769230769231	142
2	143	K136Q_I_02.czi	\\hih-fileserver.neurologie.uni-tuebingen.de\HIH\Public\Jorge\Immunofluorescence\Cell profiler\Exp.267\24h	36	1.0041663843227273	2.8284271247461903	1.4010034998293674	21.31370849898476	0.8372093023255814	143
2	144	K136Q_I_02.czi	\\hih-fileserver.neurologie.uni-tuebingen.de\HIH\Public\Jorge\Immunofluorescence\Cell profiler\Exp.267\24h	14	0.7723689972905055	2.0	1.1601886205085203	11.65685424949238	0.875	144
2	145	K136Q_I_02.czi	\\hih-fileserver.neurologie.uni-tuebingen.de\HIH\Public\Jorge\Immunofluorescence\Cell profiler\Exp.267\24h	4	0.3183098861837907	1.0	1.0	4.0	1.0	145
2	146	K136Q_I_02.czi	\\hih-fileserver.neurologie.uni-tuebingen.de\HIH\Public\Jorge\Immunofluorescence\Cell profiler\Exp.267\24h	16	0.8497521827581119	2.0	1.166053390593274	13.071067811865474	0.8888888888888888	146
2	147	K136Q_I_02.czi	\\hih-fileserver.neurologie.uni-tuebingen.de\HIH\Public\Jorge\Immunofluorescence\Cell profiler\Exp.267\24h	27	1.0071136980836883	2.23606797749979	1.3381107483145172	18.485281374238568	0.9	147
2	148	K136Q_I_02.czi	\\hih-fileserver.neurologie.uni-tuebingen.de\HIH\Public\Jorge\Immunofluorescence\Cell profiler\Exp.267\24h	16	0.796749338020094	2.0	1.1660533905932737	12.65685424949238	0.9411764705882353	148
2	149	K136Q_I_02.czi	\\hih-fileserver.neurologie.uni-tuebingen.de\HIH\Public\Jorge\Immunofluorescence\Cell profiler\Exp.267\24h	2	0.0	1.0	1.0	0.0	1.0	149
2	150	K136Q_I_02.czi	\\hih-fileserver.neurologie.uni-tuebingen.de\HIH\Public\Jorge\Immunofluorescence\Cell profiler\Exp.267\24h	19	0.8788007248619109	2.0	1.2450975920785463	14.485281374238571	0.95	150
2	151	K136Q_I_02.czi	\\hih-fileserver.neurologie.uni-tuebingen.de\HIH\Public\Jorge\Immunofluorescence\Cell profiler\Exp.267\24h	7	0.4677124467052814	1.0	1.0	6.414213562373095	0.7777777777777778	151
2	152	K136Q_I_02.czi	\\hih-fileserver.neurologie.uni-tuebingen.de\HIH\Public\Jorge\Immunofluorescence\Cell profiler\Exp.267\24h	30	0.8730632338498586	2.8284271247461903	1.4638278219492098	18.14213562373095	1.0	152
2	153	K136Q_I_02.czi	\\hih-fileserver.neurologie.uni-tuebingen.de\HIH\Public\Jorge\Immunofluorescence\Cell profiler\Exp.267\24h	63	1.0601405569762734	3.605551275463989	1.7333817385404597	28.970562748477143	0.9264705882352942	153
2	154	K136Q_I_02.czi	\\hih-fileserver.neurologie.uni-tuebingen.de\HIH\Public\Jorge\Immunofluorescence\Cell profiler\Exp.267\24h	10	0.8071257006800061	1.4142135623730951	1.082842712474619	10.071067811865476	0.8333333333333334	154
2	155	K136Q_I_02.czi	\\hih-fileserver.neurologie.uni-tuebingen.de\HIH\Public\Jorge\Immunofluorescence\Cell profiler\Exp.267\24h	15	0.8730632338498586	2.0	1.160947570824873	12.82842712474619	1.0	155
2	156	K136Q_I_02.czi	\\hih-fileserver.neurologie.uni-tuebingen.de\HIH\Public\Jorge\Immunofluorescence\Cell profiler\Exp.267\24h	50	1.1724873455112128	3.1622776601683795	1.5524063217101947	27.14213562373095	0.8333333333333334	156
2	157	K136Q_I_02.czi	\\hih-fileserver.neurologie.uni-tuebingen.de\HIH\Public\Jorge\Immunofluorescence\Cell profiler\Exp.267\24h	7	0.5300702784881366	1.4142135623730951	1.0591733660532994	6.82842712474619	1.0	157
2	158	K136Q_I_02.czi	\\hih-fileserver.neurologie.uni-tuebingen.de\HIH\Public\Jorge\Immunofluorescence\Cell profiler\Exp.267\24h	5	0.43153209248335733	1.0	1.0	5.207106781186548	1.0	158
2	159	K136Q_I_02.czi	\\hih-fileserver.neurologie.uni-tuebingen.de\HIH\Public\Jorge\Immunofluorescence\Cell profiler\Exp.267\24h	22	0.886699518438007	2.23606797749979	1.267860101226917	15.65685424949238	0.88	159
2	160	K136Q_I_02.czi	\\hih-fileserver.neurologie.uni-tuebingen.de\HIH\Public\Jorge\Immunofluorescence\Cell profiler\Exp.267\24h	8	0.6366197723675814	1.0	1.0	8.0	1.0	160
2	161	K136Q_I_02.czi	\\hih-fileserver.neurologie.uni-tuebingen.de\HIH\Public\Jorge\Immunofluorescence\Cell profiler\Exp.267\24h	1	0.0	1.0	1.0	0.0	1.0	161
2	162	K136Q_I_02.czi	\\hih-fileserver.neurologie.uni-tuebingen.de\HIH\Public\Jorge\Immunofluorescence\Cell profiler\Exp.267\24h	89	1.05714007346587	4.47213595499958	2.0345512715674876	34.384776310850235	0.9270833333333334	162
2	163	K136Q_I_02.czi	\\hih-fileserver.neurologie.uni-tuebingen.de\HIH\Public\Jorge\Immunofluorescence\Cell profiler\Exp.267\24h	24	1.0137343089437882	2.23606797749979	1.262797324556886	17.485281374238568	0.8888888888888888	163
2	164	K136Q_I_02.czi	\\hih-fileserver.neurologie.uni-tuebingen.de\HIH\Public\Jorge\Immunofluorescence\Cell profiler\Exp.267\24h	80	1.103941631212908	4.123105625617661	1.9437540675881955	33.31370849898476	0.9302325581395349	164
2	165	K136Q_I_02.czi	\\hih-fileserver.neurologie.uni-tuebingen.de\HIH\Public\Jorge\Immunofluorescence\Cell profiler\Exp.267\24h	1	0.0	1.0	1.0	0.0	1.0	165
2	166	K136Q_I_02.czi	\\hih-fileserver.neurologie.uni-tuebingen.de\HIH\Public\Jorge\Immunofluorescence\Cell profiler\Exp.267\24h	7	0.5904919879238446	1.0	1.0	7.207106781186548	1.0	166
2	167	K136Q_I_02.czi	\\hih-fileserver.neurologie.uni-tuebingen.de\HIH\Public\Jorge\Immunofluorescence\Cell profiler\Exp.267\24h	29	0.8791716833325173	2.8284271247461903	1.4145487045339353	17.899494936611664	0.90625	167
2	168	K136Q_I_02.czi	\\hih-fileserver.neurologie.uni-tuebingen.de\HIH\Public\Jorge\Immunofluorescence\Cell profiler\Exp.267\24h	1	0.0	1.0	1.0	0.0	1.0	168
2	169	K136Q_I_02.czi	\\hih-fileserver.neurologie.uni-tuebingen.de\HIH\Public\Jorge\Immunofluorescence\Cell profiler\Exp.267\24h	13	0.7177571704566658	2.0	1.1406482403650917	10.82842712474619	1.0	169
2	170	K136Q_I_02.czi	\\hih-fileserver.neurologie.uni-tuebingen.de\HIH\Public\Jorge\Immunofluorescence\Cell profiler\Exp.267\24h	5	0.43153209248335733	1.0	1.0	5.207106781186548	1.0	170
2	171	K136Q_I_02.czi	\\hih-fileserver.neurologie.uni-tuebingen.de\HIH\Public\Jorge\Immunofluorescence\Cell profiler\Exp.267\24h	3	0.309207662451413	1.0	1.0	3.414213562373095	1.0	171
2	172	K136Q_I_02.czi	\\hih-fileserver.neurologie.uni-tuebingen.de\HIH\Public\Jorge\Immunofluorescence\Cell profiler\Exp.267\24h	13	0.6422005297067807	2.0	1.172510822086099	10.242640687119284	1.0	172
2	173	K136Q_I_02.czi	\\hih-fileserver.neurologie.uni-tuebingen.de\HIH\Public\Jorge\Immunofluorescence\Cell profiler\Exp.267\24h	4	0.3183098861837907	1.0	1.0	4.0	1.0	173
2	174	K136Q_I_02.czi	\\hih-fileserver.neurologie.uni-tuebingen.de\HIH\Public\Jorge\Immunofluorescence\Cell profiler\Exp.267\24h	10	0.6202357696493015	2.0	1.1414213562373097	8.82842712474619	1.0	174
2	175	K136Q_I_02.czi	\\hih-fileserver.neurologie.uni-tuebingen.de\HIH\Public\Jorge\Immunofluorescence\Cell profiler\Exp.267\24h	1	0.0	1.0	1.0	0.0	1.0	175
2	176	K136Q_I_02.czi	\\hih-fileserver.neurologie.uni-tuebingen.de\HIH\Public\Jorge\Immunofluorescence\Cell profiler\Exp.267\24h	4	0.3183098861837907	1.0	1.0	4.0	1.0	176
2	177	K136Q_I_02.czi	\\hih-fileserver.neurologie.uni-tuebingen.de\HIH\Public\Jorge\Immunofluorescence\Cell profiler\Exp.267\24h	12	0.6957172405156791	2.0	1.1523689270621826	10.242640687119284	0.9230769230769231	177
2	178	K136Q_I_02.czi	\\hih-fileserver.neurologie.uni-tuebingen.de\HIH\Public\Jorge\Immunofluorescence\Cell profiler\Exp.267\24h	5	0.43153209248335733	1.0	1.0	5.207106781186548	1.0	178
2	179	K136Q_I_02.czi	\\hih-fileserver.neurologie.uni-tuebingen.de\HIH\Public\Jorge\Immunofluorescence\Cell profiler\Exp.267\24h	8	0.5468022991227088	1.4142135623730951	1.051776695296637	7.414213562373095	1.0	179
2	180	K136Q_I_02.czi	\\hih-fileserver.neurologie.uni-tuebingen.de\HIH\Public\Jorge\Immunofluorescence\Cell profiler\Exp.267\24h	4	0.3183098861837907	1.0	1.0	4.0	1.0	180
2	181	K136Q_I_02.czi	\\hih-fileserver.neurologie.uni-tuebingen.de\HIH\Public\Jorge\Immunofluorescence\Cell profiler\Exp.267\24h	4	0.3183098861837907	1.0	1.0	4.0	1.0	181
2	182	K136Q_I_02.czi	\\hih-fileserver.neurologie.uni-tuebingen.de\HIH\Public\Jorge\Immunofluorescence\Cell profiler\Exp.267\24h	1	0.0	1.0	1.0	0.0	1.0	182
2	183	K136Q_I_02.czi	\\hih-fileserver.neurologie.uni-tuebingen.de\HIH\Public\Jorge\Immunofluorescence\Cell profiler\Exp.267\24h	2	0.0	1.0	1.0	0.0	1.0	183
2	184	K136Q_I_02.czi	\\hih-fileserver.neurologie.uni-tuebingen.de\HIH\Public\Jorge\Immunofluorescence\Cell profiler\Exp.267\24h	14	0.6664888011383326	2.0	1.2020305089104422	10.82842712474619	1.0	184
2	185	K136Q_I_02.czi	\\hih-fileserver.neurologie.uni-tuebingen.de\HIH\Public\Jorge\Immunofluorescence\Cell profiler\Exp.267\24h	10	0.6547974253873939	1.4142135623730951	1.1242640687119283	9.071067811865476	1.0	185
2	186	K136Q_I_02.czi	\\hih-fileserver.neurologie.uni-tuebingen.de\HIH\Public\Jorge\Immunofluorescence\Cell profiler\Exp.267\24h	3	0.309207662451413	1.0	1.0	3.414213562373095	1.0	186
2	187	K136Q_I_02.czi	\\hih-fileserver.neurologie.uni-tuebingen.de\HIH\Public\Jorge\Immunofluorescence\Cell profiler\Exp.267\24h	16	0.9276229873542391	2.0	1.1401650429449552	13.65685424949238	0.9411764705882353	187
2	188	K136Q_I_02.czi	\\hih-fileserver.neurologie.uni-tuebingen.de\HIH\Public\Jorge\Immunofluorescence\Cell profiler\Exp.267\24h	59	1.0241922449139031	3.605551275463989	1.7164707124245568	27.556349186104043	0.921875	188
2	189	K136Q_I_02.czi	\\hih-fileserver.neurologie.uni-tuebingen.de\HIH\Public\Jorge\Immunofluorescence\Cell profiler\Exp.267\24h	22	0.758964262380741	2.23606797749979	1.3162462422380978	14.48528137423857	1.0	189
2	190	K136Q_I_02.czi	\\hih-fileserver.neurologie.uni-tuebingen.de\HIH\Public\Jorge\Immunofluorescence\Cell profiler\Exp.267\24h	67	1.1141305332461677	3.605551275463989	1.7468917695869892	30.62741699796952	0.9054054054054054	190
2	191	K136Q_I_02.czi	\\hih-fileserver.neurologie.uni-tuebingen.de\HIH\Public\Jorge\Immunofluorescence\Cell profiler\Exp.267\24h	17	0.7997667602429291	2.23606797749979	1.2289954251171864	13.071067811865476	0.8947368421052632	191
2	192	K136Q_I_02.czi	\\hih-fileserver.neurologie.uni-tuebingen.de\HIH\Public\Jorge\Immunofluorescence\Cell profiler\Exp.267\24h	36	1.0041663843227273	3.0	1.472830900874559	21.31370849898476	0.9230769230769231	192
2	193	K136Q_I_02.czi	\\hih-fileserver.neurologie.uni-tuebingen.de\HIH\Public\Jorge\Immunofluorescence\Cell profiler\Exp.267\24h	24	0.9010971635055895	2.23606797749979	1.3044639912235525	16.485281374238568	0.9230769230769231	193
2	194	K136Q_I_02.czi	\\hih-fileserver.neurologie.uni-tuebingen.de\HIH\Public\Jorge\Immunofluorescence\Cell profiler\Exp.267\24h	80	0.9541097688354642	5.0	2.0522280503672756	30.970562748477143	0.9523809523809523	194
2	195	K136Q_I_02.czi	\\hih-fileserver.neurologie.uni-tuebingen.de\HIH\Public\Jorge\Immunofluorescence\Cell profiler\Exp.267\24h	18	1.0367603573262951	1.4142135623730951	1.1380711874576983	15.31370849898476	0.9	195
2	196	K136Q_I_02.czi	\\hih-fileserver.neurologie.uni-tuebingen.de\HIH\Public\Jorge\Immunofluorescence\Cell profiler\Exp.267\24h	2	0.0	1.0	1.0	0.0	1.0	196
2	197	K136Q_I_02.czi	\\hih-fileserver.neurologie.uni-tuebingen.de\HIH\Public\Jorge\Immunofluorescence\Cell profiler\Exp.267\24h	29	0.8225690043938167	2.8284271247461903	1.4573983834001176	17.31370849898476	1.0	197
2	198	K136Q_I_02.czi	\\hih-fileserver.neurologie.uni-tuebingen.de\HIH\Public\Jorge\Immunofluorescence\Cell profiler\Exp.267\24h	97	1.0371766404241158	5.0	2.090622350664593	35.55634918610404	0.9238095238095239	198
2	199	K136Q_I_02.czi	\\hih-fileserver.neurologie.uni-tuebingen.de\HIH\Public\Jorge\Immunofluorescence\Cell profiler\Exp.267\24h	25	1.0476758806198303	2.23606797749979	1.238559601554306	18.14213562373095	0.9615384615384616	199
2	200	K136Q_I_02.czi	\\hih-fileserver.neurologie.uni-tuebingen.de\HIH\Public\Jorge\Immunofluorescence\Cell profiler\Exp.267\24h	2	0.0	1.0	1.0	0.0	1.0	200
2	201	K136Q_I_02.czi	\\hih-fileserver.neurologie.uni-tuebingen.de\HIH\Public\Jorge\Immunofluorescence\Cell profiler\Exp.267\24h	33	0.9783341826424315	2.8284271247461903	1.4162633052606968	20.14213562373095	0.9166666666666666	201
2	202	K136Q_I_02.czi	\\hih-fileserver.neurologie.uni-tuebingen.de\HIH\Public\Jorge\Immunofluorescence\Cell profiler\Exp.267\24h	14	0.7723689972905055	2.0	1.1601886205085203	11.65685424949238	0.9333333333333333	202
2	203	K136Q_I_02.czi	\\hih-fileserver.neurologie.uni-tuebingen.de\HIH\Public\Jorge\Immunofluorescence\Cell profiler\Exp.267\24h	88	1.1058919733932238	4.242640687119285	1.9995675101104473	34.970562748477136	0.8888888888888888	203
2	204	K136Q_I_02.czi	\\hih-fileserver.neurologie.uni-tuebingen.de\HIH\Public\Jorge\Immunofluorescence\Cell profiler\Exp.267\24h	9	0.5658842421045168	2.0	1.1111111111111112	8.0	1.0	204
2	205	K136Q_I_02.czi	\\hih-fileserver.neurologie.uni-tuebingen.de\HIH\Public\Jorge\Immunofluorescence\Cell profiler\Exp.267\24h	71	1.3977144104772992	3.0	1.6170106603587107	35.31370849898476	0.8875	205
2	206	K136Q_I_02.czi	\\hih-fileserver.neurologie.uni-tuebingen.de\HIH\Public\Jorge\Immunofluorescence\Cell profiler\Exp.267\24h	7	0.5300702784881366	1.4142135623730951	1.0591733660532994	6.82842712474619	1.0	206
2	207	K136Q_I_02.czi	\\hih-fileserver.neurologie.uni-tuebingen.de\HIH\Public\Jorge\Immunofluorescence\Cell profiler\Exp.267\24h	50	0.9090705276071542	3.605551275463989	1.7119070131787586	23.899494936611664	0.9433962264150944	207
2	208	K136Q_I_02.czi	\\hih-fileserver.neurologie.uni-tuebingen.de\HIH\Public\Jorge\Immunofluorescence\Cell profiler\Exp.267\24h	20	0.854755056505302	2.23606797749979	1.2446461113496086	14.65685424949238	0.8333333333333334	208
2	209	K136Q_I_02.czi	\\hih-fileserver.neurologie.uni-tuebingen.de\HIH\Public\Jorge\Immunofluorescence\Cell profiler\Exp.267\24h	26	0.9619056052253714	2.23606797749979	1.3310653411196551	17.727922061357855	0.896551724137931	209
2	210	K136Q_I_02.czi	\\hih-fileserver.neurologie.uni-tuebingen.de\HIH\Public\Jorge\Immunofluorescence\Cell profiler\Exp.267\24h	26	0.8317819970820829	2.8284271247461903	1.3989088804465863	16.48528137423857	0.9629629629629629	210
2	211	K136Q_I_02.czi	\\hih-fileserver.neurologie.uni-tuebingen.de\HIH\Public\Jorge\Immunofluorescence\Cell profiler\Exp.267\24h	19	0.7811561998772539	2.0	1.2450975920785463	13.65685424949238	0.95	211
2	212	K136Q_I_02.czi	\\hih-fileserver.neurologie.uni-tuebingen.de\HIH\Public\Jorge\Immunofluorescence\Cell profiler\Exp.267\24h	10	0.8348606886188149	1.4142135623730951	1.0414213562373096	10.242640687119284	0.9090909090909091	212
2	213	K136Q_I_02.czi	\\hih-fileserver.neurologie.uni-tuebingen.de\HIH\Public\Jorge\Immunofluorescence\Cell profiler\Exp.267\24h	45	0.941267391471158	3.1622776601683795	1.6094851284171512	23.071067811865476	0.9375	213
2	214	K136Q_I_02.czi	\\hih-fileserver.neurologie.uni-tuebingen.de\HIH\Public\Jorge\Immunofluorescence\Cell profiler\Exp.267\24h	25	0.9276229873542391	2.23606797749979	1.2922854315746104	17.071067811865476	0.8928571428571429	214
2	215	K136Q_I_02.czi	\\hih-fileserver.neurologie.uni-tuebingen.de\HIH\Public\Jorge\Immunofluorescence\Cell profiler\Exp.267\24h	11	0.6746348998939921	1.4142135623730951	1.112967335192662	9.65685424949238	1.0	215
2	216	K136Q_I_02.czi	\\hih-fileserver.neurologie.uni-tuebingen.de\HIH\Public\Jorge\Immunofluorescence\Cell profiler\Exp.267\24h	60	1.0685868802038505	3.605551275463989	1.7439504654709856	28.384776310850235	0.9230769230769231	216
2	217	K136Q_I_02.czi	\\hih-fileserver.neurologie.uni-tuebingen.de\HIH\Public\Jorge\Immunofluorescence\Cell profiler\Exp.267\24h	52	0.9357547467173432	3.605551275463989	1.736178172333708	24.727922061357855	0.9454545454545454	217
2	218	K136Q_I_02.czi	\\hih-fileserver.neurologie.uni-tuebingen.de\HIH\Public\Jorge\Immunofluorescence\Cell profiler\Exp.267\24h	46	0.9739837667911211	3.1622776601683795	1.603969429253872	23.727922061357855	0.9019607843137255	218
2	219	K136Q_I_02.czi	\\hih-fileserver.neurologie.uni-tuebingen.de\HIH\Public\Jorge\Immunofluorescence\Cell profiler\Exp.267\24h	18	0.7275526948748822	2.0	1.2682459513747883	12.82842712474619	1.0	219
2	220	K136Q_I_02.czi	\\hih-fileserver.neurologie.uni-tuebingen.de\HIH\Public\Jorge\Immunofluorescence\Cell profiler\Exp.267\24h	81	1.0303550887738815	4.47213595499958	1.9866257089193846	32.384776310850235	0.9310344827586207	220
2	221	K136Q_I_02.czi	\\hih-fileserver.neurologie.uni-tuebingen.de\HIH\Public\Jorge\Immunofluorescence\Cell profiler\Exp.267\24h	126	1.0727347184590355	5.830951894845301	2.387856847184378	41.21320343559643	0.9264705882352942	221
2	222	K136Q_I_02.czi	\\hih-fileserver.neurologie.uni-tuebingen.de\HIH\Public\Jorge\Immunofluorescence\Cell profiler\Exp.267\24h	40	1.0276603664643293	2.8284271247461903	1.4787725658994024	22.727922061357855	0.9090909090909091	222
2	223	K136Q_I_02.czi	\\hih-fileserver.neurologie.uni-tuebingen.de\HIH\Public\Jorge\Immunofluorescence\Cell profiler\Exp.267\24h	47	1.0150851543583272	3.0	1.6176273434277368	24.48528137423857	0.9038461538461539	223
2	224	K136Q_I_02.czi	\\hih-fileserver.neurologie.uni-tuebingen.de\HIH\Public\Jorge\Immunofluorescence\Cell profiler\Exp.267\24h	55	1.0336127049526929	3.605551275463989	1.6873156106093672	26.727922061357855	0.8870967741935484	224
2	225	K136Q_I_02.czi	\\hih-fileserver.neurologie.uni-tuebingen.de\HIH\Public\Jorge\Immunofluorescence\Cell profiler\Exp.267\24h	35	0.9768629217203453	2.8284271247461903	1.4310402152494317	20.727922061357855	0.9210526315789473	225
2	226	K136Q_I_02.czi	\\hih-fileserver.neurologie.uni-tuebingen.de\HIH\Public\Jorge\Immunofluorescence\Cell profiler\Exp.267\24h	64	1.385820888953554	3.605551275463989	1.6356158263406633	33.384776310850235	0.8533333333333334	226
2	227	K136Q_I_02.czi	\\hih-fileserver.neurologie.uni-tuebingen.de\HIH\Public\Jorge\Immunofluorescence\Cell profiler\Exp.267\24h	3	0.026525823848649224	1.0	1.0	1.0	1.0	227
2	228	K136Q_I_02.czi	\\hih-fileserver.neurologie.uni-tuebingen.de\HIH\Public\Jorge\Immunofluorescence\Cell profiler\Exp.267\24h	44	0.8673725171231491	3.1622776601683795	1.6380543139358805	21.899494936611664	0.9565217391304348	228
2	229	K136Q_I_02.czi	\\hih-fileserver.neurologie.uni-tuebingen.de\HIH\Public\Jorge\Immunofluorescence\Cell profiler\Exp.267\24h	174	1.2502101079659582	5.656854249492381	2.5040874752442654	52.2842712474619	0.9157894736842105	229
2	230	K136Q_I_02.czi	\\hih-fileserver.neurologie.uni-tuebingen.de\HIH\Public\Jorge\Immunofluorescence\Cell profiler\Exp.267\24h	157	1.256989212954526	6.0	2.472489470175211	49.798989873223334	0.9075144508670521	230
2	231	K136Q_I_02.czi	\\hih-fileserver.neurologie.uni-tuebingen.de\HIH\Public\Jorge\Immunofluorescence\Cell profiler\Exp.267\24h	94	1.3293943000743327	4.242640687119285	1.8898077519929863	39.62741699796952	0.8703703703703703	231
2	232	K136Q_I_02.czi	\\hih-fileserver.neurologie.uni-tuebingen.de\HIH\Public\Jorge\Immunofluorescence\Cell profiler\Exp.267\24h	78	1.1654750353937877	4.123105625617661	1.8541736837719618	33.798989873223334	0.9069767441860465	232
2	233	K136Q_I_02.czi	\\hih-fileserver.neurologie.uni-tuebingen.de\HIH\Public\Jorge\Immunofluorescence\Cell profiler\Exp.267\24h	44	1.0541170310843626	2.8284271247461903	1.5009960196129148	24.14213562373095	0.9166666666666666	233
2	234	K136Q_I_02.czi	\\hih-fileserver.neurologie.uni-tuebingen.de\HIH\Public\Jorge\Immunofluorescence\Cell profiler\Exp.267\24h	42	0.8412284174536305	3.605551275463989	1.6538681795550907	21.071067811865476	0.9767441860465116	234
2	235	K136Q_I_02.czi	\\hih-fileserver.neurologie.uni-tuebingen.de\HIH\Public\Jorge\Immunofluorescence\Cell profiler\Exp.267\24h	85	1.0694947383613582	5.0	2.0317611210902107	33.798989873223334	0.9042553191489362	235
2	236	K136Q_I_02.czi	\\hih-fileserver.neurologie.uni-tuebingen.de\HIH\Public\Jorge\Immunofluorescence\Cell profiler\Exp.267\24h	8	0.5468022991227088	1.4142135623730951	1.051776695296637	7.414213562373095	1.0	236
2	237	K136Q_I_02.czi	\\hih-fileserver.neurologie.uni-tuebingen.de\HIH\Public\Jorge\Immunofluorescence\Cell profiler\Exp.267\24h	39	0.9269228162979023	3.0	1.5408456472653744	21.31370849898476	0.9512195121951219	237
2	238	K136Q_I_02.czi	\\hih-fileserver.neurologie.uni-tuebingen.de\HIH\Public\Jorge\Immunofluorescence\Cell profiler\Exp.267\24h	93	1.1115168449482435	4.47213595499958	2.0510261226131843	36.04163056034262	0.8857142857142857	238
2	239	K136Q_I_02.czi	\\hih-fileserver.neurologie.uni-tuebingen.de\HIH\Public\Jorge\Immunofluorescence\Cell profiler\Exp.267\24h	71	1.1015035147580334	4.0	1.8368785842497304	31.349242404917497	0.9342105263157895	239
2	240	K136Q_I_02.czi	\\hih-fileserver.neurologie.uni-tuebingen.de\HIH\Public\Jorge\Immunofluorescence\Cell profiler\Exp.267\24h	2	0.0	1.0	1.0	0.0	1.0	240
2	241	K136Q_I_02.czi	\\hih-fileserver.neurologie.uni-tuebingen.de\HIH\Public\Jorge\Immunofluorescence\Cell profiler\Exp.267\24h	64	0.9276229873542391	4.0	1.8468465535771246	27.31370849898476	0.9696969696969697	241
2	242	K136Q_I_02.czi	\\hih-fileserver.neurologie.uni-tuebingen.de\HIH\Public\Jorge\Immunofluorescence\Cell profiler\Exp.267\24h	169	1.1677355410287606	6.0	2.537649256155327	49.798989873223334	0.9337016574585635	242
2	243	K136Q_I_02.czi	\\hih-fileserver.neurologie.uni-tuebingen.de\HIH\Public\Jorge\Immunofluorescence\Cell profiler\Exp.267\24h	1	0.0	1.0	1.0	0.0	1.0	243
2	244	K136Q_I_02.czi	\\hih-fileserver.neurologie.uni-tuebingen.de\HIH\Public\Jorge\Immunofluorescence\Cell profiler\Exp.267\24h	51	1.0191018424124414	3.605551275463989	1.6331443620239159	25.556349186104043	0.9107142857142857	244
2	245	K136Q_I_02.czi	\\hih-fileserver.neurologie.uni-tuebingen.de\HIH\Public\Jorge\Immunofluorescence\Cell profiler\Exp.267\24h	17	0.8730569292745779	2.0	1.1907435698305462	13.65685424949238	0.9444444444444444	245
2	246	K136Q_I_02.czi	\\hih-fileserver.neurologie.uni-tuebingen.de\HIH\Public\Jorge\Immunofluorescence\Cell profiler\Exp.267\24h	46	1.343129885147287	2.8284271247461903	1.4121177680269164	27.86396103067893	0.8679245283018868	246
2	247	K136Q_I_02.czi	\\hih-fileserver.neurologie.uni-tuebingen.de\HIH\Public\Jorge\Immunofluorescence\Cell profiler\Exp.267\24h	120	1.0503958299615666	5.0	2.277256479828701	39.79898987322333	0.9302325581395349	247
2	248	K136Q_I_02.czi	\\hih-fileserver.neurologie.uni-tuebingen.de\HIH\Public\Jorge\Immunofluorescence\Cell profiler\Exp.267\24h	75	1.1364903098118986	4.123105625617661	1.8196029277635266	32.72792206135786	0.8928571428571429	248
2	249	K136Q_I_02.czi	\\hih-fileserver.neurologie.uni-tuebingen.de\HIH\Public\Jorge\Immunofluorescence\Cell profiler\Exp.267\24h	104	0.9673666742417232	5.0	2.244744850807266	35.55634918610404	0.9904761904761905	249
2	250	K136Q_I_02.czi	\\hih-fileserver.neurologie.uni-tuebingen.de\HIH\Public\Jorge\Immunofluorescence\Cell profiler\Exp.267\24h	1	0.0	1.0	1.0	0.0	1.0	250
2	251	K136Q_I_02.czi	\\hih-fileserver.neurologie.uni-tuebingen.de\HIH\Public\Jorge\Immunofluorescence\Cell profiler\Exp.267\24h	38	0.8292598657591317	3.0	1.5768791412656789	19.899494936611667	1.0	251
2	252	K136Q_I_02.czi	\\hih-fileserver.neurologie.uni-tuebingen.de\HIH\Public\Jorge\Immunofluorescence\Cell profiler\Exp.267\24h	6	0.5109957862326503	1.0	1.0	6.207106781186548	0.8571428571428571	252
2	253	K136Q_I_02.czi	\\hih-fileserver.neurologie.uni-tuebingen.de\HIH\Public\Jorge\Immunofluorescence\Cell profiler\Exp.267\24h	28	0.8282348101377135	2.8284271247461903	1.4061296747004017	17.071067811865476	0.9655172413793104	253
2	254	K136Q_I_02.czi	\\hih-fileserver.neurologie.uni-tuebingen.de\HIH\Public\Jorge\Immunofluorescence\Cell profiler\Exp.267\24h	41	0.8617461837329875	3.1622776601683795	1.6144088488115123	21.071067811865476	0.9761904761904762	254
2	255	K136Q_I_02.czi	\\hih-fileserver.neurologie.uni-tuebingen.de\HIH\Public\Jorge\Immunofluorescence\Cell profiler\Exp.267\24h	53	1.0396289988760887	3.605551275463989	1.6491323197329628	26.31370849898476	0.9298245614035088	255
2	256	K136Q_I_02.czi	\\hih-fileserver.neurologie.uni-tuebingen.de\HIH\Public\Jorge\Immunofluorescence\Cell profiler\Exp.267\24h	60	0.9064023282753197	4.0	1.8614363884773413	26.14213562373095	0.967741935483871	256
2	257	K136Q_I_02.czi	\\hih-fileserver.neurologie.uni-tuebingen.de\HIH\Public\Jorge\Immunofluorescence\Cell profiler\Exp.267\24h	4	0.2046241954335606	1.0	1.0	3.2071067811865475	0.8	257
2	258	K136Q_I_02.czi	\\hih-fileserver.neurologie.uni-tuebingen.de\HIH\Public\Jorge\Immunofluorescence\Cell profiler\Exp.267\24h	69	0.9518082679400282	4.123105625617661	1.9341062065816417	28.727922061357855	0.9452054794520548	258
2	259	K136Q_I_02.czi	\\hih-fileserver.neurologie.uni-tuebingen.de\HIH\Public\Jorge\Immunofluorescence\Cell profiler\Exp.267\24h	52	1.2629763555358062	3.0	1.5063278504009499	28.72792206135785	0.8813559322033898	259
2	260	K136Q_I_02.czi	\\hih-fileserver.neurologie.uni-tuebingen.de\HIH\Public\Jorge\Immunofluorescence\Cell profiler\Exp.267\24h	71	1.2031262408449315	3.605551275463989	1.7790873045331714	32.7634559672906	0.8658536585365854	260
2	261	K136Q_I_02.czi	\\hih-fileserver.neurologie.uni-tuebingen.de\HIH\Public\Jorge\Immunofluorescence\Cell profiler\Exp.267\24h	19	0.7536452523252464	2.0	1.2849586085459523	13.414213562373096	1.0	261
2	262	K136Q_I_02.czi	\\hih-fileserver.neurologie.uni-tuebingen.de\HIH\Public\Jorge\Immunofluorescence\Cell profiler\Exp.267\24h	4	0.3183098861837907	1.0	1.0	4.0	1.0	262
2	263	K136Q_I_02.czi	\\hih-fileserver.neurologie.uni-tuebingen.de\HIH\Public\Jorge\Immunofluorescence\Cell profiler\Exp.267\24h	1	0.0	1.0	1.0	0.0	1.0	263
2	264	K136Q_I_02.czi	\\hih-fileserver.neurologie.uni-tuebingen.de\HIH\Public\Jorge\Immunofluorescence\Cell profiler\Exp.267\24h	135	1.0298831216173878	5.656854249492381	2.402808833057615	41.798989873223334	0.9574468085106383	264
2	265	K136Q_I_02.czi	\\hih-fileserver.neurologie.uni-tuebingen.de\HIH\Public\Jorge\Immunofluorescence\Cell profiler\Exp.267\24h	8	0.7042505752647835	1.0	1.0	8.414213562373096	1.0	265
2	266	K136Q_I_02.czi	\\hih-fileserver.neurologie.uni-tuebingen.de\HIH\Public\Jorge\Immunofluorescence\Cell profiler\Exp.267\24h	10	0.8630641849667147	1.0	1.0	10.414213562373096	1.0	266
2	267	K136Q_I_02.czi	\\hih-fileserver.neurologie.uni-tuebingen.de\HIH\Public\Jorge\Immunofluorescence\Cell profiler\Exp.267\24h	53	1.0261158433305502	3.605551275463989	1.6800943258610281	26.142135623730947	0.9137931034482759	267
2	268	K136Q_I_02.czi	\\hih-fileserver.neurologie.uni-tuebingen.de\HIH\Public\Jorge\Immunofluorescence\Cell profiler\Exp.267\24h	63	1.0003769809157776	4.123105625617661	1.850264257891093	28.14213562373095	0.9264705882352942	268
2	269	K136Q_I_02.czi	\\hih-fileserver.neurologie.uni-tuebingen.de\HIH\Public\Jorge\Immunofluorescence\Cell profiler\Exp.267\24h	34	0.9268198499660882	2.8284271247461903	1.5008377982677537	19.899494936611667	0.8947368421052632	269
2	270	K136Q_I_02.czi	\\hih-fileserver.neurologie.uni-tuebingen.de\HIH\Public\Jorge\Immunofluorescence\Cell profiler\Exp.267\24h	55	1.1487819130900805	3.1622776601683795	1.6136237507273032	28.17766952966369	0.8870967741935484	270
2	271	K136Q_I_02.czi	\\hih-fileserver.neurologie.uni-tuebingen.de\HIH\Public\Jorge\Immunofluorescence\Cell profiler\Exp.267\24h	114	1.0733711782207733	5.0	2.1741817107132544	39.21320343559643	0.95	271
2	272	K136Q_I_02.czi	\\hih-fileserver.neurologie.uni-tuebingen.de\HIH\Public\Jorge\Immunofluorescence\Cell profiler\Exp.267\24h	23	1.008285855819825	2.0	1.2459501847605383	17.071067811865476	0.8846153846153846	272
2	273	K136Q_I_02.czi	\\hih-fileserver.neurologie.uni-tuebingen.de\HIH\Public\Jorge\Immunofluorescence\Cell profiler\Exp.267\24h	31	1.1661287043747803	2.23606797749979	1.2946955778745628	21.31370849898476	0.8857142857142857	273
2	274	K136Q_I_02.czi	\\hih-fileserver.neurologie.uni-tuebingen.de\HIH\Public\Jorge\Immunofluorescence\Cell profiler\Exp.267\24h	7	0.5300702784881366	1.4142135623730951	1.0591733660532994	6.82842712474619	1.0	274
2	275	K136Q_I_02.czi	\\hih-fileserver.neurologie.uni-tuebingen.de\HIH\Public\Jorge\Immunofluorescence\Cell profiler\Exp.267\24h	2	0.0	1.0	1.0	0.0	1.0	275
2	276	K136Q_I_02.czi	\\hih-fileserver.neurologie.uni-tuebingen.de\HIH\Public\Jorge\Immunofluorescence\Cell profiler\Exp.267\24h	25	0.8046681002722639	2.8284271247461903	1.3914337781593735	15.899494936611664	1.0	276
2	277	K136Q_I_02.czi	\\hih-fileserver.neurologie.uni-tuebingen.de\HIH\Public\Jorge\Immunofluorescence\Cell profiler\Exp.267\24h	181	1.1750793405961892	6.708203932499369	2.6923967939081064	51.698484809834994	0.9282051282051282	277
2	278	K136Q_I_02.czi	\\hih-fileserver.neurologie.uni-tuebingen.de\HIH\Public\Jorge\Immunofluorescence\Cell profiler\Exp.267\24h	18	0.7275526948748822	2.0	1.2682459513747883	12.82842712474619	1.0	278
2	279	K136Q_I_02.czi	\\hih-fileserver.neurologie.uni-tuebingen.de\HIH\Public\Jorge\Immunofluorescence\Cell profiler\Exp.267\24h	23	0.874639239426374	2.23606797749979	1.2770274300700541	15.899494936611665	0.92	279
2	280	K136Q_I_02.czi	\\hih-fileserver.neurologie.uni-tuebingen.de\HIH\Public\Jorge\Immunofluorescence\Cell profiler\Exp.267\24h	23	0.8113776709510135	2.23606797749979	1.3307695160483057	15.31370849898476	1.0	280
2	281	K136Q_I_02.czi	\\hih-fileserver.neurologie.uni-tuebingen.de\HIH\Public\Jorge\Immunofluorescence\Cell profiler\Exp.267\24h	32	0.9643549915001225	2.8284271247461903	1.4511289373080383	19.692388155425114	0.8888888888888888	281
2	282	K136Q_I_02.czi	\\hih-fileserver.neurologie.uni-tuebingen.de\HIH\Public\Jorge\Immunofluorescence\Cell profiler\Exp.267\24h	7	0.5300702784881366	1.4142135623730951	1.0591733660532994	6.82842712474619	1.0	282
2	283	K136Q_I_02.czi	\\hih-fileserver.neurologie.uni-tuebingen.de\HIH\Public\Jorge\Immunofluorescence\Cell profiler\Exp.267\24h	17	0.7997667602429291	2.23606797749979	1.2289954251171864	13.071067811865476	0.8947368421052632	283
2	284	K136Q_I_02.czi	\\hih-fileserver.neurologie.uni-tuebingen.de\HIH\Public\Jorge\Immunofluorescence\Cell profiler\Exp.267\24h	19	0.7811561998772539	2.23606797749979	1.257522222473272	13.65685424949238	0.95	284
2	285	K136Q_I_02.czi	\\hih-fileserver.neurologie.uni-tuebingen.de\HIH\Public\Jorge\Immunofluorescence\Cell profiler\Exp.267\24h	3	0.309207662451413	1.0	1.0	3.414213562373095	1.0	285
2	286	K136Q_I_02.czi	\\hih-fileserver.neurologie.uni-tuebingen.de\HIH\Public\Jorge\Immunofluorescence\Cell profiler\Exp.267\24h	18	0.85411366496321	2.23606797749979	1.2392853216314035	13.899494936611665	0.9	286
2	287	K136Q_I_02.czi	\\hih-fileserver.neurologie.uni-tuebingen.de\HIH\Public\Jorge\Immunofluorescence\Cell profiler\Exp.267\24h	26	1.0458488403176762	2.23606797749979	1.3035739318073911	18.485281374238568	0.8666666666666667	287
2	288	K136Q_I_02.czi	\\hih-fileserver.neurologie.uni-tuebingen.de\HIH\Public\Jorge\Immunofluorescence\Cell profiler\Exp.267\24h	79	1.1179155759118056	4.47213595499958	1.9297550944005817	33.31370849898476	0.8876404494382022	288
2	289	K136Q_I_02.czi	\\hih-fileserver.neurologie.uni-tuebingen.de\HIH\Public\Jorge\Immunofluorescence\Cell profiler\Exp.267\24h	66	0.9665842482424511	4.0	1.8819314340003246	28.31370849898476	0.9295774647887324	289
2	290	K136Q_I_02.czi	\\hih-fileserver.neurologie.uni-tuebingen.de\HIH\Public\Jorge\Immunofluorescence\Cell profiler\Exp.267\24h	18	0.7275526948748822	2.0	1.2682459513747883	12.82842712474619	1.0	290
2	291	K136Q_I_02.czi	\\hih-fileserver.neurologie.uni-tuebingen.de\HIH\Public\Jorge\Immunofluorescence\Cell profiler\Exp.267\24h	23	0.9127998798198903	2.0	1.2714191603095342	16.242640687119284	0.92	291
2	292	K136Q_I_02.czi	\\hih-fileserver.neurologie.uni-tuebingen.de\HIH\Public\Jorge\Immunofluorescence\Cell profiler\Exp.267\24h	2	0.0	1.0	1.0	0.0	1.0	292
2	293	K136Q_I_02.czi	\\hih-fileserver.neurologie.uni-tuebingen.de\HIH\Public\Jorge\Immunofluorescence\Cell profiler\Exp.267\24h	25	0.804668100272264	2.8284271247461903	1.3914337781593735	15.899494936611665	0.9615384615384616	293
2	294	K136Q_I_02.czi	\\hih-fileserver.neurologie.uni-tuebingen.de\HIH\Public\Jorge\Immunofluorescence\Cell profiler\Exp.267\24h	13	0.6422005297067807	2.0	1.1725108220860991	10.242640687119284	1.0	294
2	295	K136Q_I_02.czi	\\hih-fileserver.neurologie.uni-tuebingen.de\HIH\Public\Jorge\Immunofluorescence\Cell profiler\Exp.267\24h	3	0.309207662451413	1.0	1.0	3.414213562373095	1.0	295
2	296	K136Q_I_02.czi	\\hih-fileserver.neurologie.uni-tuebingen.de\HIH\Public\Jorge\Immunofluorescence\Cell profiler\Exp.267\24h	2	0.0	1.0	1.0	0.0	1.0	296
2	297	K136Q_I_02.czi	\\hih-fileserver.neurologie.uni-tuebingen.de\HIH\Public\Jorge\Immunofluorescence\Cell profiler\Exp.267\24h	33	1.0119523498409877	2.8284271247461903	1.4231512132987165	20.485281374238568	0.8918918918918919	297
2	298	K136Q_I_02.czi	\\hih-fileserver.neurologie.uni-tuebingen.de\HIH\Public\Jorge\Immunofluorescence\Cell profiler\Exp.267\24h	1	0.0	1.0	1.0	0.0	1.0	298
2	299	K136Q_I_02.czi	\\hih-fileserver.neurologie.uni-tuebingen.de\HIH\Public\Jorge\Immunofluorescence\Cell profiler\Exp.267\24h	42	1.23404197969989	3.0	1.4389553808061246	25.52081528017131	0.8235294117647058	299
2	300	K136Q_I_02.czi	\\hih-fileserver.neurologie.uni-tuebingen.de\HIH\Public\Jorge\Immunofluorescence\Cell profiler\Exp.267\24h	2	0.0	1.0	1.0	0.0	1.0	300
2	301	K136Q_I_02.czi	\\hih-fileserver.neurologie.uni-tuebingen.de\HIH\Public\Jorge\Immunofluorescence\Cell profiler\Exp.267\24h	3	0.309207662451413	1.0	1.0	3.414213562373095	1.0	301
2	302	K136Q_I_02.czi	\\hih-fileserver.neurologie.uni-tuebingen.de\HIH\Public\Jorge\Immunofluorescence\Cell profiler\Exp.267\24h	10	0.6202357696493015	1.4142135623730951	1.082842712474619	8.82842712474619	1.0	302
2	303	K136Q_I_02.czi	\\hih-fileserver.neurologie.uni-tuebingen.de\HIH\Public\Jorge\Immunofluorescence\Cell profiler\Exp.267\24h	33	0.8240021166139271	3.0	1.5034627751130463	18.48528137423857	0.9705882352941176	303
2	304	K136Q_I_02.czi	\\hih-fileserver.neurologie.uni-tuebingen.de\HIH\Public\Jorge\Immunofluorescence\Cell profiler\Exp.267\24h	109	1.1226083882309006	5.0	2.202435206099075	39.21320343559643	0.9159663865546218	304
2	305	K136Q_I_02.czi	\\hih-fileserver.neurologie.uni-tuebingen.de\HIH\Public\Jorge\Immunofluorescence\Cell profiler\Exp.267\24h	14	0.7405494920056735	2.0	1.1724438258837926	11.414213562373096	0.9333333333333333	305
2	306	K136Q_I_02.czi	\\hih-fileserver.neurologie.uni-tuebingen.de\HIH\Public\Jorge\Immunofluorescence\Cell profiler\Exp.267\24h	14	0.7451675195596819	2.0	1.1306019374818708	11.449747468305832	0.9333333333333333	306
2	307	K136Q_I_02.czi	\\hih-fileserver.neurologie.uni-tuebingen.de\HIH\Public\Jorge\Immunofluorescence\Cell profiler\Exp.267\24h	13	0.8317819970820828	2.0	1.1406482403650917	11.65685424949238	0.7647058823529411	307
2	308	K136Q_I_02.czi	\\hih-fileserver.neurologie.uni-tuebingen.de\HIH\Public\Jorge\Immunofluorescence\Cell profiler\Exp.267\24h	4	0.2046241954335606	1.0	1.0	3.2071067811865475	0.8	308
2	309	K136Q_I_02.czi	\\hih-fileserver.neurologie.uni-tuebingen.de\HIH\Public\Jorge\Immunofluorescence\Cell profiler\Exp.267\24h	22	0.886699518438007	2.0	1.25712973861329	15.65685424949238	0.9166666666666666	309
2	310	K136Q_I_02.czi	\\hih-fileserver.neurologie.uni-tuebingen.de\HIH\Public\Jorge\Immunofluorescence\Cell profiler\Exp.267\24h	7	0.5904919879238446	1.0	1.0	7.207106781186548	1.0	310
2	311	K136Q_I_02.czi	\\hih-fileserver.neurologie.uni-tuebingen.de\HIH\Public\Jorge\Immunofluorescence\Cell profiler\Exp.267\24h	26	0.935754746717343	2.23606797749979	1.3376642978601865	17.485281374238568	0.8387096774193549	311
2	312	K136Q_I_02.czi	\\hih-fileserver.neurologie.uni-tuebingen.de\HIH\Public\Jorge\Immunofluorescence\Cell profiler\Exp.267\24h	41	1.0770162255735687	2.8284271247461903	1.4528077121548582	23.556349186104043	0.8913043478260869	312
2	313	K136Q_I_02.czi	\\hih-fileserver.neurologie.uni-tuebingen.de\HIH\Public\Jorge\Immunofluorescence\Cell profiler\Exp.267\24h	20	0.807125700680006	2.23606797749979	1.2739354332309538	14.242640687119284	0.9090909090909091	313
2	314	K136Q_I_02.czi	\\hih-fileserver.neurologie.uni-tuebingen.de\HIH\Public\Jorge\Immunofluorescence\Cell profiler\Exp.267\24h	14	0.5963290632991535	1.4142135623730951	1.0591733660532994	10.242640687119284	0.875	314
2	315	K136Q_I_02.czi	\\hih-fileserver.neurologie.uni-tuebingen.de\HIH\Public\Jorge\Immunofluorescence\Cell profiler\Exp.267\24h	113	1.4396013651352377	4.123105625617661	1.8878000270490203	45.21320343559643	0.8308823529411765	315
2	316	K136Q_I_02.czi	\\hih-fileserver.neurologie.uni-tuebingen.de\HIH\Public\Jorge\Immunofluorescence\Cell profiler\Exp.267\24h	39	1.1654750353937877	3.0	1.4243532429867831	23.899494936611667	0.8666666666666667	316
2	317	K136Q_I_02.czi	\\hih-fileserver.neurologie.uni-tuebingen.de\HIH\Public\Jorge\Immunofluorescence\Cell profiler\Exp.267\24h	2	0.0	1.0	1.0	0.0	1.0	317
2	318	K136Q_I_02.czi	\\hih-fileserver.neurologie.uni-tuebingen.de\HIH\Public\Jorge\Immunofluorescence\Cell profiler\Exp.267\24h	17	0.7016029743359026	2.0	1.249567099242311	12.242640687119284	1.0	318
2	319	K136Q_I_02.czi	\\hih-fileserver.neurologie.uni-tuebingen.de\HIH\Public\Jorge\Immunofluorescence\Cell profiler\Exp.267\24h	9	0.7836384171496399	1.0	1.0	9.414213562373096	0.8181818181818182	319
2	320	K136Q_I_02.czi	\\hih-fileserver.neurologie.uni-tuebingen.de\HIH\Public\Jorge\Immunofluorescence\Cell profiler\Exp.267\24h	23	0.9402753010493109	2.23606797749979	1.2844871202984807	16.485281374238568	0.92	320
2	321	K136Q_I_02.czi	\\hih-fileserver.neurologie.uni-tuebingen.de\HIH\Public\Jorge\Immunofluorescence\Cell profiler\Exp.267\24h	1	0.0	1.0	1.0	0.0	1.0	321
2	322	K136Q_I_02.czi	\\hih-fileserver.neurologie.uni-tuebingen.de\HIH\Public\Jorge\Immunofluorescence\Cell profiler\Exp.267\24h	33	0.8240021166139267	2.8284271247461903	1.5054171721508034	18.485281374238568	0.9705882352941176	322
2	323	K136Q_I_02.czi	\\hih-fileserver.neurologie.uni-tuebingen.de\HIH\Public\Jorge\Immunofluorescence\Cell profiler\Exp.267\24h	40	0.9037497458904546	3.1622776601683795	1.5770921257066042	21.31370849898476	0.9523809523809523	323
2	324	K136Q_I_02.czi	\\hih-fileserver.neurologie.uni-tuebingen.de\HIH\Public\Jorge\Immunofluorescence\Cell profiler\Exp.267\24h	12	0.7531247882420455	2.0	1.1523689270621826	10.65685424949238	0.8571428571428571	324
2	325	K136Q_I_02.czi	\\hih-fileserver.neurologie.uni-tuebingen.de\HIH\Public\Jorge\Immunofluorescence\Cell profiler\Exp.267\24h	14	0.7952727421640228	2.0	1.1306019374818708	11.82842712474619	0.875	325
2	326	K136Q_I_02.czi	\\hih-fileserver.neurologie.uni-tuebingen.de\HIH\Public\Jorge\Immunofluorescence\Cell profiler\Exp.267\24h	14	0.7723689972905055	2.0	1.1601886205085203	11.65685424949238	0.9333333333333333	326
2	327	K136Q_I_02.czi	\\hih-fileserver.neurologie.uni-tuebingen.de\HIH\Public\Jorge\Immunofluorescence\Cell profiler\Exp.267\24h	6	0.5168631413744181	1.4142135623730951	1.0690355937288492	6.242640687119286	1.0	327
2	328	K136Q_I_02.czi	\\hih-fileserver.neurologie.uni-tuebingen.de\HIH\Public\Jorge\Immunofluorescence\Cell profiler\Exp.267\24h	80	1.216481170732546	3.605551275463989	1.7833764708839623	34.970562748477136	0.8888888888888888	328
2	329	K136Q_I_02.czi	\\hih-fileserver.neurologie.uni-tuebingen.de\HIH\Public\Jorge\Immunofluorescence\Cell profiler\Exp.267\24h	23	0.8258574106743418	2.8284271247461903	1.350915991820238	15.449747468305832	0.9583333333333334	329
2	330	K136Q_I_02.czi	\\hih-fileserver.neurologie.uni-tuebingen.de\HIH\Public\Jorge\Immunofluorescence\Cell profiler\Exp.267\24h	15	0.8779065888217337	2.0	1.1495093791412856	12.863961030678926	0.8823529411764706	330
2	331	K136Q_I_02.czi	\\hih-fileserver.neurologie.uni-tuebingen.de\HIH\Public\Jorge\Immunofluorescence\Cell profiler\Exp.267\24h	27	0.8589101734761474	2.8284271247461903	1.375391219041165	17.071067811865476	0.9310344827586207	331
2	332	K136Q_I_02.czi	\\hih-fileserver.neurologie.uni-tuebingen.de\HIH\Public\Jorge\Immunofluorescence\Cell profiler\Exp.267\24h	38	0.8997421647424233	3.1622776601683795	1.5501457748260754	20.727922061357855	0.95	332
2	333	K136Q_I_02.czi	\\hih-fileserver.neurologie.uni-tuebingen.de\HIH\Public\Jorge\Immunofluorescence\Cell profiler\Exp.267\24h	28	0.9968074869363778	2.0	1.18977530353517	18.72792206135786	0.7368421052631579	333
2	334	K136Q_I_02.czi	\\hih-fileserver.neurologie.uni-tuebingen.de\HIH\Public\Jorge\Immunofluorescence\Cell profiler\Exp.267\24h	77	1.3994945316121843	3.605551275463989	1.7450548584590846	36.798989873223334	0.8461538461538461	334
2	335	K136Q_I_02.czi	\\hih-fileserver.neurologie.uni-tuebingen.de\HIH\Public\Jorge\Immunofluorescence\Cell profiler\Exp.267\24h	53	1.0726169579697753	3.0	1.6222515049192883	26.72792206135785	0.9137931034482759	335
2	336	K136Q_I_02.czi	\\hih-fileserver.neurologie.uni-tuebingen.de\HIH\Public\Jorge\Immunofluorescence\Cell profiler\Exp.267\24h	17	0.7997667602429291	2.0	1.2151090734995518	13.071067811865476	0.9444444444444444	336
2	337	K136Q_I_02.czi	\\hih-fileserver.neurologie.uni-tuebingen.de\HIH\Public\Jorge\Immunofluorescence\Cell profiler\Exp.267\24h	44	1.0330346904626755	3.0	1.5302056413829406	23.899494936611667	0.9361702127659575	337
2	338	K136Q_I_02.czi	\\hih-fileserver.neurologie.uni-tuebingen.de\HIH\Public\Jorge\Immunofluorescence\Cell profiler\Exp.267\24h	1	0.0	1.0	1.0	0.0	1.0	338
2	339	K136Q_I_02.czi	\\hih-fileserver.neurologie.uni-tuebingen.de\HIH\Public\Jorge\Immunofluorescence\Cell profiler\Exp.267\24h	15	0.7951500375806897	2.0	1.1495093791412856	12.242640687119284	0.9375	339
2	340	K136Q_I_02.czi	\\hih-fileserver.neurologie.uni-tuebingen.de\HIH\Public\Jorge\Immunofluorescence\Cell profiler\Exp.267\24h	8	0.49237304529448433	1.4142135623730951	1.051776695296637	7.035533905932738	0.8888888888888888	340
2	341	K136Q_I_02.czi	\\hih-fileserver.neurologie.uni-tuebingen.de\HIH\Public\Jorge\Immunofluorescence\Cell profiler\Exp.267\24h	24	0.8307195216105803	2.8284271247461903	1.360702260395516	15.82842712474619	0.9230769230769231	341
2	342	K136Q_I_02.czi	\\hih-fileserver.neurologie.uni-tuebingen.de\HIH\Public\Jorge\Immunofluorescence\Cell profiler\Exp.267\24h	17	0.7703499122204635	2.0	1.2252015955733053	12.82842712474619	0.9444444444444444	342
2	343	K136Q_I_02.czi	\\hih-fileserver.neurologie.uni-tuebingen.de\HIH\Public\Jorge\Immunofluorescence\Cell profiler\Exp.267\24h	4	0.3183098861837907	1.0	1.0	4.0	1.0	343
2	344	K136Q_I_02.czi	\\hih-fileserver.neurologie.uni-tuebingen.de\HIH\Public\Jorge\Immunofluorescence\Cell profiler\Exp.267\24h	9	0.6007314423370597	1.4142135623730951	1.0920474583051323	8.242640687119284	1.0	344
2	345	K136Q_I_02.czi	\\hih-fileserver.neurologie.uni-tuebingen.de\HIH\Public\Jorge\Immunofluorescence\Cell profiler\Exp.267\24h	91	1.0694339962483925	4.47213595499958	2.0444750370751024	34.97056274847714	0.91	345
2	346	K136Q_I_02.czi	\\hih-fileserver.neurologie.uni-tuebingen.de\HIH\Public\Jorge\Immunofluorescence\Cell profiler\Exp.267\24h	17	0.7997667602429291	2.0	1.249567099242311	13.071067811865476	1.0	346
2	347	K136Q_I_02.czi	\\hih-fileserver.neurologie.uni-tuebingen.de\HIH\Public\Jorge\Immunofluorescence\Cell profiler\Exp.267\24h	14	0.6966924787727198	2.0	1.1897753035351701	11.071067811865476	1.0	347
2	348	K136Q_I_02.czi	\\hih-fileserver.neurologie.uni-tuebingen.de\HIH\Public\Jorge\Immunofluorescence\Cell profiler\Exp.267\24h	3	0.309207662451413	1.0	1.0	3.414213562373095	1.0	348
2	349	K136Q_I_02.czi	\\hih-fileserver.neurologie.uni-tuebingen.de\HIH\Public\Jorge\Immunofluorescence\Cell profiler\Exp.267\24h	18	0.7553352735627664	2.23606797749979	1.2718290126106762	13.071067811865476	0.9473684210526315	349
2	350	K136Q_I_02.czi	\\hih-fileserver.neurologie.uni-tuebingen.de\HIH\Public\Jorge\Immunofluorescence\Cell profiler\Exp.267\24h	11	0.6411587049406146	2.0	1.128564869306645	9.414213562373096	1.0	350
2	351	K136Q_I_02.czi	\\hih-fileserver.neurologie.uni-tuebingen.de\HIH\Public\Jorge\Immunofluorescence\Cell profiler\Exp.267\24h	10	0.6202357696493015	2.0	1.1414213562373097	8.82842712474619	1.0	351
2	352	K136Q_I_02.czi	\\hih-fileserver.neurologie.uni-tuebingen.de\HIH\Public\Jorge\Immunofluorescence\Cell profiler\Exp.267\24h	29	0.7996749890984819	2.8284271247461903	1.4551744143571528	17.071067811865476	0.9666666666666667	352
2	353	K136Q_I_02.czi	\\hih-fileserver.neurologie.uni-tuebingen.de\HIH\Public\Jorge\Immunofluorescence\Cell profiler\Exp.267\24h	29	1.0866163758223104	2.23606797749979	1.329075991960864	19.899494936611667	0.8787878787878788	353
2	354	K136Q_I_02.czi	\\hih-fileserver.neurologie.uni-tuebingen.de\HIH\Public\Jorge\Immunofluorescence\Cell profiler\Exp.267\24h	30	1.0071223741653381	2.23606797749979	1.3397828435579313	19.485281374238568	0.8571428571428571	354
2	355	K136Q_I_02.czi	\\hih-fileserver.neurologie.uni-tuebingen.de\HIH\Public\Jorge\Immunofluorescence\Cell profiler\Exp.267\24h	7	0.43799638819941455	1.0	1.0	6.207106781186548	0.875	355
2	356	K136Q_I_02.czi	\\hih-fileserver.neurologie.uni-tuebingen.de\HIH\Public\Jorge\Immunofluorescence\Cell profiler\Exp.267\24h	4	0.3183098861837907	1.0	1.0	4.0	1.0	356
2	357	K136Q_I_02.czi	\\hih-fileserver.neurologie.uni-tuebingen.de\HIH\Public\Jorge\Immunofluorescence\Cell profiler\Exp.267\24h	36	0.9276229873542389	2.8284271247461903	1.4172753453190035	20.485281374238568	0.8372093023255814	357
2	358	K136Q_I_02.czi	\\hih-fileserver.neurologie.uni-tuebingen.de\HIH\Public\Jorge\Immunofluorescence\Cell profiler\Exp.267\24h	61	1.468959123684969	2.8284271247461903	1.4925217190650535	33.55634918610404	0.8133333333333334	358
2	359	K136Q_I_02.czi	\\hih-fileserver.neurologie.uni-tuebingen.de\HIH\Public\Jorge\Immunofluorescence\Cell profiler\Exp.267\24h	2	0.0	1.0	1.0	0.0	1.0	359
2	360	K136Q_I_02.czi	\\hih-fileserver.neurologie.uni-tuebingen.de\HIH\Public\Jorge\Immunofluorescence\Cell profiler\Exp.267\24h	7	0.5300702784881366	1.4142135623730951	1.0591733660532994	6.82842712474619	1.0	360
2	361	K136Q_I_02.czi	\\hih-fileserver.neurologie.uni-tuebingen.de\HIH\Public\Jorge\Immunofluorescence\Cell profiler\Exp.267\24h	4	0.42487609137905596	1.0	1.0	4.621320343559642	1.0	361
2	362	K136Q_I_02.czi	\\hih-fileserver.neurologie.uni-tuebingen.de\HIH\Public\Jorge\Immunofluorescence\Cell profiler\Exp.267\24h	1	0.0	1.0	1.0	0.0	1.0	362
2	363	K136Q_I_02.czi	\\hih-fileserver.neurologie.uni-tuebingen.de\HIH\Public\Jorge\Immunofluorescence\Cell profiler\Exp.267\24h	14	0.7405494920056735	2.0	1.1724438258837926	11.414213562373096	0.9333333333333333	363
2	364	K136Q_I_02.czi	\\hih-fileserver.neurologie.uni-tuebingen.de\HIH\Public\Jorge\Immunofluorescence\Cell profiler\Exp.267\24h	16	0.7454531602318965	2.0	1.239276695296637	12.242640687119284	0.9411764705882353	364
2	365	K136Q_I_02.czi	\\hih-fileserver.neurologie.uni-tuebingen.de\HIH\Public\Jorge\Immunofluorescence\Cell profiler\Exp.267\24h	30	0.9064023282753195	2.8284271247461903	1.440001933878581	18.485281374238568	0.9375	365
2	366	K136Q_I_02.czi	\\hih-fileserver.neurologie.uni-tuebingen.de\HIH\Public\Jorge\Immunofluorescence\Cell profiler\Exp.267\24h	18	0.8202685192964368	2.0	1.1015792847081218	13.621320343559642	0.8181818181818182	366
2	367	K136Q_I_02.czi	\\hih-fileserver.neurologie.uni-tuebingen.de\HIH\Public\Jorge\Immunofluorescence\Cell profiler\Exp.267\24h	13	0.637752397556255	2.0	1.1087856586440843	10.207106781186548	0.9285714285714286	367
2	368	K136Q_I_02.czi	\\hih-fileserver.neurologie.uni-tuebingen.de\HIH\Public\Jorge\Immunofluorescence\Cell profiler\Exp.267\24h	9	0.595563117403313	1.0	1.0	8.207106781186548	0.9	368
2	369	K136Q_I_02.czi	\\hih-fileserver.neurologie.uni-tuebingen.de\HIH\Public\Jorge\Immunofluorescence\Cell profiler\Exp.267\24h	19	0.7155807854805156	2.23606797749979	1.2793229362823821	13.071067811865476	1.0	369
2	370	K136Q_I_02.czi	\\hih-fileserver.neurologie.uni-tuebingen.de\HIH\Public\Jorge\Immunofluorescence\Cell profiler\Exp.267\24h	25	0.9276229873542391	2.23606797749979	1.2922854315746104	17.071067811865476	0.8928571428571429	370
2	371	K136Q_I_02.czi	\\hih-fileserver.neurologie.uni-tuebingen.de\HIH\Public\Jorge\Immunofluorescence\Cell profiler\Exp.267\24h	1	0.0	1.0	1.0	0.0	1.0	371
2	372	K136Q_I_02.czi	\\hih-fileserver.neurologie.uni-tuebingen.de\HIH\Public\Jorge\Immunofluorescence\Cell profiler\Exp.267\24h	4	0.42487609137905596	1.0	1.0	4.621320343559642	1.0	372
2	373	K136Q_I_02.czi	\\hih-fileserver.neurologie.uni-tuebingen.de\HIH\Public\Jorge\Immunofluorescence\Cell profiler\Exp.267\24h	7	0.4677124467052814	1.0	1.0	6.414213562373095	0.875	373
2	374	K136Q_I_02.czi	\\hih-fileserver.neurologie.uni-tuebingen.de\HIH\Public\Jorge\Immunofluorescence\Cell profiler\Exp.267\24h	76	1.1911205431661807	4.0	1.806554688019527	33.72792206135786	0.8636363636363636	374
2	375	K136Q_I_02.czi	\\hih-fileserver.neurologie.uni-tuebingen.de\HIH\Public\Jorge\Immunofluorescence\Cell profiler\Exp.267\24h	21	0.8140524347669543	2.23606797749979	1.2806153441424843	14.65685424949238	0.875	375
2	376	K136Q_I_02.czi	\\hih-fileserver.neurologie.uni-tuebingen.de\HIH\Public\Jorge\Immunofluorescence\Cell profiler\Exp.267\24h	31	0.9336378781377561	2.8284271247461903	1.4179812041689726	19.071067811865476	0.9393939393939394	376
2	377	K136Q_I_02.czi	\\hih-fileserver.neurologie.uni-tuebingen.de\HIH\Public\Jorge\Immunofluorescence\Cell profiler\Exp.267\24h	61	1.251291500112084	3.605551275463989	1.6001113683224655	30.97056274847714	0.8714285714285714	377
2	378	K136Q_I_02.czi	\\hih-fileserver.neurologie.uni-tuebingen.de\HIH\Public\Jorge\Immunofluorescence\Cell profiler\Exp.267\24h	3	0.309207662451413	1.0	1.0	3.414213562373095	1.0	378
2	379	K136Q_I_02.czi	\\hih-fileserver.neurologie.uni-tuebingen.de\HIH\Public\Jorge\Immunofluorescence\Cell profiler\Exp.267\24h	43	1.4656685999463719	2.8284271247461903	1.3795924537495325	28.14213562373095	0.8269230769230769	379
2	380	K136Q_I_02.czi	\\hih-fileserver.neurologie.uni-tuebingen.de\HIH\Public\Jorge\Immunofluorescence\Cell profiler\Exp.267\24h	22	0.7337506369818236	2.8284271247461903	1.366866718721158	14.242640687119284	1.0	380
2	381	K136Q_I_02.czi	\\hih-fileserver.neurologie.uni-tuebingen.de\HIH\Public\Jorge\Immunofluorescence\Cell profiler\Exp.267\24h	52	1.0265246496089317	3.0	1.6184129874152997	25.899494936611667	0.9285714285714286	381
2	382	K136Q_I_02.czi	\\hih-fileserver.neurologie.uni-tuebingen.de\HIH\Public\Jorge\Immunofluorescence\Cell profiler\Exp.267\24h	19	0.7155807854805156	2.23606797749979	1.2793229362823824	13.071067811865476	1.0	382
2	383	K136Q_I_02.czi	\\hih-fileserver.neurologie.uni-tuebingen.de\HIH\Public\Jorge\Immunofluorescence\Cell profiler\Exp.267\24h	10	0.7106087346549765	1.4142135623730951	1.082842712474619	9.449747468305834	0.9090909090909091	383
2	384	K136Q_I_02.czi	\\hih-fileserver.neurologie.uni-tuebingen.de\HIH\Public\Jorge\Immunofluorescence\Cell profiler\Exp.267\24h	23	0.8481473654624414	2.23606797749979	1.325161246287786	15.65685424949238	1.0	384
2	385	K136Q_I_02.czi	\\hih-fileserver.neurologie.uni-tuebingen.de\HIH\Public\Jorge\Immunofluorescence\Cell profiler\Exp.267\24h	15	0.7684747428735795	2.0	1.1885618083164127	12.035533905932738	0.9375	385
2	386	K136Q_I_02.czi	\\hih-fileserver.neurologie.uni-tuebingen.de\HIH\Public\Jorge\Immunofluorescence\Cell profiler\Exp.267\24h	2	0.0	1.0	1.0	0.0	1.0	386
2	387	K136Q_I_02.czi	\\hih-fileserver.neurologie.uni-tuebingen.de\HIH\Public\Jorge\Immunofluorescence\Cell profiler\Exp.267\24h	5	0.43153209248335733	1.0	1.0	5.207106781186548	1.0	387
2	388	K136Q_I_02.czi	\\hih-fileserver.neurologie.uni-tuebingen.de\HIH\Public\Jorge\Immunofluorescence\Cell profiler\Exp.267\24h	36	0.8541136649632097	3.0	1.5382834333675204	19.65685424949238	0.972972972972973	388
2	389	K136Q_I_02.czi	\\hih-fileserver.neurologie.uni-tuebingen.de\HIH\Public\Jorge\Immunofluorescence\Cell profiler\Exp.267\24h	8	0.5468022991227088	1.4142135623730951	1.051776695296637	7.414213562373095	1.0	389
2	390	K136Q_I_02.czi	\\hih-fileserver.neurologie.uni-tuebingen.de\HIH\Public\Jorge\Immunofluorescence\Cell profiler\Exp.267\24h	10	0.6202357696493015	2.0	1.1414213562373097	8.82842712474619	1.0	390
2	391	K136Q_I_02.czi	\\hih-fileserver.neurologie.uni-tuebingen.de\HIH\Public\Jorge\Immunofluorescence\Cell profiler\Exp.267\24h	32	0.8497521827581119	2.8284271247461903	1.4825843344836476	18.485281374238568	0.9696969696969697	391
2	392	K136Q_I_02.czi	\\hih-fileserver.neurologie.uni-tuebingen.de\HIH\Public\Jorge\Immunofluorescence\Cell profiler\Exp.267\24h	3	0.309207662451413	1.0	1.0	3.414213562373095	1.0	392
2	393	K136Q_I_02.czi	\\hih-fileserver.neurologie.uni-tuebingen.de\HIH\Public\Jorge\Immunofluorescence\Cell profiler\Exp.267\24h	6	0.477464829275686	1.0	1.0	6.0	1.0	393
2	394	K136Q_I_02.czi	\\hih-fileserver.neurologie.uni-tuebingen.de\HIH\Public\Jorge\Immunofluorescence\Cell profiler\Exp.267\24h	21	0.8886517348511099	2.23606797749979	1.272445207225636	15.31370849898476	0.9545454545454546	394
2	395	K136Q_I_02.czi	\\hih-fileserver.neurologie.uni-tuebingen.de\HIH\Public\Jorge\Immunofluorescence\Cell profiler\Exp.267\24h	23	0.7607684161707253	2.8284271247461903	1.3763849673692339	14.82842712474619	1.0	395
2	396	K136Q_I_02.czi	\\hih-fileserver.neurologie.uni-tuebingen.de\HIH\Public\Jorge\Immunofluorescence\Cell profiler\Exp.267\24h	94	1.205002796707426	4.242640687119285	1.954192947476699	37.72792206135786	0.8952380952380953	396
2	397	K136Q_I_02.czi	\\hih-fileserver.neurologie.uni-tuebingen.de\HIH\Public\Jorge\Immunofluorescence\Cell profiler\Exp.267\24h	36	1.0367603573262956	2.8284271247461903	1.428598702339937	21.656854249492383	0.9	397
2	398	K136Q_I_02.czi	\\hih-fileserver.neurologie.uni-tuebingen.de\HIH\Public\Jorge\Immunofluorescence\Cell profiler\Exp.267\24h	56	1.175666763658098	3.605551275463989	1.6509400022033585	28.763455967290593	0.875	398
2	399	K136Q_I_02.czi	\\hih-fileserver.neurologie.uni-tuebingen.de\HIH\Public\Jorge\Immunofluorescence\Cell profiler\Exp.267\24h	25	0.8397758894342989	2.23606797749979	1.3485910656847546	16.242640687119284	0.9615384615384616	399
2	400	K136Q_I_02.czi	\\hih-fileserver.neurologie.uni-tuebingen.de\HIH\Public\Jorge\Immunofluorescence\Cell profiler\Exp.267\24h	9	0.5658842421045168	2.0	1.1111111111111112	8.0	1.0	400
2	401	K136Q_I_02.czi	\\hih-fileserver.neurologie.uni-tuebingen.de\HIH\Public\Jorge\Immunofluorescence\Cell profiler\Exp.267\24h	3	0.309207662451413	1.0	1.0	3.414213562373095	1.0	401
2	402	K136Q_I_02.czi	\\hih-fileserver.neurologie.uni-tuebingen.de\HIH\Public\Jorge\Immunofluorescence\Cell profiler\Exp.267\24h	3	0.309207662451413	1.0	1.0	3.414213562373095	1.0	402
2	403	K136Q_I_02.czi	\\hih-fileserver.neurologie.uni-tuebingen.de\HIH\Public\Jorge\Immunofluorescence\Cell profiler\Exp.267\24h	55	1.165731142040564	3.605551275463989	1.6246337739175578	28.384776310850235	0.873015873015873	403
2	404	K136Q_I_02.czi	\\hih-fileserver.neurologie.uni-tuebingen.de\HIH\Public\Jorge\Immunofluorescence\Cell profiler\Exp.267\24h	4	0.3183098861837907	1.0	1.0	4.0	1.0	404
2	405	K136Q_I_02.czi	\\hih-fileserver.neurologie.uni-tuebingen.de\HIH\Public\Jorge\Immunofluorescence\Cell profiler\Exp.267\24h	5	0.502917562670165	1.0	1.0	5.621320343559642	0.8333333333333334	405
2	406	K136Q_I_02.czi	\\hih-fileserver.neurologie.uni-tuebingen.de\HIH\Public\Jorge\Immunofluorescence\Cell profiler\Exp.267\24h	12	0.6957172405156791	2.0	1.1523689270621826	10.242640687119284	0.9230769230769231	406
2	407	K136Q_I_02.czi	\\hih-fileserver.neurologie.uni-tuebingen.de\HIH\Public\Jorge\Immunofluorescence\Cell profiler\Exp.267\24h	6	0.477464829275686	1.0	1.0	6.0	1.0	407
2	408	K136Q_I_02.czi	\\hih-fileserver.neurologie.uni-tuebingen.de\HIH\Public\Jorge\Immunofluorescence\Cell profiler\Exp.267\24h	25	1.0876827939303833	2.0	1.242842712474619	18.485281374238568	0.8928571428571429	408
2	409	K136Q_I_02.czi	\\hih-fileserver.neurologie.uni-tuebingen.de\HIH\Public\Jorge\Immunofluorescence\Cell profiler\Exp.267\24h	2	0.0	1.0	1.0	0.0	1.0	409
2	410	K136Q_I_02.czi	\\hih-fileserver.neurologie.uni-tuebingen.de\HIH\Public\Jorge\Immunofluorescence\Cell profiler\Exp.267\24h	9	0.6891508551658906	1.4142135623730951	1.0460237291525663	8.82842712474619	1.0	410
2	411	K136Q_I_02.czi	\\hih-fileserver.neurologie.uni-tuebingen.de\HIH\Public\Jorge\Immunofluorescence\Cell profiler\Exp.267\24h	34	0.8512580653608952	2.8284271247461903	1.5008377982677539	19.071067811865476	1.0	411
2	412	K136Q_I_02.czi	\\hih-fileserver.neurologie.uni-tuebingen.de\HIH\Public\Jorge\Immunofluorescence\Cell profiler\Exp.267\24h	9	0.6007314423370597	1.4142135623730951	1.0920474583051323	8.242640687119284	1.0	412
2	413	K136Q_I_02.czi	\\hih-fileserver.neurologie.uni-tuebingen.de\HIH\Public\Jorge\Immunofluorescence\Cell profiler\Exp.267\24h	14	0.7723689972905055	2.0	1.1601886205085203	11.65685424949238	0.875	413
2	414	K136Q_I_02.czi	\\hih-fileserver.neurologie.uni-tuebingen.de\HIH\Public\Jorge\Immunofluorescence\Cell profiler\Exp.267\24h	9	0.5135799486995236	1.4142135623730951	1.0460237291525663	7.621320343559642	0.9	414
2	415	K136Q_I_02.czi	\\hih-fileserver.neurologie.uni-tuebingen.de\HIH\Public\Jorge\Immunofluorescence\Cell profiler\Exp.267\24h	10	0.5681690797544715	1.4142135623730951	1.082842712474619	8.449747468305834	0.9090909090909091	415
2	416	K136Q_I_02.czi	\\hih-fileserver.neurologie.uni-tuebingen.de\HIH\Public\Jorge\Immunofluorescence\Cell profiler\Exp.267\24h	65	1.2947908704333517	3.605551275463989	1.6550090126323207	32.520815280171306	0.8666666666666667	416
2	417	K136Q_I_02.czi	\\hih-fileserver.neurologie.uni-tuebingen.de\HIH\Public\Jorge\Immunofluorescence\Cell profiler\Exp.267\24h	54	1.1330029103441497	3.1622776601683795	1.6137334707572342	27.727922061357855	0.9152542372881356	417
2	418	K136Q_I_02.czi	\\hih-fileserver.neurologie.uni-tuebingen.de\HIH\Public\Jorge\Immunofluorescence\Cell profiler\Exp.267\24h	54	1.0337262827488358	3.1622776601683795	1.669733327064475	26.485281374238568	0.9152542372881356	418
2	419	K136Q_I_02.czi	\\hih-fileserver.neurologie.uni-tuebingen.de\HIH\Public\Jorge\Immunofluorescence\Cell profiler\Exp.267\24h	26	1.1131836239334785	2.0	1.2560328557497071	19.071067811865476	0.896551724137931	419
2	420	K136Q_I_02.czi	\\hih-fileserver.neurologie.uni-tuebingen.de\HIH\Public\Jorge\Immunofluorescence\Cell profiler\Exp.267\24h	60	1.3732451054418835	3.1622776601683795	1.5780801864625953	32.17766952966369	0.8955223880597015	420
