# Supplementary material for: Sirtuin-1 sensitive lysine-136 acetylation drives phase separation and pathological aggregation of TDP-43
Source: Nat Commun. 2022 Mar 9;13:1223. doi: 10.1038/s41467-022-28822-7 (PMC8907366; doi:10.1038/s41467-022-28822-7)
Supplement: Supplementary file 7 — Source Data [file 41467_2022_28822_MOESM7_ESM.zip › Figure 5E data/Measures 1/K136Q_02_24h_Measures/Object relationships.csv]

Module	Module Number	Relationship	First Object Name	First Image Number	First Object Number	Second Object Name	Second Image Number	Second Object Number
RelateObjects	13	Parent	Nuclei	2	1	EditedAggregates	2	1
RelateObjects	13	Parent	Nuclei	2	1	EditedAggregates	2	2
RelateObjects	13	Parent	Nuclei	2	1	EditedAggregates	2	3
RelateObjects	13	Parent	Nuclei	2	1	EditedAggregates	2	4
RelateObjects	13	Parent	Nuclei	2	1	EditedAggregates	2	5
RelateObjects	13	Parent	Nuclei	2	1	EditedAggregates	2	6
RelateObjects	13	Parent	Nuclei	2	1	EditedAggregates	2	7
RelateObjects	13	Parent	Nuclei	2	1	EditedAggregates	2	8
RelateObjects	13	Parent	Nuclei	2	1	EditedAggregates	2	9
RelateObjects	13	Parent	Nuclei	2	1	EditedAggregates	2	10
RelateObjects	13	Parent	Nuclei	2	1	EditedAggregates	2	11
RelateObjects	13	Parent	Nuclei	2	1	EditedAggregates	2	12
RelateObjects	13	Parent	Nuclei	2	1	EditedAggregates	2	13
RelateObjects	13	Parent	Nuclei	2	1	EditedAggregates	2	14
RelateObjects	13	Parent	Nuclei	2	1	EditedAggregates	2	15
RelateObjects	13	Parent	Nuclei	2	1	EditedAggregates	2	16
RelateObjects	13	Parent	Nuclei	2	1	EditedAggregates	2	17
RelateObjects	13	Parent	Nuclei	2	1	EditedAggregates	2	18
RelateObjects	13	Parent	Nuclei	2	1	EditedAggregates	2	19
RelateObjects	13	Parent	Nuclei	2	1	EditedAggregates	2	20
RelateObjects	13	Parent	Nuclei	2	1	EditedAggregates	2	21
RelateObjects	13	Parent	Nuclei	2	1	EditedAggregates	2	22
RelateObjects	13	Parent	Nuclei	2	1	EditedAggregates	2	23
RelateObjects	13	Parent	Nuclei	2	1	EditedAggregates	2	24
RelateObjects	13	Parent	Nuclei	2	1	EditedAggregates	2	25
RelateObjects	13	Parent	Nuclei	2	1	EditedAggregates	2	26
RelateObjects	13	Parent	Nuclei	2	1	EditedAggregates	2	27
RelateObjects	13	Parent	Nuclei	2	1	EditedAggregates	2	28
RelateObjects	13	Parent	Nuclei	2	1	EditedAggregates	2	29
RelateObjects	13	Parent	Nuclei	2	1	EditedAggregates	2	30
RelateObjects	13	Parent	Nuclei	2	1	EditedAggregates	2	31
RelateObjects	13	Parent	Nuclei	2	1	EditedAggregates	2	32
RelateObjects	13	Parent	Nuclei	2	1	EditedAggregates	2	33
RelateObjects	13	Parent	Nuclei	2	1	EditedAggregates	2	34
RelateObjects	13	Parent	Nuclei	2	1	EditedAggregates	2	35
RelateObjects	13	Parent	Nuclei	2	1	EditedAggregates	2	36
RelateObjects	13	Parent	Nuclei	2	1	EditedAggregates	2	37
RelateObjects	13	Parent	Nuclei	2	1	EditedAggregates	2	38
RelateObjects	13	Parent	Nuclei	2	1	EditedAggregates	2	39
RelateObjects	13	Parent	Nuclei	2	1	EditedAggregates	2	40
RelateObjects	13	Parent	Nuclei	2	1	EditedAggregates	2	41
RelateObjects	13	Parent	Nuclei	2	2	EditedAggregates	2	42
RelateObjects	13	Parent	Nuclei	2	2	EditedAggregates	2	43
RelateObjects	13	Parent	Nuclei	2	2	EditedAggregates	2	44
RelateObjects	13	Parent	Nuclei	2	2	EditedAggregates	2	45
RelateObjects	13	Parent	Nuclei	2	2	EditedAggregates	2	46
RelateObjects	13	Parent	Nuclei	2	2	EditedAggregates	2	47
RelateObjects	13	Parent	Nuclei	2	2	EditedAggregates	2	48
RelateObjects	13	Parent	Nuclei	2	2	EditedAggregates	2	49
RelateObjects	13	Parent	Nuclei	2	2	EditedAggregates	2	50
RelateObjects	13	Parent	Nuclei	2	2	EditedAggregates	2	51
RelateObjects	13	Parent	Nuclei	2	2	EditedAggregates	2	52
RelateObjects	13	Parent	Nuclei	2	2	EditedAggregates	2	53
RelateObjects	13	Parent	Nuclei	2	2	EditedAggregates	2	54
RelateObjects	13	Parent	Nuclei	2	2	EditedAggregates	2	55
RelateObjects	13	Parent	Nuclei	2	3	EditedAggregates	2	56
RelateObjects	13	Parent	Nuclei	2	3	EditedAggregates	2	57
RelateObjects	13	Parent	Nuclei	2	3	EditedAggregates	2	58
RelateObjects	13	Parent	Nuclei	2	3	EditedAggregates	2	59
RelateObjects	13	Parent	Nuclei	2	3	EditedAggregates	2	60
RelateObjects	13	Parent	Nuclei	2	3	EditedAggregates	2	61
RelateObjects	13	Parent	Nuclei	2	3	EditedAggregates	2	62
RelateObjects	13	Parent	Nuclei	2	3	EditedAggregates	2	63
RelateObjects	13	Parent	Nuclei	2	3	EditedAggregates	2	64
RelateObjects	13	Parent	Nuclei	2	3	EditedAggregates	2	65
RelateObjects	13	Parent	Nuclei	2	3	EditedAggregates	2	66
RelateObjects	13	Parent	Nuclei	2	3	EditedAggregates	2	67
RelateObjects	13	Parent	Nuclei	2	3	EditedAggregates	2	68
RelateObjects	13	Parent	Nuclei	2	3	EditedAggregates	2	69
RelateObjects	13	Parent	Nuclei	2	3	EditedAggregates	2	70
RelateObjects	13	Parent	Nuclei	2	3	EditedAggregates	2	71
RelateObjects	13	Parent	Nuclei	2	3	EditedAggregates	2	72
RelateObjects	13	Parent	Nuclei	2	3	EditedAggregates	2	73
RelateObjects	13	Parent	Nuclei	2	3	EditedAggregates	2	74
RelateObjects	13	Parent	Nuclei	2	3	EditedAggregates	2	75
RelateObjects	13	Parent	Nuclei	2	3	EditedAggregates	2	76
RelateObjects	13	Parent	Nuclei	2	3	EditedAggregates	2	77
RelateObjects	13	Parent	Nuclei	2	3	EditedAggregates	2	78
RelateObjects	13	Parent	Nuclei	2	3	EditedAggregates	2	79
RelateObjects	13	Parent	Nuclei	2	3	EditedAggregates	2	80
RelateObjects	13	Parent	Nuclei	2	3	EditedAggregates	2	81
RelateObjects	13	Parent	Nuclei	2	3	EditedAggregates	2	82
RelateObjects	13	Parent	Nuclei	2	3	EditedAggregates	2	83
RelateObjects	13	Parent	Nuclei	2	3	EditedAggregates	2	84
RelateObjects	13	Parent	Nuclei	2	3	EditedAggregates	2	85
RelateObjects	13	Parent	Nuclei	2	3	EditedAggregates	2	86
RelateObjects	13	Parent	Nuclei	2	3	EditedAggregates	2	87
RelateObjects	13	Parent	Nuclei	2	3	EditedAggregates	2	88
RelateObjects	13	Parent	Nuclei	2	3	EditedAggregates	2	89
RelateObjects	13	Parent	Nuclei	2	3	EditedAggregates	2	90
RelateObjects	13	Parent	Nuclei	2	3	EditedAggregates	2	91
RelateObjects	13	Parent	Nuclei	2	3	EditedAggregates	2	92
RelateObjects	13	Parent	Nuclei	2	3	EditedAggregates	2	93
RelateObjects	13	Parent	Nuclei	2	3	EditedAggregates	2	94
RelateObjects	13	Parent	Nuclei	2	3	EditedAggregates	2	95
RelateObjects	13	Parent	Nuclei	2	3	EditedAggregates	2	96
RelateObjects	13	Parent	Nuclei	2	3	EditedAggregates	2	97
RelateObjects	13	Parent	Nuclei	2	3	EditedAggregates	2	98
RelateObjects	13	Parent	Nuclei	2	3	EditedAggregates	2	99
RelateObjects	13	Parent	Nuclei	2	3	EditedAggregates	2	100
RelateObjects	13	Parent	Nuclei	2	3	EditedAggregates	2	101
RelateObjects	13	Parent	Nuclei	2	3	EditedAggregates	2	102
RelateObjects	13	Parent	Nuclei	2	3	EditedAggregates	2	103
RelateObjects	13	Parent	Nuclei	2	3	EditedAggregates	2	104
RelateObjects	13	Parent	Nuclei	2	3	EditedAggregates	2	105
RelateObjects	13	Parent	Nuclei	2	3	EditedAggregates	2	106
RelateObjects	13	Parent	Nuclei	2	3	EditedAggregates	2	107
RelateObjects	13	Parent	Nuclei	2	3	EditedAggregates	2	108
RelateObjects	13	Parent	Nuclei	2	3	EditedAggregates	2	109
RelateObjects	13	Parent	Nuclei	2	3	EditedAggregates	2	110
RelateObjects	13	Parent	Nuclei	2	3	EditedAggregates	2	111
RelateObjects	13	Parent	Nuclei	2	3	EditedAggregates	2	112
RelateObjects	13	Parent	Nuclei	2	3	EditedAggregates	2	113
RelateObjects	13	Parent	Nuclei	2	3	EditedAggregates	2	114
RelateObjects	13	Parent	Nuclei	2	3	EditedAggregates	2	115
RelateObjects	13	Parent	Nuclei	2	3	EditedAggregates	2	116
RelateObjects	13	Parent	Nuclei	2	3	EditedAggregates	2	117
RelateObjects	13	Parent	Nuclei	2	3	EditedAggregates	2	118
RelateObjects	13	Parent	Nuclei	2	3	EditedAggregates	2	119
RelateObjects	13	Parent	Nuclei	2	3	EditedAggregates	2	120
RelateObjects	13	Parent	Nuclei	2	3	EditedAggregates	2	121
RelateObjects	13	Parent	Nuclei	2	3	EditedAggregates	2	122
RelateObjects	13	Parent	Nuclei	2	3	EditedAggregates	2	123
RelateObjects	13	Parent	Nuclei	2	3	EditedAggregates	2	124
RelateObjects	13	Parent	Nuclei	2	3	EditedAggregates	2	125
RelateObjects	13	Parent	Nuclei	2	3	EditedAggregates	2	126
RelateObjects	13	Parent	Nuclei	2	3	EditedAggregates	2	127
RelateObjects	13	Parent	Nuclei	2	3	EditedAggregates	2	128
RelateObjects	13	Parent	Nuclei	2	3	EditedAggregates	2	129
RelateObjects	13	Parent	Nuclei	2	3	EditedAggregates	2	130
RelateObjects	13	Parent	Nuclei	2	3	EditedAggregates	2	131
RelateObjects	13	Parent	Nuclei	2	3	EditedAggregates	2	132
RelateObjects	13	Parent	Nuclei	2	3	EditedAggregates	2	133
RelateObjects	13	Parent	Nuclei	2	3	EditedAggregates	2	134
RelateObjects	13	Parent	Nuclei	2	3	EditedAggregates	2	135
RelateObjects	13	Parent	Nuclei	2	3	EditedAggregates	2	136
RelateObjects	13	Parent	Nuclei	2	3	EditedAggregates	2	137
RelateObjects	13	Parent	Nuclei	2	3	EditedAggregates	2	138
RelateObjects	13	Parent	Nuclei	2	3	EditedAggregates	2	139
RelateObjects	13	Parent	Nuclei	2	3	EditedAggregates	2	140
RelateObjects	13	Parent	Nuclei	2	3	EditedAggregates	2	141
RelateObjects	13	Parent	Nuclei	2	3	EditedAggregates	2	142
RelateObjects	13	Parent	Nuclei	2	3	EditedAggregates	2	143
RelateObjects	13	Parent	Nuclei	2	3	EditedAggregates	2	144
RelateObjects	13	Parent	Nuclei	2	3	EditedAggregates	2	145
RelateObjects	13	Parent	Nuclei	2	3	EditedAggregates	2	146
RelateObjects	13	Parent	Nuclei	2	3	EditedAggregates	2	147
RelateObjects	13	Parent	Nuclei	2	3	EditedAggregates	2	148
RelateObjects	13	Parent	Nuclei	2	3	EditedAggregates	2	149
RelateObjects	13	Parent	Nuclei	2	3	EditedAggregates	2	150
RelateObjects	13	Parent	Nuclei	2	3	EditedAggregates	2	151
RelateObjects	13	Parent	Nuclei	2	3	EditedAggregates	2	152
RelateObjects	13	Parent	Nuclei	2	3	EditedAggregates	2	153
RelateObjects	13	Parent	Nuclei	2	3	EditedAggregates	2	154
RelateObjects	13	Parent	Nuclei	2	3	EditedAggregates	2	155
RelateObjects	13	Parent	Nuclei	2	3	EditedAggregates	2	156
RelateObjects	13	Parent	Nuclei	2	3	EditedAggregates	2	157
RelateObjects	13	Parent	Nuclei	2	3	EditedAggregates	2	158
RelateObjects	13	Parent	Nuclei	2	3	EditedAggregates	2	159
RelateObjects	13	Parent	Nuclei	2	3	EditedAggregates	2	160
RelateObjects	13	Parent	Nuclei	2	3	EditedAggregates	2	161
RelateObjects	13	Parent	Nuclei	2	3	EditedAggregates	2	162
RelateObjects	13	Parent	Nuclei	2	3	EditedAggregates	2	163
RelateObjects	13	Parent	Nuclei	2	3	EditedAggregates	2	164
RelateObjects	13	Parent	Nuclei	2	3	EditedAggregates	2	165
RelateObjects	13	Parent	Nuclei	2	3	EditedAggregates	2	166
RelateObjects	13	Parent	Nuclei	2	3	EditedAggregates	2	167
RelateObjects	13	Parent	Nuclei	2	3	EditedAggregates	2	168
RelateObjects	13	Parent	Nuclei	2	3	EditedAggregates	2	169
RelateObjects	13	Parent	Nuclei	2	3	EditedAggregates	2	170
RelateObjects	13	Parent	Nuclei	2	4	EditedAggregates	2	171
RelateObjects	13	Parent	Nuclei	2	4	EditedAggregates	2	172
RelateObjects	13	Parent	Nuclei	2	4	EditedAggregates	2	173
RelateObjects	13	Parent	Nuclei	2	4	EditedAggregates	2	174
RelateObjects	13	Parent	Nuclei	2	4	EditedAggregates	2	175
RelateObjects	13	Parent	Nuclei	2	4	EditedAggregates	2	176
RelateObjects	13	Parent	Nuclei	2	5	EditedAggregates	2	177
RelateObjects	13	Parent	Nuclei	2	5	EditedAggregates	2	178
RelateObjects	13	Parent	Nuclei	2	5	EditedAggregates	2	179
RelateObjects	13	Parent	Nuclei	2	5	EditedAggregates	2	180
RelateObjects	13	Parent	Nuclei	2	6	EditedAggregates	2	181
RelateObjects	13	Parent	Nuclei	2	6	EditedAggregates	2	182
RelateObjects	13	Parent	Nuclei	2	6	EditedAggregates	2	183
RelateObjects	13	Parent	Nuclei	2	6	EditedAggregates	2	184
RelateObjects	13	Parent	Nuclei	2	6	EditedAggregates	2	185
RelateObjects	13	Parent	Nuclei	2	6	EditedAggregates	2	186
RelateObjects	13	Parent	Nuclei	2	7	EditedAggregates	2	187
RelateObjects	13	Parent	Nuclei	2	7	EditedAggregates	2	188
RelateObjects	13	Parent	Nuclei	2	7	EditedAggregates	2	189
RelateObjects	13	Parent	Nuclei	2	7	EditedAggregates	2	190
RelateObjects	13	Parent	Nuclei	2	7	EditedAggregates	2	191
RelateObjects	13	Parent	Nuclei	2	7	EditedAggregates	2	192
RelateObjects	13	Parent	Nuclei	2	7	EditedAggregates	2	193
RelateObjects	13	Parent	Nuclei	2	7	EditedAggregates	2	194
RelateObjects	13	Parent	Nuclei	2	7	EditedAggregates	2	195
RelateObjects	13	Parent	Nuclei	2	7	EditedAggregates	2	196
RelateObjects	13	Parent	Nuclei	2	7	EditedAggregates	2	197
RelateObjects	13	Parent	Nuclei	2	7	EditedAggregates	2	198
RelateObjects	13	Parent	Nuclei	2	7	EditedAggregates	2	199
RelateObjects	13	Parent	Nuclei	2	7	EditedAggregates	2	200
RelateObjects	13	Parent	Nuclei	2	7	EditedAggregates	2	201
RelateObjects	13	Parent	Nuclei	2	7	EditedAggregates	2	202
RelateObjects	13	Parent	Nuclei	2	7	EditedAggregates	2	203
RelateObjects	13	Parent	Nuclei	2	7	EditedAggregates	2	204
RelateObjects	13	Parent	Nuclei	2	7	EditedAggregates	2	205
RelateObjects	13	Parent	Nuclei	2	7	EditedAggregates	2	206
RelateObjects	13	Parent	Nuclei	2	7	EditedAggregates	2	207
RelateObjects	13	Parent	Nuclei	2	7	EditedAggregates	2	208
RelateObjects	13	Parent	Nuclei	2	7	EditedAggregates	2	209
RelateObjects	13	Parent	Nuclei	2	7	EditedAggregates	2	210
RelateObjects	13	Parent	Nuclei	2	7	EditedAggregates	2	211
RelateObjects	13	Parent	Nuclei	2	7	EditedAggregates	2	212
RelateObjects	13	Parent	Nuclei	2	7	EditedAggregates	2	213
RelateObjects	13	Parent	Nuclei	2	7	EditedAggregates	2	214
RelateObjects	13	Parent	Nuclei	2	7	EditedAggregates	2	215
RelateObjects	13	Parent	Nuclei	2	7	EditedAggregates	2	216
RelateObjects	13	Parent	Nuclei	2	7	EditedAggregates	2	217
RelateObjects	13	Parent	Nuclei	2	7	EditedAggregates	2	218
RelateObjects	13	Parent	Nuclei	2	7	EditedAggregates	2	219
RelateObjects	13	Parent	Nuclei	2	7	EditedAggregates	2	220
RelateObjects	13	Parent	Nuclei	2	7	EditedAggregates	2	221
RelateObjects	13	Parent	Nuclei	2	7	EditedAggregates	2	222
RelateObjects	13	Parent	Nuclei	2	7	EditedAggregates	2	223
RelateObjects	13	Parent	Nuclei	2	7	EditedAggregates	2	224
RelateObjects	13	Parent	Nuclei	2	7	EditedAggregates	2	225
RelateObjects	13	Parent	Nuclei	2	7	EditedAggregates	2	226
RelateObjects	13	Parent	Nuclei	2	7	EditedAggregates	2	227
RelateObjects	13	Parent	Nuclei	2	7	EditedAggregates	2	228
RelateObjects	13	Parent	Nuclei	2	7	EditedAggregates	2	229
RelateObjects	13	Parent	Nuclei	2	7	EditedAggregates	2	230
RelateObjects	13	Parent	Nuclei	2	7	EditedAggregates	2	231
RelateObjects	13	Parent	Nuclei	2	7	EditedAggregates	2	232
RelateObjects	13	Parent	Nuclei	2	7	EditedAggregates	2	233
RelateObjects	13	Parent	Nuclei	2	7	EditedAggregates	2	234
RelateObjects	13	Parent	Nuclei	2	7	EditedAggregates	2	235
RelateObjects	13	Parent	Nuclei	2	7	EditedAggregates	2	236
RelateObjects	13	Parent	Nuclei	2	7	EditedAggregates	2	237
RelateObjects	13	Parent	Nuclei	2	7	EditedAggregates	2	238
RelateObjects	13	Parent	Nuclei	2	7	EditedAggregates	2	239
RelateObjects	13	Parent	Nuclei	2	7	EditedAggregates	2	240
RelateObjects	13	Parent	Nuclei	2	7	EditedAggregates	2	241
RelateObjects	13	Parent	Nuclei	2	7	EditedAggregates	2	242
RelateObjects	13	Parent	Nuclei	2	7	EditedAggregates	2	243
RelateObjects	13	Parent	Nuclei	2	7	EditedAggregates	2	244
RelateObjects	13	Parent	Nuclei	2	7	EditedAggregates	2	245
RelateObjects	13	Parent	Nuclei	2	7	EditedAggregates	2	246
RelateObjects	13	Parent	Nuclei	2	7	EditedAggregates	2	247
RelateObjects	13	Parent	Nuclei	2	7	EditedAggregates	2	248
RelateObjects	13	Parent	Nuclei	2	7	EditedAggregates	2	249
RelateObjects	13	Parent	Nuclei	2	7	EditedAggregates	2	250
RelateObjects	13	Parent	Nuclei	2	7	EditedAggregates	2	251
RelateObjects	13	Parent	Nuclei	2	7	EditedAggregates	2	252
RelateObjects	13	Parent	Nuclei	2	7	EditedAggregates	2	253
RelateObjects	13	Parent	Nuclei	2	7	EditedAggregates	2	254
RelateObjects	13	Parent	Nuclei	2	7	EditedAggregates	2	255
RelateObjects	13	Parent	Nuclei	2	7	EditedAggregates	2	256
RelateObjects	13	Parent	Nuclei	2	7	EditedAggregates	2	257
RelateObjects	13	Parent	Nuclei	2	7	EditedAggregates	2	258
RelateObjects	13	Parent	Nuclei	2	7	EditedAggregates	2	259
RelateObjects	13	Parent	Nuclei	2	7	EditedAggregates	2	260
RelateObjects	13	Parent	Nuclei	2	7	EditedAggregates	2	261
RelateObjects	13	Parent	Nuclei	2	8	EditedAggregates	2	262
RelateObjects	13	Parent	Nuclei	2	8	EditedAggregates	2	263
RelateObjects	13	Parent	Nuclei	2	7	EditedAggregates	2	264
RelateObjects	13	Parent	Nuclei	2	7	EditedAggregates	2	265
RelateObjects	13	Parent	Nuclei	2	7	EditedAggregates	2	266
RelateObjects	13	Parent	Nuclei	2	7	EditedAggregates	2	267
RelateObjects	13	Parent	Nuclei	2	8	EditedAggregates	2	268
RelateObjects	13	Parent	Nuclei	2	7	EditedAggregates	2	269
RelateObjects	13	Parent	Nuclei	2	7	EditedAggregates	2	270
RelateObjects	13	Parent	Nuclei	2	7	EditedAggregates	2	271
RelateObjects	13	Parent	Nuclei	2	7	EditedAggregates	2	272
RelateObjects	13	Parent	Nuclei	2	8	EditedAggregates	2	273
RelateObjects	13	Parent	Nuclei	2	8	EditedAggregates	2	274
RelateObjects	13	Parent	Nuclei	2	8	EditedAggregates	2	275
RelateObjects	13	Parent	Nuclei	2	8	EditedAggregates	2	276
RelateObjects	13	Parent	Nuclei	2	7	EditedAggregates	2	277
RelateObjects	13	Parent	Nuclei	2	7	EditedAggregates	2	278
RelateObjects	13	Parent	Nuclei	2	7	EditedAggregates	2	279
RelateObjects	13	Parent	Nuclei	2	8	EditedAggregates	2	280
RelateObjects	13	Parent	Nuclei	2	7	EditedAggregates	2	281
RelateObjects	13	Parent	Nuclei	2	7	EditedAggregates	2	282
RelateObjects	13	Parent	Nuclei	2	7	EditedAggregates	2	283
RelateObjects	13	Parent	Nuclei	2	8	EditedAggregates	2	284
RelateObjects	13	Parent	Nuclei	2	8	EditedAggregates	2	285
RelateObjects	13	Parent	Nuclei	2	8	EditedAggregates	2	286
RelateObjects	13	Parent	Nuclei	2	8	EditedAggregates	2	287
RelateObjects	13	Parent	Nuclei	2	7	EditedAggregates	2	288
RelateObjects	13	Parent	Nuclei	2	7	EditedAggregates	2	289
RelateObjects	13	Parent	Nuclei	2	8	EditedAggregates	2	290
RelateObjects	13	Parent	Nuclei	2	8	EditedAggregates	2	291
RelateObjects	13	Parent	Nuclei	2	8	EditedAggregates	2	292
RelateObjects	13	Parent	Nuclei	2	7	EditedAggregates	2	293
RelateObjects	13	Parent	Nuclei	2	8	EditedAggregates	2	294
RelateObjects	13	Parent	Nuclei	2	8	EditedAggregates	2	295
RelateObjects	13	Parent	Nuclei	2	8	EditedAggregates	2	296
RelateObjects	13	Parent	Nuclei	2	8	EditedAggregates	2	297
RelateObjects	13	Parent	Nuclei	2	8	EditedAggregates	2	298
RelateObjects	13	Parent	Nuclei	2	8	EditedAggregates	2	299
RelateObjects	13	Parent	Nuclei	2	8	EditedAggregates	2	300
RelateObjects	13	Parent	Nuclei	2	8	EditedAggregates	2	301
RelateObjects	13	Parent	Nuclei	2	8	EditedAggregates	2	302
RelateObjects	13	Parent	Nuclei	2	8	EditedAggregates	2	303
RelateObjects	13	Parent	Nuclei	2	8	EditedAggregates	2	304
RelateObjects	13	Parent	Nuclei	2	8	EditedAggregates	2	305
RelateObjects	13	Parent	Nuclei	2	8	EditedAggregates	2	306
RelateObjects	13	Parent	Nuclei	2	8	EditedAggregates	2	307
RelateObjects	13	Parent	Nuclei	2	8	EditedAggregates	2	308
RelateObjects	13	Parent	Nuclei	2	8	EditedAggregates	2	309
RelateObjects	13	Parent	Nuclei	2	8	EditedAggregates	2	310
RelateObjects	13	Parent	Nuclei	2	8	EditedAggregates	2	311
RelateObjects	13	Parent	Nuclei	2	8	EditedAggregates	2	312
RelateObjects	13	Parent	Nuclei	2	8	EditedAggregates	2	313
RelateObjects	13	Parent	Nuclei	2	8	EditedAggregates	2	314
RelateObjects	13	Parent	Nuclei	2	8	EditedAggregates	2	315
RelateObjects	13	Parent	Nuclei	2	8	EditedAggregates	2	316
RelateObjects	13	Parent	Nuclei	2	8	EditedAggregates	2	317
RelateObjects	13	Parent	Nuclei	2	8	EditedAggregates	2	318
RelateObjects	13	Parent	Nuclei	2	8	EditedAggregates	2	319
RelateObjects	13	Parent	Nuclei	2	8	EditedAggregates	2	320
RelateObjects	13	Parent	Nuclei	2	8	EditedAggregates	2	321
RelateObjects	13	Parent	Nuclei	2	8	EditedAggregates	2	322
RelateObjects	13	Parent	Nuclei	2	8	EditedAggregates	2	323
RelateObjects	13	Parent	Nuclei	2	8	EditedAggregates	2	324
RelateObjects	13	Parent	Nuclei	2	8	EditedAggregates	2	325
RelateObjects	13	Parent	Nuclei	2	8	EditedAggregates	2	326
RelateObjects	13	Parent	Nuclei	2	8	EditedAggregates	2	327
RelateObjects	13	Parent	Nuclei	2	8	EditedAggregates	2	328
RelateObjects	13	Parent	Nuclei	2	8	EditedAggregates	2	329
RelateObjects	13	Parent	Nuclei	2	8	EditedAggregates	2	330
RelateObjects	13	Parent	Nuclei	2	8	EditedAggregates	2	331
RelateObjects	13	Parent	Nuclei	2	8	EditedAggregates	2	332
RelateObjects	13	Parent	Nuclei	2	8	EditedAggregates	2	333
RelateObjects	13	Parent	Nuclei	2	8	EditedAggregates	2	334
RelateObjects	13	Parent	Nuclei	2	8	EditedAggregates	2	335
RelateObjects	13	Parent	Nuclei	2	8	EditedAggregates	2	336
RelateObjects	13	Parent	Nuclei	2	8	EditedAggregates	2	337
RelateObjects	13	Parent	Nuclei	2	8	EditedAggregates	2	338
RelateObjects	13	Parent	Nuclei	2	8	EditedAggregates	2	339
RelateObjects	13	Parent	Nuclei	2	8	EditedAggregates	2	340
RelateObjects	13	Parent	Nuclei	2	8	EditedAggregates	2	341
RelateObjects	13	Parent	Nuclei	2	8	EditedAggregates	2	342
RelateObjects	13	Parent	Nuclei	2	8	EditedAggregates	2	343
RelateObjects	13	Parent	Nuclei	2	8	EditedAggregates	2	344
RelateObjects	13	Parent	Nuclei	2	8	EditedAggregates	2	345
RelateObjects	13	Parent	Nuclei	2	8	EditedAggregates	2	346
RelateObjects	13	Parent	Nuclei	2	8	EditedAggregates	2	347
RelateObjects	13	Parent	Nuclei	2	8	EditedAggregates	2	348
RelateObjects	13	Parent	Nuclei	2	8	EditedAggregates	2	349
RelateObjects	13	Parent	Nuclei	2	8	EditedAggregates	2	350
RelateObjects	13	Parent	Nuclei	2	8	EditedAggregates	2	351
RelateObjects	13	Parent	Nuclei	2	8	EditedAggregates	2	352
RelateObjects	13	Parent	Nuclei	2	8	EditedAggregates	2	353
RelateObjects	13	Parent	Nuclei	2	8	EditedAggregates	2	354
RelateObjects	13	Parent	Nuclei	2	8	EditedAggregates	2	355
RelateObjects	13	Parent	Nuclei	2	8	EditedAggregates	2	356
RelateObjects	13	Parent	Nuclei	2	8	EditedAggregates	2	357
RelateObjects	13	Parent	Nuclei	2	8	EditedAggregates	2	358
RelateObjects	13	Parent	Nuclei	2	8	EditedAggregates	2	359
RelateObjects	13	Parent	Nuclei	2	8	EditedAggregates	2	360
RelateObjects	13	Parent	Nuclei	2	8	EditedAggregates	2	361
RelateObjects	13	Parent	Nuclei	2	8	EditedAggregates	2	362
RelateObjects	13	Parent	Nuclei	2	8	EditedAggregates	2	363
RelateObjects	13	Parent	Nuclei	2	8	EditedAggregates	2	364
RelateObjects	13	Parent	Nuclei	2	8	EditedAggregates	2	365
RelateObjects	13	Parent	Nuclei	2	8	EditedAggregates	2	366
RelateObjects	13	Parent	Nuclei	2	8	EditedAggregates	2	367
RelateObjects	13	Parent	Nuclei	2	8	EditedAggregates	2	368
RelateObjects	13	Parent	Nuclei	2	8	EditedAggregates	2	369
RelateObjects	13	Parent	Nuclei	2	8	EditedAggregates	2	370
RelateObjects	13	Parent	Nuclei	2	8	EditedAggregates	2	371
RelateObjects	13	Parent	Nuclei	2	8	EditedAggregates	2	372
RelateObjects	13	Parent	Nuclei	2	8	EditedAggregates	2	373
RelateObjects	13	Parent	Nuclei	2	8	EditedAggregates	2	374
RelateObjects	13	Parent	Nuclei	2	8	EditedAggregates	2	375
RelateObjects	13	Parent	Nuclei	2	8	EditedAggregates	2	376
RelateObjects	13	Parent	Nuclei	2	8	EditedAggregates	2	377
RelateObjects	13	Parent	Nuclei	2	8	EditedAggregates	2	378
RelateObjects	13	Parent	Nuclei	2	8	EditedAggregates	2	379
RelateObjects	13	Parent	Nuclei	2	8	EditedAggregates	2	380
RelateObjects	13	Parent	Nuclei	2	8	EditedAggregates	2	381
RelateObjects	13	Parent	Nuclei	2	8	EditedAggregates	2	382
RelateObjects	13	Parent	Nuclei	2	8	EditedAggregates	2	383
RelateObjects	13	Parent	Nuclei	2	8	EditedAggregates	2	384
RelateObjects	13	Parent	Nuclei	2	8	EditedAggregates	2	385
RelateObjects	13	Parent	Nuclei	2	8	EditedAggregates	2	386
RelateObjects	13	Parent	Nuclei	2	8	EditedAggregates	2	387
RelateObjects	13	Parent	Nuclei	2	8	EditedAggregates	2	388
RelateObjects	13	Parent	Nuclei	2	8	EditedAggregates	2	389
RelateObjects	13	Parent	Nuclei	2	8	EditedAggregates	2	390
RelateObjects	13	Parent	Nuclei	2	8	EditedAggregates	2	391
RelateObjects	13	Parent	Nuclei	2	8	EditedAggregates	2	392
RelateObjects	13	Parent	Nuclei	2	8	EditedAggregates	2	393
RelateObjects	13	Parent	Nuclei	2	8	EditedAggregates	2	394
RelateObjects	13	Parent	Nuclei	2	8	EditedAggregates	2	395
RelateObjects	13	Parent	Nuclei	2	8	EditedAggregates	2	396
RelateObjects	13	Parent	Nuclei	2	8	EditedAggregates	2	397
RelateObjects	13	Parent	Nuclei	2	8	EditedAggregates	2	398
RelateObjects	13	Parent	Nuclei	2	8	EditedAggregates	2	399
RelateObjects	13	Parent	Nuclei	2	8	EditedAggregates	2	400
RelateObjects	13	Parent	Nuclei	2	8	EditedAggregates	2	401
RelateObjects	13	Parent	Nuclei	2	8	EditedAggregates	2	402
RelateObjects	13	Parent	Nuclei	2	8	EditedAggregates	2	403
RelateObjects	13	Parent	Nuclei	2	8	EditedAggregates	2	404
RelateObjects	13	Parent	Nuclei	2	8	EditedAggregates	2	405
RelateObjects	13	Parent	Nuclei	2	8	EditedAggregates	2	406
RelateObjects	13	Parent	Nuclei	2	8	EditedAggregates	2	407
RelateObjects	13	Parent	Nuclei	2	8	EditedAggregates	2	408
RelateObjects	13	Parent	Nuclei	2	8	EditedAggregates	2	409
RelateObjects	13	Parent	Nuclei	2	8	EditedAggregates	2	410
RelateObjects	13	Parent	Nuclei	2	8	EditedAggregates	2	411
RelateObjects	13	Parent	Nuclei	2	8	EditedAggregates	2	412
RelateObjects	13	Parent	Nuclei	2	10	EditedAggregates	2	413
RelateObjects	13	Parent	Nuclei	2	9	EditedAggregates	2	414
RelateObjects	13	Parent	Nuclei	2	10	EditedAggregates	2	415
RelateObjects	13	Parent	Nuclei	2	7	EditedAggregates	2	416
RelateObjects	13	Parent	Nuclei	2	7	EditedAggregates	2	417
RelateObjects	13	Parent	Nuclei	2	7	EditedAggregates	2	418
RelateObjects	13	Parent	Nuclei	2	7	EditedAggregates	2	419
RelateObjects	13	Parent	Nuclei	2	7	EditedAggregates	2	420
RelateObjects	13	Child	EditedAggregates	2	1	Nuclei	2	1
RelateObjects	13	Child	EditedAggregates	2	2	Nuclei	2	1
RelateObjects	13	Child	EditedAggregates	2	3	Nuclei	2	1
RelateObjects	13	Child	EditedAggregates	2	4	Nuclei	2	1
RelateObjects	13	Child	EditedAggregates	2	5	Nuclei	2	1
RelateObjects	13	Child	EditedAggregates	2	6	Nuclei	2	1
RelateObjects	13	Child	EditedAggregates	2	7	Nuclei	2	1
RelateObjects	13	Child	EditedAggregates	2	8	Nuclei	2	1
RelateObjects	13	Child	EditedAggregates	2	9	Nuclei	2	1
RelateObjects	13	Child	EditedAggregates	2	10	Nuclei	2	1
RelateObjects	13	Child	EditedAggregates	2	11	Nuclei	2	1
RelateObjects	13	Child	EditedAggregates	2	12	Nuclei	2	1
RelateObjects	13	Child	EditedAggregates	2	13	Nuclei	2	1
RelateObjects	13	Child	EditedAggregates	2	14	Nuclei	2	1
RelateObjects	13	Child	EditedAggregates	2	15	Nuclei	2	1
RelateObjects	13	Child	EditedAggregates	2	16	Nuclei	2	1
RelateObjects	13	Child	EditedAggregates	2	17	Nuclei	2	1
RelateObjects	13	Child	EditedAggregates	2	18	Nuclei	2	1
RelateObjects	13	Child	EditedAggregates	2	19	Nuclei	2	1
RelateObjects	13	Child	EditedAggregates	2	20	Nuclei	2	1
RelateObjects	13	Child	EditedAggregates	2	21	Nuclei	2	1
RelateObjects	13	Child	EditedAggregates	2	22	Nuclei	2	1
RelateObjects	13	Child	EditedAggregates	2	23	Nuclei	2	1
RelateObjects	13	Child	EditedAggregates	2	24	Nuclei	2	1
RelateObjects	13	Child	EditedAggregates	2	25	Nuclei	2	1
RelateObjects	13	Child	EditedAggregates	2	26	Nuclei	2	1
RelateObjects	13	Child	EditedAggregates	2	27	Nuclei	2	1
RelateObjects	13	Child	EditedAggregates	2	28	Nuclei	2	1
RelateObjects	13	Child	EditedAggregates	2	29	Nuclei	2	1
RelateObjects	13	Child	EditedAggregates	2	30	Nuclei	2	1
RelateObjects	13	Child	EditedAggregates	2	31	Nuclei	2	1
RelateObjects	13	Child	EditedAggregates	2	32	Nuclei	2	1
RelateObjects	13	Child	EditedAggregates	2	33	Nuclei	2	1
RelateObjects	13	Child	EditedAggregates	2	34	Nuclei	2	1
RelateObjects	13	Child	EditedAggregates	2	35	Nuclei	2	1
RelateObjects	13	Child	EditedAggregates	2	36	Nuclei	2	1
RelateObjects	13	Child	EditedAggregates	2	37	Nuclei	2	1
RelateObjects	13	Child	EditedAggregates	2	38	Nuclei	2	1
RelateObjects	13	Child	EditedAggregates	2	39	Nuclei	2	1
RelateObjects	13	Child	EditedAggregates	2	40	Nuclei	2	1
RelateObjects	13	Child	EditedAggregates	2	41	Nuclei	2	1
RelateObjects	13	Child	EditedAggregates	2	42	Nuclei	2	2
RelateObjects	13	Child	EditedAggregates	2	43	Nuclei	2	2
RelateObjects	13	Child	EditedAggregates	2	44	Nuclei	2	2
RelateObjects	13	Child	EditedAggregates	2	45	Nuclei	2	2
RelateObjects	13	Child	EditedAggregates	2	46	Nuclei	2	2
RelateObjects	13	Child	EditedAggregates	2	47	Nuclei	2	2
RelateObjects	13	Child	EditedAggregates	2	48	Nuclei	2	2
RelateObjects	13	Child	EditedAggregates	2	49	Nuclei	2	2
RelateObjects	13	Child	EditedAggregates	2	50	Nuclei	2	2
RelateObjects	13	Child	EditedAggregates	2	51	Nuclei	2	2
RelateObjects	13	Child	EditedAggregates	2	52	Nuclei	2	2
RelateObjects	13	Child	EditedAggregates	2	53	Nuclei	2	2
RelateObjects	13	Child	EditedAggregates	2	54	Nuclei	2	2
RelateObjects	13	Child	EditedAggregates	2	55	Nuclei	2	2
RelateObjects	13	Child	EditedAggregates	2	56	Nuclei	2	3
RelateObjects	13	Child	EditedAggregates	2	57	Nuclei	2	3
RelateObjects	13	Child	EditedAggregates	2	58	Nuclei	2	3
RelateObjects	13	Child	EditedAggregates	2	59	Nuclei	2	3
RelateObjects	13	Child	EditedAggregates	2	60	Nuclei	2	3
RelateObjects	13	Child	EditedAggregates	2	61	Nuclei	2	3
RelateObjects	13	Child	EditedAggregates	2	62	Nuclei	2	3
RelateObjects	13	Child	EditedAggregates	2	63	Nuclei	2	3
RelateObjects	13	Child	EditedAggregates	2	64	Nuclei	2	3
RelateObjects	13	Child	EditedAggregates	2	65	Nuclei	2	3
RelateObjects	13	Child	EditedAggregates	2	66	Nuclei	2	3
RelateObjects	13	Child	EditedAggregates	2	67	Nuclei	2	3
RelateObjects	13	Child	EditedAggregates	2	68	Nuclei	2	3
RelateObjects	13	Child	EditedAggregates	2	69	Nuclei	2	3
RelateObjects	13	Child	EditedAggregates	2	70	Nuclei	2	3
RelateObjects	13	Child	EditedAggregates	2	71	Nuclei	2	3
RelateObjects	13	Child	EditedAggregates	2	72	Nuclei	2	3
RelateObjects	13	Child	EditedAggregates	2	73	Nuclei	2	3
RelateObjects	13	Child	EditedAggregates	2	74	Nuclei	2	3
RelateObjects	13	Child	EditedAggregates	2	75	Nuclei	2	3
RelateObjects	13	Child	EditedAggregates	2	76	Nuclei	2	3
RelateObjects	13	Child	EditedAggregates	2	77	Nuclei	2	3
RelateObjects	13	Child	EditedAggregates	2	78	Nuclei	2	3
RelateObjects	13	Child	EditedAggregates	2	79	Nuclei	2	3
RelateObjects	13	Child	EditedAggregates	2	80	Nuclei	2	3
RelateObjects	13	Child	EditedAggregates	2	81	Nuclei	2	3
RelateObjects	13	Child	EditedAggregates	2	82	Nuclei	2	3
RelateObjects	13	Child	EditedAggregates	2	83	Nuclei	2	3
RelateObjects	13	Child	EditedAggregates	2	84	Nuclei	2	3
RelateObjects	13	Child	EditedAggregates	2	85	Nuclei	2	3
RelateObjects	13	Child	EditedAggregates	2	86	Nuclei	2	3
RelateObjects	13	Child	EditedAggregates	2	87	Nuclei	2	3
RelateObjects	13	Child	EditedAggregates	2	88	Nuclei	2	3
RelateObjects	13	Child	EditedAggregates	2	89	Nuclei	2	3
RelateObjects	13	Child	EditedAggregates	2	90	Nuclei	2	3
RelateObjects	13	Child	EditedAggregates	2	91	Nuclei	2	3
RelateObjects	13	Child	EditedAggregates	2	92	Nuclei	2	3
RelateObjects	13	Child	EditedAggregates	2	93	Nuclei	2	3
RelateObjects	13	Child	EditedAggregates	2	94	Nuclei	2	3
RelateObjects	13	Child	EditedAggregates	2	95	Nuclei	2	3
RelateObjects	13	Child	EditedAggregates	2	96	Nuclei	2	3
RelateObjects	13	Child	EditedAggregates	2	97	Nuclei	2	3
RelateObjects	13	Child	EditedAggregates	2	98	Nuclei	2	3
RelateObjects	13	Child	EditedAggregates	2	99	Nuclei	2	3
RelateObjects	13	Child	EditedAggregates	2	100	Nuclei	2	3
RelateObjects	13	Child	EditedAggregates	2	101	Nuclei	2	3
RelateObjects	13	Child	EditedAggregates	2	102	Nuclei	2	3
RelateObjects	13	Child	EditedAggregates	2	103	Nuclei	2	3
RelateObjects	13	Child	EditedAggregates	2	104	Nuclei	2	3
RelateObjects	13	Child	EditedAggregates	2	105	Nuclei	2	3
RelateObjects	13	Child	EditedAggregates	2	106	Nuclei	2	3
RelateObjects	13	Child	EditedAggregates	2	107	Nuclei	2	3
RelateObjects	13	Child	EditedAggregates	2	108	Nuclei	2	3
RelateObjects	13	Child	EditedAggregates	2	109	Nuclei	2	3
RelateObjects	13	Child	EditedAggregates	2	110	Nuclei	2	3
RelateObjects	13	Child	EditedAggregates	2	111	Nuclei	2	3
RelateObjects	13	Child	EditedAggregates	2	112	Nuclei	2	3
RelateObjects	13	Child	EditedAggregates	2	113	Nuclei	2	3
RelateObjects	13	Child	EditedAggregates	2	114	Nuclei	2	3
RelateObjects	13	Child	EditedAggregates	2	115	Nuclei	2	3
RelateObjects	13	Child	EditedAggregates	2	116	Nuclei	2	3
RelateObjects	13	Child	EditedAggregates	2	117	Nuclei	2	3
RelateObjects	13	Child	EditedAggregates	2	118	Nuclei	2	3
RelateObjects	13	Child	EditedAggregates	2	119	Nuclei	2	3
RelateObjects	13	Child	EditedAggregates	2	120	Nuclei	2	3
RelateObjects	13	Child	EditedAggregates	2	121	Nuclei	2	3
RelateObjects	13	Child	EditedAggregates	2	122	Nuclei	2	3
RelateObjects	13	Child	EditedAggregates	2	123	Nuclei	2	3
RelateObjects	13	Child	EditedAggregates	2	124	Nuclei	2	3
RelateObjects	13	Child	EditedAggregates	2	125	Nuclei	2	3
RelateObjects	13	Child	EditedAggregates	2	126	Nuclei	2	3
RelateObjects	13	Child	EditedAggregates	2	127	Nuclei	2	3
RelateObjects	13	Child	EditedAggregates	2	128	Nuclei	2	3
RelateObjects	13	Child	EditedAggregates	2	129	Nuclei	2	3
RelateObjects	13	Child	EditedAggregates	2	130	Nuclei	2	3
RelateObjects	13	Child	EditedAggregates	2	131	Nuclei	2	3
RelateObjects	13	Child	EditedAggregates	2	132	Nuclei	2	3
RelateObjects	13	Child	EditedAggregates	2	133	Nuclei	2	3
RelateObjects	13	Child	EditedAggregates	2	134	Nuclei	2	3
RelateObjects	13	Child	EditedAggregates	2	135	Nuclei	2	3
RelateObjects	13	Child	EditedAggregates	2	136	Nuclei	2	3
RelateObjects	13	Child	EditedAggregates	2	137	Nuclei	2	3
RelateObjects	13	Child	EditedAggregates	2	138	Nuclei	2	3
RelateObjects	13	Child	EditedAggregates	2	139	Nuclei	2	3
RelateObjects	13	Child	EditedAggregates	2	140	Nuclei	2	3
RelateObjects	13	Child	EditedAggregates	2	141	Nuclei	2	3
RelateObjects	13	Child	EditedAggregates	2	142	Nuclei	2	3
RelateObjects	13	Child	EditedAggregates	2	143	Nuclei	2	3
RelateObjects	13	Child	EditedAggregates	2	144	Nuclei	2	3
RelateObjects	13	Child	EditedAggregates	2	145	Nuclei	2	3
RelateObjects	13	Child	EditedAggregates	2	146	Nuclei	2	3
RelateObjects	13	Child	EditedAggregates	2	147	Nuclei	2	3
RelateObjects	13	Child	EditedAggregates	2	148	Nuclei	2	3
RelateObjects	13	Child	EditedAggregates	2	149	Nuclei	2	3
RelateObjects	13	Child	EditedAggregates	2	150	Nuclei	2	3
RelateObjects	13	Child	EditedAggregates	2	151	Nuclei	2	3
RelateObjects	13	Child	EditedAggregates	2	152	Nuclei	2	3
RelateObjects	13	Child	EditedAggregates	2	153	Nuclei	2	3
RelateObjects	13	Child	EditedAggregates	2	154	Nuclei	2	3
RelateObjects	13	Child	EditedAggregates	2	155	Nuclei	2	3
RelateObjects	13	Child	EditedAggregates	2	156	Nuclei	2	3
RelateObjects	13	Child	EditedAggregates	2	157	Nuclei	2	3
RelateObjects	13	Child	EditedAggregates	2	158	Nuclei	2	3
RelateObjects	13	Child	EditedAggregates	2	159	Nuclei	2	3
RelateObjects	13	Child	EditedAggregates	2	160	Nuclei	2	3
RelateObjects	13	Child	EditedAggregates	2	161	Nuclei	2	3
RelateObjects	13	Child	EditedAggregates	2	162	Nuclei	2	3
RelateObjects	13	Child	EditedAggregates	2	163	Nuclei	2	3
RelateObjects	13	Child	EditedAggregates	2	164	Nuclei	2	3
RelateObjects	13	Child	EditedAggregates	2	165	Nuclei	2	3
RelateObjects	13	Child	EditedAggregates	2	166	Nuclei	2	3
RelateObjects	13	Child	EditedAggregates	2	167	Nuclei	2	3
RelateObjects	13	Child	EditedAggregates	2	168	Nuclei	2	3
RelateObjects	13	Child	EditedAggregates	2	169	Nuclei	2	3
RelateObjects	13	Child	EditedAggregates	2	170	Nuclei	2	3
RelateObjects	13	Child	EditedAggregates	2	171	Nuclei	2	4
RelateObjects	13	Child	EditedAggregates	2	172	Nuclei	2	4
RelateObjects	13	Child	EditedAggregates	2	173	Nuclei	2	4
RelateObjects	13	Child	EditedAggregates	2	174	Nuclei	2	4
RelateObjects	13	Child	EditedAggregates	2	175	Nuclei	2	4
RelateObjects	13	Child	EditedAggregates	2	176	Nuclei	2	4
RelateObjects	13	Child	EditedAggregates	2	177	Nuclei	2	5
RelateObjects	13	Child	EditedAggregates	2	178	Nuclei	2	5
RelateObjects	13	Child	EditedAggregates	2	179	Nuclei	2	5
RelateObjects	13	Child	EditedAggregates	2	180	Nuclei	2	5
RelateObjects	13	Child	EditedAggregates	2	181	Nuclei	2	6
RelateObjects	13	Child	EditedAggregates	2	182	Nuclei	2	6
RelateObjects	13	Child	EditedAggregates	2	183	Nuclei	2	6
RelateObjects	13	Child	EditedAggregates	2	184	Nuclei	2	6
RelateObjects	13	Child	EditedAggregates	2	185	Nuclei	2	6
RelateObjects	13	Child	EditedAggregates	2	186	Nuclei	2	6
RelateObjects	13	Child	EditedAggregates	2	187	Nuclei	2	7
RelateObjects	13	Child	EditedAggregates	2	188	Nuclei	2	7
RelateObjects	13	Child	EditedAggregates	2	189	Nuclei	2	7
RelateObjects	13	Child	EditedAggregates	2	190	Nuclei	2	7
RelateObjects	13	Child	EditedAggregates	2	191	Nuclei	2	7
RelateObjects	13	Child	EditedAggregates	2	192	Nuclei	2	7
RelateObjects	13	Child	EditedAggregates	2	193	Nuclei	2	7
RelateObjects	13	Child	EditedAggregates	2	194	Nuclei	2	7
RelateObjects	13	Child	EditedAggregates	2	195	Nuclei	2	7
RelateObjects	13	Child	EditedAggregates	2	196	Nuclei	2	7
RelateObjects	13	Child	EditedAggregates	2	197	Nuclei	2	7
RelateObjects	13	Child	EditedAggregates	2	198	Nuclei	2	7
RelateObjects	13	Child	EditedAggregates	2	199	Nuclei	2	7
RelateObjects	13	Child	EditedAggregates	2	200	Nuclei	2	7
RelateObjects	13	Child	EditedAggregates	2	201	Nuclei	2	7
RelateObjects	13	Child	EditedAggregates	2	202	Nuclei	2	7
RelateObjects	13	Child	EditedAggregates	2	203	Nuclei	2	7
RelateObjects	13	Child	EditedAggregates	2	204	Nuclei	2	7
RelateObjects	13	Child	EditedAggregates	2	205	Nuclei	2	7
RelateObjects	13	Child	EditedAggregates	2	206	Nuclei	2	7
RelateObjects	13	Child	EditedAggregates	2	207	Nuclei	2	7
RelateObjects	13	Child	EditedAggregates	2	208	Nuclei	2	7
RelateObjects	13	Child	EditedAggregates	2	209	Nuclei	2	7
RelateObjects	13	Child	EditedAggregates	2	210	Nuclei	2	7
RelateObjects	13	Child	EditedAggregates	2	211	Nuclei	2	7
RelateObjects	13	Child	EditedAggregates	2	212	Nuclei	2	7
RelateObjects	13	Child	EditedAggregates	2	213	Nuclei	2	7
RelateObjects	13	Child	EditedAggregates	2	214	Nuclei	2	7
RelateObjects	13	Child	EditedAggregates	2	215	Nuclei	2	7
RelateObjects	13	Child	EditedAggregates	2	216	Nuclei	2	7
RelateObjects	13	Child	EditedAggregates	2	217	Nuclei	2	7
RelateObjects	13	Child	EditedAggregates	2	218	Nuclei	2	7
RelateObjects	13	Child	EditedAggregates	2	219	Nuclei	2	7
RelateObjects	13	Child	EditedAggregates	2	220	Nuclei	2	7
RelateObjects	13	Child	EditedAggregates	2	221	Nuclei	2	7
RelateObjects	13	Child	EditedAggregates	2	222	Nuclei	2	7
RelateObjects	13	Child	EditedAggregates	2	223	Nuclei	2	7
RelateObjects	13	Child	EditedAggregates	2	224	Nuclei	2	7
RelateObjects	13	Child	EditedAggregates	2	225	Nuclei	2	7
RelateObjects	13	Child	EditedAggregates	2	226	Nuclei	2	7
RelateObjects	13	Child	EditedAggregates	2	227	Nuclei	2	7
RelateObjects	13	Child	EditedAggregates	2	228	Nuclei	2	7
RelateObjects	13	Child	EditedAggregates	2	229	Nuclei	2	7
RelateObjects	13	Child	EditedAggregates	2	230	Nuclei	2	7
RelateObjects	13	Child	EditedAggregates	2	231	Nuclei	2	7
RelateObjects	13	Child	EditedAggregates	2	232	Nuclei	2	7
RelateObjects	13	Child	EditedAggregates	2	233	Nuclei	2	7
RelateObjects	13	Child	EditedAggregates	2	234	Nuclei	2	7
RelateObjects	13	Child	EditedAggregates	2	235	Nuclei	2	7
RelateObjects	13	Child	EditedAggregates	2	236	Nuclei	2	7
RelateObjects	13	Child	EditedAggregates	2	237	Nuclei	2	7
RelateObjects	13	Child	EditedAggregates	2	238	Nuclei	2	7
RelateObjects	13	Child	EditedAggregates	2	239	Nuclei	2	7
RelateObjects	13	Child	EditedAggregates	2	240	Nuclei	2	7
RelateObjects	13	Child	EditedAggregates	2	241	Nuclei	2	7
RelateObjects	13	Child	EditedAggregates	2	242	Nuclei	2	7
RelateObjects	13	Child	EditedAggregates	2	243	Nuclei	2	7
RelateObjects	13	Child	EditedAggregates	2	244	Nuclei	2	7
RelateObjects	13	Child	EditedAggregates	2	245	Nuclei	2	7
RelateObjects	13	Child	EditedAggregates	2	246	Nuclei	2	7
RelateObjects	13	Child	EditedAggregates	2	247	Nuclei	2	7
RelateObjects	13	Child	EditedAggregates	2	248	Nuclei	2	7
RelateObjects	13	Child	EditedAggregates	2	249	Nuclei	2	7
RelateObjects	13	Child	EditedAggregates	2	250	Nuclei	2	7
RelateObjects	13	Child	EditedAggregates	2	251	Nuclei	2	7
RelateObjects	13	Child	EditedAggregates	2	252	Nuclei	2	7
RelateObjects	13	Child	EditedAggregates	2	253	Nuclei	2	7
RelateObjects	13	Child	EditedAggregates	2	254	Nuclei	2	7
RelateObjects	13	Child	EditedAggregates	2	255	Nuclei	2	7
RelateObjects	13	Child	EditedAggregates	2	256	Nuclei	2	7
RelateObjects	13	Child	EditedAggregates	2	257	Nuclei	2	7
RelateObjects	13	Child	EditedAggregates	2	258	Nuclei	2	7
RelateObjects	13	Child	EditedAggregates	2	259	Nuclei	2	7
RelateObjects	13	Child	EditedAggregates	2	260	Nuclei	2	7
RelateObjects	13	Child	EditedAggregates	2	261	Nuclei	2	7
RelateObjects	13	Child	EditedAggregates	2	262	Nuclei	2	8
RelateObjects	13	Child	EditedAggregates	2	263	Nuclei	2	8
RelateObjects	13	Child	EditedAggregates	2	264	Nuclei	2	7
RelateObjects	13	Child	EditedAggregates	2	265	Nuclei	2	7
RelateObjects	13	Child	EditedAggregates	2	266	Nuclei	2	7
RelateObjects	13	Child	EditedAggregates	2	267	Nuclei	2	7
RelateObjects	13	Child	EditedAggregates	2	268	Nuclei	2	8
RelateObjects	13	Child	EditedAggregates	2	269	Nuclei	2	7
RelateObjects	13	Child	EditedAggregates	2	270	Nuclei	2	7
RelateObjects	13	Child	EditedAggregates	2	271	Nuclei	2	7
RelateObjects	13	Child	EditedAggregates	2	272	Nuclei	2	7
RelateObjects	13	Child	EditedAggregates	2	273	Nuclei	2	8
RelateObjects	13	Child	EditedAggregates	2	274	Nuclei	2	8
RelateObjects	13	Child	EditedAggregates	2	275	Nuclei	2	8
RelateObjects	13	Child	EditedAggregates	2	276	Nuclei	2	8
RelateObjects	13	Child	EditedAggregates	2	277	Nuclei	2	7
RelateObjects	13	Child	EditedAggregates	2	278	Nuclei	2	7
RelateObjects	13	Child	EditedAggregates	2	279	Nuclei	2	7
RelateObjects	13	Child	EditedAggregates	2	280	Nuclei	2	8
RelateObjects	13	Child	EditedAggregates	2	281	Nuclei	2	7
RelateObjects	13	Child	EditedAggregates	2	282	Nuclei	2	7
RelateObjects	13	Child	EditedAggregates	2	283	Nuclei	2	7
RelateObjects	13	Child	EditedAggregates	2	284	Nuclei	2	8
RelateObjects	13	Child	EditedAggregates	2	285	Nuclei	2	8
RelateObjects	13	Child	EditedAggregates	2	286	Nuclei	2	8
RelateObjects	13	Child	EditedAggregates	2	287	Nuclei	2	8
RelateObjects	13	Child	EditedAggregates	2	288	Nuclei	2	7
RelateObjects	13	Child	EditedAggregates	2	289	Nuclei	2	7
RelateObjects	13	Child	EditedAggregates	2	290	Nuclei	2	8
RelateObjects	13	Child	EditedAggregates	2	291	Nuclei	2	8
RelateObjects	13	Child	EditedAggregates	2	292	Nuclei	2	8
RelateObjects	13	Child	EditedAggregates	2	293	Nuclei	2	7
RelateObjects	13	Child	EditedAggregates	2	294	Nuclei	2	8
RelateObjects	13	Child	EditedAggregates	2	295	Nuclei	2	8
RelateObjects	13	Child	EditedAggregates	2	296	Nuclei	2	8
RelateObjects	13	Child	EditedAggregates	2	297	Nuclei	2	8
RelateObjects	13	Child	EditedAggregates	2	298	Nuclei	2	8
RelateObjects	13	Child	EditedAggregates	2	299	Nuclei	2	8
RelateObjects	13	Child	EditedAggregates	2	300	Nuclei	2	8
RelateObjects	13	Child	EditedAggregates	2	301	Nuclei	2	8
RelateObjects	13	Child	EditedAggregates	2	302	Nuclei	2	8
RelateObjects	13	Child	EditedAggregates	2	303	Nuclei	2	8
RelateObjects	13	Child	EditedAggregates	2	304	Nuclei	2	8
RelateObjects	13	Child	EditedAggregates	2	305	Nuclei	2	8
RelateObjects	13	Child	EditedAggregates	2	306	Nuclei	2	8
RelateObjects	13	Child	EditedAggregates	2	307	Nuclei	2	8
RelateObjects	13	Child	EditedAggregates	2	308	Nuclei	2	8
RelateObjects	13	Child	EditedAggregates	2	309	Nuclei	2	8
RelateObjects	13	Child	EditedAggregates	2	310	Nuclei	2	8
RelateObjects	13	Child	EditedAggregates	2	311	Nuclei	2	8
RelateObjects	13	Child	EditedAggregates	2	312	Nuclei	2	8
RelateObjects	13	Child	EditedAggregates	2	313	Nuclei	2	8
RelateObjects	13	Child	EditedAggregates	2	314	Nuclei	2	8
RelateObjects	13	Child	EditedAggregates	2	315	Nuclei	2	8
RelateObjects	13	Child	EditedAggregates	2	316	Nuclei	2	8
RelateObjects	13	Child	EditedAggregates	2	317	Nuclei	2	8
RelateObjects	13	Child	EditedAggregates	2	318	Nuclei	2	8
RelateObjects	13	Child	EditedAggregates	2	319	Nuclei	2	8
RelateObjects	13	Child	EditedAggregates	2	320	Nuclei	2	8
RelateObjects	13	Child	EditedAggregates	2	321	Nuclei	2	8
RelateObjects	13	Child	EditedAggregates	2	322	Nuclei	2	8
RelateObjects	13	Child	EditedAggregates	2	323	Nuclei	2	8
RelateObjects	13	Child	EditedAggregates	2	324	Nuclei	2	8
RelateObjects	13	Child	EditedAggregates	2	325	Nuclei	2	8
RelateObjects	13	Child	EditedAggregates	2	326	Nuclei	2	8
RelateObjects	13	Child	EditedAggregates	2	327	Nuclei	2	8
RelateObjects	13	Child	EditedAggregates	2	328	Nuclei	2	8
RelateObjects	13	Child	EditedAggregates	2	329	Nuclei	2	8
RelateObjects	13	Child	EditedAggregates	2	330	Nuclei	2	8
RelateObjects	13	Child	EditedAggregates	2	331	Nuclei	2	8
RelateObjects	13	Child	EditedAggregates	2	332	Nuclei	2	8
RelateObjects	13	Child	EditedAggregates	2	333	Nuclei	2	8
RelateObjects	13	Child	EditedAggregates	2	334	Nuclei	2	8
RelateObjects	13	Child	EditedAggregates	2	335	Nuclei	2	8
RelateObjects	13	Child	EditedAggregates	2	336	Nuclei	2	8
RelateObjects	13	Child	EditedAggregates	2	337	Nuclei	2	8
RelateObjects	13	Child	EditedAggregates	2	338	Nuclei	2	8
RelateObjects	13	Child	EditedAggregates	2	339	Nuclei	2	8
RelateObjects	13	Child	EditedAggregates	2	340	Nuclei	2	8
RelateObjects	13	Child	EditedAggregates	2	341	Nuclei	2	8
RelateObjects	13	Child	EditedAggregates	2	342	Nuclei	2	8
RelateObjects	13	Child	EditedAggregates	2	343	Nuclei	2	8
RelateObjects	13	Child	EditedAggregates	2	344	Nuclei	2	8
RelateObjects	13	Child	EditedAggregates	2	345	Nuclei	2	8
RelateObjects	13	Child	EditedAggregates	2	346	Nuclei	2	8
RelateObjects	13	Child	EditedAggregates	2	347	Nuclei	2	8
RelateObjects	13	Child	EditedAggregates	2	348	Nuclei	2	8
RelateObjects	13	Child	EditedAggregates	2	349	Nuclei	2	8
RelateObjects	13	Child	EditedAggregates	2	350	Nuclei	2	8
RelateObjects	13	Child	EditedAggregates	2	351	Nuclei	2	8
RelateObjects	13	Child	EditedAggregates	2	352	Nuclei	2	8
RelateObjects	13	Child	EditedAggregates	2	353	Nuclei	2	8
RelateObjects	13	Child	EditedAggregates	2	354	Nuclei	2	8
RelateObjects	13	Child	EditedAggregates	2	355	Nuclei	2	8
RelateObjects	13	Child	EditedAggregates	2	356	Nuclei	2	8
RelateObjects	13	Child	EditedAggregates	2	357	Nuclei	2	8
RelateObjects	13	Child	EditedAggregates	2	358	Nuclei	2	8
RelateObjects	13	Child	EditedAggregates	2	359	Nuclei	2	8
RelateObjects	13	Child	EditedAggregates	2	360	Nuclei	2	8
RelateObjects	13	Child	EditedAggregates	2	361	Nuclei	2	8
RelateObjects	13	Child	EditedAggregates	2	362	Nuclei	2	8
RelateObjects	13	Child	EditedAggregates	2	363	Nuclei	2	8
RelateObjects	13	Child	EditedAggregates	2	364	Nuclei	2	8
RelateObjects	13	Child	EditedAggregates	2	365	Nuclei	2	8
RelateObjects	13	Child	EditedAggregates	2	366	Nuclei	2	8
RelateObjects	13	Child	EditedAggregates	2	367	Nuclei	2	8
RelateObjects	13	Child	EditedAggregates	2	368	Nuclei	2	8
RelateObjects	13	Child	EditedAggregates	2	369	Nuclei	2	8
RelateObjects	13	Child	EditedAggregates	2	370	Nuclei	2	8
RelateObjects	13	Child	EditedAggregates	2	371	Nuclei	2	8
RelateObjects	13	Child	EditedAggregates	2	372	Nuclei	2	8
RelateObjects	13	Child	EditedAggregates	2	373	Nuclei	2	8
RelateObjects	13	Child	EditedAggregates	2	374	Nuclei	2	8
RelateObjects	13	Child	EditedAggregates	2	375	Nuclei	2	8
RelateObjects	13	Child	EditedAggregates	2	376	Nuclei	2	8
RelateObjects	13	Child	EditedAggregates	2	377	Nuclei	2	8
RelateObjects	13	Child	EditedAggregates	2	378	Nuclei	2	8
RelateObjects	13	Child	EditedAggregates	2	379	Nuclei	2	8
RelateObjects	13	Child	EditedAggregates	2	380	Nuclei	2	8
RelateObjects	13	Child	EditedAggregates	2	381	Nuclei	2	8
RelateObjects	13	Child	EditedAggregates	2	382	Nuclei	2	8
RelateObjects	13	Child	EditedAggregates	2	383	Nuclei	2	8
RelateObjects	13	Child	EditedAggregates	2	384	Nuclei	2	8
RelateObjects	13	Child	EditedAggregates	2	385	Nuclei	2	8
RelateObjects	13	Child	EditedAggregates	2	386	Nuclei	2	8
RelateObjects	13	Child	EditedAggregates	2	387	Nuclei	2	8
RelateObjects	13	Child	EditedAggregates	2	388	Nuclei	2	8
RelateObjects	13	Child	EditedAggregates	2	389	Nuclei	2	8
RelateObjects	13	Child	EditedAggregates	2	390	Nuclei	2	8
RelateObjects	13	Child	EditedAggregates	2	391	Nuclei	2	8
RelateObjects	13	Child	EditedAggregates	2	392	Nuclei	2	8
RelateObjects	13	Child	EditedAggregates	2	393	Nuclei	2	8
RelateObjects	13	Child	EditedAggregates	2	394	Nuclei	2	8
RelateObjects	13	Child	EditedAggregates	2	395	Nuclei	2	8
RelateObjects	13	Child	EditedAggregates	2	396	Nuclei	2	8
RelateObjects	13	Child	EditedAggregates	2	397	Nuclei	2	8
RelateObjects	13	Child	EditedAggregates	2	398	Nuclei	2	8
RelateObjects	13	Child	EditedAggregates	2	399	Nuclei	2	8
RelateObjects	13	Child	EditedAggregates	2	400	Nuclei	2	8
RelateObjects	13	Child	EditedAggregates	2	401	Nuclei	2	8
RelateObjects	13	Child	EditedAggregates	2	402	Nuclei	2	8
RelateObjects	13	Child	EditedAggregates	2	403	Nuclei	2	8
RelateObjects	13	Child	EditedAggregates	2	404	Nuclei	2	8
RelateObjects	13	Child	EditedAggregates	2	405	Nuclei	2	8
RelateObjects	13	Child	EditedAggregates	2	406	Nuclei	2	8
RelateObjects	13	Child	EditedAggregates	2	407	Nuclei	2	8
RelateObjects	13	Child	EditedAggregates	2	408	Nuclei	2	8
RelateObjects	13	Child	EditedAggregates	2	409	Nuclei	2	8
RelateObjects	13	Child	EditedAggregates	2	410	Nuclei	2	8
RelateObjects	13	Child	EditedAggregates	2	411	Nuclei	2	8
RelateObjects	13	Child	EditedAggregates	2	412	Nuclei	2	8
RelateObjects	13	Child	EditedAggregates	2	413	Nuclei	2	10
RelateObjects	13	Child	EditedAggregates	2	414	Nuclei	2	9
RelateObjects	13	Child	EditedAggregates	2	415	Nuclei	2	10
RelateObjects	13	Child	EditedAggregates	2	416	Nuclei	2	7
RelateObjects	13	Child	EditedAggregates	2	417	Nuclei	2	7
RelateObjects	13	Child	EditedAggregates	2	418	Nuclei	2	7
RelateObjects	13	Child	EditedAggregates	2	419	Nuclei	2	7
RelateObjects	13	Child	EditedAggregates	2	420	Nuclei	2	7
