# Supplementary material for: Sirtuin-1 sensitive lysine-136 acetylation drives phase separation and pathological aggregation of TDP-43
Source: Nat Commun. 2022 Mar 9;13:1223. doi: 10.1038/s41467-022-28822-7 (PMC8907366; doi:10.1038/s41467-022-28822-7)
Supplement: Supplementary file 7 — Source Data [file 41467_2022_28822_MOESM7_ESM.zip › Figure 5E data/Measures 1/K136Q_02_48h_Measures/EditedAggregates.csv]

ImageNumber	ObjectNumber	FileName_Apotome	PathName_Apotome	AreaShape_Area	AreaShape_Compactness	AreaShape_MaximumRadius	AreaShape_MeanRadius	AreaShape_Perimeter	AreaShape_Solidity	Number_Object_Number
2	1	K136Q_I_02.czi	\\hih-fileserver.neurologie.uni-tuebingen.de\HIH\Public\Jorge\Immunofluorescence\Exp. 267\Apotome\48h	94	1.015085154358327	5.0	2.1275347638655746	34.62741699796952	0.9494949494949495	1
2	2	K136Q_I_02.czi	\\hih-fileserver.neurologie.uni-tuebingen.de\HIH\Public\Jorge\Immunofluorescence\Exp. 267\Apotome\48h	41	1.0705274673824716	3.0	1.4841546233226908	23.485281374238568	0.8913043478260869	2
2	3	K136Q_I_02.czi	\\hih-fileserver.neurologie.uni-tuebingen.de\HIH\Public\Jorge\Immunofluorescence\Exp. 267\Apotome\48h	16	0.7454531602318965	2.0	1.239276695296637	12.242640687119284	0.9411764705882353	3
2	4	K136Q_I_02.czi	\\hih-fileserver.neurologie.uni-tuebingen.de\HIH\Public\Jorge\Immunofluorescence\Exp. 267\Apotome\48h	87	1.0599651625842477	4.47213595499958	2.0496619113792702	34.04163056034262	0.925531914893617	4
2	5	K136Q_I_02.czi	\\hih-fileserver.neurologie.uni-tuebingen.de\HIH\Public\Jorge\Immunofluorescence\Exp. 267\Apotome\48h	50	1.0198391526657202	3.1622776601683795	1.604122050462733	25.31370849898476	0.9259259259259259	5
2	6	K136Q_I_02.czi	\\hih-fileserver.neurologie.uni-tuebingen.de\HIH\Public\Jorge\Immunofluorescence\Exp. 267\Apotome\48h	74	1.127821110684924	3.605551275463989	1.8113414929602631	32.384776310850235	0.8809523809523809	6
2	7	K136Q_I_02.czi	\\hih-fileserver.neurologie.uni-tuebingen.de\HIH\Public\Jorge\Immunofluorescence\Exp. 267\Apotome\48h	32	0.9441772257800048	3.0	1.4122964158355606	19.48528137423857	0.8888888888888888	7
2	8	K136Q_I_02.czi	\\hih-fileserver.neurologie.uni-tuebingen.de\HIH\Public\Jorge\Immunofluorescence\Exp. 267\Apotome\48h	11	0.6746348998939921	2.0	1.1662206477041992	9.65685424949238	1.0	8
2	9	K136Q_I_02.czi	\\hih-fileserver.neurologie.uni-tuebingen.de\HIH\Public\Jorge\Immunofluorescence\Exp. 267\Apotome\48h	6	0.477464829275686	1.0	1.0	6.0	1.0	9
2	10	K136Q_I_02.czi	\\hih-fileserver.neurologie.uni-tuebingen.de\HIH\Public\Jorge\Immunofluorescence\Exp. 267\Apotome\48h	104	1.4288601394891958	4.0	1.850385521153812	43.21320343559643	0.8739495798319328	10
2	11	K136Q_I_02.czi	\\hih-fileserver.neurologie.uni-tuebingen.de\HIH\Public\Jorge\Immunofluorescence\Exp. 267\Apotome\48h	70	1.217668189084177	4.0	1.7326255679085742	32.72792206135786	0.8641975308641975	11
2	12	K136Q_I_02.czi	\\hih-fileserver.neurologie.uni-tuebingen.de\HIH\Public\Jorge\Immunofluorescence\Exp. 267\Apotome\48h	80	1.159528734192799	4.0	1.8423664928601042	34.14213562373095	0.9195402298850575	12
2	13	K136Q_I_02.czi	\\hih-fileserver.neurologie.uni-tuebingen.de\HIH\Public\Jorge\Immunofluorescence\Exp. 267\Apotome\48h	12	0.6631455962162306	2.0	1.1666666666666667	10.0	1.0	13
2	14	K136Q_I_02.czi	\\hih-fileserver.neurologie.uni-tuebingen.de\HIH\Public\Jorge\Immunofluorescence\Exp. 267\Apotome\48h	13	0.637752397556255	2.0	1.1538461538461537	10.207106781186548	0.9285714285714286	14
2	15	K136Q_I_02.czi	\\hih-fileserver.neurologie.uni-tuebingen.de\HIH\Public\Jorge\Immunofluorescence\Exp. 267\Apotome\48h	19	0.8250768661603204	2.0	1.2541277434076943	14.035533905932738	0.95	15
2	16	K136Q_I_02.czi	\\hih-fileserver.neurologie.uni-tuebingen.de\HIH\Public\Jorge\Immunofluorescence\Exp. 267\Apotome\48h	10	0.5360068056629818	1.4142135623730951	1.0414213562373096	8.207106781186548	0.9090909090909091	16
2	17	K136Q_I_02.czi	\\hih-fileserver.neurologie.uni-tuebingen.de\HIH\Public\Jorge\Immunofluorescence\Exp. 267\Apotome\48h	31	1.2039797697982784	2.0	1.298149699584493	21.65685424949238	0.8857142857142857	17
2	18	K136Q_I_02.czi	\\hih-fileserver.neurologie.uni-tuebingen.de\HIH\Public\Jorge\Immunofluorescence\Exp. 267\Apotome\48h	38	1.0043260724583836	3.0	1.511476999838348	21.899494936611667	0.95	18
2	19	K136Q_I_02.czi	\\hih-fileserver.neurologie.uni-tuebingen.de\HIH\Public\Jorge\Immunofluorescence\Exp. 267\Apotome\48h	8	0.5468022991227088	1.4142135623730951	1.051776695296637	7.414213562373095	1.0	19
2	20	K136Q_I_02.czi	\\hih-fileserver.neurologie.uni-tuebingen.de\HIH\Public\Jorge\Immunofluorescence\Exp. 267\Apotome\48h	7	0.43799638819941455	1.0	1.0	6.207106781186548	0.875	20
2	21	K136Q_I_02.czi	\\hih-fileserver.neurologie.uni-tuebingen.de\HIH\Public\Jorge\Immunofluorescence\Exp. 267\Apotome\48h	96	1.2746282741371684	4.0	1.886360140136332	39.21320343559643	0.8888888888888888	21
2	22	K136Q_I_02.czi	\\hih-fileserver.neurologie.uni-tuebingen.de\HIH\Public\Jorge\Immunofluorescence\Exp. 267\Apotome\48h	70	1.049552537361056	3.605551275463989	1.8176183426948243	30.384776310850235	0.9459459459459459	22
2	23	K136Q_I_02.czi	\\hih-fileserver.neurologie.uni-tuebingen.de\HIH\Public\Jorge\Immunofluorescence\Exp. 267\Apotome\48h	51	1.0466525839149892	3.1622776601683795	1.6206588929644345	25.899494936611667	0.8947368421052632	23
2	24	K136Q_I_02.czi	\\hih-fileserver.neurologie.uni-tuebingen.de\HIH\Public\Jorge\Immunofluorescence\Exp. 267\Apotome\48h	47	1.0009092184942812	3.1622776601683795	1.5937348817742738	24.31370849898476	0.9038461538461539	24
2	25	K136Q_I_02.czi	\\hih-fileserver.neurologie.uni-tuebingen.de\HIH\Public\Jorge\Immunofluorescence\Exp. 267\Apotome\48h	54	1.0071136980836886	3.605551275463989	1.6889019300219144	26.14213562373095	0.9	25
2	26	K136Q_I_02.czi	\\hih-fileserver.neurologie.uni-tuebingen.de\HIH\Public\Jorge\Immunofluorescence\Exp. 267\Apotome\48h	23	0.9402753010493112	2.23606797749979	1.2487543196407984	16.48528137423857	1.0	26
2	27	K136Q_I_02.czi	\\hih-fileserver.neurologie.uni-tuebingen.de\HIH\Public\Jorge\Immunofluorescence\Exp. 267\Apotome\48h	13	0.8317819970820828	1.4142135623730951	1.0955877451630218	11.65685424949238	1.0	27
2	28	K136Q_I_02.czi	\\hih-fileserver.neurologie.uni-tuebingen.de\HIH\Public\Jorge\Immunofluorescence\Exp. 267\Apotome\48h	29	0.903168862603302	2.23606797749979	1.302960153585667	18.14213562373095	0.8529411764705882	28
2	29	K136Q_I_02.czi	\\hih-fileserver.neurologie.uni-tuebingen.de\HIH\Public\Jorge\Immunofluorescence\Exp. 267\Apotome\48h	44	1.0874449253492475	3.1622776601683795	1.5527216592219084	24.520815280171306	0.88	29
2	30	K136Q_I_02.czi	\\hih-fileserver.neurologie.uni-tuebingen.de\HIH\Public\Jorge\Immunofluorescence\Exp. 267\Apotome\48h	62	1.1661287043747801	3.1622776601683795	1.6737628795256885	30.142135623730947	0.8857142857142857	30
2	31	K136Q_I_02.czi	\\hih-fileserver.neurologie.uni-tuebingen.de\HIH\Public\Jorge\Immunofluorescence\Exp. 267\Apotome\48h	27	0.9442955117275186	2.23606797749979	1.3404994558051089	17.899494936611664	0.8709677419354839	31
2	32	K136Q_I_02.czi	\\hih-fileserver.neurologie.uni-tuebingen.de\HIH\Public\Jorge\Immunofluorescence\Exp. 267\Apotome\48h	19	0.8292598657591316	2.23606797749979	1.2266913573350138	14.071067811865476	0.95	32
2	33	K136Q_I_02.czi	\\hih-fileserver.neurologie.uni-tuebingen.de\HIH\Public\Jorge\Immunofluorescence\Exp. 267\Apotome\48h	38	1.1146587530579504	2.23606797749979	1.388928203799075	23.071067811865476	0.9047619047619048	33
2	34	K136Q_I_02.czi	\\hih-fileserver.neurologie.uni-tuebingen.de\HIH\Public\Jorge\Immunofluorescence\Exp. 267\Apotome\48h	42	1.1585534959357582	2.8284271247461903	1.4503532061541977	24.727922061357855	0.875	34
2	35	K136Q_I_02.czi	\\hih-fileserver.neurologie.uni-tuebingen.de\HIH\Public\Jorge\Immunofluorescence\Exp. 267\Apotome\48h	32	1.155554884573928	2.23606797749979	1.344434763483879	21.556349186104043	0.8888888888888888	35
2	36	K136Q_I_02.czi	\\hih-fileserver.neurologie.uni-tuebingen.de\HIH\Public\Jorge\Immunofluorescence\Exp. 267\Apotome\48h	26	1.1131836239334785	2.0	1.2175713172881686	19.071067811865476	0.9285714285714286	36
2	37	K136Q_I_02.czi	\\hih-fileserver.neurologie.uni-tuebingen.de\HIH\Public\Jorge\Immunofluorescence\Exp. 267\Apotome\48h	29	0.9376575809744683	2.8284271247461903	1.400265478245208	18.485281374238568	0.90625	37
2	38	K136Q_I_02.czi	\\hih-fileserver.neurologie.uni-tuebingen.de\HIH\Public\Jorge\Immunofluorescence\Exp. 267\Apotome\48h	16	0.7000508323811183	2.0	1.1401650429449552	11.86396103067893	0.8888888888888888	38
2	39	K136Q_I_02.czi	\\hih-fileserver.neurologie.uni-tuebingen.de\HIH\Public\Jorge\Immunofluorescence\Exp. 267\Apotome\48h	82	1.5637856783470985	4.0	1.7187621513347018	40.14213562373095	0.803921568627451	39
2	40	K136Q_I_02.czi	\\hih-fileserver.neurologie.uni-tuebingen.de\HIH\Public\Jorge\Immunofluorescence\Exp. 267\Apotome\48h	32	0.8497521827581119	2.8284271247461903	1.4640731111321976	18.485281374238568	0.9411764705882353	40
2	41	K136Q_I_02.czi	\\hih-fileserver.neurologie.uni-tuebingen.de\HIH\Public\Jorge\Immunofluorescence\Exp. 267\Apotome\48h	80	1.2164811707325465	4.123105625617661	1.8826087839382553	34.97056274847714	0.8695652173913043	41
2	42	K136Q_I_02.czi	\\hih-fileserver.neurologie.uni-tuebingen.de\HIH\Public\Jorge\Immunofluorescence\Exp. 267\Apotome\48h	9	0.6007314423370599	1.4142135623730951	1.0460237291525663	8.242640687119286	0.8181818181818182	42
2	43	K136Q_I_02.czi	\\hih-fileserver.neurologie.uni-tuebingen.de\HIH\Public\Jorge\Immunofluorescence\Exp. 267\Apotome\48h	94	1.3641534640900217	4.0	1.8724836290898208	40.14213562373095	0.8785046728971962	43
2	44	K136Q_I_02.czi	\\hih-fileserver.neurologie.uni-tuebingen.de\HIH\Public\Jorge\Immunofluorescence\Exp. 267\Apotome\48h	36	0.9276229873542389	2.8284271247461903	1.4910768522493474	20.485281374238568	0.9473684210526315	44
2	45	K136Q_I_02.czi	\\hih-fileserver.neurologie.uni-tuebingen.de\HIH\Public\Jorge\Immunofluorescence\Exp. 267\Apotome\48h	4	0.3183098861837907	1.0	1.0	4.0	1.0	45
2	46	K136Q_I_02.czi	\\hih-fileserver.neurologie.uni-tuebingen.de\HIH\Public\Jorge\Immunofluorescence\Exp. 267\Apotome\48h	61	1.0331762261917048	3.605551275463989	1.7444304125548324	28.14213562373095	0.953125	46
2	47	K136Q_I_02.czi	\\hih-fileserver.neurologie.uni-tuebingen.de\HIH\Public\Jorge\Immunofluorescence\Exp. 267\Apotome\48h	3	0.026525823848649224	1.0	1.0	1.0	1.0	47
2	48	K136Q_I_02.czi	\\hih-fileserver.neurologie.uni-tuebingen.de\HIH\Public\Jorge\Immunofluorescence\Exp. 267\Apotome\48h	52	1.0265246496089315	3.1622776601683795	1.6504841618546149	25.899494936611664	0.896551724137931	48
2	49	K136Q_I_02.czi	\\hih-fileserver.neurologie.uni-tuebingen.de\HIH\Public\Jorge\Immunofluorescence\Exp. 267\Apotome\48h	14	0.935424893410563	2.0	1.1010152544552212	12.828427124746192	0.875	49
2	50	K136Q_I_02.czi	\\hih-fileserver.neurologie.uni-tuebingen.de\HIH\Public\Jorge\Immunofluorescence\Exp. 267\Apotome\48h	22	0.8482584741760597	2.23606797749979	1.3162462422380978	15.31370849898476	0.9565217391304348	50
2	51	K136Q_I_02.czi	\\hih-fileserver.neurologie.uni-tuebingen.de\HIH\Public\Jorge\Immunofluorescence\Exp. 267\Apotome\48h	29	1.023583986046057	2.23606797749979	1.3231596859176291	19.31370849898476	0.90625	51
2	52	K136Q_I_02.czi	\\hih-fileserver.neurologie.uni-tuebingen.de\HIH\Public\Jorge\Immunofluorescence\Exp. 267\Apotome\48h	19	0.7811561998772539	2.0	1.2759284572168044	13.65685424949238	0.95	52
2	53	K136Q_I_02.czi	\\hih-fileserver.neurologie.uni-tuebingen.de\HIH\Public\Jorge\Immunofluorescence\Exp. 267\Apotome\48h	63	1.2441927370068762	3.1622776601683795	1.6559650398816375	31.384776310850235	0.863013698630137	53
2	54	K136Q_I_02.czi	\\hih-fileserver.neurologie.uni-tuebingen.de\HIH\Public\Jorge\Immunofluorescence\Exp. 267\Apotome\48h	126	1.5083609978002421	4.47213595499958	2.021432550995228	48.87005768508881	0.8181818181818182	54
2	55	K136Q_I_02.czi	\\hih-fileserver.neurologie.uni-tuebingen.de\HIH\Public\Jorge\Immunofluorescence\Exp. 267\Apotome\48h	9	0.5135799486995236	1.4142135623730951	1.0460237291525663	7.621320343559642	0.9	55
2	56	K136Q_I_02.czi	\\hih-fileserver.neurologie.uni-tuebingen.de\HIH\Public\Jorge\Immunofluorescence\Exp. 267\Apotome\48h	61	1.1852455683809242	3.605551275463989	1.6645008976492714	30.14213562373095	0.8472222222222222	56
2	57	K136Q_I_02.czi	\\hih-fileserver.neurologie.uni-tuebingen.de\HIH\Public\Jorge\Immunofluorescence\Exp. 267\Apotome\48h	46	1.0371522229313344	3.1622776601683795	1.5706235911717064	24.485281374238568	0.92	57
2	58	K136Q_I_02.czi	\\hih-fileserver.neurologie.uni-tuebingen.de\HIH\Public\Jorge\Immunofluorescence\Exp. 267\Apotome\48h	10	0.6202357696493015	2.0	1.1414213562373097	8.82842712474619	1.0	58
2	59	K136Q_I_02.czi	\\hih-fileserver.neurologie.uni-tuebingen.de\HIH\Public\Jorge\Immunofluorescence\Exp. 267\Apotome\48h	40	1.078022901388552	2.8284271247461903	1.4816138279650855	23.27817459305202	0.9090909090909091	59
2	60	K136Q_I_02.czi	\\hih-fileserver.neurologie.uni-tuebingen.de\HIH\Public\Jorge\Immunofluorescence\Exp. 267\Apotome\48h	69	1.1484565034897767	3.1622776601683795	1.7184784189751006	31.556349186104043	0.9324324324324325	60
2	61	K136Q_I_02.czi	\\hih-fileserver.neurologie.uni-tuebingen.de\HIH\Public\Jorge\Immunofluorescence\Exp. 267\Apotome\48h	19	0.7811561998772539	2.23606797749979	1.257522222473272	13.65685424949238	0.95	61
2	62	K136Q_I_02.czi	\\hih-fileserver.neurologie.uni-tuebingen.de\HIH\Public\Jorge\Immunofluorescence\Exp. 267\Apotome\48h	25	0.8650532769653659	2.23606797749979	1.3277394122695176	16.485281374238568	0.8928571428571429	62
2	63	K136Q_I_02.czi	\\hih-fileserver.neurologie.uni-tuebingen.de\HIH\Public\Jorge\Immunofluorescence\Exp. 267\Apotome\48h	28	1.011341632950875	2.0	1.2734590803390138	18.863961030678926	0.8235294117647058	63
2	64	K136Q_I_02.czi	\\hih-fileserver.neurologie.uni-tuebingen.de\HIH\Public\Jorge\Immunofluorescence\Exp. 267\Apotome\48h	49	1.0690570210406434	3.0	1.578878738407995	25.65685424949238	0.9607843137254902	64
2	65	K136Q_I_02.czi	\\hih-fileserver.neurologie.uni-tuebingen.de\HIH\Public\Jorge\Immunofluorescence\Exp. 267\Apotome\48h	92	1.3534266151190673	4.123105625617661	1.8559618807818021	39.55634918610404	0.8932038834951457	65
2	66	K136Q_I_02.czi	\\hih-fileserver.neurologie.uni-tuebingen.de\HIH\Public\Jorge\Immunofluorescence\Exp. 267\Apotome\48h	7	0.5300702784881366	1.4142135623730951	1.0591733660532994	6.82842712474619	1.0	66
2	67	K136Q_I_02.czi	\\hih-fileserver.neurologie.uni-tuebingen.de\HIH\Public\Jorge\Immunofluorescence\Exp. 267\Apotome\48h	70	1.0259804798745442	4.123105625617661	1.9111436902802685	30.041630560342618	0.958904109589041	67
2	68	K136Q_I_02.czi	\\hih-fileserver.neurologie.uni-tuebingen.de\HIH\Public\Jorge\Immunofluorescence\Exp. 267\Apotome\48h	81	1.2420510385325831	4.0	1.7977150343648944	35.55634918610404	0.8804347826086957	68
2	69	K136Q_I_02.czi	\\hih-fileserver.neurologie.uni-tuebingen.de\HIH\Public\Jorge\Immunofluorescence\Exp. 267\Apotome\48h	18	0.8245537665371013	2.0	1.2357022603955157	13.65685424949238	0.9473684210526315	69
2	70	K136Q_I_02.czi	\\hih-fileserver.neurologie.uni-tuebingen.de\HIH\Public\Jorge\Immunofluorescence\Exp. 267\Apotome\48h	56	1.0925385206890015	3.605551275463989	1.6645816454622913	27.727922061357855	0.8888888888888888	70
2	71	K136Q_I_02.czi	\\hih-fileserver.neurologie.uni-tuebingen.de\HIH\Public\Jorge\Immunofluorescence\Exp. 267\Apotome\48h	10	0.43744183929816705	1.4142135623730951	1.0414213562373096	7.414213562373095	0.9090909090909091	71
2	72	K136Q_I_02.czi	\\hih-fileserver.neurologie.uni-tuebingen.de\HIH\Public\Jorge\Immunofluorescence\Exp. 267\Apotome\48h	37	1.0314700203626637	2.8284271247461903	1.4554145826008194	21.899494936611664	0.9024390243902439	72
2	73	K136Q_I_02.czi	\\hih-fileserver.neurologie.uni-tuebingen.de\HIH\Public\Jorge\Immunofluorescence\Exp. 267\Apotome\48h	31	1.1435761052000928	2.23606797749979	1.3401033473182273	21.106601717798213	0.8378378378378378	73
2	74	K136Q_I_02.czi	\\hih-fileserver.neurologie.uni-tuebingen.de\HIH\Public\Jorge\Immunofluorescence\Exp. 267\Apotome\48h	89	1.3819367163449685	3.1622776601683795	1.743679911156919	39.31370849898476	0.898989898989899	74
2	75	K136Q_I_02.czi	\\hih-fileserver.neurologie.uni-tuebingen.de\HIH\Public\Jorge\Immunofluorescence\Exp. 267\Apotome\48h	24	1.0623324506934584	2.0	1.2285533905932737	17.899494936611664	0.8571428571428571	75
2	76	K136Q_I_02.czi	\\hih-fileserver.neurologie.uni-tuebingen.de\HIH\Public\Jorge\Immunofluorescence\Exp. 267\Apotome\48h	14	0.6966924787727198	2.0	1.1897753035351701	11.071067811865476	1.0	76
2	77	K136Q_I_02.czi	\\hih-fileserver.neurologie.uni-tuebingen.de\HIH\Public\Jorge\Immunofluorescence\Exp. 267\Apotome\48h	31	0.8771635434922447	2.8284271247461903	1.4315549548784108	18.485281374238568	0.9393939393939394	77
2	78	K136Q_I_02.czi	\\hih-fileserver.neurologie.uni-tuebingen.de\HIH\Public\Jorge\Immunofluorescence\Exp. 267\Apotome\48h	17	0.7703499122204635	2.0	1.2252015955733053	12.82842712474619	0.9444444444444444	78
2	79	K136Q_I_02.czi	\\hih-fileserver.neurologie.uni-tuebingen.de\HIH\Public\Jorge\Immunofluorescence\Exp. 267\Apotome\48h	52	1.211995188417192	3.0	1.5460296792902959	28.14213562373095	0.9122807017543859	79
2	80	K136Q_I_02.czi	\\hih-fileserver.neurologie.uni-tuebingen.de\HIH\Public\Jorge\Immunofluorescence\Exp. 267\Apotome\48h	9	0.7836384171496399	1.0	1.0	9.414213562373096	0.9	80
2	81	K136Q_I_02.czi	\\hih-fileserver.neurologie.uni-tuebingen.de\HIH\Public\Jorge\Immunofluorescence\Exp. 267\Apotome\48h	23	0.874639239426374	2.23606797749979	1.2922325805103636	15.899494936611665	0.92	81
2	82	K136Q_I_02.czi	\\hih-fileserver.neurologie.uni-tuebingen.de\HIH\Public\Jorge\Immunofluorescence\Exp. 267\Apotome\48h	39	0.9269228162979023	3.1622776601683795	1.5450066129107176	21.31370849898476	0.9285714285714286	82
2	83	K136Q_I_02.czi	\\hih-fileserver.neurologie.uni-tuebingen.de\HIH\Public\Jorge\Immunofluorescence\Exp. 267\Apotome\48h	34	0.9462122569849807	2.8284271247461903	1.419545679958924	20.106601717798213	0.8947368421052632	83
2	84	K136Q_I_02.czi	\\hih-fileserver.neurologie.uni-tuebingen.de\HIH\Public\Jorge\Immunofluorescence\Exp. 267\Apotome\48h	31	1.1212437211157043	2.23606797749979	1.3023106739229433	20.899494936611664	0.8378378378378378	84
2	85	K136Q_I_02.czi	\\hih-fileserver.neurologie.uni-tuebingen.de\HIH\Public\Jorge\Immunofluorescence\Exp. 267\Apotome\48h	80	1.287047613178438	4.0	1.8007761038998027	35.970562748477136	0.8791208791208791	85
2	86	K136Q_I_02.czi	\\hih-fileserver.neurologie.uni-tuebingen.de\HIH\Public\Jorge\Immunofluorescence\Exp. 267\Apotome\48h	57	1.1056798210121754	3.605551275463989	1.676764663528085	28.14213562373095	0.890625	86
2	87	K136Q_I_02.czi	\\hih-fileserver.neurologie.uni-tuebingen.de\HIH\Public\Jorge\Immunofluorescence\Exp. 267\Apotome\48h	55	1.0072430505737404	4.0	1.7323830408751686	26.384776310850235	0.9166666666666666	87
2	88	K136Q_I_02.czi	\\hih-fileserver.neurologie.uni-tuebingen.de\HIH\Public\Jorge\Immunofluorescence\Exp. 267\Apotome\48h	49	0.9930458536592215	3.1622776601683795	1.6401710241490821	24.727922061357855	0.9245283018867925	88
2	89	K136Q_I_02.czi	\\hih-fileserver.neurologie.uni-tuebingen.de\HIH\Public\Jorge\Immunofluorescence\Exp. 267\Apotome\48h	26	0.9542088763835407	2.23606797749979	1.312653469403537	17.65685424949238	0.8666666666666667	89
2	90	K136Q_I_02.czi	\\hih-fileserver.neurologie.uni-tuebingen.de\HIH\Public\Jorge\Immunofluorescence\Exp. 267\Apotome\48h	120	1.0945795081310323	5.0990195135927845	2.244987332894659	40.62741699796952	0.9302325581395349	90
2	91	K136Q_I_02.czi	\\hih-fileserver.neurologie.uni-tuebingen.de\HIH\Public\Jorge\Immunofluorescence\Exp. 267\Apotome\48h	59	1.0423082013110359	3.605551275463989	1.7318285828518407	27.79898987322333	0.9365079365079365	91
2	92	K136Q_I_02.czi	\\hih-fileserver.neurologie.uni-tuebingen.de\HIH\Public\Jorge\Immunofluorescence\Exp. 267\Apotome\48h	12	0.6957172405156791	2.0	1.1523689270621826	10.242640687119284	0.9230769230769231	92
2	93	K136Q_I_02.czi	\\hih-fileserver.neurologie.uni-tuebingen.de\HIH\Public\Jorge\Immunofluorescence\Exp. 267\Apotome\48h	21	0.7686911435047675	2.0	1.2972686041485373	14.242640687119284	1.0	93
2	94	K136Q_I_02.czi	\\hih-fileserver.neurologie.uni-tuebingen.de\HIH\Public\Jorge\Immunofluorescence\Exp. 267\Apotome\48h	175	1.7118149232744286	5.0	2.131742281333179	61.35533905932738	0.8027522935779816	94
2	95	K136Q_I_02.czi	\\hih-fileserver.neurologie.uni-tuebingen.de\HIH\Public\Jorge\Immunofluorescence\Exp. 267\Apotome\48h	10	0.5360068056629818	2.0	1.1	8.207106781186548	0.9090909090909091	95
2	96	K136Q_I_02.czi	\\hih-fileserver.neurologie.uni-tuebingen.de\HIH\Public\Jorge\Immunofluorescence\Exp. 267\Apotome\48h	21	0.82196589044449	2.23606797749979	1.3146523271005255	14.727922061357855	1.0	96
2	97	K136Q_I_02.czi	\\hih-fileserver.neurologie.uni-tuebingen.de\HIH\Public\Jorge\Immunofluorescence\Exp. 267\Apotome\48h	51	1.1350107538145269	2.8284271247461903	1.5442863040213162	26.97056274847714	0.8793103448275862	97
2	98	K136Q_I_02.czi	\\hih-fileserver.neurologie.uni-tuebingen.de\HIH\Public\Jorge\Immunofluorescence\Exp. 267\Apotome\48h	3	0.026525823848649224	1.0	1.0	1.0	1.0	98
2	99	K136Q_I_02.czi	\\hih-fileserver.neurologie.uni-tuebingen.de\HIH\Public\Jorge\Immunofluorescence\Exp. 267\Apotome\48h	52	1.0653532265683792	3.605551275463989	1.6368997997685748	26.384776310850235	0.9122807017543859	99
2	100	K136Q_I_02.czi	\\hih-fileserver.neurologie.uni-tuebingen.de\HIH\Public\Jorge\Immunofluorescence\Exp. 267\Apotome\48h	72	1.0041663843227275	4.123105625617661	1.88855032549255	30.14213562373095	0.935064935064935	100
2	101	K136Q_I_02.czi	\\hih-fileserver.neurologie.uni-tuebingen.de\HIH\Public\Jorge\Immunofluorescence\Exp. 267\Apotome\48h	28	1.1967993006489956	2.23606797749979	1.2548415326468376	20.520815280171306	0.8235294117647058	101
2	102	K136Q_I_02.czi	\\hih-fileserver.neurologie.uni-tuebingen.de\HIH\Public\Jorge\Immunofluorescence\Exp. 267\Apotome\48h	27	0.8589101734761474	2.8284271247461903	1.3970870130273467	17.071067811865476	0.9310344827586207	102
2	103	K136Q_I_02.czi	\\hih-fileserver.neurologie.uni-tuebingen.de\HIH\Public\Jorge\Immunofluorescence\Exp. 267\Apotome\48h	49	1.1422674392350156	3.1622776601683795	1.5814556302248526	26.520815280171306	0.8448275862068966	103
2	104	K136Q_I_02.czi	\\hih-fileserver.neurologie.uni-tuebingen.de\HIH\Public\Jorge\Immunofluorescence\Exp. 267\Apotome\48h	70	1.1619639590020132	3.605551275463989	1.75525754419182	31.97056274847714	0.875	104
2	105	K136Q_I_02.czi	\\hih-fileserver.neurologie.uni-tuebingen.de\HIH\Public\Jorge\Immunofluorescence\Exp. 267\Apotome\48h	42	0.9787241585374565	2.8284271247461903	1.5093700791213185	22.727922061357855	0.9333333333333333	105
2	106	K136Q_I_02.czi	\\hih-fileserver.neurologie.uni-tuebingen.de\HIH\Public\Jorge\Immunofluorescence\Exp. 267\Apotome\48h	20	1.0276603664643293	2.0	1.182842712474619	16.071067811865476	0.9090909090909091	106
2	107	K136Q_I_02.czi	\\hih-fileserver.neurologie.uni-tuebingen.de\HIH\Public\Jorge\Immunofluorescence\Exp. 267\Apotome\48h	94	1.0806319382912772	4.47213595499958	2.0409271361702124	35.72792206135785	0.9306930693069307	107
2	108	K136Q_I_02.czi	\\hih-fileserver.neurologie.uni-tuebingen.de\HIH\Public\Jorge\Immunofluorescence\Exp. 267\Apotome\48h	102	1.1146803680862374	4.47213595499958	2.0771461983063157	37.79898987322333	0.9107142857142857	108
2	109	K136Q_I_02.czi	\\hih-fileserver.neurologie.uni-tuebingen.de\HIH\Public\Jorge\Immunofluorescence\Exp. 267\Apotome\48h	26	0.8074768167637489	2.8284271247461903	1.3964282995909716	16.242640687119284	0.9629629629629629	109
2	110	K136Q_I_02.czi	\\hih-fileserver.neurologie.uni-tuebingen.de\HIH\Public\Jorge\Immunofluorescence\Exp. 267\Apotome\48h	11	0.6411587049406146	2.0	1.128564869306645	9.414213562373096	1.0	110
2	111	K136Q_I_02.czi	\\hih-fileserver.neurologie.uni-tuebingen.de\HIH\Public\Jorge\Immunofluorescence\Exp. 267\Apotome\48h	27	0.9442955117275191	2.23606797749979	1.331756197379191	17.899494936611667	0.9310344827586207	111
2	112	K136Q_I_02.czi	\\hih-fileserver.neurologie.uni-tuebingen.de\HIH\Public\Jorge\Immunofluorescence\Exp. 267\Apotome\48h	22	0.8215906780822317	2.23606797749979	1.3133146466814625	15.071067811865476	0.9166666666666666	112
2	113	K136Q_I_02.czi	\\hih-fileserver.neurologie.uni-tuebingen.de\HIH\Public\Jorge\Immunofluorescence\Exp. 267\Apotome\48h	14	0.6664888011383326	2.0	1.2020305089104422	10.82842712474619	1.0	113
2	114	K136Q_I_02.czi	\\hih-fileserver.neurologie.uni-tuebingen.de\HIH\Public\Jorge\Immunofluorescence\Exp. 267\Apotome\48h	58	1.178972491731451	3.0	1.61837378065681	29.31370849898476	0.8405797101449275	114
2	115	K136Q_I_02.czi	\\hih-fileserver.neurologie.uni-tuebingen.de\HIH\Public\Jorge\Immunofluorescence\Exp. 267\Apotome\48h	3	0.026525823848649224	1.0	1.0	1.0	1.0	115
2	116	K136Q_I_02.czi	\\hih-fileserver.neurologie.uni-tuebingen.de\HIH\Public\Jorge\Immunofluorescence\Exp. 267\Apotome\48h	10	0.5914767815405999	1.4142135623730951	1.0414213562373096	8.621320343559642	0.8333333333333334	116
2	117	K136Q_I_02.czi	\\hih-fileserver.neurologie.uni-tuebingen.de\HIH\Public\Jorge\Immunofluorescence\Exp. 267\Apotome\48h	2	0.0	1.0	1.0	0.0	1.0	117
2	118	K136Q_I_02.czi	\\hih-fileserver.neurologie.uni-tuebingen.de\HIH\Public\Jorge\Immunofluorescence\Exp. 267\Apotome\48h	34	0.8512580653608952	2.8284271247461903	1.507780974076571	19.071067811865476	0.9444444444444444	118
2	119	K136Q_I_02.czi	\\hih-fileserver.neurologie.uni-tuebingen.de\HIH\Public\Jorge\Immunofluorescence\Exp. 267\Apotome\48h	19	0.8091603141756726	2.23606797749979	1.2793229362823824	13.899494936611665	0.95	119
2	120	K136Q_I_02.czi	\\hih-fileserver.neurologie.uni-tuebingen.de\HIH\Public\Jorge\Immunofluorescence\Exp. 267\Apotome\48h	19	0.7155807854805156	2.23606797749979	1.2793229362823824	13.071067811865476	1.0	120
2	121	K136Q_I_02.czi	\\hih-fileserver.neurologie.uni-tuebingen.de\HIH\Public\Jorge\Immunofluorescence\Exp. 267\Apotome\48h	32	1.1041122979078901	2.23606797749979	1.329475117714533	21.071067811865476	0.9142857142857143	121
2	122	K136Q_I_02.czi	\\hih-fileserver.neurologie.uni-tuebingen.de\HIH\Public\Jorge\Immunofluorescence\Exp. 267\Apotome\48h	2	0.0	1.0	1.0	0.0	1.0	122
2	123	K136Q_I_02.czi	\\hih-fileserver.neurologie.uni-tuebingen.de\HIH\Public\Jorge\Immunofluorescence\Exp. 267\Apotome\48h	25	1.0634468032395512	2.23606797749979	1.2522854315746106	18.27817459305202	0.9259259259259259	123
2	124	K136Q_I_02.czi	\\hih-fileserver.neurologie.uni-tuebingen.de\HIH\Public\Jorge\Immunofluorescence\Exp. 267\Apotome\48h	14	0.7723689972905055	1.4142135623730951	1.1183467321065987	11.65685424949238	1.0	124
2	125	K136Q_I_02.czi	\\hih-fileserver.neurologie.uni-tuebingen.de\HIH\Public\Jorge\Immunofluorescence\Exp. 267\Apotome\48h	27	0.9808481566845337	2.23606797749979	1.3140262468377435	18.242640687119284	0.9	125
2	126	K136Q_I_02.czi	\\hih-fileserver.neurologie.uni-tuebingen.de\HIH\Public\Jorge\Immunofluorescence\Exp. 267\Apotome\48h	9	0.6007314423370597	1.4142135623730951	1.0920474583051323	8.242640687119284	1.0	126
2	127	K136Q_I_02.czi	\\hih-fileserver.neurologie.uni-tuebingen.de\HIH\Public\Jorge\Immunofluorescence\Exp. 267\Apotome\48h	29	0.8554976133093813	2.8284271247461903	1.4123247354909707	17.65685424949238	1.0	127
2	128	K136Q_I_02.czi	\\hih-fileserver.neurologie.uni-tuebingen.de\HIH\Public\Jorge\Immunofluorescence\Exp. 267\Apotome\48h	82	1.108622594642871	4.123105625617661	1.9066392512522268	33.79898987322333	0.9213483146067416	128
2	129	K136Q_I_02.czi	\\hih-fileserver.neurologie.uni-tuebingen.de\HIH\Public\Jorge\Immunofluorescence\Exp. 267\Apotome\48h	15	0.826981026199069	2.0	1.2161760458079522	12.485281374238571	0.9375	129
2	130	K136Q_I_02.czi	\\hih-fileserver.neurologie.uni-tuebingen.de\HIH\Public\Jorge\Immunofluorescence\Exp. 267\Apotome\48h	5	0.502917562670165	1.0	1.0	5.621320343559642	0.8333333333333334	130
2	131	K136Q_I_02.czi	\\hih-fileserver.neurologie.uni-tuebingen.de\HIH\Public\Jorge\Immunofluorescence\Exp. 267\Apotome\48h	13	0.7177571704566658	2.0	1.1857087355671612	10.82842712474619	1.0	131
2	132	K136Q_I_02.czi	\\hih-fileserver.neurologie.uni-tuebingen.de\HIH\Public\Jorge\Immunofluorescence\Exp. 267\Apotome\48h	28	1.03367050793823	2.23606797749979	1.3260353644461416	19.071067811865476	0.875	132
2	133	K136Q_I_02.czi	\\hih-fileserver.neurologie.uni-tuebingen.de\HIH\Public\Jorge\Immunofluorescence\Exp. 267\Apotome\48h	7	0.5300702784881366	1.4142135623730951	1.0591733660532994	6.82842712474619	1.0	133
2	134	K136Q_I_02.czi	\\hih-fileserver.neurologie.uni-tuebingen.de\HIH\Public\Jorge\Immunofluorescence\Exp. 267\Apotome\48h	67	1.1214546563536323	3.605551275463989	1.7547789181962323	30.727922061357855	0.9054054054054054	134
2	135	K136Q_I_02.czi	\\hih-fileserver.neurologie.uni-tuebingen.de\HIH\Public\Jorge\Immunofluorescence\Exp. 267\Apotome\48h	60	1.1396734086737361	3.0	1.6888174703474899	29.31370849898476	0.967741935483871	135
2	136	K136Q_I_02.czi	\\hih-fileserver.neurologie.uni-tuebingen.de\HIH\Public\Jorge\Immunofluorescence\Exp. 267\Apotome\48h	39	1.0094811676111546	3.0	1.4950547638298786	22.242640687119284	0.9512195121951219	136
2	137	K136Q_I_02.czi	\\hih-fileserver.neurologie.uni-tuebingen.de\HIH\Public\Jorge\Immunofluorescence\Exp. 267\Apotome\48h	55	1.3145450849315705	3.0	1.531963280163344	30.14213562373095	0.8333333333333334	137
2	138	K136Q_I_02.czi	\\hih-fileserver.neurologie.uni-tuebingen.de\HIH\Public\Jorge\Immunofluorescence\Exp. 267\Apotome\48h	9	0.6007314423370597	1.4142135623730951	1.0920474583051323	8.242640687119284	1.0	138
2	139	K136Q_I_02.czi	\\hih-fileserver.neurologie.uni-tuebingen.de\HIH\Public\Jorge\Immunofluorescence\Exp. 267\Apotome\48h	34	0.8512580653608952	3.0	1.5405354000361982	19.071067811865476	0.9444444444444444	139
2	140	K136Q_I_02.czi	\\hih-fileserver.neurologie.uni-tuebingen.de\HIH\Public\Jorge\Immunofluorescence\Exp. 267\Apotome\48h	2	0.0	1.0	1.0	0.0	1.0	140
2	141	K136Q_I_02.czi	\\hih-fileserver.neurologie.uni-tuebingen.de\HIH\Public\Jorge\Immunofluorescence\Exp. 267\Apotome\48h	11	0.6988202713335353	1.4142135623730951	1.0376557783975542	9.82842712474619	0.8461538461538461	141
2	142	K136Q_I_02.czi	\\hih-fileserver.neurologie.uni-tuebingen.de\HIH\Public\Jorge\Immunofluorescence\Exp. 267\Apotome\48h	24	0.8128078919015064	2.23606797749979	1.3387079251871647	15.65685424949238	0.9230769230769231	142
2	143	K136Q_I_02.czi	\\hih-fileserver.neurologie.uni-tuebingen.de\HIH\Public\Jorge\Immunofluorescence\Exp. 267\Apotome\48h	33	0.9783341826424315	2.8284271247461903	1.4268608343554579	20.14213562373095	0.9166666666666666	143
2	144	K136Q_I_02.czi	\\hih-fileserver.neurologie.uni-tuebingen.de\HIH\Public\Jorge\Immunofluorescence\Exp. 267\Apotome\48h	37	0.9240595205462725	2.8284271247461903	1.4747328702256535	20.727922061357855	0.9487179487179487	144
2	145	K136Q_I_02.czi	\\hih-fileserver.neurologie.uni-tuebingen.de\HIH\Public\Jorge\Immunofluorescence\Exp. 267\Apotome\48h	39	0.9633007945601714	2.8284271247461903	1.5274792027684276	21.727922061357855	0.9069767441860465	145
2	146	K136Q_I_02.czi	\\hih-fileserver.neurologie.uni-tuebingen.de\HIH\Public\Jorge\Immunofluorescence\Exp. 267\Apotome\48h	8	0.4092483908671212	1.0	1.0	6.414213562373095	0.7272727272727273	146
2	147	K136Q_I_02.czi	\\hih-fileserver.neurologie.uni-tuebingen.de\HIH\Public\Jorge\Immunofluorescence\Exp. 267\Apotome\48h	38	0.9297787771855918	3.0	1.5332777136474582	21.071067811865476	0.95	147
2	148	K136Q_I_02.czi	\\hih-fileserver.neurologie.uni-tuebingen.de\HIH\Public\Jorge\Immunofluorescence\Exp. 267\Apotome\48h	4	0.3183098861837907	1.0	1.0	4.0	1.0	148
2	149	K136Q_I_02.czi	\\hih-fileserver.neurologie.uni-tuebingen.de\HIH\Public\Jorge\Immunofluorescence\Exp. 267\Apotome\48h	40	0.9691183900770337	3.0	1.5696461113496085	22.071067811865476	0.8695652173913043	149
2	150	K136Q_I_02.czi	\\hih-fileserver.neurologie.uni-tuebingen.de\HIH\Public\Jorge\Immunofluorescence\Exp. 267\Apotome\48h	31	0.877163543492245	2.8284271247461903	1.439170050926791	18.48528137423857	0.9117647058823529	150
2	151	K136Q_I_02.czi	\\hih-fileserver.neurologie.uni-tuebingen.de\HIH\Public\Jorge\Immunofluorescence\Exp. 267\Apotome\48h	24	0.7531247882420457	2.8284271247461903	1.3806484547546443	15.071067811865476	1.0	151
2	152	K136Q_I_02.czi	\\hih-fileserver.neurologie.uni-tuebingen.de\HIH\Public\Jorge\Immunofluorescence\Exp. 267\Apotome\48h	18	0.85411366496321	2.0	1.2261704339925263	13.899494936611665	0.9	152
2	153	K136Q_I_02.czi	\\hih-fileserver.neurologie.uni-tuebingen.de\HIH\Public\Jorge\Immunofluorescence\Exp. 267\Apotome\48h	4	0.3183098861837907	1.0	1.0	4.0	1.0	153
2	154	K136Q_I_02.czi	\\hih-fileserver.neurologie.uni-tuebingen.de\HIH\Public\Jorge\Immunofluorescence\Exp. 267\Apotome\48h	26	0.9174808125931033	2.8284271247461903	1.3763786328455514	17.31370849898476	0.9285714285714286	154
2	155	K136Q_I_02.czi	\\hih-fileserver.neurologie.uni-tuebingen.de\HIH\Public\Jorge\Immunofluorescence\Exp. 267\Apotome\48h	16	0.8722065510693302	2.0	1.176776695296637	13.242640687119284	0.8888888888888888	155
2	156	K136Q_I_02.czi	\\hih-fileserver.neurologie.uni-tuebingen.de\HIH\Public\Jorge\Immunofluorescence\Exp. 267\Apotome\48h	68	1.2273347380982997	3.1622776601683795	1.6896028458823416	32.384776310850235	0.8831168831168831	156
2	157	K136Q_I_02.czi	\\hih-fileserver.neurologie.uni-tuebingen.de\HIH\Public\Jorge\Immunofluorescence\Exp. 267\Apotome\48h	34	0.9821890454338998	2.8284271247461903	1.4367746928303036	20.485281374238568	0.918918918918919	157
2	158	K136Q_I_02.czi	\\hih-fileserver.neurologie.uni-tuebingen.de\HIH\Public\Jorge\Immunofluorescence\Exp. 267\Apotome\48h	8	0.5468022991227088	1.4142135623730951	1.051776695296637	7.414213562373095	1.0	158
2	159	K136Q_I_02.czi	\\hih-fileserver.neurologie.uni-tuebingen.de\HIH\Public\Jorge\Immunofluorescence\Exp. 267\Apotome\48h	3	0.309207662451413	1.0	1.0	3.414213562373095	1.0	159
2	160	K136Q_I_02.czi	\\hih-fileserver.neurologie.uni-tuebingen.de\HIH\Public\Jorge\Immunofluorescence\Exp. 267\Apotome\48h	22	0.8215906780822317	2.23606797749979	1.3133146466814625	15.071067811865476	1.0	160
2	161	K136Q_I_02.czi	\\hih-fileserver.neurologie.uni-tuebingen.de\HIH\Public\Jorge\Immunofluorescence\Exp. 267\Apotome\48h	30	0.9303536544739524	2.8284271247461903	1.3950113185410102	18.727922061357855	0.9090909090909091	161
2	162	K136Q_I_02.czi	\\hih-fileserver.neurologie.uni-tuebingen.de\HIH\Public\Jorge\Immunofluorescence\Exp. 267\Apotome\48h	4	0.2046241954335606	1.0	1.0	3.2071067811865475	0.8	162
2	163	K136Q_I_02.czi	\\hih-fileserver.neurologie.uni-tuebingen.de\HIH\Public\Jorge\Immunofluorescence\Exp. 267\Apotome\48h	12	0.6957172405156791	2.0	1.1523689270621824	10.242640687119284	0.9230769230769231	163
2	164	K136Q_I_02.czi	\\hih-fileserver.neurologie.uni-tuebingen.de\HIH\Public\Jorge\Immunofluorescence\Exp. 267\Apotome\48h	31	1.0772395982178258	2.8284271247461903	1.3857231396528435	20.485281374238568	0.8611111111111112	164
2	165	K136Q_I_02.czi	\\hih-fileserver.neurologie.uni-tuebingen.de\HIH\Public\Jorge\Immunofluorescence\Exp. 267\Apotome\48h	47	1.1357293995673288	2.8284271247461903	1.483759341991553	25.899494936611667	0.9038461538461539	165
2	166	K136Q_I_02.czi	\\hih-fileserver.neurologie.uni-tuebingen.de\HIH\Public\Jorge\Immunofluorescence\Exp. 267\Apotome\48h	7	0.5904919879238446	1.0	1.0	7.207106781186548	1.0	166
2	167	K136Q_I_02.czi	\\hih-fileserver.neurologie.uni-tuebingen.de\HIH\Public\Jorge\Immunofluorescence\Exp. 267\Apotome\48h	19	0.7811561998772539	2.0	1.2759284572168046	13.65685424949238	0.95	167
2	168	K136Q_I_02.czi	\\hih-fileserver.neurologie.uni-tuebingen.de\HIH\Public\Jorge\Immunofluorescence\Exp. 267\Apotome\48h	22	0.8673725171231491	2.23606797749979	1.2866879904256938	15.48528137423857	0.88	168
2	169	K136Q_I_02.czi	\\hih-fileserver.neurologie.uni-tuebingen.de\HIH\Public\Jorge\Immunofluorescence\Exp. 267\Apotome\48h	30	1.2721463584472859	2.23606797749979	1.2769045263121754	21.899494936611667	0.8333333333333334	169
2	170	K136Q_I_02.czi	\\hih-fileserver.neurologie.uni-tuebingen.de\HIH\Public\Jorge\Immunofluorescence\Exp. 267\Apotome\48h	23	0.8481473654624414	2.23606797749979	1.325161246287786	15.65685424949238	0.92	170
2	171	K136Q_I_02.czi	\\hih-fileserver.neurologie.uni-tuebingen.de\HIH\Public\Jorge\Immunofluorescence\Exp. 267\Apotome\48h	111	1.1494515384504824	5.0	2.197506707191691	40.04163056034261	0.9098360655737705	171
2	172	K136Q_I_02.czi	\\hih-fileserver.neurologie.uni-tuebingen.de\HIH\Public\Jorge\Immunofluorescence\Exp. 267\Apotome\48h	25	0.8650532769653663	2.23606797749979	1.3182966931695261	16.48528137423857	0.8928571428571429	172
2	173	K136Q_I_02.czi	\\hih-fileserver.neurologie.uni-tuebingen.de\HIH\Public\Jorge\Immunofluorescence\Exp. 267\Apotome\48h	13	0.7502842079090828	2.0	1.172510822086099	11.071067811865476	0.9285714285714286	173
2	174	K136Q_I_02.czi	\\hih-fileserver.neurologie.uni-tuebingen.de\HIH\Public\Jorge\Immunofluorescence\Exp. 267\Apotome\48h	19	0.849606000715796	2.0	1.2541277434076943	14.242640687119286	0.9047619047619048	174
2	175	K136Q_I_02.czi	\\hih-fileserver.neurologie.uni-tuebingen.de\HIH\Public\Jorge\Immunofluorescence\Exp. 267\Apotome\48h	33	1.070654349486439	2.8284271247461903	1.399802585052665	21.071067811865476	0.868421052631579	175
2	176	K136Q_I_02.czi	\\hih-fileserver.neurologie.uni-tuebingen.de\HIH\Public\Jorge\Immunofluorescence\Exp. 267\Apotome\48h	50	1.2914011210880096	3.0	1.487432617832225	28.48528137423857	0.8771929824561403	176
2	177	K136Q_I_02.czi	\\hih-fileserver.neurologie.uni-tuebingen.de\HIH\Public\Jorge\Immunofluorescence\Exp. 267\Apotome\48h	25	0.9276229873542391	2.0	1.3062741699796954	17.071067811865476	0.9259259259259259	177
2	178	K136Q_I_02.czi	\\hih-fileserver.neurologie.uni-tuebingen.de\HIH\Public\Jorge\Immunofluorescence\Exp. 267\Apotome\48h	7	0.5300702784881366	1.4142135623730951	1.0591733660532994	6.82842712474619	1.0	178
2	179	K136Q_I_02.czi	\\hih-fileserver.neurologie.uni-tuebingen.de\HIH\Public\Jorge\Immunofluorescence\Exp. 267\Apotome\48h	40	1.1039416312129082	2.8284271247461903	1.4848385830773843	23.556349186104047	0.851063829787234	179
2	180	K136Q_I_02.czi	\\hih-fileserver.neurologie.uni-tuebingen.de\HIH\Public\Jorge\Immunofluorescence\Exp. 267\Apotome\48h	44	1.0842955057918495	3.0	1.5272740458263052	24.485281374238568	0.88	180
2	181	K136Q_I_02.czi	\\hih-fileserver.neurologie.uni-tuebingen.de\HIH\Public\Jorge\Immunofluorescence\Exp. 267\Apotome\48h	39	0.9570095606088879	3.0	1.5073293449739573	21.65685424949238	0.9512195121951219	181
2	182	K136Q_I_02.czi	\\hih-fileserver.neurologie.uni-tuebingen.de\HIH\Public\Jorge\Immunofluorescence\Exp. 267\Apotome\48h	63	0.9023602979745732	4.123105625617661	1.8725645491178813	26.727922061357855	0.9692307692307692	182
2	183	K136Q_I_02.czi	\\hih-fileserver.neurologie.uni-tuebingen.de\HIH\Public\Jorge\Immunofluorescence\Exp. 267\Apotome\48h	26	0.9542088763835407	2.8284271247461903	1.3488872235332876	17.65685424949238	0.9629629629629629	183
2	184	K136Q_I_02.czi	\\hih-fileserver.neurologie.uni-tuebingen.de\HIH\Public\Jorge\Immunofluorescence\Exp. 267\Apotome\48h	24	0.9010971635055899	2.23606797749979	1.3044639912235525	16.48528137423857	0.96	184
2	185	K136Q_I_02.czi	\\hih-fileserver.neurologie.uni-tuebingen.de\HIH\Public\Jorge\Immunofluorescence\Exp. 267\Apotome\48h	8	0.5468022991227088	1.4142135623730951	1.051776695296637	7.414213562373095	1.0	185
2	186	K136Q_I_02.czi	\\hih-fileserver.neurologie.uni-tuebingen.de\HIH\Public\Jorge\Immunofluorescence\Exp. 267\Apotome\48h	31	1.102909750329422	2.23606797749979	1.3156724017414303	20.727922061357855	0.8857142857142857	186
2	187	K136Q_I_02.czi	\\hih-fileserver.neurologie.uni-tuebingen.de\HIH\Public\Jorge\Immunofluorescence\Exp. 267\Apotome\48h	50	1.0876827939303833	3.1622776601683795	1.5787659739245399	26.142135623730947	0.8771929824561403	187
2	188	K136Q_I_02.czi	\\hih-fileserver.neurologie.uni-tuebingen.de\HIH\Public\Jorge\Immunofluorescence\Exp. 267\Apotome\48h	38	1.0043260724583836	2.8284271247461903	1.491546491604645	21.899494936611667	0.8837209302325582	188
2	189	K136Q_I_02.czi	\\hih-fileserver.neurologie.uni-tuebingen.de\HIH\Public\Jorge\Immunofluorescence\Exp. 267\Apotome\48h	37	0.9549079333257428	3.0	1.5219921215941827	21.071067811865476	0.925	189
2	190	K136Q_I_02.czi	\\hih-fileserver.neurologie.uni-tuebingen.de\HIH\Public\Jorge\Immunofluorescence\Exp. 267\Apotome\48h	11	0.6988202713335353	1.4142135623730951	1.0376557783975542	9.82842712474619	0.8461538461538461	190
2	191	K136Q_I_02.czi	\\hih-fileserver.neurologie.uni-tuebingen.de\HIH\Public\Jorge\Immunofluorescence\Exp. 267\Apotome\48h	19	0.9513155219899523	2.0	1.223296878269436	15.071067811865474	0.8636363636363636	191
2	192	K136Q_I_02.czi	\\hih-fileserver.neurologie.uni-tuebingen.de\HIH\Public\Jorge\Immunofluorescence\Exp. 267\Apotome\48h	79	1.120301686276728	4.123105625617661	1.917682465453728	33.3492424049175	0.8977272727272727	192
2	193	K136Q_I_02.czi	\\hih-fileserver.neurologie.uni-tuebingen.de\HIH\Public\Jorge\Immunofluorescence\Exp. 267\Apotome\48h	27	0.9808481566845337	2.23606797749979	1.3140262468377435	18.242640687119284	0.9	193
2	194	K136Q_I_02.czi	\\hih-fileserver.neurologie.uni-tuebingen.de\HIH\Public\Jorge\Immunofluorescence\Exp. 267\Apotome\48h	37	0.9240595205462725	3.1622776601683795	1.5474394027977831	20.727922061357855	0.925	194
2	195	K136Q_I_02.czi	\\hih-fileserver.neurologie.uni-tuebingen.de\HIH\Public\Jorge\Immunofluorescence\Exp. 267\Apotome\48h	25	0.9541800450968275	2.23606797749979	1.3088539740695342	17.31370849898476	0.9259259259259259	195
2	196	K136Q_I_02.czi	\\hih-fileserver.neurologie.uni-tuebingen.de\HIH\Public\Jorge\Immunofluorescence\Exp. 267\Apotome\48h	32	0.9608778730836111	2.8284271247461903	1.423430514890142	19.65685424949238	0.9142857142857143	196
2	197	K136Q_I_02.czi	\\hih-fileserver.neurologie.uni-tuebingen.de\HIH\Public\Jorge\Immunofluorescence\Exp. 267\Apotome\48h	50	0.9276229873542391	3.605551275463989	1.6792927248736715	24.14213562373095	0.9259259259259259	197
2	198	K136Q_I_02.czi	\\hih-fileserver.neurologie.uni-tuebingen.de\HIH\Public\Jorge\Immunofluorescence\Exp. 267\Apotome\48h	7	0.43799638819941455	1.0	1.0	6.207106781186548	0.875	198
2	199	K136Q_I_02.czi	\\hih-fileserver.neurologie.uni-tuebingen.de\HIH\Public\Jorge\Immunofluorescence\Exp. 267\Apotome\48h	50	1.1724873455112124	3.1622776601683795	1.597924884566109	27.142135623730947	0.8620689655172413	199
2	200	K136Q_I_02.czi	\\hih-fileserver.neurologie.uni-tuebingen.de\HIH\Public\Jorge\Immunofluorescence\Exp. 267\Apotome\48h	46	1.5112415371559496	2.23606797749979	1.3521751742686399	29.556349186104047	0.7540983606557377	200
2	201	K136Q_I_02.czi	\\hih-fileserver.neurologie.uni-tuebingen.de\HIH\Public\Jorge\Immunofluorescence\Exp. 267\Apotome\48h	52	1.3368675136379549	3.0	1.461140956936967	29.556349186104043	0.8387096774193549	201
2	202	K136Q_I_02.czi	\\hih-fileserver.neurologie.uni-tuebingen.de\HIH\Public\Jorge\Immunofluorescence\Exp. 267\Apotome\48h	24	0.8128078919015064	2.8284271247461903	1.3633895563224314	15.65685424949238	0.9230769230769231	202
2	203	K136Q_I_02.czi	\\hih-fileserver.neurologie.uni-tuebingen.de\HIH\Public\Jorge\Immunofluorescence\Exp. 267\Apotome\48h	33	0.8240021166139271	2.8284271247461903	1.4982635970750522	18.48528137423857	0.9705882352941176	203
2	204	K136Q_I_02.czi	\\hih-fileserver.neurologie.uni-tuebingen.de\HIH\Public\Jorge\Immunofluorescence\Exp. 267\Apotome\48h	38	0.9886508154696495	3.0	1.5287626379828843	21.727922061357855	0.8837209302325582	204
2	205	K136Q_I_02.czi	\\hih-fileserver.neurologie.uni-tuebingen.de\HIH\Public\Jorge\Immunofluorescence\Exp. 267\Apotome\48h	10	0.5360068056629818	1.4142135623730951	1.0414213562373096	8.207106781186548	0.9090909090909091	205
2	206	K136Q_I_02.czi	\\hih-fileserver.neurologie.uni-tuebingen.de\HIH\Public\Jorge\Immunofluorescence\Exp. 267\Apotome\48h	5	0.43153209248335733	1.0	1.0	5.207106781186548	1.0	206
2	207	K136Q_I_02.czi	\\hih-fileserver.neurologie.uni-tuebingen.de\HIH\Public\Jorge\Immunofluorescence\Exp. 267\Apotome\48h	16	0.8184967817342425	2.0	1.176776695296637	12.82842712474619	0.8888888888888888	207
2	208	K136Q_I_02.czi	\\hih-fileserver.neurologie.uni-tuebingen.de\HIH\Public\Jorge\Immunofluorescence\Exp. 267\Apotome\48h	42	1.0450387181590794	3.0	1.5020573222316693	23.485281374238568	0.875	208
2	209	K136Q_I_02.czi	\\hih-fileserver.neurologie.uni-tuebingen.de\HIH\Public\Jorge\Immunofluorescence\Exp. 267\Apotome\48h	85	1.251113886164178	4.0	1.8831469013404412	36.55634918610404	0.8585858585858586	209
2	210	K136Q_I_02.czi	\\hih-fileserver.neurologie.uni-tuebingen.de\HIH\Public\Jorge\Immunofluorescence\Exp. 267\Apotome\48h	31	0.9505123916913782	3.0	1.4405436854674962	19.242640687119284	0.8857142857142857	210
2	211	K136Q_I_02.czi	\\hih-fileserver.neurologie.uni-tuebingen.de\HIH\Public\Jorge\Immunofluorescence\Exp. 267\Apotome\48h	74	1.0544534813857378	4.123105625617661	1.8984633137863238	31.31370849898476	0.9135802469135802	211
2	212	K136Q_I_02.czi	\\hih-fileserver.neurologie.uni-tuebingen.de\HIH\Public\Jorge\Immunofluorescence\Exp. 267\Apotome\48h	12	0.6957172405156791	2.0	1.1523689270621826	10.242640687119284	0.9230769230769231	212
2	213	K136Q_I_02.czi	\\hih-fileserver.neurologie.uni-tuebingen.de\HIH\Public\Jorge\Immunofluorescence\Exp. 267\Apotome\48h	29	0.8554976133093813	3.0	1.4588667513574227	17.65685424949238	0.9666666666666667	213
2	214	K136Q_I_02.czi	\\hih-fileserver.neurologie.uni-tuebingen.de\HIH\Public\Jorge\Immunofluorescence\Exp. 267\Apotome\48h	12	0.7481107665751883	2.0	1.117851130197758	10.621320343559642	0.9230769230769231	214
2	215	K136Q_I_02.czi	\\hih-fileserver.neurologie.uni-tuebingen.de\HIH\Public\Jorge\Immunofluorescence\Exp. 267\Apotome\48h	22	0.758964262380741	2.23606797749979	1.3162462422380978	14.48528137423857	1.0	215
2	216	K136Q_I_02.czi	\\hih-fileserver.neurologie.uni-tuebingen.de\HIH\Public\Jorge\Immunofluorescence\Exp. 267\Apotome\48h	85	1.0541941946445073	4.242640687119285	1.9522288652519573	33.55634918610404	0.9340659340659341	216
2	217	K136Q_I_02.czi	\\hih-fileserver.neurologie.uni-tuebingen.de\HIH\Public\Jorge\Immunofluorescence\Exp. 267\Apotome\48h	14	0.9105706720229645	2.0	1.1306019374818708	12.65685424949238	0.875	217
2	218	K136Q_I_02.czi	\\hih-fileserver.neurologie.uni-tuebingen.de\HIH\Public\Jorge\Immunofluorescence\Exp. 267\Apotome\48h	40	1.0276603664643293	2.8284271247461903	1.4789368836398897	22.727922061357855	0.9302325581395349	218
2	219	K136Q_I_02.czi	\\hih-fileserver.neurologie.uni-tuebingen.de\HIH\Public\Jorge\Immunofluorescence\Exp. 267\Apotome\48h	33	1.0954542374429754	2.23606797749979	1.3694995547496345	21.31370849898476	0.8918918918918919	219
2	220	K136Q_I_02.czi	\\hih-fileserver.neurologie.uni-tuebingen.de\HIH\Public\Jorge\Immunofluorescence\Exp. 267\Apotome\48h	53	1.0921801593309601	3.605551275463989	1.6248828224144507	26.970562748477143	0.9137931034482759	220
2	221	K136Q_I_02.czi	\\hih-fileserver.neurologie.uni-tuebingen.de\HIH\Public\Jorge\Immunofluorescence\Exp. 267\Apotome\48h	77	1.0838800284504466	4.0	1.8601725193329568	32.384776310850235	0.9390243902439024	221
2	222	K136Q_I_02.czi	\\hih-fileserver.neurologie.uni-tuebingen.de\HIH\Public\Jorge\Immunofluorescence\Exp. 267\Apotome\48h	43	1.2087021851868494	2.8284271247461903	1.4222668685022228	25.556349186104047	0.9148936170212766	222
2	223	K136Q_I_02.czi	\\hih-fileserver.neurologie.uni-tuebingen.de\HIH\Public\Jorge\Immunofluorescence\Exp. 267\Apotome\48h	21	1.0253905521980085	2.0	1.1544114612913945	16.449747468305834	0.8076923076923077	223
2	224	K136Q_I_02.czi	\\hih-fileserver.neurologie.uni-tuebingen.de\HIH\Public\Jorge\Immunofluorescence\Exp. 267\Apotome\48h	7	0.5904919879238446	1.0	1.0	7.207106781186548	1.0	224
2	225	K136Q_I_02.czi	\\hih-fileserver.neurologie.uni-tuebingen.de\HIH\Public\Jorge\Immunofluorescence\Exp. 267\Apotome\48h	12	0.6631455962162306	2.0	1.1666666666666667	10.0	1.0	225
2	226	K136Q_I_02.czi	\\hih-fileserver.neurologie.uni-tuebingen.de\HIH\Public\Jorge\Immunofluorescence\Exp. 267\Apotome\48h	46	1.0226681145485048	3.0	1.5661701057167015	24.31370849898476	0.8846153846153846	226
2	227	K136Q_I_02.czi	\\hih-fileserver.neurologie.uni-tuebingen.de\HIH\Public\Jorge\Immunofluorescence\Exp. 267\Apotome\48h	38	0.9297787771855918	2.8284271247461903	1.5069619241737742	21.071067811865476	0.926829268292683	227
2	228	K136Q_I_02.czi	\\hih-fileserver.neurologie.uni-tuebingen.de\HIH\Public\Jorge\Immunofluorescence\Exp. 267\Apotome\48h	6	0.477464829275686	1.0	1.0	6.0	1.0	228
2	229	K136Q_I_02.czi	\\hih-fileserver.neurologie.uni-tuebingen.de\HIH\Public\Jorge\Immunofluorescence\Exp. 267\Apotome\48h	9	0.5658842421045168	2.0	1.1111111111111112	8.0	1.0	229
2	230	K136Q_I_02.czi	\\hih-fileserver.neurologie.uni-tuebingen.de\HIH\Public\Jorge\Immunofluorescence\Exp. 267\Apotome\48h	41	1.1440324409689862	2.8284271247461903	1.4439038540574984	24.27817459305202	0.8913043478260869	230
2	231	K136Q_I_02.czi	\\hih-fileserver.neurologie.uni-tuebingen.de\HIH\Public\Jorge\Immunofluorescence\Exp. 267\Apotome\48h	81	1.0303550887738815	4.0	1.967473175163177	32.384776310850235	0.9529411764705882	231
2	232	K136Q_I_02.czi	\\hih-fileserver.neurologie.uni-tuebingen.de\HIH\Public\Jorge\Immunofluorescence\Exp. 267\Apotome\48h	54	1.0663128128510304	3.1622776601683795	1.6429277526561508	26.899494936611664	0.8852459016393442	232
2	233	K136Q_I_02.czi	\\hih-fileserver.neurologie.uni-tuebingen.de\HIH\Public\Jorge\Immunofluorescence\Exp. 267\Apotome\48h	10	0.5681690797544715	1.4142135623730951	1.082842712474619	8.449747468305834	0.9090909090909091	233
2	234	K136Q_I_02.czi	\\hih-fileserver.neurologie.uni-tuebingen.de\HIH\Public\Jorge\Immunofluorescence\Exp. 267\Apotome\48h	104	1.1476387081797583	4.123105625617661	2.0626912743430212	38.72792206135786	0.9043478260869565	234
2	235	K136Q_I_02.czi	\\hih-fileserver.neurologie.uni-tuebingen.de\HIH\Public\Jorge\Immunofluorescence\Exp. 267\Apotome\48h	48	1.2059489259279352	2.8284271247461903	1.4763683182936447	26.970562748477143	0.8727272727272727	235
2	236	K136Q_I_02.czi	\\hih-fileserver.neurologie.uni-tuebingen.de\HIH\Public\Jorge\Immunofluorescence\Exp. 267\Apotome\48h	34	0.8512580653608952	2.8284271247461903	1.507780974076571	19.071067811865476	0.9444444444444444	236
2	237	K136Q_I_02.czi	\\hih-fileserver.neurologie.uni-tuebingen.de\HIH\Public\Jorge\Immunofluorescence\Exp. 267\Apotome\48h	7	0.43799638819941455	1.0	1.0	6.207106781186548	0.875	237
2	238	K136Q_I_02.czi	\\hih-fileserver.neurologie.uni-tuebingen.de\HIH\Public\Jorge\Immunofluorescence\Exp. 267\Apotome\48h	30	0.8498659605547673	2.8284271247461903	1.4224064657119007	17.899494936611667	0.967741935483871	238
2	239	K136Q_I_02.czi	\\hih-fileserver.neurologie.uni-tuebingen.de\HIH\Public\Jorge\Immunofluorescence\Exp. 267\Apotome\48h	7	0.5300702784881366	1.4142135623730951	1.0591733660532994	6.82842712474619	1.0	239
2	240	K136Q_I_02.czi	\\hih-fileserver.neurologie.uni-tuebingen.de\HIH\Public\Jorge\Immunofluorescence\Exp. 267\Apotome\48h	11	0.6746348998939921	1.4142135623730951	1.112967335192662	9.65685424949238	0.9166666666666666	240
2	241	K136Q_I_02.czi	\\hih-fileserver.neurologie.uni-tuebingen.de\HIH\Public\Jorge\Immunofluorescence\Exp. 267\Apotome\48h	31	1.0341163356811456	2.23606797749979	1.3401033473182276	20.071067811865476	0.8378378378378378	241
2	242	K136Q_I_02.czi	\\hih-fileserver.neurologie.uni-tuebingen.de\HIH\Public\Jorge\Immunofluorescence\Exp. 267\Apotome\48h	28	0.8282348101377135	2.8284271247461903	1.4145606738968226	17.071067811865476	0.9655172413793104	242
2	243	K136Q_I_02.czi	\\hih-fileserver.neurologie.uni-tuebingen.de\HIH\Public\Jorge\Immunofluorescence\Exp. 267\Apotome\48h	12	0.7481107665751883	2.0	1.117851130197758	10.621320343559642	0.9230769230769231	243
2	244	K136Q_I_02.czi	\\hih-fileserver.neurologie.uni-tuebingen.de\HIH\Public\Jorge\Immunofluorescence\Exp. 267\Apotome\48h	4	0.2046241954335606	1.0	1.0	3.2071067811865475	0.8	244
2	245	K136Q_I_02.czi	\\hih-fileserver.neurologie.uni-tuebingen.de\HIH\Public\Jorge\Immunofluorescence\Exp. 267\Apotome\48h	13	0.7688361645130697	2.0	1.1538461538461537	11.207106781186548	0.9285714285714286	245
2	246	K136Q_I_02.czi	\\hih-fileserver.neurologie.uni-tuebingen.de\HIH\Public\Jorge\Immunofluorescence\Exp. 267\Apotome\48h	37	0.8516722945634324	2.8284271247461903	1.544796630962043	19.899494936611667	0.9736842105263158	246
2	247	K136Q_I_02.czi	\\hih-fileserver.neurologie.uni-tuebingen.de\HIH\Public\Jorge\Immunofluorescence\Exp. 267\Apotome\48h	92	1.4372896634638526	3.605551275463989	1.7624158002795283	40.7634559672906	0.8440366972477065	247
2	248	K136Q_I_02.czi	\\hih-fileserver.neurologie.uni-tuebingen.de\HIH\Public\Jorge\Immunofluorescence\Exp. 267\Apotome\48h	22	0.9301099792434575	2.0	1.2649285056702815	16.035533905932738	0.9166666666666666	248
2	249	K136Q_I_02.czi	\\hih-fileserver.neurologie.uni-tuebingen.de\HIH\Public\Jorge\Immunofluorescence\Exp. 267\Apotome\48h	34	1.2273347380982997	2.23606797749979	1.315333804462893	22.899494936611667	0.8292682926829268	249
2	250	K136Q_I_02.czi	\\hih-fileserver.neurologie.uni-tuebingen.de\HIH\Public\Jorge\Immunofluorescence\Exp. 267\Apotome\48h	46	0.9681581208953322	3.1622776601683795	1.6162275598221931	23.65685424949238	0.9387755102040817	250
2	251	K136Q_I_02.czi	\\hih-fileserver.neurologie.uni-tuebingen.de\HIH\Public\Jorge\Immunofluorescence\Exp. 267\Apotome\48h	21	1.1043130801836178	2.0	1.1741359166424943	17.071067811865476	0.8076923076923077	251
2	252	K136Q_I_02.czi	\\hih-fileserver.neurologie.uni-tuebingen.de\HIH\Public\Jorge\Immunofluorescence\Exp. 267\Apotome\48h	53	1.0261158433305506	4.0	1.6970730453933303	26.14213562373095	0.8833333333333333	252
2	253	K136Q_I_02.czi	\\hih-fileserver.neurologie.uni-tuebingen.de\HIH\Public\Jorge\Immunofluorescence\Exp. 267\Apotome\48h	23	1.108520818114913	2.0	1.2204812092115425	17.899494936611664	0.8846153846153846	253
2	254	K136Q_I_02.czi	\\hih-fileserver.neurologie.uni-tuebingen.de\HIH\Public\Jorge\Immunofluorescence\Exp. 267\Apotome\48h	78	1.2476729956231245	4.123105625617661	1.795500719380405	34.97056274847714	0.8764044943820225	254
2	255	K136Q_I_02.czi	\\hih-fileserver.neurologie.uni-tuebingen.de\HIH\Public\Jorge\Immunofluorescence\Exp. 267\Apotome\48h	46	1.281125397497075	2.8284271247461903	1.4573315685510604	27.213203435596427	0.8679245283018868	255
