# Supplementary material for: Sirtuin-1 sensitive lysine-136 acetylation drives phase separation and pathological aggregation of TDP-43
Source: Nat Commun. 2022 Mar 9;13:1223. doi: 10.1038/s41467-022-28822-7 (PMC8907366; doi:10.1038/s41467-022-28822-7)
Supplement: Supplementary file 7 — Source Data [file 41467_2022_28822_MOESM7_ESM.zip › Figure 5E data/Measures 1/K136Q_02_48h_Measures/Nuclei.csv]

ImageNumber	ObjectNumber	FileName_Apotome	PathName_Apotome	Children_EditedAggregates_Count	Mean_EditedAggregates_Number_Object_Number	Number_Object_Number
2	1	K136Q_I_02.czi	\\hih-fileserver.neurologie.uni-tuebingen.de\HIH\Public\Jorge\Immunofluorescence\Exp. 267\Apotome\48h	118	61.70338983050848	1
2	2	K136Q_I_02.czi	\\hih-fileserver.neurologie.uni-tuebingen.de\HIH\Public\Jorge\Immunofluorescence\Exp. 267\Apotome\48h	137	185.1021897810219	2
