# Supplementary material for: Sirtuin-1 sensitive lysine-136 acetylation drives phase separation and pathological aggregation of TDP-43
Source: Nat Commun. 2022 Mar 9;13:1223. doi: 10.1038/s41467-022-28822-7 (PMC8907366; doi:10.1038/s41467-022-28822-7)
Supplement: Supplementary file 7 — Source Data [file 41467_2022_28822_MOESM7_ESM.zip › Figure 5E data/Measures 1/K136Q_02_72h_Measures/EditedAggregates.csv]

ImageNumber	ObjectNumber	FileName_Apotome	PathName_Apotome	AreaShape_Area	AreaShape_Compactness	AreaShape_MaximumRadius	AreaShape_MeanRadius	AreaShape_Perimeter	AreaShape_Solidity	Number_Object_Number
15	1	K136Q_I_02.czi	\\hih-fileserver.neurologie.uni-tuebingen.de\HIH\Public\Jorge\Immunofluorescence\Exp. 267\Apotome\72h	77	1.123445814240735	4.0	1.8434002391007636	32.970562748477136	0.927710843373494	1
15	2	K136Q_I_02.czi	\\hih-fileserver.neurologie.uni-tuebingen.de\HIH\Public\Jorge\Immunofluorescence\Exp. 267\Apotome\72h	98	1.040652196597674	5.0	2.1527300290185374	35.798989873223334	0.9074074074074074	2
15	3	K136Q_I_02.czi	\\hih-fileserver.neurologie.uni-tuebingen.de\HIH\Public\Jorge\Immunofluorescence\Exp. 267\Apotome\72h	176	1.2920158811908664	5.656854249492381	2.4806740655637523	53.45584412271571	0.8756218905472637	3
15	4	K136Q_I_02.czi	\\hih-fileserver.neurologie.uni-tuebingen.de\HIH\Public\Jorge\Immunofluorescence\Exp. 267\Apotome\72h	203	1.3744571732040023	5.0	2.434611018134105	59.21320343559642	0.871244635193133	4
15	5	K136Q_I_02.czi	\\hih-fileserver.neurologie.uni-tuebingen.de\HIH\Public\Jorge\Immunofluorescence\Exp. 267\Apotome\72h	150	1.1654398207298555	5.0	2.362329660655868	46.8700576850888	0.9433962264150944	5
15	6	K136Q_I_02.czi	\\hih-fileserver.neurologie.uni-tuebingen.de\HIH\Public\Jorge\Immunofluorescence\Exp. 267\Apotome\72h	213	1.6777150399106064	5.0	2.305329928478391	67.01219330881976	0.8192307692307692	6
15	7	K136Q_I_02.czi	\\hih-fileserver.neurologie.uni-tuebingen.de\HIH\Public\Jorge\Immunofluorescence\Exp. 267\Apotome\72h	69	1.007494358103966	4.123105625617661	1.8626924218920071	29.556349186104043	0.9078947368421053	7
15	8	K136Q_I_02.czi	\\hih-fileserver.neurologie.uni-tuebingen.de\HIH\Public\Jorge\Immunofluorescence\Exp. 267\Apotome\72h	406	1.8500710830447273	7.0710678118654755	2.912307643924959	97.1543289325507	0.8218623481781376	8
15	9	K136Q_I_02.czi	\\hih-fileserver.neurologie.uni-tuebingen.de\HIH\Public\Jorge\Immunofluorescence\Exp. 267\Apotome\72h	8	0.6758228726291922	1.4142135623730951	1.051776695296637	8.242640687119284	1.0	9
15	10	K136Q_I_02.czi	\\hih-fileserver.neurologie.uni-tuebingen.de\HIH\Public\Jorge\Immunofluorescence\Exp. 267\Apotome\72h	28	0.8282348101377135	2.8284271247461903	1.3976986755039806	17.071067811865476	0.9655172413793104	10
15	11	K136Q_I_02.czi	\\hih-fileserver.neurologie.uni-tuebingen.de\HIH\Public\Jorge\Immunofluorescence\Exp. 267\Apotome\72h	104	1.315007779238926	5.0	2.034648144213669	41.45584412271571	0.8739495798319328	11
15	12	K136Q_I_02.czi	\\hih-fileserver.neurologie.uni-tuebingen.de\HIH\Public\Jorge\Immunofluorescence\Exp. 267\Apotome\72h	47	1.231607413713636	2.8284271247461903	1.4551817728318164	26.970562748477143	0.9038461538461539	12
15	13	K136Q_I_02.czi	\\hih-fileserver.neurologie.uni-tuebingen.de\HIH\Public\Jorge\Immunofluorescence\Exp. 267\Apotome\72h	9	0.546802299122709	1.4142135623730951	1.0920474583051323	7.8639610306789285	0.9	13
15	14	K136Q_I_02.czi	\\hih-fileserver.neurologie.uni-tuebingen.de\HIH\Public\Jorge\Immunofluorescence\Exp. 267\Apotome\72h	78	1.0381572642537198	4.47213595499958	1.9590248377087625	31.899494936611667	0.9069767441860465	14
15	15	K136Q_I_02.czi	\\hih-fileserver.neurologie.uni-tuebingen.de\HIH\Public\Jorge\Immunofluorescence\Exp. 267\Apotome\72h	21	0.7686911435047675	2.0	1.2972686041485373	14.242640687119284	1.0	15
15	16	K136Q_I_02.czi	\\hih-fileserver.neurologie.uni-tuebingen.de\HIH\Public\Jorge\Immunofluorescence\Exp. 267\Apotome\72h	62	1.1397288236468543	3.605551275463989	1.6968233794846608	29.79898987322333	0.8732394366197183	16
15	17	K136Q_I_02.czi	\\hih-fileserver.neurologie.uni-tuebingen.de\HIH\Public\Jorge\Immunofluorescence\Exp. 267\Apotome\72h	11	0.5906158404890287	2.0	1.128564869306645	9.035533905932738	0.9166666666666666	17
15	18	K136Q_I_02.czi	\\hih-fileserver.neurologie.uni-tuebingen.de\HIH\Public\Jorge\Immunofluorescence\Exp. 267\Apotome\72h	30	0.9064023282753195	2.8284271247461903	1.4437902832994918	18.485281374238568	0.9375	18
15	19	K136Q_I_02.czi	\\hih-fileserver.neurologie.uni-tuebingen.de\HIH\Public\Jorge\Immunofluorescence\Exp. 267\Apotome\72h	4	0.2046241954335606	1.0	1.0	3.2071067811865475	0.8	19
15	20	K136Q_I_02.czi	\\hih-fileserver.neurologie.uni-tuebingen.de\HIH\Public\Jorge\Immunofluorescence\Exp. 267\Apotome\72h	8	0.5831777009960409	1.4142135623730951	1.1035533905932737	7.65685424949238	1.0	20
15	21	K136Q_I_02.czi	\\hih-fileserver.neurologie.uni-tuebingen.de\HIH\Public\Jorge\Immunofluorescence\Exp. 267\Apotome\72h	31	0.9336378781377561	2.8284271247461903	1.4447046598059463	19.071067811865476	0.9117647058823529	21
15	22	K136Q_I_02.czi	\\hih-fileserver.neurologie.uni-tuebingen.de\HIH\Public\Jorge\Immunofluorescence\Exp. 267\Apotome\72h	87	0.9943141114544441	4.47213595499958	2.0490409288563467	32.97056274847714	0.9456521739130435	22
15	23	K136Q_I_02.czi	\\hih-fileserver.neurologie.uni-tuebingen.de\HIH\Public\Jorge\Immunofluorescence\Exp. 267\Apotome\72h	13	0.7177571704566658	2.0	1.1857087355671612	10.82842712474619	0.9285714285714286	23
15	24	K136Q_I_02.czi	\\hih-fileserver.neurologie.uni-tuebingen.de\HIH\Public\Jorge\Immunofluorescence\Exp. 267\Apotome\72h	16	0.7454531602318965	2.0	1.2026650429449552	12.242640687119284	1.0	24
15	25	K136Q_I_02.czi	\\hih-fileserver.neurologie.uni-tuebingen.de\HIH\Public\Jorge\Immunofluorescence\Exp. 267\Apotome\72h	33	1.12053806988987	2.8284271247461903	1.3965578040524276	21.556349186104047	0.8918918918918919	25
15	26	K136Q_I_02.czi	\\hih-fileserver.neurologie.uni-tuebingen.de\HIH\Public\Jorge\Immunofluorescence\Exp. 267\Apotome\72h	98	1.6172142600162165	3.0	1.6767726296269014	44.62741699796952	0.784	26
15	27	K136Q_I_02.czi	\\hih-fileserver.neurologie.uni-tuebingen.de\HIH\Public\Jorge\Immunofluorescence\Exp. 267\Apotome\72h	3	0.309207662451413	1.0	1.0	3.414213562373095	1.0	27
15	28	K136Q_I_02.czi	\\hih-fileserver.neurologie.uni-tuebingen.de\HIH\Public\Jorge\Immunofluorescence\Exp. 267\Apotome\72h	143	1.06753540569003	5.656854249492381	2.441079627904424	43.798989873223334	0.9533333333333334	28
15	29	K136Q_I_02.czi	\\hih-fileserver.neurologie.uni-tuebingen.de\HIH\Public\Jorge\Immunofluorescence\Exp. 267\Apotome\72h	29	0.8225690043938167	2.8284271247461903	1.4167726735769002	17.31370849898476	1.0	29
15	30	K136Q_I_02.czi	\\hih-fileserver.neurologie.uni-tuebingen.de\HIH\Public\Jorge\Immunofluorescence\Exp. 267\Apotome\72h	20	0.949736022275493	2.0	1.2121320343559643	15.449747468305832	0.9090909090909091	30
15	31	K136Q_I_02.czi	\\hih-fileserver.neurologie.uni-tuebingen.de\HIH\Public\Jorge\Immunofluorescence\Exp. 267\Apotome\72h	3	0.309207662451413	1.0	1.0	3.414213562373095	1.0	31
15	32	K136Q_I_02.czi	\\hih-fileserver.neurologie.uni-tuebingen.de\HIH\Public\Jorge\Immunofluorescence\Exp. 267\Apotome\72h	14	0.6664888011383326	2.0	1.2020305089104422	10.82842712474619	1.0	32
15	33	K136Q_I_02.czi	\\hih-fileserver.neurologie.uni-tuebingen.de\HIH\Public\Jorge\Immunofluorescence\Exp. 267\Apotome\72h	28	0.8519464688364532	2.8284271247461903	1.4505096992403759	17.31370849898476	0.9333333333333333	33
15	34	K136Q_I_02.czi	\\hih-fileserver.neurologie.uni-tuebingen.de\HIH\Public\Jorge\Immunofluorescence\Exp. 267\Apotome\72h	3	0.026525823848649224	1.0	1.0	1.0	1.0	34
15	35	K136Q_I_02.czi	\\hih-fileserver.neurologie.uni-tuebingen.de\HIH\Public\Jorge\Immunofluorescence\Exp. 267\Apotome\72h	8	0.5468022991227088	1.4142135623730951	1.051776695296637	7.414213562373095	1.0	35
15	36	K136Q_I_02.czi	\\hih-fileserver.neurologie.uni-tuebingen.de\HIH\Public\Jorge\Immunofluorescence\Exp. 267\Apotome\72h	32	1.093604598245418	2.23606797749979	1.3538273597259343	20.970562748477143	0.9411764705882353	36
15	37	K136Q_I_02.czi	\\hih-fileserver.neurologie.uni-tuebingen.de\HIH\Public\Jorge\Immunofluorescence\Exp. 267\Apotome\72h	187	1.3317138886733069	6.082762530298219	2.541783913980384	55.941125496954285	0.8990384615384616	37
15	38	K136Q_I_02.czi	\\hih-fileserver.neurologie.uni-tuebingen.de\HIH\Public\Jorge\Immunofluorescence\Exp. 267\Apotome\72h	10	0.48768473514090377	1.4142135623730951	1.0414213562373096	7.82842712474619	0.8333333333333334	38
15	39	K136Q_I_02.czi	\\hih-fileserver.neurologie.uni-tuebingen.de\HIH\Public\Jorge\Immunofluorescence\Exp. 267\Apotome\72h	9	0.6007314423370597	1.4142135623730951	1.0920474583051323	8.242640687119284	1.0	39
15	40	K136Q_I_02.czi	\\hih-fileserver.neurologie.uni-tuebingen.de\HIH\Public\Jorge\Immunofluorescence\Exp. 267\Apotome\72h	1	0.0	1.0	1.0	0.0	1.0	40
15	41	K136Q_I_02.czi	\\hih-fileserver.neurologie.uni-tuebingen.de\HIH\Public\Jorge\Immunofluorescence\Exp. 267\Apotome\72h	40	0.954109768835464	2.8284271247461903	1.50232450608374	21.899494936611664	0.9523809523809523	41
15	42	K136Q_I_02.czi	\\hih-fileserver.neurologie.uni-tuebingen.de\HIH\Public\Jorge\Immunofluorescence\Exp. 267\Apotome\72h	47	1.0067689898563403	3.605551275463989	1.6532888516083575	24.384776310850235	0.94	42
15	43	K136Q_I_02.czi	\\hih-fileserver.neurologie.uni-tuebingen.de\HIH\Public\Jorge\Immunofluorescence\Exp. 267\Apotome\72h	8	0.5468022991227088	1.4142135623730951	1.051776695296637	7.414213562373095	1.0	43
15	44	K136Q_I_02.czi	\\hih-fileserver.neurologie.uni-tuebingen.de\HIH\Public\Jorge\Immunofluorescence\Exp. 267\Apotome\72h	50	1.1724873455112128	2.8284271247461903	1.505597856809361	27.14213562373095	0.8771929824561403	44
15	45	K136Q_I_02.czi	\\hih-fileserver.neurologie.uni-tuebingen.de\HIH\Public\Jorge\Immunofluorescence\Exp. 267\Apotome\72h	88	1.1058919733932238	4.47213595499958	1.9968079828338807	34.970562748477136	0.8979591836734694	45
15	46	K136Q_I_02.czi	\\hih-fileserver.neurologie.uni-tuebingen.de\HIH\Public\Jorge\Immunofluorescence\Exp. 267\Apotome\72h	9	0.5658842421045168	2.0	1.1111111111111112	8.0	1.0	46
15	47	K136Q_I_02.czi	\\hih-fileserver.neurologie.uni-tuebingen.de\HIH\Public\Jorge\Immunofluorescence\Exp. 267\Apotome\72h	35	1.199679842048999	2.23606797749979	1.3385811301780088	22.970562748477143	0.9210526315789473	47
15	48	K136Q_I_02.czi	\\hih-fileserver.neurologie.uni-tuebingen.de\HIH\Public\Jorge\Immunofluorescence\Exp. 267\Apotome\72h	97	1.0572923233166165	5.0	2.095928728249763	35.89949493661166	0.9509803921568627	48
15	49	K136Q_I_02.czi	\\hih-fileserver.neurologie.uni-tuebingen.de\HIH\Public\Jorge\Immunofluorescence\Exp. 267\Apotome\72h	6	0.477464829275686	1.0	1.0	6.0	1.0	49
15	50	K136Q_I_02.czi	\\hih-fileserver.neurologie.uni-tuebingen.de\HIH\Public\Jorge\Immunofluorescence\Exp. 267\Apotome\72h	61	1.2512915001120837	3.1622776601683795	1.6491008679626127	30.970562748477136	0.8714285714285714	50
15	51	K136Q_I_02.czi	\\hih-fileserver.neurologie.uni-tuebingen.de\HIH\Public\Jorge\Immunofluorescence\Exp. 267\Apotome\72h	40	1.299354849075863	2.23606797749979	1.3462584889057578	25.556349186104047	0.8163265306122449	51
15	52	K136Q_I_02.czi	\\hih-fileserver.neurologie.uni-tuebingen.de\HIH\Public\Jorge\Immunofluorescence\Exp. 267\Apotome\72h	58	1.1985708742960974	3.1622776601683795	1.605155599140152	29.556349186104043	0.8656716417910447	52
15	53	K136Q_I_02.czi	\\hih-fileserver.neurologie.uni-tuebingen.de\HIH\Public\Jorge\Immunofluorescence\Exp. 267\Apotome\72h	8	0.5468022991227088	1.4142135623730951	1.051776695296637	7.414213562373095	1.0	53
15	54	K136Q_I_02.czi	\\hih-fileserver.neurologie.uni-tuebingen.de\HIH\Public\Jorge\Immunofluorescence\Exp. 267\Apotome\72h	51	1.2145422931635053	3.0	1.577178941056024	27.899494936611667	0.864406779661017	54
15	55	K136Q_I_02.czi	\\hih-fileserver.neurologie.uni-tuebingen.de\HIH\Public\Jorge\Immunofluorescence\Exp. 267\Apotome\72h	17	0.7997667602429288	2.0	1.1806510477567926	13.071067811865474	0.9444444444444444	55
15	56	K136Q_I_02.czi	\\hih-fileserver.neurologie.uni-tuebingen.de\HIH\Public\Jorge\Immunofluorescence\Exp. 267\Apotome\72h	109	1.290395206609756	4.123105625617661	1.988082840626046	42.04163056034261	0.872	56
15	57	K136Q_I_02.czi	\\hih-fileserver.neurologie.uni-tuebingen.de\HIH\Public\Jorge\Immunofluorescence\Exp. 267\Apotome\72h	10	0.6798017462064896	1.4142135623730951	1.082842712474619	9.242640687119284	0.8333333333333334	57
15	58	K136Q_I_02.czi	\\hih-fileserver.neurologie.uni-tuebingen.de\HIH\Public\Jorge\Immunofluorescence\Exp. 267\Apotome\72h	25	0.8650532769653659	2.8284271247461903	1.3794112549695428	16.485281374238568	0.9259259259259259	58
15	59	K136Q_I_02.czi	\\hih-fileserver.neurologie.uni-tuebingen.de\HIH\Public\Jorge\Immunofluorescence\Exp. 267\Apotome\72h	81	1.1452135646348631	4.0	1.8815124883583447	34.14213562373095	0.9	59
15	60	K136Q_I_02.czi	\\hih-fileserver.neurologie.uni-tuebingen.de\HIH\Public\Jorge\Immunofluorescence\Exp. 267\Apotome\72h	22	0.958470740582306	2.23606797749979	1.2944867574826853	16.27817459305202	0.8461538461538461	60
15	61	K136Q_I_02.czi	\\hih-fileserver.neurologie.uni-tuebingen.de\HIH\Public\Jorge\Immunofluorescence\Exp. 267\Apotome\72h	62	1.077239598217826	3.1622776601683795	1.679906848988538	28.97056274847714	0.9393939393939394	61
15	62	K136Q_I_02.czi	\\hih-fileserver.neurologie.uni-tuebingen.de\HIH\Public\Jorge\Immunofluorescence\Exp. 267\Apotome\72h	2	0.0	1.0	1.0	0.0	1.0	62
15	63	K136Q_I_02.czi	\\hih-fileserver.neurologie.uni-tuebingen.de\HIH\Public\Jorge\Immunofluorescence\Exp. 267\Apotome\72h	109	1.889244202830736	3.605551275463989	1.6766868854248875	50.87005768508881	0.8014705882352942	63
15	64	K136Q_I_02.czi	\\hih-fileserver.neurologie.uni-tuebingen.de\HIH\Public\Jorge\Immunofluorescence\Exp. 267\Apotome\72h	20	0.8832898383263121	2.23606797749979	1.2360674675869179	14.899494936611665	0.9090909090909091	64
15	65	K136Q_I_02.czi	\\hih-fileserver.neurologie.uni-tuebingen.de\HIH\Public\Jorge\Immunofluorescence\Exp. 267\Apotome\72h	10	0.5681690797544715	1.4142135623730951	1.082842712474619	8.449747468305834	0.9090909090909091	65
15	66	K136Q_I_02.czi	\\hih-fileserver.neurologie.uni-tuebingen.de\HIH\Public\Jorge\Immunofluorescence\Exp. 267\Apotome\72h	23	0.874639239426374	2.23606797749979	1.3279653811680459	15.899494936611665	0.8846153846153846	66
15	67	K136Q_I_02.czi	\\hih-fileserver.neurologie.uni-tuebingen.de\HIH\Public\Jorge\Immunofluorescence\Exp. 267\Apotome\72h	32	1.043575860773519	2.8284271247461903	1.3866134653628515	20.48528137423857	0.9142857142857143	67
15	68	K136Q_I_02.czi	\\hih-fileserver.neurologie.uni-tuebingen.de\HIH\Public\Jorge\Immunofluorescence\Exp. 267\Apotome\72h	9	0.6007314423370597	1.4142135623730951	1.0920474583051323	8.242640687119284	1.0	68
15	69	K136Q_I_02.czi	\\hih-fileserver.neurologie.uni-tuebingen.de\HIH\Public\Jorge\Immunofluorescence\Exp. 267\Apotome\72h	1	0.0	1.0	1.0	0.0	1.0	69
15	70	K136Q_I_02.czi	\\hih-fileserver.neurologie.uni-tuebingen.de\HIH\Public\Jorge\Immunofluorescence\Exp. 267\Apotome\72h	34	1.1474934944491855	2.23606797749979	1.3363566468781536	22.14213562373095	0.918918918918919	70
15	71	K136Q_I_02.czi	\\hih-fileserver.neurologie.uni-tuebingen.de\HIH\Public\Jorge\Immunofluorescence\Exp. 267\Apotome\72h	4	0.3183098861837907	1.0	1.0	4.0	1.0	71
15	72	K136Q_I_02.czi	\\hih-fileserver.neurologie.uni-tuebingen.de\HIH\Public\Jorge\Immunofluorescence\Exp. 267\Apotome\72h	7	0.6249169132830957	1.0	1.0	7.414213562373095	0.7777777777777778	72
15	73	K136Q_I_02.czi	\\hih-fileserver.neurologie.uni-tuebingen.de\HIH\Public\Jorge\Immunofluorescence\Exp. 267\Apotome\72h	3	0.309207662451413	1.0	1.0	3.414213562373095	1.0	73
15	74	K136Q_I_02.czi	\\hih-fileserver.neurologie.uni-tuebingen.de\HIH\Public\Jorge\Immunofluorescence\Exp. 267\Apotome\72h	32	0.8497521827581119	2.8284271247461903	1.4640731111321974	18.485281374238568	0.9696969696969697	74
15	75	K136Q_I_02.czi	\\hih-fileserver.neurologie.uni-tuebingen.de\HIH\Public\Jorge\Immunofluorescence\Exp. 267\Apotome\72h	14	0.6455355327788962	1.4142135623730951	1.0887600490799492	10.65685424949238	0.875	75
15	76	K136Q_I_02.czi	\\hih-fileserver.neurologie.uni-tuebingen.de\HIH\Public\Jorge\Immunofluorescence\Exp. 267\Apotome\72h	36	0.9814331536959023	2.8284271247461903	1.4565590553849228	21.071067811865476	0.9230769230769231	76
15	77	K136Q_I_02.czi	\\hih-fileserver.neurologie.uni-tuebingen.de\HIH\Public\Jorge\Immunofluorescence\Exp. 267\Apotome\72h	3	0.309207662451413	1.0	1.0	3.414213562373095	1.0	77
15	78	K136Q_I_02.czi	\\hih-fileserver.neurologie.uni-tuebingen.de\HIH\Public\Jorge\Immunofluorescence\Exp. 267\Apotome\72h	55	0.9888025399367124	3.605551275463989	1.702377921968389	26.14213562373095	0.9322033898305084	78
15	79	K136Q_I_02.czi	\\hih-fileserver.neurologie.uni-tuebingen.de\HIH\Public\Jorge\Immunofluorescence\Exp. 267\Apotome\72h	78	1.092779144049902	4.0	1.8890181379068365	32.72792206135785	0.9176470588235294	79
15	80	K136Q_I_02.czi	\\hih-fileserver.neurologie.uni-tuebingen.de\HIH\Public\Jorge\Immunofluorescence\Exp. 267\Apotome\72h	43	0.9559631315947247	3.1622776601683795	1.5791985917067644	22.72792206135785	0.9148936170212766	80
15	81	K136Q_I_02.czi	\\hih-fileserver.neurologie.uni-tuebingen.de\HIH\Public\Jorge\Immunofluorescence\Exp. 267\Apotome\72h	34	1.09774626069843	2.23606797749979	1.3739640188858488	21.65685424949238	0.8717948717948718	81
15	82	K136Q_I_02.czi	\\hih-fileserver.neurologie.uni-tuebingen.de\HIH\Public\Jorge\Immunofluorescence\Exp. 267\Apotome\72h	52	1.0734849859314832	3.1622776601683795	1.618107835017128	26.485281374238568	0.896551724137931	82
15	83	K136Q_I_02.czi	\\hih-fileserver.neurologie.uni-tuebingen.de\HIH\Public\Jorge\Immunofluorescence\Exp. 267\Apotome\72h	3	0.026525823848649224	1.0	1.0	1.0	1.0	83
15	84	K136Q_I_02.czi	\\hih-fileserver.neurologie.uni-tuebingen.de\HIH\Public\Jorge\Immunofluorescence\Exp. 267\Apotome\72h	125	1.050796327805791	5.385164807134504	2.3397722801938454	40.62741699796952	0.946969696969697	84
15	85	K136Q_I_02.czi	\\hih-fileserver.neurologie.uni-tuebingen.de\HIH\Public\Jorge\Immunofluorescence\Exp. 267\Apotome\72h	137	1.2202674183958828	5.385164807134504	2.2901114608685638	45.83452377915607	0.9013157894736842	85
15	86	K136Q_I_02.czi	\\hih-fileserver.neurologie.uni-tuebingen.de\HIH\Public\Jorge\Immunofluorescence\Exp. 267\Apotome\72h	49	0.9736531072416608	3.605551275463989	1.6660007431952573	24.485281374238568	0.98	86
15	87	K136Q_I_02.czi	\\hih-fileserver.neurologie.uni-tuebingen.de\HIH\Public\Jorge\Immunofluorescence\Exp. 267\Apotome\72h	16	0.7454531602318965	2.0	1.1401650429449552	12.242640687119284	0.8888888888888888	87
15	88	K136Q_I_02.czi	\\hih-fileserver.neurologie.uni-tuebingen.de\HIH\Public\Jorge\Immunofluorescence\Exp. 267\Apotome\72h	5	0.43153209248335733	1.0	1.0	5.207106781186548	1.0	88
15	89	K136Q_I_02.czi	\\hih-fileserver.neurologie.uni-tuebingen.de\HIH\Public\Jorge\Immunofluorescence\Exp. 267\Apotome\72h	34	0.8512580653608952	2.8284271247461903	1.507780974076571	19.071067811865476	0.9714285714285714	89
15	90	K136Q_I_02.czi	\\hih-fileserver.neurologie.uni-tuebingen.de\HIH\Public\Jorge\Immunofluorescence\Exp. 267\Apotome\72h	223	1.559750161257875	6.324555320336759	2.538783279109434	66.11269837220809	0.851145038167939	90
15	91	K136Q_I_02.czi	\\hih-fileserver.neurologie.uni-tuebingen.de\HIH\Public\Jorge\Immunofluorescence\Exp. 267\Apotome\72h	57	1.0415415998363386	3.605551275463989	1.7163406778322408	27.31370849898476	0.890625	91
15	92	K136Q_I_02.czi	\\hih-fileserver.neurologie.uni-tuebingen.de\HIH\Public\Jorge\Immunofluorescence\Exp. 267\Apotome\72h	3	0.309207662451413	1.0	1.0	3.414213562373095	1.0	92
15	93	K136Q_I_02.czi	\\hih-fileserver.neurologie.uni-tuebingen.de\HIH\Public\Jorge\Immunofluorescence\Exp. 267\Apotome\72h	29	0.8225690043938167	2.8284271247461903	1.4573983834001176	17.31370849898476	0.9666666666666667	93
15	94	K136Q_I_02.czi	\\hih-fileserver.neurologie.uni-tuebingen.de\HIH\Public\Jorge\Immunofluorescence\Exp. 267\Apotome\72h	4	0.2046241954335606	1.0	1.0	3.2071067811865475	0.8	94
15	95	K136Q_I_02.czi	\\hih-fileserver.neurologie.uni-tuebingen.de\HIH\Public\Jorge\Immunofluorescence\Exp. 267\Apotome\72h	85	1.0913211615932223	4.47213595499958	1.9856182715864508	34.14213562373095	0.9042553191489362	95
15	96	K136Q_I_02.czi	\\hih-fileserver.neurologie.uni-tuebingen.de\HIH\Public\Jorge\Immunofluorescence\Exp. 267\Apotome\72h	1	0.0	1.0	1.0	0.0	1.0	96
15	97	K136Q_I_02.czi	\\hih-fileserver.neurologie.uni-tuebingen.de\HIH\Public\Jorge\Immunofluorescence\Exp. 267\Apotome\72h	7	0.5300702784881366	1.4142135623730951	1.0591733660532994	6.82842712474619	1.0	97
15	98	K136Q_I_02.czi	\\hih-fileserver.neurologie.uni-tuebingen.de\HIH\Public\Jorge\Immunofluorescence\Exp. 267\Apotome\72h	109	1.300948963713867	4.47213595499958	1.9918751846968992	42.21320343559643	0.872	98
15	99	K136Q_I_02.czi	\\hih-fileserver.neurologie.uni-tuebingen.de\HIH\Public\Jorge\Immunofluorescence\Exp. 267\Apotome\72h	54	0.9010971635055899	3.605551275463989	1.7640018855844901	24.727922061357855	0.9473684210526315	99
15	100	K136Q_I_02.czi	\\hih-fileserver.neurologie.uni-tuebingen.de\HIH\Public\Jorge\Immunofluorescence\Exp. 267\Apotome\72h	24	0.8128078919015064	2.8284271247461903	1.377961158827728	15.65685424949238	0.96	100
15	101	K136Q_I_02.czi	\\hih-fileserver.neurologie.uni-tuebingen.de\HIH\Public\Jorge\Immunofluorescence\Exp. 267\Apotome\72h	2	0.0	1.0	1.0	0.0	1.0	101
15	102	K136Q_I_02.czi	\\hih-fileserver.neurologie.uni-tuebingen.de\HIH\Public\Jorge\Immunofluorescence\Exp. 267\Apotome\72h	15	0.7208777308044718	2.0	1.1771236166328256	11.65685424949238	0.9375	102
15	103	K136Q_I_02.czi	\\hih-fileserver.neurologie.uni-tuebingen.de\HIH\Public\Jorge\Immunofluorescence\Exp. 267\Apotome\72h	93	1.1542500545526144	4.47213595499958	1.9622271950347574	36.72792206135786	0.9029126213592233	103
15	104	K136Q_I_02.czi	\\hih-fileserver.neurologie.uni-tuebingen.de\HIH\Public\Jorge\Immunofluorescence\Exp. 267\Apotome\72h	7	0.5300702784881366	1.4142135623730951	1.0591733660532994	6.82842712474619	1.0	104
15	105	K136Q_I_02.czi	\\hih-fileserver.neurologie.uni-tuebingen.de\HIH\Public\Jorge\Immunofluorescence\Exp. 267\Apotome\72h	35	0.9541265012786456	3.0	1.4914302290387838	20.485281374238568	0.8974358974358975	105
15	106	K136Q_I_02.czi	\\hih-fileserver.neurologie.uni-tuebingen.de\HIH\Public\Jorge\Immunofluorescence\Exp. 267\Apotome\72h	22	0.8404035524174025	2.23606797749979	1.2944867574826853	15.242640687119286	0.88	106
15	107	K136Q_I_02.czi	\\hih-fileserver.neurologie.uni-tuebingen.de\HIH\Public\Jorge\Immunofluorescence\Exp. 267\Apotome\72h	18	0.927622987354239	2.0	1.2031585694162432	14.48528137423857	0.9	107
15	108	K136Q_I_02.czi	\\hih-fileserver.neurologie.uni-tuebingen.de\HIH\Public\Jorge\Immunofluorescence\Exp. 267\Apotome\72h	1	0.0	1.0	1.0	0.0	1.0	108
15	109	K136Q_I_02.czi	\\hih-fileserver.neurologie.uni-tuebingen.de\HIH\Public\Jorge\Immunofluorescence\Exp. 267\Apotome\72h	13	0.7177571704566658	2.0	1.1406482403650917	10.82842712474619	1.0	109
15	110	K136Q_I_02.czi	\\hih-fileserver.neurologie.uni-tuebingen.de\HIH\Public\Jorge\Immunofluorescence\Exp. 267\Apotome\72h	11	0.6411587049406146	2.0	1.128564869306645	9.414213562373096	1.0	110
15	111	K136Q_I_02.czi	\\hih-fileserver.neurologie.uni-tuebingen.de\HIH\Public\Jorge\Immunofluorescence\Exp. 267\Apotome\72h	64	1.0114258140942534	4.0	1.8314276805805247	28.520815280171306	0.9142857142857143	111
15	112	K136Q_I_02.czi	\\hih-fileserver.neurologie.uni-tuebingen.de\HIH\Public\Jorge\Immunofluorescence\Exp. 267\Apotome\72h	79	1.1742063131066318	4.0	1.8735001421040927	34.14213562373095	0.8777777777777778	112
15	113	K136Q_I_02.czi	\\hih-fileserver.neurologie.uni-tuebingen.de\HIH\Public\Jorge\Immunofluorescence\Exp. 267\Apotome\72h	218	1.6273859980372012	5.385164807134504	2.3613006039810904	66.76955262170047	0.8352490421455939	113
15	114	K136Q_I_02.czi	\\hih-fileserver.neurologie.uni-tuebingen.de\HIH\Public\Jorge\Immunofluorescence\Exp. 267\Apotome\72h	40	0.9037497458904546	3.1622776601683795	1.5913400885296538	21.31370849898476	0.9090909090909091	114
15	115	K136Q_I_02.czi	\\hih-fileserver.neurologie.uni-tuebingen.de\HIH\Public\Jorge\Immunofluorescence\Exp. 267\Apotome\72h	43	1.4656685999463719	2.8284271247461903	1.3686125478193099	28.14213562373095	0.7962962962962963	115
15	116	K136Q_I_02.czi	\\hih-fileserver.neurologie.uni-tuebingen.de\HIH\Public\Jorge\Immunofluorescence\Exp. 267\Apotome\72h	38	0.9513155219899524	3.1622776601683795	1.5330331027241573	21.31370849898476	0.9047619047619048	116
15	117	K136Q_I_02.czi	\\hih-fileserver.neurologie.uni-tuebingen.de\HIH\Public\Jorge\Immunofluorescence\Exp. 267\Apotome\72h	73	1.045599746669002	4.0	1.8927231354300236	30.970562748477143	0.948051948051948	117
15	118	K136Q_I_02.czi	\\hih-fileserver.neurologie.uni-tuebingen.de\HIH\Public\Jorge\Immunofluorescence\Exp. 267\Apotome\72h	143	1.1672554152543269	5.385164807134504	2.318817553551241	45.79898987322333	0.9050632911392406	118
15	119	K136Q_I_02.czi	\\hih-fileserver.neurologie.uni-tuebingen.de\HIH\Public\Jorge\Immunofluorescence\Exp. 267\Apotome\72h	44	0.9626598321864117	3.0	1.572728591280851	23.071067811865476	0.9361702127659575	119
15	120	K136Q_I_02.czi	\\hih-fileserver.neurologie.uni-tuebingen.de\HIH\Public\Jorge\Immunofluorescence\Exp. 267\Apotome\72h	27	0.8589101734761474	2.8284271247461903	1.3970870130273467	17.071067811865476	0.9310344827586207	120
15	121	K136Q_I_02.czi	\\hih-fileserver.neurologie.uni-tuebingen.de\HIH\Public\Jorge\Immunofluorescence\Exp. 267\Apotome\72h	7	0.5300702784881366	1.4142135623730951	1.0591733660532994	6.82842712474619	1.0	121
15	122	K136Q_I_02.czi	\\hih-fileserver.neurologie.uni-tuebingen.de\HIH\Public\Jorge\Immunofluorescence\Exp. 267\Apotome\72h	3	0.309207662451413	1.0	1.0	3.414213562373095	1.0	122
15	123	K136Q_I_02.czi	\\hih-fileserver.neurologie.uni-tuebingen.de\HIH\Public\Jorge\Immunofluorescence\Exp. 267\Apotome\72h	6	0.5168631413744181	1.4142135623730951	1.0690355937288492	6.242640687119286	1.0	123
15	124	K136Q_I_02.czi	\\hih-fileserver.neurologie.uni-tuebingen.de\HIH\Public\Jorge\Immunofluorescence\Exp. 267\Apotome\72h	22	0.886699518438007	2.23606797749979	1.2785904638405439	15.65685424949238	0.8461538461538461	124
15	125	K136Q_I_02.czi	\\hih-fileserver.neurologie.uni-tuebingen.de\HIH\Public\Jorge\Immunofluorescence\Exp. 267\Apotome\72h	90	1.1440423228252783	4.123105625617661	1.9910214063902922	35.970562748477136	0.9	125
15	126	K136Q_I_02.czi	\\hih-fileserver.neurologie.uni-tuebingen.de\HIH\Public\Jorge\Immunofluorescence\Exp. 267\Apotome\72h	32	0.8497521827581119	2.8284271247461903	1.4640731111321976	18.485281374238568	0.9696969696969697	126
15	127	K136Q_I_02.czi	\\hih-fileserver.neurologie.uni-tuebingen.de\HIH\Public\Jorge\Immunofluorescence\Exp. 267\Apotome\72h	2	0.0	1.0	1.0	0.0	1.0	127
15	128	K136Q_I_02.czi	\\hih-fileserver.neurologie.uni-tuebingen.de\HIH\Public\Jorge\Immunofluorescence\Exp. 267\Apotome\72h	61	1.015436999202275	3.1622776601683795	1.723588277302045	27.899494936611667	0.953125	128
15	129	K136Q_I_02.czi	\\hih-fileserver.neurologie.uni-tuebingen.de\HIH\Public\Jorge\Immunofluorescence\Exp. 267\Apotome\72h	13	1.0458488403176764	1.4142135623730951	1.0637251634420146	13.071067811865476	0.8125	129
15	130	K136Q_I_02.czi	\\hih-fileserver.neurologie.uni-tuebingen.de\HIH\Public\Jorge\Immunofluorescence\Exp. 267\Apotome\72h	3	0.026525823848649224	1.0	1.0	1.0	1.0	130
15	131	K136Q_I_02.czi	\\hih-fileserver.neurologie.uni-tuebingen.de\HIH\Public\Jorge\Immunofluorescence\Exp. 267\Apotome\72h	14	0.7723689972905055	2.0	1.1601886205085203	11.65685424949238	0.9333333333333333	131
15	132	K136Q_I_02.czi	\\hih-fileserver.neurologie.uni-tuebingen.de\HIH\Public\Jorge\Immunofluorescence\Exp. 267\Apotome\72h	10	0.6202357696493015	1.4142135623730951	1.082842712474619	8.82842712474619	1.0	132
15	133	K136Q_I_02.czi	\\hih-fileserver.neurologie.uni-tuebingen.de\HIH\Public\Jorge\Immunofluorescence\Exp. 267\Apotome\72h	13	0.7177571704566658	2.0	1.1406482403650915	10.82842712474619	0.9285714285714286	133
15	134	K136Q_I_02.czi	\\hih-fileserver.neurologie.uni-tuebingen.de\HIH\Public\Jorge\Immunofluorescence\Exp. 267\Apotome\72h	29	0.8554976133093813	2.8284271247461903	1.4123247354909707	17.65685424949238	0.9666666666666667	134
15	135	K136Q_I_02.czi	\\hih-fileserver.neurologie.uni-tuebingen.de\HIH\Public\Jorge\Immunofluorescence\Exp. 267\Apotome\72h	18	0.7512340738071633	2.0	1.1801467048399603	13.035533905932738	0.9473684210526315	135
15	136	K136Q_I_02.czi	\\hih-fileserver.neurologie.uni-tuebingen.de\HIH\Public\Jorge\Immunofluorescence\Exp. 267\Apotome\72h	59	0.92176507960202	4.0	1.825189547604076	26.14213562373095	0.9672131147540983	136
15	137	K136Q_I_02.czi	\\hih-fileserver.neurologie.uni-tuebingen.de\HIH\Public\Jorge\Immunofluorescence\Exp. 267\Apotome\72h	36	1.0041663843227273	2.8284271247461903	1.4418961652460223	21.31370849898476	0.9230769230769231	137
15	138	K136Q_I_02.czi	\\hih-fileserver.neurologie.uni-tuebingen.de\HIH\Public\Jorge\Immunofluorescence\Exp. 267\Apotome\72h	28	0.8282348101377135	2.8284271247461903	1.43977530353517	17.071067811865476	0.9655172413793104	138
15	139	K136Q_I_02.czi	\\hih-fileserver.neurologie.uni-tuebingen.de\HIH\Public\Jorge\Immunofluorescence\Exp. 267\Apotome\72h	14	0.7723689972905055	1.4142135623730951	1.1183467321065985	11.65685424949238	0.9333333333333333	139
15	140	K136Q_I_02.czi	\\hih-fileserver.neurologie.uni-tuebingen.de\HIH\Public\Jorge\Immunofluorescence\Exp. 267\Apotome\72h	26	1.0458488403176762	2.0	1.2494338990091758	18.485281374238568	0.9285714285714286	140
15	141	K136Q_I_02.czi	\\hih-fileserver.neurologie.uni-tuebingen.de\HIH\Public\Jorge\Immunofluorescence\Exp. 267\Apotome\72h	96	1.062332450693459	4.47213595499958	2.0671039988532245	35.798989873223334	0.9504950495049505	141
15	142	K136Q_I_02.czi	\\hih-fileserver.neurologie.uni-tuebingen.de\HIH\Public\Jorge\Immunofluorescence\Exp. 267\Apotome\72h	96	1.1330029103441492	4.242640687119285	2.009152966620684	36.970562748477136	0.897196261682243	142
15	143	K136Q_I_02.czi	\\hih-fileserver.neurologie.uni-tuebingen.de\HIH\Public\Jorge\Immunofluorescence\Exp. 267\Apotome\72h	27	0.9442955117275191	2.23606797749979	1.3534519913653724	17.899494936611667	0.9	143
15	144	K136Q_I_02.czi	\\hih-fileserver.neurologie.uni-tuebingen.de\HIH\Public\Jorge\Immunofluorescence\Exp. 267\Apotome\72h	35	0.9768629217203453	2.8284271247461903	1.4210482592457998	20.727922061357855	0.875	144
15	145	K136Q_I_02.czi	\\hih-fileserver.neurologie.uni-tuebingen.de\HIH\Public\Jorge\Immunofluorescence\Exp. 267\Apotome\72h	38	1.0043260724583836	3.0	1.5116499658809661	21.899494936611667	0.926829268292683	145
15	146	K136Q_I_02.czi	\\hih-fileserver.neurologie.uni-tuebingen.de\HIH\Public\Jorge\Immunofluorescence\Exp. 267\Apotome\72h	27	0.9808481566845337	2.8284271247461903	1.3576612684997178	18.242640687119284	0.9	146
15	147	K136Q_I_02.czi	\\hih-fileserver.neurologie.uni-tuebingen.de\HIH\Public\Jorge\Immunofluorescence\Exp. 267\Apotome\72h	16	0.6758228726291923	2.0	1.2285533905932737	11.65685424949238	1.0	147
15	148	K136Q_I_02.czi	\\hih-fileserver.neurologie.uni-tuebingen.de\HIH\Public\Jorge\Immunofluorescence\Exp. 267\Apotome\72h	4	0.2046241954335606	1.0	1.0	3.2071067811865475	0.8	148
15	149	K136Q_I_02.czi	\\hih-fileserver.neurologie.uni-tuebingen.de\HIH\Public\Jorge\Immunofluorescence\Exp. 267\Apotome\72h	1	0.0	1.0	1.0	0.0	1.0	149
15	150	K136Q_I_02.czi	\\hih-fileserver.neurologie.uni-tuebingen.de\HIH\Public\Jorge\Immunofluorescence\Exp. 267\Apotome\72h	33	0.931760361778047	2.8284271247461903	1.4301056153556952	19.65685424949238	0.9705882352941176	150
15	151	K136Q_I_02.czi	\\hih-fileserver.neurologie.uni-tuebingen.de\HIH\Public\Jorge\Immunofluorescence\Exp. 267\Apotome\72h	78	1.027019745310858	4.242640687119285	1.9456557440210014	31.727922061357855	0.9397590361445783	151
15	152	K136Q_I_02.czi	\\hih-fileserver.neurologie.uni-tuebingen.de\HIH\Public\Jorge\Immunofluorescence\Exp. 267\Apotome\72h	2	0.0	1.0	1.0	0.0	1.0	152
15	153	K136Q_I_02.czi	\\hih-fileserver.neurologie.uni-tuebingen.de\HIH\Public\Jorge\Immunofluorescence\Exp. 267\Apotome\72h	88	1.1167700665818243	4.0	1.9691186291933986	35.14213562373095	0.9263157894736842	153
15	154	K136Q_I_02.czi	\\hih-fileserver.neurologie.uni-tuebingen.de\HIH\Public\Jorge\Immunofluorescence\Exp. 267\Apotome\72h	47	1.0150851543583272	3.1622776601683795	1.6044885713631247	24.48528137423857	0.8867924528301887	154
15	155	K136Q_I_02.czi	\\hih-fileserver.neurologie.uni-tuebingen.de\HIH\Public\Jorge\Immunofluorescence\Exp. 267\Apotome\72h	10	0.5138301832321647	1.4142135623730951	1.0414213562373096	8.035533905932738	0.7692307692307693	155
15	156	K136Q_I_02.czi	\\hih-fileserver.neurologie.uni-tuebingen.de\HIH\Public\Jorge\Immunofluorescence\Exp. 267\Apotome\72h	12	0.6631455962162306	2.0	1.1666666666666667	10.0	1.0	156
15	157	K136Q_I_02.czi	\\hih-fileserver.neurologie.uni-tuebingen.de\HIH\Public\Jorge\Immunofluorescence\Exp. 267\Apotome\72h	41	1.0025954794773946	3.1622776601683795	1.552753628201746	22.727922061357855	0.8913043478260869	157
15	158	K136Q_I_02.czi	\\hih-fileserver.neurologie.uni-tuebingen.de\HIH\Public\Jorge\Immunofluorescence\Exp. 267\Apotome\72h	16	0.8184967817342425	2.0	1.176776695296637	12.82842712474619	0.9411764705882353	158
15	159	K136Q_I_02.czi	\\hih-fileserver.neurologie.uni-tuebingen.de\HIH\Public\Jorge\Immunofluorescence\Exp. 267\Apotome\72h	47	1.0353031240276986	3.1622776601683795	1.5650174677290158	24.72792206135785	0.9215686274509803	159
15	160	K136Q_I_02.czi	\\hih-fileserver.neurologie.uni-tuebingen.de\HIH\Public\Jorge\Immunofluorescence\Exp. 267\Apotome\72h	71	0.9631042890200586	4.0	1.9076555298805804	29.31370849898476	0.9594594594594594	160
15	161	K136Q_I_02.czi	\\hih-fileserver.neurologie.uni-tuebingen.de\HIH\Public\Jorge\Immunofluorescence\Exp. 267\Apotome\72h	1	0.0	1.0	1.0	0.0	1.0	161
15	162	K136Q_I_02.czi	\\hih-fileserver.neurologie.uni-tuebingen.de\HIH\Public\Jorge\Immunofluorescence\Exp. 267\Apotome\72h	26	0.9806145698708846	2.23606797749979	1.3285847602640406	17.899494936611664	0.8666666666666667	162
15	163	K136Q_I_02.czi	\\hih-fileserver.neurologie.uni-tuebingen.de\HIH\Public\Jorge\Immunofluorescence\Exp. 267\Apotome\72h	9	0.5658842421045168	2.0	1.1111111111111112	8.0	1.0	163
15	164	K136Q_I_02.czi	\\hih-fileserver.neurologie.uni-tuebingen.de\HIH\Public\Jorge\Immunofluorescence\Exp. 267\Apotome\72h	22	0.8482584741760597	2.23606797749979	1.3162462422380978	15.31370849898476	0.9166666666666666	164
15	165	K136Q_I_02.czi	\\hih-fileserver.neurologie.uni-tuebingen.de\HIH\Public\Jorge\Immunofluorescence\Exp. 267\Apotome\72h	1	0.0	1.0	1.0	0.0	1.0	165
15	166	K136Q_I_02.czi	\\hih-fileserver.neurologie.uni-tuebingen.de\HIH\Public\Jorge\Immunofluorescence\Exp. 267\Apotome\72h	14	0.6922274214835955	2.0	1.1724438258837926	11.035533905932738	0.875	166
15	167	K136Q_I_02.czi	\\hih-fileserver.neurologie.uni-tuebingen.de\HIH\Public\Jorge\Immunofluorescence\Exp. 267\Apotome\72h	28	0.9105706720229644	2.8284271247461903	1.3976986755039804	17.899494936611664	0.9655172413793104	167
15	168	K136Q_I_02.czi	\\hih-fileserver.neurologie.uni-tuebingen.de\HIH\Public\Jorge\Immunofluorescence\Exp. 267\Apotome\72h	14	0.9105706720229645	1.4142135623730951	1.088760049079949	12.65685424949238	0.875	168
15	169	K136Q_I_02.czi	\\hih-fileserver.neurologie.uni-tuebingen.de\HIH\Public\Jorge\Immunofluorescence\Exp. 267\Apotome\72h	83	1.0422328638136937	4.47213595499958	1.9952326795140019	32.970562748477136	0.9120879120879121	169
15	170	K136Q_I_02.czi	\\hih-fileserver.neurologie.uni-tuebingen.de\HIH\Public\Jorge\Immunofluorescence\Exp. 267\Apotome\72h	3	0.309207662451413	1.0	1.0	3.414213562373095	1.0	170
15	171	K136Q_I_02.czi	\\hih-fileserver.neurologie.uni-tuebingen.de\HIH\Public\Jorge\Immunofluorescence\Exp. 267\Apotome\72h	8	0.5468022991227088	1.4142135623730951	1.051776695296637	7.414213562373095	1.0	171
15	172	K136Q_I_02.czi	\\hih-fileserver.neurologie.uni-tuebingen.de\HIH\Public\Jorge\Immunofluorescence\Exp. 267\Apotome\72h	31	0.8771635434922447	2.8284271247461903	1.4200616913381976	18.485281374238568	0.96875	172
15	173	K136Q_I_02.czi	\\hih-fileserver.neurologie.uni-tuebingen.de\HIH\Public\Jorge\Immunofluorescence\Exp. 267\Apotome\72h	14	0.7723689972905055	2.0	1.2020305089104422	11.65685424949238	0.875	173
15	174	K136Q_I_02.czi	\\hih-fileserver.neurologie.uni-tuebingen.de\HIH\Public\Jorge\Immunofluorescence\Exp. 267\Apotome\72h	37	1.0873893246922484	2.23606797749979	1.3836077109929172	22.485281374238568	0.8809523809523809	174
15	175	K136Q_I_02.czi	\\hih-fileserver.neurologie.uni-tuebingen.de\HIH\Public\Jorge\Immunofluorescence\Exp. 267\Apotome\72h	32	0.9044616944459513	2.8284271247461903	1.4252405896597198	19.071067811865476	0.9411764705882353	175
15	176	K136Q_I_02.czi	\\hih-fileserver.neurologie.uni-tuebingen.de\HIH\Public\Jorge\Immunofluorescence\Exp. 267\Apotome\72h	68	1.317742743305634	3.0	1.6090508199202869	33.55634918610404	0.8831168831168831	176
15	177	K136Q_I_02.czi	\\hih-fileserver.neurologie.uni-tuebingen.de\HIH\Public\Jorge\Immunofluorescence\Exp. 267\Apotome\72h	50	1.0394838792606902	3.0	1.594013582249213	25.556349186104043	0.9259259259259259	177
15	178	K136Q_I_02.czi	\\hih-fileserver.neurologie.uni-tuebingen.de\HIH\Public\Jorge\Immunofluorescence\Exp. 267\Apotome\72h	19	0.8091603141756726	2.23606797749979	1.2484920711441243	13.899494936611665	1.0	178
15	179	K136Q_I_02.czi	\\hih-fileserver.neurologie.uni-tuebingen.de\HIH\Public\Jorge\Immunofluorescence\Exp. 267\Apotome\72h	92	1.3300468947518278	4.123105625617661	1.8792041136032953	39.21320343559643	0.8598130841121495	179
15	180	K136Q_I_02.czi	\\hih-fileserver.neurologie.uni-tuebingen.de\HIH\Public\Jorge\Immunofluorescence\Exp. 267\Apotome\72h	405	1.553291000704136	7.0710678118654755	3.1825587561859603	88.91168824543142	0.8562367864693446	180
15	181	K136Q_I_02.czi	\\hih-fileserver.neurologie.uni-tuebingen.de\HIH\Public\Jorge\Immunofluorescence\Exp. 267\Apotome\72h	15	0.7951500375806898	2.0	1.1885618083164127	12.242640687119286	0.8823529411764706	181
15	182	K136Q_I_02.czi	\\hih-fileserver.neurologie.uni-tuebingen.de\HIH\Public\Jorge\Immunofluorescence\Exp. 267\Apotome\72h	4	0.38764735603081346	1.0	1.0	4.414213562373095	1.0	182
15	183	K136Q_I_02.czi	\\hih-fileserver.neurologie.uni-tuebingen.de\HIH\Public\Jorge\Immunofluorescence\Exp. 267\Apotome\72h	66	0.9950722801191206	4.0	1.8494255804846096	28.72792206135786	0.9295774647887324	183
15	184	K136Q_I_02.czi	\\hih-fileserver.neurologie.uni-tuebingen.de\HIH\Public\Jorge\Immunofluorescence\Exp. 267\Apotome\72h	196	1.0893730975441724	7.0	2.8736979525864688	51.79898987322333	0.9423076923076923	184
15	185	K136Q_I_02.czi	\\hih-fileserver.neurologie.uni-tuebingen.de\HIH\Public\Jorge\Immunofluorescence\Exp. 267\Apotome\72h	6	0.477464829275686	1.0	1.0	6.0	1.0	185
15	186	K136Q_I_02.czi	\\hih-fileserver.neurologie.uni-tuebingen.de\HIH\Public\Jorge\Immunofluorescence\Exp. 267\Apotome\72h	17	0.8730569292745779	2.0	1.1907435698305462	13.65685424949238	0.8947368421052632	186
15	187	K136Q_I_02.czi	\\hih-fileserver.neurologie.uni-tuebingen.de\HIH\Public\Jorge\Immunofluorescence\Exp. 267\Apotome\72h	53	1.239146612978527	3.0	1.5345103437896113	28.72792206135785	0.8983050847457628	187
15	188	K136Q_I_02.czi	\\hih-fileserver.neurologie.uni-tuebingen.de\HIH\Public\Jorge\Immunofluorescence\Exp. 267\Apotome\72h	3	0.026525823848649224	1.0	1.0	1.0	1.0	188
15	189	K136Q_I_02.czi	\\hih-fileserver.neurologie.uni-tuebingen.de\HIH\Public\Jorge\Immunofluorescence\Exp. 267\Apotome\72h	3	0.309207662451413	1.0	1.0	3.414213562373095	1.0	189
15	190	K136Q_I_02.czi	\\hih-fileserver.neurologie.uni-tuebingen.de\HIH\Public\Jorge\Immunofluorescence\Exp. 267\Apotome\72h	27	0.8624895861074124	2.23606797749979	1.3404994558051089	17.106601717798213	0.8709677419354839	190
15	191	K136Q_I_02.czi	\\hih-fileserver.neurologie.uni-tuebingen.de\HIH\Public\Jorge\Immunofluorescence\Exp. 267\Apotome\72h	12	0.6957172405156791	2.0	1.1523689270621826	10.242640687119284	1.0	191
15	192	K136Q_I_02.czi	\\hih-fileserver.neurologie.uni-tuebingen.de\HIH\Public\Jorge\Immunofluorescence\Exp. 267\Apotome\72h	11	0.6411587049406146	2.0	1.128564869306645	9.414213562373096	1.0	192
15	193	K136Q_I_02.czi	\\hih-fileserver.neurologie.uni-tuebingen.de\HIH\Public\Jorge\Immunofluorescence\Exp. 267\Apotome\72h	1	0.0	1.0	1.0	0.0	1.0	193
15	194	K136Q_I_02.czi	\\hih-fileserver.neurologie.uni-tuebingen.de\HIH\Public\Jorge\Immunofluorescence\Exp. 267\Apotome\72h	64	1.3318245818108185	3.605551275463989	1.6366743546305416	32.72792206135786	0.8421052631578947	194
15	195	K136Q_I_02.czi	\\hih-fileserver.neurologie.uni-tuebingen.de\HIH\Public\Jorge\Immunofluorescence\Exp. 267\Apotome\72h	13	0.7502842079090828	2.0	1.172510822086099	11.071067811865476	0.9285714285714286	195
15	196	K136Q_I_02.czi	\\hih-fileserver.neurologie.uni-tuebingen.de\HIH\Public\Jorge\Immunofluorescence\Exp. 267\Apotome\72h	2	0.0	1.0	1.0	0.0	1.0	196
15	197	K136Q_I_02.czi	\\hih-fileserver.neurologie.uni-tuebingen.de\HIH\Public\Jorge\Immunofluorescence\Exp. 267\Apotome\72h	19	0.7811561998772539	2.23606797749979	1.2883530876115303	13.65685424949238	0.95	197
15	198	K136Q_I_02.czi	\\hih-fileserver.neurologie.uni-tuebingen.de\HIH\Public\Jorge\Immunofluorescence\Exp. 267\Apotome\72h	4	0.38764735603081346	1.0	1.0	4.414213562373095	1.0	198
15	199	K136Q_I_02.czi	\\hih-fileserver.neurologie.uni-tuebingen.de\HIH\Public\Jorge\Immunofluorescence\Exp. 267\Apotome\72h	5	0.43153209248335733	1.0	1.0	5.207106781186548	1.0	199
15	200	K136Q_I_02.czi	\\hih-fileserver.neurologie.uni-tuebingen.de\HIH\Public\Jorge\Immunofluorescence\Exp. 267\Apotome\72h	3	0.309207662451413	1.0	1.0	3.414213562373095	1.0	200
15	201	K136Q_I_02.czi	\\hih-fileserver.neurologie.uni-tuebingen.de\HIH\Public\Jorge\Immunofluorescence\Exp. 267\Apotome\72h	14	0.7723689972905055	2.0	1.1601886205085206	11.65685424949238	0.9333333333333333	201
15	202	K136Q_I_02.czi	\\hih-fileserver.neurologie.uni-tuebingen.de\HIH\Public\Jorge\Immunofluorescence\Exp. 267\Apotome\72h	19	0.8788007248619106	2.23606797749979	1.226691357335014	14.48528137423857	0.8636363636363636	202
15	203	K136Q_I_02.czi	\\hih-fileserver.neurologie.uni-tuebingen.de\HIH\Public\Jorge\Immunofluorescence\Exp. 267\Apotome\72h	27	0.8835000417563218	2.8284271247461903	1.3865231849576753	17.31370849898476	0.9310344827586207	203
15	204	K136Q_I_02.czi	\\hih-fileserver.neurologie.uni-tuebingen.de\HIH\Public\Jorge\Immunofluorescence\Exp. 267\Apotome\72h	26	0.7502842079090827	2.8284271247461903	1.435142634576337	15.65685424949238	1.0	204
15	205	K136Q_I_02.czi	\\hih-fileserver.neurologie.uni-tuebingen.de\HIH\Public\Jorge\Immunofluorescence\Exp. 267\Apotome\72h	21	0.795105417732205	2.23606797749979	1.3003397994935841	14.485281374238571	1.0	205
15	206	K136Q_I_02.czi	\\hih-fileserver.neurologie.uni-tuebingen.de\HIH\Public\Jorge\Immunofluorescence\Exp. 267\Apotome\72h	5	0.43153209248335733	1.0	1.0	5.207106781186548	1.0	206
15	207	K136Q_I_02.czi	\\hih-fileserver.neurologie.uni-tuebingen.de\HIH\Public\Jorge\Immunofluorescence\Exp. 267\Apotome\72h	11	0.6411587049406146	2.0	1.128564869306645	9.414213562373096	1.0	207
15	208	K136Q_I_02.czi	\\hih-fileserver.neurologie.uni-tuebingen.de\HIH\Public\Jorge\Immunofluorescence\Exp. 267\Apotome\72h	1	0.0	1.0	1.0	0.0	1.0	208
15	209	K136Q_I_02.czi	\\hih-fileserver.neurologie.uni-tuebingen.de\HIH\Public\Jorge\Immunofluorescence\Exp. 267\Apotome\72h	100	1.502749239513867	4.0	1.856898825085541	43.45584412271571	0.8547008547008547	209
15	210	K136Q_I_02.czi	\\hih-fileserver.neurologie.uni-tuebingen.de\HIH\Public\Jorge\Immunofluorescence\Exp. 267\Apotome\72h	62	1.0165120935111935	4.123105625617661	1.8124179392273336	28.14213562373095	0.9253731343283582	210
15	211	K136Q_I_02.czi	\\hih-fileserver.neurologie.uni-tuebingen.de\HIH\Public\Jorge\Immunofluorescence\Exp. 267\Apotome\72h	71	1.2005179328998923	4.0	1.7545857157901525	32.72792206135785	0.8875	211
15	212	K136Q_I_02.czi	\\hih-fileserver.neurologie.uni-tuebingen.de\HIH\Public\Jorge\Immunofluorescence\Exp. 267\Apotome\72h	466	1.6476000732782647	8.06225774829855	3.300623980710413	98.22539674441617	0.8996138996138996	212
15	213	K136Q_I_02.czi	\\hih-fileserver.neurologie.uni-tuebingen.de\HIH\Public\Jorge\Immunofluorescence\Exp. 267\Apotome\72h	39	0.8562673729423743	3.0	1.5771075334800693	20.485281374238568	0.975	213
15	214	K136Q_I_02.czi	\\hih-fileserver.neurologie.uni-tuebingen.de\HIH\Public\Jorge\Immunofluorescence\Exp. 267\Apotome\72h	7	0.5300702784881366	1.4142135623730951	1.0591733660532994	6.82842712474619	1.0	214
15	215	K136Q_I_02.czi	\\hih-fileserver.neurologie.uni-tuebingen.de\HIH\Public\Jorge\Immunofluorescence\Exp. 267\Apotome\72h	96	1.3519301897500215	4.123105625617661	1.886024492987052	40.384776310850235	0.8648648648648649	215
15	216	K136Q_I_02.czi	\\hih-fileserver.neurologie.uni-tuebingen.de\HIH\Public\Jorge\Immunofluorescence\Exp. 267\Apotome\72h	14	0.6664888011383326	2.0	1.2020305089104422	10.82842712474619	1.0	216
15	217	K136Q_I_02.czi	\\hih-fileserver.neurologie.uni-tuebingen.de\HIH\Public\Jorge\Immunofluorescence\Exp. 267\Apotome\72h	12	0.6957172405156794	2.0	1.1523689270621824	10.242640687119286	1.0	217
15	218	K136Q_I_02.czi	\\hih-fileserver.neurologie.uni-tuebingen.de\HIH\Public\Jorge\Immunofluorescence\Exp. 267\Apotome\72h	45	0.8940756669691821	3.1622776601683795	1.6294739047862992	22.485281374238568	0.9782608695652174	218
15	219	K136Q_I_02.czi	\\hih-fileserver.neurologie.uni-tuebingen.de\HIH\Public\Jorge\Immunofluorescence\Exp. 267\Apotome\72h	37	1.0873893246922488	2.8284271247461903	1.4378394058474981	22.48528137423857	0.9024390243902439	219
15	220	K136Q_I_02.czi	\\hih-fileserver.neurologie.uni-tuebingen.de\HIH\Public\Jorge\Immunofluorescence\Exp. 267\Apotome\72h	19	0.8788007248619106	2.23606797749979	1.2266913573350138	14.48528137423857	0.9047619047619048	220
15	221	K136Q_I_02.czi	\\hih-fileserver.neurologie.uni-tuebingen.de\HIH\Public\Jorge\Immunofluorescence\Exp. 267\Apotome\72h	12	0.6957172405156791	2.0	1.1523689270621824	10.242640687119284	0.9230769230769231	221
15	222	K136Q_I_02.czi	\\hih-fileserver.neurologie.uni-tuebingen.de\HIH\Public\Jorge\Immunofluorescence\Exp. 267\Apotome\72h	46	0.9881201387034285	3.605551275463989	1.6286680776436622	23.899494936611664	0.8846153846153846	222
15	223	K136Q_I_02.czi	\\hih-fileserver.neurologie.uni-tuebingen.de\HIH\Public\Jorge\Immunofluorescence\Exp. 267\Apotome\72h	568	1.74928282096449	8.0	3.416996385812595	111.74011537017762	0.8554216867469879	223
15	224	K136Q_I_02.czi	\\hih-fileserver.neurologie.uni-tuebingen.de\HIH\Public\Jorge\Immunofluorescence\Exp. 267\Apotome\72h	372	1.2720348124608882	8.06225774829855	3.446626747618914	77.11269837220809	0.916256157635468	224
15	225	K136Q_I_02.czi	\\hih-fileserver.neurologie.uni-tuebingen.de\HIH\Public\Jorge\Immunofluorescence\Exp. 267\Apotome\72h	21	1.0513729821075313	2.0	1.2020305089104422	16.65685424949238	0.8076923076923077	225
15	226	K136Q_I_02.czi	\\hih-fileserver.neurologie.uni-tuebingen.de\HIH\Public\Jorge\Immunofluorescence\Exp. 267\Apotome\72h	33	0.8770537643112254	3.0	1.5086619531510406	19.071067811865476	0.9428571428571428	226
15	227	K136Q_I_02.czi	\\hih-fileserver.neurologie.uni-tuebingen.de\HIH\Public\Jorge\Immunofluorescence\Exp. 267\Apotome\72h	33	1.0119523498409877	2.8284271247461903	1.4303047883744675	20.485281374238568	0.9428571428571428	227
15	228	K136Q_I_02.czi	\\hih-fileserver.neurologie.uni-tuebingen.de\HIH\Public\Jorge\Immunofluorescence\Exp. 267\Apotome\72h	14	0.6966924787727198	1.4142135623730951	1.1183467321065985	11.071067811865476	0.9333333333333333	228
15	229	K136Q_I_02.czi	\\hih-fileserver.neurologie.uni-tuebingen.de\HIH\Public\Jorge\Immunofluorescence\Exp. 267\Apotome\72h	2	0.0	1.0	1.0	0.0	1.0	229
15	230	K136Q_I_02.czi	\\hih-fileserver.neurologie.uni-tuebingen.de\HIH\Public\Jorge\Immunofluorescence\Exp. 267\Apotome\72h	6	0.5168631413744181	1.4142135623730951	1.0690355937288492	6.242640687119286	1.0	230
15	231	K136Q_I_02.czi	\\hih-fileserver.neurologie.uni-tuebingen.de\HIH\Public\Jorge\Immunofluorescence\Exp. 267\Apotome\72h	38	0.98865081546965	3.0	1.519559520611118	21.72792206135786	0.9047619047619048	231
15	232	K136Q_I_02.czi	\\hih-fileserver.neurologie.uni-tuebingen.de\HIH\Public\Jorge\Immunofluorescence\Exp. 267\Apotome\72h	3	0.309207662451413	1.0	1.0	3.414213562373095	1.0	232
15	233	K136Q_I_02.czi	\\hih-fileserver.neurologie.uni-tuebingen.de\HIH\Public\Jorge\Immunofluorescence\Exp. 267\Apotome\72h	20	1.1927250563710343	1.4142135623730951	1.1242640687119283	17.31370849898476	0.9090909090909091	233
15	234	K136Q_I_02.czi	\\hih-fileserver.neurologie.uni-tuebingen.de\HIH\Public\Jorge\Immunofluorescence\Exp. 267\Apotome\72h	16	0.9276229873542391	2.0	1.1401650429449552	13.65685424949238	0.9411764705882353	234
15	235	K136Q_I_02.czi	\\hih-fileserver.neurologie.uni-tuebingen.de\HIH\Public\Jorge\Immunofluorescence\Exp. 267\Apotome\72h	11	0.6746348998939921	2.0	1.166220647704199	9.65685424949238	1.0	235
15	236	K136Q_I_02.czi	\\hih-fileserver.neurologie.uni-tuebingen.de\HIH\Public\Jorge\Immunofluorescence\Exp. 267\Apotome\72h	29	0.8791716833325173	2.8284271247461903	1.4145487045339356	17.899494936611664	0.9666666666666667	236
15	237	K136Q_I_02.czi	\\hih-fileserver.neurologie.uni-tuebingen.de\HIH\Public\Jorge\Immunofluorescence\Exp. 267\Apotome\72h	17	0.7997667602429291	2.0	1.2151090734995518	13.071067811865476	0.9444444444444444	237
15	238	K136Q_I_02.czi	\\hih-fileserver.neurologie.uni-tuebingen.de\HIH\Public\Jorge\Immunofluorescence\Exp. 267\Apotome\72h	21	0.7951054177322048	2.23606797749979	1.3003397994935841	14.48528137423857	0.9545454545454546	238
15	239	K136Q_I_02.czi	\\hih-fileserver.neurologie.uni-tuebingen.de\HIH\Public\Jorge\Immunofluorescence\Exp. 267\Apotome\72h	3	0.309207662451413	1.0	1.0	3.414213562373095	1.0	239
15	240	K136Q_I_02.czi	\\hih-fileserver.neurologie.uni-tuebingen.de\HIH\Public\Jorge\Immunofluorescence\Exp. 267\Apotome\72h	12	0.6957172405156791	1.4142135623730951	1.1035533905932737	10.242640687119284	0.9230769230769231	240
15	241	K136Q_I_02.czi	\\hih-fileserver.neurologie.uni-tuebingen.de\HIH\Public\Jorge\Immunofluorescence\Exp. 267\Apotome\72h	18	0.9012867931666811	2.0	1.2357022603955157	14.278174593052023	0.9	241
15	242	K136Q_I_02.czi	\\hih-fileserver.neurologie.uni-tuebingen.de\HIH\Public\Jorge\Immunofluorescence\Exp. 267\Apotome\72h	245	1.3770681660611088	6.708203932499369	2.756492333836049	65.11269837220809	0.9074074074074074	242
15	243	K136Q_I_02.czi	\\hih-fileserver.neurologie.uni-tuebingen.de\HIH\Public\Jorge\Immunofluorescence\Exp. 267\Apotome\72h	31	0.8771635434922447	2.8284271247461903	1.4656814836728136	18.485281374238568	0.9393939393939394	243
15	244	K136Q_I_02.czi	\\hih-fileserver.neurologie.uni-tuebingen.de\HIH\Public\Jorge\Immunofluorescence\Exp. 267\Apotome\72h	4	0.2046241954335606	1.0	1.0	3.2071067811865475	0.8	244
15	245	K136Q_I_02.czi	\\hih-fileserver.neurologie.uni-tuebingen.de\HIH\Public\Jorge\Immunofluorescence\Exp. 267\Apotome\72h	18	0.85411366496321	2.23606797749979	1.2392853216314035	13.899494936611665	0.9	245
15	246	K136Q_I_02.czi	\\hih-fileserver.neurologie.uni-tuebingen.de\HIH\Public\Jorge\Immunofluorescence\Exp. 267\Apotome\72h	70	1.409623617384718	3.1622776601683795	1.6234604073856265	35.21320343559643	0.8235294117647058	246
15	247	K136Q_I_02.czi	\\hih-fileserver.neurologie.uni-tuebingen.de\HIH\Public\Jorge\Immunofluorescence\Exp. 267\Apotome\72h	12	0.6957172405156791	2.0	1.1523689270621824	10.242640687119284	0.9230769230769231	247
15	248	K136Q_I_02.czi	\\hih-fileserver.neurologie.uni-tuebingen.de\HIH\Public\Jorge\Immunofluorescence\Exp. 267\Apotome\72h	6	0.5456645211561616	1.0	1.0	6.414213562373095	0.8571428571428571	248
15	249	K136Q_I_02.czi	\\hih-fileserver.neurologie.uni-tuebingen.de\HIH\Public\Jorge\Immunofluorescence\Exp. 267\Apotome\72h	2	0.0	1.0	1.0	0.0	1.0	249
15	250	K136Q_I_02.czi	\\hih-fileserver.neurologie.uni-tuebingen.de\HIH\Public\Jorge\Immunofluorescence\Exp. 267\Apotome\72h	9	0.3445754275829454	1.4142135623730951	1.0920474583051323	6.242640687119286	1.0	250
15	251	K136Q_I_02.czi	\\hih-fileserver.neurologie.uni-tuebingen.de\HIH\Public\Jorge\Immunofluorescence\Exp. 267\Apotome\72h	4	0.3183098861837907	1.0	1.0	4.0	1.0	251
15	252	K136Q_I_02.czi	\\hih-fileserver.neurologie.uni-tuebingen.de\HIH\Public\Jorge\Immunofluorescence\Exp. 267\Apotome\72h	32	0.8497521827581119	2.8284271247461903	1.49351303636262	18.485281374238568	0.9696969696969697	252
15	253	K136Q_I_02.czi	\\hih-fileserver.neurologie.uni-tuebingen.de\HIH\Public\Jorge\Immunofluorescence\Exp. 267\Apotome\72h	6	0.477464829275686	1.0	1.0	6.0	1.0	253
15	254	K136Q_I_02.czi	\\hih-fileserver.neurologie.uni-tuebingen.de\HIH\Public\Jorge\Immunofluorescence\Exp. 267\Apotome\72h	9	0.6007314423370599	1.4142135623730951	1.0460237291525663	8.242640687119286	0.9	254
15	255	K136Q_I_02.czi	\\hih-fileserver.neurologie.uni-tuebingen.de\HIH\Public\Jorge\Immunofluorescence\Exp. 267\Apotome\72h	9	0.595563117403313	1.0	1.0	8.207106781186548	0.9	255
15	256	K136Q_I_02.czi	\\hih-fileserver.neurologie.uni-tuebingen.de\HIH\Public\Jorge\Immunofluorescence\Exp. 267\Apotome\72h	24	0.7531247882420457	2.8284271247461903	1.3806484547546438	15.071067811865476	1.0	256
15	257	K136Q_I_02.czi	\\hih-fileserver.neurologie.uni-tuebingen.de\HIH\Public\Jorge\Immunofluorescence\Exp. 267\Apotome\72h	42	1.1043130801836178	2.8284271247461903	1.4938871853148212	24.14213562373095	0.9130434782608695	257
15	258	K136Q_I_02.czi	\\hih-fileserver.neurologie.uni-tuebingen.de\HIH\Public\Jorge\Immunofluorescence\Exp. 267\Apotome\72h	2	0.0	1.0	1.0	0.0	1.0	258
15	259	K136Q_I_02.czi	\\hih-fileserver.neurologie.uni-tuebingen.de\HIH\Public\Jorge\Immunofluorescence\Exp. 267\Apotome\72h	20	0.807125700680006	2.0	1.2914213562373096	14.242640687119284	0.9523809523809523	259
15	260	K136Q_I_02.czi	\\hih-fileserver.neurologie.uni-tuebingen.de\HIH\Public\Jorge\Immunofluorescence\Exp. 267\Apotome\72h	4	0.3183098861837907	1.0	1.0	4.0	1.0	260
15	261	K136Q_I_02.czi	\\hih-fileserver.neurologie.uni-tuebingen.de\HIH\Public\Jorge\Immunofluorescence\Exp. 267\Apotome\72h	27	1.0071136980836888	2.23606797749979	1.3164149543283352	18.48528137423857	0.84375	261
15	262	K136Q_I_02.czi	\\hih-fileserver.neurologie.uni-tuebingen.de\HIH\Public\Jorge\Immunofluorescence\Exp. 267\Apotome\72h	9	0.6007314423370597	1.4142135623730951	1.0920474583051323	8.242640687119284	1.0	262
15	263	K136Q_I_02.czi	\\hih-fileserver.neurologie.uni-tuebingen.de\HIH\Public\Jorge\Immunofluorescence\Exp. 267\Apotome\72h	2	0.0	1.0	1.0	0.0	1.0	263
15	264	K136Q_I_02.czi	\\hih-fileserver.neurologie.uni-tuebingen.de\HIH\Public\Jorge\Immunofluorescence\Exp. 267\Apotome\72h	17	0.7997667602429288	2.0	1.2151090734995518	13.071067811865474	0.9444444444444444	264
15	265	K136Q_I_02.czi	\\hih-fileserver.neurologie.uni-tuebingen.de\HIH\Public\Jorge\Immunofluorescence\Exp. 267\Apotome\72h	17	0.7296891407638844	2.23606797749979	1.253360928786192	12.485281374238571	1.0	265
15	266	K136Q_I_02.czi	\\hih-fileserver.neurologie.uni-tuebingen.de\HIH\Public\Jorge\Immunofluorescence\Exp. 267\Apotome\72h	1	0.0	1.0	1.0	0.0	1.0	266
15	267	K136Q_I_02.czi	\\hih-fileserver.neurologie.uni-tuebingen.de\HIH\Public\Jorge\Immunofluorescence\Exp. 267\Apotome\72h	5	0.43153209248335733	1.0	1.0	5.207106781186548	1.0	267
15	268	K136Q_I_02.czi	\\hih-fileserver.neurologie.uni-tuebingen.de\HIH\Public\Jorge\Immunofluorescence\Exp. 267\Apotome\72h	210	1.2212421488044005	6.4031242374328485	2.693150438903832	56.76955262170047	0.9210526315789473	268
15	269	K136Q_I_02.czi	\\hih-fileserver.neurologie.uni-tuebingen.de\HIH\Public\Jorge\Immunofluorescence\Exp. 267\Apotome\72h	9	0.5658842421045168	2.0	1.1111111111111112	8.0	1.0	269
15	270	K136Q_I_02.czi	\\hih-fileserver.neurologie.uni-tuebingen.de\HIH\Public\Jorge\Immunofluorescence\Exp. 267\Apotome\72h	9	0.5658842421045168	2.0	1.1111111111111112	8.0	1.0	270
15	271	K136Q_I_02.czi	\\hih-fileserver.neurologie.uni-tuebingen.de\HIH\Public\Jorge\Immunofluorescence\Exp. 267\Apotome\72h	98	1.1601775259673086	4.242640687119285	1.9934188587075423	37.798989873223334	0.8990825688073395	271
15	272	K136Q_I_02.czi	\\hih-fileserver.neurologie.uni-tuebingen.de\HIH\Public\Jorge\Immunofluorescence\Exp. 267\Apotome\72h	9	0.3445754275829454	1.4142135623730951	1.0920474583051323	6.242640687119286	1.0	272
15	273	K136Q_I_02.czi	\\hih-fileserver.neurologie.uni-tuebingen.de\HIH\Public\Jorge\Immunofluorescence\Exp. 267\Apotome\72h	6	0.3887851339973607	1.0	1.0	5.414213562373095	0.75	273
15	274	K136Q_I_02.czi	\\hih-fileserver.neurologie.uni-tuebingen.de\HIH\Public\Jorge\Immunofluorescence\Exp. 267\Apotome\72h	30	0.8827633410160804	2.8284271247461903	1.429983164553722	18.242640687119284	0.9375	274
15	275	K136Q_I_02.czi	\\hih-fileserver.neurologie.uni-tuebingen.de\HIH\Public\Jorge\Immunofluorescence\Exp. 267\Apotome\72h	3	0.309207662451413	1.0	1.0	3.414213562373095	1.0	275
15	276	K136Q_I_02.czi	\\hih-fileserver.neurologie.uni-tuebingen.de\HIH\Public\Jorge\Immunofluorescence\Exp. 267\Apotome\72h	15	0.7684747428735795	2.0	1.1885618083164127	12.035533905932738	0.9375	276
15	277	K136Q_I_02.czi	\\hih-fileserver.neurologie.uni-tuebingen.de\HIH\Public\Jorge\Immunofluorescence\Exp. 267\Apotome\72h	5	0.43153209248335733	1.0	1.0	5.207106781186548	1.0	277
15	278	K136Q_I_02.czi	\\hih-fileserver.neurologie.uni-tuebingen.de\HIH\Public\Jorge\Immunofluorescence\Exp. 267\Apotome\72h	37	0.9549079333257428	2.8284271247461903	1.4936365707730652	21.071067811865476	0.925	278
15	279	K136Q_I_02.czi	\\hih-fileserver.neurologie.uni-tuebingen.de\HIH\Public\Jorge\Immunofluorescence\Exp. 267\Apotome\72h	15	0.7905409368133597	2.0	1.0942809041582064	12.207106781186548	0.9375	279
15	280	K136Q_I_02.czi	\\hih-fileserver.neurologie.uni-tuebingen.de\HIH\Public\Jorge\Immunofluorescence\Exp. 267\Apotome\72h	48	1.184347891091627	3.1622776601683795	1.5273579228363434	26.72792206135785	0.8888888888888888	280
15	281	K136Q_I_02.czi	\\hih-fileserver.neurologie.uni-tuebingen.de\HIH\Public\Jorge\Immunofluorescence\Exp. 267\Apotome\72h	17	0.7997667602429288	2.0	1.2151090734995518	13.071067811865474	0.9444444444444444	281
15	282	K136Q_I_02.czi	\\hih-fileserver.neurologie.uni-tuebingen.de\HIH\Public\Jorge\Immunofluorescence\Exp. 267\Apotome\72h	1	0.0	1.0	1.0	0.0	1.0	282
15	283	K136Q_I_02.czi	\\hih-fileserver.neurologie.uni-tuebingen.de\HIH\Public\Jorge\Immunofluorescence\Exp. 267\Apotome\72h	14	0.7405494920056735	2.0	1.1724438258837926	11.414213562373096	1.0	283
15	284	K136Q_I_02.czi	\\hih-fileserver.neurologie.uni-tuebingen.de\HIH\Public\Jorge\Immunofluorescence\Exp. 267\Apotome\72h	30	1.072373891249645	2.8284271247461903	1.3595281484661443	20.106601717798213	0.8571428571428571	284
15	285	K136Q_I_02.czi	\\hih-fileserver.neurologie.uni-tuebingen.de\HIH\Public\Jorge\Immunofluorescence\Exp. 267\Apotome\72h	20	0.834860688618815	2.23606797749979	1.2653567894682634	14.48528137423857	0.9090909090909091	285
15	286	K136Q_I_02.czi	\\hih-fileserver.neurologie.uni-tuebingen.de\HIH\Public\Jorge\Immunofluorescence\Exp. 267\Apotome\72h	35	0.9541265012786456	2.8284271247461903	1.4461220451065866	20.485281374238568	0.9210526315789473	286
15	287	K136Q_I_02.czi	\\hih-fileserver.neurologie.uni-tuebingen.de\HIH\Public\Jorge\Immunofluorescence\Exp. 267\Apotome\72h	12	0.6957172405156791	2.0	1.1523689270621826	10.242640687119284	1.0	287
15	288	K136Q_I_02.czi	\\hih-fileserver.neurologie.uni-tuebingen.de\HIH\Public\Jorge\Immunofluorescence\Exp. 267\Apotome\72h	15	0.8498659605547669	2.0	1.1495093791412858	12.65685424949238	0.8333333333333334	288
15	289	K136Q_I_02.czi	\\hih-fileserver.neurologie.uni-tuebingen.de\HIH\Public\Jorge\Immunofluorescence\Exp. 267\Apotome\72h	18	0.8753298583013055	2.23606797749979	1.183729766075848	14.071067811865476	0.8571428571428571	289
15	290	K136Q_I_02.czi	\\hih-fileserver.neurologie.uni-tuebingen.de\HIH\Public\Jorge\Immunofluorescence\Exp. 267\Apotome\72h	12	0.7481107665751883	2.0	1.117851130197758	10.621320343559642	0.9230769230769231	290
15	291	K136Q_I_02.czi	\\hih-fileserver.neurologie.uni-tuebingen.de\HIH\Public\Jorge\Immunofluorescence\Exp. 267\Apotome\72h	8	0.5468022991227088	1.4142135623730951	1.051776695296637	7.414213562373095	1.0	291
15	292	K136Q_I_02.czi	\\hih-fileserver.neurologie.uni-tuebingen.de\HIH\Public\Jorge\Immunofluorescence\Exp. 267\Apotome\72h	24	1.0420644056608195	2.23606797749979	1.2654846204838017	17.72792206135786	0.8888888888888888	292
15	293	K136Q_I_02.czi	\\hih-fileserver.neurologie.uni-tuebingen.de\HIH\Public\Jorge\Immunofluorescence\Exp. 267\Apotome\72h	7	0.5300702784881366	1.4142135623730951	1.0591733660532994	6.82842712474619	1.0	293
15	294	K136Q_I_02.czi	\\hih-fileserver.neurologie.uni-tuebingen.de\HIH\Public\Jorge\Immunofluorescence\Exp. 267\Apotome\72h	6	0.477464829275686	1.0	1.0	6.0	1.0	294
15	295	K136Q_I_02.czi	\\hih-fileserver.neurologie.uni-tuebingen.de\HIH\Public\Jorge\Immunofluorescence\Exp. 267\Apotome\72h	21	0.7951054177322048	2.23606797749979	1.3003397994935841	14.48528137423857	0.9545454545454546	295
15	296	K136Q_I_02.czi	\\hih-fileserver.neurologie.uni-tuebingen.de\HIH\Public\Jorge\Immunofluorescence\Exp. 267\Apotome\72h	8	0.5468022991227088	1.4142135623730951	1.051776695296637	7.414213562373095	1.0	296
15	297	K136Q_I_02.czi	\\hih-fileserver.neurologie.uni-tuebingen.de\HIH\Public\Jorge\Immunofluorescence\Exp. 267\Apotome\72h	26	0.8919451801483067	2.23606797749979	1.3285847602640406	17.071067811865476	0.9629629629629629	297
15	298	K136Q_I_02.czi	\\hih-fileserver.neurologie.uni-tuebingen.de\HIH\Public\Jorge\Immunofluorescence\Exp. 267\Apotome\72h	2	0.0	1.0	1.0	0.0	1.0	298
15	299	K136Q_I_02.czi	\\hih-fileserver.neurologie.uni-tuebingen.de\HIH\Public\Jorge\Immunofluorescence\Exp. 267\Apotome\72h	1	0.0	1.0	1.0	0.0	1.0	299
15	300	K136Q_I_02.czi	\\hih-fileserver.neurologie.uni-tuebingen.de\HIH\Public\Jorge\Immunofluorescence\Exp. 267\Apotome\72h	27	0.9442955117275191	2.23606797749979	1.3317561973791907	17.899494936611667	0.9	300
15	301	K136Q_I_02.czi	\\hih-fileserver.neurologie.uni-tuebingen.de\HIH\Public\Jorge\Immunofluorescence\Exp. 267\Apotome\72h	5	0.28170023010591344	1.0	1.0	4.207106781186548	0.8333333333333334	301
15	302	K136Q_I_02.czi	\\hih-fileserver.neurologie.uni-tuebingen.de\HIH\Public\Jorge\Immunofluorescence\Exp. 267\Apotome\72h	8	0.5468022991227088	1.4142135623730951	1.051776695296637	7.414213562373095	1.0	302
15	303	K136Q_I_02.czi	\\hih-fileserver.neurologie.uni-tuebingen.de\HIH\Public\Jorge\Immunofluorescence\Exp. 267\Apotome\72h	124	1.2958015657904323	5.0	2.1533971316685125	44.9350288425444	0.8732394366197183	303
15	304	K136Q_I_02.czi	\\hih-fileserver.neurologie.uni-tuebingen.de\HIH\Public\Jorge\Immunofluorescence\Exp. 267\Apotome\72h	5	0.43153209248335733	1.0	1.0	5.207106781186548	1.0	304
15	305	K136Q_I_02.czi	\\hih-fileserver.neurologie.uni-tuebingen.de\HIH\Public\Jorge\Immunofluorescence\Exp. 267\Apotome\72h	109	0.9665026665927345	5.0990195135927845	2.31043914938839	36.384776310850235	0.9732142857142857	305
15	306	K136Q_I_02.czi	\\hih-fileserver.neurologie.uni-tuebingen.de\HIH\Public\Jorge\Immunofluorescence\Exp. 267\Apotome\72h	52	1.018573085787785	3.605551275463989	1.6653365048574034	25.79898987322333	0.9629629629629629	306
15	307	K136Q_I_02.czi	\\hih-fileserver.neurologie.uni-tuebingen.de\HIH\Public\Jorge\Immunofluorescence\Exp. 267\Apotome\72h	17	0.8730569292745779	2.0	1.1907435698305462	13.65685424949238	0.8947368421052632	307
15	308	K136Q_I_02.czi	\\hih-fileserver.neurologie.uni-tuebingen.de\HIH\Public\Jorge\Immunofluorescence\Exp. 267\Apotome\72h	12	0.7192201541389289	1.0	1.0	10.414213562373096	0.75	308
15	309	K136Q_I_02.czi	\\hih-fileserver.neurologie.uni-tuebingen.de\HIH\Public\Jorge\Immunofluorescence\Exp. 267\Apotome\72h	94	1.4619652711107767	4.123105625617661	1.7924016703973158	41.55634918610404	0.8468468468468469	309
15	310	K136Q_I_02.czi	\\hih-fileserver.neurologie.uni-tuebingen.de\HIH\Public\Jorge\Immunofluorescence\Exp. 267\Apotome\72h	14	0.7723689972905055	2.0	1.1601886205085203	11.65685424949238	0.9333333333333333	310
15	311	K136Q_I_02.czi	\\hih-fileserver.neurologie.uni-tuebingen.de\HIH\Public\Jorge\Immunofluorescence\Exp. 267\Apotome\72h	1	0.0	1.0	1.0	0.0	1.0	311
15	312	K136Q_I_02.czi	\\hih-fileserver.neurologie.uni-tuebingen.de\HIH\Public\Jorge\Immunofluorescence\Exp. 267\Apotome\72h	29	1.067959602609289	2.23606797749979	1.3312999610038287	19.727922061357855	0.8787878787878788	312
15	313	K136Q_I_02.czi	\\hih-fileserver.neurologie.uni-tuebingen.de\HIH\Public\Jorge\Immunofluorescence\Exp. 267\Apotome\72h	31	0.9336378781377561	2.8284271247461903	1.4255963002173526	19.071067811865476	0.9117647058823529	313
15	314	K136Q_I_02.czi	\\hih-fileserver.neurologie.uni-tuebingen.de\HIH\Public\Jorge\Immunofluorescence\Exp. 267\Apotome\72h	18	0.8245537665371013	2.23606797749979	1.2488171480343933	13.65685424949238	0.9	314
15	315	K136Q_I_02.czi	\\hih-fileserver.neurologie.uni-tuebingen.de\HIH\Public\Jorge\Immunofluorescence\Exp. 267\Apotome\72h	8	0.49237304529448433	1.4142135623730951	1.051776695296637	7.035533905932738	0.8888888888888888	315
15	316	K136Q_I_02.czi	\\hih-fileserver.neurologie.uni-tuebingen.de\HIH\Public\Jorge\Immunofluorescence\Exp. 267\Apotome\72h	11	0.613258830989511	2.0	1.0909090909090908	9.207106781186548	0.8461538461538461	316
15	317	K136Q_I_02.czi	\\hih-fileserver.neurologie.uni-tuebingen.de\HIH\Public\Jorge\Immunofluorescence\Exp. 267\Apotome\72h	369	1.235771409340629	8.0	3.4848234846114736	75.69848480983498	0.9437340153452686	317
15	318	K136Q_I_02.czi	\\hih-fileserver.neurologie.uni-tuebingen.de\HIH\Public\Jorge\Immunofluorescence\Exp. 267\Apotome\72h	84	1.1246998519209364	4.47213595499958	1.983550796861565	34.45584412271571	0.9230769230769231	318
15	319	K136Q_I_02.czi	\\hih-fileserver.neurologie.uni-tuebingen.de\HIH\Public\Jorge\Immunofluorescence\Exp. 267\Apotome\72h	1	0.0	1.0	1.0	0.0	1.0	319
15	320	K136Q_I_02.czi	\\hih-fileserver.neurologie.uni-tuebingen.de\HIH\Public\Jorge\Immunofluorescence\Exp. 267\Apotome\72h	12	0.618415324902826	1.4142135623730951	1.1380711874576983	9.65685424949238	1.0	320
15	321	K136Q_I_02.czi	\\hih-fileserver.neurologie.uni-tuebingen.de\HIH\Public\Jorge\Immunofluorescence\Exp. 267\Apotome\72h	104	1.0734849859314834	5.0	2.1341614900839123	37.45584412271571	0.9454545454545454	321
15	322	K136Q_I_02.czi	\\hih-fileserver.neurologie.uni-tuebingen.de\HIH\Public\Jorge\Immunofluorescence\Exp. 267\Apotome\72h	13	0.7177571704566658	2.0	1.1857087355671612	10.82842712474619	0.9285714285714286	322
15	323	K136Q_I_02.czi	\\hih-fileserver.neurologie.uni-tuebingen.de\HIH\Public\Jorge\Immunofluorescence\Exp. 267\Apotome\72h	2	0.0	1.0	1.0	0.0	1.0	323
15	324	K136Q_I_02.czi	\\hih-fileserver.neurologie.uni-tuebingen.de\HIH\Public\Jorge\Immunofluorescence\Exp. 267\Apotome\72h	17	0.7703499122204635	2.0	1.2252015955733053	12.82842712474619	0.9444444444444444	324
15	325	K136Q_I_02.czi	\\hih-fileserver.neurologie.uni-tuebingen.de\HIH\Public\Jorge\Immunofluorescence\Exp. 267\Apotome\72h	22	0.9830150874606436	2.23606797749979	1.2678601012269168	16.48528137423857	0.8461538461538461	325
15	326	K136Q_I_02.czi	\\hih-fileserver.neurologie.uni-tuebingen.de\HIH\Public\Jorge\Immunofluorescence\Exp. 267\Apotome\72h	46	1.1604191691231402	2.8284271247461903	1.4725367189913694	25.899494936611667	0.92	326
15	327	K136Q_I_02.czi	\\hih-fileserver.neurologie.uni-tuebingen.de\HIH\Public\Jorge\Immunofluorescence\Exp. 267\Apotome\72h	38	0.8997421647424233	2.8284271247461903	1.5413602344202284	20.727922061357855	0.9743589743589743	327
15	328	K136Q_I_02.czi	\\hih-fileserver.neurologie.uni-tuebingen.de\HIH\Public\Jorge\Immunofluorescence\Exp. 267\Apotome\72h	16	0.7454531602318965	2.0	1.239276695296637	12.242640687119284	1.0	328
15	329	K136Q_I_02.czi	\\hih-fileserver.neurologie.uni-tuebingen.de\HIH\Public\Jorge\Immunofluorescence\Exp. 267\Apotome\72h	60	1.185677531589678	3.1622776601683795	1.6219958834293995	29.899494936611667	0.9375	329
15	330	K136Q_I_02.czi	\\hih-fileserver.neurologie.uni-tuebingen.de\HIH\Public\Jorge\Immunofluorescence\Exp. 267\Apotome\72h	5	0.43153209248335733	1.0	1.0	5.207106781186548	1.0	330
15	331	K136Q_I_02.czi	\\hih-fileserver.neurologie.uni-tuebingen.de\HIH\Public\Jorge\Immunofluorescence\Exp. 267\Apotome\72h	66	1.169345863979476	3.1622776601683795	1.70882717796482	31.14213562373095	0.9565217391304348	331
15	332	K136Q_I_02.czi	\\hih-fileserver.neurologie.uni-tuebingen.de\HIH\Public\Jorge\Immunofluorescence\Exp. 267\Apotome\72h	29	0.962434814973054	2.23606797749979	1.3657827196245185	18.727922061357855	0.8787878787878788	332
15	333	K136Q_I_02.czi	\\hih-fileserver.neurologie.uni-tuebingen.de\HIH\Public\Jorge\Immunofluorescence\Exp. 267\Apotome\72h	11	0.7285819637753527	2.0	1.128564869306645	10.035533905932738	0.9166666666666666	333
15	334	K136Q_I_02.czi	\\hih-fileserver.neurologie.uni-tuebingen.de\HIH\Public\Jorge\Immunofluorescence\Exp. 267\Apotome\72h	13	0.6422005297067807	2.0	1.172510822086099	10.242640687119284	1.0	334
15	335	K136Q_I_02.czi	\\hih-fileserver.neurologie.uni-tuebingen.de\HIH\Public\Jorge\Immunofluorescence\Exp. 267\Apotome\72h	35	0.9541265012786456	2.8284271247461903	1.469603599824492	20.485281374238568	0.8974358974358975	335
15	336	K136Q_I_02.czi	\\hih-fileserver.neurologie.uni-tuebingen.de\HIH\Public\Jorge\Immunofluorescence\Exp. 267\Apotome\72h	20	0.807125700680006	2.0	1.2621320343559643	14.242640687119284	1.0	336
15	337	K136Q_I_02.czi	\\hih-fileserver.neurologie.uni-tuebingen.de\HIH\Public\Jorge\Immunofluorescence\Exp. 267\Apotome\72h	39	1.0003789438787771	3.1622776601683795	1.5058306117568605	22.14213562373095	0.9069767441860465	337
15	338	K136Q_I_02.czi	\\hih-fileserver.neurologie.uni-tuebingen.de\HIH\Public\Jorge\Immunofluorescence\Exp. 267\Apotome\72h	9	0.6007314423370597	1.4142135623730951	1.0920474583051323	8.242640687119284	1.0	338
15	339	K136Q_I_02.czi	\\hih-fileserver.neurologie.uni-tuebingen.de\HIH\Public\Jorge\Immunofluorescence\Exp. 267\Apotome\72h	33	0.899513199858656	2.8284271247461903	1.4268608343554579	19.31370849898476	0.9705882352941176	339
15	340	K136Q_I_02.czi	\\hih-fileserver.neurologie.uni-tuebingen.de\HIH\Public\Jorge\Immunofluorescence\Exp. 267\Apotome\72h	5	0.43153209248335733	1.0	1.0	5.207106781186548	1.0	340
15	341	K136Q_I_02.czi	\\hih-fileserver.neurologie.uni-tuebingen.de\HIH\Public\Jorge\Immunofluorescence\Exp. 267\Apotome\72h	15	0.8779065888217342	1.4142135623730951	1.082842712474619	12.86396103067893	0.8333333333333334	341
15	342	K136Q_I_02.czi	\\hih-fileserver.neurologie.uni-tuebingen.de\HIH\Public\Jorge\Immunofluorescence\Exp. 267\Apotome\72h	107	1.0489942193445132	5.0	2.212659483086044	37.55634918610404	0.9469026548672567	342
15	343	K136Q_I_02.czi	\\hih-fileserver.neurologie.uni-tuebingen.de\HIH\Public\Jorge\Immunofluorescence\Exp. 267\Apotome\72h	27	0.7775702679947213	2.8284271247461903	1.4407220346893208	16.242640687119284	1.0	343
15	344	K136Q_I_02.czi	\\hih-fileserver.neurologie.uni-tuebingen.de\HIH\Public\Jorge\Immunofluorescence\Exp. 267\Apotome\72h	4	0.42487609137905596	1.0	1.0	4.621320343559642	1.0	344
15	345	K136Q_I_02.czi	\\hih-fileserver.neurologie.uni-tuebingen.de\HIH\Public\Jorge\Immunofluorescence\Exp. 267\Apotome\72h	14	0.7723689972905055	1.4142135623730951	1.1183467321065985	11.65685424949238	1.0	345
15	346	K136Q_I_02.czi	\\hih-fileserver.neurologie.uni-tuebingen.de\HIH\Public\Jorge\Immunofluorescence\Exp. 267\Apotome\72h	32	0.9847460905889688	2.8284271247461903	1.3886289373080383	19.899494936611667	0.8888888888888888	346
15	347	K136Q_I_02.czi	\\hih-fileserver.neurologie.uni-tuebingen.de\HIH\Public\Jorge\Immunofluorescence\Exp. 267\Apotome\72h	5	0.43153209248335733	1.0	1.0	5.207106781186548	1.0	347
15	348	K136Q_I_02.czi	\\hih-fileserver.neurologie.uni-tuebingen.de\HIH\Public\Jorge\Immunofluorescence\Exp. 267\Apotome\72h	25	0.780295576225446	2.8284271247461903	1.3888539740695345	15.65685424949238	1.0	348
15	349	K136Q_I_02.czi	\\hih-fileserver.neurologie.uni-tuebingen.de\HIH\Public\Jorge\Immunofluorescence\Exp. 267\Apotome\72h	2	0.0	1.0	1.0	0.0	1.0	349
15	350	K136Q_I_02.czi	\\hih-fileserver.neurologie.uni-tuebingen.de\HIH\Public\Jorge\Immunofluorescence\Exp. 267\Apotome\72h	2	0.0	1.0	1.0	0.0	1.0	350
15	351	K136Q_I_02.czi	\\hih-fileserver.neurologie.uni-tuebingen.de\HIH\Public\Jorge\Immunofluorescence\Exp. 267\Apotome\72h	18	0.8245537665371013	2.0	1.2031585694162432	13.65685424949238	0.9	351
15	352	K136Q_I_02.czi	\\hih-fileserver.neurologie.uni-tuebingen.de\HIH\Public\Jorge\Immunofluorescence\Exp. 267\Apotome\72h	5	0.43153209248335733	1.0	1.0	5.207106781186548	1.0	352
15	353	K136Q_I_02.czi	\\hih-fileserver.neurologie.uni-tuebingen.de\HIH\Public\Jorge\Immunofluorescence\Exp. 267\Apotome\72h	23	0.8481473654624414	2.23606797749979	1.325161246287786	15.65685424949238	0.92	353
15	354	K136Q_I_02.czi	\\hih-fileserver.neurologie.uni-tuebingen.de\HIH\Public\Jorge\Immunofluorescence\Exp. 267\Apotome\72h	4	0.42487609137905596	1.0	1.0	4.621320343559642	1.0	354
15	355	K136Q_I_02.czi	\\hih-fileserver.neurologie.uni-tuebingen.de\HIH\Public\Jorge\Immunofluorescence\Exp. 267\Apotome\72h	5	0.43153209248335733	1.0	1.0	5.207106781186548	1.0	355
15	356	K136Q_I_02.czi	\\hih-fileserver.neurologie.uni-tuebingen.de\HIH\Public\Jorge\Immunofluorescence\Exp. 267\Apotome\72h	4	0.38764735603081346	1.0	1.0	4.414213562373095	1.0	356
15	357	K136Q_I_02.czi	\\hih-fileserver.neurologie.uni-tuebingen.de\HIH\Public\Jorge\Immunofluorescence\Exp. 267\Apotome\72h	44	1.0330346904626755	3.0	1.5490335305817182	23.899494936611664	0.8979591836734694	357
15	358	K136Q_I_02.czi	\\hih-fileserver.neurologie.uni-tuebingen.de\HIH\Public\Jorge\Immunofluorescence\Exp. 267\Apotome\72h	9	0.6007314423370597	1.4142135623730951	1.0920474583051323	8.242640687119284	1.0	358
15	359	K136Q_I_02.czi	\\hih-fileserver.neurologie.uni-tuebingen.de\HIH\Public\Jorge\Immunofluorescence\Exp. 267\Apotome\72h	7	0.5904919879238446	1.0	1.0	7.207106781186548	1.0	359
15	360	K136Q_I_02.czi	\\hih-fileserver.neurologie.uni-tuebingen.de\HIH\Public\Jorge\Immunofluorescence\Exp. 267\Apotome\72h	20	0.9037497458904545	2.0	1.262132034355964	15.071067811865474	0.8695652173913043	360
15	361	K136Q_I_02.czi	\\hih-fileserver.neurologie.uni-tuebingen.de\HIH\Public\Jorge\Immunofluorescence\Exp. 267\Apotome\72h	11	0.7285819637753527	1.4142135623730951	1.0753115567951081	10.035533905932738	0.9166666666666666	361
15	362	K136Q_I_02.czi	\\hih-fileserver.neurologie.uni-tuebingen.de\HIH\Public\Jorge\Immunofluorescence\Exp. 267\Apotome\72h	25	0.9090705276071543	2.23606797749979	1.318296693169526	16.899494936611667	0.9259259259259259	362
15	363	K136Q_I_02.czi	\\hih-fileserver.neurologie.uni-tuebingen.de\HIH\Public\Jorge\Immunofluorescence\Exp. 267\Apotome\72h	139	1.016736504548273	6.0	2.5137120736894074	42.14213562373095	0.952054794520548	363
15	364	K136Q_I_02.czi	\\hih-fileserver.neurologie.uni-tuebingen.de\HIH\Public\Jorge\Immunofluorescence\Exp. 267\Apotome\72h	6	0.477464829275686	1.0	1.0	6.0	1.0	364
15	365	K136Q_I_02.czi	\\hih-fileserver.neurologie.uni-tuebingen.de\HIH\Public\Jorge\Immunofluorescence\Exp. 267\Apotome\72h	46	1.008285855819825	3.1622776601683795	1.5735706110436944	24.14213562373095	0.9019607843137255	365
15	366	K136Q_I_02.czi	\\hih-fileserver.neurologie.uni-tuebingen.de\HIH\Public\Jorge\Immunofluorescence\Exp. 267\Apotome\72h	80	1.3168598832326006	4.0	1.7520927095688372	36.384776310850235	0.8247422680412371	366
15	367	K136Q_I_02.czi	\\hih-fileserver.neurologie.uni-tuebingen.de\HIH\Public\Jorge\Immunofluorescence\Exp. 267\Apotome\72h	12	0.7481107665751883	2.0	1.117851130197758	10.621320343559642	0.9230769230769231	367
15	368	K136Q_I_02.czi	\\hih-fileserver.neurologie.uni-tuebingen.de\HIH\Public\Jorge\Immunofluorescence\Exp. 267\Apotome\72h	11	0.8215906780822316	1.4142135623730951	1.0753115567951081	10.65685424949238	0.8461538461538461	368
15	369	K136Q_I_02.czi	\\hih-fileserver.neurologie.uni-tuebingen.de\HIH\Public\Jorge\Immunofluorescence\Exp. 267\Apotome\72h	34	0.9821890454338998	2.23606797749979	1.3949868613011096	20.485281374238568	0.8717948717948718	369
15	370	K136Q_I_02.czi	\\hih-fileserver.neurologie.uni-tuebingen.de\HIH\Public\Jorge\Immunofluorescence\Exp. 267\Apotome\72h	15	0.6911795258719621	2.0	1.2276142374915398	11.414213562373096	1.0	370
15	371	K136Q_I_02.czi	\\hih-fileserver.neurologie.uni-tuebingen.de\HIH\Public\Jorge\Immunofluorescence\Exp. 267\Apotome\72h	12	0.6631455962162306	2.0	1.1666666666666667	10.0	1.0	371
15	372	K136Q_I_02.czi	\\hih-fileserver.neurologie.uni-tuebingen.de\HIH\Public\Jorge\Immunofluorescence\Exp. 267\Apotome\72h	61	1.2791730757794197	3.1622776601683795	1.6308529617365957	31.31370849898476	0.8356164383561644	372
15	373	K136Q_I_02.czi	\\hih-fileserver.neurologie.uni-tuebingen.de\HIH\Public\Jorge\Immunofluorescence\Exp. 267\Apotome\72h	17	1.0104759962089194	1.4142135623730951	1.121827518345028	14.692388155425117	0.8947368421052632	373
15	374	K136Q_I_02.czi	\\hih-fileserver.neurologie.uni-tuebingen.de\HIH\Public\Jorge\Immunofluorescence\Exp. 267\Apotome\72h	40	0.9037497458904546	3.0	1.57732450608374	21.31370849898476	0.9523809523809523	374
15	375	K136Q_I_02.czi	\\hih-fileserver.neurologie.uni-tuebingen.de\HIH\Public\Jorge\Immunofluorescence\Exp. 267\Apotome\72h	17	0.7703499122204635	2.0	1.2252015955733053	12.82842712474619	0.9444444444444444	375
15	376	K136Q_I_02.czi	\\hih-fileserver.neurologie.uni-tuebingen.de\HIH\Public\Jorge\Immunofluorescence\Exp. 267\Apotome\72h	8	0.5468022991227088	1.4142135623730951	1.051776695296637	7.414213562373095	1.0	376
15	377	K136Q_I_02.czi	\\hih-fileserver.neurologie.uni-tuebingen.de\HIH\Public\Jorge\Immunofluorescence\Exp. 267\Apotome\72h	23	1.3136378793460937	2.0	1.1589936630214077	19.48528137423857	0.7666666666666667	377
15	378	K136Q_I_02.czi	\\hih-fileserver.neurologie.uni-tuebingen.de\HIH\Public\Jorge\Immunofluorescence\Exp. 267\Apotome\72h	34	1.1653455697175676	2.8284271247461903	1.341596222903839	22.31370849898476	0.8292682926829268	378
15	379	K136Q_I_02.czi	\\hih-fileserver.neurologie.uni-tuebingen.de\HIH\Public\Jorge\Immunofluorescence\Exp. 267\Apotome\72h	13	0.7177571704566658	2.0	1.1406482403650915	10.82842712474619	1.0	379
15	380	K136Q_I_02.czi	\\hih-fileserver.neurologie.uni-tuebingen.de\HIH\Public\Jorge\Immunofluorescence\Exp. 267\Apotome\72h	9	0.5135799486995236	1.4142135623730951	1.0460237291525663	7.621320343559642	0.9	380
15	381	K136Q_I_02.czi	\\hih-fileserver.neurologie.uni-tuebingen.de\HIH\Public\Jorge\Immunofluorescence\Exp. 267\Apotome\72h	2	0.0	1.0	1.0	0.0	1.0	381
15	382	K136Q_I_02.czi	\\hih-fileserver.neurologie.uni-tuebingen.de\HIH\Public\Jorge\Immunofluorescence\Exp. 267\Apotome\72h	192	1.074038588270699	6.708203932499369	2.815569405925144	50.90559159102154	0.9320388349514563	382
15	383	K136Q_I_02.czi	\\hih-fileserver.neurologie.uni-tuebingen.de\HIH\Public\Jorge\Immunofluorescence\Exp. 267\Apotome\72h	11	0.6411587049406146	2.0	1.128564869306645	9.414213562373096	1.0	383
15	384	K136Q_I_02.czi	\\hih-fileserver.neurologie.uni-tuebingen.de\HIH\Public\Jorge\Immunofluorescence\Exp. 267\Apotome\72h	51	1.2877405978012142	2.8284271247461903	1.4875623387861756	28.72792206135785	0.7846153846153846	384
15	385	K136Q_I_02.czi	\\hih-fileserver.neurologie.uni-tuebingen.de\HIH\Public\Jorge\Immunofluorescence\Exp. 267\Apotome\72h	41	1.0025954794773946	3.0	1.5345081624018608	22.727922061357855	0.9111111111111111	385
15	386	K136Q_I_02.czi	\\hih-fileserver.neurologie.uni-tuebingen.de\HIH\Public\Jorge\Immunofluorescence\Exp. 267\Apotome\72h	14	0.7405494920056735	2.0	1.1724438258837926	11.414213562373096	0.9333333333333333	386
15	387	K136Q_I_02.czi	\\hih-fileserver.neurologie.uni-tuebingen.de\HIH\Public\Jorge\Immunofluorescence\Exp. 267\Apotome\72h	10	0.6202357696493015	1.4142135623730951	1.082842712474619	8.82842712474619	1.0	387
15	388	K136Q_I_02.czi	\\hih-fileserver.neurologie.uni-tuebingen.de\HIH\Public\Jorge\Immunofluorescence\Exp. 267\Apotome\72h	1	0.0	1.0	1.0	0.0	1.0	388
15	389	K136Q_I_02.czi	\\hih-fileserver.neurologie.uni-tuebingen.de\HIH\Public\Jorge\Immunofluorescence\Exp. 267\Apotome\72h	61	1.0766355817682285	3.605551275463989	1.7129918080112132	28.727922061357855	0.9104477611940298	389
15	390	K136Q_I_02.czi	\\hih-fileserver.neurologie.uni-tuebingen.de\HIH\Public\Jorge\Immunofluorescence\Exp. 267\Apotome\72h	1	0.0	1.0	1.0	0.0	1.0	390
15	391	K136Q_I_02.czi	\\hih-fileserver.neurologie.uni-tuebingen.de\HIH\Public\Jorge\Immunofluorescence\Exp. 267\Apotome\72h	17	0.7016029743359026	2.0	1.249567099242311	12.242640687119284	1.0	391
15	392	K136Q_I_02.czi	\\hih-fileserver.neurologie.uni-tuebingen.de\HIH\Public\Jorge\Immunofluorescence\Exp. 267\Apotome\72h	20	0.9037497458904545	2.0	1.232842712474619	15.071067811865474	0.9090909090909091	392
15	393	K136Q_I_02.czi	\\hih-fileserver.neurologie.uni-tuebingen.de\HIH\Public\Jorge\Immunofluorescence\Exp. 267\Apotome\72h	33	1.0119523498409877	3.0	1.4389479204314717	20.485281374238568	0.8918918918918919	393
15	394	K136Q_I_02.czi	\\hih-fileserver.neurologie.uni-tuebingen.de\HIH\Public\Jorge\Immunofluorescence\Exp. 267\Apotome\72h	21	0.7686911435047675	2.23606797749979	1.308509936410432	14.242640687119284	1.0	394
15	395	K136Q_I_02.czi	\\hih-fileserver.neurologie.uni-tuebingen.de\HIH\Public\Jorge\Immunofluorescence\Exp. 267\Apotome\72h	47	1.0353031240276986	3.0	1.5629369877732204	24.72792206135785	0.9038461538461539	395
15	396	K136Q_I_02.czi	\\hih-fileserver.neurologie.uni-tuebingen.de\HIH\Public\Jorge\Immunofluorescence\Exp. 267\Apotome\72h	17	0.8512580653608951	2.0	1.2151090734995518	13.48528137423857	0.85	396
15	397	K136Q_I_02.czi	\\hih-fileserver.neurologie.uni-tuebingen.de\HIH\Public\Jorge\Immunofluorescence\Exp. 267\Apotome\72h	35	1.0663820818213325	3.0	1.3683692064854907	21.656854249492383	0.8536585365853658	397
15	398	K136Q_I_02.czi	\\hih-fileserver.neurologie.uni-tuebingen.de\HIH\Public\Jorge\Immunofluorescence\Exp. 267\Apotome\72h	43	1.0089444790542235	2.8284271247461903	1.530412950824848	23.349242404917497	0.86	398
15	399	K136Q_I_02.czi	\\hih-fileserver.neurologie.uni-tuebingen.de\HIH\Public\Jorge\Immunofluorescence\Exp. 267\Apotome\72h	46	1.258381487924802	3.0	1.4778115165374408	26.970562748477143	0.8518518518518519	399
15	400	K136Q_I_02.czi	\\hih-fileserver.neurologie.uni-tuebingen.de\HIH\Public\Jorge\Immunofluorescence\Exp. 267\Apotome\72h	30	0.7951500375806897	2.8284271247461903	1.4638278219492098	17.31370849898476	1.0	400
15	401	K136Q_I_02.czi	\\hih-fileserver.neurologie.uni-tuebingen.de\HIH\Public\Jorge\Immunofluorescence\Exp. 267\Apotome\72h	32	1.043575860773519	2.23606797749979	1.360725117714533	20.48528137423857	0.8888888888888888	401
15	402	K136Q_I_02.czi	\\hih-fileserver.neurologie.uni-tuebingen.de\HIH\Public\Jorge\Immunofluorescence\Exp. 267\Apotome\72h	37	0.977026752314005	2.8284271247461903	1.4635379090804346	21.31370849898476	0.925	402
15	403	K136Q_I_02.czi	\\hih-fileserver.neurologie.uni-tuebingen.de\HIH\Public\Jorge\Immunofluorescence\Exp. 267\Apotome\72h	1	0.0	1.0	1.0	0.0	1.0	403
15	404	K136Q_I_02.czi	\\hih-fileserver.neurologie.uni-tuebingen.de\HIH\Public\Jorge\Immunofluorescence\Exp. 267\Apotome\72h	25	0.8397758894342989	2.8284271247461903	1.362842712474619	16.242640687119284	0.9615384615384616	404
15	405	K136Q_I_02.czi	\\hih-fileserver.neurologie.uni-tuebingen.de\HIH\Public\Jorge\Immunofluorescence\Exp. 267\Apotome\72h	56	1.0468637013492972	3.605551275463989	1.7062575478805442	27.14213562373095	0.9180327868852459	405
15	406	K136Q_I_02.czi	\\hih-fileserver.neurologie.uni-tuebingen.de\HIH\Public\Jorge\Immunofluorescence\Exp. 267\Apotome\72h	64	1.5026438269704663	3.0	1.5254626765717996	34.7634559672906	0.8533333333333334	406
15	407	K136Q_I_02.czi	\\hih-fileserver.neurologie.uni-tuebingen.de\HIH\Public\Jorge\Immunofluorescence\Exp. 267\Apotome\72h	16	0.796749338020094	2.0	1.1660533905932737	12.65685424949238	0.8888888888888888	407
15	408	K136Q_I_02.czi	\\hih-fileserver.neurologie.uni-tuebingen.de\HIH\Public\Jorge\Immunofluorescence\Exp. 267\Apotome\72h	33	0.9549052999650606	2.8284271247461903	1.424906437317701	19.899494936611667	0.8918918918918919	408
15	409	K136Q_I_02.czi	\\hih-fileserver.neurologie.uni-tuebingen.de\HIH\Public\Jorge\Immunofluorescence\Exp. 267\Apotome\72h	8	0.5468022991227088	1.0	1.0	7.414213562373095	0.8	409
15	410	K136Q_I_02.czi	\\hih-fileserver.neurologie.uni-tuebingen.de\HIH\Public\Jorge\Immunofluorescence\Exp. 267\Apotome\72h	60	1.094579508131032	3.605551275463989	1.6815336137591923	28.72792206135785	0.9090909090909091	410
15	411	K136Q_I_02.czi	\\hih-fileserver.neurologie.uni-tuebingen.de\HIH\Public\Jorge\Immunofluorescence\Exp. 267\Apotome\72h	4	0.3183098861837907	1.0	1.0	4.0	1.0	411
15	412	K136Q_I_02.czi	\\hih-fileserver.neurologie.uni-tuebingen.de\HIH\Public\Jorge\Immunofluorescence\Exp. 267\Apotome\72h	3	0.026525823848649224	1.0	1.0	1.0	1.0	412
15	413	K136Q_I_02.czi	\\hih-fileserver.neurologie.uni-tuebingen.de\HIH\Public\Jorge\Immunofluorescence\Exp. 267\Apotome\72h	50	1.0198391526657202	3.605551275463989	1.6552605324211913	25.31370849898476	0.9433962264150944	413
15	414	K136Q_I_02.czi	\\hih-fileserver.neurologie.uni-tuebingen.de\HIH\Public\Jorge\Immunofluorescence\Exp. 267\Apotome\72h	6	0.477464829275686	1.0	1.0	6.0	1.0	414
15	415	K136Q_I_02.czi	\\hih-fileserver.neurologie.uni-tuebingen.de\HIH\Public\Jorge\Immunofluorescence\Exp. 267\Apotome\72h	11	0.6411587049406146	2.0	1.128564869306645	9.414213562373096	1.0	415
15	416	K136Q_I_02.czi	\\hih-fileserver.neurologie.uni-tuebingen.de\HIH\Public\Jorge\Immunofluorescence\Exp. 267\Apotome\72h	14	0.7723689972905055	2.0	1.1601886205085203	11.65685424949238	0.9333333333333333	416
15	417	K136Q_I_02.czi	\\hih-fileserver.neurologie.uni-tuebingen.de\HIH\Public\Jorge\Immunofluorescence\Exp. 267\Apotome\72h	88	1.5616447214137845	3.0	1.658446815904317	41.55634918610404	0.8712871287128713	417
15	418	K136Q_I_02.czi	\\hih-fileserver.neurologie.uni-tuebingen.de\HIH\Public\Jorge\Immunofluorescence\Exp. 267\Apotome\72h	26	1.1416898305898326	2.23606797749979	1.2585134366053217	19.31370849898476	0.8387096774193549	418
15	419	K136Q_I_02.czi	\\hih-fileserver.neurologie.uni-tuebingen.de\HIH\Public\Jorge\Immunofluorescence\Exp. 267\Apotome\72h	32	1.1296871823630683	2.23606797749979	1.3241134653628515	21.31370849898476	0.8648648648648649	419
15	420	K136Q_I_02.czi	\\hih-fileserver.neurologie.uni-tuebingen.de\HIH\Public\Jorge\Immunofluorescence\Exp. 267\Apotome\72h	3	0.309207662451413	1.0	1.0	3.414213562373095	1.0	420
15	421	K136Q_I_02.czi	\\hih-fileserver.neurologie.uni-tuebingen.de\HIH\Public\Jorge\Immunofluorescence\Exp. 267\Apotome\72h	6	0.477464829275686	1.0	1.0	6.0	1.0	421
15	422	K136Q_I_02.czi	\\hih-fileserver.neurologie.uni-tuebingen.de\HIH\Public\Jorge\Immunofluorescence\Exp. 267\Apotome\72h	42	1.0822268185799455	3.0	1.482489359966748	23.899494936611664	0.9333333333333333	422
15	423	K136Q_I_02.czi	\\hih-fileserver.neurologie.uni-tuebingen.de\HIH\Public\Jorge\Immunofluorescence\Exp. 267\Apotome\72h	25	0.8650532769653659	2.23606797749979	1.3417281506746022	16.485281374238568	0.8928571428571429	423
15	424	K136Q_I_02.czi	\\hih-fileserver.neurologie.uni-tuebingen.de\HIH\Public\Jorge\Immunofluorescence\Exp. 267\Apotome\72h	35	0.9541265012786461	2.8284271247461903	1.4461220451065864	20.48528137423857	0.9459459459459459	424
15	425	K136Q_I_02.czi	\\hih-fileserver.neurologie.uni-tuebingen.de\HIH\Public\Jorge\Immunofluorescence\Exp. 267\Apotome\72h	8	0.6758228726291922	1.4142135623730951	1.051776695296637	8.242640687119284	1.0	425
15	426	K136Q_I_02.czi	\\hih-fileserver.neurologie.uni-tuebingen.de\HIH\Public\Jorge\Immunofluorescence\Exp. 267\Apotome\72h	12	0.7531247882420455	2.0	1.1523689270621826	10.65685424949238	0.8571428571428571	426
15	427	K136Q_I_02.czi	\\hih-fileserver.neurologie.uni-tuebingen.de\HIH\Public\Jorge\Immunofluorescence\Exp. 267\Apotome\72h	64	1.1926372110443302	3.605551275463989	1.710651565254853	30.970562748477143	0.9142857142857143	427
15	428	K136Q_I_02.czi	\\hih-fileserver.neurologie.uni-tuebingen.de\HIH\Public\Jorge\Immunofluorescence\Exp. 267\Apotome\72h	14	0.7723689972905055	2.0	1.1601886205085203	11.65685424949238	0.9333333333333333	428
15	429	K136Q_I_02.czi	\\hih-fileserver.neurologie.uni-tuebingen.de\HIH\Public\Jorge\Immunofluorescence\Exp. 267\Apotome\72h	5	0.31011788482465075	1.0	1.0	4.414213562373095	0.7142857142857143	429
15	430	K136Q_I_02.czi	\\hih-fileserver.neurologie.uni-tuebingen.de\HIH\Public\Jorge\Immunofluorescence\Exp. 267\Apotome\72h	22	0.886699518438007	2.23606797749979	1.267860101226917	15.65685424949238	0.9166666666666666	430
15	431	K136Q_I_02.czi	\\hih-fileserver.neurologie.uni-tuebingen.de\HIH\Public\Jorge\Immunofluorescence\Exp. 267\Apotome\72h	2	0.0	1.0	1.0	0.0	1.0	431
15	432	K136Q_I_02.czi	\\hih-fileserver.neurologie.uni-tuebingen.de\HIH\Public\Jorge\Immunofluorescence\Exp. 267\Apotome\72h	32	0.8497521827581119	2.8284271247461903	1.4640731111321974	18.485281374238568	1.0	432
15	433	K136Q_I_02.czi	\\hih-fileserver.neurologie.uni-tuebingen.de\HIH\Public\Jorge\Immunofluorescence\Exp. 267\Apotome\72h	22	0.886699518438007	2.0	1.2837563948690585	15.65685424949238	0.9565217391304348	433
15	434	K136Q_I_02.czi	\\hih-fileserver.neurologie.uni-tuebingen.de\HIH\Public\Jorge\Immunofluorescence\Exp. 267\Apotome\72h	6	0.477464829275686	1.0	1.0	6.0	1.0	434
15	435	K136Q_I_02.czi	\\hih-fileserver.neurologie.uni-tuebingen.de\HIH\Public\Jorge\Immunofluorescence\Exp. 267\Apotome\72h	5	0.43153209248335733	1.0	1.0	5.207106781186548	1.0	435
15	436	K136Q_I_02.czi	\\hih-fileserver.neurologie.uni-tuebingen.de\HIH\Public\Jorge\Immunofluorescence\Exp. 267\Apotome\72h	30	1.090753454717814	2.23606797749979	1.3297640742330723	20.27817459305202	0.8333333333333334	436
15	437	K136Q_I_02.czi	\\hih-fileserver.neurologie.uni-tuebingen.de\HIH\Public\Jorge\Immunofluorescence\Exp. 267\Apotome\72h	1	0.0	1.0	1.0	0.0	1.0	437
15	438	K136Q_I_02.czi	\\hih-fileserver.neurologie.uni-tuebingen.de\HIH\Public\Jorge\Immunofluorescence\Exp. 267\Apotome\72h	27	0.9442955117275186	2.23606797749979	1.331756197379191	17.899494936611664	0.9	438
15	439	K136Q_I_02.czi	\\hih-fileserver.neurologie.uni-tuebingen.de\HIH\Public\Jorge\Immunofluorescence\Exp. 267\Apotome\72h	36	0.890489066836542	2.8284271247461903	1.5238031184958283	20.071067811865476	0.9230769230769231	439
15	440	K136Q_I_02.czi	\\hih-fileserver.neurologie.uni-tuebingen.de\HIH\Public\Jorge\Immunofluorescence\Exp. 267\Apotome\72h	14	0.6664888011383326	2.0	1.2020305089104422	10.82842712474619	1.0	440
15	441	K136Q_I_02.czi	\\hih-fileserver.neurologie.uni-tuebingen.de\HIH\Public\Jorge\Immunofluorescence\Exp. 267\Apotome\72h	40	1.136338159508943	2.8284271247461903	1.4403567894682632	23.899494936611667	0.8695652173913043	441
15	442	K136Q_I_02.czi	\\hih-fileserver.neurologie.uni-tuebingen.de\HIH\Public\Jorge\Immunofluorescence\Exp. 267\Apotome\72h	18	0.7553352735627664	2.23606797749979	1.2718290126106762	13.071067811865476	0.9473684210526315	442
15	443	K136Q_I_02.czi	\\hih-fileserver.neurologie.uni-tuebingen.de\HIH\Public\Jorge\Immunofluorescence\Exp. 267\Apotome\72h	19	0.9513155219899523	2.0	1.192466013131178	15.071067811865474	0.8636363636363636	443
15	444	K136Q_I_02.czi	\\hih-fileserver.neurologie.uni-tuebingen.de\HIH\Public\Jorge\Immunofluorescence\Exp. 267\Apotome\72h	13	0.773719327184869	2.0	1.1406482403650915	11.242640687119284	0.9285714285714286	444
15	445	K136Q_I_02.czi	\\hih-fileserver.neurologie.uni-tuebingen.de\HIH\Public\Jorge\Immunofluorescence\Exp. 267\Apotome\72h	52	1.179597500746136	3.1622776601683795	1.5458509251540373	27.763455967290597	0.8813559322033898	445
15	446	K136Q_I_02.czi	\\hih-fileserver.neurologie.uni-tuebingen.de\HIH\Public\Jorge\Immunofluorescence\Exp. 267\Apotome\72h	36	0.9497278405614468	3.0	1.513906141558422	20.727922061357855	0.9230769230769231	446
15	447	K136Q_I_02.czi	\\hih-fileserver.neurologie.uni-tuebingen.de\HIH\Public\Jorge\Immunofluorescence\Exp. 267\Apotome\72h	18	0.7553352735627664	2.23606797749979	1.2718290126106762	13.071067811865476	0.9473684210526315	447
15	448	K136Q_I_02.czi	\\hih-fileserver.neurologie.uni-tuebingen.de\HIH\Public\Jorge\Immunofluorescence\Exp. 267\Apotome\72h	41	1.1119216581988325	2.8284271247461903	1.4815429703224996	23.935028842544405	0.8723404255319149	448
15	449	K136Q_I_02.czi	\\hih-fileserver.neurologie.uni-tuebingen.de\HIH\Public\Jorge\Immunofluorescence\Exp. 267\Apotome\72h	2	0.0	1.0	1.0	0.0	1.0	449
15	450	K136Q_I_02.czi	\\hih-fileserver.neurologie.uni-tuebingen.de\HIH\Public\Jorge\Immunofluorescence\Exp. 267\Apotome\72h	92	0.9739837667911209	5.0	2.122673565295824	33.55634918610404	0.9484536082474226	450
15	451	K136Q_I_02.czi	\\hih-fileserver.neurologie.uni-tuebingen.de\HIH\Public\Jorge\Immunofluorescence\Exp. 267\Apotome\72h	7	0.5300702784881366	1.4142135623730951	1.0591733660532994	6.82842712474619	1.0	451
15	452	K136Q_I_02.czi	\\hih-fileserver.neurologie.uni-tuebingen.de\HIH\Public\Jorge\Immunofluorescence\Exp. 267\Apotome\72h	11	0.6411587049406146	2.0	1.128564869306645	9.414213562373096	1.0	452
15	453	K136Q_I_02.czi	\\hih-fileserver.neurologie.uni-tuebingen.de\HIH\Public\Jorge\Immunofluorescence\Exp. 267\Apotome\72h	1	0.0	1.0	1.0	0.0	1.0	453
15	454	K136Q_I_02.czi	\\hih-fileserver.neurologie.uni-tuebingen.de\HIH\Public\Jorge\Immunofluorescence\Exp. 267\Apotome\72h	11	0.6411587049406146	2.0	1.128564869306645	9.414213562373096	1.0	454
15	455	K136Q_I_02.czi	\\hih-fileserver.neurologie.uni-tuebingen.de\HIH\Public\Jorge\Immunofluorescence\Exp. 267\Apotome\72h	28	0.9354248934105628	2.8284271247461903	1.4084330712091864	18.14213562373095	0.9032258064516129	455
15	456	K136Q_I_02.czi	\\hih-fileserver.neurologie.uni-tuebingen.de\HIH\Public\Jorge\Immunofluorescence\Exp. 267\Apotome\72h	23	0.874639239426374	2.23606797749979	1.2922325805103636	15.899494936611665	0.9583333333333334	456
15	457	K136Q_I_02.czi	\\hih-fileserver.neurologie.uni-tuebingen.de\HIH\Public\Jorge\Immunofluorescence\Exp. 267\Apotome\72h	2	0.0	1.0	1.0	0.0	1.0	457
15	458	K136Q_I_02.czi	\\hih-fileserver.neurologie.uni-tuebingen.de\HIH\Public\Jorge\Immunofluorescence\Exp. 267\Apotome\72h	1	0.0	1.0	1.0	0.0	1.0	458
15	459	K136Q_I_02.czi	\\hih-fileserver.neurologie.uni-tuebingen.de\HIH\Public\Jorge\Immunofluorescence\Exp. 267\Apotome\72h	15	0.7208777308044718	2.0	1.2161760458079522	11.65685424949238	0.9375	459
15	460	K136Q_I_02.czi	\\hih-fileserver.neurologie.uni-tuebingen.de\HIH\Public\Jorge\Immunofluorescence\Exp. 267\Apotome\72h	7	0.43799638819941455	1.0	1.0	6.207106781186548	0.875	460
15	461	K136Q_I_02.czi	\\hih-fileserver.neurologie.uni-tuebingen.de\HIH\Public\Jorge\Immunofluorescence\Exp. 267\Apotome\72h	5	0.43153209248335733	1.0	1.0	5.207106781186548	1.0	461
15	462	K136Q_I_02.czi	\\hih-fileserver.neurologie.uni-tuebingen.de\HIH\Public\Jorge\Immunofluorescence\Exp. 267\Apotome\72h	2	0.0	1.0	1.0	0.0	1.0	462
15	463	K136Q_I_02.czi	\\hih-fileserver.neurologie.uni-tuebingen.de\HIH\Public\Jorge\Immunofluorescence\Exp. 267\Apotome\72h	18	0.8245537665371013	2.0	1.2357022603955157	13.65685424949238	0.9	463
15	464	K136Q_I_02.czi	\\hih-fileserver.neurologie.uni-tuebingen.de\HIH\Public\Jorge\Immunofluorescence\Exp. 267\Apotome\72h	23	0.874639239426374	2.23606797749979	1.2487543196407984	15.899494936611665	0.8846153846153846	464
15	465	K136Q_I_02.czi	\\hih-fileserver.neurologie.uni-tuebingen.de\HIH\Public\Jorge\Immunofluorescence\Exp. 267\Apotome\72h	5	0.43153209248335733	1.0	1.0	5.207106781186548	1.0	465
15	466	K136Q_I_02.czi	\\hih-fileserver.neurologie.uni-tuebingen.de\HIH\Public\Jorge\Immunofluorescence\Exp. 267\Apotome\72h	26	0.9806145698708851	2.23606797749979	1.29697497506686	17.899494936611667	0.896551724137931	466
15	467	K136Q_I_02.czi	\\hih-fileserver.neurologie.uni-tuebingen.de\HIH\Public\Jorge\Immunofluorescence\Exp. 267\Apotome\72h	20	0.834860688618815	2.0	1.232842712474619	14.48528137423857	0.8695652173913043	467
15	468	K136Q_I_02.czi	\\hih-fileserver.neurologie.uni-tuebingen.de\HIH\Public\Jorge\Immunofluorescence\Exp. 267\Apotome\72h	15	0.7208777308044718	2.0	1.2161760458079522	11.65685424949238	1.0	468
15	469	K136Q_I_02.czi	\\hih-fileserver.neurologie.uni-tuebingen.de\HIH\Public\Jorge\Immunofluorescence\Exp. 267\Apotome\72h	49	0.9930458536592215	3.1622776601683795	1.634037083746107	24.727922061357855	0.9074074074074074	469
15	470	K136Q_I_02.czi	\\hih-fileserver.neurologie.uni-tuebingen.de\HIH\Public\Jorge\Immunofluorescence\Exp. 267\Apotome\72h	13	0.7177571704566658	2.0	1.1857087355671612	10.82842712474619	0.9285714285714286	470
15	471	K136Q_I_02.czi	\\hih-fileserver.neurologie.uni-tuebingen.de\HIH\Public\Jorge\Immunofluorescence\Exp. 267\Apotome\72h	25	1.0198391526657204	2.23606797749979	1.2877394122695176	17.899494936611667	0.8928571428571429	471
15	472	K136Q_I_02.czi	\\hih-fileserver.neurologie.uni-tuebingen.de\HIH\Public\Jorge\Immunofluorescence\Exp. 267\Apotome\72h	11	0.5121822365562063	2.0	1.0909090909090908	8.414213562373096	0.8461538461538461	472
15	473	K136Q_I_02.czi	\\hih-fileserver.neurologie.uni-tuebingen.de\HIH\Public\Jorge\Immunofluorescence\Exp. 267\Apotome\72h	22	0.7953487987239402	2.23606797749979	1.3211134137384537	14.82842712474619	0.9565217391304348	473
15	474	K136Q_I_02.czi	\\hih-fileserver.neurologie.uni-tuebingen.de\HIH\Public\Jorge\Immunofluorescence\Exp. 267\Apotome\72h	2	0.0	1.0	1.0	0.0	1.0	474
15	475	K136Q_I_02.czi	\\hih-fileserver.neurologie.uni-tuebingen.de\HIH\Public\Jorge\Immunofluorescence\Exp. 267\Apotome\72h	20	0.807125700680006	2.0	1.2621320343559643	14.242640687119284	0.9523809523809523	475
15	476	K136Q_I_02.czi	\\hih-fileserver.neurologie.uni-tuebingen.de\HIH\Public\Jorge\Immunofluorescence\Exp. 267\Apotome\72h	1	0.0	1.0	1.0	0.0	1.0	476
15	477	K136Q_I_02.czi	\\hih-fileserver.neurologie.uni-tuebingen.de\HIH\Public\Jorge\Immunofluorescence\Exp. 267\Apotome\72h	24	0.9622554792145372	2.23606797749979	1.2943539625935825	17.035533905932738	0.8888888888888888	477
15	478	K136Q_I_02.czi	\\hih-fileserver.neurologie.uni-tuebingen.de\HIH\Public\Jorge\Immunofluorescence\Exp. 267\Apotome\72h	14	0.8810147608654489	2.0	1.1724438258837926	12.449747468305834	0.875	478
15	479	K136Q_I_02.czi	\\hih-fileserver.neurologie.uni-tuebingen.de\HIH\Public\Jorge\Immunofluorescence\Exp. 267\Apotome\72h	3	0.026525823848649224	1.0	1.0	1.0	1.0	479
15	480	K136Q_I_02.czi	\\hih-fileserver.neurologie.uni-tuebingen.de\HIH\Public\Jorge\Immunofluorescence\Exp. 267\Apotome\72h	20	0.9037497458904548	2.0	1.232842712474619	15.071067811865476	0.9090909090909091	480
15	481	K136Q_I_02.czi	\\hih-fileserver.neurologie.uni-tuebingen.de\HIH\Public\Jorge\Immunofluorescence\Exp. 267\Apotome\72h	29	1.023583986046057	2.23606797749979	1.3312999610038285	19.31370849898476	0.8787878787878788	481
15	482	K136Q_I_02.czi	\\hih-fileserver.neurologie.uni-tuebingen.de\HIH\Public\Jorge\Immunofluorescence\Exp. 267\Apotome\72h	31	1.055567859404336	2.23606797749979	1.347718443366608	20.27817459305202	0.9393939393939394	482
15	483	K136Q_I_02.czi	\\hih-fileserver.neurologie.uni-tuebingen.de\HIH\Public\Jorge\Immunofluorescence\Exp. 267\Apotome\72h	14	0.7723689972905055	2.0	1.1601886205085203	11.65685424949238	0.9333333333333333	483
15	484	K136Q_I_02.czi	\\hih-fileserver.neurologie.uni-tuebingen.de\HIH\Public\Jorge\Immunofluorescence\Exp. 267\Apotome\72h	11	0.6411587049406146	2.0	1.128564869306645	9.414213562373096	1.0	484
15	485	K136Q_I_02.czi	\\hih-fileserver.neurologie.uni-tuebingen.de\HIH\Public\Jorge\Immunofluorescence\Exp. 267\Apotome\72h	11	0.6411587049406146	2.0	1.128564869306645	9.414213562373096	1.0	485
15	486	K136Q_I_02.czi	\\hih-fileserver.neurologie.uni-tuebingen.de\HIH\Public\Jorge\Immunofluorescence\Exp. 267\Apotome\72h	9	0.5658842421045168	2.0	1.1111111111111112	8.0	1.0	486
15	487	K136Q_I_02.czi	\\hih-fileserver.neurologie.uni-tuebingen.de\HIH\Public\Jorge\Immunofluorescence\Exp. 267\Apotome\72h	3	0.026525823848649224	1.0	1.0	1.0	1.0	487
15	488	K136Q_I_02.czi	\\hih-fileserver.neurologie.uni-tuebingen.de\HIH\Public\Jorge\Immunofluorescence\Exp. 267\Apotome\72h	1	0.0	1.0	1.0	0.0	1.0	488
15	489	K136Q_I_02.czi	\\hih-fileserver.neurologie.uni-tuebingen.de\HIH\Public\Jorge\Immunofluorescence\Exp. 267\Apotome\72h	5	0.43153209248335733	1.0	1.0	5.207106781186548	1.0	489
15	490	K136Q_I_02.czi	\\hih-fileserver.neurologie.uni-tuebingen.de\HIH\Public\Jorge\Immunofluorescence\Exp. 267\Apotome\72h	92	1.3136378793460932	4.123105625617661	1.8768953502714414	38.970562748477136	0.8518518518518519	490
15	491	K136Q_I_02.czi	\\hih-fileserver.neurologie.uni-tuebingen.de\HIH\Public\Jorge\Immunofluorescence\Exp. 267\Apotome\72h	11	0.6988202713335353	1.4142135623730951	1.0753115567951084	9.82842712474619	0.8461538461538461	491
15	492	K136Q_I_02.czi	\\hih-fileserver.neurologie.uni-tuebingen.de\HIH\Public\Jorge\Immunofluorescence\Exp. 267\Apotome\72h	2	0.0	1.0	1.0	0.0	1.0	492
15	493	K136Q_I_02.czi	\\hih-fileserver.neurologie.uni-tuebingen.de\HIH\Public\Jorge\Immunofluorescence\Exp. 267\Apotome\72h	23	0.8481473654624414	2.23606797749979	1.3251612462877858	15.65685424949238	0.9583333333333334	493
15	494	K136Q_I_02.czi	\\hih-fileserver.neurologie.uni-tuebingen.de\HIH\Public\Jorge\Immunofluorescence\Exp. 267\Apotome\72h	10	0.5360068056629818	2.0	1.1	8.207106781186548	0.9090909090909091	494
15	495	K136Q_I_02.czi	\\hih-fileserver.neurologie.uni-tuebingen.de\HIH\Public\Jorge\Immunofluorescence\Exp. 267\Apotome\72h	15	0.7951500375806897	2.0	1.1495093791412856	12.242640687119284	0.9375	495
15	496	K136Q_I_02.czi	\\hih-fileserver.neurologie.uni-tuebingen.de\HIH\Public\Jorge\Immunofluorescence\Exp. 267\Apotome\72h	41	1.0025954794773946	2.8284271247461903	1.53189650940167	22.727922061357855	0.8913043478260869	496
15	497	K136Q_I_02.czi	\\hih-fileserver.neurologie.uni-tuebingen.de\HIH\Public\Jorge\Immunofluorescence\Exp. 267\Apotome\72h	33	0.9317603617780474	3.0	1.4638525996777352	19.656854249492383	0.9166666666666666	497
15	498	K136Q_I_02.czi	\\hih-fileserver.neurologie.uni-tuebingen.de\HIH\Public\Jorge\Immunofluorescence\Exp. 267\Apotome\72h	75	1.6315241908955755	3.1622776601683795	1.5909592974451947	39.21320343559643	0.7575757575757576	498
15	499	K136Q_I_02.czi	\\hih-fileserver.neurologie.uni-tuebingen.de\HIH\Public\Jorge\Immunofluorescence\Exp. 267\Apotome\72h	1	0.0	1.0	1.0	0.0	1.0	499
15	500	K136Q_I_02.czi	\\hih-fileserver.neurologie.uni-tuebingen.de\HIH\Public\Jorge\Immunofluorescence\Exp. 267\Apotome\72h	21	0.8607140437051948	2.0	1.2693740118805894	15.071067811865474	0.9130434782608695	500
15	501	K136Q_I_02.czi	\\hih-fileserver.neurologie.uni-tuebingen.de\HIH\Public\Jorge\Immunofluorescence\Exp. 267\Apotome\72h	31	1.0991315521216154	2.23606797749979	1.2889489461044565	20.692388155425117	0.8378378378378378	501
15	502	K136Q_I_02.czi	\\hih-fileserver.neurologie.uni-tuebingen.de\HIH\Public\Jorge\Immunofluorescence\Exp. 267\Apotome\72h	16	0.7454531602318965	2.0	1.239276695296637	12.242640687119284	0.9411764705882353	502
15	503	K136Q_I_02.czi	\\hih-fileserver.neurologie.uni-tuebingen.de\HIH\Public\Jorge\Immunofluorescence\Exp. 267\Apotome\72h	2	0.0	1.0	1.0	0.0	1.0	503
15	504	K136Q_I_02.czi	\\hih-fileserver.neurologie.uni-tuebingen.de\HIH\Public\Jorge\Immunofluorescence\Exp. 267\Apotome\72h	7	0.5963290632991538	1.4142135623730951	1.0591733660532994	7.242640687119286	0.875	504
15	505	K136Q_I_02.czi	\\hih-fileserver.neurologie.uni-tuebingen.de\HIH\Public\Jorge\Immunofluorescence\Exp. 267\Apotome\72h	71	1.058274112333709	4.123105625617661	1.8524185953452315	30.72792206135785	0.9342105263157895	505
15	506	K136Q_I_02.czi	\\hih-fileserver.neurologie.uni-tuebingen.de\HIH\Public\Jorge\Immunofluorescence\Exp. 267\Apotome\72h	10	0.6202357696493015	2.0	1.1414213562373097	8.82842712474619	1.0	506
15	507	K136Q_I_02.czi	\\hih-fileserver.neurologie.uni-tuebingen.de\HIH\Public\Jorge\Immunofluorescence\Exp. 267\Apotome\72h	15	0.7208777308044718	2.0	1.1771236166328254	11.65685424949238	1.0	507
15	508	K136Q_I_02.czi	\\hih-fileserver.neurologie.uni-tuebingen.de\HIH\Public\Jorge\Immunofluorescence\Exp. 267\Apotome\72h	49	1.1098804019697792	3.0	1.5194176676677933	26.14213562373095	0.9074074074074074	508
15	509	K136Q_I_02.czi	\\hih-fileserver.neurologie.uni-tuebingen.de\HIH\Public\Jorge\Immunofluorescence\Exp. 267\Apotome\72h	5	0.43153209248335733	1.0	1.0	5.207106781186548	1.0	509
15	510	K136Q_I_02.czi	\\hih-fileserver.neurologie.uni-tuebingen.de\HIH\Public\Jorge\Immunofluorescence\Exp. 267\Apotome\72h	30	0.9303536544739524	2.8284271247461903	1.4028802511243368	18.727922061357855	0.9090909090909091	510
15	511	K136Q_I_02.czi	\\hih-fileserver.neurologie.uni-tuebingen.de\HIH\Public\Jorge\Immunofluorescence\Exp. 267\Apotome\72h	18	0.8245537665371013	2.23606797749979	1.2488171480343933	13.65685424949238	0.9	511
15	512	K136Q_I_02.czi	\\hih-fileserver.neurologie.uni-tuebingen.de\HIH\Public\Jorge\Immunofluorescence\Exp. 267\Apotome\72h	10	0.5360068056629818	1.4142135623730951	1.0414213562373096	8.207106781186548	0.9090909090909091	512
15	513	K136Q_I_02.czi	\\hih-fileserver.neurologie.uni-tuebingen.de\HIH\Public\Jorge\Immunofluorescence\Exp. 267\Apotome\72h	35	0.8269364063505841	3.0	1.543671004031532	19.071067811865476	1.0	513
15	514	K136Q_I_02.czi	\\hih-fileserver.neurologie.uni-tuebingen.de\HIH\Public\Jorge\Immunofluorescence\Exp. 267\Apotome\72h	47	1.015085154358327	3.0	1.5802367197494238	24.485281374238568	0.9791666666666666	514
15	515	K136Q_I_02.czi	\\hih-fileserver.neurologie.uni-tuebingen.de\HIH\Public\Jorge\Immunofluorescence\Exp. 267\Apotome\72h	3	0.309207662451413	1.0	1.0	3.414213562373095	1.0	515
15	516	K136Q_I_02.czi	\\hih-fileserver.neurologie.uni-tuebingen.de\HIH\Public\Jorge\Immunofluorescence\Exp. 267\Apotome\72h	7	0.5300702784881366	1.4142135623730951	1.0591733660532994	6.82842712474619	1.0	516
15	517	K136Q_I_02.czi	\\hih-fileserver.neurologie.uni-tuebingen.de\HIH\Public\Jorge\Immunofluorescence\Exp. 267\Apotome\72h	8	0.49237304529448433	1.4142135623730951	1.051776695296637	7.035533905932738	0.8888888888888888	517
15	518	K136Q_I_02.czi	\\hih-fileserver.neurologie.uni-tuebingen.de\HIH\Public\Jorge\Immunofluorescence\Exp. 267\Apotome\72h	14	0.7451675195596819	2.0	1.1601886205085206	11.449747468305832	0.9333333333333333	518
15	519	K136Q_I_02.czi	\\hih-fileserver.neurologie.uni-tuebingen.de\HIH\Public\Jorge\Immunofluorescence\Exp. 267\Apotome\72h	33	0.8770537643112254	2.8284271247461903	1.460607818677498	19.071067811865476	1.0	519
15	520	K136Q_I_02.czi	\\hih-fileserver.neurologie.uni-tuebingen.de\HIH\Public\Jorge\Immunofluorescence\Exp. 267\Apotome\72h	1	0.0	1.0	1.0	0.0	1.0	520
15	521	K136Q_I_02.czi	\\hih-fileserver.neurologie.uni-tuebingen.de\HIH\Public\Jorge\Immunofluorescence\Exp. 267\Apotome\72h	8	0.31830988618379075	1.4142135623730951	1.1035533905932737	5.656854249492381	1.0	521
15	522	K136Q_I_02.czi	\\hih-fileserver.neurologie.uni-tuebingen.de\HIH\Public\Jorge\Immunofluorescence\Exp. 267\Apotome\72h	26	0.9174808125931033	2.8284271247461903	1.3898293428504407	17.31370849898476	0.896551724137931	522
15	523	K136Q_I_02.czi	\\hih-fileserver.neurologie.uni-tuebingen.de\HIH\Public\Jorge\Immunofluorescence\Exp. 267\Apotome\72h	23	0.874639239426374	2.23606797749979	1.2922325805103636	15.899494936611665	0.9583333333333334	523
15	524	K136Q_I_02.czi	\\hih-fileserver.neurologie.uni-tuebingen.de\HIH\Public\Jorge\Immunofluorescence\Exp. 267\Apotome\72h	21	0.8332225510441278	2.23606797749979	1.2887854810593324	14.828427124746192	0.9130434782608695	524
15	525	K136Q_I_02.czi	\\hih-fileserver.neurologie.uni-tuebingen.de\HIH\Public\Jorge\Immunofluorescence\Exp. 267\Apotome\72h	10	0.5360068056629818	2.0	1.1	8.207106781186548	0.9090909090909091	525
15	526	K136Q_I_02.czi	\\hih-fileserver.neurologie.uni-tuebingen.de\HIH\Public\Jorge\Immunofluorescence\Exp. 267\Apotome\72h	90	1.1862062617703208	4.47213595499958	2.007817691175556	36.62741699796952	0.8823529411764706	526
15	527	K136Q_I_02.czi	\\hih-fileserver.neurologie.uni-tuebingen.de\HIH\Public\Jorge\Immunofluorescence\Exp. 267\Apotome\72h	21	0.860714043705195	2.0	1.2693740118805894	15.071067811865476	0.9545454545454546	527
15	528	K136Q_I_02.czi	\\hih-fileserver.neurologie.uni-tuebingen.de\HIH\Public\Jorge\Immunofluorescence\Exp. 267\Apotome\72h	22	1.0286950145526101	2.0	1.2116751931587446	16.863961030678926	0.8461538461538461	528
15	529	K136Q_I_02.czi	\\hih-fileserver.neurologie.uni-tuebingen.de\HIH\Public\Jorge\Immunofluorescence\Exp. 267\Apotome\72h	14	0.8233657959359779	2.0	1.1306019374818708	12.035533905932738	0.9333333333333333	529
15	530	K136Q_I_02.czi	\\hih-fileserver.neurologie.uni-tuebingen.de\HIH\Public\Jorge\Immunofluorescence\Exp. 267\Apotome\72h	30	1.0685868802038505	2.8284271247461903	1.357378311724612	20.071067811865476	0.8571428571428571	530
15	531	K136Q_I_02.czi	\\hih-fileserver.neurologie.uni-tuebingen.de\HIH\Public\Jorge\Immunofluorescence\Exp. 267\Apotome\72h	47	1.2095467823914492	2.8284271247461903	1.4712958007654489	26.727922061357855	0.8392857142857143	531
15	532	K136Q_I_02.czi	\\hih-fileserver.neurologie.uni-tuebingen.de\HIH\Public\Jorge\Immunofluorescence\Exp. 267\Apotome\72h	2	0.0	1.0	1.0	0.0	1.0	532
15	533	K136Q_I_02.czi	\\hih-fileserver.neurologie.uni-tuebingen.de\HIH\Public\Jorge\Immunofluorescence\Exp. 267\Apotome\72h	100	1.1224238146986292	4.47213595499958	2.040595528859249	37.55634918610404	0.9174311926605505	533
15	534	K136Q_I_02.czi	\\hih-fileserver.neurologie.uni-tuebingen.de\HIH\Public\Jorge\Immunofluorescence\Exp. 267\Apotome\72h	43	0.9073204374714491	3.1622776601683795	1.6135871653025569	22.14213562373095	0.9555555555555556	534
15	535	K136Q_I_02.czi	\\hih-fileserver.neurologie.uni-tuebingen.de\HIH\Public\Jorge\Immunofluorescence\Exp. 267\Apotome\72h	31	0.991873933505663	2.23606797749979	1.3589996840158696	19.65685424949238	0.8857142857142857	535
15	536	K136Q_I_02.czi	\\hih-fileserver.neurologie.uni-tuebingen.de\HIH\Public\Jorge\Immunofluorescence\Exp. 267\Apotome\72h	25	0.8650532769653659	2.8284271247461903	1.3794112549695428	16.485281374238568	0.9259259259259259	536
15	537	K136Q_I_02.czi	\\hih-fileserver.neurologie.uni-tuebingen.de\HIH\Public\Jorge\Immunofluorescence\Exp. 267\Apotome\72h	9	0.6007314423370599	1.4142135623730951	1.0460237291525663	8.242640687119286	0.9	537
15	538	K136Q_I_02.czi	\\hih-fileserver.neurologie.uni-tuebingen.de\HIH\Public\Jorge\Immunofluorescence\Exp. 267\Apotome\72h	13	0.9174808125931033	1.4142135623730951	1.0318625817210074	12.242640687119284	0.8666666666666667	538
15	539	K136Q_I_02.czi	\\hih-fileserver.neurologie.uni-tuebingen.de\HIH\Public\Jorge\Immunofluorescence\Exp. 267\Apotome\72h	69	1.2537004013990811	3.605551275463989	1.674161380081653	32.970562748477136	0.8625	539
15	540	K136Q_I_02.czi	\\hih-fileserver.neurologie.uni-tuebingen.de\HIH\Public\Jorge\Immunofluorescence\Exp. 267\Apotome\72h	33	0.9549052999650604	2.23606797749979	1.3820514808821525	19.899494936611664	0.9166666666666666	540
15	541	K136Q_I_02.czi	\\hih-fileserver.neurologie.uni-tuebingen.de\HIH\Public\Jorge\Immunofluorescence\Exp. 267\Apotome\72h	14	0.7723689972905055	2.0	1.2020305089104422	11.65685424949238	0.9333333333333333	541
15	542	K136Q_I_02.czi	\\hih-fileserver.neurologie.uni-tuebingen.de\HIH\Public\Jorge\Immunofluorescence\Exp. 267\Apotome\72h	53	1.1891273546734715	3.1622776601683795	1.5753080354909013	28.14213562373095	0.8412698412698413	542
15	543	K136Q_I_02.czi	\\hih-fileserver.neurologie.uni-tuebingen.de\HIH\Public\Jorge\Immunofluorescence\Exp. 267\Apotome\72h	22	0.7337506369818236	2.8284271247461903	1.366866718721158	14.242640687119284	1.0	543
15	544	K136Q_I_02.czi	\\hih-fileserver.neurologie.uni-tuebingen.de\HIH\Public\Jorge\Immunofluorescence\Exp. 267\Apotome\72h	3	0.309207662451413	1.0	1.0	3.414213562373095	1.0	544
15	545	K136Q_I_02.czi	\\hih-fileserver.neurologie.uni-tuebingen.de\HIH\Public\Jorge\Immunofluorescence\Exp. 267\Apotome\72h	10	0.6202357696493015	2.0	1.1414213562373097	8.82842712474619	1.0	545
15	546	K136Q_I_02.czi	\\hih-fileserver.neurologie.uni-tuebingen.de\HIH\Public\Jorge\Immunofluorescence\Exp. 267\Apotome\72h	25	0.804668100272264	2.0	1.1959797974644666	15.899494936611665	0.8333333333333334	546
15	547	K136Q_I_02.czi	\\hih-fileserver.neurologie.uni-tuebingen.de\HIH\Public\Jorge\Immunofluorescence\Exp. 267\Apotome\72h	147	1.3370852497850412	5.385164807134504	2.298455122644566	49.698484809834994	0.875	547
15	548	K136Q_I_02.czi	\\hih-fileserver.neurologie.uni-tuebingen.de\HIH\Public\Jorge\Immunofluorescence\Exp. 267\Apotome\72h	113	1.4178325687477333	4.242640687119285	1.9401246913395447	44.87005768508881	0.8625954198473282	548
15	549	K136Q_I_02.czi	\\hih-fileserver.neurologie.uni-tuebingen.de\HIH\Public\Jorge\Immunofluorescence\Exp. 267\Apotome\72h	18	0.7553352735627664	2.0	1.2587141249717988	13.071067811865476	0.9473684210526315	549
15	550	K136Q_I_02.czi	\\hih-fileserver.neurologie.uni-tuebingen.de\HIH\Public\Jorge\Immunofluorescence\Exp. 267\Apotome\72h	40	1.0276603664643293	2.8284271247461903	1.499483244018057	22.727922061357855	0.9090909090909091	550
15	551	K136Q_I_02.czi	\\hih-fileserver.neurologie.uni-tuebingen.de\HIH\Public\Jorge\Immunofluorescence\Exp. 267\Apotome\72h	35	1.0094741009443566	2.8284271247461903	1.410618025474607	21.071067811865476	0.9459459459459459	551
15	552	K136Q_I_02.czi	\\hih-fileserver.neurologie.uni-tuebingen.de\HIH\Public\Jorge\Immunofluorescence\Exp. 267\Apotome\72h	10	0.705274575434676	1.0	1.0	9.414213562373096	0.9090909090909091	552
15	553	K136Q_I_02.czi	\\hih-fileserver.neurologie.uni-tuebingen.de\HIH\Public\Jorge\Immunofluorescence\Exp. 267\Apotome\72h	57	1.0155359376235245	3.605551275463989	1.7108269337830537	26.970562748477143	0.9047619047619048	553
15	554	K136Q_I_02.czi	\\hih-fileserver.neurologie.uni-tuebingen.de\HIH\Public\Jorge\Immunofluorescence\Exp. 267\Apotome\72h	24	1.0137343089437887	2.0	1.252961158827728	17.48528137423857	0.8275862068965517	554
15	555	K136Q_I_02.czi	\\hih-fileserver.neurologie.uni-tuebingen.de\HIH\Public\Jorge\Immunofluorescence\Exp. 267\Apotome\72h	11	0.6411587049406146	2.0	1.128564869306645	9.414213562373096	1.0	555
15	556	K136Q_I_02.czi	\\hih-fileserver.neurologie.uni-tuebingen.de\HIH\Public\Jorge\Immunofluorescence\Exp. 267\Apotome\72h	10	0.5360068056629818	1.0	1.0	8.207106781186548	0.7142857142857143	556
15	557	K136Q_I_02.czi	\\hih-fileserver.neurologie.uni-tuebingen.de\HIH\Public\Jorge\Immunofluorescence\Exp. 267\Apotome\72h	67	1.0618007745579203	3.605551275463989	1.7734645286768997	29.899494936611667	0.9178082191780822	557
15	558	K136Q_I_02.czi	\\hih-fileserver.neurologie.uni-tuebingen.de\HIH\Public\Jorge\Immunofluorescence\Exp. 267\Apotome\72h	37	1.1278211106849239	2.8284271247461903	1.3791482470568546	22.899494936611664	0.8043478260869565	558
15	559	K136Q_I_02.czi	\\hih-fileserver.neurologie.uni-tuebingen.de\HIH\Public\Jorge\Immunofluorescence\Exp. 267\Apotome\72h	18	0.9767574827809956	2.0	1.1801467048399603	14.863961030678926	0.9	559
15	560	K136Q_I_02.czi	\\hih-fileserver.neurologie.uni-tuebingen.de\HIH\Public\Jorge\Immunofluorescence\Exp. 267\Apotome\72h	16	0.7752947120616269	2.0	1.1919417382415922	12.48528137423857	0.9411764705882353	560
15	561	K136Q_I_02.czi	\\hih-fileserver.neurologie.uni-tuebingen.de\HIH\Public\Jorge\Immunofluorescence\Exp. 267\Apotome\72h	2	0.0	1.0	1.0	0.0	1.0	561
15	562	K136Q_I_02.czi	\\hih-fileserver.neurologie.uni-tuebingen.de\HIH\Public\Jorge\Immunofluorescence\Exp. 267\Apotome\72h	21	0.860714043705195	2.23606797749979	1.2806153441424843	15.071067811865476	0.9545454545454546	562
15	563	K136Q_I_02.czi	\\hih-fileserver.neurologie.uni-tuebingen.de\HIH\Public\Jorge\Immunofluorescence\Exp. 267\Apotome\72h	75	1.136490309811898	3.605551275463989	1.8098901385920185	32.72792206135785	0.9036144578313253	563
15	564	K136Q_I_02.czi	\\hih-fileserver.neurologie.uni-tuebingen.de\HIH\Public\Jorge\Immunofluorescence\Exp. 267\Apotome\72h	14	0.6966924787727198	2.0	1.18977530353517	11.071067811865476	1.0	564
15	565	K136Q_I_02.czi	\\hih-fileserver.neurologie.uni-tuebingen.de\HIH\Public\Jorge\Immunofluorescence\Exp. 267\Apotome\72h	11	0.6411587049406146	2.0	1.128564869306645	9.414213562373096	1.0	565
15	566	K136Q_I_02.czi	\\hih-fileserver.neurologie.uni-tuebingen.de\HIH\Public\Jorge\Immunofluorescence\Exp. 267\Apotome\72h	1	0.0	1.0	1.0	0.0	1.0	566
15	567	K136Q_I_02.czi	\\hih-fileserver.neurologie.uni-tuebingen.de\HIH\Public\Jorge\Immunofluorescence\Exp. 267\Apotome\72h	109	1.19069080932112	5.0	2.1037565443768242	40.384776310850235	0.8934426229508197	567
15	568	K136Q_I_02.czi	\\hih-fileserver.neurologie.uni-tuebingen.de\HIH\Public\Jorge\Immunofluorescence\Exp. 267\Apotome\72h	44	0.9542907834480674	3.1622776601683795	1.5837457088126299	22.970562748477143	0.9565217391304348	568
15	569	K136Q_I_02.czi	\\hih-fileserver.neurologie.uni-tuebingen.de\HIH\Public\Jorge\Immunofluorescence\Exp. 267\Apotome\72h	24	0.8128078919015064	2.8284271247461903	1.3535533905932737	15.65685424949238	0.96	569
15	570	K136Q_I_02.czi	\\hih-fileserver.neurologie.uni-tuebingen.de\HIH\Public\Jorge\Immunofluorescence\Exp. 267\Apotome\72h	9	0.6260005113464743	1.4142135623730951	1.0460237291525663	8.414213562373096	0.9	570
15	571	K136Q_I_02.czi	\\hih-fileserver.neurologie.uni-tuebingen.de\HIH\Public\Jorge\Immunofluorescence\Exp. 267\Apotome\72h	33	1.1784744463032817	2.23606797749979	1.3017399190678227	22.106601717798213	0.825	571
15	572	K136Q_I_02.czi	\\hih-fileserver.neurologie.uni-tuebingen.de\HIH\Public\Jorge\Immunofluorescence\Exp. 267\Apotome\72h	31	0.9336378781377561	2.8284271247461903	1.3990848674713303	19.071067811865476	0.8857142857142857	572
15	573	K136Q_I_02.czi	\\hih-fileserver.neurologie.uni-tuebingen.de\HIH\Public\Jorge\Immunofluorescence\Exp. 267\Apotome\72h	17	0.7997667602429288	2.23606797749979	1.2289954251171864	13.071067811865474	0.8947368421052632	573
15	574	K136Q_I_02.czi	\\hih-fileserver.neurologie.uni-tuebingen.de\HIH\Public\Jorge\Immunofluorescence\Exp. 267\Apotome\72h	11	0.6411587049406146	2.0	1.128564869306645	9.414213562373096	1.0	574
15	575	K136Q_I_02.czi	\\hih-fileserver.neurologie.uni-tuebingen.de\HIH\Public\Jorge\Immunofluorescence\Exp. 267\Apotome\72h	18	0.8968063340888955	2.0	1.2126903958192328	14.242640687119284	0.9	575
15	576	K136Q_I_02.czi	\\hih-fileserver.neurologie.uni-tuebingen.de\HIH\Public\Jorge\Immunofluorescence\Exp. 267\Apotome\72h	21	0.9579382146098381	2.0	1.2414794196126417	15.899494936611665	0.875	576
15	577	K136Q_I_02.czi	\\hih-fileserver.neurologie.uni-tuebingen.de\HIH\Public\Jorge\Immunofluorescence\Exp. 267\Apotome\72h	3	0.309207662451413	1.0	1.0	3.414213562373095	1.0	577
15	578	K136Q_I_02.czi	\\hih-fileserver.neurologie.uni-tuebingen.de\HIH\Public\Jorge\Immunofluorescence\Exp. 267\Apotome\72h	86	1.133911238902493	4.0	1.878760194698345	35.00609665440988	0.8514851485148515	578
15	579	K136Q_I_02.czi	\\hih-fileserver.neurologie.uni-tuebingen.de\HIH\Public\Jorge\Immunofluorescence\Exp. 267\Apotome\72h	29	0.8554976133093813	2.8284271247461903	1.4246106378960262	17.65685424949238	0.9666666666666667	579
15	580	K136Q_I_02.czi	\\hih-fileserver.neurologie.uni-tuebingen.de\HIH\Public\Jorge\Immunofluorescence\Exp. 267\Apotome\72h	2	0.0	1.0	1.0	0.0	1.0	580
15	581	K136Q_I_02.czi	\\hih-fileserver.neurologie.uni-tuebingen.de\HIH\Public\Jorge\Immunofluorescence\Exp. 267\Apotome\72h	3	0.03865095780642663	1.0	1.0	1.2071067811865475	0.75	581
15	582	K136Q_I_02.czi	\\hih-fileserver.neurologie.uni-tuebingen.de\HIH\Public\Jorge\Immunofluorescence\Exp. 267\Apotome\72h	5	0.43153209248335733	1.0	1.0	5.207106781186548	1.0	582
15	583	K136Q_I_02.czi	\\hih-fileserver.neurologie.uni-tuebingen.de\HIH\Public\Jorge\Immunofluorescence\Exp. 267\Apotome\72h	39	1.0540106322711071	2.8284271247461903	1.5016696461115175	22.727922061357855	0.8863636363636364	583
15	584	K136Q_I_02.czi	\\hih-fileserver.neurologie.uni-tuebingen.de\HIH\Public\Jorge\Immunofluorescence\Exp. 267\Apotome\72h	9	0.6007314423370597	1.4142135623730951	1.0920474583051323	8.242640687119284	1.0	584
15	585	K136Q_I_02.czi	\\hih-fileserver.neurologie.uni-tuebingen.de\HIH\Public\Jorge\Immunofluorescence\Exp. 267\Apotome\72h	6	0.477464829275686	1.0	1.0	6.0	1.0	585
15	586	K136Q_I_02.czi	\\hih-fileserver.neurologie.uni-tuebingen.de\HIH\Public\Jorge\Immunofluorescence\Exp. 267\Apotome\72h	59	1.0998754086101872	3.605551275463989	1.6926585370467997	28.556349186104047	0.9076923076923077	586
15	587	K136Q_I_02.czi	\\hih-fileserver.neurologie.uni-tuebingen.de\HIH\Public\Jorge\Immunofluorescence\Exp. 267\Apotome\72h	106	1.1201485130315338	5.0	2.2015151545584652	38.62741699796952	0.905982905982906	587
15	588	K136Q_I_02.czi	\\hih-fileserver.neurologie.uni-tuebingen.de\HIH\Public\Jorge\Immunofluorescence\Exp. 267\Apotome\72h	35	1.0904111643833878	2.8284271247461903	1.3838893141102064	21.899494936611667	0.8536585365853658	588
15	589	K136Q_I_02.czi	\\hih-fileserver.neurologie.uni-tuebingen.de\HIH\Public\Jorge\Immunofluorescence\Exp. 267\Apotome\72h	34	0.9821890454338998	2.8284271247461903	1.419352364970115	20.485281374238568	0.8947368421052632	589
15	590	K136Q_I_02.czi	\\hih-fileserver.neurologie.uni-tuebingen.de\HIH\Public\Jorge\Immunofluorescence\Exp. 267\Apotome\72h	33	1.070654349486439	3.0	1.4263959942989537	21.071067811865476	0.9428571428571428	590
15	591	K136Q_I_02.czi	\\hih-fileserver.neurologie.uni-tuebingen.de\HIH\Public\Jorge\Immunofluorescence\Exp. 267\Apotome\72h	25	0.9923772314388823	2.0	1.2662741699796953	17.65685424949238	0.8620689655172413	591
15	592	K136Q_I_02.czi	\\hih-fileserver.neurologie.uni-tuebingen.de\HIH\Public\Jorge\Immunofluorescence\Exp. 267\Apotome\72h	14	0.6922274214835955	2.0	1.1306019374818708	11.035533905932738	0.875	592
15	593	K136Q_I_02.czi	\\hih-fileserver.neurologie.uni-tuebingen.de\HIH\Public\Jorge\Immunofluorescence\Exp. 267\Apotome\72h	25	0.9541800450968275	2.23606797749979	1.3182966931695261	17.31370849898476	0.8928571428571429	593
15	594	K136Q_I_02.czi	\\hih-fileserver.neurologie.uni-tuebingen.de\HIH\Public\Jorge\Immunofluorescence\Exp. 267\Apotome\72h	49	1.2332110704065369	3.0	1.5251044155915	27.556349186104047	0.8448275862068966	594
15	595	K136Q_I_02.czi	\\hih-fileserver.neurologie.uni-tuebingen.de\HIH\Public\Jorge\Immunofluorescence\Exp. 267\Apotome\72h	70	1.1744689902449479	4.0	1.7494173261858226	32.14213562373095	0.8974358974358975	595
15	596	K136Q_I_02.czi	\\hih-fileserver.neurologie.uni-tuebingen.de\HIH\Public\Jorge\Immunofluorescence\Exp. 267\Apotome\72h	163	1.5052532524858662	5.0990195135927845	2.187901644723278	55.52691193458118	0.8274111675126904	596
15	597	K136Q_I_02.czi	\\hih-fileserver.neurologie.uni-tuebingen.de\HIH\Public\Jorge\Immunofluorescence\Exp. 267\Apotome\72h	57	1.2054801358281846	3.1622776601683795	1.6085054594343107	29.384776310850235	0.8636363636363636	597
15	598	K136Q_I_02.czi	\\hih-fileserver.neurologie.uni-tuebingen.de\HIH\Public\Jorge\Immunofluorescence\Exp. 267\Apotome\72h	51	0.9094343013276854	3.605551275463989	1.7018247719299955	24.14213562373095	0.9444444444444444	598
15	599	K136Q_I_02.czi	\\hih-fileserver.neurologie.uni-tuebingen.de\HIH\Public\Jorge\Immunofluorescence\Exp. 267\Apotome\72h	37	0.977026752314005	3.0	1.4617947982089217	21.31370849898476	0.9024390243902439	599
15	600	K136Q_I_02.czi	\\hih-fileserver.neurologie.uni-tuebingen.de\HIH\Public\Jorge\Immunofluorescence\Exp. 267\Apotome\72h	15	0.7951500375806897	2.0	1.1885618083164127	12.242640687119284	0.9375	600
15	601	K136Q_I_02.czi	\\hih-fileserver.neurologie.uni-tuebingen.de\HIH\Public\Jorge\Immunofluorescence\Exp. 267\Apotome\72h	30	0.964759140742348	2.8284271247461903	1.3907116450579453	19.071067811865476	0.9375	601
15	602	K136Q_I_02.czi	\\hih-fileserver.neurologie.uni-tuebingen.de\HIH\Public\Jorge\Immunofluorescence\Exp. 267\Apotome\72h	89	1.3174015118103508	4.123105625617661	1.8499911133166542	38.38477631085023	0.8476190476190476	602
15	603	K136Q_I_02.czi	\\hih-fileserver.neurologie.uni-tuebingen.de\HIH\Public\Jorge\Immunofluorescence\Exp. 267\Apotome\72h	75	1.3597855368876275	3.1622776601683795	1.707003125770632	35.798989873223334	0.8522727272727273	603
15	604	K136Q_I_02.czi	\\hih-fileserver.neurologie.uni-tuebingen.de\HIH\Public\Jorge\Immunofluorescence\Exp. 267\Apotome\72h	22	0.958470740582306	2.23606797749979	1.2678601012269168	16.27817459305202	0.8461538461538461	604
15	605	K136Q_I_02.czi	\\hih-fileserver.neurologie.uni-tuebingen.de\HIH\Public\Jorge\Immunofluorescence\Exp. 267\Apotome\72h	7	0.5904919879238446	1.0	1.0	7.207106781186548	1.0	605
15	606	K136Q_I_02.czi	\\hih-fileserver.neurologie.uni-tuebingen.de\HIH\Public\Jorge\Immunofluorescence\Exp. 267\Apotome\72h	55	1.2257741345858058	3.1622776601683795	1.6259423777958506	29.106601717798213	0.859375	606
15	607	K136Q_I_02.czi	\\hih-fileserver.neurologie.uni-tuebingen.de\HIH\Public\Jorge\Immunofluorescence\Exp. 267\Apotome\72h	55	1.0603230927200746	3.1622776601683795	1.6760761834845912	27.071067811865476	0.9016393442622951	607
15	608	K136Q_I_02.czi	\\hih-fileserver.neurologie.uni-tuebingen.de\HIH\Public\Jorge\Immunofluorescence\Exp. 267\Apotome\72h	3	0.309207662451413	1.0	1.0	3.414213562373095	1.0	608
15	609	K136Q_I_02.czi	\\hih-fileserver.neurologie.uni-tuebingen.de\HIH\Public\Jorge\Immunofluorescence\Exp. 267\Apotome\72h	39	1.1488013659587581	2.8284271247461903	1.4337137091916998	23.727922061357855	0.8863636363636364	609
15	610	K136Q_I_02.czi	\\hih-fileserver.neurologie.uni-tuebingen.de\HIH\Public\Jorge\Immunofluorescence\Exp. 267\Apotome\72h	65	1.130287347927291	3.605551275463989	1.7066361352001103	30.384776310850235	0.9285714285714286	610
15	611	K136Q_I_02.czi	\\hih-fileserver.neurologie.uni-tuebingen.de\HIH\Public\Jorge\Immunofluorescence\Exp. 267\Apotome\72h	7	0.43799638819941455	1.0	1.0	6.207106781186548	0.875	611
15	612	K136Q_I_02.czi	\\hih-fileserver.neurologie.uni-tuebingen.de\HIH\Public\Jorge\Immunofluorescence\Exp. 267\Apotome\72h	12	0.6631455962162306	2.0	1.1666666666666667	10.0	1.0	612
15	613	K136Q_I_02.czi	\\hih-fileserver.neurologie.uni-tuebingen.de\HIH\Public\Jorge\Immunofluorescence\Exp. 267\Apotome\72h	9	0.5135799486995236	1.4142135623730951	1.0460237291525663	7.621320343559642	0.9	613
15	614	K136Q_I_02.czi	\\hih-fileserver.neurologie.uni-tuebingen.de\HIH\Public\Jorge\Immunofluorescence\Exp. 267\Apotome\72h	7	0.43799638819941455	1.0	1.0	6.207106781186548	0.875	614
15	615	K136Q_I_02.czi	\\hih-fileserver.neurologie.uni-tuebingen.de\HIH\Public\Jorge\Immunofluorescence\Exp. 267\Apotome\72h	9	0.5135799486995236	1.4142135623730951	1.0460237291525663	7.621320343559642	0.9	615
15	616	K136Q_I_02.czi	\\hih-fileserver.neurologie.uni-tuebingen.de\HIH\Public\Jorge\Immunofluorescence\Exp. 267\Apotome\72h	7	0.43799638819941455	1.0	1.0	6.207106781186548	0.875	616
15	617	K136Q_I_02.czi	\\hih-fileserver.neurologie.uni-tuebingen.de\HIH\Public\Jorge\Immunofluorescence\Exp. 267\Apotome\72h	58	0.9376575809744686	3.605551275463989	1.7848949249736568	26.14213562373095	1.0	617
15	618	K136Q_I_02.czi	\\hih-fileserver.neurologie.uni-tuebingen.de\HIH\Public\Jorge\Immunofluorescence\Exp. 267\Apotome\72h	78	1.4128291523187875	3.1622776601683795	1.679180500672001	37.21320343559643	0.8041237113402062	618
15	619	K136Q_I_02.czi	\\hih-fileserver.neurologie.uni-tuebingen.de\HIH\Public\Jorge\Immunofluorescence\Exp. 267\Apotome\72h	98	1.074987659781715	5.0	2.0991072471661747	36.384776310850235	0.9607843137254902	619
15	620	K136Q_I_02.czi	\\hih-fileserver.neurologie.uni-tuebingen.de\HIH\Public\Jorge\Immunofluorescence\Exp. 267\Apotome\72h	75	1.1414313856323328	4.123105625617661	1.8635204062267865	32.79898987322333	0.9259259259259259	620
15	621	K136Q_I_02.czi	\\hih-fileserver.neurologie.uni-tuebingen.de\HIH\Public\Jorge\Immunofluorescence\Exp. 267\Apotome\72h	171	1.7262685463734038	5.0	2.117905387245701	60.90559159102155	0.7844036697247706	621
15	622	K136Q_I_02.czi	\\hih-fileserver.neurologie.uni-tuebingen.de\HIH\Public\Jorge\Immunofluorescence\Exp. 267\Apotome\72h	14	0.7723689972905055	2.0	1.2020305089104422	11.65685424949238	0.9333333333333333	622
15	623	K136Q_I_02.czi	\\hih-fileserver.neurologie.uni-tuebingen.de\HIH\Public\Jorge\Immunofluorescence\Exp. 267\Apotome\72h	58	1.2265629637134596	3.0	1.5704553023056915	29.899494936611667	0.7945205479452054	623
15	624	K136Q_I_02.czi	\\hih-fileserver.neurologie.uni-tuebingen.de\HIH\Public\Jorge\Immunofluorescence\Exp. 267\Apotome\72h	64	1.0435758607735188	3.605551275463989	1.7514203741048378	28.97056274847714	0.927536231884058	624
15	625	K136Q_I_02.czi	\\hih-fileserver.neurologie.uni-tuebingen.de\HIH\Public\Jorge\Immunofluorescence\Exp. 267\Apotome\72h	41	0.9813025613076393	3.0	1.548795636490322	22.48528137423857	0.9534883720930233	625
15	626	K136Q_I_02.czi	\\hih-fileserver.neurologie.uni-tuebingen.de\HIH\Public\Jorge\Immunofluorescence\Exp. 267\Apotome\72h	78	1.9051468526522612	3.1622776601683795	1.4990698958317308	43.21320343559643	0.7647058823529411	626
15	627	K136Q_I_02.czi	\\hih-fileserver.neurologie.uni-tuebingen.de\HIH\Public\Jorge\Immunofluorescence\Exp. 267\Apotome\72h	32	0.9044616944459513	2.8284271247461903	1.4252405896597198	19.071067811865476	0.9696969696969697	627
15	628	K136Q_I_02.czi	\\hih-fileserver.neurologie.uni-tuebingen.de\HIH\Public\Jorge\Immunofluorescence\Exp. 267\Apotome\72h	49	0.9276229873542393	3.605551275463989	1.6959887727775769	23.899494936611667	0.9607843137254902	628
15	629	K136Q_I_02.czi	\\hih-fileserver.neurologie.uni-tuebingen.de\HIH\Public\Jorge\Immunofluorescence\Exp. 267\Apotome\72h	25	1.01983915266572	2.23606797749979	1.2922854315746104	17.899494936611664	0.8620689655172413	629
15	630	K136Q_I_02.czi	\\hih-fileserver.neurologie.uni-tuebingen.de\HIH\Public\Jorge\Immunofluorescence\Exp. 267\Apotome\72h	38	1.0981416077721629	2.23606797749979	1.3906254433318637	22.899494936611664	0.9047619047619048	630
15	631	K136Q_I_02.czi	\\hih-fileserver.neurologie.uni-tuebingen.de\HIH\Public\Jorge\Immunofluorescence\Exp. 267\Apotome\72h	26	1.0073806544421444	2.23606797749979	1.3219858035235095	18.14213562373095	0.896551724137931	631
15	632	K136Q_I_02.czi	\\hih-fileserver.neurologie.uni-tuebingen.de\HIH\Public\Jorge\Immunofluorescence\Exp. 267\Apotome\72h	52	1.315007779238926	2.8284271247461903	1.4666260215116043	29.31370849898476	0.8813559322033898	632
15	633	K136Q_I_02.czi	\\hih-fileserver.neurologie.uni-tuebingen.de\HIH\Public\Jorge\Immunofluorescence\Exp. 267\Apotome\72h	18	0.8245537665371013	2.0	1.2357022603955157	13.65685424949238	0.9	633
15	634	K136Q_I_02.czi	\\hih-fileserver.neurologie.uni-tuebingen.de\HIH\Public\Jorge\Immunofluorescence\Exp. 267\Apotome\72h	11	0.6411587049406146	2.0	1.128564869306645	9.414213562373096	1.0	634
15	635	K136Q_I_02.czi	\\hih-fileserver.neurologie.uni-tuebingen.de\HIH\Public\Jorge\Immunofluorescence\Exp. 267\Apotome\72h	21	0.7951054177322048	2.23606797749979	1.3003397994935841	14.48528137423857	0.9545454545454546	635
15	636	K136Q_I_02.czi	\\hih-fileserver.neurologie.uni-tuebingen.de\HIH\Public\Jorge\Immunofluorescence\Exp. 267\Apotome\72h	20	0.807125700680006	2.0	1.2914213562373096	14.242640687119284	0.9523809523809523	636
15	637	K136Q_I_02.czi	\\hih-fileserver.neurologie.uni-tuebingen.de\HIH\Public\Jorge\Immunofluorescence\Exp. 267\Apotome\72h	132	1.4541318828554382	4.123105625617661	1.9866066572541203	49.11269837220809	0.9361702127659575	637
15	638	K136Q_I_02.czi	\\hih-fileserver.neurologie.uni-tuebingen.de\HIH\Public\Jorge\Immunofluorescence\Exp. 267\Apotome\72h	51	1.0663556803239056	3.1622776601683795	1.6185593287878104	26.14213562373095	0.9272727272727272	638
15	639	K136Q_I_02.czi	\\hih-fileserver.neurologie.uni-tuebingen.de\HIH\Public\Jorge\Immunofluorescence\Exp. 267\Apotome\72h	6	0.477464829275686	1.0	1.0	6.0	1.0	639
15	640	K136Q_I_02.czi	\\hih-fileserver.neurologie.uni-tuebingen.de\HIH\Public\Jorge\Immunofluorescence\Exp. 267\Apotome\72h	15	0.7208777308044718	2.0	1.2161760458079525	11.65685424949238	0.9375	640
15	641	K136Q_I_02.czi	\\hih-fileserver.neurologie.uni-tuebingen.de\HIH\Public\Jorge\Immunofluorescence\Exp. 267\Apotome\72h	56	0.9532014603511509	3.605551275463989	1.7337068203820774	25.899494936611667	0.9655172413793104	641
15	642	K136Q_I_02.czi	\\hih-fileserver.neurologie.uni-tuebingen.de\HIH\Public\Jorge\Immunofluorescence\Exp. 267\Apotome\72h	39	1.0540106322711071	2.8284271247461903	1.474374899900082	22.727922061357855	0.8863636363636364	642
15	643	K136Q_I_02.czi	\\hih-fileserver.neurologie.uni-tuebingen.de\HIH\Public\Jorge\Immunofluorescence\Exp. 267\Apotome\72h	82	1.2437062837386832	3.605551275463989	1.7668703392108787	35.79898987322333	0.8913043478260869	643
15	644	K136Q_I_02.czi	\\hih-fileserver.neurologie.uni-tuebingen.de\HIH\Public\Jorge\Immunofluorescence\Exp. 267\Apotome\72h	44	0.9830150874606435	3.1622776601683795	1.611489532804338	23.31370849898476	0.9166666666666666	644
15	645	K136Q_I_02.czi	\\hih-fileserver.neurologie.uni-tuebingen.de\HIH\Public\Jorge\Immunofluorescence\Exp. 267\Apotome\72h	1	0.0	1.0	1.0	0.0	1.0	645
15	646	K136Q_I_02.czi	\\hih-fileserver.neurologie.uni-tuebingen.de\HIH\Public\Jorge\Immunofluorescence\Exp. 267\Apotome\72h	21	0.8607140437051948	2.23606797749979	1.2527207518745365	15.071067811865474	0.9545454545454546	646
15	647	K136Q_I_02.czi	\\hih-fileserver.neurologie.uni-tuebingen.de\HIH\Public\Jorge\Immunofluorescence\Exp. 267\Apotome\72h	6	0.5168631413744181	1.4142135623730951	1.0690355937288492	6.242640687119286	1.0	647
15	648	K136Q_I_02.czi	\\hih-fileserver.neurologie.uni-tuebingen.de\HIH\Public\Jorge\Immunofluorescence\Exp. 267\Apotome\72h	56	0.8689151219518187	3.605551275463989	1.8057171733723334	24.727922061357855	0.9824561403508771	648
15	649	K136Q_I_02.czi	\\hih-fileserver.neurologie.uni-tuebingen.de\HIH\Public\Jorge\Immunofluorescence\Exp. 267\Apotome\72h	28	0.9968074869363778	2.23606797749979	1.3431321024682512	18.72792206135786	0.9333333333333333	649
15	650	K136Q_I_02.czi	\\hih-fileserver.neurologie.uni-tuebingen.de\HIH\Public\Jorge\Immunofluorescence\Exp. 267\Apotome\72h	27	0.8009752564494129	2.8284271247461903	1.3994757205179384	16.485281374238568	1.0	650
15	651	K136Q_I_02.czi	\\hih-fileserver.neurologie.uni-tuebingen.de\HIH\Public\Jorge\Immunofluorescence\Exp. 267\Apotome\72h	129	1.1573138872479574	5.385164807134504	2.3108181113134694	43.31370849898476	0.9214285714285714	651
15	652	K136Q_I_02.czi	\\hih-fileserver.neurologie.uni-tuebingen.de\HIH\Public\Jorge\Immunofluorescence\Exp. 267\Apotome\72h	12	0.6957172405156791	1.4142135623730951	1.1035533905932737	10.242640687119284	1.0	652
15	653	K136Q_I_02.czi	\\hih-fileserver.neurologie.uni-tuebingen.de\HIH\Public\Jorge\Immunofluorescence\Exp. 267\Apotome\72h	47	1.0353031240276986	3.1622776601683795	1.5809337251289157	24.72792206135785	0.8867924528301887	653
15	654	K136Q_I_02.czi	\\hih-fileserver.neurologie.uni-tuebingen.de\HIH\Public\Jorge\Immunofluorescence\Exp. 267\Apotome\72h	38	1.0043260724583836	3.0	1.4742608534601085	21.899494936611667	0.926829268292683	654
15	655	K136Q_I_02.czi	\\hih-fileserver.neurologie.uni-tuebingen.de\HIH\Public\Jorge\Immunofluorescence\Exp. 267\Apotome\72h	49	1.1901585734613083	2.8284271247461903	1.516919351445906	27.071067811865476	0.8448275862068966	655
15	656	K136Q_I_02.czi	\\hih-fileserver.neurologie.uni-tuebingen.de\HIH\Public\Jorge\Immunofluorescence\Exp. 267\Apotome\72h	23	0.8481473654624414	2.0	1.3148974211790994	15.65685424949238	1.0	656
15	657	K136Q_I_02.czi	\\hih-fileserver.neurologie.uni-tuebingen.de\HIH\Public\Jorge\Immunofluorescence\Exp. 267\Apotome\72h	37	0.9025520958041242	3.0	1.5094686366548735	20.485281374238568	0.9736842105263158	657
15	658	K136Q_I_02.czi	\\hih-fileserver.neurologie.uni-tuebingen.de\HIH\Public\Jorge\Immunofluorescence\Exp. 267\Apotome\72h	24	1.0623324506934584	2.23606797749979	1.262797324556886	17.899494936611664	0.8888888888888888	658
15	659	K136Q_I_02.czi	\\hih-fileserver.neurologie.uni-tuebingen.de\HIH\Public\Jorge\Immunofluorescence\Exp. 267\Apotome\72h	25	0.9541800450968275	2.23606797749979	1.2948652356644499	17.31370849898476	0.9259259259259259	659
15	660	K136Q_I_02.czi	\\hih-fileserver.neurologie.uni-tuebingen.de\HIH\Public\Jorge\Immunofluorescence\Exp. 267\Apotome\72h	7	0.44302554974950126	1.4142135623730951	1.0591733660532994	6.242640687119286	0.7777777777777778	660
15	661	K136Q_I_02.czi	\\hih-fileserver.neurologie.uni-tuebingen.de\HIH\Public\Jorge\Immunofluorescence\Exp. 267\Apotome\72h	78	1.0159422915486487	4.47213595499958	1.9691040036524305	31.556349186104043	0.9176470588235294	661
15	662	K136Q_I_02.czi	\\hih-fileserver.neurologie.uni-tuebingen.de\HIH\Public\Jorge\Immunofluorescence\Exp. 267\Apotome\72h	33	0.931760361778047	2.8284271247461903	1.4409023174692288	19.65685424949238	0.9428571428571428	662
15	663	K136Q_I_02.czi	\\hih-fileserver.neurologie.uni-tuebingen.de\HIH\Public\Jorge\Immunofluorescence\Exp. 267\Apotome\72h	11	0.6411587049406146	2.0	1.128564869306645	9.414213562373096	1.0	663
15	664	K136Q_I_02.czi	\\hih-fileserver.neurologie.uni-tuebingen.de\HIH\Public\Jorge\Immunofluorescence\Exp. 267\Apotome\72h	96	1.1951240070301408	4.123105625617661	1.9523414753086825	37.970562748477136	0.9142857142857143	664
15	665	K136Q_I_02.czi	\\hih-fileserver.neurologie.uni-tuebingen.de\HIH\Public\Jorge\Immunofluorescence\Exp. 267\Apotome\72h	83	1.352317849034493	3.1622776601683795	1.707486995719824	37.55634918610404	0.8924731182795699	665
15	666	K136Q_I_02.czi	\\hih-fileserver.neurologie.uni-tuebingen.de\HIH\Public\Jorge\Immunofluorescence\Exp. 267\Apotome\72h	79	0.9985692823611987	4.47213595499958	1.9936936139717647	31.485281374238568	0.9294117647058824	666
15	667	K136Q_I_02.czi	\\hih-fileserver.neurologie.uni-tuebingen.de\HIH\Public\Jorge\Immunofluorescence\Exp. 267\Apotome\72h	4	0.2046241954335606	1.0	1.0	3.2071067811865475	0.8	667
15	668	K136Q_I_02.czi	\\hih-fileserver.neurologie.uni-tuebingen.de\HIH\Public\Jorge\Immunofluorescence\Exp. 267\Apotome\72h	13	0.7177571704566658	2.0	1.1406482403650915	10.82842712474619	1.0	668
15	669	K136Q_I_02.czi	\\hih-fileserver.neurologie.uni-tuebingen.de\HIH\Public\Jorge\Immunofluorescence\Exp. 267\Apotome\72h	24	0.9010971635055895	2.23606797749979	1.3143001569527106	16.485281374238568	0.9230769230769231	669
15	670	K136Q_I_02.czi	\\hih-fileserver.neurologie.uni-tuebingen.de\HIH\Public\Jorge\Immunofluorescence\Exp. 267\Apotome\72h	8	0.5468022991227088	1.4142135623730951	1.051776695296637	7.414213562373095	1.0	670
15	671	K136Q_I_02.czi	\\hih-fileserver.neurologie.uni-tuebingen.de\HIH\Public\Jorge\Immunofluorescence\Exp. 267\Apotome\72h	2	0.0	1.0	1.0	0.0	1.0	671
15	672	K136Q_I_02.czi	\\hih-fileserver.neurologie.uni-tuebingen.de\HIH\Public\Jorge\Immunofluorescence\Exp. 267\Apotome\72h	136	1.2854115669814583	5.385164807134504	2.275687340521145	46.8700576850888	0.8831168831168831	672
15	673	K136Q_I_02.czi	\\hih-fileserver.neurologie.uni-tuebingen.de\HIH\Public\Jorge\Immunofluorescence\Exp. 267\Apotome\72h	32	0.8497521827581119	2.8284271247461903	1.4640731111321976	18.485281374238568	0.9411764705882353	673
15	674	K136Q_I_02.czi	\\hih-fileserver.neurologie.uni-tuebingen.de\HIH\Public\Jorge\Immunofluorescence\Exp. 267\Apotome\72h	52	1.211995188417192	3.0	1.579825050691848	28.14213562373095	0.8253968253968254	674
15	675	K136Q_I_02.czi	\\hih-fileserver.neurologie.uni-tuebingen.de\HIH\Public\Jorge\Immunofluorescence\Exp. 267\Apotome\72h	63	1.1034462017329152	3.605551275463989	1.7616519141571259	29.556349186104043	0.9264705882352942	675
15	676	K136Q_I_02.czi	\\hih-fileserver.neurologie.uni-tuebingen.de\HIH\Public\Jorge\Immunofluorescence\Exp. 267\Apotome\72h	36	1.0435758607735193	2.8284271247461903	1.451793142183428	21.72792206135786	0.9473684210526315	676
15	677	K136Q_I_02.czi	\\hih-fileserver.neurologie.uni-tuebingen.de\HIH\Public\Jorge\Immunofluorescence\Exp. 267\Apotome\72h	54	1.0392813099061382	3.605551275463989	1.703170536172279	26.556349186104043	0.9	677
15	678	K136Q_I_02.czi	\\hih-fileserver.neurologie.uni-tuebingen.de\HIH\Public\Jorge\Immunofluorescence\Exp. 267\Apotome\72h	14	0.7723689972905055	2.0	1.1601886205085203	11.65685424949238	0.9333333333333333	678
15	679	K136Q_I_02.czi	\\hih-fileserver.neurologie.uni-tuebingen.de\HIH\Public\Jorge\Immunofluorescence\Exp. 267\Apotome\72h	46	1.0371522229313344	3.0	1.5633659708364411	24.485281374238568	0.9387755102040817	679
15	680	K136Q_I_02.czi	\\hih-fileserver.neurologie.uni-tuebingen.de\HIH\Public\Jorge\Immunofluorescence\Exp. 267\Apotome\72h	15	0.7208777308044718	2.0	1.1771236166328254	11.65685424949238	1.0	680
15	681	K136Q_I_02.czi	\\hih-fileserver.neurologie.uni-tuebingen.de\HIH\Public\Jorge\Immunofluorescence\Exp. 267\Apotome\72h	132	1.6090688309297905	4.47213595499958	2.0122996138989313	51.66295090390226	0.7904191616766467	681
15	682	K136Q_I_02.czi	\\hih-fileserver.neurologie.uni-tuebingen.de\HIH\Public\Jorge\Immunofluorescence\Exp. 267\Apotome\72h	33	0.8240021166139271	2.8284271247461903	1.4982635970750522	18.48528137423857	0.9705882352941176	682
15	683	K136Q_I_02.czi	\\hih-fileserver.neurologie.uni-tuebingen.de\HIH\Public\Jorge\Immunofluorescence\Exp. 267\Apotome\72h	72	1.0203983002121377	4.0	1.8463391681778545	30.384776310850235	0.935064935064935	683
15	684	K136Q_I_02.czi	\\hih-fileserver.neurologie.uni-tuebingen.de\HIH\Public\Jorge\Immunofluorescence\Exp. 267\Apotome\72h	8	0.5468022991227088	1.4142135623730951	1.051776695296637	7.414213562373095	1.0	684
15	685	K136Q_I_02.czi	\\hih-fileserver.neurologie.uni-tuebingen.de\HIH\Public\Jorge\Immunofluorescence\Exp. 267\Apotome\72h	28	1.0151553352213951	2.23606797749979	1.3199077617585053	18.899494936611667	0.875	685
15	686	K136Q_I_02.czi	\\hih-fileserver.neurologie.uni-tuebingen.de\HIH\Public\Jorge\Immunofluorescence\Exp. 267\Apotome\72h	24	0.8128078919015064	2.8284271247461903	1.377961158827728	15.65685424949238	0.96	686
15	687	K136Q_I_02.czi	\\hih-fileserver.neurologie.uni-tuebingen.de\HIH\Public\Jorge\Immunofluorescence\Exp. 267\Apotome\72h	64	0.9847460905889687	4.123105625617661	1.8601497549142474	28.14213562373095	0.927536231884058	687
15	688	K136Q_I_02.czi	\\hih-fileserver.neurologie.uni-tuebingen.de\HIH\Public\Jorge\Immunofluorescence\Exp. 267\Apotome\72h	45	0.981281449967029	3.1622776601683795	1.6121450170706295	23.556349186104043	0.9	688
15	689	K136Q_I_02.czi	\\hih-fileserver.neurologie.uni-tuebingen.de\HIH\Public\Jorge\Immunofluorescence\Exp. 267\Apotome\72h	10	0.5360068056629818	1.4142135623730951	1.0414213562373096	8.207106781186548	0.9090909090909091	689
15	690	K136Q_I_02.czi	\\hih-fileserver.neurologie.uni-tuebingen.de\HIH\Public\Jorge\Immunofluorescence\Exp. 267\Apotome\72h	24	0.9010971635055895	2.23606797749979	1.3044639912235525	16.485281374238568	0.9230769230769231	690
15	691	K136Q_I_02.czi	\\hih-fileserver.neurologie.uni-tuebingen.de\HIH\Public\Jorge\Immunofluorescence\Exp. 267\Apotome\72h	4	0.09691183900770337	1.0	1.0	2.2071067811865475	0.8	691
15	692	K136Q_I_02.czi	\\hih-fileserver.neurologie.uni-tuebingen.de\HIH\Public\Jorge\Immunofluorescence\Exp. 267\Apotome\72h	54	1.167106477735074	3.1622776601683795	1.5452253796414153	28.14213562373095	0.9152542372881356	692
15	693	K136Q_I_02.czi	\\hih-fileserver.neurologie.uni-tuebingen.de\HIH\Public\Jorge\Immunofluorescence\Exp. 267\Apotome\72h	70	1.2486855222105597	4.0	1.7330018185865257	33.14213562373095	0.8536585365853658	693
15	694	K136Q_I_02.czi	\\hih-fileserver.neurologie.uni-tuebingen.de\HIH\Public\Jorge\Immunofluorescence\Exp. 267\Apotome\72h	10	0.6202357696493015	2.0	1.1414213562373097	8.82842712474619	1.0	694
15	695	K136Q_I_02.czi	\\hih-fileserver.neurologie.uni-tuebingen.de\HIH\Public\Jorge\Immunofluorescence\Exp. 267\Apotome\72h	9	0.5658842421045168	2.0	1.1111111111111112	8.0	1.0	695
15	696	K136Q_I_02.czi	\\hih-fileserver.neurologie.uni-tuebingen.de\HIH\Public\Jorge\Immunofluorescence\Exp. 267\Apotome\72h	27	0.8835000417563218	2.23606797749979	1.3558406988559641	17.31370849898476	0.9310344827586207	696
15	697	K136Q_I_02.czi	\\hih-fileserver.neurologie.uni-tuebingen.de\HIH\Public\Jorge\Immunofluorescence\Exp. 267\Apotome\72h	23	0.8481473654624414	2.0	1.3148974211790994	15.65685424949238	1.0	697
15	698	K136Q_I_02.czi	\\hih-fileserver.neurologie.uni-tuebingen.de\HIH\Public\Jorge\Immunofluorescence\Exp. 267\Apotome\72h	31	0.85428710420911	2.8284271247461903	1.4559859004552083	18.242640687119284	0.96875	698
15	699	K136Q_I_02.czi	\\hih-fileserver.neurologie.uni-tuebingen.de\HIH\Public\Jorge\Immunofluorescence\Exp. 267\Apotome\72h	29	1.222443422800099	2.23606797749979	1.2662534259220122	21.106601717798213	0.8285714285714286	699
15	700	K136Q_I_02.czi	\\hih-fileserver.neurologie.uni-tuebingen.de\HIH\Public\Jorge\Immunofluorescence\Exp. 267\Apotome\72h	2	0.0	1.0	1.0	0.0	1.0	700
15	701	K136Q_I_02.czi	\\hih-fileserver.neurologie.uni-tuebingen.de\HIH\Public\Jorge\Immunofluorescence\Exp. 267\Apotome\72h	50	1.4132637413220996	2.8284271247461903	1.4573135855618988	29.798989873223334	0.847457627118644	701
15	702	K136Q_I_02.czi	\\hih-fileserver.neurologie.uni-tuebingen.de\HIH\Public\Jorge\Immunofluorescence\Exp. 267\Apotome\72h	12	0.8381959377836082	1.4142135623730951	1.0690355937288492	11.242640687119284	0.8571428571428571	702
15	703	K136Q_I_02.czi	\\hih-fileserver.neurologie.uni-tuebingen.de\HIH\Public\Jorge\Immunofluorescence\Exp. 267\Apotome\72h	27	0.8589101734761474	2.8284271247461903	1.4058302714532647	17.071067811865476	0.9310344827586207	703
15	704	K136Q_I_02.czi	\\hih-fileserver.neurologie.uni-tuebingen.de\HIH\Public\Jorge\Immunofluorescence\Exp. 267\Apotome\72h	19	0.8250768661603204	2.0	1.2541277434076943	14.035533905932738	0.95	704
15	705	K136Q_I_02.czi	\\hih-fileserver.neurologie.uni-tuebingen.de\HIH\Public\Jorge\Immunofluorescence\Exp. 267\Apotome\72h	42	0.9579382146098382	3.0	1.5455913013922928	22.48528137423857	0.9767441860465116	705
15	706	K136Q_I_02.czi	\\hih-fileserver.neurologie.uni-tuebingen.de\HIH\Public\Jorge\Immunofluorescence\Exp. 267\Apotome\72h	42	1.0085007765762406	3.0	1.5241747552824914	23.071067811865476	0.8936170212765957	706
15	707	K136Q_I_02.czi	\\hih-fileserver.neurologie.uni-tuebingen.de\HIH\Public\Jorge\Immunofluorescence\Exp. 267\Apotome\72h	30	1.4505587436243994	2.0	1.1852116395368015	23.384776310850235	0.8571428571428571	707
15	708	K136Q_I_02.czi	\\hih-fileserver.neurologie.uni-tuebingen.de\HIH\Public\Jorge\Immunofluorescence\Exp. 267\Apotome\72h	83	1.057629546088707	4.47213595499958	1.9791108815587801	33.21320343559643	0.9222222222222223	708
15	709	K136Q_I_02.czi	\\hih-fileserver.neurologie.uni-tuebingen.de\HIH\Public\Jorge\Immunofluorescence\Exp. 267\Apotome\72h	22	0.9143955684912093	2.23606797749979	1.2974183530393206	15.899494936611665	0.88	709
15	710	K136Q_I_02.czi	\\hih-fileserver.neurologie.uni-tuebingen.de\HIH\Public\Jorge\Immunofluorescence\Exp. 267\Apotome\72h	11	0.6746348998939921	1.4142135623730951	1.112967335192662	9.65685424949238	1.0	710
15	711	K136Q_I_02.czi	\\hih-fileserver.neurologie.uni-tuebingen.de\HIH\Public\Jorge\Immunofluorescence\Exp. 267\Apotome\72h	43	1.1159616775402201	2.8284271247461903	1.470125528795862	24.556349186104043	0.8958333333333334	711
15	712	K136Q_I_02.czi	\\hih-fileserver.neurologie.uni-tuebingen.de\HIH\Public\Jorge\Immunofluorescence\Exp. 267\Apotome\72h	20	0.954109768835464	2.0	1.203553390593274	15.48528137423857	0.8333333333333334	712
15	713	K136Q_I_02.czi	\\hih-fileserver.neurologie.uni-tuebingen.de\HIH\Public\Jorge\Immunofluorescence\Exp. 267\Apotome\72h	15	0.7730191561285324	2.0	1.1771236166328254	12.071067811865474	0.8823529411764706	713
15	714	K136Q_I_02.czi	\\hih-fileserver.neurologie.uni-tuebingen.de\HIH\Public\Jorge\Immunofluorescence\Exp. 267\Apotome\72h	24	0.8128078919015064	2.8284271247461903	1.377961158827728	15.65685424949238	0.96	714
15	715	K136Q_I_02.czi	\\hih-fileserver.neurologie.uni-tuebingen.de\HIH\Public\Jorge\Immunofluorescence\Exp. 267\Apotome\72h	6	0.477464829275686	1.0	1.0	6.0	1.0	715
15	716	K136Q_I_02.czi	\\hih-fileserver.neurologie.uni-tuebingen.de\HIH\Public\Jorge\Immunofluorescence\Exp. 267\Apotome\72h	10	0.5914767815405999	1.4142135623730951	1.0414213562373096	8.621320343559642	0.8333333333333334	716
15	717	K136Q_I_02.czi	\\hih-fileserver.neurologie.uni-tuebingen.de\HIH\Public\Jorge\Immunofluorescence\Exp. 267\Apotome\72h	54	1.130100837716781	3.1622776601683795	1.6277082264501006	27.692388155425117	0.8852459016393442	717
15	718	K136Q_I_02.czi	\\hih-fileserver.neurologie.uni-tuebingen.de\HIH\Public\Jorge\Immunofluorescence\Exp. 267\Apotome\72h	147	1.2067011822180609	5.0	2.3319405315628243	47.21320343559643	0.901840490797546	718
15	719	K136Q_I_02.czi	\\hih-fileserver.neurologie.uni-tuebingen.de\HIH\Public\Jorge\Immunofluorescence\Exp. 267\Apotome\72h	8	0.5468022991227088	1.4142135623730951	1.051776695296637	7.414213562373095	1.0	719
15	720	K136Q_I_02.czi	\\hih-fileserver.neurologie.uni-tuebingen.de\HIH\Public\Jorge\Immunofluorescence\Exp. 267\Apotome\72h	40	1.3381463544752994	2.23606797749979	1.3477065487214202	25.935028842544405	0.851063829787234	720
15	721	K136Q_I_02.czi	\\hih-fileserver.neurologie.uni-tuebingen.de\HIH\Public\Jorge\Immunofluorescence\Exp. 267\Apotome\72h	68	1.0461860572850095	4.123105625617661	1.8093193586736314	29.899494936611664	0.9315068493150684	721
15	722	K136Q_I_02.czi	\\hih-fileserver.neurologie.uni-tuebingen.de\HIH\Public\Jorge\Immunofluorescence\Exp. 267\Apotome\72h	69	1.0939916097843438	4.123105625617661	1.842005382897939	30.798989873223327	0.8961038961038961	722
15	723	K136Q_I_02.czi	\\hih-fileserver.neurologie.uni-tuebingen.de\HIH\Public\Jorge\Immunofluorescence\Exp. 267\Apotome\72h	4	0.3183098861837907	1.0	1.0	4.0	1.0	723
15	724	K136Q_I_02.czi	\\hih-fileserver.neurologie.uni-tuebingen.de\HIH\Public\Jorge\Immunofluorescence\Exp. 267\Apotome\72h	1	0.0	1.0	1.0	0.0	1.0	724
15	725	K136Q_I_02.czi	\\hih-fileserver.neurologie.uni-tuebingen.de\HIH\Public\Jorge\Immunofluorescence\Exp. 267\Apotome\72h	96	1.3914344810313581	4.0	1.8304056516820484	40.970562748477136	0.8807339449541285	725
15	726	K136Q_I_02.czi	\\hih-fileserver.neurologie.uni-tuebingen.de\HIH\Public\Jorge\Immunofluorescence\Exp. 267\Apotome\72h	16	0.6758228726291923	2.0	1.2285533905932737	11.65685424949238	1.0	726
15	727	K136Q_I_02.czi	\\hih-fileserver.neurologie.uni-tuebingen.de\HIH\Public\Jorge\Immunofluorescence\Exp. 267\Apotome\72h	9	0.7836384171496399	1.0	1.0	9.414213562373096	0.8181818181818182	727
15	728	K136Q_I_02.czi	\\hih-fileserver.neurologie.uni-tuebingen.de\HIH\Public\Jorge\Immunofluorescence\Exp. 267\Apotome\72h	61	1.1852455683809242	3.605551275463989	1.6947352427222406	30.14213562373095	0.8714285714285714	728
15	729	K136Q_I_02.czi	\\hih-fileserver.neurologie.uni-tuebingen.de\HIH\Public\Jorge\Immunofluorescence\Exp. 267\Apotome\72h	12	0.9662739451606657	1.4142135623730951	1.0690355937288494	12.071067811865476	0.8571428571428571	729
15	730	K136Q_I_02.czi	\\hih-fileserver.neurologie.uni-tuebingen.de\HIH\Public\Jorge\Immunofluorescence\Exp. 267\Apotome\72h	2	0.0	1.0	1.0	0.0	1.0	730
15	731	K136Q_I_02.czi	\\hih-fileserver.neurologie.uni-tuebingen.de\HIH\Public\Jorge\Immunofluorescence\Exp. 267\Apotome\72h	20	0.9037497458904548	2.0	1.262132034355964	15.071067811865476	0.8695652173913043	731
15	732	K136Q_I_02.czi	\\hih-fileserver.neurologie.uni-tuebingen.de\HIH\Public\Jorge\Immunofluorescence\Exp. 267\Apotome\72h	20	0.9037497458904548	2.0	1.262132034355964	15.071067811865476	0.9523809523809523	732
15	733	K136Q_I_02.czi	\\hih-fileserver.neurologie.uni-tuebingen.de\HIH\Public\Jorge\Immunofluorescence\Exp. 267\Apotome\72h	9	0.5135799486995236	1.4142135623730951	1.0460237291525663	7.621320343559642	0.9	733
15	734	K136Q_I_02.czi	\\hih-fileserver.neurologie.uni-tuebingen.de\HIH\Public\Jorge\Immunofluorescence\Exp. 267\Apotome\72h	41	1.2437062837386834	2.8284271247461903	1.3865936477129348	25.31370849898476	0.8541666666666666	734
15	735	K136Q_I_02.czi	\\hih-fileserver.neurologie.uni-tuebingen.de\HIH\Public\Jorge\Immunofluorescence\Exp. 267\Apotome\72h	11	0.6746348998939921	1.4142135623730951	1.112967335192662	9.65685424949238	1.0	735
15	736	K136Q_I_02.czi	\\hih-fileserver.neurologie.uni-tuebingen.de\HIH\Public\Jorge\Immunofluorescence\Exp. 267\Apotome\72h	8	0.5468022991227088	1.4142135623730951	1.051776695296637	7.414213562373095	1.0	736
15	737	K136Q_I_02.czi	\\hih-fileserver.neurologie.uni-tuebingen.de\HIH\Public\Jorge\Immunofluorescence\Exp. 267\Apotome\72h	25	1.1369739754479624	2.0	1.242842712474619	18.899494936611667	0.8064516129032258	737
15	738	K136Q_I_02.czi	\\hih-fileserver.neurologie.uni-tuebingen.de\HIH\Public\Jorge\Immunofluorescence\Exp. 267\Apotome\72h	16	0.6758228726291923	2.0	1.2285533905932737	11.65685424949238	1.0	738
15	739	K136Q_I_02.czi	\\hih-fileserver.neurologie.uni-tuebingen.de\HIH\Public\Jorge\Immunofluorescence\Exp. 267\Apotome\72h	24	0.9010971635055895	2.23606797749979	1.3044639912235527	16.485281374238568	0.9230769230769231	739
15	740	K136Q_I_02.czi	\\hih-fileserver.neurologie.uni-tuebingen.de\HIH\Public\Jorge\Immunofluorescence\Exp. 267\Apotome\72h	53	0.9883734722828588	3.1622776601683795	1.679483343705636	25.65685424949238	0.9298245614035088	740
15	741	K136Q_I_02.czi	\\hih-fileserver.neurologie.uni-tuebingen.de\HIH\Public\Jorge\Immunofluorescence\Exp. 267\Apotome\72h	45	1.0306922081713767	3.1622776601683795	1.5823578338474809	24.14213562373095	0.8823529411764706	741
15	742	K136Q_I_02.czi	\\hih-fileserver.neurologie.uni-tuebingen.de\HIH\Public\Jorge\Immunofluorescence\Exp. 267\Apotome\72h	41	1.0705274673824716	3.0	1.5170745857648156	23.485281374238568	0.8723404255319149	742
15	743	K136Q_I_02.czi	\\hih-fileserver.neurologie.uni-tuebingen.de\HIH\Public\Jorge\Immunofluorescence\Exp. 267\Apotome\72h	54	0.962485073389528	3.605551275463989	1.6977669052926376	25.556349186104043	0.9310344827586207	743
15	744	K136Q_I_02.czi	\\hih-fileserver.neurologie.uni-tuebingen.de\HIH\Public\Jorge\Immunofluorescence\Exp. 267\Apotome\72h	128	1.270898080158452	5.0	2.175450787581051	45.21320343559643	0.9142857142857143	744
15	745	K136Q_I_02.czi	\\hih-fileserver.neurologie.uni-tuebingen.de\HIH\Public\Jorge\Immunofluorescence\Exp. 267\Apotome\72h	3	0.026525823848649224	1.0	1.0	1.0	1.0	745
15	746	K136Q_I_02.czi	\\hih-fileserver.neurologie.uni-tuebingen.de\HIH\Public\Jorge\Immunofluorescence\Exp. 267\Apotome\72h	73	1.185004488993652	4.123105625617661	1.8075544009173659	32.970562748477136	0.8588235294117647	746
15	747	K136Q_I_02.czi	\\hih-fileserver.neurologie.uni-tuebingen.de\HIH\Public\Jorge\Immunofluorescence\Exp. 267\Apotome\72h	57	1.0415415998363386	3.605551275463989	1.727316934023869	27.31370849898476	0.9047619047619048	747
15	748	K136Q_I_02.czi	\\hih-fileserver.neurologie.uni-tuebingen.de\HIH\Public\Jorge\Immunofluorescence\Exp. 267\Apotome\72h	29	0.9376575809744683	2.8284271247461903	1.412324735490971	18.485281374238568	0.8787878787878788	748
15	749	K136Q_I_02.czi	\\hih-fileserver.neurologie.uni-tuebingen.de\HIH\Public\Jorge\Immunofluorescence\Exp. 267\Apotome\72h	4	0.09691183900770337	1.0	1.0	2.2071067811865475	0.8	749
15	750	K136Q_I_02.czi	\\hih-fileserver.neurologie.uni-tuebingen.de\HIH\Public\Jorge\Immunofluorescence\Exp. 267\Apotome\72h	90	1.3596034924129796	4.0	1.8137009586157686	39.21320343559643	0.8411214953271028	750
15	751	K136Q_I_02.czi	\\hih-fileserver.neurologie.uni-tuebingen.de\HIH\Public\Jorge\Immunofluorescence\Exp. 267\Apotome\72h	27	0.90109716350559	2.8284271247461903	1.375391219041165	17.48528137423857	0.8709677419354839	751
15	752	K136Q_I_02.czi	\\hih-fileserver.neurologie.uni-tuebingen.de\HIH\Public\Jorge\Immunofluorescence\Exp. 267\Apotome\72h	6	0.477464829275686	1.0	1.0	6.0	1.0	752
15	753	K136Q_I_02.czi	\\hih-fileserver.neurologie.uni-tuebingen.de\HIH\Public\Jorge\Immunofluorescence\Exp. 267\Apotome\72h	12	0.6957172405156791	2.0	1.1523689270621826	10.242640687119284	0.9230769230769231	753
15	754	K136Q_I_02.czi	\\hih-fileserver.neurologie.uni-tuebingen.de\HIH\Public\Jorge\Immunofluorescence\Exp. 267\Apotome\72h	25	0.8650532769653659	2.23606797749979	1.3322854315746104	16.485281374238568	0.9615384615384616	754
15	755	K136Q_I_02.czi	\\hih-fileserver.neurologie.uni-tuebingen.de\HIH\Public\Jorge\Immunofluorescence\Exp. 267\Apotome\72h	38	1.098141607772163	2.8284271247461903	1.4280145557527213	22.899494936611667	0.8837209302325582	755
15	756	K136Q_I_02.czi	\\hih-fileserver.neurologie.uni-tuebingen.de\HIH\Public\Jorge\Immunofluorescence\Exp. 267\Apotome\72h	14	0.7723689972905055	2.0	1.2020305089104422	11.65685424949238	0.9333333333333333	756
15	757	K136Q_I_02.czi	\\hih-fileserver.neurologie.uni-tuebingen.de\HIH\Public\Jorge\Immunofluorescence\Exp. 267\Apotome\72h	17	0.8730569292745779	2.0	1.1907435698305462	13.65685424949238	0.8947368421052632	757
15	758	K136Q_I_02.czi	\\hih-fileserver.neurologie.uni-tuebingen.de\HIH\Public\Jorge\Immunofluorescence\Exp. 267\Apotome\72h	3	0.309207662451413	1.0	1.0	3.414213562373095	1.0	758
15	759	K136Q_I_02.czi	\\hih-fileserver.neurologie.uni-tuebingen.de\HIH\Public\Jorge\Immunofluorescence\Exp. 267\Apotome\72h	53	1.0071562599936688	3.1622776601683795	1.6582956890318103	25.899494936611664	0.8983050847457628	759
15	760	K136Q_I_02.czi	\\hih-fileserver.neurologie.uni-tuebingen.de\HIH\Public\Jorge\Immunofluorescence\Exp. 267\Apotome\72h	93	1.0610070238379599	5.0	2.0481120085347264	35.21320343559643	0.93	760
15	761	K136Q_I_02.czi	\\hih-fileserver.neurologie.uni-tuebingen.de\HIH\Public\Jorge\Immunofluorescence\Exp. 267\Apotome\72h	4	0.38764735603081346	1.0	1.0	4.414213562373095	1.0	761
15	762	K136Q_I_02.czi	\\hih-fileserver.neurologie.uni-tuebingen.de\HIH\Public\Jorge\Immunofluorescence\Exp. 267\Apotome\72h	53	1.0726169579697757	3.605551275463989	1.6282954278925499	26.727922061357855	0.9636363636363636	762
15	763	K136Q_I_02.czi	\\hih-fileserver.neurologie.uni-tuebingen.de\HIH\Public\Jorge\Immunofluorescence\Exp. 267\Apotome\72h	6	0.5168631413744181	1.4142135623730951	1.0690355937288492	6.242640687119286	1.0	763
15	764	K136Q_I_02.czi	\\hih-fileserver.neurologie.uni-tuebingen.de\HIH\Public\Jorge\Immunofluorescence\Exp. 267\Apotome\72h	19	0.7155807854805156	2.23606797749979	1.2793229362823824	13.071067811865476	1.0	764
15	765	K136Q_I_02.czi	\\hih-fileserver.neurologie.uni-tuebingen.de\HIH\Public\Jorge\Immunofluorescence\Exp. 267\Apotome\72h	15	0.7951500375806897	2.0	1.1885618083164127	12.242640687119284	0.9375	765
15	766	K136Q_I_02.czi	\\hih-fileserver.neurologie.uni-tuebingen.de\HIH\Public\Jorge\Immunofluorescence\Exp. 267\Apotome\72h	31	0.8003042189023245	2.8284271247461903	1.496071083910669	17.65685424949238	0.96875	766
15	767	K136Q_I_02.czi	\\hih-fileserver.neurologie.uni-tuebingen.de\HIH\Public\Jorge\Immunofluorescence\Exp. 267\Apotome\72h	183	1.21551022003627	6.4031242374328485	2.6638233020329602	52.8700576850888	0.915	767
15	768	K136Q_I_02.czi	\\hih-fileserver.neurologie.uni-tuebingen.de\HIH\Public\Jorge\Immunofluorescence\Exp. 267\Apotome\72h	22	1.1589081280292282	2.23606797749979	1.1769510103178258	17.899494936611667	0.7096774193548387	768
15	769	K136Q_I_02.czi	\\hih-fileserver.neurologie.uni-tuebingen.de\HIH\Public\Jorge\Immunofluorescence\Exp. 267\Apotome\72h	3	0.309207662451413	1.0	1.0	3.414213562373095	1.0	769
15	770	K136Q_I_02.czi	\\hih-fileserver.neurologie.uni-tuebingen.de\HIH\Public\Jorge\Immunofluorescence\Exp. 267\Apotome\72h	1	0.0	1.0	1.0	0.0	1.0	770
15	771	K136Q_I_02.czi	\\hih-fileserver.neurologie.uni-tuebingen.de\HIH\Public\Jorge\Immunofluorescence\Exp. 267\Apotome\72h	10	0.6798017462064899	1.4142135623730951	1.0414213562373096	9.242640687119286	0.8333333333333334	771
15	772	K136Q_I_02.czi	\\hih-fileserver.neurologie.uni-tuebingen.de\HIH\Public\Jorge\Immunofluorescence\Exp. 267\Apotome\72h	5	0.31011788482465075	1.0	1.0	4.414213562373095	0.7142857142857143	772
15	773	K136Q_I_02.czi	\\hih-fileserver.neurologie.uni-tuebingen.de\HIH\Public\Jorge\Immunofluorescence\Exp. 267\Apotome\72h	28	0.8519464688364532	2.8284271247461903	1.4084330712091864	17.31370849898476	0.9655172413793104	773
15	774	K136Q_I_02.czi	\\hih-fileserver.neurologie.uni-tuebingen.de\HIH\Public\Jorge\Immunofluorescence\Exp. 267\Apotome\72h	40	1.216481170732546	3.0	1.46251552740258	24.72792206135785	0.851063829787234	774
15	775	K136Q_I_02.czi	\\hih-fileserver.neurologie.uni-tuebingen.de\HIH\Public\Jorge\Immunofluorescence\Exp. 267\Apotome\72h	10	0.5360068056629818	1.4142135623730951	1.0414213562373096	8.207106781186548	0.9090909090909091	775
15	776	K136Q_I_02.czi	\\hih-fileserver.neurologie.uni-tuebingen.de\HIH\Public\Jorge\Immunofluorescence\Exp. 267\Apotome\72h	38	1.0426776150104553	2.8284271247461903	1.4451272278546394	22.31370849898476	0.8636363636363636	776
15	777	K136Q_I_02.czi	\\hih-fileserver.neurologie.uni-tuebingen.de\HIH\Public\Jorge\Immunofluorescence\Exp. 267\Apotome\72h	69	1.1661856525684984	4.0	1.8039478979887704	31.798989873223327	0.8734177215189873	777
15	778	K136Q_I_02.czi	\\hih-fileserver.neurologie.uni-tuebingen.de\HIH\Public\Jorge\Immunofluorescence\Exp. 267\Apotome\72h	43	0.8679854154359681	3.605551275463989	1.6562749500975469	21.65685424949238	1.0	778
15	779	K136Q_I_02.czi	\\hih-fileserver.neurologie.uni-tuebingen.de\HIH\Public\Jorge\Immunofluorescence\Exp. 267\Apotome\72h	59	1.0681991491134573	3.1622776601683795	1.7166999093370878	28.142135623730947	0.8805970149253731	779
15	780	K136Q_I_02.czi	\\hih-fileserver.neurologie.uni-tuebingen.de\HIH\Public\Jorge\Immunofluorescence\Exp. 267\Apotome\72h	55	1.1181124341336566	3.605551275463989	1.6639479131933463	27.79898987322333	0.9016393442622951	780
15	781	K136Q_I_02.czi	\\hih-fileserver.neurologie.uni-tuebingen.de\HIH\Public\Jorge\Immunofluorescence\Exp. 267\Apotome\72h	17	0.7296891407638844	2.23606797749979	1.253360928786192	12.485281374238571	1.0	781
15	782	K136Q_I_02.czi	\\hih-fileserver.neurologie.uni-tuebingen.de\HIH\Public\Jorge\Immunofluorescence\Exp. 267\Apotome\72h	171	1.5623123997545076	5.0	2.2089537011304037	57.94112549695428	0.8465346534653465	782
15	783	K136Q_I_02.czi	\\hih-fileserver.neurologie.uni-tuebingen.de\HIH\Public\Jorge\Immunofluorescence\Exp. 267\Apotome\72h	4	0.3183098861837907	1.0	1.0	4.0	1.0	783
15	784	K136Q_I_02.czi	\\hih-fileserver.neurologie.uni-tuebingen.de\HIH\Public\Jorge\Immunofluorescence\Exp. 267\Apotome\72h	27	0.8835000417563218	2.8284271247461903	1.3994757205179384	17.31370849898476	0.9642857142857143	784
15	785	K136Q_I_02.czi	\\hih-fileserver.neurologie.uni-tuebingen.de\HIH\Public\Jorge\Immunofluorescence\Exp. 267\Apotome\72h	32	1.0261682888728427	2.23606797749979	1.3314905896597198	20.31370849898476	0.8421052631578947	785
15	786	K136Q_I_02.czi	\\hih-fileserver.neurologie.uni-tuebingen.de\HIH\Public\Jorge\Immunofluorescence\Exp. 267\Apotome\72h	25	0.8650532769653663	2.8284271247461903	1.3654225165644582	16.48528137423857	0.9615384615384616	786
15	787	K136Q_I_02.czi	\\hih-fileserver.neurologie.uni-tuebingen.de\HIH\Public\Jorge\Immunofluorescence\Exp. 267\Apotome\72h	89	1.2382098188861284	4.242640687119285	1.9048235598323626	37.21320343559643	0.89	787
15	788	K136Q_I_02.czi	\\hih-fileserver.neurologie.uni-tuebingen.de\HIH\Public\Jorge\Immunofluorescence\Exp. 267\Apotome\72h	7	0.5300702784881366	1.4142135623730951	1.0591733660532994	6.82842712474619	1.0	788
15	789	K136Q_I_02.czi	\\hih-fileserver.neurologie.uni-tuebingen.de\HIH\Public\Jorge\Immunofluorescence\Exp. 267\Apotome\72h	42	1.1043130801836178	2.8284271247461903	1.4938871853148212	24.14213562373095	0.8571428571428571	789
15	790	K136Q_I_02.czi	\\hih-fileserver.neurologie.uni-tuebingen.de\HIH\Public\Jorge\Immunofluorescence\Exp. 267\Apotome\72h	74	1.3151147791703204	4.0	1.725575743432703	34.97056274847714	0.8604651162790697	790
15	791	K136Q_I_02.czi	\\hih-fileserver.neurologie.uni-tuebingen.de\HIH\Public\Jorge\Immunofluorescence\Exp. 267\Apotome\72h	137	1.1874084252575319	5.0990195135927845	2.3092931159099552	45.21320343559643	0.9256756756756757	791
15	792	K136Q_I_02.czi	\\hih-fileserver.neurologie.uni-tuebingen.de\HIH\Public\Jorge\Immunofluorescence\Exp. 267\Apotome\72h	24	0.7531247882420457	2.8284271247461903	1.3806484547546443	15.071067811865476	1.0	792
15	793	K136Q_I_02.czi	\\hih-fileserver.neurologie.uni-tuebingen.de\HIH\Public\Jorge\Immunofluorescence\Exp. 267\Apotome\72h	44	0.9830150874606435	3.0	1.5771259846158039	23.31370849898476	0.9361702127659575	793
15	794	K136Q_I_02.czi	\\hih-fileserver.neurologie.uni-tuebingen.de\HIH\Public\Jorge\Immunofluorescence\Exp. 267\Apotome\72h	10	0.6202357696493015	1.4142135623730951	1.082842712474619	8.82842712474619	1.0	794
15	795	K136Q_I_02.czi	\\hih-fileserver.neurologie.uni-tuebingen.de\HIH\Public\Jorge\Immunofluorescence\Exp. 267\Apotome\72h	18	0.7553352735627662	2.23606797749979	1.2392853216314035	13.071067811865474	1.0	795
15	796	K136Q_I_02.czi	\\hih-fileserver.neurologie.uni-tuebingen.de\HIH\Public\Jorge\Immunofluorescence\Exp. 267\Apotome\72h	10	0.5681690797544715	1.4142135623730951	1.082842712474619	8.449747468305834	0.9090909090909091	796
15	797	K136Q_I_02.czi	\\hih-fileserver.neurologie.uni-tuebingen.de\HIH\Public\Jorge\Immunofluorescence\Exp. 267\Apotome\72h	31	0.8224509295691296	2.8284271247461903	1.4601468747936583	17.899494936611667	1.0	797
15	798	K136Q_I_02.czi	\\hih-fileserver.neurologie.uni-tuebingen.de\HIH\Public\Jorge\Immunofluorescence\Exp. 267\Apotome\72h	131	1.845109693127337	4.123105625617661	1.8665608657034698	55.11269837220809	0.7572254335260116	798
15	799	K136Q_I_02.czi	\\hih-fileserver.neurologie.uni-tuebingen.de\HIH\Public\Jorge\Immunofluorescence\Exp. 267\Apotome\72h	1	0.0	1.0	1.0	0.0	1.0	799
15	800	K136Q_I_02.czi	\\hih-fileserver.neurologie.uni-tuebingen.de\HIH\Public\Jorge\Immunofluorescence\Exp. 267\Apotome\72h	44	0.9342366967857537	3.1622776601683795	1.6112782779160326	22.72792206135785	0.9166666666666666	800
15	801	K136Q_I_02.czi	\\hih-fileserver.neurologie.uni-tuebingen.de\HIH\Public\Jorge\Immunofluorescence\Exp. 267\Apotome\72h	8	0.5468022991227088	1.4142135623730951	1.051776695296637	7.414213562373095	1.0	801
15	802	K136Q_I_02.czi	\\hih-fileserver.neurologie.uni-tuebingen.de\HIH\Public\Jorge\Immunofluorescence\Exp. 267\Apotome\72h	172	1.5383509228186405	5.0990195135927845	2.2581625187758627	57.66295090390226	0.8309178743961353	802
15	803	K136Q_I_02.czi	\\hih-fileserver.neurologie.uni-tuebingen.de\HIH\Public\Jorge\Immunofluorescence\Exp. 267\Apotome\72h	9	0.595563117403313	1.0	1.0	8.207106781186548	0.9	803
15	804	K136Q_I_02.czi	\\hih-fileserver.neurologie.uni-tuebingen.de\HIH\Public\Jorge\Immunofluorescence\Exp. 267\Apotome\72h	2	0.0	1.0	1.0	0.0	1.0	804
15	805	K136Q_I_02.czi	\\hih-fileserver.neurologie.uni-tuebingen.de\HIH\Public\Jorge\Immunofluorescence\Exp. 267\Apotome\72h	77	1.3065731704044055	3.605551275463989	1.721258442382742	35.55634918610404	0.8850574712643678	805
15	806	K136Q_I_02.czi	\\hih-fileserver.neurologie.uni-tuebingen.de\HIH\Public\Jorge\Immunofluorescence\Exp. 267\Apotome\72h	25	0.8397758894342989	2.8284271247461903	1.3722854315746105	16.242640687119284	0.9615384615384616	806
15	807	K136Q_I_02.czi	\\hih-fileserver.neurologie.uni-tuebingen.de\HIH\Public\Jorge\Immunofluorescence\Exp. 267\Apotome\72h	25	0.8397758894342989	2.8284271247461903	1.3957168890796867	16.242640687119284	0.9615384615384616	807
15	808	K136Q_I_02.czi	\\hih-fileserver.neurologie.uni-tuebingen.de\HIH\Public\Jorge\Immunofluorescence\Exp. 267\Apotome\72h	102	1.1494973975600127	5.0	2.0884463539954776	38.384776310850235	0.8947368421052632	808
15	809	K136Q_I_02.czi	\\hih-fileserver.neurologie.uni-tuebingen.de\HIH\Public\Jorge\Immunofluorescence\Exp. 267\Apotome\72h	8	0.48741201321892946	1.0	1.0	7.0	0.8888888888888888	809
15	810	K136Q_I_02.czi	\\hih-fileserver.neurologie.uni-tuebingen.de\HIH\Public\Jorge\Immunofluorescence\Exp. 267\Apotome\72h	44	1.0541170310843626	3.1622776601683795	1.535359567801449	24.14213562373095	0.9166666666666666	810
15	811	K136Q_I_02.czi	\\hih-fileserver.neurologie.uni-tuebingen.de\HIH\Public\Jorge\Immunofluorescence\Exp. 267\Apotome\72h	16	0.8497521827581119	2.0	1.2026650429449552	13.071067811865474	0.8421052631578947	811
15	812	K136Q_I_02.czi	\\hih-fileserver.neurologie.uni-tuebingen.de\HIH\Public\Jorge\Immunofluorescence\Exp. 267\Apotome\72h	59	0.9811109905854388	3.605551275463989	1.7692388478992276	26.970562748477143	0.9365079365079365	812
15	813	K136Q_I_02.czi	\\hih-fileserver.neurologie.uni-tuebingen.de\HIH\Public\Jorge\Immunofluorescence\Exp. 267\Apotome\72h	61	1.16624019500624	3.605551275463989	1.6972271402736385	29.899494936611664	0.8714285714285714	813
15	814	K136Q_I_02.czi	\\hih-fileserver.neurologie.uni-tuebingen.de\HIH\Public\Jorge\Immunofluorescence\Exp. 267\Apotome\72h	89	1.0934662208831873	4.47213595499958	2.02357169665653	34.970562748477136	0.9175257731958762	814
15	815	K136Q_I_02.czi	\\hih-fileserver.neurologie.uni-tuebingen.de\HIH\Public\Jorge\Immunofluorescence\Exp. 267\Apotome\72h	69	1.227740075831945	3.605551275463989	1.724058429598976	32.62741699796952	0.92	815
15	816	K136Q_I_02.czi	\\hih-fileserver.neurologie.uni-tuebingen.de\HIH\Public\Jorge\Immunofluorescence\Exp. 267\Apotome\72h	49	1.0126298279988597	3.605551275463989	1.6398950523564426	24.97056274847714	0.9074074074074074	816
15	817	K136Q_I_02.czi	\\hih-fileserver.neurologie.uni-tuebingen.de\HIH\Public\Jorge\Immunofluorescence\Exp. 267\Apotome\72h	1	0.0	1.0	1.0	0.0	1.0	817
15	818	K136Q_I_02.czi	\\hih-fileserver.neurologie.uni-tuebingen.de\HIH\Public\Jorge\Immunofluorescence\Exp. 267\Apotome\72h	27	0.9010971635055897	2.23606797749979	1.3404994558051089	17.485281374238568	0.9	818
15	819	K136Q_I_02.czi	\\hih-fileserver.neurologie.uni-tuebingen.de\HIH\Public\Jorge\Immunofluorescence\Exp. 267\Apotome\72h	93	1.3388736407629485	4.123105625617661	1.880332371255895	39.55634918610404	0.8611111111111112	819
15	820	K136Q_I_02.czi	\\hih-fileserver.neurologie.uni-tuebingen.de\HIH\Public\Jorge\Immunofluorescence\Exp. 267\Apotome\72h	6	0.5109957862326503	1.0	1.0	6.207106781186548	0.8571428571428571	820
15	821	K136Q_I_02.czi	\\hih-fileserver.neurologie.uni-tuebingen.de\HIH\Public\Jorge\Immunofluorescence\Exp. 267\Apotome\72h	2	0.0	1.0	1.0	0.0	1.0	821
15	822	K136Q_I_02.czi	\\hih-fileserver.neurologie.uni-tuebingen.de\HIH\Public\Jorge\Immunofluorescence\Exp. 267\Apotome\72h	38	1.0043260724583836	3.0	1.4960615672692186	21.899494936611667	0.926829268292683	822
15	823	K136Q_I_02.czi	\\hih-fileserver.neurologie.uni-tuebingen.de\HIH\Public\Jorge\Immunofluorescence\Exp. 267\Apotome\72h	84	1.3535404469618595	4.0	1.8219324223112758	37.79898987322333	0.8484848484848485	823
15	824	K136Q_I_02.czi	\\hih-fileserver.neurologie.uni-tuebingen.de\HIH\Public\Jorge\Immunofluorescence\Exp. 267\Apotome\72h	1	0.0	1.0	1.0	0.0	1.0	824
15	825	K136Q_I_02.czi	\\hih-fileserver.neurologie.uni-tuebingen.de\HIH\Public\Jorge\Immunofluorescence\Exp. 267\Apotome\72h	22	0.9542907834480672	2.0	1.2383018494145128	16.242640687119284	0.9166666666666666	825
15	826	K136Q_I_02.czi	\\hih-fileserver.neurologie.uni-tuebingen.de\HIH\Public\Jorge\Immunofluorescence\Exp. 267\Apotome\72h	56	0.9532014603511509	3.605551275463989	1.738558619311395	25.899494936611667	0.9655172413793104	826
15	827	K136Q_I_02.czi	\\hih-fileserver.neurologie.uni-tuebingen.de\HIH\Public\Jorge\Immunofluorescence\Exp. 267\Apotome\72h	27	0.9442955117275186	2.23606797749979	1.331756197379191	17.899494936611664	0.9310344827586207	827
15	828	K136Q_I_02.czi	\\hih-fileserver.neurologie.uni-tuebingen.de\HIH\Public\Jorge\Immunofluorescence\Exp. 267\Apotome\72h	139	1.4673944642672234	5.0	2.1063871536731615	50.62741699796952	0.86875	828
15	829	K136Q_I_02.czi	\\hih-fileserver.neurologie.uni-tuebingen.de\HIH\Public\Jorge\Immunofluorescence\Exp. 267\Apotome\72h	7	0.5300702784881366	1.4142135623730951	1.0591733660532994	6.82842712474619	1.0	829
15	830	K136Q_I_02.czi	\\hih-fileserver.neurologie.uni-tuebingen.de\HIH\Public\Jorge\Immunofluorescence\Exp. 267\Apotome\72h	1	0.0	1.0	1.0	0.0	1.0	830
15	831	K136Q_I_02.czi	\\hih-fileserver.neurologie.uni-tuebingen.de\HIH\Public\Jorge\Immunofluorescence\Exp. 267\Apotome\72h	21	0.860714043705195	2.23606797749979	1.2806153441424843	15.071067811865476	0.9130434782608695	831
15	832	K136Q_I_02.czi	\\hih-fileserver.neurologie.uni-tuebingen.de\HIH\Public\Jorge\Immunofluorescence\Exp. 267\Apotome\72h	4	0.3183098861837907	1.0	1.0	4.0	1.0	832
15	833	K136Q_I_02.czi	\\hih-fileserver.neurologie.uni-tuebingen.de\HIH\Public\Jorge\Immunofluorescence\Exp. 267\Apotome\72h	21	0.860714043705195	2.0	1.2693740118805894	15.071067811865476	0.9130434782608695	833
15	834	K136Q_I_02.czi	\\hih-fileserver.neurologie.uni-tuebingen.de\HIH\Public\Jorge\Immunofluorescence\Exp. 267\Apotome\72h	5	0.4665421607968328	1.0	1.0	5.414213562373095	0.7142857142857143	834
15	835	K136Q_I_02.czi	\\hih-fileserver.neurologie.uni-tuebingen.de\HIH\Public\Jorge\Immunofluorescence\Exp. 267\Apotome\72h	1	0.0	1.0	1.0	0.0	1.0	835
15	836	K136Q_I_02.czi	\\hih-fileserver.neurologie.uni-tuebingen.de\HIH\Public\Jorge\Immunofluorescence\Exp. 267\Apotome\72h	20	0.8348606886188152	2.23606797749979	1.2653567894682634	14.485281374238571	0.9090909090909091	836
15	837	K136Q_I_02.czi	\\hih-fileserver.neurologie.uni-tuebingen.de\HIH\Public\Jorge\Immunofluorescence\Exp. 267\Apotome\72h	8	0.5468022991227088	1.4142135623730951	1.051776695296637	7.414213562373095	1.0	837
15	838	K136Q_I_02.czi	\\hih-fileserver.neurologie.uni-tuebingen.de\HIH\Public\Jorge\Immunofluorescence\Exp. 267\Apotome\72h	20	0.9037497458904548	2.0	1.232842712474619	15.071067811865476	0.9090909090909091	838
15	839	K136Q_I_02.czi	\\hih-fileserver.neurologie.uni-tuebingen.de\HIH\Public\Jorge\Immunofluorescence\Exp. 267\Apotome\72h	5	0.4665421607968328	1.0	1.0	5.414213562373095	0.7142857142857143	839
15	840	K136Q_I_02.czi	\\hih-fileserver.neurologie.uni-tuebingen.de\HIH\Public\Jorge\Immunofluorescence\Exp. 267\Apotome\72h	20	0.9037497458904545	2.0	1.2035533905932738	15.071067811865474	0.9523809523809523	840
15	841	K136Q_I_02.czi	\\hih-fileserver.neurologie.uni-tuebingen.de\HIH\Public\Jorge\Immunofluorescence\Exp. 267\Apotome\72h	121	1.2281111942717056	5.0	2.2301790009701143	43.21320343559643	0.9029850746268657	841
15	842	K136Q_I_02.czi	\\hih-fileserver.neurologie.uni-tuebingen.de\HIH\Public\Jorge\Immunofluorescence\Exp. 267\Apotome\72h	66	1.219194091321612	3.605551275463989	1.7064274696763924	31.798989873223327	0.8571428571428571	842
15	843	K136Q_I_02.czi	\\hih-fileserver.neurologie.uni-tuebingen.de\HIH\Public\Jorge\Immunofluorescence\Exp. 267\Apotome\72h	23	0.7858693442525694	2.23606797749979	1.3177015560593595	15.071067811865476	0.9583333333333334	843
15	844	K136Q_I_02.czi	\\hih-fileserver.neurologie.uni-tuebingen.de\HIH\Public\Jorge\Immunofluorescence\Exp. 267\Apotome\72h	24	0.9010971635055899	2.23606797749979	1.289892388718256	16.48528137423857	1.0	844
15	845	K136Q_I_02.czi	\\hih-fileserver.neurologie.uni-tuebingen.de\HIH\Public\Jorge\Immunofluorescence\Exp. 267\Apotome\72h	17	0.7997667602429291	2.0	1.2151090734995518	13.071067811865476	1.0	845
15	846	K136Q_I_02.czi	\\hih-fileserver.neurologie.uni-tuebingen.de\HIH\Public\Jorge\Immunofluorescence\Exp. 267\Apotome\72h	25	0.8650532769653663	2.8284271247461903	1.3888539740695345	16.48528137423857	0.9259259259259259	846
15	847	K136Q_I_02.czi	\\hih-fileserver.neurologie.uni-tuebingen.de\HIH\Public\Jorge\Immunofluorescence\Exp. 267\Apotome\72h	57	1.239705036247456	3.1622776601683795	1.640583128289507	29.798989873223334	0.8382352941176471	847
15	848	K136Q_I_02.czi	\\hih-fileserver.neurologie.uni-tuebingen.de\HIH\Public\Jorge\Immunofluorescence\Exp. 267\Apotome\72h	84	1.0667441255331322	4.0	1.9283493819813453	33.55634918610404	0.9438202247191011	848
15	849	K136Q_I_02.czi	\\hih-fileserver.neurologie.uni-tuebingen.de\HIH\Public\Jorge\Immunofluorescence\Exp. 267\Apotome\72h	4	0.2046241954335606	1.0	1.0	3.2071067811865475	0.8	849
15	850	K136Q_I_02.czi	\\hih-fileserver.neurologie.uni-tuebingen.de\HIH\Public\Jorge\Immunofluorescence\Exp. 267\Apotome\72h	79	1.1909552726387649	4.123105625617661	1.9072792450090867	34.384776310850235	0.8681318681318682	850
15	851	K136Q_I_02.czi	\\hih-fileserver.neurologie.uni-tuebingen.de\HIH\Public\Jorge\Immunofluorescence\Exp. 267\Apotome\72h	66	1.343826316561022	3.1622776601683795	1.64154038541285	33.384776310850235	0.8354430379746836	851
15	852	K136Q_I_02.czi	\\hih-fileserver.neurologie.uni-tuebingen.de\HIH\Public\Jorge\Immunofluorescence\Exp. 267\Apotome\72h	77	1.056330871820012	4.123105625617661	1.906546111171556	31.97056274847714	0.9166666666666666	852
15	853	K136Q_I_02.czi	\\hih-fileserver.neurologie.uni-tuebingen.de\HIH\Public\Jorge\Immunofluorescence\Exp. 267\Apotome\72h	1	0.0	1.0	1.0	0.0	1.0	853
15	854	K136Q_I_02.czi	\\hih-fileserver.neurologie.uni-tuebingen.de\HIH\Public\Jorge\Immunofluorescence\Exp. 267\Apotome\72h	5	0.43153209248335733	1.0	1.0	5.207106781186548	1.0	854
15	855	K136Q_I_02.czi	\\hih-fileserver.neurologie.uni-tuebingen.de\HIH\Public\Jorge\Immunofluorescence\Exp. 267\Apotome\72h	36	1.117594583711478	3.0	1.4432615924788375	22.48528137423857	0.9230769230769231	855
15	856	K136Q_I_02.czi	\\hih-fileserver.neurologie.uni-tuebingen.de\HIH\Public\Jorge\Immunofluorescence\Exp. 267\Apotome\72h	3	0.309207662451413	1.0	1.0	3.414213562373095	1.0	856
15	857	K136Q_I_02.czi	\\hih-fileserver.neurologie.uni-tuebingen.de\HIH\Public\Jorge\Immunofluorescence\Exp. 267\Apotome\72h	4	0.23190574683855977	1.0	1.0	3.414213562373095	0.6666666666666666	857
15	858	K136Q_I_02.czi	\\hih-fileserver.neurologie.uni-tuebingen.de\HIH\Public\Jorge\Immunofluorescence\Exp. 267\Apotome\72h	12	0.6957172405156794	2.0	1.1523689270621826	10.242640687119286	1.0	858
15	859	K136Q_I_02.czi	\\hih-fileserver.neurologie.uni-tuebingen.de\HIH\Public\Jorge\Immunofluorescence\Exp. 267\Apotome\72h	1	0.0	1.0	1.0	0.0	1.0	859
15	860	K136Q_I_02.czi	\\hih-fileserver.neurologie.uni-tuebingen.de\HIH\Public\Jorge\Immunofluorescence\Exp. 267\Apotome\72h	80	1.0972906540670337	4.123105625617661	1.907585301595487	33.21320343559643	0.9195402298850575	860
15	861	K136Q_I_02.czi	\\hih-fileserver.neurologie.uni-tuebingen.de\HIH\Public\Jorge\Immunofluorescence\Exp. 267\Apotome\72h	4	0.3183098861837907	1.0	1.0	4.0	1.0	861
15	862	K136Q_I_02.czi	\\hih-fileserver.neurologie.uni-tuebingen.de\HIH\Public\Jorge\Immunofluorescence\Exp. 267\Apotome\72h	62	0.9406091951549049	4.0	1.850676743671289	27.071067811865476	0.9393939393939394	862
15	863	K136Q_I_02.czi	\\hih-fileserver.neurologie.uni-tuebingen.de\HIH\Public\Jorge\Immunofluorescence\Exp. 267\Apotome\72h	66	1.1131617820496047	3.605551275463989	1.7589125476700342	30.384776310850235	0.9041095890410958	863
15	864	K136Q_I_02.czi	\\hih-fileserver.neurologie.uni-tuebingen.de\HIH\Public\Jorge\Immunofluorescence\Exp. 267\Apotome\72h	3	0.309207662451413	1.0	1.0	3.414213562373095	1.0	864
15	865	K136Q_I_02.czi	\\hih-fileserver.neurologie.uni-tuebingen.de\HIH\Public\Jorge\Immunofluorescence\Exp. 267\Apotome\72h	1	0.0	1.0	1.0	0.0	1.0	865
15	866	K136Q_I_02.czi	\\hih-fileserver.neurologie.uni-tuebingen.de\HIH\Public\Jorge\Immunofluorescence\Exp. 267\Apotome\72h	19	0.9513155219899525	2.23606797749979	1.1830899297167936	15.071067811865476	0.7916666666666666	866
15	867	K136Q_I_02.czi	\\hih-fileserver.neurologie.uni-tuebingen.de\HIH\Public\Jorge\Immunofluorescence\Exp. 267\Apotome\72h	9	0.7495385712094021	1.0	1.0	9.207106781186548	1.0	867
15	868	K136Q_I_02.czi	\\hih-fileserver.neurologie.uni-tuebingen.de\HIH\Public\Jorge\Immunofluorescence\Exp. 267\Apotome\72h	20	0.9037497458904548	2.0	1.232842712474619	15.071067811865476	0.9523809523809523	868
15	869	K136Q_I_02.czi	\\hih-fileserver.neurologie.uni-tuebingen.de\HIH\Public\Jorge\Immunofluorescence\Exp. 267\Apotome\72h	86	1.185859479843861	4.123105625617661	1.9150027924381117	35.798989873223334	0.8865979381443299	869
15	870	K136Q_I_02.czi	\\hih-fileserver.neurologie.uni-tuebingen.de\HIH\Public\Jorge\Immunofluorescence\Exp. 267\Apotome\72h	20	0.9330843215936655	2.23606797749979	1.2653567894682631	15.31370849898476	0.9090909090909091	870
15	871	K136Q_I_02.czi	\\hih-fileserver.neurologie.uni-tuebingen.de\HIH\Public\Jorge\Immunofluorescence\Exp. 267\Apotome\72h	11	0.6746348998939921	1.4142135623730951	1.112967335192662	9.65685424949238	1.0	871
15	872	K136Q_I_02.czi	\\hih-fileserver.neurologie.uni-tuebingen.de\HIH\Public\Jorge\Immunofluorescence\Exp. 267\Apotome\72h	8	0.49237304529448433	1.4142135623730951	1.051776695296637	7.035533905932738	0.8888888888888888	872
15	873	K136Q_I_02.czi	\\hih-fileserver.neurologie.uni-tuebingen.de\HIH\Public\Jorge\Immunofluorescence\Exp. 267\Apotome\72h	48	0.9662739451606657	3.605551275463989	1.6539196879404605	24.14213562373095	0.9056603773584906	873
15	874	K136Q_I_02.czi	\\hih-fileserver.neurologie.uni-tuebingen.de\HIH\Public\Jorge\Immunofluorescence\Exp. 267\Apotome\72h	13	0.7502842079090828	2.0	1.1725108220860987	11.071067811865476	0.9285714285714286	874
15	875	K136Q_I_02.czi	\\hih-fileserver.neurologie.uni-tuebingen.de\HIH\Public\Jorge\Immunofluorescence\Exp. 267\Apotome\72h	23	0.7858693442525693	2.23606797749979	1.3279653811680459	15.071067811865474	0.9583333333333334	875
15	876	K136Q_I_02.czi	\\hih-fileserver.neurologie.uni-tuebingen.de\HIH\Public\Jorge\Immunofluorescence\Exp. 267\Apotome\72h	11	0.6746348998939921	1.4142135623730951	1.112967335192662	9.65685424949238	1.0	876
15	877	K136Q_I_02.czi	\\hih-fileserver.neurologie.uni-tuebingen.de\HIH\Public\Jorge\Immunofluorescence\Exp. 267\Apotome\72h	6	0.477464829275686	1.0	1.0	6.0	1.0	877
15	878	K136Q_I_02.czi	\\hih-fileserver.neurologie.uni-tuebingen.de\HIH\Public\Jorge\Immunofluorescence\Exp. 267\Apotome\72h	9	0.6007314423370597	1.4142135623730951	1.0920474583051323	8.242640687119284	1.0	878
15	879	K136Q_I_02.czi	\\hih-fileserver.neurologie.uni-tuebingen.de\HIH\Public\Jorge\Immunofluorescence\Exp. 267\Apotome\72h	4	0.3183098861837907	1.0	1.0	4.0	1.0	879
15	880	K136Q_I_02.czi	\\hih-fileserver.neurologie.uni-tuebingen.de\HIH\Public\Jorge\Immunofluorescence\Exp. 267\Apotome\72h	4	0.42487609137905596	1.0	1.0	4.621320343559642	1.0	880
15	881	K136Q_I_02.czi	\\hih-fileserver.neurologie.uni-tuebingen.de\HIH\Public\Jorge\Immunofluorescence\Exp. 267\Apotome\72h	16	0.7454531602318965	2.0	1.239276695296637	12.242640687119284	1.0	881
15	882	K136Q_I_02.czi	\\hih-fileserver.neurologie.uni-tuebingen.de\HIH\Public\Jorge\Immunofluorescence\Exp. 267\Apotome\72h	1	0.0	1.0	1.0	0.0	1.0	882
15	883	K136Q_I_02.czi	\\hih-fileserver.neurologie.uni-tuebingen.de\HIH\Public\Jorge\Immunofluorescence\Exp. 267\Apotome\72h	8	0.5468022991227088	1.4142135623730951	1.051776695296637	7.414213562373095	1.0	883
15	884	K136Q_I_02.czi	\\hih-fileserver.neurologie.uni-tuebingen.de\HIH\Public\Jorge\Immunofluorescence\Exp. 267\Apotome\72h	22	0.7337506369818236	2.8284271247461903	1.366866718721158	14.242640687119284	1.0	884
15	885	K136Q_I_02.czi	\\hih-fileserver.neurologie.uni-tuebingen.de\HIH\Public\Jorge\Immunofluorescence\Exp. 267\Apotome\72h	12	0.6957172405156791	2.0	1.1523689270621824	10.242640687119284	1.0	885
15	886	K136Q_I_02.czi	\\hih-fileserver.neurologie.uni-tuebingen.de\HIH\Public\Jorge\Immunofluorescence\Exp. 267\Apotome\72h	12	0.7531247882420455	2.0	1.1523689270621824	10.65685424949238	0.8571428571428571	886
15	887	K136Q_I_02.czi	\\hih-fileserver.neurologie.uni-tuebingen.de\HIH\Public\Jorge\Immunofluorescence\Exp. 267\Apotome\72h	29	0.8791716833325177	2.8284271247461903	1.4145487045339353	17.899494936611667	0.90625	887
15	888	K136Q_I_02.czi	\\hih-fileserver.neurologie.uni-tuebingen.de\HIH\Public\Jorge\Immunofluorescence\Exp. 267\Apotome\72h	7	0.43799638819941455	1.0	1.0	6.207106781186548	0.875	888
15	889	K136Q_I_02.czi	\\hih-fileserver.neurologie.uni-tuebingen.de\HIH\Public\Jorge\Immunofluorescence\Exp. 267\Apotome\72h	387	1.193449502637307	8.54400374531753	3.601178428595174	76.18376618407356	0.9416058394160584	889
15	890	K136Q_I_02.czi	\\hih-fileserver.neurologie.uni-tuebingen.de\HIH\Public\Jorge\Immunofluorescence\Exp. 267\Apotome\72h	8	0.5468022991227088	1.4142135623730951	1.051776695296637	7.414213562373095	1.0	890
15	891	K136Q_I_02.czi	\\hih-fileserver.neurologie.uni-tuebingen.de\HIH\Public\Jorge\Immunofluorescence\Exp. 267\Apotome\72h	26	0.8317819970820829	2.8284271247461903	1.3989088804465863	16.48528137423857	0.9629629629629629	891
15	892	K136Q_I_02.czi	\\hih-fileserver.neurologie.uni-tuebingen.de\HIH\Public\Jorge\Immunofluorescence\Exp. 267\Apotome\72h	132	1.1693458639794758	5.0	2.328466313546285	44.04163056034261	0.9041095890410958	892
15	893	K136Q_I_02.czi	\\hih-fileserver.neurologie.uni-tuebingen.de\HIH\Public\Jorge\Immunofluorescence\Exp. 267\Apotome\72h	186	1.1177246013555813	6.708203932499369	2.738072458474795	51.112698372208094	0.9346733668341709	893
15	894	K136Q_I_02.czi	\\hih-fileserver.neurologie.uni-tuebingen.de\HIH\Public\Jorge\Immunofluorescence\Exp. 267\Apotome\72h	257	1.3295247175095737	7.615773105863909	3.002499440621256	65.52691193458118	0.8741496598639455	894
15	895	K136Q_I_02.czi	\\hih-fileserver.neurologie.uni-tuebingen.de\HIH\Public\Jorge\Immunofluorescence\Exp. 267\Apotome\72h	77	1.234113543654743	3.605551275463989	1.7888997416744572	34.55634918610404	0.8953488372093024	895
15	896	K136Q_I_02.czi	\\hih-fileserver.neurologie.uni-tuebingen.de\HIH\Public\Jorge\Immunofluorescence\Exp. 267\Apotome\72h	22	0.8215906780822315	2.23606797749979	1.3133146466814625	15.071067811865474	0.9565217391304348	896
15	897	K136Q_I_02.czi	\\hih-fileserver.neurologie.uni-tuebingen.de\HIH\Public\Jorge\Immunofluorescence\Exp. 267\Apotome\72h	9	0.5658842421045168	2.0	1.1111111111111112	8.0	1.0	897
15	898	K136Q_I_02.czi	\\hih-fileserver.neurologie.uni-tuebingen.de\HIH\Public\Jorge\Immunofluorescence\Exp. 267\Apotome\72h	29	1.1283656428115316	2.23606797749979	1.306652490585937	20.27817459305202	0.8529411764705882	898
15	899	K136Q_I_02.czi	\\hih-fileserver.neurologie.uni-tuebingen.de\HIH\Public\Jorge\Immunofluorescence\Exp. 267\Apotome\72h	47	0.9670963059650578	3.605551275463989	1.6332558855544592	23.899494936611667	0.9038461538461539	899
15	900	K136Q_I_02.czi	\\hih-fileserver.neurologie.uni-tuebingen.de\HIH\Public\Jorge\Immunofluorescence\Exp. 267\Apotome\72h	11	0.6411587049406146	2.0	1.128564869306645	9.414213562373096	1.0	900
15	901	K136Q_I_02.czi	\\hih-fileserver.neurologie.uni-tuebingen.de\HIH\Public\Jorge\Immunofluorescence\Exp. 267\Apotome\72h	56	1.12542410353025	3.0	1.6436397296958616	28.14213562373095	0.9032258064516129	901
15	902	K136Q_I_02.czi	\\hih-fileserver.neurologie.uni-tuebingen.de\HIH\Public\Jorge\Immunofluorescence\Exp. 267\Apotome\72h	113	1.0640010653074845	5.0	2.246853941393806	38.87005768508881	0.9338842975206612	902
15	903	K136Q_I_02.czi	\\hih-fileserver.neurologie.uni-tuebingen.de\HIH\Public\Jorge\Immunofluorescence\Exp. 267\Apotome\72h	121	1.2997579654652376	5.0	2.1790695180408335	44.45584412271571	0.8768115942028986	903
15	904	K136Q_I_02.czi	\\hih-fileserver.neurologie.uni-tuebingen.de\HIH\Public\Jorge\Immunofluorescence\Exp. 267\Apotome\72h	308	1.5488794948627664	6.708203932499369	2.8789856771318103	77.42640687119285	0.8700564971751412	904
15	905	K136Q_I_02.czi	\\hih-fileserver.neurologie.uni-tuebingen.de\HIH\Public\Jorge\Immunofluorescence\Exp. 267\Apotome\72h	348	2.248196416629672	6.082762530298219	2.4784420174737263	99.1543289325507	0.7404255319148936	905
15	906	K136Q_I_02.czi	\\hih-fileserver.neurologie.uni-tuebingen.de\HIH\Public\Jorge\Immunofluorescence\Exp. 267\Apotome\72h	24	0.8128078919015064	2.23606797749979	1.3387079251871652	15.65685424949238	0.96	906
15	907	K136Q_I_02.czi	\\hih-fileserver.neurologie.uni-tuebingen.de\HIH\Public\Jorge\Immunofluorescence\Exp. 267\Apotome\72h	13	0.7502842079090828	1.4142135623730951	1.1274503268840292	11.071067811865476	0.9285714285714286	907
15	908	K136Q_I_02.czi	\\hih-fileserver.neurologie.uni-tuebingen.de\HIH\Public\Jorge\Immunofluorescence\Exp. 267\Apotome\72h	49	0.9276229873542391	3.1622776601683795	1.6730236502351614	23.899494936611664	0.9245283018867925	908
15	909	K136Q_I_02.czi	\\hih-fileserver.neurologie.uni-tuebingen.de\HIH\Public\Jorge\Immunofluorescence\Exp. 267\Apotome\72h	16	0.6758228726291923	2.0	1.2285533905932737	11.65685424949238	1.0	909
15	910	K136Q_I_02.czi	\\hih-fileserver.neurologie.uni-tuebingen.de\HIH\Public\Jorge\Immunofluorescence\Exp. 267\Apotome\72h	304	1.8981477477305235	6.708203932499369	2.564836846889557	85.1543289325507	0.8611898016997167	910
15	911	K136Q_I_02.czi	\\hih-fileserver.neurologie.uni-tuebingen.de\HIH\Public\Jorge\Immunofluorescence\Exp. 267\Apotome\72h	66	1.1384463935711113	3.605551275463989	1.7062866330841888	30.72792206135785	0.8918918918918919	911
15	912	K136Q_I_02.czi	\\hih-fileserver.neurologie.uni-tuebingen.de\HIH\Public\Jorge\Immunofluorescence\Exp. 267\Apotome\72h	41	0.8817070691614193	3.605551275463989	1.6241817986781895	21.31370849898476	0.9534883720930233	912
15	913	K136Q_I_02.czi	\\hih-fileserver.neurologie.uni-tuebingen.de\HIH\Public\Jorge\Immunofluorescence\Exp. 267\Apotome\72h	21	0.7686911435047676	2.23606797749979	1.308509936410432	14.242640687119286	0.9545454545454546	913
15	914	K136Q_I_02.czi	\\hih-fileserver.neurologie.uni-tuebingen.de\HIH\Public\Jorge\Immunofluorescence\Exp. 267\Apotome\72h	556	1.2355378301466444	11.313708498984761	4.299551381107128	92.91168824543144	0.9423728813559322	914
15	915	K136Q_I_02.czi	\\hih-fileserver.neurologie.uni-tuebingen.de\HIH\Public\Jorge\Immunofluorescence\Exp. 267\Apotome\72h	37	0.831029511856096	3.0	1.5777892865197496	19.65685424949238	1.0	915
15	916	K136Q_I_02.czi	\\hih-fileserver.neurologie.uni-tuebingen.de\HIH\Public\Jorge\Immunofluorescence\Exp. 267\Apotome\72h	4	0.3183098861837907	1.0	1.0	4.0	1.0	916
15	917	K136Q_I_02.czi	\\hih-fileserver.neurologie.uni-tuebingen.de\HIH\Public\Jorge\Immunofluorescence\Exp. 267\Apotome\72h	77	1.1093761441557162	4.123105625617661	1.9211605340553894	32.7634559672906	0.8953488372093024	917
15	918	K136Q_I_02.czi	\\hih-fileserver.neurologie.uni-tuebingen.de\HIH\Public\Jorge\Immunofluorescence\Exp. 267\Apotome\72h	2	0.0	1.0	1.0	0.0	1.0	918
15	919	K136Q_I_02.czi	\\hih-fileserver.neurologie.uni-tuebingen.de\HIH\Public\Jorge\Immunofluorescence\Exp. 267\Apotome\72h	68	0.9821890454339	4.123105625617661	1.8847456852102775	28.97056274847714	0.9315068493150684	919
15	920	K136Q_I_02.czi	\\hih-fileserver.neurologie.uni-tuebingen.de\HIH\Public\Jorge\Immunofluorescence\Exp. 267\Apotome\72h	1	0.0	1.0	1.0	0.0	1.0	920
15	921	K136Q_I_02.czi	\\hih-fileserver.neurologie.uni-tuebingen.de\HIH\Public\Jorge\Immunofluorescence\Exp. 267\Apotome\72h	328	1.4261211758149719	6.708203932499369	2.9599017745622316	76.66904755831214	0.923943661971831	921
15	922	K136Q_I_02.czi	\\hih-fileserver.neurologie.uni-tuebingen.de\HIH\Public\Jorge\Immunofluorescence\Exp. 267\Apotome\72h	3	0.309207662451413	1.0	1.0	3.414213562373095	1.0	922
15	923	K136Q_I_02.czi	\\hih-fileserver.neurologie.uni-tuebingen.de\HIH\Public\Jorge\Immunofluorescence\Exp. 267\Apotome\72h	84	1.1585534959357584	3.605551275463989	1.8406314190016073	34.97056274847714	0.8936170212765957	923
15	924	K136Q_I_02.czi	\\hih-fileserver.neurologie.uni-tuebingen.de\HIH\Public\Jorge\Immunofluorescence\Exp. 267\Apotome\72h	130	1.3546013915824704	5.0	2.111015388800607	47.04163056034261	0.8609271523178808	924
15	925	K136Q_I_02.czi	\\hih-fileserver.neurologie.uni-tuebingen.de\HIH\Public\Jorge\Immunofluorescence\Exp. 267\Apotome\72h	150	1.4502437252405116	5.0	2.190262922591126	52.2842712474619	0.8875739644970414	925
15	926	K136Q_I_02.czi	\\hih-fileserver.neurologie.uni-tuebingen.de\HIH\Public\Jorge\Immunofluorescence\Exp. 267\Apotome\72h	229	1.810646747507262	5.0	2.278964454616978	72.18376618407356	0.8237410071942446	926
15	927	K136Q_I_02.czi	\\hih-fileserver.neurologie.uni-tuebingen.de\HIH\Public\Jorge\Immunofluorescence\Exp. 267\Apotome\72h	21	0.7686911435047675	2.23606797749979	1.3085099364104322	14.242640687119284	1.0	927
15	928	K136Q_I_02.czi	\\hih-fileserver.neurologie.uni-tuebingen.de\HIH\Public\Jorge\Immunofluorescence\Exp. 267\Apotome\72h	44	0.9143955684912091	3.1622776601683795	1.6190770449730243	22.485281374238568	0.9361702127659575	928
15	929	K136Q_I_02.czi	\\hih-fileserver.neurologie.uni-tuebingen.de\HIH\Public\Jorge\Immunofluorescence\Exp. 267\Apotome\72h	1	0.0	1.0	1.0	0.0	1.0	929
15	930	K136Q_I_02.czi	\\hih-fileserver.neurologie.uni-tuebingen.de\HIH\Public\Jorge\Immunofluorescence\Exp. 267\Apotome\72h	101	1.12571680737422	4.47213595499958	2.0823888556509083	37.798989873223334	0.9099099099099099	930
15	931	K136Q_I_02.czi	\\hih-fileserver.neurologie.uni-tuebingen.de\HIH\Public\Jorge\Immunofluorescence\Exp. 267\Apotome\72h	63	0.9423471617566872	4.123105625617661	1.8421187496451428	27.31370849898476	0.9264705882352942	931
15	932	K136Q_I_02.czi	\\hih-fileserver.neurologie.uni-tuebingen.de\HIH\Public\Jorge\Immunofluorescence\Exp. 267\Apotome\72h	333	1.2535445775057286	8.48528137423857	3.351013740123449	72.42640687119285	0.9098360655737705	932
15	933	K136Q_I_02.czi	\\hih-fileserver.neurologie.uni-tuebingen.de\HIH\Public\Jorge\Immunofluorescence\Exp. 267\Apotome\72h	209	1.278255599799143	7.0710678118654755	2.748306989697038	57.941125496954285	0.8969957081545065	933
15	934	K136Q_I_02.czi	\\hih-fileserver.neurologie.uni-tuebingen.de\HIH\Public\Jorge\Immunofluorescence\Exp. 267\Apotome\72h	63	0.8860510994990023	4.0	1.8936723855366928	26.48528137423857	0.984375	934
15	935	K136Q_I_02.czi	\\hih-fileserver.neurologie.uni-tuebingen.de\HIH\Public\Jorge\Immunofluorescence\Exp. 267\Apotome\72h	18	0.7553352735627664	2.23606797749979	1.2718290126106762	13.071067811865476	0.9473684210526315	935
15	936	K136Q_I_02.czi	\\hih-fileserver.neurologie.uni-tuebingen.de\HIH\Public\Jorge\Immunofluorescence\Exp. 267\Apotome\72h	36	0.8039659506186233	3.0	1.5728012302319452	19.071067811865476	1.0	936
15	937	K136Q_I_02.czi	\\hih-fileserver.neurologie.uni-tuebingen.de\HIH\Public\Jorge\Immunofluorescence\Exp. 267\Apotome\72h	15	0.7951500375806897	2.0	1.1885618083164127	12.242640687119284	0.9375	937
15	938	K136Q_I_02.czi	\\hih-fileserver.neurologie.uni-tuebingen.de\HIH\Public\Jorge\Immunofluorescence\Exp. 267\Apotome\72h	146	1.1850044889936522	5.830951894845301	2.4562105511689967	46.62741699796952	0.906832298136646	938
15	939	K136Q_I_02.czi	\\hih-fileserver.neurologie.uni-tuebingen.de\HIH\Public\Jorge\Immunofluorescence\Exp. 267\Apotome\72h	44	0.9626598321864117	3.1622776601683795	1.5832476990061723	23.071067811865476	0.9166666666666666	939
15	940	K136Q_I_02.czi	\\hih-fileserver.neurologie.uni-tuebingen.de\HIH\Public\Jorge\Immunofluorescence\Exp. 267\Apotome\72h	4	0.3183098861837907	1.0	1.0	4.0	1.0	940
15	941	K136Q_I_02.czi	\\hih-fileserver.neurologie.uni-tuebingen.de\HIH\Public\Jorge\Immunofluorescence\Exp. 267\Apotome\72h	195	1.1155720963388551	6.082762530298219	2.6821766739609254	52.2842712474619	0.9605911330049262	941
15	942	K136Q_I_02.czi	\\hih-fileserver.neurologie.uni-tuebingen.de\HIH\Public\Jorge\Immunofluorescence\Exp. 267\Apotome\72h	219	1.127282547141696	7.0710678118654755	2.9579569599809865	55.698484809834994	0.9358974358974359	942
15	943	K136Q_I_02.czi	\\hih-fileserver.neurologie.uni-tuebingen.de\HIH\Public\Jorge\Immunofluorescence\Exp. 267\Apotome\72h	67	1.1115468061387639	4.123105625617661	1.8233996180094092	30.59188309203678	0.9054054054054054	943
15	944	K136Q_I_02.czi	\\hih-fileserver.neurologie.uni-tuebingen.de\HIH\Public\Jorge\Immunofluorescence\Exp. 267\Apotome\72h	34	1.0055941841238847	2.8284271247461903	1.4559006204736236	20.727922061357855	0.8717948717948718	944
15	945	K136Q_I_02.czi	\\hih-fileserver.neurologie.uni-tuebingen.de\HIH\Public\Jorge\Immunofluorescence\Exp. 267\Apotome\72h	84	0.9935566927462427	5.0	2.0591508753243306	32.384776310850235	0.9438202247191011	945
15	946	K136Q_I_02.czi	\\hih-fileserver.neurologie.uni-tuebingen.de\HIH\Public\Jorge\Immunofluorescence\Exp. 267\Apotome\72h	58	1.1985708742960974	3.0	1.6186004258161024	29.556349186104043	0.8529411764705882	946
15	947	K136Q_I_02.czi	\\hih-fileserver.neurologie.uni-tuebingen.de\HIH\Public\Jorge\Immunofluorescence\Exp. 267\Apotome\72h	13	0.7177571704566658	2.0	1.1406482403650917	10.82842712474619	0.9285714285714286	947
15	948	K136Q_I_02.czi	\\hih-fileserver.neurologie.uni-tuebingen.de\HIH\Public\Jorge\Immunofluorescence\Exp. 267\Apotome\72h	69	1.1484565034897767	3.605551275463989	1.7369313515302947	31.556349186104043	0.92	948
15	949	K136Q_I_02.czi	\\hih-fileserver.neurologie.uni-tuebingen.de\HIH\Public\Jorge\Immunofluorescence\Exp. 267\Apotome\72h	280	1.2540464617908957	7.615773105863909	3.082379884005077	66.42640687119285	0.9003215434083601	949
15	950	K136Q_I_02.czi	\\hih-fileserver.neurologie.uni-tuebingen.de\HIH\Public\Jorge\Immunofluorescence\Exp. 267\Apotome\72h	220	1.2891221549528316	7.0710678118654755	2.7444819448230224	59.698484809834994	0.8906882591093117	950
15	951	K136Q_I_02.czi	\\hih-fileserver.neurologie.uni-tuebingen.de\HIH\Public\Jorge\Immunofluorescence\Exp. 267\Apotome\72h	53	1.0261158433305506	3.605551275463989	1.6833315499224206	26.14213562373095	0.8983050847457628	951
15	952	K136Q_I_02.czi	\\hih-fileserver.neurologie.uni-tuebingen.de\HIH\Public\Jorge\Immunofluorescence\Exp. 267\Apotome\72h	71	1.193155848343721	3.605551275463989	1.77008957592556	32.62741699796952	0.8987341772151899	952
15	953	K136Q_I_02.czi	\\hih-fileserver.neurologie.uni-tuebingen.de\HIH\Public\Jorge\Immunofluorescence\Exp. 267\Apotome\72h	8	0.5468022991227088	1.4142135623730951	1.051776695296637	7.414213562373095	1.0	953
15	954	K136Q_I_02.czi	\\hih-fileserver.neurologie.uni-tuebingen.de\HIH\Public\Jorge\Immunofluorescence\Exp. 267\Apotome\72h	98	1.3907378822763299	4.0	1.8483352584057482	41.384776310850235	0.8448275862068966	954
15	955	K136Q_I_02.czi	\\hih-fileserver.neurologie.uni-tuebingen.de\HIH\Public\Jorge\Immunofluorescence\Exp. 267\Apotome\72h	52	0.9806145698708848	3.1622776601683795	1.6563906193424083	25.31370849898476	0.9285714285714286	955
15	956	K136Q_I_02.czi	\\hih-fileserver.neurologie.uni-tuebingen.de\HIH\Public\Jorge\Immunofluorescence\Exp. 267\Apotome\72h	150	1.3303880533954116	5.656854249492381	2.3851142622576216	50.07716446627535	0.8522727272727273	956
15	957	K136Q_I_02.czi	\\hih-fileserver.neurologie.uni-tuebingen.de\HIH\Public\Jorge\Immunofluorescence\Exp. 267\Apotome\72h	109	1.056530126494599	5.385164807134504	2.2361701617754797	38.04163056034261	0.9478260869565217	957
15	958	K136Q_I_02.czi	\\hih-fileserver.neurologie.uni-tuebingen.de\HIH\Public\Jorge\Immunofluorescence\Exp. 267\Apotome\72h	81	0.9934174077435359	4.47213595499958	1.987427999286948	31.79898987322333	0.9418604651162791	958
15	959	K136Q_I_02.czi	\\hih-fileserver.neurologie.uni-tuebingen.de\HIH\Public\Jorge\Immunofluorescence\Exp. 267\Apotome\72h	1	0.0	1.0	1.0	0.0	1.0	959
15	960	K136Q_I_02.czi	\\hih-fileserver.neurologie.uni-tuebingen.de\HIH\Public\Jorge\Immunofluorescence\Exp. 267\Apotome\72h	251	1.4207001766277914	7.0710678118654755	2.7900777634645304	66.94112549695427	0.8838028169014085	960
15	961	K136Q_I_02.czi	\\hih-fileserver.neurologie.uni-tuebingen.de\HIH\Public\Jorge\Immunofluorescence\Exp. 267\Apotome\72h	148	1.2841451738029088	5.0990195135927845	2.266469469055358	48.87005768508881	0.9308176100628931	961
15	962	K136Q_I_02.czi	\\hih-fileserver.neurologie.uni-tuebingen.de\HIH\Public\Jorge\Immunofluorescence\Exp. 267\Apotome\72h	6	0.477464829275686	1.0	1.0	6.0	1.0	962
15	963	K136Q_I_02.czi	\\hih-fileserver.neurologie.uni-tuebingen.de\HIH\Public\Jorge\Immunofluorescence\Exp. 267\Apotome\72h	53	1.0099217769624897	3.605551275463989	1.6800943258610281	25.9350288425444	0.9137931034482759	963
15	964	K136Q_I_02.czi	\\hih-fileserver.neurologie.uni-tuebingen.de\HIH\Public\Jorge\Immunofluorescence\Exp. 267\Apotome\72h	2	0.0	1.0	1.0	0.0	1.0	964
15	965	K136Q_I_02.czi	\\hih-fileserver.neurologie.uni-tuebingen.de\HIH\Public\Jorge\Immunofluorescence\Exp. 267\Apotome\72h	78	1.1419300913124435	4.242640687119285	1.9218396191570848	33.45584412271572	0.9176470588235294	965
15	966	K136Q_I_02.czi	\\hih-fileserver.neurologie.uni-tuebingen.de\HIH\Public\Jorge\Immunofluorescence\Exp. 267\Apotome\72h	100	1.4343828902457156	4.123105625617661	1.8499684773620253	42.45584412271571	0.9090909090909091	966
15	967	K136Q_I_02.czi	\\hih-fileserver.neurologie.uni-tuebingen.de\HIH\Public\Jorge\Immunofluorescence\Exp. 267\Apotome\72h	248	1.4333101321372124	6.082762530298219	2.7069261160576774	66.83452377915606	0.8888888888888888	967
15	968	K136Q_I_02.czi	\\hih-fileserver.neurologie.uni-tuebingen.de\HIH\Public\Jorge\Immunofluorescence\Exp. 267\Apotome\72h	1	0.0	1.0	1.0	0.0	1.0	968
15	969	K136Q_I_02.czi	\\hih-fileserver.neurologie.uni-tuebingen.de\HIH\Public\Jorge\Immunofluorescence\Exp. 267\Apotome\72h	89	0.9577165532122739	5.0	2.117274568891526	32.72792206135786	0.967391304347826	969
15	970	K136Q_I_02.czi	\\hih-fileserver.neurologie.uni-tuebingen.de\HIH\Public\Jorge\Immunofluorescence\Exp. 267\Apotome\72h	6	0.5168631413744181	1.4142135623730951	1.0690355937288492	6.242640687119286	1.0	970
15	971	K136Q_I_02.czi	\\hih-fileserver.neurologie.uni-tuebingen.de\HIH\Public\Jorge\Immunofluorescence\Exp. 267\Apotome\72h	274	1.3541941421229766	7.0710678118654755	2.9119460444316063	68.2842712474619	0.8838709677419355	971
15	972	K136Q_I_02.czi	\\hih-fileserver.neurologie.uni-tuebingen.de\HIH\Public\Jorge\Immunofluorescence\Exp. 267\Apotome\72h	227	1.2842847114049767	7.0	2.8471378507254026	60.526911934581186	0.908	972
15	973	K136Q_I_02.czi	\\hih-fileserver.neurologie.uni-tuebingen.de\HIH\Public\Jorge\Immunofluorescence\Exp. 267\Apotome\72h	93	1.154250054552614	4.242640687119285	1.955156344613078	36.72792206135785	0.9207920792079208	973
15	974	K136Q_I_02.czi	\\hih-fileserver.neurologie.uni-tuebingen.de\HIH\Public\Jorge\Immunofluorescence\Exp. 267\Apotome\72h	3	0.309207662451413	1.0	1.0	3.414213562373095	1.0	974
15	975	K136Q_I_02.czi	\\hih-fileserver.neurologie.uni-tuebingen.de\HIH\Public\Jorge\Immunofluorescence\Exp. 267\Apotome\72h	10	0.5360068056629818	2.0	1.1	8.207106781186548	0.9090909090909091	975
15	976	K136Q_I_02.czi	\\hih-fileserver.neurologie.uni-tuebingen.de\HIH\Public\Jorge\Immunofluorescence\Exp. 267\Apotome\72h	2	0.0	1.0	1.0	0.0	1.0	976
15	977	K136Q_I_02.czi	\\hih-fileserver.neurologie.uni-tuebingen.de\HIH\Public\Jorge\Immunofluorescence\Exp. 267\Apotome\72h	4	0.3183098861837907	1.0	1.0	4.0	1.0	977
15	978	K136Q_I_02.czi	\\hih-fileserver.neurologie.uni-tuebingen.de\HIH\Public\Jorge\Immunofluorescence\Exp. 267\Apotome\72h	23	0.983969144354671	2.0	1.1770029483419773	16.86396103067893	0.8214285714285714	978
15	979	K136Q_I_02.czi	\\hih-fileserver.neurologie.uni-tuebingen.de\HIH\Public\Jorge\Immunofluorescence\Exp. 267\Apotome\72h	5	0.43153209248335733	1.0	1.0	5.207106781186548	1.0	979
15	980	K136Q_I_02.czi	\\hih-fileserver.neurologie.uni-tuebingen.de\HIH\Public\Jorge\Immunofluorescence\Exp. 267\Apotome\72h	7	0.624916913283096	1.0	1.0	7.414213562373096	0.7777777777777778	980
15	981	K136Q_I_02.czi	\\hih-fileserver.neurologie.uni-tuebingen.de\HIH\Public\Jorge\Immunofluorescence\Exp. 267\Apotome\72h	4	0.3183098861837907	1.0	1.0	4.0	1.0	981
15	982	K136Q_I_02.czi	\\hih-fileserver.neurologie.uni-tuebingen.de\HIH\Public\Jorge\Immunofluorescence\Exp. 267\Apotome\72h	9	0.5658842421045168	2.0	1.1111111111111112	8.0	1.0	982
15	983	K136Q_I_02.czi	\\hih-fileserver.neurologie.uni-tuebingen.de\HIH\Public\Jorge\Immunofluorescence\Exp. 267\Apotome\72h	3	0.309207662451413	1.0	1.0	3.414213562373095	1.0	983
15	984	K136Q_I_02.czi	\\hih-fileserver.neurologie.uni-tuebingen.de\HIH\Public\Jorge\Immunofluorescence\Exp. 267\Apotome\72h	1	0.0	1.0	1.0	0.0	1.0	984
15	985	K136Q_I_02.czi	\\hih-fileserver.neurologie.uni-tuebingen.de\HIH\Public\Jorge\Immunofluorescence\Exp. 267\Apotome\72h	8	0.5468022991227088	1.4142135623730951	1.051776695296637	7.414213562373095	1.0	985
15	986	K136Q_I_02.czi	\\hih-fileserver.neurologie.uni-tuebingen.de\HIH\Public\Jorge\Immunofluorescence\Exp. 267\Apotome\72h	1	0.0	1.0	1.0	0.0	1.0	986
15	987	K136Q_I_02.czi	\\hih-fileserver.neurologie.uni-tuebingen.de\HIH\Public\Jorge\Immunofluorescence\Exp. 267\Apotome\72h	7	0.5300702784881366	1.4142135623730951	1.0591733660532994	6.82842712474619	1.0	987
15	988	K136Q_I_02.czi	\\hih-fileserver.neurologie.uni-tuebingen.de\HIH\Public\Jorge\Immunofluorescence\Exp. 267\Apotome\72h	9	0.6007314423370597	1.4142135623730951	1.0920474583051323	8.242640687119284	1.0	988
15	989	K136Q_I_02.czi	\\hih-fileserver.neurologie.uni-tuebingen.de\HIH\Public\Jorge\Immunofluorescence\Exp. 267\Apotome\72h	4	0.3183098861837907	1.0	1.0	4.0	1.0	989
15	990	K136Q_I_02.czi	\\hih-fileserver.neurologie.uni-tuebingen.de\HIH\Public\Jorge\Immunofluorescence\Exp. 267\Apotome\72h	6	0.477464829275686	1.0	1.0	6.0	1.0	990
15	991	K136Q_I_02.czi	\\hih-fileserver.neurologie.uni-tuebingen.de\HIH\Public\Jorge\Immunofluorescence\Exp. 267\Apotome\72h	3	0.309207662451413	1.0	1.0	3.414213562373095	1.0	991
15	992	K136Q_I_02.czi	\\hih-fileserver.neurologie.uni-tuebingen.de\HIH\Public\Jorge\Immunofluorescence\Exp. 267\Apotome\72h	1	0.0	1.0	1.0	0.0	1.0	992
15	993	K136Q_I_02.czi	\\hih-fileserver.neurologie.uni-tuebingen.de\HIH\Public\Jorge\Immunofluorescence\Exp. 267\Apotome\72h	4	0.3183098861837907	1.0	1.0	4.0	1.0	993
15	994	K136Q_I_02.czi	\\hih-fileserver.neurologie.uni-tuebingen.de\HIH\Public\Jorge\Immunofluorescence\Exp. 267\Apotome\72h	1	0.0	1.0	1.0	0.0	1.0	994
15	995	K136Q_I_02.czi	\\hih-fileserver.neurologie.uni-tuebingen.de\HIH\Public\Jorge\Immunofluorescence\Exp. 267\Apotome\72h	4	0.3183098861837907	1.0	1.0	4.0	1.0	995
15	996	K136Q_I_02.czi	\\hih-fileserver.neurologie.uni-tuebingen.de\HIH\Public\Jorge\Immunofluorescence\Exp. 267\Apotome\72h	35	0.9003392828242001	3.0	1.5032649022494435	19.899494936611667	0.9210526315789473	996
15	997	K136Q_I_02.czi	\\hih-fileserver.neurologie.uni-tuebingen.de\HIH\Public\Jorge\Immunofluorescence\Exp. 267\Apotome\72h	1	0.0	1.0	1.0	0.0	1.0	997
15	998	K136Q_I_02.czi	\\hih-fileserver.neurologie.uni-tuebingen.de\HIH\Public\Jorge\Immunofluorescence\Exp. 267\Apotome\72h	102	1.124822594851897	5.0	2.1218581039354483	37.970562748477136	0.9107142857142857	998
15	999	K136Q_I_02.czi	\\hih-fileserver.neurologie.uni-tuebingen.de\HIH\Public\Jorge\Immunofluorescence\Exp. 267\Apotome\72h	83	1.2667845878447281	4.123105625617661	1.8610056311718457	36.3492424049175	0.8924731182795699	999
15	1000	K136Q_I_02.czi	\\hih-fileserver.neurologie.uni-tuebingen.de\HIH\Public\Jorge\Immunofluorescence\Exp. 267\Apotome\72h	133	1.3220469345793586	5.0	2.165110863736442	47.00609665440987	0.875	1000
15	1001	K136Q_I_02.czi	\\hih-fileserver.neurologie.uni-tuebingen.de\HIH\Public\Jorge\Immunofluorescence\Exp. 267\Apotome\72h	164	1.2387731975534155	5.385164807134504	2.396317887722606	50.52691193458118	0.9162011173184358	1001
15	1002	K136Q_I_02.czi	\\hih-fileserver.neurologie.uni-tuebingen.de\HIH\Public\Jorge\Immunofluorescence\Exp. 267\Apotome\72h	101	1.1053706785829136	4.47213595499958	2.092622087946968	37.45584412271571	0.926605504587156	1002
15	1003	K136Q_I_02.czi	\\hih-fileserver.neurologie.uni-tuebingen.de\HIH\Public\Jorge\Immunofluorescence\Exp. 267\Apotome\72h	60	1.158618511819561	3.605551275463989	1.7113268433170166	29.556349186104043	0.9090909090909091	1003
15	1004	K136Q_I_02.czi	\\hih-fileserver.neurologie.uni-tuebingen.de\HIH\Public\Jorge\Immunofluorescence\Exp. 267\Apotome\72h	76	1.0817477541729785	4.0	1.8747746655786421	32.14213562373095	0.9156626506024096	1004
15	1005	K136Q_I_02.czi	\\hih-fileserver.neurologie.uni-tuebingen.de\HIH\Public\Jorge\Immunofluorescence\Exp. 267\Apotome\72h	52	1.1911857106026686	3.1622776601683795	1.5897975281902132	27.899494936611667	0.896551724137931	1005
15	1006	K136Q_I_02.czi	\\hih-fileserver.neurologie.uni-tuebingen.de\HIH\Public\Jorge\Immunofluorescence\Exp. 267\Apotome\72h	33	1.0154660732779357	2.23606797749979	1.3517484505791222	20.520815280171306	0.825	1006
15	1007	K136Q_I_02.czi	\\hih-fileserver.neurologie.uni-tuebingen.de\HIH\Public\Jorge\Immunofluorescence\Exp. 267\Apotome\72h	83	1.345089620926196	3.605551275463989	1.7605543193061608	37.45584412271571	0.9021739130434783	1007
15	1008	K136Q_I_02.czi	\\hih-fileserver.neurologie.uni-tuebingen.de\HIH\Public\Jorge\Immunofluorescence\Exp. 267\Apotome\72h	38	1.1180949773133053	2.8284271247461903	1.4124261571409742	23.10660171779821	0.8837209302325582	1008
15	1009	K136Q_I_02.czi	\\hih-fileserver.neurologie.uni-tuebingen.de\HIH\Public\Jorge\Immunofluorescence\Exp. 267\Apotome\72h	84	1.158553495935758	4.47213595499958	1.927509498138046	34.970562748477136	0.9130434782608695	1009
15	1010	K136Q_I_02.czi	\\hih-fileserver.neurologie.uni-tuebingen.de\HIH\Public\Jorge\Immunofluorescence\Exp. 267\Apotome\72h	54	1.3388885124303034	3.0	1.5258063578350995	30.14213562373095	0.9	1010
15	1011	K136Q_I_02.czi	\\hih-fileserver.neurologie.uni-tuebingen.de\HIH\Public\Jorge\Immunofluorescence\Exp. 267\Apotome\72h	52	1.1765799453573857	3.1622776601683795	1.5696214631828798	27.72792206135785	0.8813559322033898	1011
15	1012	K136Q_I_02.czi	\\hih-fileserver.neurologie.uni-tuebingen.de\HIH\Public\Jorge\Immunofluorescence\Exp. 267\Apotome\72h	54	1.0663128128510309	3.1622776601683795	1.6538973664940468	26.899494936611667	0.9	1012
