# Supplementary material for: Sirtuin-1 sensitive lysine-136 acetylation drives phase separation and pathological aggregation of TDP-43
Source: Nat Commun. 2022 Mar 9;13:1223. doi: 10.1038/s41467-022-28822-7 (PMC8907366; doi:10.1038/s41467-022-28822-7)
Supplement: Supplementary file 7 — Source Data [file 41467_2022_28822_MOESM7_ESM.zip › Figure 5E data/Measures 1/K136Q_02_72h_Measures/Object relationships.csv]

Module	Module Number	Relationship	First Object Name	First Image Number	First Object Number	Second Object Name	Second Image Number	Second Object Number
RelateObjects	13	Parent	Nuclei	15	1	EditedAggregates	15	1
RelateObjects	13	Parent	Nuclei	15	1	EditedAggregates	15	2
RelateObjects	13	Parent	Nuclei	15	1	EditedAggregates	15	3
RelateObjects	13	Parent	Nuclei	15	1	EditedAggregates	15	4
RelateObjects	13	Parent	Nuclei	15	1	EditedAggregates	15	5
RelateObjects	13	Parent	Nuclei	15	1	EditedAggregates	15	6
RelateObjects	13	Parent	Nuclei	15	1	EditedAggregates	15	7
RelateObjects	13	Parent	Nuclei	15	1	EditedAggregates	15	8
RelateObjects	13	Parent	Nuclei	15	1	EditedAggregates	15	9
RelateObjects	13	Parent	Nuclei	15	2	EditedAggregates	15	10
RelateObjects	13	Parent	Nuclei	15	1	EditedAggregates	15	11
RelateObjects	13	Parent	Nuclei	15	2	EditedAggregates	15	12
RelateObjects	13	Parent	Nuclei	15	2	EditedAggregates	15	13
RelateObjects	13	Parent	Nuclei	15	1	EditedAggregates	15	14
RelateObjects	13	Parent	Nuclei	15	2	EditedAggregates	15	15
RelateObjects	13	Parent	Nuclei	15	2	EditedAggregates	15	16
RelateObjects	13	Parent	Nuclei	15	2	EditedAggregates	15	17
RelateObjects	13	Parent	Nuclei	15	1	EditedAggregates	15	18
RelateObjects	13	Parent	Nuclei	15	1	EditedAggregates	15	19
RelateObjects	13	Parent	Nuclei	15	2	EditedAggregates	15	20
RelateObjects	13	Parent	Nuclei	15	2	EditedAggregates	15	21
RelateObjects	13	Parent	Nuclei	15	1	EditedAggregates	15	22
RelateObjects	13	Parent	Nuclei	15	1	EditedAggregates	15	23
RelateObjects	13	Parent	Nuclei	15	2	EditedAggregates	15	24
RelateObjects	13	Parent	Nuclei	15	1	EditedAggregates	15	25
RelateObjects	13	Parent	Nuclei	15	2	EditedAggregates	15	26
RelateObjects	13	Parent	Nuclei	15	2	EditedAggregates	15	27
RelateObjects	13	Parent	Nuclei	15	1	EditedAggregates	15	28
RelateObjects	13	Parent	Nuclei	15	2	EditedAggregates	15	29
RelateObjects	13	Parent	Nuclei	15	2	EditedAggregates	15	30
RelateObjects	13	Parent	Nuclei	15	1	EditedAggregates	15	31
RelateObjects	13	Parent	Nuclei	15	2	EditedAggregates	15	32
RelateObjects	13	Parent	Nuclei	15	2	EditedAggregates	15	33
RelateObjects	13	Parent	Nuclei	15	2	EditedAggregates	15	34
RelateObjects	13	Parent	Nuclei	15	2	EditedAggregates	15	35
RelateObjects	13	Parent	Nuclei	15	1	EditedAggregates	15	36
RelateObjects	13	Parent	Nuclei	15	1	EditedAggregates	15	37
RelateObjects	13	Parent	Nuclei	15	2	EditedAggregates	15	38
RelateObjects	13	Parent	Nuclei	15	2	EditedAggregates	15	39
RelateObjects	13	Parent	Nuclei	15	2	EditedAggregates	15	40
RelateObjects	13	Parent	Nuclei	15	2	EditedAggregates	15	41
RelateObjects	13	Parent	Nuclei	15	1	EditedAggregates	15	42
RelateObjects	13	Parent	Nuclei	15	1	EditedAggregates	15	43
RelateObjects	13	Parent	Nuclei	15	1	EditedAggregates	15	44
RelateObjects	13	Parent	Nuclei	15	1	EditedAggregates	15	45
RelateObjects	13	Parent	Nuclei	15	2	EditedAggregates	15	46
RelateObjects	13	Parent	Nuclei	15	2	EditedAggregates	15	47
RelateObjects	13	Parent	Nuclei	15	1	EditedAggregates	15	48
RelateObjects	13	Parent	Nuclei	15	2	EditedAggregates	15	49
RelateObjects	13	Parent	Nuclei	15	2	EditedAggregates	15	50
RelateObjects	13	Parent	Nuclei	15	2	EditedAggregates	15	51
RelateObjects	13	Parent	Nuclei	15	1	EditedAggregates	15	52
RelateObjects	13	Parent	Nuclei	15	2	EditedAggregates	15	53
RelateObjects	13	Parent	Nuclei	15	2	EditedAggregates	15	54
RelateObjects	13	Parent	Nuclei	15	1	EditedAggregates	15	55
RelateObjects	13	Parent	Nuclei	15	2	EditedAggregates	15	56
RelateObjects	13	Parent	Nuclei	15	2	EditedAggregates	15	57
RelateObjects	13	Parent	Nuclei	15	1	EditedAggregates	15	58
RelateObjects	13	Parent	Nuclei	15	1	EditedAggregates	15	59
RelateObjects	13	Parent	Nuclei	15	2	EditedAggregates	15	60
RelateObjects	13	Parent	Nuclei	15	1	EditedAggregates	15	61
RelateObjects	13	Parent	Nuclei	15	1	EditedAggregates	15	62
RelateObjects	13	Parent	Nuclei	15	1	EditedAggregates	15	63
RelateObjects	13	Parent	Nuclei	15	1	EditedAggregates	15	64
RelateObjects	13	Parent	Nuclei	15	2	EditedAggregates	15	65
RelateObjects	13	Parent	Nuclei	15	2	EditedAggregates	15	66
RelateObjects	13	Parent	Nuclei	15	1	EditedAggregates	15	67
RelateObjects	13	Parent	Nuclei	15	2	EditedAggregates	15	68
RelateObjects	13	Parent	Nuclei	15	2	EditedAggregates	15	69
RelateObjects	13	Parent	Nuclei	15	1	EditedAggregates	15	70
RelateObjects	13	Parent	Nuclei	15	2	EditedAggregates	15	71
RelateObjects	13	Parent	Nuclei	15	2	EditedAggregates	15	72
RelateObjects	13	Parent	Nuclei	15	2	EditedAggregates	15	73
RelateObjects	13	Parent	Nuclei	15	2	EditedAggregates	15	74
RelateObjects	13	Parent	Nuclei	15	1	EditedAggregates	15	75
RelateObjects	13	Parent	Nuclei	15	2	EditedAggregates	15	76
RelateObjects	13	Parent	Nuclei	15	2	EditedAggregates	15	77
RelateObjects	13	Parent	Nuclei	15	1	EditedAggregates	15	78
RelateObjects	13	Parent	Nuclei	15	1	EditedAggregates	15	79
RelateObjects	13	Parent	Nuclei	15	2	EditedAggregates	15	80
RelateObjects	13	Parent	Nuclei	15	2	EditedAggregates	15	81
RelateObjects	13	Parent	Nuclei	15	2	EditedAggregates	15	82
RelateObjects	13	Parent	Nuclei	15	1	EditedAggregates	15	83
RelateObjects	13	Parent	Nuclei	15	1	EditedAggregates	15	84
RelateObjects	13	Parent	Nuclei	15	1	EditedAggregates	15	85
RelateObjects	13	Parent	Nuclei	15	1	EditedAggregates	15	86
RelateObjects	13	Parent	Nuclei	15	2	EditedAggregates	15	87
RelateObjects	13	Parent	Nuclei	15	2	EditedAggregates	15	88
RelateObjects	13	Parent	Nuclei	15	2	EditedAggregates	15	89
RelateObjects	13	Parent	Nuclei	15	1	EditedAggregates	15	90
RelateObjects	13	Parent	Nuclei	15	1	EditedAggregates	15	91
RelateObjects	13	Parent	Nuclei	15	2	EditedAggregates	15	92
RelateObjects	13	Parent	Nuclei	15	2	EditedAggregates	15	93
RelateObjects	13	Parent	Nuclei	15	2	EditedAggregates	15	94
RelateObjects	13	Parent	Nuclei	15	2	EditedAggregates	15	95
RelateObjects	13	Parent	Nuclei	15	2	EditedAggregates	15	96
RelateObjects	13	Parent	Nuclei	15	2	EditedAggregates	15	97
RelateObjects	13	Parent	Nuclei	15	1	EditedAggregates	15	98
RelateObjects	13	Parent	Nuclei	15	1	EditedAggregates	15	99
RelateObjects	13	Parent	Nuclei	15	1	EditedAggregates	15	100
RelateObjects	13	Parent	Nuclei	15	2	EditedAggregates	15	101
RelateObjects	13	Parent	Nuclei	15	2	EditedAggregates	15	102
RelateObjects	13	Parent	Nuclei	15	2	EditedAggregates	15	103
RelateObjects	13	Parent	Nuclei	15	2	EditedAggregates	15	104
RelateObjects	13	Parent	Nuclei	15	2	EditedAggregates	15	105
RelateObjects	13	Parent	Nuclei	15	2	EditedAggregates	15	106
RelateObjects	13	Parent	Nuclei	15	2	EditedAggregates	15	107
RelateObjects	13	Parent	Nuclei	15	2	EditedAggregates	15	108
RelateObjects	13	Parent	Nuclei	15	2	EditedAggregates	15	109
RelateObjects	13	Parent	Nuclei	15	1	EditedAggregates	15	110
RelateObjects	13	Parent	Nuclei	15	1	EditedAggregates	15	111
RelateObjects	13	Parent	Nuclei	15	2	EditedAggregates	15	112
RelateObjects	13	Parent	Nuclei	15	1	EditedAggregates	15	113
RelateObjects	13	Parent	Nuclei	15	2	EditedAggregates	15	114
RelateObjects	13	Parent	Nuclei	15	2	EditedAggregates	15	115
RelateObjects	13	Parent	Nuclei	15	2	EditedAggregates	15	116
RelateObjects	13	Parent	Nuclei	15	1	EditedAggregates	15	117
RelateObjects	13	Parent	Nuclei	15	1	EditedAggregates	15	118
RelateObjects	13	Parent	Nuclei	15	2	EditedAggregates	15	119
RelateObjects	13	Parent	Nuclei	15	2	EditedAggregates	15	120
RelateObjects	13	Parent	Nuclei	15	2	EditedAggregates	15	121
RelateObjects	13	Parent	Nuclei	15	1	EditedAggregates	15	122
RelateObjects	13	Parent	Nuclei	15	2	EditedAggregates	15	123
RelateObjects	13	Parent	Nuclei	15	2	EditedAggregates	15	124
RelateObjects	13	Parent	Nuclei	15	1	EditedAggregates	15	125
RelateObjects	13	Parent	Nuclei	15	1	EditedAggregates	15	126
RelateObjects	13	Parent	Nuclei	15	2	EditedAggregates	15	127
RelateObjects	13	Parent	Nuclei	15	2	EditedAggregates	15	128
RelateObjects	13	Parent	Nuclei	15	2	EditedAggregates	15	129
RelateObjects	13	Parent	Nuclei	15	2	EditedAggregates	15	130
RelateObjects	13	Parent	Nuclei	15	1	EditedAggregates	15	131
RelateObjects	13	Parent	Nuclei	15	3	EditedAggregates	15	132
RelateObjects	13	Parent	Nuclei	15	2	EditedAggregates	15	133
RelateObjects	13	Parent	Nuclei	15	2	EditedAggregates	15	134
RelateObjects	13	Parent	Nuclei	15	2	EditedAggregates	15	135
RelateObjects	13	Parent	Nuclei	15	2	EditedAggregates	15	136
RelateObjects	13	Parent	Nuclei	15	2	EditedAggregates	15	137
RelateObjects	13	Parent	Nuclei	15	2	EditedAggregates	15	138
RelateObjects	13	Parent	Nuclei	15	2	EditedAggregates	15	139
RelateObjects	13	Parent	Nuclei	15	2	EditedAggregates	15	140
RelateObjects	13	Parent	Nuclei	15	1	EditedAggregates	15	141
RelateObjects	13	Parent	Nuclei	15	1	EditedAggregates	15	142
RelateObjects	13	Parent	Nuclei	15	2	EditedAggregates	15	143
RelateObjects	13	Parent	Nuclei	15	2	EditedAggregates	15	144
RelateObjects	13	Parent	Nuclei	15	2	EditedAggregates	15	145
RelateObjects	13	Parent	Nuclei	15	2	EditedAggregates	15	146
RelateObjects	13	Parent	Nuclei	15	2	EditedAggregates	15	147
RelateObjects	13	Parent	Nuclei	15	2	EditedAggregates	15	148
RelateObjects	13	Parent	Nuclei	15	2	EditedAggregates	15	149
RelateObjects	13	Parent	Nuclei	15	2	EditedAggregates	15	150
RelateObjects	13	Parent	Nuclei	15	1	EditedAggregates	15	151
RelateObjects	13	Parent	Nuclei	15	2	EditedAggregates	15	152
RelateObjects	13	Parent	Nuclei	15	1	EditedAggregates	15	153
RelateObjects	13	Parent	Nuclei	15	1	EditedAggregates	15	154
RelateObjects	13	Parent	Nuclei	15	2	EditedAggregates	15	155
RelateObjects	13	Parent	Nuclei	15	2	EditedAggregates	15	156
RelateObjects	13	Parent	Nuclei	15	3	EditedAggregates	15	157
RelateObjects	13	Parent	Nuclei	15	2	EditedAggregates	15	158
RelateObjects	13	Parent	Nuclei	15	1	EditedAggregates	15	159
RelateObjects	13	Parent	Nuclei	15	1	EditedAggregates	15	160
RelateObjects	13	Parent	Nuclei	15	3	EditedAggregates	15	161
RelateObjects	13	Parent	Nuclei	15	2	EditedAggregates	15	162
RelateObjects	13	Parent	Nuclei	15	2	EditedAggregates	15	163
RelateObjects	13	Parent	Nuclei	15	2	EditedAggregates	15	164
RelateObjects	13	Parent	Nuclei	15	2	EditedAggregates	15	165
RelateObjects	13	Parent	Nuclei	15	2	EditedAggregates	15	166
RelateObjects	13	Parent	Nuclei	15	2	EditedAggregates	15	167
RelateObjects	13	Parent	Nuclei	15	3	EditedAggregates	15	168
RelateObjects	13	Parent	Nuclei	15	3	EditedAggregates	15	169
RelateObjects	13	Parent	Nuclei	15	3	EditedAggregates	15	170
RelateObjects	13	Parent	Nuclei	15	2	EditedAggregates	15	171
RelateObjects	13	Parent	Nuclei	15	2	EditedAggregates	15	172
RelateObjects	13	Parent	Nuclei	15	2	EditedAggregates	15	173
RelateObjects	13	Parent	Nuclei	15	2	EditedAggregates	15	174
RelateObjects	13	Parent	Nuclei	15	2	EditedAggregates	15	175
RelateObjects	13	Parent	Nuclei	15	2	EditedAggregates	15	176
RelateObjects	13	Parent	Nuclei	15	2	EditedAggregates	15	177
RelateObjects	13	Parent	Nuclei	15	2	EditedAggregates	15	178
RelateObjects	13	Parent	Nuclei	15	2	EditedAggregates	15	179
RelateObjects	13	Parent	Nuclei	15	3	EditedAggregates	15	180
RelateObjects	13	Parent	Nuclei	15	2	EditedAggregates	15	181
RelateObjects	13	Parent	Nuclei	15	2	EditedAggregates	15	182
RelateObjects	13	Parent	Nuclei	15	1	EditedAggregates	15	183
RelateObjects	13	Parent	Nuclei	15	3	EditedAggregates	15	184
RelateObjects	13	Parent	Nuclei	15	2	EditedAggregates	15	185
RelateObjects	13	Parent	Nuclei	15	2	EditedAggregates	15	186
RelateObjects	13	Parent	Nuclei	15	2	EditedAggregates	15	187
RelateObjects	13	Parent	Nuclei	15	2	EditedAggregates	15	188
RelateObjects	13	Parent	Nuclei	15	2	EditedAggregates	15	189
RelateObjects	13	Parent	Nuclei	15	2	EditedAggregates	15	190
RelateObjects	13	Parent	Nuclei	15	2	EditedAggregates	15	191
RelateObjects	13	Parent	Nuclei	15	2	EditedAggregates	15	192
RelateObjects	13	Parent	Nuclei	15	2	EditedAggregates	15	193
RelateObjects	13	Parent	Nuclei	15	2	EditedAggregates	15	194
RelateObjects	13	Parent	Nuclei	15	2	EditedAggregates	15	195
RelateObjects	13	Parent	Nuclei	15	2	EditedAggregates	15	196
RelateObjects	13	Parent	Nuclei	15	2	EditedAggregates	15	197
RelateObjects	13	Parent	Nuclei	15	2	EditedAggregates	15	198
RelateObjects	13	Parent	Nuclei	15	2	EditedAggregates	15	199
RelateObjects	13	Parent	Nuclei	15	2	EditedAggregates	15	200
RelateObjects	13	Parent	Nuclei	15	2	EditedAggregates	15	201
RelateObjects	13	Parent	Nuclei	15	2	EditedAggregates	15	202
RelateObjects	13	Parent	Nuclei	15	2	EditedAggregates	15	203
RelateObjects	13	Parent	Nuclei	15	2	EditedAggregates	15	204
RelateObjects	13	Parent	Nuclei	15	2	EditedAggregates	15	205
RelateObjects	13	Parent	Nuclei	15	2	EditedAggregates	15	206
RelateObjects	13	Parent	Nuclei	15	2	EditedAggregates	15	207
RelateObjects	13	Parent	Nuclei	15	2	EditedAggregates	15	208
RelateObjects	13	Parent	Nuclei	15	3	EditedAggregates	15	209
RelateObjects	13	Parent	Nuclei	15	3	EditedAggregates	15	210
RelateObjects	13	Parent	Nuclei	15	2	EditedAggregates	15	211
RelateObjects	13	Parent	Nuclei	15	3	EditedAggregates	15	212
RelateObjects	13	Parent	Nuclei	15	2	EditedAggregates	15	213
RelateObjects	13	Parent	Nuclei	15	2	EditedAggregates	15	214
RelateObjects	13	Parent	Nuclei	15	2	EditedAggregates	15	215
RelateObjects	13	Parent	Nuclei	15	2	EditedAggregates	15	216
RelateObjects	13	Parent	Nuclei	15	2	EditedAggregates	15	217
RelateObjects	13	Parent	Nuclei	15	2	EditedAggregates	15	218
RelateObjects	13	Parent	Nuclei	15	2	EditedAggregates	15	219
RelateObjects	13	Parent	Nuclei	15	2	EditedAggregates	15	220
RelateObjects	13	Parent	Nuclei	15	2	EditedAggregates	15	221
RelateObjects	13	Parent	Nuclei	15	2	EditedAggregates	15	222
RelateObjects	13	Parent	Nuclei	15	3	EditedAggregates	15	223
RelateObjects	13	Parent	Nuclei	15	3	EditedAggregates	15	224
RelateObjects	13	Parent	Nuclei	15	2	EditedAggregates	15	225
RelateObjects	13	Parent	Nuclei	15	2	EditedAggregates	15	226
RelateObjects	13	Parent	Nuclei	15	2	EditedAggregates	15	227
RelateObjects	13	Parent	Nuclei	15	2	EditedAggregates	15	228
RelateObjects	13	Parent	Nuclei	15	2	EditedAggregates	15	229
RelateObjects	13	Parent	Nuclei	15	3	EditedAggregates	15	230
RelateObjects	13	Parent	Nuclei	15	2	EditedAggregates	15	231
RelateObjects	13	Parent	Nuclei	15	2	EditedAggregates	15	232
RelateObjects	13	Parent	Nuclei	15	3	EditedAggregates	15	233
RelateObjects	13	Parent	Nuclei	15	2	EditedAggregates	15	234
RelateObjects	13	Parent	Nuclei	15	2	EditedAggregates	15	235
RelateObjects	13	Parent	Nuclei	15	2	EditedAggregates	15	236
RelateObjects	13	Parent	Nuclei	15	2	EditedAggregates	15	237
RelateObjects	13	Parent	Nuclei	15	2	EditedAggregates	15	238
RelateObjects	13	Parent	Nuclei	15	2	EditedAggregates	15	239
RelateObjects	13	Parent	Nuclei	15	2	EditedAggregates	15	240
RelateObjects	13	Parent	Nuclei	15	2	EditedAggregates	15	241
RelateObjects	13	Parent	Nuclei	15	3	EditedAggregates	15	242
RelateObjects	13	Parent	Nuclei	15	2	EditedAggregates	15	243
RelateObjects	13	Parent	Nuclei	15	2	EditedAggregates	15	244
RelateObjects	13	Parent	Nuclei	15	2	EditedAggregates	15	245
RelateObjects	13	Parent	Nuclei	15	2	EditedAggregates	15	246
RelateObjects	13	Parent	Nuclei	15	2	EditedAggregates	15	247
RelateObjects	13	Parent	Nuclei	15	2	EditedAggregates	15	248
RelateObjects	13	Parent	Nuclei	15	2	EditedAggregates	15	249
RelateObjects	13	Parent	Nuclei	15	2	EditedAggregates	15	250
RelateObjects	13	Parent	Nuclei	15	2	EditedAggregates	15	251
RelateObjects	13	Parent	Nuclei	15	2	EditedAggregates	15	252
RelateObjects	13	Parent	Nuclei	15	2	EditedAggregates	15	253
RelateObjects	13	Parent	Nuclei	15	2	EditedAggregates	15	254
RelateObjects	13	Parent	Nuclei	15	2	EditedAggregates	15	255
RelateObjects	13	Parent	Nuclei	15	2	EditedAggregates	15	256
RelateObjects	13	Parent	Nuclei	15	2	EditedAggregates	15	257
RelateObjects	13	Parent	Nuclei	15	3	EditedAggregates	15	258
RelateObjects	13	Parent	Nuclei	15	2	EditedAggregates	15	259
RelateObjects	13	Parent	Nuclei	15	2	EditedAggregates	15	260
RelateObjects	13	Parent	Nuclei	15	2	EditedAggregates	15	261
RelateObjects	13	Parent	Nuclei	15	2	EditedAggregates	15	262
RelateObjects	13	Parent	Nuclei	15	2	EditedAggregates	15	263
RelateObjects	13	Parent	Nuclei	15	2	EditedAggregates	15	264
RelateObjects	13	Parent	Nuclei	15	2	EditedAggregates	15	265
RelateObjects	13	Parent	Nuclei	15	2	EditedAggregates	15	266
RelateObjects	13	Parent	Nuclei	15	2	EditedAggregates	15	267
RelateObjects	13	Parent	Nuclei	15	3	EditedAggregates	15	268
RelateObjects	13	Parent	Nuclei	15	2	EditedAggregates	15	269
RelateObjects	13	Parent	Nuclei	15	3	EditedAggregates	15	270
RelateObjects	13	Parent	Nuclei	15	2	EditedAggregates	15	271
RelateObjects	13	Parent	Nuclei	15	2	EditedAggregates	15	272
RelateObjects	13	Parent	Nuclei	15	2	EditedAggregates	15	273
RelateObjects	13	Parent	Nuclei	15	2	EditedAggregates	15	274
RelateObjects	13	Parent	Nuclei	15	2	EditedAggregates	15	275
RelateObjects	13	Parent	Nuclei	15	2	EditedAggregates	15	276
RelateObjects	13	Parent	Nuclei	15	2	EditedAggregates	15	277
RelateObjects	13	Parent	Nuclei	15	2	EditedAggregates	15	278
RelateObjects	13	Parent	Nuclei	15	2	EditedAggregates	15	279
RelateObjects	13	Parent	Nuclei	15	2	EditedAggregates	15	280
RelateObjects	13	Parent	Nuclei	15	2	EditedAggregates	15	281
RelateObjects	13	Parent	Nuclei	15	3	EditedAggregates	15	282
RelateObjects	13	Parent	Nuclei	15	2	EditedAggregates	15	283
RelateObjects	13	Parent	Nuclei	15	2	EditedAggregates	15	284
RelateObjects	13	Parent	Nuclei	15	2	EditedAggregates	15	285
RelateObjects	13	Parent	Nuclei	15	2	EditedAggregates	15	286
RelateObjects	13	Parent	Nuclei	15	2	EditedAggregates	15	287
RelateObjects	13	Parent	Nuclei	15	2	EditedAggregates	15	288
RelateObjects	13	Parent	Nuclei	15	2	EditedAggregates	15	289
RelateObjects	13	Parent	Nuclei	15	2	EditedAggregates	15	290
RelateObjects	13	Parent	Nuclei	15	2	EditedAggregates	15	291
RelateObjects	13	Parent	Nuclei	15	2	EditedAggregates	15	292
RelateObjects	13	Parent	Nuclei	15	3	EditedAggregates	15	293
RelateObjects	13	Parent	Nuclei	15	2	EditedAggregates	15	294
RelateObjects	13	Parent	Nuclei	15	2	EditedAggregates	15	295
RelateObjects	13	Parent	Nuclei	15	2	EditedAggregates	15	296
RelateObjects	13	Parent	Nuclei	15	3	EditedAggregates	15	297
RelateObjects	13	Parent	Nuclei	15	2	EditedAggregates	15	298
RelateObjects	13	Parent	Nuclei	15	3	EditedAggregates	15	299
RelateObjects	13	Parent	Nuclei	15	2	EditedAggregates	15	300
RelateObjects	13	Parent	Nuclei	15	2	EditedAggregates	15	301
RelateObjects	13	Parent	Nuclei	15	2	EditedAggregates	15	302
RelateObjects	13	Parent	Nuclei	15	3	EditedAggregates	15	303
RelateObjects	13	Parent	Nuclei	15	3	EditedAggregates	15	304
RelateObjects	13	Parent	Nuclei	15	3	EditedAggregates	15	305
RelateObjects	13	Parent	Nuclei	15	2	EditedAggregates	15	306
RelateObjects	13	Parent	Nuclei	15	2	EditedAggregates	15	307
RelateObjects	13	Parent	Nuclei	15	2	EditedAggregates	15	308
RelateObjects	13	Parent	Nuclei	15	2	EditedAggregates	15	309
RelateObjects	13	Parent	Nuclei	15	2	EditedAggregates	15	310
RelateObjects	13	Parent	Nuclei	15	7	EditedAggregates	15	311
RelateObjects	13	Parent	Nuclei	15	2	EditedAggregates	15	312
RelateObjects	13	Parent	Nuclei	15	2	EditedAggregates	15	313
RelateObjects	13	Parent	Nuclei	15	2	EditedAggregates	15	314
RelateObjects	13	Parent	Nuclei	15	7	EditedAggregates	15	315
RelateObjects	13	Parent	Nuclei	15	7	EditedAggregates	15	316
RelateObjects	13	Parent	Nuclei	15	3	EditedAggregates	15	317
RelateObjects	13	Parent	Nuclei	15	2	EditedAggregates	15	318
RelateObjects	13	Parent	Nuclei	15	2	EditedAggregates	15	319
RelateObjects	13	Parent	Nuclei	15	7	EditedAggregates	15	320
RelateObjects	13	Parent	Nuclei	15	3	EditedAggregates	15	321
RelateObjects	13	Parent	Nuclei	15	2	EditedAggregates	15	322
RelateObjects	13	Parent	Nuclei	15	2	EditedAggregates	15	323
RelateObjects	13	Parent	Nuclei	15	2	EditedAggregates	15	324
RelateObjects	13	Parent	Nuclei	15	7	EditedAggregates	15	325
RelateObjects	13	Parent	Nuclei	15	2	EditedAggregates	15	326
RelateObjects	13	Parent	Nuclei	15	2	EditedAggregates	15	327
RelateObjects	13	Parent	Nuclei	15	2	EditedAggregates	15	328
RelateObjects	13	Parent	Nuclei	15	2	EditedAggregates	15	329
RelateObjects	13	Parent	Nuclei	15	7	EditedAggregates	15	330
RelateObjects	13	Parent	Nuclei	15	7	EditedAggregates	15	331
RelateObjects	13	Parent	Nuclei	15	2	EditedAggregates	15	332
RelateObjects	13	Parent	Nuclei	15	2	EditedAggregates	15	333
RelateObjects	13	Parent	Nuclei	15	7	EditedAggregates	15	334
RelateObjects	13	Parent	Nuclei	15	7	EditedAggregates	15	335
RelateObjects	13	Parent	Nuclei	15	7	EditedAggregates	15	336
RelateObjects	13	Parent	Nuclei	15	2	EditedAggregates	15	337
RelateObjects	13	Parent	Nuclei	15	2	EditedAggregates	15	338
RelateObjects	13	Parent	Nuclei	15	2	EditedAggregates	15	339
RelateObjects	13	Parent	Nuclei	15	7	EditedAggregates	15	340
RelateObjects	13	Parent	Nuclei	15	7	EditedAggregates	15	341
RelateObjects	13	Parent	Nuclei	15	3	EditedAggregates	15	342
RelateObjects	13	Parent	Nuclei	15	2	EditedAggregates	15	343
RelateObjects	13	Parent	Nuclei	15	2	EditedAggregates	15	344
RelateObjects	13	Parent	Nuclei	15	7	EditedAggregates	15	345
RelateObjects	13	Parent	Nuclei	15	7	EditedAggregates	15	346
RelateObjects	13	Parent	Nuclei	15	7	EditedAggregates	15	347
RelateObjects	13	Parent	Nuclei	15	2	EditedAggregates	15	348
RelateObjects	13	Parent	Nuclei	15	7	EditedAggregates	15	349
RelateObjects	13	Parent	Nuclei	15	7	EditedAggregates	15	350
RelateObjects	13	Parent	Nuclei	15	2	EditedAggregates	15	351
RelateObjects	13	Parent	Nuclei	15	2	EditedAggregates	15	352
RelateObjects	13	Parent	Nuclei	15	2	EditedAggregates	15	353
RelateObjects	13	Parent	Nuclei	15	7	EditedAggregates	15	354
RelateObjects	13	Parent	Nuclei	15	7	EditedAggregates	15	355
RelateObjects	13	Parent	Nuclei	15	2	EditedAggregates	15	356
RelateObjects	13	Parent	Nuclei	15	2	EditedAggregates	15	357
RelateObjects	13	Parent	Nuclei	15	7	EditedAggregates	15	358
RelateObjects	13	Parent	Nuclei	15	7	EditedAggregates	15	359
RelateObjects	13	Parent	Nuclei	15	7	EditedAggregates	15	360
RelateObjects	13	Parent	Nuclei	15	2	EditedAggregates	15	361
RelateObjects	13	Parent	Nuclei	15	2	EditedAggregates	15	362
RelateObjects	13	Parent	Nuclei	15	3	EditedAggregates	15	363
RelateObjects	13	Parent	Nuclei	15	2	EditedAggregates	15	364
RelateObjects	13	Parent	Nuclei	15	2	EditedAggregates	15	365
RelateObjects	13	Parent	Nuclei	15	2	EditedAggregates	15	366
RelateObjects	13	Parent	Nuclei	15	7	EditedAggregates	15	367
RelateObjects	13	Parent	Nuclei	15	7	EditedAggregates	15	368
RelateObjects	13	Parent	Nuclei	15	7	EditedAggregates	15	369
RelateObjects	13	Parent	Nuclei	15	7	EditedAggregates	15	370
RelateObjects	13	Parent	Nuclei	15	7	EditedAggregates	15	371
RelateObjects	13	Parent	Nuclei	15	2	EditedAggregates	15	372
RelateObjects	13	Parent	Nuclei	15	2	EditedAggregates	15	373
RelateObjects	13	Parent	Nuclei	15	7	EditedAggregates	15	374
RelateObjects	13	Parent	Nuclei	15	2	EditedAggregates	15	375
RelateObjects	13	Parent	Nuclei	15	7	EditedAggregates	15	376
RelateObjects	13	Parent	Nuclei	15	7	EditedAggregates	15	377
RelateObjects	13	Parent	Nuclei	15	7	EditedAggregates	15	378
RelateObjects	13	Parent	Nuclei	15	2	EditedAggregates	15	379
RelateObjects	13	Parent	Nuclei	15	7	EditedAggregates	15	380
RelateObjects	13	Parent	Nuclei	15	7	EditedAggregates	15	381
RelateObjects	13	Parent	Nuclei	15	3	EditedAggregates	15	382
RelateObjects	13	Parent	Nuclei	15	3	EditedAggregates	15	383
RelateObjects	13	Parent	Nuclei	15	2	EditedAggregates	15	384
RelateObjects	13	Parent	Nuclei	15	7	EditedAggregates	15	385
RelateObjects	13	Parent	Nuclei	15	2	EditedAggregates	15	386
RelateObjects	13	Parent	Nuclei	15	7	EditedAggregates	15	387
RelateObjects	13	Parent	Nuclei	15	7	EditedAggregates	15	388
RelateObjects	13	Parent	Nuclei	15	2	EditedAggregates	15	389
RelateObjects	13	Parent	Nuclei	15	2	EditedAggregates	15	390
RelateObjects	13	Parent	Nuclei	15	2	EditedAggregates	15	391
RelateObjects	13	Parent	Nuclei	15	7	EditedAggregates	15	392
RelateObjects	13	Parent	Nuclei	15	7	EditedAggregates	15	393
RelateObjects	13	Parent	Nuclei	15	2	EditedAggregates	15	394
RelateObjects	13	Parent	Nuclei	15	7	EditedAggregates	15	395
RelateObjects	13	Parent	Nuclei	15	7	EditedAggregates	15	396
RelateObjects	13	Parent	Nuclei	15	7	EditedAggregates	15	397
RelateObjects	13	Parent	Nuclei	15	7	EditedAggregates	15	398
RelateObjects	13	Parent	Nuclei	15	2	EditedAggregates	15	399
RelateObjects	13	Parent	Nuclei	15	2	EditedAggregates	15	400
RelateObjects	13	Parent	Nuclei	15	7	EditedAggregates	15	401
RelateObjects	13	Parent	Nuclei	15	7	EditedAggregates	15	402
RelateObjects	13	Parent	Nuclei	15	7	EditedAggregates	15	403
RelateObjects	13	Parent	Nuclei	15	7	EditedAggregates	15	404
RelateObjects	13	Parent	Nuclei	15	2	EditedAggregates	15	405
RelateObjects	13	Parent	Nuclei	15	2	EditedAggregates	15	406
RelateObjects	13	Parent	Nuclei	15	7	EditedAggregates	15	407
RelateObjects	13	Parent	Nuclei	15	7	EditedAggregates	15	408
RelateObjects	13	Parent	Nuclei	15	7	EditedAggregates	15	409
RelateObjects	13	Parent	Nuclei	15	2	EditedAggregates	15	410
RelateObjects	13	Parent	Nuclei	15	7	EditedAggregates	15	411
RelateObjects	13	Parent	Nuclei	15	7	EditedAggregates	15	412
RelateObjects	13	Parent	Nuclei	15	7	EditedAggregates	15	413
RelateObjects	13	Parent	Nuclei	15	2	EditedAggregates	15	414
RelateObjects	13	Parent	Nuclei	15	7	EditedAggregates	15	415
RelateObjects	13	Parent	Nuclei	15	2	EditedAggregates	15	416
RelateObjects	13	Parent	Nuclei	15	2	EditedAggregates	15	417
RelateObjects	13	Parent	Nuclei	15	7	EditedAggregates	15	418
RelateObjects	13	Parent	Nuclei	15	7	EditedAggregates	15	419
RelateObjects	13	Parent	Nuclei	15	7	EditedAggregates	15	420
RelateObjects	13	Parent	Nuclei	15	2	EditedAggregates	15	421
RelateObjects	13	Parent	Nuclei	15	2	EditedAggregates	15	422
RelateObjects	13	Parent	Nuclei	15	2	EditedAggregates	15	423
RelateObjects	13	Parent	Nuclei	15	2	EditedAggregates	15	424
RelateObjects	13	Parent	Nuclei	15	7	EditedAggregates	15	425
RelateObjects	13	Parent	Nuclei	15	7	EditedAggregates	15	426
RelateObjects	13	Parent	Nuclei	15	7	EditedAggregates	15	427
RelateObjects	13	Parent	Nuclei	15	2	EditedAggregates	15	428
RelateObjects	13	Parent	Nuclei	15	7	EditedAggregates	15	429
RelateObjects	13	Parent	Nuclei	15	7	EditedAggregates	15	430
RelateObjects	13	Parent	Nuclei	15	7	EditedAggregates	15	431
RelateObjects	13	Parent	Nuclei	15	7	EditedAggregates	15	432
RelateObjects	13	Parent	Nuclei	15	2	EditedAggregates	15	433
RelateObjects	13	Parent	Nuclei	15	2	EditedAggregates	15	434
RelateObjects	13	Parent	Nuclei	15	7	EditedAggregates	15	435
RelateObjects	13	Parent	Nuclei	15	2	EditedAggregates	15	436
RelateObjects	13	Parent	Nuclei	15	2	EditedAggregates	15	437
RelateObjects	13	Parent	Nuclei	15	2	EditedAggregates	15	438
RelateObjects	13	Parent	Nuclei	15	2	EditedAggregates	15	439
RelateObjects	13	Parent	Nuclei	15	2	EditedAggregates	15	440
RelateObjects	13	Parent	Nuclei	15	7	EditedAggregates	15	441
RelateObjects	13	Parent	Nuclei	15	7	EditedAggregates	15	442
RelateObjects	13	Parent	Nuclei	15	2	EditedAggregates	15	443
RelateObjects	13	Parent	Nuclei	15	7	EditedAggregates	15	444
RelateObjects	13	Parent	Nuclei	15	7	EditedAggregates	15	445
RelateObjects	13	Parent	Nuclei	15	2	EditedAggregates	15	446
RelateObjects	13	Parent	Nuclei	15	2	EditedAggregates	15	447
RelateObjects	13	Parent	Nuclei	15	2	EditedAggregates	15	448
RelateObjects	13	Parent	Nuclei	15	7	EditedAggregates	15	449
RelateObjects	13	Parent	Nuclei	15	2	EditedAggregates	15	450
RelateObjects	13	Parent	Nuclei	15	7	EditedAggregates	15	451
RelateObjects	13	Parent	Nuclei	15	7	EditedAggregates	15	452
RelateObjects	13	Parent	Nuclei	15	7	EditedAggregates	15	453
RelateObjects	13	Parent	Nuclei	15	7	EditedAggregates	15	454
RelateObjects	13	Parent	Nuclei	15	2	EditedAggregates	15	455
RelateObjects	13	Parent	Nuclei	15	2	EditedAggregates	15	456
RelateObjects	13	Parent	Nuclei	15	7	EditedAggregates	15	457
RelateObjects	13	Parent	Nuclei	15	7	EditedAggregates	15	458
RelateObjects	13	Parent	Nuclei	15	7	EditedAggregates	15	459
RelateObjects	13	Parent	Nuclei	15	7	EditedAggregates	15	460
RelateObjects	13	Parent	Nuclei	15	7	EditedAggregates	15	461
RelateObjects	13	Parent	Nuclei	15	7	EditedAggregates	15	462
RelateObjects	13	Parent	Nuclei	15	7	EditedAggregates	15	463
RelateObjects	13	Parent	Nuclei	15	2	EditedAggregates	15	464
RelateObjects	13	Parent	Nuclei	15	7	EditedAggregates	15	465
RelateObjects	13	Parent	Nuclei	15	7	EditedAggregates	15	466
RelateObjects	13	Parent	Nuclei	15	2	EditedAggregates	15	467
RelateObjects	13	Parent	Nuclei	15	7	EditedAggregates	15	468
RelateObjects	13	Parent	Nuclei	15	7	EditedAggregates	15	469
RelateObjects	13	Parent	Nuclei	15	7	EditedAggregates	15	470
RelateObjects	13	Parent	Nuclei	15	7	EditedAggregates	15	471
RelateObjects	13	Parent	Nuclei	15	7	EditedAggregates	15	472
RelateObjects	13	Parent	Nuclei	15	7	EditedAggregates	15	473
RelateObjects	13	Parent	Nuclei	15	2	EditedAggregates	15	474
RelateObjects	13	Parent	Nuclei	15	2	EditedAggregates	15	475
RelateObjects	13	Parent	Nuclei	15	7	EditedAggregates	15	476
RelateObjects	13	Parent	Nuclei	15	2	EditedAggregates	15	477
RelateObjects	13	Parent	Nuclei	15	2	EditedAggregates	15	478
RelateObjects	13	Parent	Nuclei	15	2	EditedAggregates	15	479
RelateObjects	13	Parent	Nuclei	15	7	EditedAggregates	15	480
RelateObjects	13	Parent	Nuclei	15	2	EditedAggregates	15	481
RelateObjects	13	Parent	Nuclei	15	2	EditedAggregates	15	482
RelateObjects	13	Parent	Nuclei	15	7	EditedAggregates	15	483
RelateObjects	13	Parent	Nuclei	15	7	EditedAggregates	15	484
RelateObjects	13	Parent	Nuclei	15	7	EditedAggregates	15	485
RelateObjects	13	Parent	Nuclei	15	7	EditedAggregates	15	486
RelateObjects	13	Parent	Nuclei	15	7	EditedAggregates	15	487
RelateObjects	13	Parent	Nuclei	15	2	EditedAggregates	15	488
RelateObjects	13	Parent	Nuclei	15	7	EditedAggregates	15	489
RelateObjects	13	Parent	Nuclei	15	7	EditedAggregates	15	490
RelateObjects	13	Parent	Nuclei	15	2	EditedAggregates	15	491
RelateObjects	13	Parent	Nuclei	15	2	EditedAggregates	15	492
RelateObjects	13	Parent	Nuclei	15	2	EditedAggregates	15	493
RelateObjects	13	Parent	Nuclei	15	2	EditedAggregates	15	494
RelateObjects	13	Parent	Nuclei	15	7	EditedAggregates	15	495
RelateObjects	13	Parent	Nuclei	15	7	EditedAggregates	15	496
RelateObjects	13	Parent	Nuclei	15	7	EditedAggregates	15	497
RelateObjects	13	Parent	Nuclei	15	2	EditedAggregates	15	498
RelateObjects	13	Parent	Nuclei	15	7	EditedAggregates	15	499
RelateObjects	13	Parent	Nuclei	15	7	EditedAggregates	15	500
RelateObjects	13	Parent	Nuclei	15	7	EditedAggregates	15	501
RelateObjects	13	Parent	Nuclei	15	2	EditedAggregates	15	502
RelateObjects	13	Parent	Nuclei	15	7	EditedAggregates	15	503
RelateObjects	13	Parent	Nuclei	15	7	EditedAggregates	15	504
RelateObjects	13	Parent	Nuclei	15	7	EditedAggregates	15	505
RelateObjects	13	Parent	Nuclei	15	2	EditedAggregates	15	506
RelateObjects	13	Parent	Nuclei	15	7	EditedAggregates	15	507
RelateObjects	13	Parent	Nuclei	15	2	EditedAggregates	15	508
RelateObjects	13	Parent	Nuclei	15	2	EditedAggregates	15	509
RelateObjects	13	Parent	Nuclei	15	7	EditedAggregates	15	510
RelateObjects	13	Parent	Nuclei	15	7	EditedAggregates	15	511
RelateObjects	13	Parent	Nuclei	15	2	EditedAggregates	15	512
RelateObjects	13	Parent	Nuclei	15	2	EditedAggregates	15	513
RelateObjects	13	Parent	Nuclei	15	7	EditedAggregates	15	514
RelateObjects	13	Parent	Nuclei	15	7	EditedAggregates	15	515
RelateObjects	13	Parent	Nuclei	15	7	EditedAggregates	15	516
RelateObjects	13	Parent	Nuclei	15	7	EditedAggregates	15	517
RelateObjects	13	Parent	Nuclei	15	7	EditedAggregates	15	518
RelateObjects	13	Parent	Nuclei	15	7	EditedAggregates	15	519
RelateObjects	13	Parent	Nuclei	15	7	EditedAggregates	15	520
RelateObjects	13	Parent	Nuclei	15	7	EditedAggregates	15	521
RelateObjects	13	Parent	Nuclei	15	2	EditedAggregates	15	522
RelateObjects	13	Parent	Nuclei	15	2	EditedAggregates	15	523
RelateObjects	13	Parent	Nuclei	15	2	EditedAggregates	15	524
RelateObjects	13	Parent	Nuclei	15	2	EditedAggregates	15	525
RelateObjects	13	Parent	Nuclei	15	7	EditedAggregates	15	526
RelateObjects	13	Parent	Nuclei	15	7	EditedAggregates	15	527
RelateObjects	13	Parent	Nuclei	15	7	EditedAggregates	15	528
RelateObjects	13	Parent	Nuclei	15	7	EditedAggregates	15	529
RelateObjects	13	Parent	Nuclei	15	7	EditedAggregates	15	530
RelateObjects	13	Parent	Nuclei	15	7	EditedAggregates	15	531
RelateObjects	13	Parent	Nuclei	15	7	EditedAggregates	15	532
RelateObjects	13	Parent	Nuclei	15	9	EditedAggregates	15	533
RelateObjects	13	Parent	Nuclei	15	9	EditedAggregates	15	534
RelateObjects	13	Parent	Nuclei	15	7	EditedAggregates	15	535
RelateObjects	13	Parent	Nuclei	15	7	EditedAggregates	15	536
RelateObjects	13	Parent	Nuclei	15	7	EditedAggregates	15	537
RelateObjects	13	Parent	Nuclei	15	7	EditedAggregates	15	538
RelateObjects	13	Parent	Nuclei	15	7	EditedAggregates	15	539
RelateObjects	13	Parent	Nuclei	15	7	EditedAggregates	15	540
RelateObjects	13	Parent	Nuclei	15	7	EditedAggregates	15	541
RelateObjects	13	Parent	Nuclei	15	7	EditedAggregates	15	542
RelateObjects	13	Parent	Nuclei	15	9	EditedAggregates	15	543
RelateObjects	13	Parent	Nuclei	15	7	EditedAggregates	15	544
RelateObjects	13	Parent	Nuclei	15	7	EditedAggregates	15	545
RelateObjects	13	Parent	Nuclei	15	7	EditedAggregates	15	546
RelateObjects	13	Parent	Nuclei	15	9	EditedAggregates	15	547
RelateObjects	13	Parent	Nuclei	15	9	EditedAggregates	15	548
RelateObjects	13	Parent	Nuclei	15	7	EditedAggregates	15	549
RelateObjects	13	Parent	Nuclei	15	7	EditedAggregates	15	550
RelateObjects	13	Parent	Nuclei	15	7	EditedAggregates	15	551
RelateObjects	13	Parent	Nuclei	15	7	EditedAggregates	15	552
RelateObjects	13	Parent	Nuclei	15	7	EditedAggregates	15	553
RelateObjects	13	Parent	Nuclei	15	9	EditedAggregates	15	554
RelateObjects	13	Parent	Nuclei	15	7	EditedAggregates	15	555
RelateObjects	13	Parent	Nuclei	15	7	EditedAggregates	15	556
RelateObjects	13	Parent	Nuclei	15	9	EditedAggregates	15	557
RelateObjects	13	Parent	Nuclei	15	7	EditedAggregates	15	558
RelateObjects	13	Parent	Nuclei	15	7	EditedAggregates	15	559
RelateObjects	13	Parent	Nuclei	15	9	EditedAggregates	15	560
RelateObjects	13	Parent	Nuclei	15	7	EditedAggregates	15	561
RelateObjects	13	Parent	Nuclei	15	7	EditedAggregates	15	562
RelateObjects	13	Parent	Nuclei	15	9	EditedAggregates	15	563
RelateObjects	13	Parent	Nuclei	15	7	EditedAggregates	15	564
RelateObjects	13	Parent	Nuclei	15	7	EditedAggregates	15	565
RelateObjects	13	Parent	Nuclei	15	7	EditedAggregates	15	566
RelateObjects	13	Parent	Nuclei	15	9	EditedAggregates	15	567
RelateObjects	13	Parent	Nuclei	15	9	EditedAggregates	15	568
RelateObjects	13	Parent	Nuclei	15	7	EditedAggregates	15	569
RelateObjects	13	Parent	Nuclei	15	7	EditedAggregates	15	570
RelateObjects	13	Parent	Nuclei	15	7	EditedAggregates	15	571
RelateObjects	13	Parent	Nuclei	15	7	EditedAggregates	15	572
RelateObjects	13	Parent	Nuclei	15	7	EditedAggregates	15	573
RelateObjects	13	Parent	Nuclei	15	7	EditedAggregates	15	574
RelateObjects	13	Parent	Nuclei	15	7	EditedAggregates	15	575
RelateObjects	13	Parent	Nuclei	15	9	EditedAggregates	15	576
RelateObjects	13	Parent	Nuclei	15	7	EditedAggregates	15	577
RelateObjects	13	Parent	Nuclei	15	9	EditedAggregates	15	578
RelateObjects	13	Parent	Nuclei	15	7	EditedAggregates	15	579
RelateObjects	13	Parent	Nuclei	15	7	EditedAggregates	15	580
RelateObjects	13	Parent	Nuclei	15	7	EditedAggregates	15	581
RelateObjects	13	Parent	Nuclei	15	7	EditedAggregates	15	582
RelateObjects	13	Parent	Nuclei	15	9	EditedAggregates	15	583
RelateObjects	13	Parent	Nuclei	15	9	EditedAggregates	15	584
RelateObjects	13	Parent	Nuclei	15	9	EditedAggregates	15	585
RelateObjects	13	Parent	Nuclei	15	9	EditedAggregates	15	586
RelateObjects	13	Parent	Nuclei	15	9	EditedAggregates	15	587
RelateObjects	13	Parent	Nuclei	15	7	EditedAggregates	15	588
RelateObjects	13	Parent	Nuclei	15	9	EditedAggregates	15	589
RelateObjects	13	Parent	Nuclei	15	7	EditedAggregates	15	590
RelateObjects	13	Parent	Nuclei	15	7	EditedAggregates	15	591
RelateObjects	13	Parent	Nuclei	15	7	EditedAggregates	15	592
RelateObjects	13	Parent	Nuclei	15	9	EditedAggregates	15	593
RelateObjects	13	Parent	Nuclei	15	9	EditedAggregates	15	594
RelateObjects	13	Parent	Nuclei	15	9	EditedAggregates	15	595
RelateObjects	13	Parent	Nuclei	15	9	EditedAggregates	15	596
RelateObjects	13	Parent	Nuclei	15	9	EditedAggregates	15	597
RelateObjects	13	Parent	Nuclei	15	7	EditedAggregates	15	598
RelateObjects	13	Parent	Nuclei	15	9	EditedAggregates	15	599
RelateObjects	13	Parent	Nuclei	15	7	EditedAggregates	15	600
RelateObjects	13	Parent	Nuclei	15	9	EditedAggregates	15	601
RelateObjects	13	Parent	Nuclei	15	9	EditedAggregates	15	602
RelateObjects	13	Parent	Nuclei	15	9	EditedAggregates	15	603
RelateObjects	13	Parent	Nuclei	15	7	EditedAggregates	15	604
RelateObjects	13	Parent	Nuclei	15	7	EditedAggregates	15	605
RelateObjects	13	Parent	Nuclei	15	7	EditedAggregates	15	606
RelateObjects	13	Parent	Nuclei	15	7	EditedAggregates	15	607
RelateObjects	13	Parent	Nuclei	15	9	EditedAggregates	15	608
RelateObjects	13	Parent	Nuclei	15	9	EditedAggregates	15	609
RelateObjects	13	Parent	Nuclei	15	9	EditedAggregates	15	610
RelateObjects	13	Parent	Nuclei	15	9	EditedAggregates	15	611
RelateObjects	13	Parent	Nuclei	15	9	EditedAggregates	15	612
RelateObjects	13	Parent	Nuclei	15	9	EditedAggregates	15	613
RelateObjects	13	Parent	Nuclei	15	9	EditedAggregates	15	614
RelateObjects	13	Parent	Nuclei	15	9	EditedAggregates	15	615
RelateObjects	13	Parent	Nuclei	15	9	EditedAggregates	15	616
RelateObjects	13	Parent	Nuclei	15	9	EditedAggregates	15	617
RelateObjects	13	Parent	Nuclei	15	9	EditedAggregates	15	618
RelateObjects	13	Parent	Nuclei	15	9	EditedAggregates	15	619
RelateObjects	13	Parent	Nuclei	15	9	EditedAggregates	15	620
RelateObjects	13	Parent	Nuclei	15	9	EditedAggregates	15	621
RelateObjects	13	Parent	Nuclei	15	9	EditedAggregates	15	622
RelateObjects	13	Parent	Nuclei	15	9	EditedAggregates	15	623
RelateObjects	13	Parent	Nuclei	15	9	EditedAggregates	15	624
RelateObjects	13	Parent	Nuclei	15	9	EditedAggregates	15	625
RelateObjects	13	Parent	Nuclei	15	9	EditedAggregates	15	626
RelateObjects	13	Parent	Nuclei	15	9	EditedAggregates	15	627
RelateObjects	13	Parent	Nuclei	15	9	EditedAggregates	15	628
RelateObjects	13	Parent	Nuclei	15	9	EditedAggregates	15	629
RelateObjects	13	Parent	Nuclei	15	9	EditedAggregates	15	630
RelateObjects	13	Parent	Nuclei	15	9	EditedAggregates	15	631
RelateObjects	13	Parent	Nuclei	15	9	EditedAggregates	15	632
RelateObjects	13	Parent	Nuclei	15	9	EditedAggregates	15	633
RelateObjects	13	Parent	Nuclei	15	9	EditedAggregates	15	634
RelateObjects	13	Parent	Nuclei	15	9	EditedAggregates	15	635
RelateObjects	13	Parent	Nuclei	15	9	EditedAggregates	15	636
RelateObjects	13	Parent	Nuclei	15	9	EditedAggregates	15	637
RelateObjects	13	Parent	Nuclei	15	9	EditedAggregates	15	638
RelateObjects	13	Parent	Nuclei	15	9	EditedAggregates	15	639
RelateObjects	13	Parent	Nuclei	15	9	EditedAggregates	15	640
RelateObjects	13	Parent	Nuclei	15	9	EditedAggregates	15	641
RelateObjects	13	Parent	Nuclei	15	9	EditedAggregates	15	642
RelateObjects	13	Parent	Nuclei	15	9	EditedAggregates	15	643
RelateObjects	13	Parent	Nuclei	15	9	EditedAggregates	15	644
RelateObjects	13	Parent	Nuclei	15	9	EditedAggregates	15	645
RelateObjects	13	Parent	Nuclei	15	9	EditedAggregates	15	646
RelateObjects	13	Parent	Nuclei	15	9	EditedAggregates	15	647
RelateObjects	13	Parent	Nuclei	15	9	EditedAggregates	15	648
RelateObjects	13	Parent	Nuclei	15	9	EditedAggregates	15	649
RelateObjects	13	Parent	Nuclei	15	9	EditedAggregates	15	650
RelateObjects	13	Parent	Nuclei	15	9	EditedAggregates	15	651
RelateObjects	13	Parent	Nuclei	15	9	EditedAggregates	15	652
RelateObjects	13	Parent	Nuclei	15	9	EditedAggregates	15	653
RelateObjects	13	Parent	Nuclei	15	9	EditedAggregates	15	654
RelateObjects	13	Parent	Nuclei	15	9	EditedAggregates	15	655
RelateObjects	13	Parent	Nuclei	15	9	EditedAggregates	15	656
RelateObjects	13	Parent	Nuclei	15	9	EditedAggregates	15	657
RelateObjects	13	Parent	Nuclei	15	9	EditedAggregates	15	658
RelateObjects	13	Parent	Nuclei	15	9	EditedAggregates	15	659
RelateObjects	13	Parent	Nuclei	15	9	EditedAggregates	15	660
RelateObjects	13	Parent	Nuclei	15	9	EditedAggregates	15	661
RelateObjects	13	Parent	Nuclei	15	9	EditedAggregates	15	662
RelateObjects	13	Parent	Nuclei	15	9	EditedAggregates	15	663
RelateObjects	13	Parent	Nuclei	15	9	EditedAggregates	15	664
RelateObjects	13	Parent	Nuclei	15	9	EditedAggregates	15	665
RelateObjects	13	Parent	Nuclei	15	9	EditedAggregates	15	666
RelateObjects	13	Parent	Nuclei	15	9	EditedAggregates	15	667
RelateObjects	13	Parent	Nuclei	15	9	EditedAggregates	15	668
RelateObjects	13	Parent	Nuclei	15	9	EditedAggregates	15	669
RelateObjects	13	Parent	Nuclei	15	9	EditedAggregates	15	670
RelateObjects	13	Parent	Nuclei	15	9	EditedAggregates	15	671
RelateObjects	13	Parent	Nuclei	15	9	EditedAggregates	15	672
RelateObjects	13	Parent	Nuclei	15	9	EditedAggregates	15	673
RelateObjects	13	Parent	Nuclei	15	9	EditedAggregates	15	674
RelateObjects	13	Parent	Nuclei	15	9	EditedAggregates	15	675
RelateObjects	13	Parent	Nuclei	15	9	EditedAggregates	15	676
RelateObjects	13	Parent	Nuclei	15	9	EditedAggregates	15	677
RelateObjects	13	Parent	Nuclei	15	9	EditedAggregates	15	678
RelateObjects	13	Parent	Nuclei	15	9	EditedAggregates	15	679
RelateObjects	13	Parent	Nuclei	15	9	EditedAggregates	15	680
RelateObjects	13	Parent	Nuclei	15	9	EditedAggregates	15	681
RelateObjects	13	Parent	Nuclei	15	9	EditedAggregates	15	682
RelateObjects	13	Parent	Nuclei	15	9	EditedAggregates	15	683
RelateObjects	13	Parent	Nuclei	15	9	EditedAggregates	15	684
RelateObjects	13	Parent	Nuclei	15	9	EditedAggregates	15	685
RelateObjects	13	Parent	Nuclei	15	9	EditedAggregates	15	686
RelateObjects	13	Parent	Nuclei	15	9	EditedAggregates	15	687
RelateObjects	13	Parent	Nuclei	15	9	EditedAggregates	15	688
RelateObjects	13	Parent	Nuclei	15	9	EditedAggregates	15	689
RelateObjects	13	Parent	Nuclei	15	9	EditedAggregates	15	690
RelateObjects	13	Parent	Nuclei	15	9	EditedAggregates	15	691
RelateObjects	13	Parent	Nuclei	15	9	EditedAggregates	15	692
RelateObjects	13	Parent	Nuclei	15	9	EditedAggregates	15	693
RelateObjects	13	Parent	Nuclei	15	9	EditedAggregates	15	694
RelateObjects	13	Parent	Nuclei	15	9	EditedAggregates	15	695
RelateObjects	13	Parent	Nuclei	15	9	EditedAggregates	15	696
RelateObjects	13	Parent	Nuclei	15	9	EditedAggregates	15	697
RelateObjects	13	Parent	Nuclei	15	9	EditedAggregates	15	698
RelateObjects	13	Parent	Nuclei	15	9	EditedAggregates	15	699
RelateObjects	13	Parent	Nuclei	15	10	EditedAggregates	15	700
RelateObjects	13	Parent	Nuclei	15	9	EditedAggregates	15	701
RelateObjects	13	Parent	Nuclei	15	9	EditedAggregates	15	702
RelateObjects	13	Parent	Nuclei	15	9	EditedAggregates	15	703
RelateObjects	13	Parent	Nuclei	15	9	EditedAggregates	15	704
RelateObjects	13	Parent	Nuclei	15	9	EditedAggregates	15	705
RelateObjects	13	Parent	Nuclei	15	9	EditedAggregates	15	706
RelateObjects	13	Parent	Nuclei	15	9	EditedAggregates	15	707
RelateObjects	13	Parent	Nuclei	15	9	EditedAggregates	15	708
RelateObjects	13	Parent	Nuclei	15	9	EditedAggregates	15	709
RelateObjects	13	Parent	Nuclei	15	9	EditedAggregates	15	710
RelateObjects	13	Parent	Nuclei	15	9	EditedAggregates	15	711
RelateObjects	13	Parent	Nuclei	15	9	EditedAggregates	15	712
RelateObjects	13	Parent	Nuclei	15	9	EditedAggregates	15	713
RelateObjects	13	Parent	Nuclei	15	9	EditedAggregates	15	714
RelateObjects	13	Parent	Nuclei	15	9	EditedAggregates	15	715
RelateObjects	13	Parent	Nuclei	15	9	EditedAggregates	15	716
RelateObjects	13	Parent	Nuclei	15	9	EditedAggregates	15	717
RelateObjects	13	Parent	Nuclei	15	9	EditedAggregates	15	718
RelateObjects	13	Parent	Nuclei	15	9	EditedAggregates	15	719
RelateObjects	13	Parent	Nuclei	15	9	EditedAggregates	15	720
RelateObjects	13	Parent	Nuclei	15	9	EditedAggregates	15	721
RelateObjects	13	Parent	Nuclei	15	9	EditedAggregates	15	722
RelateObjects	13	Parent	Nuclei	15	9	EditedAggregates	15	723
RelateObjects	13	Parent	Nuclei	15	9	EditedAggregates	15	724
RelateObjects	13	Parent	Nuclei	15	9	EditedAggregates	15	725
RelateObjects	13	Parent	Nuclei	15	9	EditedAggregates	15	726
RelateObjects	13	Parent	Nuclei	15	9	EditedAggregates	15	727
RelateObjects	13	Parent	Nuclei	15	9	EditedAggregates	15	728
RelateObjects	13	Parent	Nuclei	15	9	EditedAggregates	15	729
RelateObjects	13	Parent	Nuclei	15	10	EditedAggregates	15	730
RelateObjects	13	Parent	Nuclei	15	9	EditedAggregates	15	731
RelateObjects	13	Parent	Nuclei	15	9	EditedAggregates	15	732
RelateObjects	13	Parent	Nuclei	15	9	EditedAggregates	15	733
RelateObjects	13	Parent	Nuclei	15	9	EditedAggregates	15	734
RelateObjects	13	Parent	Nuclei	15	10	EditedAggregates	15	735
RelateObjects	13	Parent	Nuclei	15	10	EditedAggregates	15	736
RelateObjects	13	Parent	Nuclei	15	9	EditedAggregates	15	737
RelateObjects	13	Parent	Nuclei	15	9	EditedAggregates	15	738
RelateObjects	13	Parent	Nuclei	15	9	EditedAggregates	15	739
RelateObjects	13	Parent	Nuclei	15	9	EditedAggregates	15	740
RelateObjects	13	Parent	Nuclei	15	9	EditedAggregates	15	741
RelateObjects	13	Parent	Nuclei	15	9	EditedAggregates	15	742
RelateObjects	13	Parent	Nuclei	15	9	EditedAggregates	15	743
RelateObjects	13	Parent	Nuclei	15	9	EditedAggregates	15	744
RelateObjects	13	Parent	Nuclei	15	9	EditedAggregates	15	745
RelateObjects	13	Parent	Nuclei	15	9	EditedAggregates	15	746
RelateObjects	13	Parent	Nuclei	15	9	EditedAggregates	15	747
RelateObjects	13	Parent	Nuclei	15	9	EditedAggregates	15	748
RelateObjects	13	Parent	Nuclei	15	9	EditedAggregates	15	749
RelateObjects	13	Parent	Nuclei	15	9	EditedAggregates	15	750
RelateObjects	13	Parent	Nuclei	15	9	EditedAggregates	15	751
RelateObjects	13	Parent	Nuclei	15	9	EditedAggregates	15	752
RelateObjects	13	Parent	Nuclei	15	9	EditedAggregates	15	753
RelateObjects	13	Parent	Nuclei	15	9	EditedAggregates	15	754
RelateObjects	13	Parent	Nuclei	15	9	EditedAggregates	15	755
RelateObjects	13	Parent	Nuclei	15	9	EditedAggregates	15	756
RelateObjects	13	Parent	Nuclei	15	9	EditedAggregates	15	757
RelateObjects	13	Parent	Nuclei	15	10	EditedAggregates	15	758
RelateObjects	13	Parent	Nuclei	15	9	EditedAggregates	15	759
RelateObjects	13	Parent	Nuclei	15	9	EditedAggregates	15	760
RelateObjects	13	Parent	Nuclei	15	11	EditedAggregates	15	761
RelateObjects	13	Parent	Nuclei	15	9	EditedAggregates	15	762
RelateObjects	13	Parent	Nuclei	15	9	EditedAggregates	15	763
RelateObjects	13	Parent	Nuclei	15	11	EditedAggregates	15	764
RelateObjects	13	Parent	Nuclei	15	11	EditedAggregates	15	765
RelateObjects	13	Parent	Nuclei	15	9	EditedAggregates	15	766
RelateObjects	13	Parent	Nuclei	15	9	EditedAggregates	15	767
RelateObjects	13	Parent	Nuclei	15	9	EditedAggregates	15	768
RelateObjects	13	Parent	Nuclei	15	9	EditedAggregates	15	769
RelateObjects	13	Parent	Nuclei	15	10	EditedAggregates	15	770
RelateObjects	13	Parent	Nuclei	15	9	EditedAggregates	15	771
RelateObjects	13	Parent	Nuclei	15	9	EditedAggregates	15	772
RelateObjects	13	Parent	Nuclei	15	9	EditedAggregates	15	773
RelateObjects	13	Parent	Nuclei	15	9	EditedAggregates	15	774
RelateObjects	13	Parent	Nuclei	15	11	EditedAggregates	15	775
RelateObjects	13	Parent	Nuclei	15	9	EditedAggregates	15	776
RelateObjects	13	Parent	Nuclei	15	9	EditedAggregates	15	777
RelateObjects	13	Parent	Nuclei	15	9	EditedAggregates	15	778
RelateObjects	13	Parent	Nuclei	15	9	EditedAggregates	15	779
RelateObjects	13	Parent	Nuclei	15	9	EditedAggregates	15	780
RelateObjects	13	Parent	Nuclei	15	9	EditedAggregates	15	781
RelateObjects	13	Parent	Nuclei	15	9	EditedAggregates	15	782
RelateObjects	13	Parent	Nuclei	15	11	EditedAggregates	15	783
RelateObjects	13	Parent	Nuclei	15	9	EditedAggregates	15	784
RelateObjects	13	Parent	Nuclei	15	9	EditedAggregates	15	785
RelateObjects	13	Parent	Nuclei	15	9	EditedAggregates	15	786
RelateObjects	13	Parent	Nuclei	15	9	EditedAggregates	15	787
RelateObjects	13	Parent	Nuclei	15	10	EditedAggregates	15	788
RelateObjects	13	Parent	Nuclei	15	9	EditedAggregates	15	789
RelateObjects	13	Parent	Nuclei	15	9	EditedAggregates	15	790
RelateObjects	13	Parent	Nuclei	15	9	EditedAggregates	15	791
RelateObjects	13	Parent	Nuclei	15	10	EditedAggregates	15	792
RelateObjects	13	Parent	Nuclei	15	9	EditedAggregates	15	793
RelateObjects	13	Parent	Nuclei	15	11	EditedAggregates	15	794
RelateObjects	13	Parent	Nuclei	15	9	EditedAggregates	15	795
RelateObjects	13	Parent	Nuclei	15	9	EditedAggregates	15	796
RelateObjects	13	Parent	Nuclei	15	9	EditedAggregates	15	797
RelateObjects	13	Parent	Nuclei	15	9	EditedAggregates	15	798
RelateObjects	13	Parent	Nuclei	15	9	EditedAggregates	15	799
RelateObjects	13	Parent	Nuclei	15	9	EditedAggregates	15	800
RelateObjects	13	Parent	Nuclei	15	9	EditedAggregates	15	801
RelateObjects	13	Parent	Nuclei	15	9	EditedAggregates	15	802
RelateObjects	13	Parent	Nuclei	15	9	EditedAggregates	15	803
RelateObjects	13	Parent	Nuclei	15	11	EditedAggregates	15	804
RelateObjects	13	Parent	Nuclei	15	9	EditedAggregates	15	805
RelateObjects	13	Parent	Nuclei	15	9	EditedAggregates	15	806
RelateObjects	13	Parent	Nuclei	15	9	EditedAggregates	15	807
RelateObjects	13	Parent	Nuclei	15	9	EditedAggregates	15	808
RelateObjects	13	Parent	Nuclei	15	9	EditedAggregates	15	809
RelateObjects	13	Parent	Nuclei	15	9	EditedAggregates	15	810
RelateObjects	13	Parent	Nuclei	15	9	EditedAggregates	15	811
RelateObjects	13	Parent	Nuclei	15	9	EditedAggregates	15	812
RelateObjects	13	Parent	Nuclei	15	9	EditedAggregates	15	813
RelateObjects	13	Parent	Nuclei	15	9	EditedAggregates	15	814
RelateObjects	13	Parent	Nuclei	15	9	EditedAggregates	15	815
RelateObjects	13	Parent	Nuclei	15	9	EditedAggregates	15	816
RelateObjects	13	Parent	Nuclei	15	11	EditedAggregates	15	817
RelateObjects	13	Parent	Nuclei	15	9	EditedAggregates	15	818
RelateObjects	13	Parent	Nuclei	15	9	EditedAggregates	15	819
RelateObjects	13	Parent	Nuclei	15	9	EditedAggregates	15	820
RelateObjects	13	Parent	Nuclei	15	11	EditedAggregates	15	821
RelateObjects	13	Parent	Nuclei	15	9	EditedAggregates	15	822
RelateObjects	13	Parent	Nuclei	15	9	EditedAggregates	15	823
RelateObjects	13	Parent	Nuclei	15	11	EditedAggregates	15	824
RelateObjects	13	Parent	Nuclei	15	9	EditedAggregates	15	825
RelateObjects	13	Parent	Nuclei	15	9	EditedAggregates	15	826
RelateObjects	13	Parent	Nuclei	15	9	EditedAggregates	15	827
RelateObjects	13	Parent	Nuclei	15	9	EditedAggregates	15	828
RelateObjects	13	Parent	Nuclei	15	11	EditedAggregates	15	829
RelateObjects	13	Parent	Nuclei	15	11	EditedAggregates	15	830
RelateObjects	13	Parent	Nuclei	15	9	EditedAggregates	15	831
RelateObjects	13	Parent	Nuclei	15	9	EditedAggregates	15	832
RelateObjects	13	Parent	Nuclei	15	9	EditedAggregates	15	833
RelateObjects	13	Parent	Nuclei	15	9	EditedAggregates	15	834
RelateObjects	13	Parent	Nuclei	15	10	EditedAggregates	15	835
RelateObjects	13	Parent	Nuclei	15	9	EditedAggregates	15	836
RelateObjects	13	Parent	Nuclei	15	9	EditedAggregates	15	837
RelateObjects	13	Parent	Nuclei	15	9	EditedAggregates	15	838
RelateObjects	13	Parent	Nuclei	15	9	EditedAggregates	15	839
RelateObjects	13	Parent	Nuclei	15	9	EditedAggregates	15	840
RelateObjects	13	Parent	Nuclei	15	9	EditedAggregates	15	841
RelateObjects	13	Parent	Nuclei	15	9	EditedAggregates	15	842
RelateObjects	13	Parent	Nuclei	15	9	EditedAggregates	15	843
RelateObjects	13	Parent	Nuclei	15	9	EditedAggregates	15	844
RelateObjects	13	Parent	Nuclei	15	9	EditedAggregates	15	845
RelateObjects	13	Parent	Nuclei	15	9	EditedAggregates	15	846
RelateObjects	13	Parent	Nuclei	15	9	EditedAggregates	15	847
RelateObjects	13	Parent	Nuclei	15	9	EditedAggregates	15	848
RelateObjects	13	Parent	Nuclei	15	9	EditedAggregates	15	849
RelateObjects	13	Parent	Nuclei	15	9	EditedAggregates	15	850
RelateObjects	13	Parent	Nuclei	15	9	EditedAggregates	15	851
RelateObjects	13	Parent	Nuclei	15	9	EditedAggregates	15	852
RelateObjects	13	Parent	Nuclei	15	9	EditedAggregates	15	853
RelateObjects	13	Parent	Nuclei	15	9	EditedAggregates	15	854
RelateObjects	13	Parent	Nuclei	15	9	EditedAggregates	15	855
RelateObjects	13	Parent	Nuclei	15	10	EditedAggregates	15	856
RelateObjects	13	Parent	Nuclei	15	9	EditedAggregates	15	857
RelateObjects	13	Parent	Nuclei	15	10	EditedAggregates	15	858
RelateObjects	13	Parent	Nuclei	15	11	EditedAggregates	15	859
RelateObjects	13	Parent	Nuclei	15	9	EditedAggregates	15	860
RelateObjects	13	Parent	Nuclei	15	11	EditedAggregates	15	861
RelateObjects	13	Parent	Nuclei	15	9	EditedAggregates	15	862
RelateObjects	13	Parent	Nuclei	15	9	EditedAggregates	15	863
RelateObjects	13	Parent	Nuclei	15	11	EditedAggregates	15	864
RelateObjects	13	Parent	Nuclei	15	11	EditedAggregates	15	865
RelateObjects	13	Parent	Nuclei	15	9	EditedAggregates	15	866
RelateObjects	13	Parent	Nuclei	15	9	EditedAggregates	15	867
RelateObjects	13	Parent	Nuclei	15	9	EditedAggregates	15	868
RelateObjects	13	Parent	Nuclei	15	9	EditedAggregates	15	869
RelateObjects	13	Parent	Nuclei	15	9	EditedAggregates	15	870
RelateObjects	13	Parent	Nuclei	15	11	EditedAggregates	15	871
RelateObjects	13	Parent	Nuclei	15	9	EditedAggregates	15	872
RelateObjects	13	Parent	Nuclei	15	9	EditedAggregates	15	873
RelateObjects	13	Parent	Nuclei	15	9	EditedAggregates	15	874
RelateObjects	13	Parent	Nuclei	15	11	EditedAggregates	15	875
RelateObjects	13	Parent	Nuclei	15	11	EditedAggregates	15	876
RelateObjects	13	Parent	Nuclei	15	11	EditedAggregates	15	877
RelateObjects	13	Parent	Nuclei	15	11	EditedAggregates	15	878
RelateObjects	13	Parent	Nuclei	15	11	EditedAggregates	15	879
RelateObjects	13	Parent	Nuclei	15	11	EditedAggregates	15	880
RelateObjects	13	Parent	Nuclei	15	11	EditedAggregates	15	881
RelateObjects	13	Parent	Nuclei	15	11	EditedAggregates	15	882
RelateObjects	13	Parent	Nuclei	15	11	EditedAggregates	15	883
RelateObjects	13	Parent	Nuclei	15	13	EditedAggregates	15	884
RelateObjects	13	Parent	Nuclei	15	13	EditedAggregates	15	885
RelateObjects	13	Parent	Nuclei	15	13	EditedAggregates	15	886
RelateObjects	13	Parent	Nuclei	15	13	EditedAggregates	15	887
RelateObjects	13	Parent	Nuclei	15	13	EditedAggregates	15	888
RelateObjects	13	Parent	Nuclei	15	13	EditedAggregates	15	889
RelateObjects	13	Parent	Nuclei	15	13	EditedAggregates	15	890
RelateObjects	13	Parent	Nuclei	15	13	EditedAggregates	15	891
RelateObjects	13	Parent	Nuclei	15	13	EditedAggregates	15	892
RelateObjects	13	Parent	Nuclei	15	13	EditedAggregates	15	893
RelateObjects	13	Parent	Nuclei	15	13	EditedAggregates	15	894
RelateObjects	13	Parent	Nuclei	15	13	EditedAggregates	15	895
RelateObjects	13	Parent	Nuclei	15	13	EditedAggregates	15	896
RelateObjects	13	Parent	Nuclei	15	13	EditedAggregates	15	897
RelateObjects	13	Parent	Nuclei	15	13	EditedAggregates	15	898
RelateObjects	13	Parent	Nuclei	15	13	EditedAggregates	15	899
RelateObjects	13	Parent	Nuclei	15	13	EditedAggregates	15	900
RelateObjects	13	Parent	Nuclei	15	13	EditedAggregates	15	901
RelateObjects	13	Parent	Nuclei	15	13	EditedAggregates	15	902
RelateObjects	13	Parent	Nuclei	15	13	EditedAggregates	15	903
RelateObjects	13	Parent	Nuclei	15	13	EditedAggregates	15	904
RelateObjects	13	Parent	Nuclei	15	13	EditedAggregates	15	905
RelateObjects	13	Parent	Nuclei	15	13	EditedAggregates	15	906
RelateObjects	13	Parent	Nuclei	15	13	EditedAggregates	15	907
RelateObjects	13	Parent	Nuclei	15	13	EditedAggregates	15	908
RelateObjects	13	Parent	Nuclei	15	13	EditedAggregates	15	909
RelateObjects	13	Parent	Nuclei	15	13	EditedAggregates	15	910
RelateObjects	13	Parent	Nuclei	15	13	EditedAggregates	15	911
RelateObjects	13	Parent	Nuclei	15	13	EditedAggregates	15	912
RelateObjects	13	Parent	Nuclei	15	13	EditedAggregates	15	913
RelateObjects	13	Parent	Nuclei	15	13	EditedAggregates	15	914
RelateObjects	13	Parent	Nuclei	15	13	EditedAggregates	15	915
RelateObjects	13	Parent	Nuclei	15	13	EditedAggregates	15	916
RelateObjects	13	Parent	Nuclei	15	13	EditedAggregates	15	917
RelateObjects	13	Parent	Nuclei	15	13	EditedAggregates	15	918
RelateObjects	13	Parent	Nuclei	15	13	EditedAggregates	15	919
RelateObjects	13	Parent	Nuclei	15	13	EditedAggregates	15	920
RelateObjects	13	Parent	Nuclei	15	14	EditedAggregates	15	921
RelateObjects	13	Parent	Nuclei	15	13	EditedAggregates	15	922
RelateObjects	13	Parent	Nuclei	15	14	EditedAggregates	15	923
RelateObjects	13	Parent	Nuclei	15	13	EditedAggregates	15	924
RelateObjects	13	Parent	Nuclei	15	14	EditedAggregates	15	925
RelateObjects	13	Parent	Nuclei	15	14	EditedAggregates	15	926
RelateObjects	13	Parent	Nuclei	15	14	EditedAggregates	15	927
RelateObjects	13	Parent	Nuclei	15	13	EditedAggregates	15	928
RelateObjects	13	Parent	Nuclei	15	13	EditedAggregates	15	929
RelateObjects	13	Parent	Nuclei	15	14	EditedAggregates	15	930
RelateObjects	13	Parent	Nuclei	15	13	EditedAggregates	15	931
RelateObjects	13	Parent	Nuclei	15	14	EditedAggregates	15	932
RelateObjects	13	Parent	Nuclei	15	14	EditedAggregates	15	933
RelateObjects	13	Parent	Nuclei	15	13	EditedAggregates	15	934
RelateObjects	13	Parent	Nuclei	15	14	EditedAggregates	15	935
RelateObjects	13	Parent	Nuclei	15	13	EditedAggregates	15	936
RelateObjects	13	Parent	Nuclei	15	14	EditedAggregates	15	937
RelateObjects	13	Parent	Nuclei	15	14	EditedAggregates	15	938
RelateObjects	13	Parent	Nuclei	15	14	EditedAggregates	15	939
RelateObjects	13	Parent	Nuclei	15	13	EditedAggregates	15	940
RelateObjects	13	Parent	Nuclei	15	14	EditedAggregates	15	941
RelateObjects	13	Parent	Nuclei	15	13	EditedAggregates	15	942
RelateObjects	13	Parent	Nuclei	15	14	EditedAggregates	15	943
RelateObjects	13	Parent	Nuclei	15	14	EditedAggregates	15	944
RelateObjects	13	Parent	Nuclei	15	14	EditedAggregates	15	945
RelateObjects	13	Parent	Nuclei	15	14	EditedAggregates	15	946
RelateObjects	13	Parent	Nuclei	15	13	EditedAggregates	15	947
RelateObjects	13	Parent	Nuclei	15	14	EditedAggregates	15	948
RelateObjects	13	Parent	Nuclei	15	14	EditedAggregates	15	949
RelateObjects	13	Parent	Nuclei	15	14	EditedAggregates	15	950
RelateObjects	13	Parent	Nuclei	15	14	EditedAggregates	15	951
RelateObjects	13	Parent	Nuclei	15	14	EditedAggregates	15	952
RelateObjects	13	Parent	Nuclei	15	15	EditedAggregates	15	953
RelateObjects	13	Parent	Nuclei	15	14	EditedAggregates	15	954
RelateObjects	13	Parent	Nuclei	15	14	EditedAggregates	15	955
RelateObjects	13	Parent	Nuclei	15	14	EditedAggregates	15	956
RelateObjects	13	Parent	Nuclei	15	14	EditedAggregates	15	957
RelateObjects	13	Parent	Nuclei	15	14	EditedAggregates	15	958
RelateObjects	13	Parent	Nuclei	15	15	EditedAggregates	15	959
RelateObjects	13	Parent	Nuclei	15	14	EditedAggregates	15	960
RelateObjects	13	Parent	Nuclei	15	14	EditedAggregates	15	961
RelateObjects	13	Parent	Nuclei	15	14	EditedAggregates	15	962
RelateObjects	13	Parent	Nuclei	15	14	EditedAggregates	15	963
RelateObjects	13	Parent	Nuclei	15	15	EditedAggregates	15	964
RelateObjects	13	Parent	Nuclei	15	14	EditedAggregates	15	965
RelateObjects	13	Parent	Nuclei	15	14	EditedAggregates	15	966
RelateObjects	13	Parent	Nuclei	15	14	EditedAggregates	15	967
RelateObjects	13	Parent	Nuclei	15	15	EditedAggregates	15	968
RelateObjects	13	Parent	Nuclei	15	14	EditedAggregates	15	969
RelateObjects	13	Parent	Nuclei	15	15	EditedAggregates	15	970
RelateObjects	13	Parent	Nuclei	15	14	EditedAggregates	15	971
RelateObjects	13	Parent	Nuclei	15	14	EditedAggregates	15	972
RelateObjects	13	Parent	Nuclei	15	14	EditedAggregates	15	973
RelateObjects	13	Parent	Nuclei	15	15	EditedAggregates	15	974
RelateObjects	13	Parent	Nuclei	15	15	EditedAggregates	15	975
RelateObjects	13	Parent	Nuclei	15	15	EditedAggregates	15	976
RelateObjects	13	Parent	Nuclei	15	15	EditedAggregates	15	977
RelateObjects	13	Parent	Nuclei	15	15	EditedAggregates	15	978
RelateObjects	13	Parent	Nuclei	15	15	EditedAggregates	15	979
RelateObjects	13	Parent	Nuclei	15	15	EditedAggregates	15	980
RelateObjects	13	Parent	Nuclei	15	15	EditedAggregates	15	981
RelateObjects	13	Parent	Nuclei	15	15	EditedAggregates	15	982
RelateObjects	13	Parent	Nuclei	15	15	EditedAggregates	15	983
RelateObjects	13	Parent	Nuclei	15	15	EditedAggregates	15	984
RelateObjects	13	Parent	Nuclei	15	15	EditedAggregates	15	985
RelateObjects	13	Parent	Nuclei	15	15	EditedAggregates	15	986
RelateObjects	13	Parent	Nuclei	15	15	EditedAggregates	15	987
RelateObjects	13	Parent	Nuclei	15	15	EditedAggregates	15	988
RelateObjects	13	Parent	Nuclei	15	15	EditedAggregates	15	989
RelateObjects	13	Parent	Nuclei	15	15	EditedAggregates	15	990
RelateObjects	13	Parent	Nuclei	15	15	EditedAggregates	15	991
RelateObjects	13	Parent	Nuclei	15	15	EditedAggregates	15	992
RelateObjects	13	Parent	Nuclei	15	15	EditedAggregates	15	993
RelateObjects	13	Parent	Nuclei	15	15	EditedAggregates	15	994
RelateObjects	13	Parent	Nuclei	15	15	EditedAggregates	15	995
RelateObjects	13	Parent	Nuclei	15	15	EditedAggregates	15	996
RelateObjects	13	Parent	Nuclei	15	15	EditedAggregates	15	997
RelateObjects	13	Parent	Nuclei	15	1	EditedAggregates	15	998
RelateObjects	13	Parent	Nuclei	15	1	EditedAggregates	15	999
RelateObjects	13	Parent	Nuclei	15	1	EditedAggregates	15	1000
RelateObjects	13	Parent	Nuclei	15	1	EditedAggregates	15	1001
RelateObjects	13	Parent	Nuclei	15	1	EditedAggregates	15	1002
RelateObjects	13	Parent	Nuclei	15	1	EditedAggregates	15	1003
RelateObjects	13	Parent	Nuclei	15	2	EditedAggregates	15	1004
RelateObjects	13	Parent	Nuclei	15	9	EditedAggregates	15	1005
RelateObjects	13	Parent	Nuclei	15	9	EditedAggregates	15	1006
RelateObjects	13	Parent	Nuclei	15	9	EditedAggregates	15	1007
RelateObjects	13	Parent	Nuclei	15	13	EditedAggregates	15	1008
RelateObjects	13	Parent	Nuclei	15	13	EditedAggregates	15	1009
RelateObjects	13	Parent	Nuclei	15	14	EditedAggregates	15	1010
RelateObjects	13	Parent	Nuclei	15	14	EditedAggregates	15	1011
RelateObjects	13	Parent	Nuclei	15	14	EditedAggregates	15	1012
RelateObjects	13	Child	EditedAggregates	15	1	Nuclei	15	1
RelateObjects	13	Child	EditedAggregates	15	2	Nuclei	15	1
RelateObjects	13	Child	EditedAggregates	15	3	Nuclei	15	1
RelateObjects	13	Child	EditedAggregates	15	4	Nuclei	15	1
RelateObjects	13	Child	EditedAggregates	15	5	Nuclei	15	1
RelateObjects	13	Child	EditedAggregates	15	6	Nuclei	15	1
RelateObjects	13	Child	EditedAggregates	15	7	Nuclei	15	1
RelateObjects	13	Child	EditedAggregates	15	8	Nuclei	15	1
RelateObjects	13	Child	EditedAggregates	15	9	Nuclei	15	1
RelateObjects	13	Child	EditedAggregates	15	10	Nuclei	15	2
RelateObjects	13	Child	EditedAggregates	15	11	Nuclei	15	1
RelateObjects	13	Child	EditedAggregates	15	12	Nuclei	15	2
RelateObjects	13	Child	EditedAggregates	15	13	Nuclei	15	2
RelateObjects	13	Child	EditedAggregates	15	14	Nuclei	15	1
RelateObjects	13	Child	EditedAggregates	15	15	Nuclei	15	2
RelateObjects	13	Child	EditedAggregates	15	16	Nuclei	15	2
RelateObjects	13	Child	EditedAggregates	15	17	Nuclei	15	2
RelateObjects	13	Child	EditedAggregates	15	18	Nuclei	15	1
RelateObjects	13	Child	EditedAggregates	15	19	Nuclei	15	1
RelateObjects	13	Child	EditedAggregates	15	20	Nuclei	15	2
RelateObjects	13	Child	EditedAggregates	15	21	Nuclei	15	2
RelateObjects	13	Child	EditedAggregates	15	22	Nuclei	15	1
RelateObjects	13	Child	EditedAggregates	15	23	Nuclei	15	1
RelateObjects	13	Child	EditedAggregates	15	24	Nuclei	15	2
RelateObjects	13	Child	EditedAggregates	15	25	Nuclei	15	1
RelateObjects	13	Child	EditedAggregates	15	26	Nuclei	15	2
RelateObjects	13	Child	EditedAggregates	15	27	Nuclei	15	2
RelateObjects	13	Child	EditedAggregates	15	28	Nuclei	15	1
RelateObjects	13	Child	EditedAggregates	15	29	Nuclei	15	2
RelateObjects	13	Child	EditedAggregates	15	30	Nuclei	15	2
RelateObjects	13	Child	EditedAggregates	15	31	Nuclei	15	1
RelateObjects	13	Child	EditedAggregates	15	32	Nuclei	15	2
RelateObjects	13	Child	EditedAggregates	15	33	Nuclei	15	2
RelateObjects	13	Child	EditedAggregates	15	34	Nuclei	15	2
RelateObjects	13	Child	EditedAggregates	15	35	Nuclei	15	2
RelateObjects	13	Child	EditedAggregates	15	36	Nuclei	15	1
RelateObjects	13	Child	EditedAggregates	15	37	Nuclei	15	1
RelateObjects	13	Child	EditedAggregates	15	38	Nuclei	15	2
RelateObjects	13	Child	EditedAggregates	15	39	Nuclei	15	2
RelateObjects	13	Child	EditedAggregates	15	40	Nuclei	15	2
RelateObjects	13	Child	EditedAggregates	15	41	Nuclei	15	2
RelateObjects	13	Child	EditedAggregates	15	42	Nuclei	15	1
RelateObjects	13	Child	EditedAggregates	15	43	Nuclei	15	1
RelateObjects	13	Child	EditedAggregates	15	44	Nuclei	15	1
RelateObjects	13	Child	EditedAggregates	15	45	Nuclei	15	1
RelateObjects	13	Child	EditedAggregates	15	46	Nuclei	15	2
RelateObjects	13	Child	EditedAggregates	15	47	Nuclei	15	2
RelateObjects	13	Child	EditedAggregates	15	48	Nuclei	15	1
RelateObjects	13	Child	EditedAggregates	15	49	Nuclei	15	2
RelateObjects	13	Child	EditedAggregates	15	50	Nuclei	15	2
RelateObjects	13	Child	EditedAggregates	15	51	Nuclei	15	2
RelateObjects	13	Child	EditedAggregates	15	52	Nuclei	15	1
RelateObjects	13	Child	EditedAggregates	15	53	Nuclei	15	2
RelateObjects	13	Child	EditedAggregates	15	54	Nuclei	15	2
RelateObjects	13	Child	EditedAggregates	15	55	Nuclei	15	1
RelateObjects	13	Child	EditedAggregates	15	56	Nuclei	15	2
RelateObjects	13	Child	EditedAggregates	15	57	Nuclei	15	2
RelateObjects	13	Child	EditedAggregates	15	58	Nuclei	15	1
RelateObjects	13	Child	EditedAggregates	15	59	Nuclei	15	1
RelateObjects	13	Child	EditedAggregates	15	60	Nuclei	15	2
RelateObjects	13	Child	EditedAggregates	15	61	Nuclei	15	1
RelateObjects	13	Child	EditedAggregates	15	62	Nuclei	15	1
RelateObjects	13	Child	EditedAggregates	15	63	Nuclei	15	1
RelateObjects	13	Child	EditedAggregates	15	64	Nuclei	15	1
RelateObjects	13	Child	EditedAggregates	15	65	Nuclei	15	2
RelateObjects	13	Child	EditedAggregates	15	66	Nuclei	15	2
RelateObjects	13	Child	EditedAggregates	15	67	Nuclei	15	1
RelateObjects	13	Child	EditedAggregates	15	68	Nuclei	15	2
RelateObjects	13	Child	EditedAggregates	15	69	Nuclei	15	2
RelateObjects	13	Child	EditedAggregates	15	70	Nuclei	15	1
RelateObjects	13	Child	EditedAggregates	15	71	Nuclei	15	2
RelateObjects	13	Child	EditedAggregates	15	72	Nuclei	15	2
RelateObjects	13	Child	EditedAggregates	15	73	Nuclei	15	2
RelateObjects	13	Child	EditedAggregates	15	74	Nuclei	15	2
RelateObjects	13	Child	EditedAggregates	15	75	Nuclei	15	1
RelateObjects	13	Child	EditedAggregates	15	76	Nuclei	15	2
RelateObjects	13	Child	EditedAggregates	15	77	Nuclei	15	2
RelateObjects	13	Child	EditedAggregates	15	78	Nuclei	15	1
RelateObjects	13	Child	EditedAggregates	15	79	Nuclei	15	1
RelateObjects	13	Child	EditedAggregates	15	80	Nuclei	15	2
RelateObjects	13	Child	EditedAggregates	15	81	Nuclei	15	2
RelateObjects	13	Child	EditedAggregates	15	82	Nuclei	15	2
RelateObjects	13	Child	EditedAggregates	15	83	Nuclei	15	1
RelateObjects	13	Child	EditedAggregates	15	84	Nuclei	15	1
RelateObjects	13	Child	EditedAggregates	15	85	Nuclei	15	1
RelateObjects	13	Child	EditedAggregates	15	86	Nuclei	15	1
RelateObjects	13	Child	EditedAggregates	15	87	Nuclei	15	2
RelateObjects	13	Child	EditedAggregates	15	88	Nuclei	15	2
RelateObjects	13	Child	EditedAggregates	15	89	Nuclei	15	2
RelateObjects	13	Child	EditedAggregates	15	90	Nuclei	15	1
RelateObjects	13	Child	EditedAggregates	15	91	Nuclei	15	1
RelateObjects	13	Child	EditedAggregates	15	92	Nuclei	15	2
RelateObjects	13	Child	EditedAggregates	15	93	Nuclei	15	2
RelateObjects	13	Child	EditedAggregates	15	94	Nuclei	15	2
RelateObjects	13	Child	EditedAggregates	15	95	Nuclei	15	2
RelateObjects	13	Child	EditedAggregates	15	96	Nuclei	15	2
RelateObjects	13	Child	EditedAggregates	15	97	Nuclei	15	2
RelateObjects	13	Child	EditedAggregates	15	98	Nuclei	15	1
RelateObjects	13	Child	EditedAggregates	15	99	Nuclei	15	1
RelateObjects	13	Child	EditedAggregates	15	100	Nuclei	15	1
RelateObjects	13	Child	EditedAggregates	15	101	Nuclei	15	2
RelateObjects	13	Child	EditedAggregates	15	102	Nuclei	15	2
RelateObjects	13	Child	EditedAggregates	15	103	Nuclei	15	2
RelateObjects	13	Child	EditedAggregates	15	104	Nuclei	15	2
RelateObjects	13	Child	EditedAggregates	15	105	Nuclei	15	2
RelateObjects	13	Child	EditedAggregates	15	106	Nuclei	15	2
RelateObjects	13	Child	EditedAggregates	15	107	Nuclei	15	2
RelateObjects	13	Child	EditedAggregates	15	108	Nuclei	15	2
RelateObjects	13	Child	EditedAggregates	15	109	Nuclei	15	2
RelateObjects	13	Child	EditedAggregates	15	110	Nuclei	15	1
RelateObjects	13	Child	EditedAggregates	15	111	Nuclei	15	1
RelateObjects	13	Child	EditedAggregates	15	112	Nuclei	15	2
RelateObjects	13	Child	EditedAggregates	15	113	Nuclei	15	1
RelateObjects	13	Child	EditedAggregates	15	114	Nuclei	15	2
RelateObjects	13	Child	EditedAggregates	15	115	Nuclei	15	2
RelateObjects	13	Child	EditedAggregates	15	116	Nuclei	15	2
RelateObjects	13	Child	EditedAggregates	15	117	Nuclei	15	1
RelateObjects	13	Child	EditedAggregates	15	118	Nuclei	15	1
RelateObjects	13	Child	EditedAggregates	15	119	Nuclei	15	2
RelateObjects	13	Child	EditedAggregates	15	120	Nuclei	15	2
RelateObjects	13	Child	EditedAggregates	15	121	Nuclei	15	2
RelateObjects	13	Child	EditedAggregates	15	122	Nuclei	15	1
RelateObjects	13	Child	EditedAggregates	15	123	Nuclei	15	2
RelateObjects	13	Child	EditedAggregates	15	124	Nuclei	15	2
RelateObjects	13	Child	EditedAggregates	15	125	Nuclei	15	1
RelateObjects	13	Child	EditedAggregates	15	126	Nuclei	15	1
RelateObjects	13	Child	EditedAggregates	15	127	Nuclei	15	2
RelateObjects	13	Child	EditedAggregates	15	128	Nuclei	15	2
RelateObjects	13	Child	EditedAggregates	15	129	Nuclei	15	2
RelateObjects	13	Child	EditedAggregates	15	130	Nuclei	15	2
RelateObjects	13	Child	EditedAggregates	15	131	Nuclei	15	1
RelateObjects	13	Child	EditedAggregates	15	132	Nuclei	15	3
RelateObjects	13	Child	EditedAggregates	15	133	Nuclei	15	2
RelateObjects	13	Child	EditedAggregates	15	134	Nuclei	15	2
RelateObjects	13	Child	EditedAggregates	15	135	Nuclei	15	2
RelateObjects	13	Child	EditedAggregates	15	136	Nuclei	15	2
RelateObjects	13	Child	EditedAggregates	15	137	Nuclei	15	2
RelateObjects	13	Child	EditedAggregates	15	138	Nuclei	15	2
RelateObjects	13	Child	EditedAggregates	15	139	Nuclei	15	2
RelateObjects	13	Child	EditedAggregates	15	140	Nuclei	15	2
RelateObjects	13	Child	EditedAggregates	15	141	Nuclei	15	1
RelateObjects	13	Child	EditedAggregates	15	142	Nuclei	15	1
RelateObjects	13	Child	EditedAggregates	15	143	Nuclei	15	2
RelateObjects	13	Child	EditedAggregates	15	144	Nuclei	15	2
RelateObjects	13	Child	EditedAggregates	15	145	Nuclei	15	2
RelateObjects	13	Child	EditedAggregates	15	146	Nuclei	15	2
RelateObjects	13	Child	EditedAggregates	15	147	Nuclei	15	2
RelateObjects	13	Child	EditedAggregates	15	148	Nuclei	15	2
RelateObjects	13	Child	EditedAggregates	15	149	Nuclei	15	2
RelateObjects	13	Child	EditedAggregates	15	150	Nuclei	15	2
RelateObjects	13	Child	EditedAggregates	15	151	Nuclei	15	1
RelateObjects	13	Child	EditedAggregates	15	152	Nuclei	15	2
RelateObjects	13	Child	EditedAggregates	15	153	Nuclei	15	1
RelateObjects	13	Child	EditedAggregates	15	154	Nuclei	15	1
RelateObjects	13	Child	EditedAggregates	15	155	Nuclei	15	2
RelateObjects	13	Child	EditedAggregates	15	156	Nuclei	15	2
RelateObjects	13	Child	EditedAggregates	15	157	Nuclei	15	3
RelateObjects	13	Child	EditedAggregates	15	158	Nuclei	15	2
RelateObjects	13	Child	EditedAggregates	15	159	Nuclei	15	1
RelateObjects	13	Child	EditedAggregates	15	160	Nuclei	15	1
RelateObjects	13	Child	EditedAggregates	15	161	Nuclei	15	3
RelateObjects	13	Child	EditedAggregates	15	162	Nuclei	15	2
RelateObjects	13	Child	EditedAggregates	15	163	Nuclei	15	2
RelateObjects	13	Child	EditedAggregates	15	164	Nuclei	15	2
RelateObjects	13	Child	EditedAggregates	15	165	Nuclei	15	2
RelateObjects	13	Child	EditedAggregates	15	166	Nuclei	15	2
RelateObjects	13	Child	EditedAggregates	15	167	Nuclei	15	2
RelateObjects	13	Child	EditedAggregates	15	168	Nuclei	15	3
RelateObjects	13	Child	EditedAggregates	15	169	Nuclei	15	3
RelateObjects	13	Child	EditedAggregates	15	170	Nuclei	15	3
RelateObjects	13	Child	EditedAggregates	15	171	Nuclei	15	2
RelateObjects	13	Child	EditedAggregates	15	172	Nuclei	15	2
RelateObjects	13	Child	EditedAggregates	15	173	Nuclei	15	2
RelateObjects	13	Child	EditedAggregates	15	174	Nuclei	15	2
RelateObjects	13	Child	EditedAggregates	15	175	Nuclei	15	2
RelateObjects	13	Child	EditedAggregates	15	176	Nuclei	15	2
RelateObjects	13	Child	EditedAggregates	15	177	Nuclei	15	2
RelateObjects	13	Child	EditedAggregates	15	178	Nuclei	15	2
RelateObjects	13	Child	EditedAggregates	15	179	Nuclei	15	2
RelateObjects	13	Child	EditedAggregates	15	180	Nuclei	15	3
RelateObjects	13	Child	EditedAggregates	15	181	Nuclei	15	2
RelateObjects	13	Child	EditedAggregates	15	182	Nuclei	15	2
RelateObjects	13	Child	EditedAggregates	15	183	Nuclei	15	1
RelateObjects	13	Child	EditedAggregates	15	184	Nuclei	15	3
RelateObjects	13	Child	EditedAggregates	15	185	Nuclei	15	2
RelateObjects	13	Child	EditedAggregates	15	186	Nuclei	15	2
RelateObjects	13	Child	EditedAggregates	15	187	Nuclei	15	2
RelateObjects	13	Child	EditedAggregates	15	188	Nuclei	15	2
RelateObjects	13	Child	EditedAggregates	15	189	Nuclei	15	2
RelateObjects	13	Child	EditedAggregates	15	190	Nuclei	15	2
RelateObjects	13	Child	EditedAggregates	15	191	Nuclei	15	2
RelateObjects	13	Child	EditedAggregates	15	192	Nuclei	15	2
RelateObjects	13	Child	EditedAggregates	15	193	Nuclei	15	2
RelateObjects	13	Child	EditedAggregates	15	194	Nuclei	15	2
RelateObjects	13	Child	EditedAggregates	15	195	Nuclei	15	2
RelateObjects	13	Child	EditedAggregates	15	196	Nuclei	15	2
RelateObjects	13	Child	EditedAggregates	15	197	Nuclei	15	2
RelateObjects	13	Child	EditedAggregates	15	198	Nuclei	15	2
RelateObjects	13	Child	EditedAggregates	15	199	Nuclei	15	2
RelateObjects	13	Child	EditedAggregates	15	200	Nuclei	15	2
RelateObjects	13	Child	EditedAggregates	15	201	Nuclei	15	2
RelateObjects	13	Child	EditedAggregates	15	202	Nuclei	15	2
RelateObjects	13	Child	EditedAggregates	15	203	Nuclei	15	2
RelateObjects	13	Child	EditedAggregates	15	204	Nuclei	15	2
RelateObjects	13	Child	EditedAggregates	15	205	Nuclei	15	2
RelateObjects	13	Child	EditedAggregates	15	206	Nuclei	15	2
RelateObjects	13	Child	EditedAggregates	15	207	Nuclei	15	2
RelateObjects	13	Child	EditedAggregates	15	208	Nuclei	15	2
RelateObjects	13	Child	EditedAggregates	15	209	Nuclei	15	3
RelateObjects	13	Child	EditedAggregates	15	210	Nuclei	15	3
RelateObjects	13	Child	EditedAggregates	15	211	Nuclei	15	2
RelateObjects	13	Child	EditedAggregates	15	212	Nuclei	15	3
RelateObjects	13	Child	EditedAggregates	15	213	Nuclei	15	2
RelateObjects	13	Child	EditedAggregates	15	214	Nuclei	15	2
RelateObjects	13	Child	EditedAggregates	15	215	Nuclei	15	2
RelateObjects	13	Child	EditedAggregates	15	216	Nuclei	15	2
RelateObjects	13	Child	EditedAggregates	15	217	Nuclei	15	2
RelateObjects	13	Child	EditedAggregates	15	218	Nuclei	15	2
RelateObjects	13	Child	EditedAggregates	15	219	Nuclei	15	2
RelateObjects	13	Child	EditedAggregates	15	220	Nuclei	15	2
RelateObjects	13	Child	EditedAggregates	15	221	Nuclei	15	2
RelateObjects	13	Child	EditedAggregates	15	222	Nuclei	15	2
RelateObjects	13	Child	EditedAggregates	15	223	Nuclei	15	3
RelateObjects	13	Child	EditedAggregates	15	224	Nuclei	15	3
RelateObjects	13	Child	EditedAggregates	15	225	Nuclei	15	2
RelateObjects	13	Child	EditedAggregates	15	226	Nuclei	15	2
RelateObjects	13	Child	EditedAggregates	15	227	Nuclei	15	2
RelateObjects	13	Child	EditedAggregates	15	228	Nuclei	15	2
RelateObjects	13	Child	EditedAggregates	15	229	Nuclei	15	2
RelateObjects	13	Child	EditedAggregates	15	230	Nuclei	15	3
RelateObjects	13	Child	EditedAggregates	15	231	Nuclei	15	2
RelateObjects	13	Child	EditedAggregates	15	232	Nuclei	15	2
RelateObjects	13	Child	EditedAggregates	15	233	Nuclei	15	3
RelateObjects	13	Child	EditedAggregates	15	234	Nuclei	15	2
RelateObjects	13	Child	EditedAggregates	15	235	Nuclei	15	2
RelateObjects	13	Child	EditedAggregates	15	236	Nuclei	15	2
RelateObjects	13	Child	EditedAggregates	15	237	Nuclei	15	2
RelateObjects	13	Child	EditedAggregates	15	238	Nuclei	15	2
RelateObjects	13	Child	EditedAggregates	15	239	Nuclei	15	2
RelateObjects	13	Child	EditedAggregates	15	240	Nuclei	15	2
RelateObjects	13	Child	EditedAggregates	15	241	Nuclei	15	2
RelateObjects	13	Child	EditedAggregates	15	242	Nuclei	15	3
RelateObjects	13	Child	EditedAggregates	15	243	Nuclei	15	2
RelateObjects	13	Child	EditedAggregates	15	244	Nuclei	15	2
RelateObjects	13	Child	EditedAggregates	15	245	Nuclei	15	2
RelateObjects	13	Child	EditedAggregates	15	246	Nuclei	15	2
RelateObjects	13	Child	EditedAggregates	15	247	Nuclei	15	2
RelateObjects	13	Child	EditedAggregates	15	248	Nuclei	15	2
RelateObjects	13	Child	EditedAggregates	15	249	Nuclei	15	2
RelateObjects	13	Child	EditedAggregates	15	250	Nuclei	15	2
RelateObjects	13	Child	EditedAggregates	15	251	Nuclei	15	2
RelateObjects	13	Child	EditedAggregates	15	252	Nuclei	15	2
RelateObjects	13	Child	EditedAggregates	15	253	Nuclei	15	2
RelateObjects	13	Child	EditedAggregates	15	254	Nuclei	15	2
RelateObjects	13	Child	EditedAggregates	15	255	Nuclei	15	2
RelateObjects	13	Child	EditedAggregates	15	256	Nuclei	15	2
RelateObjects	13	Child	EditedAggregates	15	257	Nuclei	15	2
RelateObjects	13	Child	EditedAggregates	15	258	Nuclei	15	3
RelateObjects	13	Child	EditedAggregates	15	259	Nuclei	15	2
RelateObjects	13	Child	EditedAggregates	15	260	Nuclei	15	2
RelateObjects	13	Child	EditedAggregates	15	261	Nuclei	15	2
RelateObjects	13	Child	EditedAggregates	15	262	Nuclei	15	2
RelateObjects	13	Child	EditedAggregates	15	263	Nuclei	15	2
RelateObjects	13	Child	EditedAggregates	15	264	Nuclei	15	2
RelateObjects	13	Child	EditedAggregates	15	265	Nuclei	15	2
RelateObjects	13	Child	EditedAggregates	15	266	Nuclei	15	2
RelateObjects	13	Child	EditedAggregates	15	267	Nuclei	15	2
RelateObjects	13	Child	EditedAggregates	15	268	Nuclei	15	3
RelateObjects	13	Child	EditedAggregates	15	269	Nuclei	15	2
RelateObjects	13	Child	EditedAggregates	15	270	Nuclei	15	3
RelateObjects	13	Child	EditedAggregates	15	271	Nuclei	15	2
RelateObjects	13	Child	EditedAggregates	15	272	Nuclei	15	2
RelateObjects	13	Child	EditedAggregates	15	273	Nuclei	15	2
RelateObjects	13	Child	EditedAggregates	15	274	Nuclei	15	2
RelateObjects	13	Child	EditedAggregates	15	275	Nuclei	15	2
RelateObjects	13	Child	EditedAggregates	15	276	Nuclei	15	2
RelateObjects	13	Child	EditedAggregates	15	277	Nuclei	15	2
RelateObjects	13	Child	EditedAggregates	15	278	Nuclei	15	2
RelateObjects	13	Child	EditedAggregates	15	279	Nuclei	15	2
RelateObjects	13	Child	EditedAggregates	15	280	Nuclei	15	2
RelateObjects	13	Child	EditedAggregates	15	281	Nuclei	15	2
RelateObjects	13	Child	EditedAggregates	15	282	Nuclei	15	3
RelateObjects	13	Child	EditedAggregates	15	283	Nuclei	15	2
RelateObjects	13	Child	EditedAggregates	15	284	Nuclei	15	2
RelateObjects	13	Child	EditedAggregates	15	285	Nuclei	15	2
RelateObjects	13	Child	EditedAggregates	15	286	Nuclei	15	2
RelateObjects	13	Child	EditedAggregates	15	287	Nuclei	15	2
RelateObjects	13	Child	EditedAggregates	15	288	Nuclei	15	2
RelateObjects	13	Child	EditedAggregates	15	289	Nuclei	15	2
RelateObjects	13	Child	EditedAggregates	15	290	Nuclei	15	2
RelateObjects	13	Child	EditedAggregates	15	291	Nuclei	15	2
RelateObjects	13	Child	EditedAggregates	15	292	Nuclei	15	2
RelateObjects	13	Child	EditedAggregates	15	293	Nuclei	15	3
RelateObjects	13	Child	EditedAggregates	15	294	Nuclei	15	2
RelateObjects	13	Child	EditedAggregates	15	295	Nuclei	15	2
RelateObjects	13	Child	EditedAggregates	15	296	Nuclei	15	2
RelateObjects	13	Child	EditedAggregates	15	297	Nuclei	15	3
RelateObjects	13	Child	EditedAggregates	15	298	Nuclei	15	2
RelateObjects	13	Child	EditedAggregates	15	299	Nuclei	15	3
RelateObjects	13	Child	EditedAggregates	15	300	Nuclei	15	2
RelateObjects	13	Child	EditedAggregates	15	301	Nuclei	15	2
RelateObjects	13	Child	EditedAggregates	15	302	Nuclei	15	2
RelateObjects	13	Child	EditedAggregates	15	303	Nuclei	15	3
RelateObjects	13	Child	EditedAggregates	15	304	Nuclei	15	3
RelateObjects	13	Child	EditedAggregates	15	305	Nuclei	15	3
RelateObjects	13	Child	EditedAggregates	15	306	Nuclei	15	2
RelateObjects	13	Child	EditedAggregates	15	307	Nuclei	15	2
RelateObjects	13	Child	EditedAggregates	15	308	Nuclei	15	2
RelateObjects	13	Child	EditedAggregates	15	309	Nuclei	15	2
RelateObjects	13	Child	EditedAggregates	15	310	Nuclei	15	2
RelateObjects	13	Child	EditedAggregates	15	311	Nuclei	15	7
RelateObjects	13	Child	EditedAggregates	15	312	Nuclei	15	2
RelateObjects	13	Child	EditedAggregates	15	313	Nuclei	15	2
RelateObjects	13	Child	EditedAggregates	15	314	Nuclei	15	2
RelateObjects	13	Child	EditedAggregates	15	315	Nuclei	15	7
RelateObjects	13	Child	EditedAggregates	15	316	Nuclei	15	7
RelateObjects	13	Child	EditedAggregates	15	317	Nuclei	15	3
RelateObjects	13	Child	EditedAggregates	15	318	Nuclei	15	2
RelateObjects	13	Child	EditedAggregates	15	319	Nuclei	15	2
RelateObjects	13	Child	EditedAggregates	15	320	Nuclei	15	7
RelateObjects	13	Child	EditedAggregates	15	321	Nuclei	15	3
RelateObjects	13	Child	EditedAggregates	15	322	Nuclei	15	2
RelateObjects	13	Child	EditedAggregates	15	323	Nuclei	15	2
RelateObjects	13	Child	EditedAggregates	15	324	Nuclei	15	2
RelateObjects	13	Child	EditedAggregates	15	325	Nuclei	15	7
RelateObjects	13	Child	EditedAggregates	15	326	Nuclei	15	2
RelateObjects	13	Child	EditedAggregates	15	327	Nuclei	15	2
RelateObjects	13	Child	EditedAggregates	15	328	Nuclei	15	2
RelateObjects	13	Child	EditedAggregates	15	329	Nuclei	15	2
RelateObjects	13	Child	EditedAggregates	15	330	Nuclei	15	7
RelateObjects	13	Child	EditedAggregates	15	331	Nuclei	15	7
RelateObjects	13	Child	EditedAggregates	15	332	Nuclei	15	2
RelateObjects	13	Child	EditedAggregates	15	333	Nuclei	15	2
RelateObjects	13	Child	EditedAggregates	15	334	Nuclei	15	7
RelateObjects	13	Child	EditedAggregates	15	335	Nuclei	15	7
RelateObjects	13	Child	EditedAggregates	15	336	Nuclei	15	7
RelateObjects	13	Child	EditedAggregates	15	337	Nuclei	15	2
RelateObjects	13	Child	EditedAggregates	15	338	Nuclei	15	2
RelateObjects	13	Child	EditedAggregates	15	339	Nuclei	15	2
RelateObjects	13	Child	EditedAggregates	15	340	Nuclei	15	7
RelateObjects	13	Child	EditedAggregates	15	341	Nuclei	15	7
RelateObjects	13	Child	EditedAggregates	15	342	Nuclei	15	3
RelateObjects	13	Child	EditedAggregates	15	343	Nuclei	15	2
RelateObjects	13	Child	EditedAggregates	15	344	Nuclei	15	2
RelateObjects	13	Child	EditedAggregates	15	345	Nuclei	15	7
RelateObjects	13	Child	EditedAggregates	15	346	Nuclei	15	7
RelateObjects	13	Child	EditedAggregates	15	347	Nuclei	15	7
RelateObjects	13	Child	EditedAggregates	15	348	Nuclei	15	2
RelateObjects	13	Child	EditedAggregates	15	349	Nuclei	15	7
RelateObjects	13	Child	EditedAggregates	15	350	Nuclei	15	7
RelateObjects	13	Child	EditedAggregates	15	351	Nuclei	15	2
RelateObjects	13	Child	EditedAggregates	15	352	Nuclei	15	2
RelateObjects	13	Child	EditedAggregates	15	353	Nuclei	15	2
RelateObjects	13	Child	EditedAggregates	15	354	Nuclei	15	7
RelateObjects	13	Child	EditedAggregates	15	355	Nuclei	15	7
RelateObjects	13	Child	EditedAggregates	15	356	Nuclei	15	2
RelateObjects	13	Child	EditedAggregates	15	357	Nuclei	15	2
RelateObjects	13	Child	EditedAggregates	15	358	Nuclei	15	7
RelateObjects	13	Child	EditedAggregates	15	359	Nuclei	15	7
RelateObjects	13	Child	EditedAggregates	15	360	Nuclei	15	7
RelateObjects	13	Child	EditedAggregates	15	361	Nuclei	15	2
RelateObjects	13	Child	EditedAggregates	15	362	Nuclei	15	2
RelateObjects	13	Child	EditedAggregates	15	363	Nuclei	15	3
RelateObjects	13	Child	EditedAggregates	15	364	Nuclei	15	2
RelateObjects	13	Child	EditedAggregates	15	365	Nuclei	15	2
RelateObjects	13	Child	EditedAggregates	15	366	Nuclei	15	2
RelateObjects	13	Child	EditedAggregates	15	367	Nuclei	15	7
RelateObjects	13	Child	EditedAggregates	15	368	Nuclei	15	7
RelateObjects	13	Child	EditedAggregates	15	369	Nuclei	15	7
RelateObjects	13	Child	EditedAggregates	15	370	Nuclei	15	7
RelateObjects	13	Child	EditedAggregates	15	371	Nuclei	15	7
RelateObjects	13	Child	EditedAggregates	15	372	Nuclei	15	2
RelateObjects	13	Child	EditedAggregates	15	373	Nuclei	15	2
RelateObjects	13	Child	EditedAggregates	15	374	Nuclei	15	7
RelateObjects	13	Child	EditedAggregates	15	375	Nuclei	15	2
RelateObjects	13	Child	EditedAggregates	15	376	Nuclei	15	7
RelateObjects	13	Child	EditedAggregates	15	377	Nuclei	15	7
RelateObjects	13	Child	EditedAggregates	15	378	Nuclei	15	7
RelateObjects	13	Child	EditedAggregates	15	379	Nuclei	15	2
RelateObjects	13	Child	EditedAggregates	15	380	Nuclei	15	7
RelateObjects	13	Child	EditedAggregates	15	381	Nuclei	15	7
RelateObjects	13	Child	EditedAggregates	15	382	Nuclei	15	3
RelateObjects	13	Child	EditedAggregates	15	383	Nuclei	15	3
RelateObjects	13	Child	EditedAggregates	15	384	Nuclei	15	2
RelateObjects	13	Child	EditedAggregates	15	385	Nuclei	15	7
RelateObjects	13	Child	EditedAggregates	15	386	Nuclei	15	2
RelateObjects	13	Child	EditedAggregates	15	387	Nuclei	15	7
RelateObjects	13	Child	EditedAggregates	15	388	Nuclei	15	7
RelateObjects	13	Child	EditedAggregates	15	389	Nuclei	15	2
RelateObjects	13	Child	EditedAggregates	15	390	Nuclei	15	2
RelateObjects	13	Child	EditedAggregates	15	391	Nuclei	15	2
RelateObjects	13	Child	EditedAggregates	15	392	Nuclei	15	7
RelateObjects	13	Child	EditedAggregates	15	393	Nuclei	15	7
RelateObjects	13	Child	EditedAggregates	15	394	Nuclei	15	2
RelateObjects	13	Child	EditedAggregates	15	395	Nuclei	15	7
RelateObjects	13	Child	EditedAggregates	15	396	Nuclei	15	7
RelateObjects	13	Child	EditedAggregates	15	397	Nuclei	15	7
RelateObjects	13	Child	EditedAggregates	15	398	Nuclei	15	7
RelateObjects	13	Child	EditedAggregates	15	399	Nuclei	15	2
RelateObjects	13	Child	EditedAggregates	15	400	Nuclei	15	2
RelateObjects	13	Child	EditedAggregates	15	401	Nuclei	15	7
RelateObjects	13	Child	EditedAggregates	15	402	Nuclei	15	7
RelateObjects	13	Child	EditedAggregates	15	403	Nuclei	15	7
RelateObjects	13	Child	EditedAggregates	15	404	Nuclei	15	7
RelateObjects	13	Child	EditedAggregates	15	405	Nuclei	15	2
RelateObjects	13	Child	EditedAggregates	15	406	Nuclei	15	2
RelateObjects	13	Child	EditedAggregates	15	407	Nuclei	15	7
RelateObjects	13	Child	EditedAggregates	15	408	Nuclei	15	7
RelateObjects	13	Child	EditedAggregates	15	409	Nuclei	15	7
RelateObjects	13	Child	EditedAggregates	15	410	Nuclei	15	2
RelateObjects	13	Child	EditedAggregates	15	411	Nuclei	15	7
RelateObjects	13	Child	EditedAggregates	15	412	Nuclei	15	7
RelateObjects	13	Child	EditedAggregates	15	413	Nuclei	15	7
RelateObjects	13	Child	EditedAggregates	15	414	Nuclei	15	2
RelateObjects	13	Child	EditedAggregates	15	415	Nuclei	15	7
RelateObjects	13	Child	EditedAggregates	15	416	Nuclei	15	2
RelateObjects	13	Child	EditedAggregates	15	417	Nuclei	15	2
RelateObjects	13	Child	EditedAggregates	15	418	Nuclei	15	7
RelateObjects	13	Child	EditedAggregates	15	419	Nuclei	15	7
RelateObjects	13	Child	EditedAggregates	15	420	Nuclei	15	7
RelateObjects	13	Child	EditedAggregates	15	421	Nuclei	15	2
RelateObjects	13	Child	EditedAggregates	15	422	Nuclei	15	2
RelateObjects	13	Child	EditedAggregates	15	423	Nuclei	15	2
RelateObjects	13	Child	EditedAggregates	15	424	Nuclei	15	2
RelateObjects	13	Child	EditedAggregates	15	425	Nuclei	15	7
RelateObjects	13	Child	EditedAggregates	15	426	Nuclei	15	7
RelateObjects	13	Child	EditedAggregates	15	427	Nuclei	15	7
RelateObjects	13	Child	EditedAggregates	15	428	Nuclei	15	2
RelateObjects	13	Child	EditedAggregates	15	429	Nuclei	15	7
RelateObjects	13	Child	EditedAggregates	15	430	Nuclei	15	7
RelateObjects	13	Child	EditedAggregates	15	431	Nuclei	15	7
RelateObjects	13	Child	EditedAggregates	15	432	Nuclei	15	7
RelateObjects	13	Child	EditedAggregates	15	433	Nuclei	15	2
RelateObjects	13	Child	EditedAggregates	15	434	Nuclei	15	2
RelateObjects	13	Child	EditedAggregates	15	435	Nuclei	15	7
RelateObjects	13	Child	EditedAggregates	15	436	Nuclei	15	2
RelateObjects	13	Child	EditedAggregates	15	437	Nuclei	15	2
RelateObjects	13	Child	EditedAggregates	15	438	Nuclei	15	2
RelateObjects	13	Child	EditedAggregates	15	439	Nuclei	15	2
RelateObjects	13	Child	EditedAggregates	15	440	Nuclei	15	2
RelateObjects	13	Child	EditedAggregates	15	441	Nuclei	15	7
RelateObjects	13	Child	EditedAggregates	15	442	Nuclei	15	7
RelateObjects	13	Child	EditedAggregates	15	443	Nuclei	15	2
RelateObjects	13	Child	EditedAggregates	15	444	Nuclei	15	7
RelateObjects	13	Child	EditedAggregates	15	445	Nuclei	15	7
RelateObjects	13	Child	EditedAggregates	15	446	Nuclei	15	2
RelateObjects	13	Child	EditedAggregates	15	447	Nuclei	15	2
RelateObjects	13	Child	EditedAggregates	15	448	Nuclei	15	2
RelateObjects	13	Child	EditedAggregates	15	449	Nuclei	15	7
RelateObjects	13	Child	EditedAggregates	15	450	Nuclei	15	2
RelateObjects	13	Child	EditedAggregates	15	451	Nuclei	15	7
RelateObjects	13	Child	EditedAggregates	15	452	Nuclei	15	7
RelateObjects	13	Child	EditedAggregates	15	453	Nuclei	15	7
RelateObjects	13	Child	EditedAggregates	15	454	Nuclei	15	7
RelateObjects	13	Child	EditedAggregates	15	455	Nuclei	15	2
RelateObjects	13	Child	EditedAggregates	15	456	Nuclei	15	2
RelateObjects	13	Child	EditedAggregates	15	457	Nuclei	15	7
RelateObjects	13	Child	EditedAggregates	15	458	Nuclei	15	7
RelateObjects	13	Child	EditedAggregates	15	459	Nuclei	15	7
RelateObjects	13	Child	EditedAggregates	15	460	Nuclei	15	7
RelateObjects	13	Child	EditedAggregates	15	461	Nuclei	15	7
RelateObjects	13	Child	EditedAggregates	15	462	Nuclei	15	7
RelateObjects	13	Child	EditedAggregates	15	463	Nuclei	15	7
RelateObjects	13	Child	EditedAggregates	15	464	Nuclei	15	2
RelateObjects	13	Child	EditedAggregates	15	465	Nuclei	15	7
RelateObjects	13	Child	EditedAggregates	15	466	Nuclei	15	7
RelateObjects	13	Child	EditedAggregates	15	467	Nuclei	15	2
RelateObjects	13	Child	EditedAggregates	15	468	Nuclei	15	7
RelateObjects	13	Child	EditedAggregates	15	469	Nuclei	15	7
RelateObjects	13	Child	EditedAggregates	15	470	Nuclei	15	7
RelateObjects	13	Child	EditedAggregates	15	471	Nuclei	15	7
RelateObjects	13	Child	EditedAggregates	15	472	Nuclei	15	7
RelateObjects	13	Child	EditedAggregates	15	473	Nuclei	15	7
RelateObjects	13	Child	EditedAggregates	15	474	Nuclei	15	2
RelateObjects	13	Child	EditedAggregates	15	475	Nuclei	15	2
RelateObjects	13	Child	EditedAggregates	15	476	Nuclei	15	7
RelateObjects	13	Child	EditedAggregates	15	477	Nuclei	15	2
RelateObjects	13	Child	EditedAggregates	15	478	Nuclei	15	2
RelateObjects	13	Child	EditedAggregates	15	479	Nuclei	15	2
RelateObjects	13	Child	EditedAggregates	15	480	Nuclei	15	7
RelateObjects	13	Child	EditedAggregates	15	481	Nuclei	15	2
RelateObjects	13	Child	EditedAggregates	15	482	Nuclei	15	2
RelateObjects	13	Child	EditedAggregates	15	483	Nuclei	15	7
RelateObjects	13	Child	EditedAggregates	15	484	Nuclei	15	7
RelateObjects	13	Child	EditedAggregates	15	485	Nuclei	15	7
RelateObjects	13	Child	EditedAggregates	15	486	Nuclei	15	7
RelateObjects	13	Child	EditedAggregates	15	487	Nuclei	15	7
RelateObjects	13	Child	EditedAggregates	15	488	Nuclei	15	2
RelateObjects	13	Child	EditedAggregates	15	489	Nuclei	15	7
RelateObjects	13	Child	EditedAggregates	15	490	Nuclei	15	7
RelateObjects	13	Child	EditedAggregates	15	491	Nuclei	15	2
RelateObjects	13	Child	EditedAggregates	15	492	Nuclei	15	2
RelateObjects	13	Child	EditedAggregates	15	493	Nuclei	15	2
RelateObjects	13	Child	EditedAggregates	15	494	Nuclei	15	2
RelateObjects	13	Child	EditedAggregates	15	495	Nuclei	15	7
RelateObjects	13	Child	EditedAggregates	15	496	Nuclei	15	7
RelateObjects	13	Child	EditedAggregates	15	497	Nuclei	15	7
RelateObjects	13	Child	EditedAggregates	15	498	Nuclei	15	2
RelateObjects	13	Child	EditedAggregates	15	499	Nuclei	15	7
RelateObjects	13	Child	EditedAggregates	15	500	Nuclei	15	7
RelateObjects	13	Child	EditedAggregates	15	501	Nuclei	15	7
RelateObjects	13	Child	EditedAggregates	15	502	Nuclei	15	2
RelateObjects	13	Child	EditedAggregates	15	503	Nuclei	15	7
RelateObjects	13	Child	EditedAggregates	15	504	Nuclei	15	7
RelateObjects	13	Child	EditedAggregates	15	505	Nuclei	15	7
RelateObjects	13	Child	EditedAggregates	15	506	Nuclei	15	2
RelateObjects	13	Child	EditedAggregates	15	507	Nuclei	15	7
RelateObjects	13	Child	EditedAggregates	15	508	Nuclei	15	2
RelateObjects	13	Child	EditedAggregates	15	509	Nuclei	15	2
RelateObjects	13	Child	EditedAggregates	15	510	Nuclei	15	7
RelateObjects	13	Child	EditedAggregates	15	511	Nuclei	15	7
RelateObjects	13	Child	EditedAggregates	15	512	Nuclei	15	2
RelateObjects	13	Child	EditedAggregates	15	513	Nuclei	15	2
RelateObjects	13	Child	EditedAggregates	15	514	Nuclei	15	7
RelateObjects	13	Child	EditedAggregates	15	515	Nuclei	15	7
RelateObjects	13	Child	EditedAggregates	15	516	Nuclei	15	7
RelateObjects	13	Child	EditedAggregates	15	517	Nuclei	15	7
RelateObjects	13	Child	EditedAggregates	15	518	Nuclei	15	7
RelateObjects	13	Child	EditedAggregates	15	519	Nuclei	15	7
RelateObjects	13	Child	EditedAggregates	15	520	Nuclei	15	7
RelateObjects	13	Child	EditedAggregates	15	521	Nuclei	15	7
RelateObjects	13	Child	EditedAggregates	15	522	Nuclei	15	2
RelateObjects	13	Child	EditedAggregates	15	523	Nuclei	15	2
RelateObjects	13	Child	EditedAggregates	15	524	Nuclei	15	2
RelateObjects	13	Child	EditedAggregates	15	525	Nuclei	15	2
RelateObjects	13	Child	EditedAggregates	15	526	Nuclei	15	7
RelateObjects	13	Child	EditedAggregates	15	527	Nuclei	15	7
RelateObjects	13	Child	EditedAggregates	15	528	Nuclei	15	7
RelateObjects	13	Child	EditedAggregates	15	529	Nuclei	15	7
RelateObjects	13	Child	EditedAggregates	15	530	Nuclei	15	7
RelateObjects	13	Child	EditedAggregates	15	531	Nuclei	15	7
RelateObjects	13	Child	EditedAggregates	15	532	Nuclei	15	7
RelateObjects	13	Child	EditedAggregates	15	533	Nuclei	15	9
RelateObjects	13	Child	EditedAggregates	15	534	Nuclei	15	9
RelateObjects	13	Child	EditedAggregates	15	535	Nuclei	15	7
RelateObjects	13	Child	EditedAggregates	15	536	Nuclei	15	7
RelateObjects	13	Child	EditedAggregates	15	537	Nuclei	15	7
RelateObjects	13	Child	EditedAggregates	15	538	Nuclei	15	7
RelateObjects	13	Child	EditedAggregates	15	539	Nuclei	15	7
RelateObjects	13	Child	EditedAggregates	15	540	Nuclei	15	7
RelateObjects	13	Child	EditedAggregates	15	541	Nuclei	15	7
RelateObjects	13	Child	EditedAggregates	15	542	Nuclei	15	7
RelateObjects	13	Child	EditedAggregates	15	543	Nuclei	15	9
RelateObjects	13	Child	EditedAggregates	15	544	Nuclei	15	7
RelateObjects	13	Child	EditedAggregates	15	545	Nuclei	15	7
RelateObjects	13	Child	EditedAggregates	15	546	Nuclei	15	7
RelateObjects	13	Child	EditedAggregates	15	547	Nuclei	15	9
RelateObjects	13	Child	EditedAggregates	15	548	Nuclei	15	9
RelateObjects	13	Child	EditedAggregates	15	549	Nuclei	15	7
RelateObjects	13	Child	EditedAggregates	15	550	Nuclei	15	7
RelateObjects	13	Child	EditedAggregates	15	551	Nuclei	15	7
RelateObjects	13	Child	EditedAggregates	15	552	Nuclei	15	7
RelateObjects	13	Child	EditedAggregates	15	553	Nuclei	15	7
RelateObjects	13	Child	EditedAggregates	15	554	Nuclei	15	9
RelateObjects	13	Child	EditedAggregates	15	555	Nuclei	15	7
RelateObjects	13	Child	EditedAggregates	15	556	Nuclei	15	7
RelateObjects	13	Child	EditedAggregates	15	557	Nuclei	15	9
RelateObjects	13	Child	EditedAggregates	15	558	Nuclei	15	7
RelateObjects	13	Child	EditedAggregates	15	559	Nuclei	15	7
RelateObjects	13	Child	EditedAggregates	15	560	Nuclei	15	9
RelateObjects	13	Child	EditedAggregates	15	561	Nuclei	15	7
RelateObjects	13	Child	EditedAggregates	15	562	Nuclei	15	7
RelateObjects	13	Child	EditedAggregates	15	563	Nuclei	15	9
RelateObjects	13	Child	EditedAggregates	15	564	Nuclei	15	7
RelateObjects	13	Child	EditedAggregates	15	565	Nuclei	15	7
RelateObjects	13	Child	EditedAggregates	15	566	Nuclei	15	7
RelateObjects	13	Child	EditedAggregates	15	567	Nuclei	15	9
RelateObjects	13	Child	EditedAggregates	15	568	Nuclei	15	9
RelateObjects	13	Child	EditedAggregates	15	569	Nuclei	15	7
RelateObjects	13	Child	EditedAggregates	15	570	Nuclei	15	7
RelateObjects	13	Child	EditedAggregates	15	571	Nuclei	15	7
RelateObjects	13	Child	EditedAggregates	15	572	Nuclei	15	7
RelateObjects	13	Child	EditedAggregates	15	573	Nuclei	15	7
RelateObjects	13	Child	EditedAggregates	15	574	Nuclei	15	7
RelateObjects	13	Child	EditedAggregates	15	575	Nuclei	15	7
RelateObjects	13	Child	EditedAggregates	15	576	Nuclei	15	9
RelateObjects	13	Child	EditedAggregates	15	577	Nuclei	15	7
RelateObjects	13	Child	EditedAggregates	15	578	Nuclei	15	9
RelateObjects	13	Child	EditedAggregates	15	579	Nuclei	15	7
RelateObjects	13	Child	EditedAggregates	15	580	Nuclei	15	7
RelateObjects	13	Child	EditedAggregates	15	581	Nuclei	15	7
RelateObjects	13	Child	EditedAggregates	15	582	Nuclei	15	7
RelateObjects	13	Child	EditedAggregates	15	583	Nuclei	15	9
RelateObjects	13	Child	EditedAggregates	15	584	Nuclei	15	9
RelateObjects	13	Child	EditedAggregates	15	585	Nuclei	15	9
RelateObjects	13	Child	EditedAggregates	15	586	Nuclei	15	9
RelateObjects	13	Child	EditedAggregates	15	587	Nuclei	15	9
RelateObjects	13	Child	EditedAggregates	15	588	Nuclei	15	7
RelateObjects	13	Child	EditedAggregates	15	589	Nuclei	15	9
RelateObjects	13	Child	EditedAggregates	15	590	Nuclei	15	7
RelateObjects	13	Child	EditedAggregates	15	591	Nuclei	15	7
RelateObjects	13	Child	EditedAggregates	15	592	Nuclei	15	7
RelateObjects	13	Child	EditedAggregates	15	593	Nuclei	15	9
RelateObjects	13	Child	EditedAggregates	15	594	Nuclei	15	9
RelateObjects	13	Child	EditedAggregates	15	595	Nuclei	15	9
RelateObjects	13	Child	EditedAggregates	15	596	Nuclei	15	9
RelateObjects	13	Child	EditedAggregates	15	597	Nuclei	15	9
RelateObjects	13	Child	EditedAggregates	15	598	Nuclei	15	7
RelateObjects	13	Child	EditedAggregates	15	599	Nuclei	15	9
RelateObjects	13	Child	EditedAggregates	15	600	Nuclei	15	7
RelateObjects	13	Child	EditedAggregates	15	601	Nuclei	15	9
RelateObjects	13	Child	EditedAggregates	15	602	Nuclei	15	9
RelateObjects	13	Child	EditedAggregates	15	603	Nuclei	15	9
RelateObjects	13	Child	EditedAggregates	15	604	Nuclei	15	7
RelateObjects	13	Child	EditedAggregates	15	605	Nuclei	15	7
RelateObjects	13	Child	EditedAggregates	15	606	Nuclei	15	7
RelateObjects	13	Child	EditedAggregates	15	607	Nuclei	15	7
RelateObjects	13	Child	EditedAggregates	15	608	Nuclei	15	9
RelateObjects	13	Child	EditedAggregates	15	609	Nuclei	15	9
RelateObjects	13	Child	EditedAggregates	15	610	Nuclei	15	9
RelateObjects	13	Child	EditedAggregates	15	611	Nuclei	15	9
RelateObjects	13	Child	EditedAggregates	15	612	Nuclei	15	9
RelateObjects	13	Child	EditedAggregates	15	613	Nuclei	15	9
RelateObjects	13	Child	EditedAggregates	15	614	Nuclei	15	9
RelateObjects	13	Child	EditedAggregates	15	615	Nuclei	15	9
RelateObjects	13	Child	EditedAggregates	15	616	Nuclei	15	9
RelateObjects	13	Child	EditedAggregates	15	617	Nuclei	15	9
RelateObjects	13	Child	EditedAggregates	15	618	Nuclei	15	9
RelateObjects	13	Child	EditedAggregates	15	619	Nuclei	15	9
RelateObjects	13	Child	EditedAggregates	15	620	Nuclei	15	9
RelateObjects	13	Child	EditedAggregates	15	621	Nuclei	15	9
RelateObjects	13	Child	EditedAggregates	15	622	Nuclei	15	9
RelateObjects	13	Child	EditedAggregates	15	623	Nuclei	15	9
RelateObjects	13	Child	EditedAggregates	15	624	Nuclei	15	9
RelateObjects	13	Child	EditedAggregates	15	625	Nuclei	15	9
RelateObjects	13	Child	EditedAggregates	15	626	Nuclei	15	9
RelateObjects	13	Child	EditedAggregates	15	627	Nuclei	15	9
RelateObjects	13	Child	EditedAggregates	15	628	Nuclei	15	9
RelateObjects	13	Child	EditedAggregates	15	629	Nuclei	15	9
RelateObjects	13	Child	EditedAggregates	15	630	Nuclei	15	9
RelateObjects	13	Child	EditedAggregates	15	631	Nuclei	15	9
RelateObjects	13	Child	EditedAggregates	15	632	Nuclei	15	9
RelateObjects	13	Child	EditedAggregates	15	633	Nuclei	15	9
RelateObjects	13	Child	EditedAggregates	15	634	Nuclei	15	9
RelateObjects	13	Child	EditedAggregates	15	635	Nuclei	15	9
RelateObjects	13	Child	EditedAggregates	15	636	Nuclei	15	9
RelateObjects	13	Child	EditedAggregates	15	637	Nuclei	15	9
RelateObjects	13	Child	EditedAggregates	15	638	Nuclei	15	9
RelateObjects	13	Child	EditedAggregates	15	639	Nuclei	15	9
RelateObjects	13	Child	EditedAggregates	15	640	Nuclei	15	9
RelateObjects	13	Child	EditedAggregates	15	641	Nuclei	15	9
RelateObjects	13	Child	EditedAggregates	15	642	Nuclei	15	9
RelateObjects	13	Child	EditedAggregates	15	643	Nuclei	15	9
RelateObjects	13	Child	EditedAggregates	15	644	Nuclei	15	9
RelateObjects	13	Child	EditedAggregates	15	645	Nuclei	15	9
RelateObjects	13	Child	EditedAggregates	15	646	Nuclei	15	9
RelateObjects	13	Child	EditedAggregates	15	647	Nuclei	15	9
RelateObjects	13	Child	EditedAggregates	15	648	Nuclei	15	9
RelateObjects	13	Child	EditedAggregates	15	649	Nuclei	15	9
RelateObjects	13	Child	EditedAggregates	15	650	Nuclei	15	9
RelateObjects	13	Child	EditedAggregates	15	651	Nuclei	15	9
RelateObjects	13	Child	EditedAggregates	15	652	Nuclei	15	9
RelateObjects	13	Child	EditedAggregates	15	653	Nuclei	15	9
RelateObjects	13	Child	EditedAggregates	15	654	Nuclei	15	9
RelateObjects	13	Child	EditedAggregates	15	655	Nuclei	15	9
RelateObjects	13	Child	EditedAggregates	15	656	Nuclei	15	9
RelateObjects	13	Child	EditedAggregates	15	657	Nuclei	15	9
RelateObjects	13	Child	EditedAggregates	15	658	Nuclei	15	9
RelateObjects	13	Child	EditedAggregates	15	659	Nuclei	15	9
RelateObjects	13	Child	EditedAggregates	15	660	Nuclei	15	9
RelateObjects	13	Child	EditedAggregates	15	661	Nuclei	15	9
RelateObjects	13	Child	EditedAggregates	15	662	Nuclei	15	9
RelateObjects	13	Child	EditedAggregates	15	663	Nuclei	15	9
RelateObjects	13	Child	EditedAggregates	15	664	Nuclei	15	9
RelateObjects	13	Child	EditedAggregates	15	665	Nuclei	15	9
RelateObjects	13	Child	EditedAggregates	15	666	Nuclei	15	9
RelateObjects	13	Child	EditedAggregates	15	667	Nuclei	15	9
RelateObjects	13	Child	EditedAggregates	15	668	Nuclei	15	9
RelateObjects	13	Child	EditedAggregates	15	669	Nuclei	15	9
RelateObjects	13	Child	EditedAggregates	15	670	Nuclei	15	9
RelateObjects	13	Child	EditedAggregates	15	671	Nuclei	15	9
RelateObjects	13	Child	EditedAggregates	15	672	Nuclei	15	9
RelateObjects	13	Child	EditedAggregates	15	673	Nuclei	15	9
RelateObjects	13	Child	EditedAggregates	15	674	Nuclei	15	9
RelateObjects	13	Child	EditedAggregates	15	675	Nuclei	15	9
RelateObjects	13	Child	EditedAggregates	15	676	Nuclei	15	9
RelateObjects	13	Child	EditedAggregates	15	677	Nuclei	15	9
RelateObjects	13	Child	EditedAggregates	15	678	Nuclei	15	9
RelateObjects	13	Child	EditedAggregates	15	679	Nuclei	15	9
RelateObjects	13	Child	EditedAggregates	15	680	Nuclei	15	9
RelateObjects	13	Child	EditedAggregates	15	681	Nuclei	15	9
RelateObjects	13	Child	EditedAggregates	15	682	Nuclei	15	9
RelateObjects	13	Child	EditedAggregates	15	683	Nuclei	15	9
RelateObjects	13	Child	EditedAggregates	15	684	Nuclei	15	9
RelateObjects	13	Child	EditedAggregates	15	685	Nuclei	15	9
RelateObjects	13	Child	EditedAggregates	15	686	Nuclei	15	9
RelateObjects	13	Child	EditedAggregates	15	687	Nuclei	15	9
RelateObjects	13	Child	EditedAggregates	15	688	Nuclei	15	9
RelateObjects	13	Child	EditedAggregates	15	689	Nuclei	15	9
RelateObjects	13	Child	EditedAggregates	15	690	Nuclei	15	9
RelateObjects	13	Child	EditedAggregates	15	691	Nuclei	15	9
RelateObjects	13	Child	EditedAggregates	15	692	Nuclei	15	9
RelateObjects	13	Child	EditedAggregates	15	693	Nuclei	15	9
RelateObjects	13	Child	EditedAggregates	15	694	Nuclei	15	9
RelateObjects	13	Child	EditedAggregates	15	695	Nuclei	15	9
RelateObjects	13	Child	EditedAggregates	15	696	Nuclei	15	9
RelateObjects	13	Child	EditedAggregates	15	697	Nuclei	15	9
RelateObjects	13	Child	EditedAggregates	15	698	Nuclei	15	9
RelateObjects	13	Child	EditedAggregates	15	699	Nuclei	15	9
RelateObjects	13	Child	EditedAggregates	15	700	Nuclei	15	10
RelateObjects	13	Child	EditedAggregates	15	701	Nuclei	15	9
RelateObjects	13	Child	EditedAggregates	15	702	Nuclei	15	9
RelateObjects	13	Child	EditedAggregates	15	703	Nuclei	15	9
RelateObjects	13	Child	EditedAggregates	15	704	Nuclei	15	9
RelateObjects	13	Child	EditedAggregates	15	705	Nuclei	15	9
RelateObjects	13	Child	EditedAggregates	15	706	Nuclei	15	9
RelateObjects	13	Child	EditedAggregates	15	707	Nuclei	15	9
RelateObjects	13	Child	EditedAggregates	15	708	Nuclei	15	9
RelateObjects	13	Child	EditedAggregates	15	709	Nuclei	15	9
RelateObjects	13	Child	EditedAggregates	15	710	Nuclei	15	9
RelateObjects	13	Child	EditedAggregates	15	711	Nuclei	15	9
RelateObjects	13	Child	EditedAggregates	15	712	Nuclei	15	9
RelateObjects	13	Child	EditedAggregates	15	713	Nuclei	15	9
RelateObjects	13	Child	EditedAggregates	15	714	Nuclei	15	9
RelateObjects	13	Child	EditedAggregates	15	715	Nuclei	15	9
RelateObjects	13	Child	EditedAggregates	15	716	Nuclei	15	9
RelateObjects	13	Child	EditedAggregates	15	717	Nuclei	15	9
RelateObjects	13	Child	EditedAggregates	15	718	Nuclei	15	9
RelateObjects	13	Child	EditedAggregates	15	719	Nuclei	15	9
RelateObjects	13	Child	EditedAggregates	15	720	Nuclei	15	9
RelateObjects	13	Child	EditedAggregates	15	721	Nuclei	15	9
RelateObjects	13	Child	EditedAggregates	15	722	Nuclei	15	9
RelateObjects	13	Child	EditedAggregates	15	723	Nuclei	15	9
RelateObjects	13	Child	EditedAggregates	15	724	Nuclei	15	9
RelateObjects	13	Child	EditedAggregates	15	725	Nuclei	15	9
RelateObjects	13	Child	EditedAggregates	15	726	Nuclei	15	9
RelateObjects	13	Child	EditedAggregates	15	727	Nuclei	15	9
RelateObjects	13	Child	EditedAggregates	15	728	Nuclei	15	9
RelateObjects	13	Child	EditedAggregates	15	729	Nuclei	15	9
RelateObjects	13	Child	EditedAggregates	15	730	Nuclei	15	10
RelateObjects	13	Child	EditedAggregates	15	731	Nuclei	15	9
RelateObjects	13	Child	EditedAggregates	15	732	Nuclei	15	9
RelateObjects	13	Child	EditedAggregates	15	733	Nuclei	15	9
RelateObjects	13	Child	EditedAggregates	15	734	Nuclei	15	9
RelateObjects	13	Child	EditedAggregates	15	735	Nuclei	15	10
RelateObjects	13	Child	EditedAggregates	15	736	Nuclei	15	10
RelateObjects	13	Child	EditedAggregates	15	737	Nuclei	15	9
RelateObjects	13	Child	EditedAggregates	15	738	Nuclei	15	9
RelateObjects	13	Child	EditedAggregates	15	739	Nuclei	15	9
RelateObjects	13	Child	EditedAggregates	15	740	Nuclei	15	9
RelateObjects	13	Child	EditedAggregates	15	741	Nuclei	15	9
RelateObjects	13	Child	EditedAggregates	15	742	Nuclei	15	9
RelateObjects	13	Child	EditedAggregates	15	743	Nuclei	15	9
RelateObjects	13	Child	EditedAggregates	15	744	Nuclei	15	9
RelateObjects	13	Child	EditedAggregates	15	745	Nuclei	15	9
RelateObjects	13	Child	EditedAggregates	15	746	Nuclei	15	9
RelateObjects	13	Child	EditedAggregates	15	747	Nuclei	15	9
RelateObjects	13	Child	EditedAggregates	15	748	Nuclei	15	9
RelateObjects	13	Child	EditedAggregates	15	749	Nuclei	15	9
RelateObjects	13	Child	EditedAggregates	15	750	Nuclei	15	9
RelateObjects	13	Child	EditedAggregates	15	751	Nuclei	15	9
RelateObjects	13	Child	EditedAggregates	15	752	Nuclei	15	9
RelateObjects	13	Child	EditedAggregates	15	753	Nuclei	15	9
RelateObjects	13	Child	EditedAggregates	15	754	Nuclei	15	9
RelateObjects	13	Child	EditedAggregates	15	755	Nuclei	15	9
RelateObjects	13	Child	EditedAggregates	15	756	Nuclei	15	9
RelateObjects	13	Child	EditedAggregates	15	757	Nuclei	15	9
RelateObjects	13	Child	EditedAggregates	15	758	Nuclei	15	10
RelateObjects	13	Child	EditedAggregates	15	759	Nuclei	15	9
RelateObjects	13	Child	EditedAggregates	15	760	Nuclei	15	9
RelateObjects	13	Child	EditedAggregates	15	761	Nuclei	15	11
RelateObjects	13	Child	EditedAggregates	15	762	Nuclei	15	9
RelateObjects	13	Child	EditedAggregates	15	763	Nuclei	15	9
RelateObjects	13	Child	EditedAggregates	15	764	Nuclei	15	11
RelateObjects	13	Child	EditedAggregates	15	765	Nuclei	15	11
RelateObjects	13	Child	EditedAggregates	15	766	Nuclei	15	9
RelateObjects	13	Child	EditedAggregates	15	767	Nuclei	15	9
RelateObjects	13	Child	EditedAggregates	15	768	Nuclei	15	9
RelateObjects	13	Child	EditedAggregates	15	769	Nuclei	15	9
RelateObjects	13	Child	EditedAggregates	15	770	Nuclei	15	10
RelateObjects	13	Child	EditedAggregates	15	771	Nuclei	15	9
RelateObjects	13	Child	EditedAggregates	15	772	Nuclei	15	9
RelateObjects	13	Child	EditedAggregates	15	773	Nuclei	15	9
RelateObjects	13	Child	EditedAggregates	15	774	Nuclei	15	9
RelateObjects	13	Child	EditedAggregates	15	775	Nuclei	15	11
RelateObjects	13	Child	EditedAggregates	15	776	Nuclei	15	9
RelateObjects	13	Child	EditedAggregates	15	777	Nuclei	15	9
RelateObjects	13	Child	EditedAggregates	15	778	Nuclei	15	9
RelateObjects	13	Child	EditedAggregates	15	779	Nuclei	15	9
RelateObjects	13	Child	EditedAggregates	15	780	Nuclei	15	9
RelateObjects	13	Child	EditedAggregates	15	781	Nuclei	15	9
RelateObjects	13	Child	EditedAggregates	15	782	Nuclei	15	9
RelateObjects	13	Child	EditedAggregates	15	783	Nuclei	15	11
RelateObjects	13	Child	EditedAggregates	15	784	Nuclei	15	9
RelateObjects	13	Child	EditedAggregates	15	785	Nuclei	15	9
RelateObjects	13	Child	EditedAggregates	15	786	Nuclei	15	9
RelateObjects	13	Child	EditedAggregates	15	787	Nuclei	15	9
RelateObjects	13	Child	EditedAggregates	15	788	Nuclei	15	10
RelateObjects	13	Child	EditedAggregates	15	789	Nuclei	15	9
RelateObjects	13	Child	EditedAggregates	15	790	Nuclei	15	9
RelateObjects	13	Child	EditedAggregates	15	791	Nuclei	15	9
RelateObjects	13	Child	EditedAggregates	15	792	Nuclei	15	10
RelateObjects	13	Child	EditedAggregates	15	793	Nuclei	15	9
RelateObjects	13	Child	EditedAggregates	15	794	Nuclei	15	11
RelateObjects	13	Child	EditedAggregates	15	795	Nuclei	15	9
RelateObjects	13	Child	EditedAggregates	15	796	Nuclei	15	9
RelateObjects	13	Child	EditedAggregates	15	797	Nuclei	15	9
RelateObjects	13	Child	EditedAggregates	15	798	Nuclei	15	9
RelateObjects	13	Child	EditedAggregates	15	799	Nuclei	15	9
RelateObjects	13	Child	EditedAggregates	15	800	Nuclei	15	9
RelateObjects	13	Child	EditedAggregates	15	801	Nuclei	15	9
RelateObjects	13	Child	EditedAggregates	15	802	Nuclei	15	9
RelateObjects	13	Child	EditedAggregates	15	803	Nuclei	15	9
RelateObjects	13	Child	EditedAggregates	15	804	Nuclei	15	11
RelateObjects	13	Child	EditedAggregates	15	805	Nuclei	15	9
RelateObjects	13	Child	EditedAggregates	15	806	Nuclei	15	9
RelateObjects	13	Child	EditedAggregates	15	807	Nuclei	15	9
RelateObjects	13	Child	EditedAggregates	15	808	Nuclei	15	9
RelateObjects	13	Child	EditedAggregates	15	809	Nuclei	15	9
RelateObjects	13	Child	EditedAggregates	15	810	Nuclei	15	9
RelateObjects	13	Child	EditedAggregates	15	811	Nuclei	15	9
RelateObjects	13	Child	EditedAggregates	15	812	Nuclei	15	9
RelateObjects	13	Child	EditedAggregates	15	813	Nuclei	15	9
RelateObjects	13	Child	EditedAggregates	15	814	Nuclei	15	9
RelateObjects	13	Child	EditedAggregates	15	815	Nuclei	15	9
RelateObjects	13	Child	EditedAggregates	15	816	Nuclei	15	9
RelateObjects	13	Child	EditedAggregates	15	817	Nuclei	15	11
RelateObjects	13	Child	EditedAggregates	15	818	Nuclei	15	9
RelateObjects	13	Child	EditedAggregates	15	819	Nuclei	15	9
RelateObjects	13	Child	EditedAggregates	15	820	Nuclei	15	9
RelateObjects	13	Child	EditedAggregates	15	821	Nuclei	15	11
RelateObjects	13	Child	EditedAggregates	15	822	Nuclei	15	9
RelateObjects	13	Child	EditedAggregates	15	823	Nuclei	15	9
RelateObjects	13	Child	EditedAggregates	15	824	Nuclei	15	11
RelateObjects	13	Child	EditedAggregates	15	825	Nuclei	15	9
RelateObjects	13	Child	EditedAggregates	15	826	Nuclei	15	9
RelateObjects	13	Child	EditedAggregates	15	827	Nuclei	15	9
RelateObjects	13	Child	EditedAggregates	15	828	Nuclei	15	9
RelateObjects	13	Child	EditedAggregates	15	829	Nuclei	15	11
RelateObjects	13	Child	EditedAggregates	15	830	Nuclei	15	11
RelateObjects	13	Child	EditedAggregates	15	831	Nuclei	15	9
RelateObjects	13	Child	EditedAggregates	15	832	Nuclei	15	9
RelateObjects	13	Child	EditedAggregates	15	833	Nuclei	15	9
RelateObjects	13	Child	EditedAggregates	15	834	Nuclei	15	9
RelateObjects	13	Child	EditedAggregates	15	835	Nuclei	15	10
RelateObjects	13	Child	EditedAggregates	15	836	Nuclei	15	9
RelateObjects	13	Child	EditedAggregates	15	837	Nuclei	15	9
RelateObjects	13	Child	EditedAggregates	15	838	Nuclei	15	9
RelateObjects	13	Child	EditedAggregates	15	839	Nuclei	15	9
RelateObjects	13	Child	EditedAggregates	15	840	Nuclei	15	9
RelateObjects	13	Child	EditedAggregates	15	841	Nuclei	15	9
RelateObjects	13	Child	EditedAggregates	15	842	Nuclei	15	9
RelateObjects	13	Child	EditedAggregates	15	843	Nuclei	15	9
RelateObjects	13	Child	EditedAggregates	15	844	Nuclei	15	9
RelateObjects	13	Child	EditedAggregates	15	845	Nuclei	15	9
RelateObjects	13	Child	EditedAggregates	15	846	Nuclei	15	9
RelateObjects	13	Child	EditedAggregates	15	847	Nuclei	15	9
RelateObjects	13	Child	EditedAggregates	15	848	Nuclei	15	9
RelateObjects	13	Child	EditedAggregates	15	849	Nuclei	15	9
RelateObjects	13	Child	EditedAggregates	15	850	Nuclei	15	9
RelateObjects	13	Child	EditedAggregates	15	851	Nuclei	15	9
RelateObjects	13	Child	EditedAggregates	15	852	Nuclei	15	9
RelateObjects	13	Child	EditedAggregates	15	853	Nuclei	15	9
RelateObjects	13	Child	EditedAggregates	15	854	Nuclei	15	9
RelateObjects	13	Child	EditedAggregates	15	855	Nuclei	15	9
RelateObjects	13	Child	EditedAggregates	15	856	Nuclei	15	10
RelateObjects	13	Child	EditedAggregates	15	857	Nuclei	15	9
RelateObjects	13	Child	EditedAggregates	15	858	Nuclei	15	10
RelateObjects	13	Child	EditedAggregates	15	859	Nuclei	15	11
RelateObjects	13	Child	EditedAggregates	15	860	Nuclei	15	9
RelateObjects	13	Child	EditedAggregates	15	861	Nuclei	15	11
RelateObjects	13	Child	EditedAggregates	15	862	Nuclei	15	9
RelateObjects	13	Child	EditedAggregates	15	863	Nuclei	15	9
RelateObjects	13	Child	EditedAggregates	15	864	Nuclei	15	11
RelateObjects	13	Child	EditedAggregates	15	865	Nuclei	15	11
RelateObjects	13	Child	EditedAggregates	15	866	Nuclei	15	9
RelateObjects	13	Child	EditedAggregates	15	867	Nuclei	15	9
RelateObjects	13	Child	EditedAggregates	15	868	Nuclei	15	9
RelateObjects	13	Child	EditedAggregates	15	869	Nuclei	15	9
RelateObjects	13	Child	EditedAggregates	15	870	Nuclei	15	9
RelateObjects	13	Child	EditedAggregates	15	871	Nuclei	15	11
RelateObjects	13	Child	EditedAggregates	15	872	Nuclei	15	9
RelateObjects	13	Child	EditedAggregates	15	873	Nuclei	15	9
RelateObjects	13	Child	EditedAggregates	15	874	Nuclei	15	9
RelateObjects	13	Child	EditedAggregates	15	875	Nuclei	15	11
RelateObjects	13	Child	EditedAggregates	15	876	Nuclei	15	11
RelateObjects	13	Child	EditedAggregates	15	877	Nuclei	15	11
RelateObjects	13	Child	EditedAggregates	15	878	Nuclei	15	11
RelateObjects	13	Child	EditedAggregates	15	879	Nuclei	15	11
RelateObjects	13	Child	EditedAggregates	15	880	Nuclei	15	11
RelateObjects	13	Child	EditedAggregates	15	881	Nuclei	15	11
RelateObjects	13	Child	EditedAggregates	15	882	Nuclei	15	11
RelateObjects	13	Child	EditedAggregates	15	883	Nuclei	15	11
RelateObjects	13	Child	EditedAggregates	15	884	Nuclei	15	13
RelateObjects	13	Child	EditedAggregates	15	885	Nuclei	15	13
RelateObjects	13	Child	EditedAggregates	15	886	Nuclei	15	13
RelateObjects	13	Child	EditedAggregates	15	887	Nuclei	15	13
RelateObjects	13	Child	EditedAggregates	15	888	Nuclei	15	13
RelateObjects	13	Child	EditedAggregates	15	889	Nuclei	15	13
RelateObjects	13	Child	EditedAggregates	15	890	Nuclei	15	13
RelateObjects	13	Child	EditedAggregates	15	891	Nuclei	15	13
RelateObjects	13	Child	EditedAggregates	15	892	Nuclei	15	13
RelateObjects	13	Child	EditedAggregates	15	893	Nuclei	15	13
RelateObjects	13	Child	EditedAggregates	15	894	Nuclei	15	13
RelateObjects	13	Child	EditedAggregates	15	895	Nuclei	15	13
RelateObjects	13	Child	EditedAggregates	15	896	Nuclei	15	13
RelateObjects	13	Child	EditedAggregates	15	897	Nuclei	15	13
RelateObjects	13	Child	EditedAggregates	15	898	Nuclei	15	13
RelateObjects	13	Child	EditedAggregates	15	899	Nuclei	15	13
RelateObjects	13	Child	EditedAggregates	15	900	Nuclei	15	13
RelateObjects	13	Child	EditedAggregates	15	901	Nuclei	15	13
RelateObjects	13	Child	EditedAggregates	15	902	Nuclei	15	13
RelateObjects	13	Child	EditedAggregates	15	903	Nuclei	15	13
RelateObjects	13	Child	EditedAggregates	15	904	Nuclei	15	13
RelateObjects	13	Child	EditedAggregates	15	905	Nuclei	15	13
RelateObjects	13	Child	EditedAggregates	15	906	Nuclei	15	13
RelateObjects	13	Child	EditedAggregates	15	907	Nuclei	15	13
RelateObjects	13	Child	EditedAggregates	15	908	Nuclei	15	13
RelateObjects	13	Child	EditedAggregates	15	909	Nuclei	15	13
RelateObjects	13	Child	EditedAggregates	15	910	Nuclei	15	13
RelateObjects	13	Child	EditedAggregates	15	911	Nuclei	15	13
RelateObjects	13	Child	EditedAggregates	15	912	Nuclei	15	13
RelateObjects	13	Child	EditedAggregates	15	913	Nuclei	15	13
RelateObjects	13	Child	EditedAggregates	15	914	Nuclei	15	13
RelateObjects	13	Child	EditedAggregates	15	915	Nuclei	15	13
RelateObjects	13	Child	EditedAggregates	15	916	Nuclei	15	13
RelateObjects	13	Child	EditedAggregates	15	917	Nuclei	15	13
RelateObjects	13	Child	EditedAggregates	15	918	Nuclei	15	13
RelateObjects	13	Child	EditedAggregates	15	919	Nuclei	15	13
RelateObjects	13	Child	EditedAggregates	15	920	Nuclei	15	13
RelateObjects	13	Child	EditedAggregates	15	921	Nuclei	15	14
RelateObjects	13	Child	EditedAggregates	15	922	Nuclei	15	13
RelateObjects	13	Child	EditedAggregates	15	923	Nuclei	15	14
RelateObjects	13	Child	EditedAggregates	15	924	Nuclei	15	13
RelateObjects	13	Child	EditedAggregates	15	925	Nuclei	15	14
RelateObjects	13	Child	EditedAggregates	15	926	Nuclei	15	14
RelateObjects	13	Child	EditedAggregates	15	927	Nuclei	15	14
RelateObjects	13	Child	EditedAggregates	15	928	Nuclei	15	13
RelateObjects	13	Child	EditedAggregates	15	929	Nuclei	15	13
RelateObjects	13	Child	EditedAggregates	15	930	Nuclei	15	14
RelateObjects	13	Child	EditedAggregates	15	931	Nuclei	15	13
RelateObjects	13	Child	EditedAggregates	15	932	Nuclei	15	14
RelateObjects	13	Child	EditedAggregates	15	933	Nuclei	15	14
RelateObjects	13	Child	EditedAggregates	15	934	Nuclei	15	13
RelateObjects	13	Child	EditedAggregates	15	935	Nuclei	15	14
RelateObjects	13	Child	EditedAggregates	15	936	Nuclei	15	13
RelateObjects	13	Child	EditedAggregates	15	937	Nuclei	15	14
RelateObjects	13	Child	EditedAggregates	15	938	Nuclei	15	14
RelateObjects	13	Child	EditedAggregates	15	939	Nuclei	15	14
RelateObjects	13	Child	EditedAggregates	15	940	Nuclei	15	13
RelateObjects	13	Child	EditedAggregates	15	941	Nuclei	15	14
RelateObjects	13	Child	EditedAggregates	15	942	Nuclei	15	13
RelateObjects	13	Child	EditedAggregates	15	943	Nuclei	15	14
RelateObjects	13	Child	EditedAggregates	15	944	Nuclei	15	14
RelateObjects	13	Child	EditedAggregates	15	945	Nuclei	15	14
RelateObjects	13	Child	EditedAggregates	15	946	Nuclei	15	14
RelateObjects	13	Child	EditedAggregates	15	947	Nuclei	15	13
RelateObjects	13	Child	EditedAggregates	15	948	Nuclei	15	14
RelateObjects	13	Child	EditedAggregates	15	949	Nuclei	15	14
RelateObjects	13	Child	EditedAggregates	15	950	Nuclei	15	14
RelateObjects	13	Child	EditedAggregates	15	951	Nuclei	15	14
RelateObjects	13	Child	EditedAggregates	15	952	Nuclei	15	14
RelateObjects	13	Child	EditedAggregates	15	953	Nuclei	15	15
RelateObjects	13	Child	EditedAggregates	15	954	Nuclei	15	14
RelateObjects	13	Child	EditedAggregates	15	955	Nuclei	15	14
RelateObjects	13	Child	EditedAggregates	15	956	Nuclei	15	14
RelateObjects	13	Child	EditedAggregates	15	957	Nuclei	15	14
RelateObjects	13	Child	EditedAggregates	15	958	Nuclei	15	14
RelateObjects	13	Child	EditedAggregates	15	959	Nuclei	15	15
RelateObjects	13	Child	EditedAggregates	15	960	Nuclei	15	14
RelateObjects	13	Child	EditedAggregates	15	961	Nuclei	15	14
RelateObjects	13	Child	EditedAggregates	15	962	Nuclei	15	14
RelateObjects	13	Child	EditedAggregates	15	963	Nuclei	15	14
RelateObjects	13	Child	EditedAggregates	15	964	Nuclei	15	15
RelateObjects	13	Child	EditedAggregates	15	965	Nuclei	15	14
RelateObjects	13	Child	EditedAggregates	15	966	Nuclei	15	14
RelateObjects	13	Child	EditedAggregates	15	967	Nuclei	15	14
RelateObjects	13	Child	EditedAggregates	15	968	Nuclei	15	15
RelateObjects	13	Child	EditedAggregates	15	969	Nuclei	15	14
RelateObjects	13	Child	EditedAggregates	15	970	Nuclei	15	15
RelateObjects	13	Child	EditedAggregates	15	971	Nuclei	15	14
RelateObjects	13	Child	EditedAggregates	15	972	Nuclei	15	14
RelateObjects	13	Child	EditedAggregates	15	973	Nuclei	15	14
RelateObjects	13	Child	EditedAggregates	15	974	Nuclei	15	15
RelateObjects	13	Child	EditedAggregates	15	975	Nuclei	15	15
RelateObjects	13	Child	EditedAggregates	15	976	Nuclei	15	15
RelateObjects	13	Child	EditedAggregates	15	977	Nuclei	15	15
RelateObjects	13	Child	EditedAggregates	15	978	Nuclei	15	15
RelateObjects	13	Child	EditedAggregates	15	979	Nuclei	15	15
RelateObjects	13	Child	EditedAggregates	15	980	Nuclei	15	15
RelateObjects	13	Child	EditedAggregates	15	981	Nuclei	15	15
RelateObjects	13	Child	EditedAggregates	15	982	Nuclei	15	15
RelateObjects	13	Child	EditedAggregates	15	983	Nuclei	15	15
RelateObjects	13	Child	EditedAggregates	15	984	Nuclei	15	15
RelateObjects	13	Child	EditedAggregates	15	985	Nuclei	15	15
RelateObjects	13	Child	EditedAggregates	15	986	Nuclei	15	15
RelateObjects	13	Child	EditedAggregates	15	987	Nuclei	15	15
[truncated: 25 more rows]
