# Supplementary material for: Sirtuin-1 sensitive lysine-136 acetylation drives phase separation and pathological aggregation of TDP-43
Source: Nat Commun. 2022 Mar 9;13:1223. doi: 10.1038/s41467-022-28822-7 (PMC8907366; doi:10.1038/s41467-022-28822-7)
Supplement: Supplementary file 7 — Source Data [file 41467_2022_28822_MOESM7_ESM.zip › Figure 5E data/Measures 1/K136Q_03_24h_Measures/EditedAggregates.csv]

ImageNumber	ObjectNumber	FileName_Apotome	PathName_Apotome	AreaShape_Area	AreaShape_Compactness	AreaShape_MaximumRadius	AreaShape_MeanRadius	AreaShape_Perimeter	AreaShape_Solidity	Number_Object_Number
3	1	K136Q_I_03.czi	\\hih-fileserver.neurologie.uni-tuebingen.de\HIH\Public\Jorge\Immunofluorescence\Cell profiler\Exp.267\24h	9	0.5658842421045168	2.0	1.1111111111111112	8.0	1.0	1
3	2	K136Q_I_03.czi	\\hih-fileserver.neurologie.uni-tuebingen.de\HIH\Public\Jorge\Immunofluorescence\Cell profiler\Exp.267\24h	3	0.309207662451413	1.0	1.0	3.414213562373095	1.0	2
3	3	K136Q_I_03.czi	\\hih-fileserver.neurologie.uni-tuebingen.de\HIH\Public\Jorge\Immunofluorescence\Cell profiler\Exp.267\24h	2	0.0	1.0	1.0	0.0	1.0	3
3	4	K136Q_I_03.czi	\\hih-fileserver.neurologie.uni-tuebingen.de\HIH\Public\Jorge\Immunofluorescence\Cell profiler\Exp.267\24h	3	0.309207662451413	1.0	1.0	3.414213562373095	1.0	4
3	5	K136Q_I_03.czi	\\hih-fileserver.neurologie.uni-tuebingen.de\HIH\Public\Jorge\Immunofluorescence\Cell profiler\Exp.267\24h	2	0.0	1.0	1.0	0.0	1.0	5
3	6	K136Q_I_03.czi	\\hih-fileserver.neurologie.uni-tuebingen.de\HIH\Public\Jorge\Immunofluorescence\Cell profiler\Exp.267\24h	1	0.0	1.0	1.0	0.0	1.0	6
3	7	K136Q_I_03.czi	\\hih-fileserver.neurologie.uni-tuebingen.de\HIH\Public\Jorge\Immunofluorescence\Cell profiler\Exp.267\24h	2	0.0	1.0	1.0	0.0	1.0	7
3	8	K136Q_I_03.czi	\\hih-fileserver.neurologie.uni-tuebingen.de\HIH\Public\Jorge\Immunofluorescence\Cell profiler\Exp.267\24h	69	1.1914902799586429	4.0	1.759018508644017	32.14213562373095	0.8414634146341463	8
3	9	K136Q_I_03.czi	\\hih-fileserver.neurologie.uni-tuebingen.de\HIH\Public\Jorge\Immunofluorescence\Cell profiler\Exp.267\24h	45	0.9134758813016262	3.605551275463989	1.6519892854133564	22.727922061357855	0.9375	9
3	10	K136Q_I_03.czi	\\hih-fileserver.neurologie.uni-tuebingen.de\HIH\Public\Jorge\Immunofluorescence\Cell profiler\Exp.267\24h	7	0.43799638819941455	1.0	1.0	6.207106781186548	0.875	10
3	11	K136Q_I_03.czi	\\hih-fileserver.neurologie.uni-tuebingen.de\HIH\Public\Jorge\Immunofluorescence\Cell profiler\Exp.267\24h	1	0.0	1.0	1.0	0.0	1.0	11
3	12	K136Q_I_03.czi	\\hih-fileserver.neurologie.uni-tuebingen.de\HIH\Public\Jorge\Immunofluorescence\Cell profiler\Exp.267\24h	8	0.5468022991227088	1.0	1.0	7.414213562373095	0.8888888888888888	12
3	13	K136Q_I_03.czi	\\hih-fileserver.neurologie.uni-tuebingen.de\HIH\Public\Jorge\Immunofluorescence\Cell profiler\Exp.267\24h	65	1.192761095479426	3.0	1.6428782560952422	31.213203435596427	0.9027777777777778	13
3	14	K136Q_I_03.czi	\\hih-fileserver.neurologie.uni-tuebingen.de\HIH\Public\Jorge\Immunofluorescence\Cell profiler\Exp.267\24h	44	0.8673725171231491	3.605551275463989	1.648128714283508	21.899494936611664	0.9565217391304348	14
3	15	K136Q_I_03.czi	\\hih-fileserver.neurologie.uni-tuebingen.de\HIH\Public\Jorge\Immunofluorescence\Cell profiler\Exp.267\24h	20	0.9037497458904548	2.0	1.232842712474619	15.071067811865476	0.9523809523809523	15
3	16	K136Q_I_03.czi	\\hih-fileserver.neurologie.uni-tuebingen.de\HIH\Public\Jorge\Immunofluorescence\Cell profiler\Exp.267\24h	2	0.0	1.0	1.0	0.0	1.0	16
3	17	K136Q_I_03.czi	\\hih-fileserver.neurologie.uni-tuebingen.de\HIH\Public\Jorge\Immunofluorescence\Cell profiler\Exp.267\24h	9	0.5135799486995236	1.4142135623730951	1.0460237291525663	7.621320343559642	0.9	17
3	18	K136Q_I_03.czi	\\hih-fileserver.neurologie.uni-tuebingen.de\HIH\Public\Jorge\Immunofluorescence\Cell profiler\Exp.267\24h	12	0.6957172405156791	2.0	1.1523689270621824	10.242640687119284	0.9230769230769231	18
3	19	K136Q_I_03.czi	\\hih-fileserver.neurologie.uni-tuebingen.de\HIH\Public\Jorge\Immunofluorescence\Cell profiler\Exp.267\24h	45	0.9812814499670295	3.1622776601683795	1.583791058341836	23.556349186104047	0.9375	19
3	20	K136Q_I_03.czi	\\hih-fileserver.neurologie.uni-tuebingen.de\HIH\Public\Jorge\Immunofluorescence\Cell profiler\Exp.267\24h	7	0.43799638819941455	1.0	1.0	6.207106781186548	0.875	20
3	21	K136Q_I_03.czi	\\hih-fileserver.neurologie.uni-tuebingen.de\HIH\Public\Jorge\Immunofluorescence\Cell profiler\Exp.267\24h	5	0.43153209248335733	1.0	1.0	5.207106781186548	1.0	21
3	22	K136Q_I_03.czi	\\hih-fileserver.neurologie.uni-tuebingen.de\HIH\Public\Jorge\Immunofluorescence\Cell profiler\Exp.267\24h	11	0.6411587049406146	2.0	1.128564869306645	9.414213562373096	1.0	22
3	23	K136Q_I_03.czi	\\hih-fileserver.neurologie.uni-tuebingen.de\HIH\Public\Jorge\Immunofluorescence\Cell profiler\Exp.267\24h	36	0.9497278405614468	3.1622776601683795	1.5184138543408772	20.727922061357855	0.8780487804878049	23
3	24	K136Q_I_03.czi	\\hih-fileserver.neurologie.uni-tuebingen.de\HIH\Public\Jorge\Immunofluorescence\Cell profiler\Exp.267\24h	89	1.0783449917804377	5.0	2.0317986199496803	34.72792206135786	0.9270833333333334	24
3	25	K136Q_I_03.czi	\\hih-fileserver.neurologie.uni-tuebingen.de\HIH\Public\Jorge\Immunofluorescence\Cell profiler\Exp.267\24h	48	1.1843478910916274	3.0	1.515484620483802	26.727922061357855	0.8727272727272727	25
3	26	K136Q_I_03.czi	\\hih-fileserver.neurologie.uni-tuebingen.de\HIH\Public\Jorge\Immunofluorescence\Cell profiler\Exp.267\24h	9	0.5658842421045168	2.0	1.1111111111111112	8.0	1.0	26
3	27	K136Q_I_03.czi	\\hih-fileserver.neurologie.uni-tuebingen.de\HIH\Public\Jorge\Immunofluorescence\Cell profiler\Exp.267\24h	37	1.1689909148180624	2.23606797749979	1.3741558607192113	23.31370849898476	0.925	27
3	28	K136Q_I_03.czi	\\hih-fileserver.neurologie.uni-tuebingen.de\HIH\Public\Jorge\Immunofluorescence\Cell profiler\Exp.267\24h	4	0.42487609137905596	1.0	1.0	4.621320343559642	1.0	28
3	29	K136Q_I_03.czi	\\hih-fileserver.neurologie.uni-tuebingen.de\HIH\Public\Jorge\Immunofluorescence\Cell profiler\Exp.267\24h	38	0.8788007248619105	2.8284271247461903	1.5396629948874396	20.485281374238568	1.0	29
3	30	K136Q_I_03.czi	\\hih-fileserver.neurologie.uni-tuebingen.de\HIH\Public\Jorge\Immunofluorescence\Cell profiler\Exp.267\24h	51	1.1146803680862376	3.1622776601683795	1.6072555793262127	26.727922061357855	0.8947368421052632	30
3	31	K136Q_I_03.czi	\\hih-fileserver.neurologie.uni-tuebingen.de\HIH\Public\Jorge\Immunofluorescence\Cell profiler\Exp.267\24h	15	0.7208777308044718	2.0	1.2161760458079525	11.65685424949238	1.0	31
3	32	K136Q_I_03.czi	\\hih-fileserver.neurologie.uni-tuebingen.de\HIH\Public\Jorge\Immunofluorescence\Cell profiler\Exp.267\24h	37	0.831029511856096	3.0	1.5777892865197498	19.65685424949238	1.0	32
3	33	K136Q_I_03.czi	\\hih-fileserver.neurologie.uni-tuebingen.de\HIH\Public\Jorge\Immunofluorescence\Cell profiler\Exp.267\24h	31	0.916914496329002	2.8284271247461903	1.439170050926791	18.899494936611667	0.9117647058823529	33
3	34	K136Q_I_03.czi	\\hih-fileserver.neurologie.uni-tuebingen.de\HIH\Public\Jorge\Immunofluorescence\Cell profiler\Exp.267\24h	78	1.2062239299802877	4.123105625617661	1.8411023103794169	34.384776310850235	0.9069767441860465	34
3	35	K136Q_I_03.czi	\\hih-fileserver.neurologie.uni-tuebingen.de\HIH\Public\Jorge\Immunofluorescence\Cell profiler\Exp.267\24h	43	1.0570587530315747	2.8284271247461903	1.4822485831070462	23.899494936611664	0.9148936170212766	35
3	36	K136Q_I_03.czi	\\hih-fileserver.neurologie.uni-tuebingen.de\HIH\Public\Jorge\Immunofluorescence\Cell profiler\Exp.267\24h	3	0.026525823848649224	1.0	1.0	1.0	1.0	36
3	37	K136Q_I_03.czi	\\hih-fileserver.neurologie.uni-tuebingen.de\HIH\Public\Jorge\Immunofluorescence\Cell profiler\Exp.267\24h	7	0.5904919879238446	1.0	1.0	7.207106781186548	1.0	37
3	38	K136Q_I_03.czi	\\hih-fileserver.neurologie.uni-tuebingen.de\HIH\Public\Jorge\Immunofluorescence\Cell profiler\Exp.267\24h	40	0.9753694702818076	3.0	1.5141279049587297	22.14213562373095	0.9302325581395349	38
3	39	K136Q_I_03.czi	\\hih-fileserver.neurologie.uni-tuebingen.de\HIH\Public\Jorge\Immunofluorescence\Cell profiler\Exp.267\24h	114	1.1384675282105445	4.47213595499958	2.1331395662721127	40.384776310850235	0.912	39
3	40	K136Q_I_03.czi	\\hih-fileserver.neurologie.uni-tuebingen.de\HIH\Public\Jorge\Immunofluorescence\Cell profiler\Exp.267\24h	17	0.7997667602429291	2.0	1.2151090734995518	13.071067811865476	0.9444444444444444	40
3	41	K136Q_I_03.czi	\\hih-fileserver.neurologie.uni-tuebingen.de\HIH\Public\Jorge\Immunofluorescence\Cell profiler\Exp.267\24h	8	0.5468022991227088	1.4142135623730951	1.051776695296637	7.414213562373095	1.0	41
3	42	K136Q_I_03.czi	\\hih-fileserver.neurologie.uni-tuebingen.de\HIH\Public\Jorge\Immunofluorescence\Cell profiler\Exp.267\24h	38	0.9513155219899524	2.8284271247461903	1.5086591637065627	21.31370849898476	0.9047619047619048	42
3	43	K136Q_I_03.czi	\\hih-fileserver.neurologie.uni-tuebingen.de\HIH\Public\Jorge\Immunofluorescence\Cell profiler\Exp.267\24h	64	0.9847460905889687	3.605551275463989	1.7873697614949051	28.14213562373095	0.9696969696969697	43
3	44	K136Q_I_03.czi	\\hih-fileserver.neurologie.uni-tuebingen.de\HIH\Public\Jorge\Immunofluorescence\Cell profiler\Exp.267\24h	1	0.0	1.0	1.0	0.0	1.0	44
3	45	K136Q_I_03.czi	\\hih-fileserver.neurologie.uni-tuebingen.de\HIH\Public\Jorge\Immunofluorescence\Cell profiler\Exp.267\24h	4	0.3183098861837907	1.0	1.0	4.0	1.0	45
3	46	K136Q_I_03.czi	\\hih-fileserver.neurologie.uni-tuebingen.de\HIH\Public\Jorge\Immunofluorescence\Cell profiler\Exp.267\24h	27	0.8589101734761474	2.23606797749979	1.3534519913653724	17.071067811865476	0.9642857142857143	46
3	47	K136Q_I_03.czi	\\hih-fileserver.neurologie.uni-tuebingen.de\HIH\Public\Jorge\Immunofluorescence\Cell profiler\Exp.267\24h	10	0.5681690797544715	1.4142135623730951	1.082842712474619	8.449747468305834	0.9090909090909091	47
3	48	K136Q_I_03.czi	\\hih-fileserver.neurologie.uni-tuebingen.de\HIH\Public\Jorge\Immunofluorescence\Cell profiler\Exp.267\24h	12	0.6957172405156791	2.0	1.1523689270621826	10.242640687119284	1.0	48
3	49	K136Q_I_03.czi	\\hih-fileserver.neurologie.uni-tuebingen.de\HIH\Public\Jorge\Immunofluorescence\Cell profiler\Exp.267\24h	35	1.0128816931772249	2.8284271247461903	1.4596116438208604	21.106601717798213	0.8974358974358975	49
3	50	K136Q_I_03.czi	\\hih-fileserver.neurologie.uni-tuebingen.de\HIH\Public\Jorge\Immunofluorescence\Cell profiler\Exp.267\24h	54	0.9885052181419341	3.605551275463989	1.6869792066015141	25.899494936611664	0.9473684210526315	50
3	51	K136Q_I_03.czi	\\hih-fileserver.neurologie.uni-tuebingen.de\HIH\Public\Jorge\Immunofluorescence\Cell profiler\Exp.267\24h	8	0.7454531602318965	1.4142135623730951	1.051776695296637	8.65685424949238	0.8	51
3	52	K136Q_I_03.czi	\\hih-fileserver.neurologie.uni-tuebingen.de\HIH\Public\Jorge\Immunofluorescence\Cell profiler\Exp.267\24h	56	1.015155335221395	3.1622776601683795	1.6955615020618928	26.727922061357855	0.9180327868852459	52
3	53	K136Q_I_03.czi	\\hih-fileserver.neurologie.uni-tuebingen.de\HIH\Public\Jorge\Immunofluorescence\Cell profiler\Exp.267\24h	10	0.6202357696493015	2.0	1.1414213562373097	8.82842712474619	1.0	53
3	54	K136Q_I_03.czi	\\hih-fileserver.neurologie.uni-tuebingen.de\HIH\Public\Jorge\Immunofluorescence\Cell profiler\Exp.267\24h	75	1.2070021504083959	3.605551275463989	1.7756245584197252	33.72792206135785	0.872093023255814	54
3	55	K136Q_I_03.czi	\\hih-fileserver.neurologie.uni-tuebingen.de\HIH\Public\Jorge\Immunofluorescence\Cell profiler\Exp.267\24h	35	0.8481124455810186	2.8284271247461903	1.5406116390884514	19.31370849898476	0.9722222222222222	55
3	56	K136Q_I_03.czi	\\hih-fileserver.neurologie.uni-tuebingen.de\HIH\Public\Jorge\Immunofluorescence\Cell profiler\Exp.267\24h	20	0.8348606886188152	2.23606797749979	1.2946461113496086	14.485281374238571	0.9090909090909091	56
3	57	K136Q_I_03.czi	\\hih-fileserver.neurologie.uni-tuebingen.de\HIH\Public\Jorge\Immunofluorescence\Cell profiler\Exp.267\24h	65	1.2379509234957908	3.605551275463989	1.6613315180795032	31.79898987322333	0.8904109589041096	57
3	58	K136Q_I_03.czi	\\hih-fileserver.neurologie.uni-tuebingen.de\HIH\Public\Jorge\Immunofluorescence\Cell profiler\Exp.267\24h	11	0.6988202713335353	1.4142135623730951	1.0753115567951081	9.82842712474619	0.8461538461538461	58
3	59	K136Q_I_03.czi	\\hih-fileserver.neurologie.uni-tuebingen.de\HIH\Public\Jorge\Immunofluorescence\Cell profiler\Exp.267\24h	46	1.072539708879677	3.0	1.5619639033963113	24.899494936611667	0.8518518518518519	59
3	60	K136Q_I_03.czi	\\hih-fileserver.neurologie.uni-tuebingen.de\HIH\Public\Jorge\Immunofluorescence\Cell profiler\Exp.267\24h	77	1.123445814240735	4.123105625617661	1.8244549936608017	32.970562748477136	0.8953488372093024	60
3	61	K136Q_I_03.czi	\\hih-fileserver.neurologie.uni-tuebingen.de\HIH\Public\Jorge\Immunofluorescence\Cell profiler\Exp.267\24h	24	0.8381959377836082	2.8284271247461903	1.3806484547546438	15.899494936611664	0.96	61
3	62	K136Q_I_03.czi	\\hih-fileserver.neurologie.uni-tuebingen.de\HIH\Public\Jorge\Immunofluorescence\Cell profiler\Exp.267\24h	63	1.129216696752074	3.605551275463989	1.715571575107569	29.899494936611667	0.9130434782608695	62
3	63	K136Q_I_03.czi	\\hih-fileserver.neurologie.uni-tuebingen.de\HIH\Public\Jorge\Immunofluorescence\Cell profiler\Exp.267\24h	25	0.9276229873542391	2.23606797749979	1.2922854315746104	17.071067811865476	0.9615384615384616	63
3	64	K136Q_I_03.czi	\\hih-fileserver.neurologie.uni-tuebingen.de\HIH\Public\Jorge\Immunofluorescence\Cell profiler\Exp.267\24h	51	0.9541028790059185	3.605551275463989	1.670913179331143	24.72792206135785	0.9444444444444444	64
3	65	K136Q_I_03.czi	\\hih-fileserver.neurologie.uni-tuebingen.de\HIH\Public\Jorge\Immunofluorescence\Cell profiler\Exp.267\24h	6	0.477464829275686	1.0	1.0	6.0	1.0	65
3	66	K136Q_I_03.czi	\\hih-fileserver.neurologie.uni-tuebingen.de\HIH\Public\Jorge\Immunofluorescence\Cell profiler\Exp.267\24h	63	1.042456674410507	4.0	1.779100865692737	28.727922061357855	0.9264705882352942	66
3	67	K136Q_I_03.czi	\\hih-fileserver.neurologie.uni-tuebingen.de\HIH\Public\Jorge\Immunofluorescence\Cell profiler\Exp.267\24h	27	1.0071136980836883	2.8284271247461903	1.3513067175643914	18.485281374238568	0.9310344827586207	67
3	68	K136Q_I_03.czi	\\hih-fileserver.neurologie.uni-tuebingen.de\HIH\Public\Jorge\Immunofluorescence\Cell profiler\Exp.267\24h	15	0.6911795258719621	2.0	1.2276142374915398	11.414213562373096	1.0	68
3	69	K136Q_I_03.czi	\\hih-fileserver.neurologie.uni-tuebingen.de\HIH\Public\Jorge\Immunofluorescence\Cell profiler\Exp.267\24h	43	0.9155759427170937	3.0	1.6117938555666342	22.242640687119284	0.9555555555555556	69
3	70	K136Q_I_03.czi	\\hih-fileserver.neurologie.uni-tuebingen.de\HIH\Public\Jorge\Immunofluorescence\Cell profiler\Exp.267\24h	34	0.8512580653608952	2.8284271247461903	1.507780974076571	19.071067811865476	0.9444444444444444	70
3	71	K136Q_I_03.czi	\\hih-fileserver.neurologie.uni-tuebingen.de\HIH\Public\Jorge\Immunofluorescence\Cell profiler\Exp.267\24h	14	0.7723689972905055	2.0	1.1601886205085203	11.65685424949238	0.9333333333333333	71
3	72	K136Q_I_03.czi	\\hih-fileserver.neurologie.uni-tuebingen.de\HIH\Public\Jorge\Immunofluorescence\Cell profiler\Exp.267\24h	27	0.8589101734761474	2.8284271247461903	1.3970870130273465	17.071067811865476	1.0	72
3	73	K136Q_I_03.czi	\\hih-fileserver.neurologie.uni-tuebingen.de\HIH\Public\Jorge\Immunofluorescence\Cell profiler\Exp.267\24h	30	0.9894645198445217	2.23606797749979	1.353589962303701	19.31370849898476	0.9375	73
3	74	K136Q_I_03.czi	\\hih-fileserver.neurologie.uni-tuebingen.de\HIH\Public\Jorge\Immunofluorescence\Cell profiler\Exp.267\24h	3	0.309207662451413	1.0	1.0	3.414213562373095	1.0	74
3	75	K136Q_I_03.czi	\\hih-fileserver.neurologie.uni-tuebingen.de\HIH\Public\Jorge\Immunofluorescence\Cell profiler\Exp.267\24h	81	1.1452135646348631	4.0	1.838350411869572	34.14213562373095	0.9310344827586207	75
3	76	K136Q_I_03.czi	\\hih-fileserver.neurologie.uni-tuebingen.de\HIH\Public\Jorge\Immunofluorescence\Cell profiler\Exp.267\24h	32	0.8275906322025753	3.0	1.504236341065983	18.242640687119284	1.0	76
3	77	K136Q_I_03.czi	\\hih-fileserver.neurologie.uni-tuebingen.de\HIH\Public\Jorge\Immunofluorescence\Cell profiler\Exp.267\24h	23	1.008285855819825	2.0	1.2459501847605383	17.071067811865476	0.8846153846153846	77
3	78	K136Q_I_03.czi	\\hih-fileserver.neurologie.uni-tuebingen.de\HIH\Public\Jorge\Immunofluorescence\Cell profiler\Exp.267\24h	35	0.8481124455810186	2.8284271247461903	1.5406116390884512	19.31370849898476	0.9722222222222222	78
3	79	K136Q_I_03.czi	\\hih-fileserver.neurologie.uni-tuebingen.de\HIH\Public\Jorge\Immunofluorescence\Cell profiler\Exp.267\24h	88	1.2920158811908662	4.242640687119285	1.8284487533437792	37.79898987322333	0.8461538461538461	79
3	80	K136Q_I_03.czi	\\hih-fileserver.neurologie.uni-tuebingen.de\HIH\Public\Jorge\Immunofluorescence\Cell profiler\Exp.267\24h	5	0.31011788482465075	1.0	1.0	4.414213562373095	0.7142857142857143	80
3	81	K136Q_I_03.czi	\\hih-fileserver.neurologie.uni-tuebingen.de\HIH\Public\Jorge\Immunofluorescence\Cell profiler\Exp.267\24h	68	1.1934819322323085	4.0	1.7721425355426703	31.9350288425444	0.8607594936708861	81
3	82	K136Q_I_03.czi	\\hih-fileserver.neurologie.uni-tuebingen.de\HIH\Public\Jorge\Immunofluorescence\Cell profiler\Exp.267\24h	7	0.6249169132830957	1.0	1.0	7.414213562373095	0.7777777777777778	82
3	83	K136Q_I_03.czi	\\hih-fileserver.neurologie.uni-tuebingen.de\HIH\Public\Jorge\Immunofluorescence\Cell profiler\Exp.267\24h	18	0.7553352735627664	2.0	1.2587141249717988	13.071067811865476	1.0	83
3	84	K136Q_I_03.czi	\\hih-fileserver.neurologie.uni-tuebingen.de\HIH\Public\Jorge\Immunofluorescence\Cell profiler\Exp.267\24h	6	0.5168631413744181	1.4142135623730951	1.0690355937288492	6.242640687119286	1.0	84
3	85	K136Q_I_03.czi	\\hih-fileserver.neurologie.uni-tuebingen.de\HIH\Public\Jorge\Immunofluorescence\Cell profiler\Exp.267\24h	62	0.9406091951549049	4.0	1.8462316202329994	27.071067811865476	0.9538461538461539	85
3	86	K136Q_I_03.czi	\\hih-fileserver.neurologie.uni-tuebingen.de\HIH\Public\Jorge\Immunofluorescence\Cell profiler\Exp.267\24h	11	0.8215906780822316	1.4142135623730951	1.0753115567951081	10.65685424949238	0.8461538461538461	86
3	87	K136Q_I_03.czi	\\hih-fileserver.neurologie.uni-tuebingen.de\HIH\Public\Jorge\Immunofluorescence\Cell profiler\Exp.267\24h	55	1.2143428198091857	3.605551275463989	1.6193379945600974	28.970562748477143	0.873015873015873	87
3	88	K136Q_I_03.czi	\\hih-fileserver.neurologie.uni-tuebingen.de\HIH\Public\Jorge\Immunofluorescence\Cell profiler\Exp.267\24h	25	0.8650532769653659	2.23606797749979	1.3322854315746104	16.485281374238568	0.9615384615384616	88
3	89	K136Q_I_03.czi	\\hih-fileserver.neurologie.uni-tuebingen.de\HIH\Public\Jorge\Immunofluorescence\Cell profiler\Exp.267\24h	20	1.0058351253403301	2.0	1.1742640687119283	15.899494936611665	0.8695652173913043	89
3	90	K136Q_I_03.czi	\\hih-fileserver.neurologie.uni-tuebingen.de\HIH\Public\Jorge\Immunofluorescence\Cell profiler\Exp.267\24h	3	0.026525823848649224	1.0	1.0	1.0	1.0	90
3	91	K136Q_I_03.czi	\\hih-fileserver.neurologie.uni-tuebingen.de\HIH\Public\Jorge\Immunofluorescence\Cell profiler\Exp.267\24h	61	1.0510690624955907	3.605551275463989	1.7200336651298644	28.384776310850235	0.9104477611940298	91
3	92	K136Q_I_03.czi	\\hih-fileserver.neurologie.uni-tuebingen.de\HIH\Public\Jorge\Immunofluorescence\Cell profiler\Exp.267\24h	25	1.0634468032395512	2.0	1.266274169979695	18.27817459305202	0.8620689655172413	92
3	93	K136Q_I_03.czi	\\hih-fileserver.neurologie.uni-tuebingen.de\HIH\Public\Jorge\Immunofluorescence\Cell profiler\Exp.267\24h	10	0.6202357696493015	2.0	1.1414213562373097	8.82842712474619	1.0	93
3	94	K136Q_I_03.czi	\\hih-fileserver.neurologie.uni-tuebingen.de\HIH\Public\Jorge\Immunofluorescence\Cell profiler\Exp.267\24h	34	0.8730569292745779	3.1622776601683795	1.4779025057028967	19.31370849898476	0.918918918918919	94
3	95	K136Q_I_03.czi	\\hih-fileserver.neurologie.uni-tuebingen.de\HIH\Public\Jorge\Immunofluorescence\Cell profiler\Exp.267\24h	56	1.0021641202666334	3.605551275463989	1.7622532733685803	26.556349186104047	0.9032258064516129	95
3	96	K136Q_I_03.czi	\\hih-fileserver.neurologie.uni-tuebingen.de\HIH\Public\Jorge\Immunofluorescence\Cell profiler\Exp.267\24h	22	1.0121653082087563	2.23606797749979	1.2866879904256938	16.727922061357855	0.88	96
3	97	K136Q_I_03.czi	\\hih-fileserver.neurologie.uni-tuebingen.de\HIH\Public\Jorge\Immunofluorescence\Cell profiler\Exp.267\24h	31	0.877163543492245	2.8284271247461903	1.4124465952898173	18.48528137423857	0.96875	97
3	98	K136Q_I_03.czi	\\hih-fileserver.neurologie.uni-tuebingen.de\HIH\Public\Jorge\Immunofluorescence\Cell profiler\Exp.267\24h	4	0.42487609137905596	1.0	1.0	4.621320343559642	1.0	98
3	99	K136Q_I_03.czi	\\hih-fileserver.neurologie.uni-tuebingen.de\HIH\Public\Jorge\Immunofluorescence\Cell profiler\Exp.267\24h	33	0.9317603617780474	3.0	1.4710061747534866	19.656854249492383	0.8918918918918919	99
3	100	K136Q_I_03.czi	\\hih-fileserver.neurologie.uni-tuebingen.de\HIH\Public\Jorge\Immunofluorescence\Cell profiler\Exp.267\24h	16	0.7454531602318965	2.0	1.2026650429449552	12.242640687119284	0.9411764705882353	100
3	101	K136Q_I_03.czi	\\hih-fileserver.neurologie.uni-tuebingen.de\HIH\Public\Jorge\Immunofluorescence\Cell profiler\Exp.267\24h	13	0.9806145698708851	1.4142135623730951	1.0637251634420148	12.656854249492381	0.8666666666666667	101
3	102	K136Q_I_03.czi	\\hih-fileserver.neurologie.uni-tuebingen.de\HIH\Public\Jorge\Immunofluorescence\Cell profiler\Exp.267\24h	44	1.0035833011026438	3.1622776601683795	1.5808141132559945	23.556349186104047	0.9361702127659575	102
3	103	K136Q_I_03.czi	\\hih-fileserver.neurologie.uni-tuebingen.de\HIH\Public\Jorge\Immunofluorescence\Cell profiler\Exp.267\24h	30	0.9064023282753195	2.8284271247461903	1.400730414382804	18.485281374238568	0.9375	103
3	104	K136Q_I_03.czi	\\hih-fileserver.neurologie.uni-tuebingen.de\HIH\Public\Jorge\Immunofluorescence\Cell profiler\Exp.267\24h	20	0.8348606886188152	2.23606797749979	1.2946461113496086	14.485281374238571	0.9090909090909091	104
3	105	K136Q_I_03.czi	\\hih-fileserver.neurologie.uni-tuebingen.de\HIH\Public\Jorge\Immunofluorescence\Cell profiler\Exp.267\24h	6	0.5168631413744181	1.4142135623730951	1.0690355937288492	6.242640687119286	1.0	105
3	106	K136Q_I_03.czi	\\hih-fileserver.neurologie.uni-tuebingen.de\HIH\Public\Jorge\Immunofluorescence\Cell profiler\Exp.267\24h	19	0.7536452523252464	2.0	1.2849586085459523	13.414213562373096	1.0	106
3	107	K136Q_I_03.czi	\\hih-fileserver.neurologie.uni-tuebingen.de\HIH\Public\Jorge\Immunofluorescence\Cell profiler\Exp.267\24h	4	0.2046241954335606	1.0	1.0	3.2071067811865475	0.8	107
3	108	K136Q_I_03.czi	\\hih-fileserver.neurologie.uni-tuebingen.de\HIH\Public\Jorge\Immunofluorescence\Cell profiler\Exp.267\24h	2	0.0	1.0	1.0	0.0	1.0	108
3	109	K136Q_I_03.czi	\\hih-fileserver.neurologie.uni-tuebingen.de\HIH\Public\Jorge\Immunofluorescence\Cell profiler\Exp.267\24h	22	0.758964262380741	2.23606797749979	1.3162462422380978	14.48528137423857	1.0	109
3	110	K136Q_I_03.czi	\\hih-fileserver.neurologie.uni-tuebingen.de\HIH\Public\Jorge\Immunofluorescence\Cell profiler\Exp.267\24h	72	1.0203983002121377	4.123105625617661	1.8996904585104615	30.384776310850235	0.9230769230769231	110
3	111	K136Q_I_03.czi	\\hih-fileserver.neurologie.uni-tuebingen.de\HIH\Public\Jorge\Immunofluorescence\Cell profiler\Exp.267\24h	87	1.1587048260101265	4.242640687119285	1.9418290006528114	35.59188309203678	0.8969072164948454	111
3	112	K136Q_I_03.czi	\\hih-fileserver.neurologie.uni-tuebingen.de\HIH\Public\Jorge\Immunofluorescence\Cell profiler\Exp.267\24h	15	0.7951500375806898	2.0	1.1885618083164127	12.242640687119286	0.8823529411764706	112
3	113	K136Q_I_03.czi	\\hih-fileserver.neurologie.uni-tuebingen.de\HIH\Public\Jorge\Immunofluorescence\Cell profiler\Exp.267\24h	25	0.8650532769653659	2.23606797749979	1.3417281506746022	16.485281374238568	0.9259259259259259	113
3	114	K136Q_I_03.czi	\\hih-fileserver.neurologie.uni-tuebingen.de\HIH\Public\Jorge\Immunofluorescence\Cell profiler\Exp.267\24h	52	1.0458488403176764	3.1622776601683795	1.6304344951091945	26.14213562373095	0.8813559322033898	114
3	115	K136Q_I_03.czi	\\hih-fileserver.neurologie.uni-tuebingen.de\HIH\Public\Jorge\Immunofluorescence\Cell profiler\Exp.267\24h	45	1.1549820880674335	3.0	1.5066929816855328	25.556349186104043	0.8823529411764706	115
3	116	K136Q_I_03.czi	\\hih-fileserver.neurologie.uni-tuebingen.de\HIH\Public\Jorge\Immunofluorescence\Cell profiler\Exp.267\24h	23	0.9402753010493109	2.23606797749979	1.274223295189794	16.485281374238568	1.0	116
3	117	K136Q_I_03.czi	\\hih-fileserver.neurologie.uni-tuebingen.de\HIH\Public\Jorge\Immunofluorescence\Cell profiler\Exp.267\24h	90	1.3192860264593622	4.47213595499958	1.929388685360315	38.62741699796952	0.8333333333333334	117
3	118	K136Q_I_03.czi	\\hih-fileserver.neurologie.uni-tuebingen.de\HIH\Public\Jorge\Immunofluorescence\Cell profiler\Exp.267\24h	8	0.5468022991227088	1.0	1.0	7.414213562373095	0.8888888888888888	118
3	119	K136Q_I_03.czi	\\hih-fileserver.neurologie.uni-tuebingen.de\HIH\Public\Jorge\Immunofluorescence\Cell profiler\Exp.267\24h	12	0.7775702679947214	2.0	1.117851130197758	10.82842712474619	0.75	119
3	120	K136Q_I_03.czi	\\hih-fileserver.neurologie.uni-tuebingen.de\HIH\Public\Jorge\Immunofluorescence\Cell profiler\Exp.267\24h	15	0.7512006136157691	2.23606797749979	1.2204757192910176	11.899494936611665	1.0	120
3	121	K136Q_I_03.czi	\\hih-fileserver.neurologie.uni-tuebingen.de\HIH\Public\Jorge\Immunofluorescence\Cell profiler\Exp.267\24h	1	0.0	1.0	1.0	0.0	1.0	121
3	122	K136Q_I_03.czi	\\hih-fileserver.neurologie.uni-tuebingen.de\HIH\Public\Jorge\Immunofluorescence\Cell profiler\Exp.267\24h	65	1.2379509234957913	3.1622776601683795	1.6313934485332622	31.798989873223334	0.9027777777777778	122
3	123	K136Q_I_03.czi	\\hih-fileserver.neurologie.uni-tuebingen.de\HIH\Public\Jorge\Immunofluorescence\Cell profiler\Exp.267\24h	34	0.9043556452551632	2.8284271247461903	1.4642895427642453	19.65685424949238	0.9444444444444444	123
3	124	K136Q_I_03.czi	\\hih-fileserver.neurologie.uni-tuebingen.de\HIH\Public\Jorge\Immunofluorescence\Cell profiler\Exp.267\24h	9	0.5658842421045168	2.0	1.1111111111111112	8.0	1.0	124
3	125	K136Q_I_03.czi	\\hih-fileserver.neurologie.uni-tuebingen.de\HIH\Public\Jorge\Immunofluorescence\Cell profiler\Exp.267\24h	2	0.0	1.0	1.0	0.0	1.0	125
3	126	K136Q_I_03.czi	\\hih-fileserver.neurologie.uni-tuebingen.de\HIH\Public\Jorge\Immunofluorescence\Cell profiler\Exp.267\24h	4	0.3183098861837907	1.0	1.0	4.0	1.0	126
3	127	K136Q_I_03.czi	\\hih-fileserver.neurologie.uni-tuebingen.de\HIH\Public\Jorge\Immunofluorescence\Cell profiler\Exp.267\24h	35	1.0904111643833874	2.23606797749979	1.3669647670460234	21.899494936611664	0.9210526315789473	127
3	128	K136Q_I_03.czi	\\hih-fileserver.neurologie.uni-tuebingen.de\HIH\Public\Jorge\Immunofluorescence\Cell profiler\Exp.267\24h	27	0.9188678068878541	2.23606797749979	1.3293674898885988	17.65685424949238	0.9310344827586207	128
3	129	K136Q_I_03.czi	\\hih-fileserver.neurologie.uni-tuebingen.de\HIH\Public\Jorge\Immunofluorescence\Cell profiler\Exp.267\24h	6	0.5168631413744181	1.4142135623730951	1.0690355937288492	6.242640687119286	1.0	129
3	130	K136Q_I_03.czi	\\hih-fileserver.neurologie.uni-tuebingen.de\HIH\Public\Jorge\Immunofluorescence\Cell profiler\Exp.267\24h	71	1.0067498707975384	4.47213595499958	1.8894800125294606	29.970562748477143	0.922077922077922	130
3	131	K136Q_I_03.czi	\\hih-fileserver.neurologie.uni-tuebingen.de\HIH\Public\Jorge\Immunofluorescence\Cell profiler\Exp.267\24h	22	0.8215906780822315	2.23606797749979	1.3133146466814622	15.071067811865474	0.9565217391304348	131
3	132	K136Q_I_03.czi	\\hih-fileserver.neurologie.uni-tuebingen.de\HIH\Public\Jorge\Immunofluorescence\Cell profiler\Exp.267\24h	44	1.0905989121415793	3.1622776601683795	1.5714001686566057	24.556349186104047	0.8627450980392157	132
3	133	K136Q_I_03.czi	\\hih-fileserver.neurologie.uni-tuebingen.de\HIH\Public\Jorge\Immunofluorescence\Cell profiler\Exp.267\24h	41	0.9308387988638673	3.0	1.5388531766670637	21.899494936611664	0.9318181818181818	133
3	134	K136Q_I_03.czi	\\hih-fileserver.neurologie.uni-tuebingen.de\HIH\Public\Jorge\Immunofluorescence\Cell profiler\Exp.267\24h	12	0.6957172405156791	2.0	1.1523689270621824	10.242640687119284	0.9230769230769231	134
3	135	K136Q_I_03.czi	\\hih-fileserver.neurologie.uni-tuebingen.de\HIH\Public\Jorge\Immunofluorescence\Cell profiler\Exp.267\24h	20	0.8589045967775816	1.4142135623730951	1.1242640687119285	14.692388155425117	0.8333333333333334	135
3	136	K136Q_I_03.czi	\\hih-fileserver.neurologie.uni-tuebingen.de\HIH\Public\Jorge\Immunofluorescence\Cell profiler\Exp.267\24h	6	0.5456645211561616	1.0	1.0	6.414213562373095	0.75	136
3	137	K136Q_I_03.czi	\\hih-fileserver.neurologie.uni-tuebingen.de\HIH\Public\Jorge\Immunofluorescence\Cell profiler\Exp.267\24h	31	0.8771635434922447	2.8284271247461903	1.4200616913381976	18.485281374238568	0.9393939393939394	137
3	138	K136Q_I_03.czi	\\hih-fileserver.neurologie.uni-tuebingen.de\HIH\Public\Jorge\Immunofluorescence\Cell profiler\Exp.267\24h	4	0.09691183900770337	1.0	1.0	2.2071067811865475	0.8	138
3	139	K136Q_I_03.czi	\\hih-fileserver.neurologie.uni-tuebingen.de\HIH\Public\Jorge\Immunofluorescence\Cell profiler\Exp.267\24h	1	0.0	1.0	1.0	0.0	1.0	139
3	140	K136Q_I_03.czi	\\hih-fileserver.neurologie.uni-tuebingen.de\HIH\Public\Jorge\Immunofluorescence\Cell profiler\Exp.267\24h	16	0.7752947120616269	2.0	1.1919417382415922	12.48528137423857	0.9411764705882353	140
3	141	K136Q_I_03.czi	\\hih-fileserver.neurologie.uni-tuebingen.de\HIH\Public\Jorge\Immunofluorescence\Cell profiler\Exp.267\24h	124	1.0772395982178258	5.830951894845301	2.3467958865721847	40.970562748477136	0.9185185185185185	141
3	142	K136Q_I_03.czi	\\hih-fileserver.neurologie.uni-tuebingen.de\HIH\Public\Jorge\Immunofluorescence\Cell profiler\Exp.267\24h	60	1.1263714543819874	4.0	1.7303037751370023	29.14213562373095	0.8450704225352113	142
3	143	K136Q_I_03.czi	\\hih-fileserver.neurologie.uni-tuebingen.de\HIH\Public\Jorge\Immunofluorescence\Cell profiler\Exp.267\24h	6	0.3887851339973607	1.0	1.0	5.414213562373095	0.75	143
3	144	K136Q_I_03.czi	\\hih-fileserver.neurologie.uni-tuebingen.de\HIH\Public\Jorge\Immunofluorescence\Cell profiler\Exp.267\24h	14	0.6664888011383326	2.0	1.2020305089104422	10.82842712474619	1.0	144
3	145	K136Q_I_03.czi	\\hih-fileserver.neurologie.uni-tuebingen.de\HIH\Public\Jorge\Immunofluorescence\Cell profiler\Exp.267\24h	26	0.8919451801483067	2.23606797749979	1.3511150078650753	17.071067811865476	0.896551724137931	145
3	146	K136Q_I_03.czi	\\hih-fileserver.neurologie.uni-tuebingen.de\HIH\Public\Jorge\Immunofluorescence\Cell profiler\Exp.267\24h	71	1.1161056160675293	4.0	1.8301692411827795	31.556349186104043	0.9102564102564102	146
3	147	K136Q_I_03.czi	\\hih-fileserver.neurologie.uni-tuebingen.de\HIH\Public\Jorge\Immunofluorescence\Cell profiler\Exp.267\24h	13	0.7177571704566658	2.0	1.1406482403650915	10.82842712474619	0.9285714285714286	147
3	148	K136Q_I_03.czi	\\hih-fileserver.neurologie.uni-tuebingen.de\HIH\Public\Jorge\Immunofluorescence\Cell profiler\Exp.267\24h	6	0.477464829275686	1.0	1.0	6.0	1.0	148
3	149	K136Q_I_03.czi	\\hih-fileserver.neurologie.uni-tuebingen.de\HIH\Public\Jorge\Immunofluorescence\Cell profiler\Exp.267\24h	17	0.7016029743359026	2.0	1.249567099242311	12.242640687119284	1.0	149
3	150	K136Q_I_03.czi	\\hih-fileserver.neurologie.uni-tuebingen.de\HIH\Public\Jorge\Immunofluorescence\Cell profiler\Exp.267\24h	55	1.0524645171734703	3.605551275463989	1.6821297313751646	26.97056274847714	0.9322033898305084	150
3	151	K136Q_I_03.czi	\\hih-fileserver.neurologie.uni-tuebingen.de\HIH\Public\Jorge\Immunofluorescence\Cell profiler\Exp.267\24h	33	0.8770537643112254	2.8284271247461903	1.4677613937532492	19.071067811865476	0.9705882352941176	151
3	152	K136Q_I_03.czi	\\hih-fileserver.neurologie.uni-tuebingen.de\HIH\Public\Jorge\Immunofluorescence\Cell profiler\Exp.267\24h	71	1.2210125322534393	4.0	1.7691646532507401	33.00609665440988	0.8765432098765432	152
3	153	K136Q_I_03.czi	\\hih-fileserver.neurologie.uni-tuebingen.de\HIH\Public\Jorge\Immunofluorescence\Cell profiler\Exp.267\24h	22	0.8215906780822317	2.0	1.25712973861329	15.071067811865476	0.9166666666666666	153
3	154	K136Q_I_03.czi	\\hih-fileserver.neurologie.uni-tuebingen.de\HIH\Public\Jorge\Immunofluorescence\Cell profiler\Exp.267\24h	23	0.7607684161707253	2.8284271247461903	1.3763849673692339	14.82842712474619	1.0	154
3	155	K136Q_I_03.czi	\\hih-fileserver.neurologie.uni-tuebingen.de\HIH\Public\Jorge\Immunofluorescence\Cell profiler\Exp.267\24h	44	0.9143955684912091	3.605551275463989	1.6291514453206517	22.485281374238568	0.9361702127659575	155
3	156	K136Q_I_03.czi	\\hih-fileserver.neurologie.uni-tuebingen.de\HIH\Public\Jorge\Immunofluorescence\Cell profiler\Exp.267\24h	106	1.3995959167417973	4.123105625617661	1.9160625091906927	43.17766952966369	0.8617886178861789	156
3	157	K136Q_I_03.czi	\\hih-fileserver.neurologie.uni-tuebingen.de\HIH\Public\Jorge\Immunofluorescence\Cell profiler\Exp.267\24h	1	0.0	1.0	1.0	0.0	1.0	157
3	158	K136Q_I_03.czi	\\hih-fileserver.neurologie.uni-tuebingen.de\HIH\Public\Jorge\Immunofluorescence\Cell profiler\Exp.267\24h	62	0.9003422462651154	4.0	1.8732738635770232	26.48528137423857	0.96875	158
3	159	K136Q_I_03.czi	\\hih-fileserver.neurologie.uni-tuebingen.de\HIH\Public\Jorge\Immunofluorescence\Cell profiler\Exp.267\24h	14	0.8233657959359779	2.0	1.1306019374818708	12.035533905932738	0.9333333333333333	159
3	160	K136Q_I_03.czi	\\hih-fileserver.neurologie.uni-tuebingen.de\HIH\Public\Jorge\Immunofluorescence\Cell profiler\Exp.267\24h	47	0.986832965270467	3.605551275463989	1.6590198182716809	24.14213562373095	0.9038461538461539	160
3	161	K136Q_I_03.czi	\\hih-fileserver.neurologie.uni-tuebingen.de\HIH\Public\Jorge\Immunofluorescence\Cell profiler\Exp.267\24h	9	0.5658842421045168	2.0	1.1111111111111112	8.0	1.0	161
3	162	K136Q_I_03.czi	\\hih-fileserver.neurologie.uni-tuebingen.de\HIH\Public\Jorge\Immunofluorescence\Cell profiler\Exp.267\24h	22	1.2360031749208908	2.0	1.1928473039599674	18.48528137423857	0.7857142857142857	162
3	163	K136Q_I_03.czi	\\hih-fileserver.neurologie.uni-tuebingen.de\HIH\Public\Jorge\Immunofluorescence\Cell profiler\Exp.267\24h	57	0.9541077139740208	3.605551275463989	1.7449668376515743	26.14213562373095	0.9344262295081968	163
3	164	K136Q_I_03.czi	\\hih-fileserver.neurologie.uni-tuebingen.de\HIH\Public\Jorge\Immunofluorescence\Cell profiler\Exp.267\24h	48	0.9662739451606657	3.0	1.6260499494289116	24.14213562373095	0.9795918367346939	164
3	165	K136Q_I_03.czi	\\hih-fileserver.neurologie.uni-tuebingen.de\HIH\Public\Jorge\Immunofluorescence\Cell profiler\Exp.267\24h	94	1.0209862156219038	5.0	2.105570556709468	34.72792206135786	0.94	165
3	166	K136Q_I_03.czi	\\hih-fileserver.neurologie.uni-tuebingen.de\HIH\Public\Jorge\Immunofluorescence\Cell profiler\Exp.267\24h	15	0.9064023282753195	2.0	1.1495093791412856	13.071067811865474	0.9375	166
3	167	K136Q_I_03.czi	\\hih-fileserver.neurologie.uni-tuebingen.de\HIH\Public\Jorge\Immunofluorescence\Cell profiler\Exp.267\24h	28	0.8282348101377135	2.8284271247461903	1.43977530353517	17.071067811865476	0.9655172413793104	167
3	168	K136Q_I_03.czi	\\hih-fileserver.neurologie.uni-tuebingen.de\HIH\Public\Jorge\Immunofluorescence\Cell profiler\Exp.267\24h	49	1.245417249728697	3.0	1.5240564628770716	27.692388155425114	0.8596491228070176	168
3	169	K136Q_I_03.czi	\\hih-fileserver.neurologie.uni-tuebingen.de\HIH\Public\Jorge\Immunofluorescence\Cell profiler\Exp.267\24h	19	0.7811561998772539	2.0	1.2759284572168044	13.65685424949238	0.95	169
3	170	K136Q_I_03.czi	\\hih-fileserver.neurologie.uni-tuebingen.de\HIH\Public\Jorge\Immunofluorescence\Cell profiler\Exp.267\24h	16	0.8497521827581123	2.0	1.2026650429449552	13.071067811865476	0.8888888888888888	170
3	171	K136Q_I_03.czi	\\hih-fileserver.neurologie.uni-tuebingen.de\HIH\Public\Jorge\Immunofluorescence\Cell profiler\Exp.267\24h	16	0.7454531602318967	2.0	1.2026650429449552	12.242640687119286	0.9411764705882353	171
3	172	K136Q_I_03.czi	\\hih-fileserver.neurologie.uni-tuebingen.de\HIH\Public\Jorge\Immunofluorescence\Cell profiler\Exp.267\24h	59	0.92176507960202	4.0	1.8375336028576048	26.14213562373095	0.9516129032258065	172
3	173	K136Q_I_03.czi	\\hih-fileserver.neurologie.uni-tuebingen.de\HIH\Public\Jorge\Immunofluorescence\Cell profiler\Exp.267\24h	15	0.7208777308044718	2.0	1.1771236166328256	11.65685424949238	1.0	173
3	174	K136Q_I_03.czi	\\hih-fileserver.neurologie.uni-tuebingen.de\HIH\Public\Jorge\Immunofluorescence\Cell profiler\Exp.267\24h	48	0.9662739451606657	3.1622776601683795	1.6645050880896968	24.14213562373095	0.9411764705882353	174
3	175	K136Q_I_03.czi	\\hih-fileserver.neurologie.uni-tuebingen.de\HIH\Public\Jorge\Immunofluorescence\Cell profiler\Exp.267\24h	21	0.9579382146098381	2.23606797749979	1.2527207518745367	15.899494936611665	0.875	175
3	176	K136Q_I_03.czi	\\hih-fileserver.neurologie.uni-tuebingen.de\HIH\Public\Jorge\Immunofluorescence\Cell profiler\Exp.267\24h	5	0.502917562670165	1.0	1.0	5.621320343559642	0.8333333333333334	176
3	177	K136Q_I_03.czi	\\hih-fileserver.neurologie.uni-tuebingen.de\HIH\Public\Jorge\Immunofluorescence\Cell profiler\Exp.267\24h	24	0.8128078919015064	2.8284271247461903	1.377961158827728	15.65685424949238	0.96	177
3	178	K136Q_I_03.czi	\\hih-fileserver.neurologie.uni-tuebingen.de\HIH\Public\Jorge\Immunofluorescence\Cell profiler\Exp.267\24h	41	1.054943020689471	3.0	1.5473828952067494	23.31370849898476	0.8913043478260869	178
3	179	K136Q_I_03.czi	\\hih-fileserver.neurologie.uni-tuebingen.de\HIH\Public\Jorge\Immunofluorescence\Cell profiler\Exp.267\24h	1	0.0	1.0	1.0	0.0	1.0	179
3	180	K136Q_I_03.czi	\\hih-fileserver.neurologie.uni-tuebingen.de\HIH\Public\Jorge\Immunofluorescence\Cell profiler\Exp.267\24h	8	0.5468022991227088	1.4142135623730951	1.051776695296637	7.414213562373095	1.0	180
3	181	K136Q_I_03.czi	\\hih-fileserver.neurologie.uni-tuebingen.de\HIH\Public\Jorge\Immunofluorescence\Cell profiler\Exp.267\24h	98	1.0893730975441724	4.47213595499958	2.0755786609029694	36.62741699796952	0.9333333333333333	181
3	182	K136Q_I_03.czi	\\hih-fileserver.neurologie.uni-tuebingen.de\HIH\Public\Jorge\Immunofluorescence\Cell profiler\Exp.267\24h	85	1.017709737606313	4.47213595499958	2.006652549577971	32.970562748477136	0.9239130434782609	182
3	183	K136Q_I_03.czi	\\hih-fileserver.neurologie.uni-tuebingen.de\HIH\Public\Jorge\Immunofluorescence\Cell profiler\Exp.267\24h	24	0.9662739451606657	2.0	1.2773689270621824	17.071067811865476	0.8888888888888888	183
3	184	K136Q_I_03.czi	\\hih-fileserver.neurologie.uni-tuebingen.de\HIH\Public\Jorge\Immunofluorescence\Cell profiler\Exp.267\24h	52	0.9673666742417234	3.605551275463989	1.6949722004962111	25.14213562373095	0.9285714285714286	184
3	185	K136Q_I_03.czi	\\hih-fileserver.neurologie.uni-tuebingen.de\HIH\Public\Jorge\Immunofluorescence\Cell profiler\Exp.267\24h	23	1.008285855819825	2.0	1.2714191603095342	17.071067811865476	0.9583333333333334	185
3	186	K136Q_I_03.czi	\\hih-fileserver.neurologie.uni-tuebingen.de\HIH\Public\Jorge\Immunofluorescence\Cell profiler\Exp.267\24h	1	0.0	1.0	1.0	0.0	1.0	186
3	187	K136Q_I_03.czi	\\hih-fileserver.neurologie.uni-tuebingen.de\HIH\Public\Jorge\Immunofluorescence\Cell profiler\Exp.267\24h	20	0.807125700680006	2.23606797749979	1.2739354332309538	14.242640687119284	0.9090909090909091	187
3	188	K136Q_I_03.czi	\\hih-fileserver.neurologie.uni-tuebingen.de\HIH\Public\Jorge\Immunofluorescence\Cell profiler\Exp.267\24h	107	1.0957825658983298	5.0	2.210369894357213	38.384776310850235	0.9067796610169492	188
3	189	K136Q_I_03.czi	\\hih-fileserver.neurologie.uni-tuebingen.de\HIH\Public\Jorge\Immunofluorescence\Cell profiler\Exp.267\24h	73	1.4183560768237602	3.0	1.6610682247806017	36.071067811865476	0.9125	189
3	190	K136Q_I_03.czi	\\hih-fileserver.neurologie.uni-tuebingen.de\HIH\Public\Jorge\Immunofluorescence\Cell profiler\Exp.267\24h	20	0.9244439076591424	2.0	1.2121320343559643	15.242640687119284	0.9090909090909091	190
3	191	K136Q_I_03.czi	\\hih-fileserver.neurologie.uni-tuebingen.de\HIH\Public\Jorge\Immunofluorescence\Cell profiler\Exp.267\24h	15	0.826981026199069	2.0	1.1771236166328256	12.485281374238571	0.8823529411764706	191
3	192	K136Q_I_03.czi	\\hih-fileserver.neurologie.uni-tuebingen.de\HIH\Public\Jorge\Immunofluorescence\Cell profiler\Exp.267\24h	38	1.0043260724583836	3.0	1.489849252071856	21.899494936611667	0.926829268292683	192
3	193	K136Q_I_03.czi	\\hih-fileserver.neurologie.uni-tuebingen.de\HIH\Public\Jorge\Immunofluorescence\Cell profiler\Exp.267\24h	12	0.8381959377836082	1.4142135623730951	1.0690355937288494	11.242640687119284	0.8571428571428571	193
3	194	K136Q_I_03.czi	\\hih-fileserver.neurologie.uni-tuebingen.de\HIH\Public\Jorge\Immunofluorescence\Cell profiler\Exp.267\24h	53	1.140138536790949	3.0	1.5591732832115972	27.556349186104043	0.8833333333333333	194
3	195	K136Q_I_03.czi	\\hih-fileserver.neurologie.uni-tuebingen.de\HIH\Public\Jorge\Immunofluorescence\Cell profiler\Exp.267\24h	2	0.0	1.0	1.0	0.0	1.0	195
3	196	K136Q_I_03.czi	\\hih-fileserver.neurologie.uni-tuebingen.de\HIH\Public\Jorge\Immunofluorescence\Cell profiler\Exp.267\24h	41	0.9454813561727159	3.0	1.5616703692952105	22.071067811865476	0.9318181818181818	196
3	197	K136Q_I_03.czi	\\hih-fileserver.neurologie.uni-tuebingen.de\HIH\Public\Jorge\Immunofluorescence\Cell profiler\Exp.267\24h	14	0.6664888011383326	2.0	1.2020305089104422	10.82842712474619	1.0	197
3	198	K136Q_I_03.czi	\\hih-fileserver.neurologie.uni-tuebingen.de\HIH\Public\Jorge\Immunofluorescence\Cell profiler\Exp.267\24h	25	0.780295576225446	2.8284271247461903	1.3888539740695343	15.65685424949238	0.9615384615384616	198
3	199	K136Q_I_03.czi	\\hih-fileserver.neurologie.uni-tuebingen.de\HIH\Public\Jorge\Immunofluorescence\Cell profiler\Exp.267\24h	51	1.0054642682520767	3.605551275463989	1.6356735817198365	25.384776310850235	0.9444444444444444	199
3	200	K136Q_I_03.czi	\\hih-fileserver.neurologie.uni-tuebingen.de\HIH\Public\Jorge\Immunofluorescence\Cell profiler\Exp.267\24h	2	0.0	1.0	1.0	0.0	1.0	200
3	201	K136Q_I_03.czi	\\hih-fileserver.neurologie.uni-tuebingen.de\HIH\Public\Jorge\Immunofluorescence\Cell profiler\Exp.267\24h	20	0.807125700680006	2.23606797749979	1.2739354332309538	14.242640687119284	0.9090909090909091	201
3	202	K136Q_I_03.czi	\\hih-fileserver.neurologie.uni-tuebingen.de\HIH\Public\Jorge\Immunofluorescence\Cell profiler\Exp.267\24h	47	0.9395247925216236	3.1622776601683795	1.6353820589921069	23.556349186104043	0.9791666666666666	202
3	203	K136Q_I_03.czi	\\hih-fileserver.neurologie.uni-tuebingen.de\HIH\Public\Jorge\Immunofluorescence\Cell profiler\Exp.267\24h	24	0.7878102696936464	2.8284271247461903	1.3851100286299705	15.414213562373096	1.0	203
3	204	K136Q_I_03.czi	\\hih-fileserver.neurologie.uni-tuebingen.de\HIH\Public\Jorge\Immunofluorescence\Cell profiler\Exp.267\24h	19	1.1670070643819404	1.4142135623730951	1.1090035690455513	16.692388155425117	0.8260869565217391	204
3	205	K136Q_I_03.czi	\\hih-fileserver.neurologie.uni-tuebingen.de\HIH\Public\Jorge\Immunofluorescence\Cell profiler\Exp.267\24h	27	0.8589101734761474	2.8284271247461903	1.405830271453265	17.071067811865476	0.9310344827586207	205
3	206	K136Q_I_03.czi	\\hih-fileserver.neurologie.uni-tuebingen.de\HIH\Public\Jorge\Immunofluorescence\Cell profiler\Exp.267\24h	73	1.126203141330772	4.0	1.83775306790102	32.14213562373095	0.8902439024390244	206
3	207	K136Q_I_03.czi	\\hih-fileserver.neurologie.uni-tuebingen.de\HIH\Public\Jorge\Immunofluorescence\Cell profiler\Exp.267\24h	32	0.9608778730836111	2.8284271247461903	1.3975421672418238	19.65685424949238	0.9142857142857143	207
3	208	K136Q_I_03.czi	\\hih-fileserver.neurologie.uni-tuebingen.de\HIH\Public\Jorge\Immunofluorescence\Cell profiler\Exp.267\24h	33	1.1168468811464483	2.8284271247461903	1.4017569820904219	21.52081528017131	0.868421052631579	208
3	209	K136Q_I_03.czi	\\hih-fileserver.neurologie.uni-tuebingen.de\HIH\Public\Jorge\Immunofluorescence\Cell profiler\Exp.267\24h	38	1.0817477541729785	2.8284271247461903	1.4387419466146583	22.727922061357855	0.9047619047619048	209
3	210	K136Q_I_03.czi	\\hih-fileserver.neurologie.uni-tuebingen.de\HIH\Public\Jorge\Immunofluorescence\Cell profiler\Exp.267\24h	38	0.8997421647424233	3.0	1.5458753100848022	20.727922061357855	0.95	210
3	211	K136Q_I_03.czi	\\hih-fileserver.neurologie.uni-tuebingen.de\HIH\Public\Jorge\Immunofluorescence\Cell profiler\Exp.267\24h	13	0.7177571704566658	2.0	1.1406482403650917	10.82842712474619	0.9285714285714286	211
3	212	K136Q_I_03.czi	\\hih-fileserver.neurologie.uni-tuebingen.de\HIH\Public\Jorge\Immunofluorescence\Cell profiler\Exp.267\24h	91	1.1359457865954576	5.0	2.000646352156056	36.04163056034262	0.8921568627450981	212
3	213	K136Q_I_03.czi	\\hih-fileserver.neurologie.uni-tuebingen.de\HIH\Public\Jorge\Immunofluorescence\Cell profiler\Exp.267\24h	58	1.2183308114845681	3.1622776601683795	1.6180532559986913	29.798989873223327	0.8405797101449275	213
3	214	K136Q_I_03.czi	\\hih-fileserver.neurologie.uni-tuebingen.de\HIH\Public\Jorge\Immunofluorescence\Cell profiler\Exp.267\24h	81	1.2833134311860377	4.0	1.8262383244596045	36.14213562373095	0.8709677419354839	214
3	215	K136Q_I_03.czi	\\hih-fileserver.neurologie.uni-tuebingen.de\HIH\Public\Jorge\Immunofluorescence\Cell profiler\Exp.267\24h	43	1.0058759034481002	3.1622776601683795	1.5517998571748273	23.31370849898476	0.8775510204081632	215
3	216	K136Q_I_03.czi	\\hih-fileserver.neurologie.uni-tuebingen.de\HIH\Public\Jorge\Immunofluorescence\Cell profiler\Exp.267\24h	105	1.2509480092926082	4.242640687119285	1.979246879341563	40.62741699796952	0.8677685950413223	216
3	217	K136Q_I_03.czi	\\hih-fileserver.neurologie.uni-tuebingen.de\HIH\Public\Jorge\Immunofluorescence\Cell profiler\Exp.267\24h	19	0.9513155219899525	2.23606797749979	1.2048906435259037	15.071067811865476	0.8260869565217391	217
3	218	K136Q_I_03.czi	\\hih-fileserver.neurologie.uni-tuebingen.de\HIH\Public\Jorge\Immunofluorescence\Cell profiler\Exp.267\24h	34	0.9043556452551632	3.0	1.5109303203415072	19.65685424949238	0.9444444444444444	218
3	219	K136Q_I_03.czi	\\hih-fileserver.neurologie.uni-tuebingen.de\HIH\Public\Jorge\Immunofluorescence\Cell profiler\Exp.267\24h	61	0.9906121713101687	3.605551275463989	1.7660366848616726	27.556349186104043	0.9384615384615385	219
3	220	K136Q_I_03.czi	\\hih-fileserver.neurologie.uni-tuebingen.de\HIH\Public\Jorge\Immunofluorescence\Cell profiler\Exp.267\24h	59	1.0062351049266323	4.0	1.7918355314686556	27.31370849898476	0.921875	220
3	221	K136Q_I_03.czi	\\hih-fileserver.neurologie.uni-tuebingen.de\HIH\Public\Jorge\Immunofluorescence\Cell profiler\Exp.267\24h	18	0.8245537665371013	2.0	1.2031585694162432	13.65685424949238	0.9473684210526315	221
3	222	K136Q_I_03.czi	\\hih-fileserver.neurologie.uni-tuebingen.de\HIH\Public\Jorge\Immunofluorescence\Cell profiler\Exp.267\24h	49	0.8827074254748635	3.605551275463989	1.7006167883370535	23.31370849898476	0.9607843137254902	222
3	223	K136Q_I_03.czi	\\hih-fileserver.neurologie.uni-tuebingen.de\HIH\Public\Jorge\Immunofluorescence\Cell profiler\Exp.267\24h	47	0.9202694435801767	3.605551275463989	1.6484638992165626	23.31370849898476	0.9591836734693877	223
3	224	K136Q_I_03.czi	\\hih-fileserver.neurologie.uni-tuebingen.de\HIH\Public\Jorge\Immunofluorescence\Cell profiler\Exp.267\24h	19	0.8788007248619109	2.23606797749979	1.2266913573350138	14.485281374238571	0.9047619047619048	224
3	225	K136Q_I_03.czi	\\hih-fileserver.neurologie.uni-tuebingen.de\HIH\Public\Jorge\Immunofluorescence\Cell profiler\Exp.267\24h	32	1.0684438206316276	2.23606797749979	1.3627405896597198	20.727922061357855	0.9142857142857143	225
3	226	K136Q_I_03.czi	\\hih-fileserver.neurologie.uni-tuebingen.de\HIH\Public\Jorge\Immunofluorescence\Cell profiler\Exp.267\24h	30	0.9233061296925954	2.8284271247461903	1.390711645057945	18.65685424949238	0.9090909090909091	226
3	227	K136Q_I_03.czi	\\hih-fileserver.neurologie.uni-tuebingen.de\HIH\Public\Jorge\Immunofluorescence\Cell profiler\Exp.267\24h	22	0.7953487987239402	2.23606797749979	1.3211134137384537	14.82842712474619	0.9565217391304348	227
3	228	K136Q_I_03.czi	\\hih-fileserver.neurologie.uni-tuebingen.de\HIH\Public\Jorge\Immunofluorescence\Cell profiler\Exp.267\24h	31	1.0772395982178258	2.23606797749979	1.321207010620585	20.485281374238568	0.8857142857142857	228
3	229	K136Q_I_03.czi	\\hih-fileserver.neurologie.uni-tuebingen.de\HIH\Public\Jorge\Immunofluorescence\Cell profiler\Exp.267\24h	107	1.1636939120649925	5.0	2.065918316040588	39.55634918610404	0.9067796610169492	229
3	230	K136Q_I_03.czi	\\hih-fileserver.neurologie.uni-tuebingen.de\HIH\Public\Jorge\Immunofluorescence\Cell profiler\Exp.267\24h	54	1.0994050220494684	3.1622776601683795	1.615665975711714	27.31370849898476	0.8571428571428571	230
3	231	K136Q_I_03.czi	\\hih-fileserver.neurologie.uni-tuebingen.de\HIH\Public\Jorge\Immunofluorescence\Cell profiler\Exp.267\24h	50	0.8907054712237055	3.605551275463989	1.719489193232186	23.65685424949238	0.9803921568627451	231
3	232	K136Q_I_03.czi	\\hih-fileserver.neurologie.uni-tuebingen.de\HIH\Public\Jorge\Immunofluorescence\Cell profiler\Exp.267\24h	47	1.0150851543583272	3.1622776601683795	1.5724582860295928	24.48528137423857	0.94	232
3	233	K136Q_I_03.czi	\\hih-fileserver.neurologie.uni-tuebingen.de\HIH\Public\Jorge\Immunofluorescence\Cell profiler\Exp.267\24h	77	1.1686552909025654	4.123105625617661	1.8750170698700954	33.62741699796952	0.8953488372093024	233
3	234	K136Q_I_03.czi	\\hih-fileserver.neurologie.uni-tuebingen.de\HIH\Public\Jorge\Immunofluorescence\Cell profiler\Exp.267\24h	25	0.8650532769653659	2.8284271247461903	1.3982966931695262	16.485281374238568	0.8928571428571429	234
3	235	K136Q_I_03.czi	\\hih-fileserver.neurologie.uni-tuebingen.de\HIH\Public\Jorge\Immunofluorescence\Cell profiler\Exp.267\24h	112	1.1727637587118203	5.0	2.1652125285327517	40.62741699796952	0.875	235
3	236	K136Q_I_03.czi	\\hih-fileserver.neurologie.uni-tuebingen.de\HIH\Public\Jorge\Immunofluorescence\Cell profiler\Exp.267\24h	39	0.9269228162979023	3.0	1.551297976823159	21.31370849898476	0.9069767441860465	236
3	237	K136Q_I_03.czi	\\hih-fileserver.neurologie.uni-tuebingen.de\HIH\Public\Jorge\Immunofluorescence\Cell profiler\Exp.267\24h	66	1.0119523498409881	4.0	1.8421667037691636	28.970562748477143	0.9166666666666666	237
3	238	K136Q_I_03.czi	\\hih-fileserver.neurologie.uni-tuebingen.de\HIH\Public\Jorge\Immunofluorescence\Cell profiler\Exp.267\24h	3	0.026525823848649224	1.0	1.0	1.0	1.0	238
3	239	K136Q_I_03.czi	\\hih-fileserver.neurologie.uni-tuebingen.de\HIH\Public\Jorge\Immunofluorescence\Cell profiler\Exp.267\24h	26	0.8741062765453407	2.8284271247461903	1.3763786328455514	16.899494936611667	0.896551724137931	239
3	240	K136Q_I_03.czi	\\hih-fileserver.neurologie.uni-tuebingen.de\HIH\Public\Jorge\Immunofluorescence\Cell profiler\Exp.267\24h	3	0.026525823848649224	1.0	1.0	1.0	1.0	240
3	241	K136Q_I_03.czi	\\hih-fileserver.neurologie.uni-tuebingen.de\HIH\Public\Jorge\Immunofluorescence\Cell profiler\Exp.267\24h	78	1.1090426627761107	3.605551275463989	1.8379977666589262	32.97056274847714	0.896551724137931	241
3	242	K136Q_I_03.czi	\\hih-fileserver.neurologie.uni-tuebingen.de\HIH\Public\Jorge\Immunofluorescence\Cell profiler\Exp.267\24h	11	0.6988202713335353	1.4142135623730951	1.0376557783975542	9.82842712474619	0.8461538461538461	242
3	243	K136Q_I_03.czi	\\hih-fileserver.neurologie.uni-tuebingen.de\HIH\Public\Jorge\Immunofluorescence\Cell profiler\Exp.267\24h	32	1.1740228433702087	2.23606797749979	1.2875018130111697	21.727922061357855	0.8888888888888888	243
3	244	K136Q_I_03.czi	\\hih-fileserver.neurologie.uni-tuebingen.de\HIH\Public\Jorge\Immunofluorescence\Cell profiler\Exp.267\24h	39	0.9059382957192945	3.0	1.5435912311886522	21.071067811865476	0.9285714285714286	244
3	245	K136Q_I_03.czi	\\hih-fileserver.neurologie.uni-tuebingen.de\HIH\Public\Jorge\Immunofluorescence\Cell profiler\Exp.267\24h	21	0.9289233050302929	2.0	1.2496495565294896	15.65685424949238	0.9545454545454546	245
3	246	K136Q_I_03.czi	\\hih-fileserver.neurologie.uni-tuebingen.de\HIH\Public\Jorge\Immunofluorescence\Cell profiler\Exp.267\24h	22	0.7953487987239402	2.23606797749979	1.3211134137384535	14.82842712474619	0.9565217391304348	246
3	247	K136Q_I_03.czi	\\hih-fileserver.neurologie.uni-tuebingen.de\HIH\Public\Jorge\Immunofluorescence\Cell profiler\Exp.267\24h	70	1.032856852446234	4.0	1.8496614553479618	30.14213562373095	0.9333333333333333	247
3	248	K136Q_I_03.czi	\\hih-fileserver.neurologie.uni-tuebingen.de\HIH\Public\Jorge\Immunofluorescence\Cell profiler\Exp.267\24h	32	1.1296871823630683	2.23606797749979	1.3350421672418238	21.31370849898476	0.8421052631578947	248
3	249	K136Q_I_03.czi	\\hih-fileserver.neurologie.uni-tuebingen.de\HIH\Public\Jorge\Immunofluorescence\Cell profiler\Exp.267\24h	18	1.0367603573262951	1.4142135623730951	1.1380711874576983	15.31370849898476	0.9	249
3	250	K136Q_I_03.czi	\\hih-fileserver.neurologie.uni-tuebingen.de\HIH\Public\Jorge\Immunofluorescence\Cell profiler\Exp.267\24h	2	0.0	1.0	1.0	0.0	1.0	250
3	251	K136Q_I_03.czi	\\hih-fileserver.neurologie.uni-tuebingen.de\HIH\Public\Jorge\Immunofluorescence\Cell profiler\Exp.267\24h	13	0.7502842079090828	2.0	1.172510822086099	11.071067811865476	0.9285714285714286	251
3	252	K136Q_I_03.czi	\\hih-fileserver.neurologie.uni-tuebingen.de\HIH\Public\Jorge\Immunofluorescence\Cell profiler\Exp.267\24h	43	0.9764835923654642	2.8284271247461903	1.574434397964201	22.970562748477143	0.9555555555555556	252
3	253	K136Q_I_03.czi	\\hih-fileserver.neurologie.uni-tuebingen.de\HIH\Public\Jorge\Immunofluorescence\Cell profiler\Exp.267\24h	29	0.8791716833325177	2.8284271247461903	1.4064084294477355	17.899494936611667	0.9666666666666667	253
3	254	K136Q_I_03.czi	\\hih-fileserver.neurologie.uni-tuebingen.de\HIH\Public\Jorge\Immunofluorescence\Cell profiler\Exp.267\24h	8	0.49237304529448433	1.4142135623730951	1.051776695296637	7.035533905932738	0.8888888888888888	254
3	255	K136Q_I_03.czi	\\hih-fileserver.neurologie.uni-tuebingen.de\HIH\Public\Jorge\Immunofluorescence\Cell profiler\Exp.267\24h	47	1.0009092184942812	3.0	1.5001530596962276	24.31370849898476	0.8867924528301887	255
3	256	K136Q_I_03.czi	\\hih-fileserver.neurologie.uni-tuebingen.de\HIH\Public\Jorge\Immunofluorescence\Cell profiler\Exp.267\24h	67	1.0546744338224623	3.605551275463989	1.8094519998304133	29.79898987322333	0.9178082191780822	256
3	257	K136Q_I_03.czi	\\hih-fileserver.neurologie.uni-tuebingen.de\HIH\Public\Jorge\Immunofluorescence\Cell profiler\Exp.267\24h	66	1.245648929047672	3.605551275463989	1.6815227904301289	32.14213562373095	0.88	257
3	258	K136Q_I_03.czi	\\hih-fileserver.neurologie.uni-tuebingen.de\HIH\Public\Jorge\Immunofluorescence\Cell profiler\Exp.267\24h	8	0.5468022991227088	1.4142135623730951	1.051776695296637	7.414213562373095	1.0	258
3	259	K136Q_I_03.czi	\\hih-fileserver.neurologie.uni-tuebingen.de\HIH\Public\Jorge\Immunofluorescence\Cell profiler\Exp.267\24h	23	1.1041239369497833	2.0	1.2024719238909731	17.863961030678926	0.8214285714285714	259
3	260	K136Q_I_03.czi	\\hih-fileserver.neurologie.uni-tuebingen.de\HIH\Public\Jorge\Immunofluorescence\Cell profiler\Exp.267\24h	44	1.0842955057918495	2.8284271247461903	1.4792365348575025	24.485281374238568	0.8979591836734694	260
3	261	K136Q_I_03.czi	\\hih-fileserver.neurologie.uni-tuebingen.de\HIH\Public\Jorge\Immunofluorescence\Cell profiler\Exp.267\24h	49	0.9465540687288154	3.605551275463989	1.6884415526227616	24.14213562373095	0.9423076923076923	261
3	262	K136Q_I_03.czi	\\hih-fileserver.neurologie.uni-tuebingen.de\HIH\Public\Jorge\Immunofluorescence\Cell profiler\Exp.267\24h	100	1.1369739754479624	5.0	2.091628936737055	37.798989873223334	0.9009009009009009	262
3	263	K136Q_I_03.czi	\\hih-fileserver.neurologie.uni-tuebingen.de\HIH\Public\Jorge\Immunofluorescence\Cell profiler\Exp.267\24h	93	1.169551391322993	4.123105625617661	2.0179407273774017	36.970562748477136	0.8773584905660378	263
3	264	K136Q_I_03.czi	\\hih-fileserver.neurologie.uni-tuebingen.de\HIH\Public\Jorge\Immunofluorescence\Cell profiler\Exp.267\24h	5	0.28170023010591344	1.0	1.0	4.207106781186548	0.8333333333333334	264
3	265	K136Q_I_03.czi	\\hih-fileserver.neurologie.uni-tuebingen.de\HIH\Public\Jorge\Immunofluorescence\Cell profiler\Exp.267\24h	18	0.8245537665371013	2.0	1.2031585694162432	13.65685424949238	1.0	265
3	266	K136Q_I_03.czi	\\hih-fileserver.neurologie.uni-tuebingen.de\HIH\Public\Jorge\Immunofluorescence\Cell profiler\Exp.267\24h	36	0.9720929762181492	3.1622776601683795	1.520205384958821	20.970562748477143	0.9230769230769231	266
3	267	K136Q_I_03.czi	\\hih-fileserver.neurologie.uni-tuebingen.de\HIH\Public\Jorge\Immunofluorescence\Cell profiler\Exp.267\24h	23	0.8481473654624414	2.23606797749979	1.325161246287786	15.65685424949238	0.92	267
3	268	K136Q_I_03.czi	\\hih-fileserver.neurologie.uni-tuebingen.de\HIH\Public\Jorge\Immunofluorescence\Cell profiler\Exp.267\24h	8	0.7042505752647835	1.0	1.0	8.414213562373096	0.8	268
3	269	K136Q_I_03.czi	\\hih-fileserver.neurologie.uni-tuebingen.de\HIH\Public\Jorge\Immunofluorescence\Cell profiler\Exp.267\24h	40	0.9330843215936656	3.0	1.5505478107871034	21.65685424949238	0.9090909090909091	269
3	270	K136Q_I_03.czi	\\hih-fileserver.neurologie.uni-tuebingen.de\HIH\Public\Jorge\Immunofluorescence\Cell profiler\Exp.267\24h	49	0.9930458536592215	3.1622776601683795	1.654769082209473	24.727922061357855	0.9074074074074074	270
3	271	K136Q_I_03.czi	\\hih-fileserver.neurologie.uni-tuebingen.de\HIH\Public\Jorge\Immunofluorescence\Cell profiler\Exp.267\24h	68	1.0223104516054948	4.123105625617661	1.8672862280523337	29.556349186104043	0.9315068493150684	271
3	272	K136Q_I_03.czi	\\hih-fileserver.neurologie.uni-tuebingen.de\HIH\Public\Jorge\Immunofluorescence\Cell profiler\Exp.267\24h	79	1.0950041480574257	4.0	1.9228162841557366	32.97056274847714	0.9080459770114943	272
3	273	K136Q_I_03.czi	\\hih-fileserver.neurologie.uni-tuebingen.de\HIH\Public\Jorge\Immunofluorescence\Cell profiler\Exp.267\24h	48	0.8824381795042107	4.0	1.7123075583598333	23.071067811865476	0.9795918367346939	273
3	274	K136Q_I_03.czi	\\hih-fileserver.neurologie.uni-tuebingen.de\HIH\Public\Jorge\Immunofluorescence\Cell profiler\Exp.267\24h	20	1.103941631212908	2.0	1.1621320343559642	16.65685424949238	0.8	274
3	275	K136Q_I_03.czi	\\hih-fileserver.neurologie.uni-tuebingen.de\HIH\Public\Jorge\Immunofluorescence\Cell profiler\Exp.267\24h	38	0.9886508154696495	2.8284271247461903	1.4932437311374336	21.727922061357855	0.9047619047619048	275
3	276	K136Q_I_03.czi	\\hih-fileserver.neurologie.uni-tuebingen.de\HIH\Public\Jorge\Immunofluorescence\Cell profiler\Exp.267\24h	15	0.7951500375806897	2.0	1.1495093791412856	12.242640687119284	0.9375	276
3	277	K136Q_I_03.czi	\\hih-fileserver.neurologie.uni-tuebingen.de\HIH\Public\Jorge\Immunofluorescence\Cell profiler\Exp.267\24h	10	0.6202357696493015	1.4142135623730951	1.082842712474619	8.82842712474619	1.0	277
3	278	K136Q_I_03.czi	\\hih-fileserver.neurologie.uni-tuebingen.de\HIH\Public\Jorge\Immunofluorescence\Cell profiler\Exp.267\24h	30	0.9894645198445217	2.23606797749979	1.3731161768912648	19.31370849898476	0.8823529411764706	278
3	279	K136Q_I_03.czi	\\hih-fileserver.neurologie.uni-tuebingen.de\HIH\Public\Jorge\Immunofluorescence\Cell profiler\Exp.267\24h	113	1.3699947044245762	4.0	1.937169390632191	44.10660171779821	0.9338842975206612	279
3	280	K136Q_I_03.czi	\\hih-fileserver.neurologie.uni-tuebingen.de\HIH\Public\Jorge\Immunofluorescence\Cell profiler\Exp.267\24h	22	0.9103129560709879	2.0	1.2116751931587446	15.86396103067893	0.88	280
3	281	K136Q_I_03.czi	\\hih-fileserver.neurologie.uni-tuebingen.de\HIH\Public\Jorge\Immunofluorescence\Cell profiler\Exp.267\24h	30	0.9064023282753195	2.8284271247461903	1.4123876963870414	18.485281374238568	0.9090909090909091	281
3	282	K136Q_I_03.czi	\\hih-fileserver.neurologie.uni-tuebingen.de\HIH\Public\Jorge\Immunofluorescence\Cell profiler\Exp.267\24h	47	0.8746045672036846	3.605551275463989	1.680436258901883	22.727922061357855	0.9591836734693877	282
3	283	K136Q_I_03.czi	\\hih-fileserver.neurologie.uni-tuebingen.de\HIH\Public\Jorge\Immunofluorescence\Cell profiler\Exp.267\24h	15	0.9894645198445217	2.0	1.121895141649746	13.65685424949238	1.0	283
3	284	K136Q_I_03.czi	\\hih-fileserver.neurologie.uni-tuebingen.de\HIH\Public\Jorge\Immunofluorescence\Cell profiler\Exp.267\24h	45	1.0813165962067077	3.0	1.5393583517382867	24.727922061357855	0.8823529411764706	284
3	285	K136Q_I_03.czi	\\hih-fileserver.neurologie.uni-tuebingen.de\HIH\Public\Jorge\Immunofluorescence\Cell profiler\Exp.267\24h	101	1.2632586214653816	4.123105625617661	1.95409886858714	40.04163056034261	0.8859649122807017	285
3	286	K136Q_I_03.czi	\\hih-fileserver.neurologie.uni-tuebingen.de\HIH\Public\Jorge\Immunofluorescence\Cell profiler\Exp.267\24h	15	0.7951500375806897	2.0	1.1495093791412856	12.242640687119284	0.9375	286
3	287	K136Q_I_03.czi	\\hih-fileserver.neurologie.uni-tuebingen.de\HIH\Public\Jorge\Immunofluorescence\Cell profiler\Exp.267\24h	50	0.973184936586037	3.605551275463989	1.6715117164220168	24.727922061357855	0.9259259259259259	287
3	288	K136Q_I_03.czi	\\hih-fileserver.neurologie.uni-tuebingen.de\HIH\Public\Jorge\Immunofluorescence\Cell profiler\Exp.267\24h	42	0.9086759703194894	3.1622776601683795	1.5831268066908994	21.899494936611664	0.9333333333333333	288
3	289	K136Q_I_03.czi	\\hih-fileserver.neurologie.uni-tuebingen.de\HIH\Public\Jorge\Immunofluorescence\Cell profiler\Exp.267\24h	49	0.9930458536592213	3.605551275463989	1.6362702078251565	24.72792206135785	0.9245283018867925	289
3	290	K136Q_I_03.czi	\\hih-fileserver.neurologie.uni-tuebingen.de\HIH\Public\Jorge\Immunofluorescence\Cell profiler\Exp.267\24h	144	1.1418448516270328	5.656854249492381	2.348384579506063	45.45584412271571	0.9113924050632911	290
3	291	K136Q_I_03.czi	\\hih-fileserver.neurologie.uni-tuebingen.de\HIH\Public\Jorge\Immunofluorescence\Cell profiler\Exp.267\24h	11	0.8215906780822316	1.4142135623730951	1.0753115567951081	10.65685424949238	0.8461538461538461	291
3	292	K136Q_I_03.czi	\\hih-fileserver.neurologie.uni-tuebingen.de\HIH\Public\Jorge\Immunofluorescence\Cell profiler\Exp.267\24h	68	0.9428707766504563	4.123105625617661	1.8866478594105043	28.384776310850235	0.9577464788732394	292
3	293	K136Q_I_03.czi	\\hih-fileserver.neurologie.uni-tuebingen.de\HIH\Public\Jorge\Immunofluorescence\Cell profiler\Exp.267\24h	35	0.9382110069694563	3.1622776601683795	1.4642481483970997	20.31370849898476	0.8974358974358975	293
3	294	K136Q_I_03.czi	\\hih-fileserver.neurologie.uni-tuebingen.de\HIH\Public\Jorge\Immunofluorescence\Cell profiler\Exp.267\24h	1	0.0	1.0	1.0	0.0	1.0	294
3	295	K136Q_I_03.czi	\\hih-fileserver.neurologie.uni-tuebingen.de\HIH\Public\Jorge\Immunofluorescence\Cell profiler\Exp.267\24h	54	1.047162716306157	4.0	1.7327692835985489	26.65685424949238	0.9152542372881356	295
3	296	K136Q_I_03.czi	\\hih-fileserver.neurologie.uni-tuebingen.de\HIH\Public\Jorge\Immunofluorescence\Cell profiler\Exp.267\24h	91	1.1708958402469611	4.47213595499958	2.0284684599331637	36.59188309203678	0.8921568627450981	296
3	297	K136Q_I_03.czi	\\hih-fileserver.neurologie.uni-tuebingen.de\HIH\Public\Jorge\Immunofluorescence\Cell profiler\Exp.267\24h	66	1.041096480942523	4.0	1.824316013089265	29.384776310850235	0.9295774647887324	297
3	298	K136Q_I_03.czi	\\hih-fileserver.neurologie.uni-tuebingen.de\HIH\Public\Jorge\Immunofluorescence\Cell profiler\Exp.267\24h	4	0.3183098861837907	1.0	1.0	4.0	1.0	298
3	299	K136Q_I_03.czi	\\hih-fileserver.neurologie.uni-tuebingen.de\HIH\Public\Jorge\Immunofluorescence\Cell profiler\Exp.267\24h	1	0.0	1.0	1.0	0.0	1.0	299
3	300	K136Q_I_03.czi	\\hih-fileserver.neurologie.uni-tuebingen.de\HIH\Public\Jorge\Immunofluorescence\Cell profiler\Exp.267\24h	34	0.8512580653608952	3.0	1.5058840593046303	19.071067811865476	0.9444444444444444	300
3	301	K136Q_I_03.czi	\\hih-fileserver.neurologie.uni-tuebingen.de\HIH\Public\Jorge\Immunofluorescence\Cell profiler\Exp.267\24h	33	0.8770537643112254	2.8284271247461903	1.4785580958667828	19.071067811865476	0.9428571428571428	301
3	302	K136Q_I_03.czi	\\hih-fileserver.neurologie.uni-tuebingen.de\HIH\Public\Jorge\Immunofluorescence\Cell profiler\Exp.267\24h	61	0.9732437900110049	3.605551275463989	1.798090287084478	27.31370849898476	0.9384615384615385	302
3	303	K136Q_I_03.czi	\\hih-fileserver.neurologie.uni-tuebingen.de\HIH\Public\Jorge\Immunofluorescence\Cell profiler\Exp.267\24h	19	0.8788007248619109	2.0	1.2450975920785463	14.485281374238571	0.95	303
3	304	K136Q_I_03.czi	\\hih-fileserver.neurologie.uni-tuebingen.de\HIH\Public\Jorge\Immunofluorescence\Cell profiler\Exp.267\24h	55	1.0631085128802513	3.605551275463989	1.6754923098844057	27.10660171779821	0.9016393442622951	304
3	305	K136Q_I_03.czi	\\hih-fileserver.neurologie.uni-tuebingen.de\HIH\Public\Jorge\Immunofluorescence\Cell profiler\Exp.267\24h	7	0.5904919879238446	1.0	1.0	7.207106781186548	1.0	305
3	306	K136Q_I_03.czi	\\hih-fileserver.neurologie.uni-tuebingen.de\HIH\Public\Jorge\Immunofluorescence\Cell profiler\Exp.267\24h	54	1.2515238382022082	3.1622776601683795	1.5364821212154973	29.14213562373095	0.8709677419354839	306
3	307	K136Q_I_03.czi	\\hih-fileserver.neurologie.uni-tuebingen.de\HIH\Public\Jorge\Immunofluorescence\Cell profiler\Exp.267\24h	34	1.3137989099299967	2.23606797749979	1.2565102750511283	23.692388155425117	0.8717948717948718	307
3	308	K136Q_I_03.czi	\\hih-fileserver.neurologie.uni-tuebingen.de\HIH\Public\Jorge\Immunofluorescence\Cell profiler\Exp.267\24h	103	1.2685548815422345	4.123105625617661	2.000979941723484	40.520815280171306	0.9363636363636364	308
3	309	K136Q_I_03.czi	\\hih-fileserver.neurologie.uni-tuebingen.de\HIH\Public\Jorge\Immunofluorescence\Cell profiler\Exp.267\24h	108	1.1529189684347612	5.0	2.1409053947103813	39.55634918610404	0.9	309
3	310	K136Q_I_03.czi	\\hih-fileserver.neurologie.uni-tuebingen.de\HIH\Public\Jorge\Immunofluorescence\Cell profiler\Exp.267\24h	34	1.1653455697175676	2.23606797749979	1.334459732106213	22.31370849898476	0.85	310
3	311	K136Q_I_03.czi	\\hih-fileserver.neurologie.uni-tuebingen.de\HIH\Public\Jorge\Immunofluorescence\Cell profiler\Exp.267\24h	30	1.024936397955852	2.8284271247461903	1.357378311724612	19.65685424949238	0.8823529411764706	311
3	312	K136Q_I_03.czi	\\hih-fileserver.neurologie.uni-tuebingen.de\HIH\Public\Jorge\Immunofluorescence\Cell profiler\Exp.267\24h	24	1.0827957075632193	2.23606797749979	1.2455384261246738	18.071067811865476	0.8571428571428571	312
3	313	K136Q_I_03.czi	\\hih-fileserver.neurologie.uni-tuebingen.de\HIH\Public\Jorge\Immunofluorescence\Cell profiler\Exp.267\24h	76	1.0654771922603967	4.242640687119285	1.8947916568336542	31.899494936611667	0.926829268292683	313
