# Supplementary material for: Sirtuin-1 sensitive lysine-136 acetylation drives phase separation and pathological aggregation of TDP-43
Source: Nat Commun. 2022 Mar 9;13:1223. doi: 10.1038/s41467-022-28822-7 (PMC8907366; doi:10.1038/s41467-022-28822-7)
Supplement: Supplementary file 7 — Source Data [file 41467_2022_28822_MOESM7_ESM.zip › Figure 5E data/Measures 1/K136Q_03_48h_Measures/Object relationships.csv]

Module	Module Number	Relationship	First Object Name	First Image Number	First Object Number	Second Object Name	Second Image Number	Second Object Number
RelateObjects	13	Parent	Nuclei	3	1	EditedAggregates	3	1
RelateObjects	13	Parent	Nuclei	3	1	EditedAggregates	3	2
RelateObjects	13	Parent	Nuclei	3	1	EditedAggregates	3	3
RelateObjects	13	Parent	Nuclei	3	1	EditedAggregates	3	4
RelateObjects	13	Parent	Nuclei	3	1	EditedAggregates	3	5
RelateObjects	13	Parent	Nuclei	3	1	EditedAggregates	3	6
RelateObjects	13	Parent	Nuclei	3	1	EditedAggregates	3	7
RelateObjects	13	Parent	Nuclei	3	1	EditedAggregates	3	8
RelateObjects	13	Parent	Nuclei	3	1	EditedAggregates	3	9
RelateObjects	13	Parent	Nuclei	3	1	EditedAggregates	3	10
RelateObjects	13	Parent	Nuclei	3	1	EditedAggregates	3	11
RelateObjects	13	Parent	Nuclei	3	1	EditedAggregates	3	12
RelateObjects	13	Parent	Nuclei	3	1	EditedAggregates	3	13
RelateObjects	13	Parent	Nuclei	3	1	EditedAggregates	3	14
RelateObjects	13	Parent	Nuclei	3	1	EditedAggregates	3	15
RelateObjects	13	Parent	Nuclei	3	1	EditedAggregates	3	16
RelateObjects	13	Parent	Nuclei	3	1	EditedAggregates	3	17
RelateObjects	13	Parent	Nuclei	3	1	EditedAggregates	3	18
RelateObjects	13	Parent	Nuclei	3	1	EditedAggregates	3	19
RelateObjects	13	Parent	Nuclei	3	1	EditedAggregates	3	20
RelateObjects	13	Parent	Nuclei	3	1	EditedAggregates	3	21
RelateObjects	13	Parent	Nuclei	3	1	EditedAggregates	3	22
RelateObjects	13	Parent	Nuclei	3	1	EditedAggregates	3	23
RelateObjects	13	Parent	Nuclei	3	1	EditedAggregates	3	24
RelateObjects	13	Parent	Nuclei	3	1	EditedAggregates	3	25
RelateObjects	13	Parent	Nuclei	3	1	EditedAggregates	3	26
RelateObjects	13	Parent	Nuclei	3	1	EditedAggregates	3	27
RelateObjects	13	Parent	Nuclei	3	1	EditedAggregates	3	28
RelateObjects	13	Parent	Nuclei	3	1	EditedAggregates	3	29
RelateObjects	13	Parent	Nuclei	3	1	EditedAggregates	3	30
RelateObjects	13	Parent	Nuclei	3	1	EditedAggregates	3	31
RelateObjects	13	Parent	Nuclei	3	1	EditedAggregates	3	32
RelateObjects	13	Parent	Nuclei	3	1	EditedAggregates	3	33
RelateObjects	13	Parent	Nuclei	3	1	EditedAggregates	3	34
RelateObjects	13	Parent	Nuclei	3	1	EditedAggregates	3	35
RelateObjects	13	Parent	Nuclei	3	1	EditedAggregates	3	36
RelateObjects	13	Parent	Nuclei	3	1	EditedAggregates	3	37
RelateObjects	13	Parent	Nuclei	3	1	EditedAggregates	3	38
RelateObjects	13	Parent	Nuclei	3	1	EditedAggregates	3	39
RelateObjects	13	Parent	Nuclei	3	1	EditedAggregates	3	40
RelateObjects	13	Parent	Nuclei	3	1	EditedAggregates	3	41
RelateObjects	13	Parent	Nuclei	3	1	EditedAggregates	3	42
RelateObjects	13	Parent	Nuclei	3	1	EditedAggregates	3	43
RelateObjects	13	Parent	Nuclei	3	1	EditedAggregates	3	44
RelateObjects	13	Parent	Nuclei	3	1	EditedAggregates	3	45
RelateObjects	13	Parent	Nuclei	3	1	EditedAggregates	3	46
RelateObjects	13	Parent	Nuclei	3	1	EditedAggregates	3	47
RelateObjects	13	Parent	Nuclei	3	1	EditedAggregates	3	48
RelateObjects	13	Parent	Nuclei	3	1	EditedAggregates	3	49
RelateObjects	13	Parent	Nuclei	3	1	EditedAggregates	3	50
RelateObjects	13	Parent	Nuclei	3	1	EditedAggregates	3	51
RelateObjects	13	Parent	Nuclei	3	1	EditedAggregates	3	52
RelateObjects	13	Parent	Nuclei	3	1	EditedAggregates	3	53
RelateObjects	13	Parent	Nuclei	3	1	EditedAggregates	3	54
RelateObjects	13	Parent	Nuclei	3	1	EditedAggregates	3	55
RelateObjects	13	Parent	Nuclei	3	1	EditedAggregates	3	56
RelateObjects	13	Parent	Nuclei	3	1	EditedAggregates	3	57
RelateObjects	13	Parent	Nuclei	3	1	EditedAggregates	3	58
RelateObjects	13	Parent	Nuclei	3	1	EditedAggregates	3	59
RelateObjects	13	Parent	Nuclei	3	1	EditedAggregates	3	60
RelateObjects	13	Parent	Nuclei	3	1	EditedAggregates	3	61
RelateObjects	13	Parent	Nuclei	3	1	EditedAggregates	3	62
RelateObjects	13	Parent	Nuclei	3	1	EditedAggregates	3	63
RelateObjects	13	Parent	Nuclei	3	1	EditedAggregates	3	64
RelateObjects	13	Parent	Nuclei	3	1	EditedAggregates	3	65
RelateObjects	13	Parent	Nuclei	3	1	EditedAggregates	3	66
RelateObjects	13	Parent	Nuclei	3	1	EditedAggregates	3	67
RelateObjects	13	Parent	Nuclei	3	1	EditedAggregates	3	68
RelateObjects	13	Parent	Nuclei	3	1	EditedAggregates	3	69
RelateObjects	13	Parent	Nuclei	3	1	EditedAggregates	3	70
RelateObjects	13	Parent	Nuclei	3	1	EditedAggregates	3	71
RelateObjects	13	Parent	Nuclei	3	1	EditedAggregates	3	72
RelateObjects	13	Parent	Nuclei	3	1	EditedAggregates	3	73
RelateObjects	13	Parent	Nuclei	3	1	EditedAggregates	3	74
RelateObjects	13	Parent	Nuclei	3	1	EditedAggregates	3	75
RelateObjects	13	Parent	Nuclei	3	1	EditedAggregates	3	76
RelateObjects	13	Parent	Nuclei	3	1	EditedAggregates	3	77
RelateObjects	13	Parent	Nuclei	3	1	EditedAggregates	3	78
RelateObjects	13	Parent	Nuclei	3	1	EditedAggregates	3	79
RelateObjects	13	Parent	Nuclei	3	1	EditedAggregates	3	80
RelateObjects	13	Parent	Nuclei	3	1	EditedAggregates	3	81
RelateObjects	13	Parent	Nuclei	3	1	EditedAggregates	3	82
RelateObjects	13	Parent	Nuclei	3	1	EditedAggregates	3	83
RelateObjects	13	Parent	Nuclei	3	1	EditedAggregates	3	84
RelateObjects	13	Parent	Nuclei	3	1	EditedAggregates	3	85
RelateObjects	13	Parent	Nuclei	3	1	EditedAggregates	3	86
RelateObjects	13	Parent	Nuclei	3	1	EditedAggregates	3	87
RelateObjects	13	Parent	Nuclei	3	1	EditedAggregates	3	88
RelateObjects	13	Parent	Nuclei	3	1	EditedAggregates	3	89
RelateObjects	13	Parent	Nuclei	3	1	EditedAggregates	3	90
RelateObjects	13	Parent	Nuclei	3	1	EditedAggregates	3	91
RelateObjects	13	Parent	Nuclei	3	1	EditedAggregates	3	92
RelateObjects	13	Parent	Nuclei	3	1	EditedAggregates	3	93
RelateObjects	13	Parent	Nuclei	3	1	EditedAggregates	3	94
RelateObjects	13	Parent	Nuclei	3	1	EditedAggregates	3	95
RelateObjects	13	Parent	Nuclei	3	1	EditedAggregates	3	96
RelateObjects	13	Parent	Nuclei	3	1	EditedAggregates	3	97
RelateObjects	13	Parent	Nuclei	3	1	EditedAggregates	3	98
RelateObjects	13	Parent	Nuclei	3	1	EditedAggregates	3	99
RelateObjects	13	Parent	Nuclei	3	1	EditedAggregates	3	100
RelateObjects	13	Parent	Nuclei	3	1	EditedAggregates	3	101
RelateObjects	13	Parent	Nuclei	3	1	EditedAggregates	3	102
RelateObjects	13	Parent	Nuclei	3	1	EditedAggregates	3	103
RelateObjects	13	Parent	Nuclei	3	1	EditedAggregates	3	104
RelateObjects	13	Parent	Nuclei	3	1	EditedAggregates	3	105
RelateObjects	13	Parent	Nuclei	3	1	EditedAggregates	3	106
RelateObjects	13	Parent	Nuclei	3	1	EditedAggregates	3	107
RelateObjects	13	Parent	Nuclei	3	1	EditedAggregates	3	108
RelateObjects	13	Parent	Nuclei	3	1	EditedAggregates	3	109
RelateObjects	13	Parent	Nuclei	3	1	EditedAggregates	3	110
RelateObjects	13	Parent	Nuclei	3	1	EditedAggregates	3	111
RelateObjects	13	Parent	Nuclei	3	1	EditedAggregates	3	112
RelateObjects	13	Parent	Nuclei	3	1	EditedAggregates	3	113
RelateObjects	13	Parent	Nuclei	3	1	EditedAggregates	3	114
RelateObjects	13	Parent	Nuclei	3	1	EditedAggregates	3	115
RelateObjects	13	Parent	Nuclei	3	1	EditedAggregates	3	116
RelateObjects	13	Parent	Nuclei	3	1	EditedAggregates	3	117
RelateObjects	13	Parent	Nuclei	3	1	EditedAggregates	3	118
RelateObjects	13	Parent	Nuclei	3	1	EditedAggregates	3	119
RelateObjects	13	Parent	Nuclei	3	1	EditedAggregates	3	120
RelateObjects	13	Parent	Nuclei	3	1	EditedAggregates	3	121
RelateObjects	13	Parent	Nuclei	3	1	EditedAggregates	3	122
RelateObjects	13	Parent	Nuclei	3	1	EditedAggregates	3	123
RelateObjects	13	Parent	Nuclei	3	1	EditedAggregates	3	124
RelateObjects	13	Parent	Nuclei	3	2	EditedAggregates	3	125
RelateObjects	13	Parent	Nuclei	3	2	EditedAggregates	3	126
RelateObjects	13	Parent	Nuclei	3	2	EditedAggregates	3	127
RelateObjects	13	Parent	Nuclei	3	2	EditedAggregates	3	128
RelateObjects	13	Parent	Nuclei	3	2	EditedAggregates	3	129
RelateObjects	13	Parent	Nuclei	3	2	EditedAggregates	3	130
RelateObjects	13	Parent	Nuclei	3	2	EditedAggregates	3	131
RelateObjects	13	Parent	Nuclei	3	2	EditedAggregates	3	132
RelateObjects	13	Parent	Nuclei	3	2	EditedAggregates	3	133
RelateObjects	13	Parent	Nuclei	3	2	EditedAggregates	3	134
RelateObjects	13	Parent	Nuclei	3	2	EditedAggregates	3	135
RelateObjects	13	Parent	Nuclei	3	2	EditedAggregates	3	136
RelateObjects	13	Parent	Nuclei	3	2	EditedAggregates	3	137
RelateObjects	13	Parent	Nuclei	3	2	EditedAggregates	3	138
RelateObjects	13	Parent	Nuclei	3	2	EditedAggregates	3	139
RelateObjects	13	Parent	Nuclei	3	2	EditedAggregates	3	140
RelateObjects	13	Parent	Nuclei	3	2	EditedAggregates	3	141
RelateObjects	13	Parent	Nuclei	3	2	EditedAggregates	3	142
RelateObjects	13	Parent	Nuclei	3	2	EditedAggregates	3	143
RelateObjects	13	Parent	Nuclei	3	2	EditedAggregates	3	144
RelateObjects	13	Parent	Nuclei	3	2	EditedAggregates	3	145
RelateObjects	13	Parent	Nuclei	3	2	EditedAggregates	3	146
RelateObjects	13	Parent	Nuclei	3	2	EditedAggregates	3	147
RelateObjects	13	Parent	Nuclei	3	2	EditedAggregates	3	148
RelateObjects	13	Parent	Nuclei	3	2	EditedAggregates	3	149
RelateObjects	13	Parent	Nuclei	3	2	EditedAggregates	3	150
RelateObjects	13	Parent	Nuclei	3	2	EditedAggregates	3	151
RelateObjects	13	Parent	Nuclei	3	2	EditedAggregates	3	152
RelateObjects	13	Parent	Nuclei	3	2	EditedAggregates	3	153
RelateObjects	13	Parent	Nuclei	3	2	EditedAggregates	3	154
RelateObjects	13	Parent	Nuclei	3	2	EditedAggregates	3	155
RelateObjects	13	Parent	Nuclei	3	2	EditedAggregates	3	156
RelateObjects	13	Parent	Nuclei	3	2	EditedAggregates	3	157
RelateObjects	13	Parent	Nuclei	3	2	EditedAggregates	3	158
RelateObjects	13	Parent	Nuclei	3	2	EditedAggregates	3	159
RelateObjects	13	Parent	Nuclei	3	2	EditedAggregates	3	160
RelateObjects	13	Parent	Nuclei	3	2	EditedAggregates	3	161
RelateObjects	13	Parent	Nuclei	3	2	EditedAggregates	3	162
RelateObjects	13	Parent	Nuclei	3	2	EditedAggregates	3	163
RelateObjects	13	Parent	Nuclei	3	2	EditedAggregates	3	164
RelateObjects	13	Parent	Nuclei	3	2	EditedAggregates	3	165
RelateObjects	13	Parent	Nuclei	3	2	EditedAggregates	3	166
RelateObjects	13	Parent	Nuclei	3	2	EditedAggregates	3	167
RelateObjects	13	Parent	Nuclei	3	2	EditedAggregates	3	168
RelateObjects	13	Parent	Nuclei	3	2	EditedAggregates	3	169
RelateObjects	13	Parent	Nuclei	3	2	EditedAggregates	3	170
RelateObjects	13	Parent	Nuclei	3	2	EditedAggregates	3	171
RelateObjects	13	Parent	Nuclei	3	2	EditedAggregates	3	172
RelateObjects	13	Parent	Nuclei	3	2	EditedAggregates	3	173
RelateObjects	13	Parent	Nuclei	3	2	EditedAggregates	3	174
RelateObjects	13	Parent	Nuclei	3	2	EditedAggregates	3	175
RelateObjects	13	Parent	Nuclei	3	2	EditedAggregates	3	176
RelateObjects	13	Parent	Nuclei	3	2	EditedAggregates	3	177
RelateObjects	13	Parent	Nuclei	3	2	EditedAggregates	3	178
RelateObjects	13	Parent	Nuclei	3	2	EditedAggregates	3	179
RelateObjects	13	Parent	Nuclei	3	2	EditedAggregates	3	180
RelateObjects	13	Parent	Nuclei	3	2	EditedAggregates	3	181
RelateObjects	13	Parent	Nuclei	3	2	EditedAggregates	3	182
RelateObjects	13	Parent	Nuclei	3	2	EditedAggregates	3	183
RelateObjects	13	Parent	Nuclei	3	2	EditedAggregates	3	184
RelateObjects	13	Parent	Nuclei	3	2	EditedAggregates	3	185
RelateObjects	13	Parent	Nuclei	3	2	EditedAggregates	3	186
RelateObjects	13	Parent	Nuclei	3	2	EditedAggregates	3	187
RelateObjects	13	Parent	Nuclei	3	2	EditedAggregates	3	188
RelateObjects	13	Parent	Nuclei	3	2	EditedAggregates	3	189
RelateObjects	13	Parent	Nuclei	3	2	EditedAggregates	3	190
RelateObjects	13	Parent	Nuclei	3	2	EditedAggregates	3	191
RelateObjects	13	Parent	Nuclei	3	2	EditedAggregates	3	192
RelateObjects	13	Parent	Nuclei	3	2	EditedAggregates	3	193
RelateObjects	13	Parent	Nuclei	3	2	EditedAggregates	3	194
RelateObjects	13	Parent	Nuclei	3	2	EditedAggregates	3	195
RelateObjects	13	Parent	Nuclei	3	2	EditedAggregates	3	196
RelateObjects	13	Parent	Nuclei	3	2	EditedAggregates	3	197
RelateObjects	13	Parent	Nuclei	3	2	EditedAggregates	3	198
RelateObjects	13	Parent	Nuclei	3	2	EditedAggregates	3	199
RelateObjects	13	Parent	Nuclei	3	2	EditedAggregates	3	200
RelateObjects	13	Parent	Nuclei	3	2	EditedAggregates	3	201
RelateObjects	13	Parent	Nuclei	3	2	EditedAggregates	3	202
RelateObjects	13	Parent	Nuclei	3	2	EditedAggregates	3	203
RelateObjects	13	Parent	Nuclei	3	2	EditedAggregates	3	204
RelateObjects	13	Parent	Nuclei	3	2	EditedAggregates	3	205
RelateObjects	13	Parent	Nuclei	3	2	EditedAggregates	3	206
RelateObjects	13	Parent	Nuclei	3	2	EditedAggregates	3	207
RelateObjects	13	Parent	Nuclei	3	2	EditedAggregates	3	208
RelateObjects	13	Parent	Nuclei	3	2	EditedAggregates	3	209
RelateObjects	13	Parent	Nuclei	3	2	EditedAggregates	3	210
RelateObjects	13	Parent	Nuclei	3	2	EditedAggregates	3	211
RelateObjects	13	Parent	Nuclei	3	3	EditedAggregates	3	212
RelateObjects	13	Parent	Nuclei	3	3	EditedAggregates	3	213
RelateObjects	13	Parent	Nuclei	3	3	EditedAggregates	3	214
RelateObjects	13	Parent	Nuclei	3	3	EditedAggregates	3	215
RelateObjects	13	Parent	Nuclei	3	3	EditedAggregates	3	216
RelateObjects	13	Parent	Nuclei	3	3	EditedAggregates	3	217
RelateObjects	13	Parent	Nuclei	3	3	EditedAggregates	3	218
RelateObjects	13	Parent	Nuclei	3	3	EditedAggregates	3	219
RelateObjects	13	Parent	Nuclei	3	3	EditedAggregates	3	220
RelateObjects	13	Parent	Nuclei	3	3	EditedAggregates	3	221
RelateObjects	13	Parent	Nuclei	3	3	EditedAggregates	3	222
RelateObjects	13	Parent	Nuclei	3	3	EditedAggregates	3	223
RelateObjects	13	Parent	Nuclei	3	3	EditedAggregates	3	224
RelateObjects	13	Parent	Nuclei	3	3	EditedAggregates	3	225
RelateObjects	13	Parent	Nuclei	3	3	EditedAggregates	3	226
RelateObjects	13	Parent	Nuclei	3	3	EditedAggregates	3	227
RelateObjects	13	Parent	Nuclei	3	3	EditedAggregates	3	228
RelateObjects	13	Parent	Nuclei	3	3	EditedAggregates	3	229
RelateObjects	13	Parent	Nuclei	3	3	EditedAggregates	3	230
RelateObjects	13	Parent	Nuclei	3	3	EditedAggregates	3	231
RelateObjects	13	Parent	Nuclei	3	3	EditedAggregates	3	232
RelateObjects	13	Parent	Nuclei	3	3	EditedAggregates	3	233
RelateObjects	13	Parent	Nuclei	3	3	EditedAggregates	3	234
RelateObjects	13	Parent	Nuclei	3	3	EditedAggregates	3	235
RelateObjects	13	Parent	Nuclei	3	3	EditedAggregates	3	236
RelateObjects	13	Parent	Nuclei	3	3	EditedAggregates	3	237
RelateObjects	13	Parent	Nuclei	3	3	EditedAggregates	3	238
RelateObjects	13	Parent	Nuclei	3	3	EditedAggregates	3	239
RelateObjects	13	Parent	Nuclei	3	3	EditedAggregates	3	240
RelateObjects	13	Parent	Nuclei	3	3	EditedAggregates	3	241
RelateObjects	13	Parent	Nuclei	3	3	EditedAggregates	3	242
RelateObjects	13	Parent	Nuclei	3	3	EditedAggregates	3	243
RelateObjects	13	Parent	Nuclei	3	3	EditedAggregates	3	244
RelateObjects	13	Parent	Nuclei	3	3	EditedAggregates	3	245
RelateObjects	13	Parent	Nuclei	3	3	EditedAggregates	3	246
RelateObjects	13	Parent	Nuclei	3	3	EditedAggregates	3	247
RelateObjects	13	Parent	Nuclei	3	3	EditedAggregates	3	248
RelateObjects	13	Parent	Nuclei	3	3	EditedAggregates	3	249
RelateObjects	13	Parent	Nuclei	3	3	EditedAggregates	3	250
RelateObjects	13	Parent	Nuclei	3	3	EditedAggregates	3	251
RelateObjects	13	Parent	Nuclei	3	3	EditedAggregates	3	252
RelateObjects	13	Parent	Nuclei	3	3	EditedAggregates	3	253
RelateObjects	13	Parent	Nuclei	3	3	EditedAggregates	3	254
RelateObjects	13	Parent	Nuclei	3	3	EditedAggregates	3	255
RelateObjects	13	Parent	Nuclei	3	3	EditedAggregates	3	256
RelateObjects	13	Parent	Nuclei	3	3	EditedAggregates	3	257
RelateObjects	13	Parent	Nuclei	3	3	EditedAggregates	3	258
RelateObjects	13	Parent	Nuclei	3	3	EditedAggregates	3	259
RelateObjects	13	Parent	Nuclei	3	3	EditedAggregates	3	260
RelateObjects	13	Parent	Nuclei	3	3	EditedAggregates	3	261
RelateObjects	13	Parent	Nuclei	3	3	EditedAggregates	3	262
RelateObjects	13	Parent	Nuclei	3	3	EditedAggregates	3	263
RelateObjects	13	Parent	Nuclei	3	3	EditedAggregates	3	264
RelateObjects	13	Parent	Nuclei	3	3	EditedAggregates	3	265
RelateObjects	13	Parent	Nuclei	3	3	EditedAggregates	3	266
RelateObjects	13	Parent	Nuclei	3	3	EditedAggregates	3	267
RelateObjects	13	Parent	Nuclei	3	3	EditedAggregates	3	268
RelateObjects	13	Parent	Nuclei	3	3	EditedAggregates	3	269
RelateObjects	13	Parent	Nuclei	3	3	EditedAggregates	3	270
RelateObjects	13	Parent	Nuclei	3	3	EditedAggregates	3	271
RelateObjects	13	Parent	Nuclei	3	3	EditedAggregates	3	272
RelateObjects	13	Parent	Nuclei	3	3	EditedAggregates	3	273
RelateObjects	13	Parent	Nuclei	3	3	EditedAggregates	3	274
RelateObjects	13	Parent	Nuclei	3	3	EditedAggregates	3	275
RelateObjects	13	Parent	Nuclei	3	3	EditedAggregates	3	276
RelateObjects	13	Parent	Nuclei	3	3	EditedAggregates	3	277
RelateObjects	13	Parent	Nuclei	3	3	EditedAggregates	3	278
RelateObjects	13	Parent	Nuclei	3	3	EditedAggregates	3	279
RelateObjects	13	Parent	Nuclei	3	3	EditedAggregates	3	280
RelateObjects	13	Parent	Nuclei	3	3	EditedAggregates	3	281
RelateObjects	13	Parent	Nuclei	3	3	EditedAggregates	3	282
RelateObjects	13	Parent	Nuclei	3	3	EditedAggregates	3	283
RelateObjects	13	Parent	Nuclei	3	3	EditedAggregates	3	284
RelateObjects	13	Parent	Nuclei	3	3	EditedAggregates	3	285
RelateObjects	13	Parent	Nuclei	3	3	EditedAggregates	3	286
RelateObjects	13	Parent	Nuclei	3	3	EditedAggregates	3	287
RelateObjects	13	Parent	Nuclei	3	3	EditedAggregates	3	288
RelateObjects	13	Parent	Nuclei	3	3	EditedAggregates	3	289
RelateObjects	13	Parent	Nuclei	3	3	EditedAggregates	3	290
RelateObjects	13	Parent	Nuclei	3	3	EditedAggregates	3	291
RelateObjects	13	Parent	Nuclei	3	3	EditedAggregates	3	292
RelateObjects	13	Parent	Nuclei	3	3	EditedAggregates	3	293
RelateObjects	13	Parent	Nuclei	3	3	EditedAggregates	3	294
RelateObjects	13	Parent	Nuclei	3	3	EditedAggregates	3	295
RelateObjects	13	Parent	Nuclei	3	3	EditedAggregates	3	296
RelateObjects	13	Parent	Nuclei	3	3	EditedAggregates	3	297
RelateObjects	13	Parent	Nuclei	3	3	EditedAggregates	3	298
RelateObjects	13	Parent	Nuclei	3	3	EditedAggregates	3	299
RelateObjects	13	Parent	Nuclei	3	3	EditedAggregates	3	300
RelateObjects	13	Parent	Nuclei	3	3	EditedAggregates	3	301
RelateObjects	13	Parent	Nuclei	3	3	EditedAggregates	3	302
RelateObjects	13	Parent	Nuclei	3	3	EditedAggregates	3	303
RelateObjects	13	Parent	Nuclei	3	3	EditedAggregates	3	304
RelateObjects	13	Parent	Nuclei	3	3	EditedAggregates	3	305
RelateObjects	13	Parent	Nuclei	3	3	EditedAggregates	3	306
RelateObjects	13	Parent	Nuclei	3	3	EditedAggregates	3	307
RelateObjects	13	Parent	Nuclei	3	3	EditedAggregates	3	308
RelateObjects	13	Parent	Nuclei	3	3	EditedAggregates	3	309
RelateObjects	13	Parent	Nuclei	3	3	EditedAggregates	3	310
RelateObjects	13	Parent	Nuclei	3	3	EditedAggregates	3	311
RelateObjects	13	Parent	Nuclei	3	3	EditedAggregates	3	312
RelateObjects	13	Parent	Nuclei	3	3	EditedAggregates	3	313
RelateObjects	13	Parent	Nuclei	3	3	EditedAggregates	3	314
RelateObjects	13	Parent	Nuclei	3	3	EditedAggregates	3	315
RelateObjects	13	Parent	Nuclei	3	1	EditedAggregates	3	316
RelateObjects	13	Parent	Nuclei	3	1	EditedAggregates	3	317
RelateObjects	13	Parent	Nuclei	3	3	EditedAggregates	3	318
RelateObjects	13	Child	EditedAggregates	3	1	Nuclei	3	1
RelateObjects	13	Child	EditedAggregates	3	2	Nuclei	3	1
RelateObjects	13	Child	EditedAggregates	3	3	Nuclei	3	1
RelateObjects	13	Child	EditedAggregates	3	4	Nuclei	3	1
RelateObjects	13	Child	EditedAggregates	3	5	Nuclei	3	1
RelateObjects	13	Child	EditedAggregates	3	6	Nuclei	3	1
RelateObjects	13	Child	EditedAggregates	3	7	Nuclei	3	1
RelateObjects	13	Child	EditedAggregates	3	8	Nuclei	3	1
RelateObjects	13	Child	EditedAggregates	3	9	Nuclei	3	1
RelateObjects	13	Child	EditedAggregates	3	10	Nuclei	3	1
RelateObjects	13	Child	EditedAggregates	3	11	Nuclei	3	1
RelateObjects	13	Child	EditedAggregates	3	12	Nuclei	3	1
RelateObjects	13	Child	EditedAggregates	3	13	Nuclei	3	1
RelateObjects	13	Child	EditedAggregates	3	14	Nuclei	3	1
RelateObjects	13	Child	EditedAggregates	3	15	Nuclei	3	1
RelateObjects	13	Child	EditedAggregates	3	16	Nuclei	3	1
RelateObjects	13	Child	EditedAggregates	3	17	Nuclei	3	1
RelateObjects	13	Child	EditedAggregates	3	18	Nuclei	3	1
RelateObjects	13	Child	EditedAggregates	3	19	Nuclei	3	1
RelateObjects	13	Child	EditedAggregates	3	20	Nuclei	3	1
RelateObjects	13	Child	EditedAggregates	3	21	Nuclei	3	1
RelateObjects	13	Child	EditedAggregates	3	22	Nuclei	3	1
RelateObjects	13	Child	EditedAggregates	3	23	Nuclei	3	1
RelateObjects	13	Child	EditedAggregates	3	24	Nuclei	3	1
RelateObjects	13	Child	EditedAggregates	3	25	Nuclei	3	1
RelateObjects	13	Child	EditedAggregates	3	26	Nuclei	3	1
RelateObjects	13	Child	EditedAggregates	3	27	Nuclei	3	1
RelateObjects	13	Child	EditedAggregates	3	28	Nuclei	3	1
RelateObjects	13	Child	EditedAggregates	3	29	Nuclei	3	1
RelateObjects	13	Child	EditedAggregates	3	30	Nuclei	3	1
RelateObjects	13	Child	EditedAggregates	3	31	Nuclei	3	1
RelateObjects	13	Child	EditedAggregates	3	32	Nuclei	3	1
RelateObjects	13	Child	EditedAggregates	3	33	Nuclei	3	1
RelateObjects	13	Child	EditedAggregates	3	34	Nuclei	3	1
RelateObjects	13	Child	EditedAggregates	3	35	Nuclei	3	1
RelateObjects	13	Child	EditedAggregates	3	36	Nuclei	3	1
RelateObjects	13	Child	EditedAggregates	3	37	Nuclei	3	1
RelateObjects	13	Child	EditedAggregates	3	38	Nuclei	3	1
RelateObjects	13	Child	EditedAggregates	3	39	Nuclei	3	1
RelateObjects	13	Child	EditedAggregates	3	40	Nuclei	3	1
RelateObjects	13	Child	EditedAggregates	3	41	Nuclei	3	1
RelateObjects	13	Child	EditedAggregates	3	42	Nuclei	3	1
RelateObjects	13	Child	EditedAggregates	3	43	Nuclei	3	1
RelateObjects	13	Child	EditedAggregates	3	44	Nuclei	3	1
RelateObjects	13	Child	EditedAggregates	3	45	Nuclei	3	1
RelateObjects	13	Child	EditedAggregates	3	46	Nuclei	3	1
RelateObjects	13	Child	EditedAggregates	3	47	Nuclei	3	1
RelateObjects	13	Child	EditedAggregates	3	48	Nuclei	3	1
RelateObjects	13	Child	EditedAggregates	3	49	Nuclei	3	1
RelateObjects	13	Child	EditedAggregates	3	50	Nuclei	3	1
RelateObjects	13	Child	EditedAggregates	3	51	Nuclei	3	1
RelateObjects	13	Child	EditedAggregates	3	52	Nuclei	3	1
RelateObjects	13	Child	EditedAggregates	3	53	Nuclei	3	1
RelateObjects	13	Child	EditedAggregates	3	54	Nuclei	3	1
RelateObjects	13	Child	EditedAggregates	3	55	Nuclei	3	1
RelateObjects	13	Child	EditedAggregates	3	56	Nuclei	3	1
RelateObjects	13	Child	EditedAggregates	3	57	Nuclei	3	1
RelateObjects	13	Child	EditedAggregates	3	58	Nuclei	3	1
RelateObjects	13	Child	EditedAggregates	3	59	Nuclei	3	1
RelateObjects	13	Child	EditedAggregates	3	60	Nuclei	3	1
RelateObjects	13	Child	EditedAggregates	3	61	Nuclei	3	1
RelateObjects	13	Child	EditedAggregates	3	62	Nuclei	3	1
RelateObjects	13	Child	EditedAggregates	3	63	Nuclei	3	1
RelateObjects	13	Child	EditedAggregates	3	64	Nuclei	3	1
RelateObjects	13	Child	EditedAggregates	3	65	Nuclei	3	1
RelateObjects	13	Child	EditedAggregates	3	66	Nuclei	3	1
RelateObjects	13	Child	EditedAggregates	3	67	Nuclei	3	1
RelateObjects	13	Child	EditedAggregates	3	68	Nuclei	3	1
RelateObjects	13	Child	EditedAggregates	3	69	Nuclei	3	1
RelateObjects	13	Child	EditedAggregates	3	70	Nuclei	3	1
RelateObjects	13	Child	EditedAggregates	3	71	Nuclei	3	1
RelateObjects	13	Child	EditedAggregates	3	72	Nuclei	3	1
RelateObjects	13	Child	EditedAggregates	3	73	Nuclei	3	1
RelateObjects	13	Child	EditedAggregates	3	74	Nuclei	3	1
RelateObjects	13	Child	EditedAggregates	3	75	Nuclei	3	1
RelateObjects	13	Child	EditedAggregates	3	76	Nuclei	3	1
RelateObjects	13	Child	EditedAggregates	3	77	Nuclei	3	1
RelateObjects	13	Child	EditedAggregates	3	78	Nuclei	3	1
RelateObjects	13	Child	EditedAggregates	3	79	Nuclei	3	1
RelateObjects	13	Child	EditedAggregates	3	80	Nuclei	3	1
RelateObjects	13	Child	EditedAggregates	3	81	Nuclei	3	1
RelateObjects	13	Child	EditedAggregates	3	82	Nuclei	3	1
RelateObjects	13	Child	EditedAggregates	3	83	Nuclei	3	1
RelateObjects	13	Child	EditedAggregates	3	84	Nuclei	3	1
RelateObjects	13	Child	EditedAggregates	3	85	Nuclei	3	1
RelateObjects	13	Child	EditedAggregates	3	86	Nuclei	3	1
RelateObjects	13	Child	EditedAggregates	3	87	Nuclei	3	1
RelateObjects	13	Child	EditedAggregates	3	88	Nuclei	3	1
RelateObjects	13	Child	EditedAggregates	3	89	Nuclei	3	1
RelateObjects	13	Child	EditedAggregates	3	90	Nuclei	3	1
RelateObjects	13	Child	EditedAggregates	3	91	Nuclei	3	1
RelateObjects	13	Child	EditedAggregates	3	92	Nuclei	3	1
RelateObjects	13	Child	EditedAggregates	3	93	Nuclei	3	1
RelateObjects	13	Child	EditedAggregates	3	94	Nuclei	3	1
RelateObjects	13	Child	EditedAggregates	3	95	Nuclei	3	1
RelateObjects	13	Child	EditedAggregates	3	96	Nuclei	3	1
RelateObjects	13	Child	EditedAggregates	3	97	Nuclei	3	1
RelateObjects	13	Child	EditedAggregates	3	98	Nuclei	3	1
RelateObjects	13	Child	EditedAggregates	3	99	Nuclei	3	1
RelateObjects	13	Child	EditedAggregates	3	100	Nuclei	3	1
RelateObjects	13	Child	EditedAggregates	3	101	Nuclei	3	1
RelateObjects	13	Child	EditedAggregates	3	102	Nuclei	3	1
RelateObjects	13	Child	EditedAggregates	3	103	Nuclei	3	1
RelateObjects	13	Child	EditedAggregates	3	104	Nuclei	3	1
RelateObjects	13	Child	EditedAggregates	3	105	Nuclei	3	1
RelateObjects	13	Child	EditedAggregates	3	106	Nuclei	3	1
RelateObjects	13	Child	EditedAggregates	3	107	Nuclei	3	1
RelateObjects	13	Child	EditedAggregates	3	108	Nuclei	3	1
RelateObjects	13	Child	EditedAggregates	3	109	Nuclei	3	1
RelateObjects	13	Child	EditedAggregates	3	110	Nuclei	3	1
RelateObjects	13	Child	EditedAggregates	3	111	Nuclei	3	1
RelateObjects	13	Child	EditedAggregates	3	112	Nuclei	3	1
RelateObjects	13	Child	EditedAggregates	3	113	Nuclei	3	1
RelateObjects	13	Child	EditedAggregates	3	114	Nuclei	3	1
RelateObjects	13	Child	EditedAggregates	3	115	Nuclei	3	1
RelateObjects	13	Child	EditedAggregates	3	116	Nuclei	3	1
RelateObjects	13	Child	EditedAggregates	3	117	Nuclei	3	1
RelateObjects	13	Child	EditedAggregates	3	118	Nuclei	3	1
RelateObjects	13	Child	EditedAggregates	3	119	Nuclei	3	1
RelateObjects	13	Child	EditedAggregates	3	120	Nuclei	3	1
RelateObjects	13	Child	EditedAggregates	3	121	Nuclei	3	1
RelateObjects	13	Child	EditedAggregates	3	122	Nuclei	3	1
RelateObjects	13	Child	EditedAggregates	3	123	Nuclei	3	1
RelateObjects	13	Child	EditedAggregates	3	124	Nuclei	3	1
RelateObjects	13	Child	EditedAggregates	3	125	Nuclei	3	2
RelateObjects	13	Child	EditedAggregates	3	126	Nuclei	3	2
RelateObjects	13	Child	EditedAggregates	3	127	Nuclei	3	2
RelateObjects	13	Child	EditedAggregates	3	128	Nuclei	3	2
RelateObjects	13	Child	EditedAggregates	3	129	Nuclei	3	2
RelateObjects	13	Child	EditedAggregates	3	130	Nuclei	3	2
RelateObjects	13	Child	EditedAggregates	3	131	Nuclei	3	2
RelateObjects	13	Child	EditedAggregates	3	132	Nuclei	3	2
RelateObjects	13	Child	EditedAggregates	3	133	Nuclei	3	2
RelateObjects	13	Child	EditedAggregates	3	134	Nuclei	3	2
RelateObjects	13	Child	EditedAggregates	3	135	Nuclei	3	2
RelateObjects	13	Child	EditedAggregates	3	136	Nuclei	3	2
RelateObjects	13	Child	EditedAggregates	3	137	Nuclei	3	2
RelateObjects	13	Child	EditedAggregates	3	138	Nuclei	3	2
RelateObjects	13	Child	EditedAggregates	3	139	Nuclei	3	2
RelateObjects	13	Child	EditedAggregates	3	140	Nuclei	3	2
RelateObjects	13	Child	EditedAggregates	3	141	Nuclei	3	2
RelateObjects	13	Child	EditedAggregates	3	142	Nuclei	3	2
RelateObjects	13	Child	EditedAggregates	3	143	Nuclei	3	2
RelateObjects	13	Child	EditedAggregates	3	144	Nuclei	3	2
RelateObjects	13	Child	EditedAggregates	3	145	Nuclei	3	2
RelateObjects	13	Child	EditedAggregates	3	146	Nuclei	3	2
RelateObjects	13	Child	EditedAggregates	3	147	Nuclei	3	2
RelateObjects	13	Child	EditedAggregates	3	148	Nuclei	3	2
RelateObjects	13	Child	EditedAggregates	3	149	Nuclei	3	2
RelateObjects	13	Child	EditedAggregates	3	150	Nuclei	3	2
RelateObjects	13	Child	EditedAggregates	3	151	Nuclei	3	2
RelateObjects	13	Child	EditedAggregates	3	152	Nuclei	3	2
RelateObjects	13	Child	EditedAggregates	3	153	Nuclei	3	2
RelateObjects	13	Child	EditedAggregates	3	154	Nuclei	3	2
RelateObjects	13	Child	EditedAggregates	3	155	Nuclei	3	2
RelateObjects	13	Child	EditedAggregates	3	156	Nuclei	3	2
RelateObjects	13	Child	EditedAggregates	3	157	Nuclei	3	2
RelateObjects	13	Child	EditedAggregates	3	158	Nuclei	3	2
RelateObjects	13	Child	EditedAggregates	3	159	Nuclei	3	2
RelateObjects	13	Child	EditedAggregates	3	160	Nuclei	3	2
RelateObjects	13	Child	EditedAggregates	3	161	Nuclei	3	2
RelateObjects	13	Child	EditedAggregates	3	162	Nuclei	3	2
RelateObjects	13	Child	EditedAggregates	3	163	Nuclei	3	2
RelateObjects	13	Child	EditedAggregates	3	164	Nuclei	3	2
RelateObjects	13	Child	EditedAggregates	3	165	Nuclei	3	2
RelateObjects	13	Child	EditedAggregates	3	166	Nuclei	3	2
RelateObjects	13	Child	EditedAggregates	3	167	Nuclei	3	2
RelateObjects	13	Child	EditedAggregates	3	168	Nuclei	3	2
RelateObjects	13	Child	EditedAggregates	3	169	Nuclei	3	2
RelateObjects	13	Child	EditedAggregates	3	170	Nuclei	3	2
RelateObjects	13	Child	EditedAggregates	3	171	Nuclei	3	2
RelateObjects	13	Child	EditedAggregates	3	172	Nuclei	3	2
RelateObjects	13	Child	EditedAggregates	3	173	Nuclei	3	2
RelateObjects	13	Child	EditedAggregates	3	174	Nuclei	3	2
RelateObjects	13	Child	EditedAggregates	3	175	Nuclei	3	2
RelateObjects	13	Child	EditedAggregates	3	176	Nuclei	3	2
RelateObjects	13	Child	EditedAggregates	3	177	Nuclei	3	2
RelateObjects	13	Child	EditedAggregates	3	178	Nuclei	3	2
RelateObjects	13	Child	EditedAggregates	3	179	Nuclei	3	2
RelateObjects	13	Child	EditedAggregates	3	180	Nuclei	3	2
RelateObjects	13	Child	EditedAggregates	3	181	Nuclei	3	2
RelateObjects	13	Child	EditedAggregates	3	182	Nuclei	3	2
RelateObjects	13	Child	EditedAggregates	3	183	Nuclei	3	2
RelateObjects	13	Child	EditedAggregates	3	184	Nuclei	3	2
RelateObjects	13	Child	EditedAggregates	3	185	Nuclei	3	2
RelateObjects	13	Child	EditedAggregates	3	186	Nuclei	3	2
RelateObjects	13	Child	EditedAggregates	3	187	Nuclei	3	2
RelateObjects	13	Child	EditedAggregates	3	188	Nuclei	3	2
RelateObjects	13	Child	EditedAggregates	3	189	Nuclei	3	2
RelateObjects	13	Child	EditedAggregates	3	190	Nuclei	3	2
RelateObjects	13	Child	EditedAggregates	3	191	Nuclei	3	2
RelateObjects	13	Child	EditedAggregates	3	192	Nuclei	3	2
RelateObjects	13	Child	EditedAggregates	3	193	Nuclei	3	2
RelateObjects	13	Child	EditedAggregates	3	194	Nuclei	3	2
RelateObjects	13	Child	EditedAggregates	3	195	Nuclei	3	2
RelateObjects	13	Child	EditedAggregates	3	196	Nuclei	3	2
RelateObjects	13	Child	EditedAggregates	3	197	Nuclei	3	2
RelateObjects	13	Child	EditedAggregates	3	198	Nuclei	3	2
RelateObjects	13	Child	EditedAggregates	3	199	Nuclei	3	2
RelateObjects	13	Child	EditedAggregates	3	200	Nuclei	3	2
RelateObjects	13	Child	EditedAggregates	3	201	Nuclei	3	2
RelateObjects	13	Child	EditedAggregates	3	202	Nuclei	3	2
RelateObjects	13	Child	EditedAggregates	3	203	Nuclei	3	2
RelateObjects	13	Child	EditedAggregates	3	204	Nuclei	3	2
RelateObjects	13	Child	EditedAggregates	3	205	Nuclei	3	2
RelateObjects	13	Child	EditedAggregates	3	206	Nuclei	3	2
RelateObjects	13	Child	EditedAggregates	3	207	Nuclei	3	2
RelateObjects	13	Child	EditedAggregates	3	208	Nuclei	3	2
RelateObjects	13	Child	EditedAggregates	3	209	Nuclei	3	2
RelateObjects	13	Child	EditedAggregates	3	210	Nuclei	3	2
RelateObjects	13	Child	EditedAggregates	3	211	Nuclei	3	2
RelateObjects	13	Child	EditedAggregates	3	212	Nuclei	3	3
RelateObjects	13	Child	EditedAggregates	3	213	Nuclei	3	3
RelateObjects	13	Child	EditedAggregates	3	214	Nuclei	3	3
RelateObjects	13	Child	EditedAggregates	3	215	Nuclei	3	3
RelateObjects	13	Child	EditedAggregates	3	216	Nuclei	3	3
RelateObjects	13	Child	EditedAggregates	3	217	Nuclei	3	3
RelateObjects	13	Child	EditedAggregates	3	218	Nuclei	3	3
RelateObjects	13	Child	EditedAggregates	3	219	Nuclei	3	3
RelateObjects	13	Child	EditedAggregates	3	220	Nuclei	3	3
RelateObjects	13	Child	EditedAggregates	3	221	Nuclei	3	3
RelateObjects	13	Child	EditedAggregates	3	222	Nuclei	3	3
RelateObjects	13	Child	EditedAggregates	3	223	Nuclei	3	3
RelateObjects	13	Child	EditedAggregates	3	224	Nuclei	3	3
RelateObjects	13	Child	EditedAggregates	3	225	Nuclei	3	3
RelateObjects	13	Child	EditedAggregates	3	226	Nuclei	3	3
RelateObjects	13	Child	EditedAggregates	3	227	Nuclei	3	3
RelateObjects	13	Child	EditedAggregates	3	228	Nuclei	3	3
RelateObjects	13	Child	EditedAggregates	3	229	Nuclei	3	3
RelateObjects	13	Child	EditedAggregates	3	230	Nuclei	3	3
RelateObjects	13	Child	EditedAggregates	3	231	Nuclei	3	3
RelateObjects	13	Child	EditedAggregates	3	232	Nuclei	3	3
RelateObjects	13	Child	EditedAggregates	3	233	Nuclei	3	3
RelateObjects	13	Child	EditedAggregates	3	234	Nuclei	3	3
RelateObjects	13	Child	EditedAggregates	3	235	Nuclei	3	3
RelateObjects	13	Child	EditedAggregates	3	236	Nuclei	3	3
RelateObjects	13	Child	EditedAggregates	3	237	Nuclei	3	3
RelateObjects	13	Child	EditedAggregates	3	238	Nuclei	3	3
RelateObjects	13	Child	EditedAggregates	3	239	Nuclei	3	3
RelateObjects	13	Child	EditedAggregates	3	240	Nuclei	3	3
RelateObjects	13	Child	EditedAggregates	3	241	Nuclei	3	3
RelateObjects	13	Child	EditedAggregates	3	242	Nuclei	3	3
RelateObjects	13	Child	EditedAggregates	3	243	Nuclei	3	3
RelateObjects	13	Child	EditedAggregates	3	244	Nuclei	3	3
RelateObjects	13	Child	EditedAggregates	3	245	Nuclei	3	3
RelateObjects	13	Child	EditedAggregates	3	246	Nuclei	3	3
RelateObjects	13	Child	EditedAggregates	3	247	Nuclei	3	3
RelateObjects	13	Child	EditedAggregates	3	248	Nuclei	3	3
RelateObjects	13	Child	EditedAggregates	3	249	Nuclei	3	3
RelateObjects	13	Child	EditedAggregates	3	250	Nuclei	3	3
RelateObjects	13	Child	EditedAggregates	3	251	Nuclei	3	3
RelateObjects	13	Child	EditedAggregates	3	252	Nuclei	3	3
RelateObjects	13	Child	EditedAggregates	3	253	Nuclei	3	3
RelateObjects	13	Child	EditedAggregates	3	254	Nuclei	3	3
RelateObjects	13	Child	EditedAggregates	3	255	Nuclei	3	3
RelateObjects	13	Child	EditedAggregates	3	256	Nuclei	3	3
RelateObjects	13	Child	EditedAggregates	3	257	Nuclei	3	3
RelateObjects	13	Child	EditedAggregates	3	258	Nuclei	3	3
RelateObjects	13	Child	EditedAggregates	3	259	Nuclei	3	3
RelateObjects	13	Child	EditedAggregates	3	260	Nuclei	3	3
RelateObjects	13	Child	EditedAggregates	3	261	Nuclei	3	3
RelateObjects	13	Child	EditedAggregates	3	262	Nuclei	3	3
RelateObjects	13	Child	EditedAggregates	3	263	Nuclei	3	3
RelateObjects	13	Child	EditedAggregates	3	264	Nuclei	3	3
RelateObjects	13	Child	EditedAggregates	3	265	Nuclei	3	3
RelateObjects	13	Child	EditedAggregates	3	266	Nuclei	3	3
RelateObjects	13	Child	EditedAggregates	3	267	Nuclei	3	3
RelateObjects	13	Child	EditedAggregates	3	268	Nuclei	3	3
RelateObjects	13	Child	EditedAggregates	3	269	Nuclei	3	3
RelateObjects	13	Child	EditedAggregates	3	270	Nuclei	3	3
RelateObjects	13	Child	EditedAggregates	3	271	Nuclei	3	3
RelateObjects	13	Child	EditedAggregates	3	272	Nuclei	3	3
RelateObjects	13	Child	EditedAggregates	3	273	Nuclei	3	3
RelateObjects	13	Child	EditedAggregates	3	274	Nuclei	3	3
RelateObjects	13	Child	EditedAggregates	3	275	Nuclei	3	3
RelateObjects	13	Child	EditedAggregates	3	276	Nuclei	3	3
RelateObjects	13	Child	EditedAggregates	3	277	Nuclei	3	3
RelateObjects	13	Child	EditedAggregates	3	278	Nuclei	3	3
RelateObjects	13	Child	EditedAggregates	3	279	Nuclei	3	3
RelateObjects	13	Child	EditedAggregates	3	280	Nuclei	3	3
RelateObjects	13	Child	EditedAggregates	3	281	Nuclei	3	3
RelateObjects	13	Child	EditedAggregates	3	282	Nuclei	3	3
RelateObjects	13	Child	EditedAggregates	3	283	Nuclei	3	3
RelateObjects	13	Child	EditedAggregates	3	284	Nuclei	3	3
RelateObjects	13	Child	EditedAggregates	3	285	Nuclei	3	3
RelateObjects	13	Child	EditedAggregates	3	286	Nuclei	3	3
RelateObjects	13	Child	EditedAggregates	3	287	Nuclei	3	3
RelateObjects	13	Child	EditedAggregates	3	288	Nuclei	3	3
RelateObjects	13	Child	EditedAggregates	3	289	Nuclei	3	3
RelateObjects	13	Child	EditedAggregates	3	290	Nuclei	3	3
RelateObjects	13	Child	EditedAggregates	3	291	Nuclei	3	3
RelateObjects	13	Child	EditedAggregates	3	292	Nuclei	3	3
RelateObjects	13	Child	EditedAggregates	3	293	Nuclei	3	3
RelateObjects	13	Child	EditedAggregates	3	294	Nuclei	3	3
RelateObjects	13	Child	EditedAggregates	3	295	Nuclei	3	3
RelateObjects	13	Child	EditedAggregates	3	296	Nuclei	3	3
RelateObjects	13	Child	EditedAggregates	3	297	Nuclei	3	3
RelateObjects	13	Child	EditedAggregates	3	298	Nuclei	3	3
RelateObjects	13	Child	EditedAggregates	3	299	Nuclei	3	3
RelateObjects	13	Child	EditedAggregates	3	300	Nuclei	3	3
RelateObjects	13	Child	EditedAggregates	3	301	Nuclei	3	3
RelateObjects	13	Child	EditedAggregates	3	302	Nuclei	3	3
RelateObjects	13	Child	EditedAggregates	3	303	Nuclei	3	3
RelateObjects	13	Child	EditedAggregates	3	304	Nuclei	3	3
RelateObjects	13	Child	EditedAggregates	3	305	Nuclei	3	3
RelateObjects	13	Child	EditedAggregates	3	306	Nuclei	3	3
RelateObjects	13	Child	EditedAggregates	3	307	Nuclei	3	3
RelateObjects	13	Child	EditedAggregates	3	308	Nuclei	3	3
RelateObjects	13	Child	EditedAggregates	3	309	Nuclei	3	3
RelateObjects	13	Child	EditedAggregates	3	310	Nuclei	3	3
RelateObjects	13	Child	EditedAggregates	3	311	Nuclei	3	3
RelateObjects	13	Child	EditedAggregates	3	312	Nuclei	3	3
RelateObjects	13	Child	EditedAggregates	3	313	Nuclei	3	3
RelateObjects	13	Child	EditedAggregates	3	314	Nuclei	3	3
RelateObjects	13	Child	EditedAggregates	3	315	Nuclei	3	3
RelateObjects	13	Child	EditedAggregates	3	316	Nuclei	3	1
RelateObjects	13	Child	EditedAggregates	3	317	Nuclei	3	1
RelateObjects	13	Child	EditedAggregates	3	318	Nuclei	3	3
