# Supplementary material for: Sirtuin-1 sensitive lysine-136 acetylation drives phase separation and pathological aggregation of TDP-43
Source: Nat Commun. 2022 Mar 9;13:1223. doi: 10.1038/s41467-022-28822-7 (PMC8907366; doi:10.1038/s41467-022-28822-7)
Supplement: Supplementary file 7 — Source Data [file 41467_2022_28822_MOESM7_ESM.zip › Figure 5E data/Measures 1/K136Q_03_72h_Measures/EditedAggregates.csv]

ImageNumber	ObjectNumber	FileName_Apotome	PathName_Apotome	AreaShape_Area	AreaShape_Compactness	AreaShape_MaximumRadius	AreaShape_MeanRadius	AreaShape_Perimeter	AreaShape_Solidity	Number_Object_Number
16	1	K136Q_I_03.czi	\\hih-fileserver.neurologie.uni-tuebingen.de\HIH\Public\Jorge\Immunofluorescence\Exp. 267\Apotome\72h	1	0.0	1.0	1.0	0.0	1.0	1
16	2	K136Q_I_03.czi	\\hih-fileserver.neurologie.uni-tuebingen.de\HIH\Public\Jorge\Immunofluorescence\Exp. 267\Apotome\72h	8	0.5468022991227088	1.4142135623730951	1.051776695296637	7.414213562373095	1.0	2
16	3	K136Q_I_03.czi	\\hih-fileserver.neurologie.uni-tuebingen.de\HIH\Public\Jorge\Immunofluorescence\Exp. 267\Apotome\72h	10	0.6202357696493015	1.4142135623730951	1.082842712474619	8.82842712474619	1.0	3
16	4	K136Q_I_03.czi	\\hih-fileserver.neurologie.uni-tuebingen.de\HIH\Public\Jorge\Immunofluorescence\Exp. 267\Apotome\72h	20	0.807125700680006	2.0	1.2914213562373096	14.242640687119284	0.9523809523809523	4
16	5	K136Q_I_03.czi	\\hih-fileserver.neurologie.uni-tuebingen.de\HIH\Public\Jorge\Immunofluorescence\Exp. 267\Apotome\72h	1	0.0	1.0	1.0	0.0	1.0	5
16	6	K136Q_I_03.czi	\\hih-fileserver.neurologie.uni-tuebingen.de\HIH\Public\Jorge\Immunofluorescence\Exp. 267\Apotome\72h	2	0.0	1.0	1.0	0.0	1.0	6
16	7	K136Q_I_03.czi	\\hih-fileserver.neurologie.uni-tuebingen.de\HIH\Public\Jorge\Immunofluorescence\Exp. 267\Apotome\72h	5	0.43153209248335733	1.0	1.0	5.207106781186548	1.0	7
16	8	K136Q_I_03.czi	\\hih-fileserver.neurologie.uni-tuebingen.de\HIH\Public\Jorge\Immunofluorescence\Exp. 267\Apotome\72h	7	0.5300702784881366	1.4142135623730951	1.0591733660532994	6.82842712474619	1.0	8
16	9	K136Q_I_03.czi	\\hih-fileserver.neurologie.uni-tuebingen.de\HIH\Public\Jorge\Immunofluorescence\Exp. 267\Apotome\72h	4	0.3183098861837907	1.0	1.0	4.0	1.0	9
16	10	K136Q_I_03.czi	\\hih-fileserver.neurologie.uni-tuebingen.de\HIH\Public\Jorge\Immunofluorescence\Exp. 267\Apotome\72h	3	0.309207662451413	1.0	1.0	3.414213562373095	1.0	10
16	11	K136Q_I_03.czi	\\hih-fileserver.neurologie.uni-tuebingen.de\HIH\Public\Jorge\Immunofluorescence\Exp. 267\Apotome\72h	1	0.0	1.0	1.0	0.0	1.0	11
16	12	K136Q_I_03.czi	\\hih-fileserver.neurologie.uni-tuebingen.de\HIH\Public\Jorge\Immunofluorescence\Exp. 267\Apotome\72h	3	0.309207662451413	1.0	1.0	3.414213562373095	1.0	12
16	13	K136Q_I_03.czi	\\hih-fileserver.neurologie.uni-tuebingen.de\HIH\Public\Jorge\Immunofluorescence\Exp. 267\Apotome\72h	13	0.7502842079090828	1.4142135623730951	1.1274503268840292	11.071067811865476	0.9285714285714286	13
16	14	K136Q_I_03.czi	\\hih-fileserver.neurologie.uni-tuebingen.de\HIH\Public\Jorge\Immunofluorescence\Exp. 267\Apotome\72h	11	0.6746348998939921	1.4142135623730951	1.112967335192662	9.65685424949238	1.0	14
16	15	K136Q_I_03.czi	\\hih-fileserver.neurologie.uni-tuebingen.de\HIH\Public\Jorge\Immunofluorescence\Exp. 267\Apotome\72h	3	0.309207662451413	1.0	1.0	3.414213562373095	1.0	15
16	16	K136Q_I_03.czi	\\hih-fileserver.neurologie.uni-tuebingen.de\HIH\Public\Jorge\Immunofluorescence\Exp. 267\Apotome\72h	2	0.0	1.0	1.0	0.0	1.0	16
16	17	K136Q_I_03.czi	\\hih-fileserver.neurologie.uni-tuebingen.de\HIH\Public\Jorge\Immunofluorescence\Exp. 267\Apotome\72h	26	1.2373544899034363	2.0	1.2335026081486722	20.106601717798213	0.8387096774193549	17
16	18	K136Q_I_03.czi	\\hih-fileserver.neurologie.uni-tuebingen.de\HIH\Public\Jorge\Immunofluorescence\Exp. 267\Apotome\72h	56	1.302751214817434	3.0	1.5676043652497202	30.27817459305202	0.8888888888888888	18
16	19	K136Q_I_03.czi	\\hih-fileserver.neurologie.uni-tuebingen.de\HIH\Public\Jorge\Immunofluorescence\Exp. 267\Apotome\72h	24	0.9010971635055895	2.8284271247461903	1.3389817880879773	16.485281374238568	0.96	19
16	20	K136Q_I_03.czi	\\hih-fileserver.neurologie.uni-tuebingen.de\HIH\Public\Jorge\Immunofluorescence\Exp. 267\Apotome\72h	41	0.9813025613076389	3.1622776601683795	1.5511805769274538	22.485281374238568	0.9111111111111111	20
16	21	K136Q_I_03.czi	\\hih-fileserver.neurologie.uni-tuebingen.de\HIH\Public\Jorge\Immunofluorescence\Exp. 267\Apotome\72h	19	1.0540465807137753	2.0	1.201496164460326	15.863961030678928	0.8260869565217391	21
16	22	K136Q_I_03.czi	\\hih-fileserver.neurologie.uni-tuebingen.de\HIH\Public\Jorge\Immunofluorescence\Exp. 267\Apotome\72h	33	0.9950722801191202	2.8284271247461903	1.4500102895827371	20.31370849898476	0.868421052631579	22
16	23	K136Q_I_03.czi	\\hih-fileserver.neurologie.uni-tuebingen.de\HIH\Public\Jorge\Immunofluorescence\Exp. 267\Apotome\72h	15	0.7951500375806897	2.0	1.121895141649746	12.242640687119284	0.9375	23
16	24	K136Q_I_03.czi	\\hih-fileserver.neurologie.uni-tuebingen.de\HIH\Public\Jorge\Immunofluorescence\Exp. 267\Apotome\72h	1	0.0	1.0	1.0	0.0	1.0	24
16	25	K136Q_I_03.czi	\\hih-fileserver.neurologie.uni-tuebingen.de\HIH\Public\Jorge\Immunofluorescence\Exp. 267\Apotome\72h	1	0.0	1.0	1.0	0.0	1.0	25
16	26	K136Q_I_03.czi	\\hih-fileserver.neurologie.uni-tuebingen.de\HIH\Public\Jorge\Immunofluorescence\Exp. 267\Apotome\72h	15	0.6911795258719621	2.0	1.2276142374915398	11.414213562373096	1.0	26
16	27	K136Q_I_03.czi	\\hih-fileserver.neurologie.uni-tuebingen.de\HIH\Public\Jorge\Immunofluorescence\Exp. 267\Apotome\72h	20	0.9244439076591424	2.0	1.2121320343559643	15.242640687119284	0.9090909090909091	27
16	28	K136Q_I_03.czi	\\hih-fileserver.neurologie.uni-tuebingen.de\HIH\Public\Jorge\Immunofluorescence\Exp. 267\Apotome\72h	3	0.309207662451413	1.0	1.0	3.414213562373095	1.0	28
16	29	K136Q_I_03.czi	\\hih-fileserver.neurologie.uni-tuebingen.de\HIH\Public\Jorge\Immunofluorescence\Exp. 267\Apotome\72h	2	0.0	1.0	1.0	0.0	1.0	29
16	30	K136Q_I_03.czi	\\hih-fileserver.neurologie.uni-tuebingen.de\HIH\Public\Jorge\Immunofluorescence\Exp. 267\Apotome\72h	17	0.7954243134428788	2.0	1.1663780661615406	13.035533905932738	0.8947368421052632	30
16	31	K136Q_I_03.czi	\\hih-fileserver.neurologie.uni-tuebingen.de\HIH\Public\Jorge\Immunofluorescence\Exp. 267\Apotome\72h	15	0.826981026199069	1.4142135623730951	1.110456949966159	12.485281374238571	0.9375	31
16	32	K136Q_I_03.czi	\\hih-fileserver.neurologie.uni-tuebingen.de\HIH\Public\Jorge\Immunofluorescence\Exp. 267\Apotome\72h	2	0.0	1.0	1.0	0.0	1.0	32
16	33	K136Q_I_03.czi	\\hih-fileserver.neurologie.uni-tuebingen.de\HIH\Public\Jorge\Immunofluorescence\Exp. 267\Apotome\72h	20	0.949736022275493	2.0	1.2121320343559643	15.449747468305832	0.8695652173913043	33
16	34	K136Q_I_03.czi	\\hih-fileserver.neurologie.uni-tuebingen.de\HIH\Public\Jorge\Immunofluorescence\Exp. 267\Apotome\72h	9	0.5658842421045168	2.0	1.1111111111111112	8.0	1.0	34
16	35	K136Q_I_03.czi	\\hih-fileserver.neurologie.uni-tuebingen.de\HIH\Public\Jorge\Immunofluorescence\Exp. 267\Apotome\72h	20	0.834860688618815	2.0	1.282842712474619	14.48528137423857	0.9090909090909091	35
16	36	K136Q_I_03.czi	\\hih-fileserver.neurologie.uni-tuebingen.de\HIH\Public\Jorge\Immunofluorescence\Exp. 267\Apotome\72h	16	0.8497521827581119	2.0	1.2026650429449552	13.071067811865474	0.8888888888888888	36
16	37	K136Q_I_03.czi	\\hih-fileserver.neurologie.uni-tuebingen.de\HIH\Public\Jorge\Immunofluorescence\Exp. 267\Apotome\72h	2	0.0	1.0	1.0	0.0	1.0	37
16	38	K136Q_I_03.czi	\\hih-fileserver.neurologie.uni-tuebingen.de\HIH\Public\Jorge\Immunofluorescence\Exp. 267\Apotome\72h	41	1.054943020689471	2.8284271247461903	1.475624904783005	23.31370849898476	0.9111111111111111	38
16	39	K136Q_I_03.czi	\\hih-fileserver.neurologie.uni-tuebingen.de\HIH\Public\Jorge\Immunofluorescence\Exp. 267\Apotome\72h	1	0.0	1.0	1.0	0.0	1.0	39
16	40	K136Q_I_03.czi	\\hih-fileserver.neurologie.uni-tuebingen.de\HIH\Public\Jorge\Immunofluorescence\Exp. 267\Apotome\72h	2	0.0	1.0	1.0	0.0	1.0	40
16	41	K136Q_I_03.czi	\\hih-fileserver.neurologie.uni-tuebingen.de\HIH\Public\Jorge\Immunofluorescence\Exp. 267\Apotome\72h	45	1.1026413682654252	2.8284271247461903	1.504313475618692	24.970562748477143	0.9183673469387755	41
16	42	K136Q_I_03.czi	\\hih-fileserver.neurologie.uni-tuebingen.de\HIH\Public\Jorge\Immunofluorescence\Exp. 267\Apotome\72h	19	0.7811561998772539	2.23606797749979	1.2883530876115303	13.65685424949238	0.95	42
16	43	K136Q_I_03.czi	\\hih-fileserver.neurologie.uni-tuebingen.de\HIH\Public\Jorge\Immunofluorescence\Exp. 267\Apotome\72h	4	0.42487609137905596	1.0	1.0	4.621320343559642	1.0	43
16	44	K136Q_I_03.czi	\\hih-fileserver.neurologie.uni-tuebingen.de\HIH\Public\Jorge\Immunofluorescence\Exp. 267\Apotome\72h	44	0.9830150874606435	2.8284271247461903	1.5410853837606473	23.31370849898476	0.9361702127659575	44
16	45	K136Q_I_03.czi	\\hih-fileserver.neurologie.uni-tuebingen.de\HIH\Public\Jorge\Immunofluorescence\Exp. 267\Apotome\72h	10	0.5360068056629818	2.0	1.1	8.207106781186548	0.9090909090909091	45
16	46	K136Q_I_03.czi	\\hih-fileserver.neurologie.uni-tuebingen.de\HIH\Public\Jorge\Immunofluorescence\Exp. 267\Apotome\72h	28	0.8860510994990022	2.8284271247461903	1.3829053339906558	17.65685424949238	0.9333333333333333	46
16	47	K136Q_I_03.czi	\\hih-fileserver.neurologie.uni-tuebingen.de\HIH\Public\Jorge\Immunofluorescence\Exp. 267\Apotome\72h	13	0.8024880979873497	2.0	1.1406482403650915	11.449747468305832	0.8666666666666667	47
16	48	K136Q_I_03.czi	\\hih-fileserver.neurologie.uni-tuebingen.de\HIH\Public\Jorge\Immunofluorescence\Exp. 267\Apotome\72h	95	1.0941935571165162	4.47213595499958	2.0169139381856733	36.14213562373095	0.9223300970873787	48
16	49	K136Q_I_03.czi	\\hih-fileserver.neurologie.uni-tuebingen.de\HIH\Public\Jorge\Immunofluorescence\Exp. 267\Apotome\72h	33	0.8770537643112254	2.8284271247461903	1.460607818677498	19.071067811865476	0.9428571428571428	49
16	50	K136Q_I_03.czi	\\hih-fileserver.neurologie.uni-tuebingen.de\HIH\Public\Jorge\Immunofluorescence\Exp. 267\Apotome\72h	83	1.057629546088707	4.242640687119285	1.963510182929222	33.21320343559643	0.9120879120879121	50
16	51	K136Q_I_03.czi	\\hih-fileserver.neurologie.uni-tuebingen.de\HIH\Public\Jorge\Immunofluorescence\Exp. 267\Apotome\72h	91	1.0843258595267062	5.0	2.0731979069784416	35.21320343559643	0.8921568627450981	51
16	52	K136Q_I_03.czi	\\hih-fileserver.neurologie.uni-tuebingen.de\HIH\Public\Jorge\Immunofluorescence\Exp. 267\Apotome\72h	39	0.9269228162979023	2.8284271247461903	1.5122905066851864	21.31370849898476	0.9069767441860465	52
16	53	K136Q_I_03.czi	\\hih-fileserver.neurologie.uni-tuebingen.de\HIH\Public\Jorge\Immunofluorescence\Exp. 267\Apotome\72h	55	0.9705323959938991	3.605551275463989	1.7046132982904392	25.899494936611667	0.9482758620689655	53
16	54	K136Q_I_03.czi	\\hih-fileserver.neurologie.uni-tuebingen.de\HIH\Public\Jorge\Immunofluorescence\Exp. 267\Apotome\72h	20	0.9541097688354642	2.23606797749979	1.2446461113496086	15.485281374238571	0.8695652173913043	54
16	55	K136Q_I_03.czi	\\hih-fileserver.neurologie.uni-tuebingen.de\HIH\Public\Jorge\Immunofluorescence\Exp. 267\Apotome\72h	27	0.8589101734761474	2.8284271247461903	1.4058302714532647	17.071067811865476	0.9310344827586207	55
16	56	K136Q_I_03.czi	\\hih-fileserver.neurologie.uni-tuebingen.de\HIH\Public\Jorge\Immunofluorescence\Exp. 267\Apotome\72h	14	0.6664888011383326	2.0	1.2020305089104422	10.82842712474619	1.0	56
16	57	K136Q_I_03.czi	\\hih-fileserver.neurologie.uni-tuebingen.de\HIH\Public\Jorge\Immunofluorescence\Exp. 267\Apotome\72h	98	1.196415658684911	4.0	1.916989541819793	38.384776310850235	0.8909090909090909	57
16	58	K136Q_I_03.czi	\\hih-fileserver.neurologie.uni-tuebingen.de\HIH\Public\Jorge\Immunofluorescence\Exp. 267\Apotome\72h	31	0.9575463095269564	2.23606797749979	1.3744418990035816	19.31370849898476	0.9117647058823529	58
16	59	K136Q_I_03.czi	\\hih-fileserver.neurologie.uni-tuebingen.de\HIH\Public\Jorge\Immunofluorescence\Exp. 267\Apotome\72h	43	0.8875439710097343	2.8284271247461903	1.6003332463973947	21.899494936611667	0.9772727272727273	59
16	60	K136Q_I_03.czi	\\hih-fileserver.neurologie.uni-tuebingen.de\HIH\Public\Jorge\Immunofluorescence\Exp. 267\Apotome\72h	23	0.8481473654624414	2.23606797749979	1.3354250713964724	15.65685424949238	0.92	60
16	61	K136Q_I_03.czi	\\hih-fileserver.neurologie.uni-tuebingen.de\HIH\Public\Jorge\Immunofluorescence\Exp. 267\Apotome\72h	40	0.9330843215936656	3.0	1.540356789468263	21.65685424949238	0.9523809523809523	61
16	62	K136Q_I_03.czi	\\hih-fileserver.neurologie.uni-tuebingen.de\HIH\Public\Jorge\Immunofluorescence\Exp. 267\Apotome\72h	4	0.3183098861837907	1.0	1.0	4.0	1.0	62
16	63	K136Q_I_03.czi	\\hih-fileserver.neurologie.uni-tuebingen.de\HIH\Public\Jorge\Immunofluorescence\Exp. 267\Apotome\72h	2	0.0	1.0	1.0	0.0	1.0	63
16	64	K136Q_I_03.czi	\\hih-fileserver.neurologie.uni-tuebingen.de\HIH\Public\Jorge\Immunofluorescence\Exp. 267\Apotome\72h	3	0.309207662451413	1.0	1.0	3.414213562373095	1.0	64
16	65	K136Q_I_03.czi	\\hih-fileserver.neurologie.uni-tuebingen.de\HIH\Public\Jorge\Immunofluorescence\Exp. 267\Apotome\72h	5	0.43153209248335733	1.0	1.0	5.207106781186548	1.0	65
16	66	K136Q_I_03.czi	\\hih-fileserver.neurologie.uni-tuebingen.de\HIH\Public\Jorge\Immunofluorescence\Exp. 267\Apotome\72h	18	0.8245537665371013	2.0	1.2357022603955157	13.65685424949238	0.9473684210526315	66
16	67	K136Q_I_03.czi	\\hih-fileserver.neurologie.uni-tuebingen.de\HIH\Public\Jorge\Immunofluorescence\Exp. 267\Apotome\72h	30	0.8827633410160809	3.0	1.4630974075664056	18.242640687119287	0.9375	67
16	68	K136Q_I_03.czi	\\hih-fileserver.neurologie.uni-tuebingen.de\HIH\Public\Jorge\Immunofluorescence\Exp. 267\Apotome\72h	8	0.6758228726291922	1.4142135623730951	1.051776695296637	8.242640687119284	1.0	68
16	69	K136Q_I_03.czi	\\hih-fileserver.neurologie.uni-tuebingen.de\HIH\Public\Jorge\Immunofluorescence\Exp. 267\Apotome\72h	33	0.8240021166139267	2.8284271247461903	1.5054171721508034	18.485281374238568	0.9705882352941176	69
16	70	K136Q_I_03.czi	\\hih-fileserver.neurologie.uni-tuebingen.de\HIH\Public\Jorge\Immunofluorescence\Exp. 267\Apotome\72h	10	0.6202357696493015	2.0	1.1414213562373097	8.82842712474619	1.0	70
16	71	K136Q_I_03.czi	\\hih-fileserver.neurologie.uni-tuebingen.de\HIH\Public\Jorge\Immunofluorescence\Exp. 267\Apotome\72h	28	0.7723689972905053	2.8284271247461903	1.450509699240376	16.485281374238568	1.0	71
16	72	K136Q_I_03.czi	\\hih-fileserver.neurologie.uni-tuebingen.de\HIH\Public\Jorge\Immunofluorescence\Exp. 267\Apotome\72h	6	0.477464829275686	1.0	1.0	6.0	1.0	72
16	73	K136Q_I_03.czi	\\hih-fileserver.neurologie.uni-tuebingen.de\HIH\Public\Jorge\Immunofluorescence\Exp. 267\Apotome\72h	15	0.7208777308044718	2.0	1.1771236166328256	11.65685424949238	0.9375	73
16	74	K136Q_I_03.czi	\\hih-fileserver.neurologie.uni-tuebingen.de\HIH\Public\Jorge\Immunofluorescence\Exp. 267\Apotome\72h	84	1.158553495935758	3.605551275463989	1.8551135720120984	34.970562748477136	0.9032258064516129	74
16	75	K136Q_I_03.czi	\\hih-fileserver.neurologie.uni-tuebingen.de\HIH\Public\Jorge\Immunofluorescence\Exp. 267\Apotome\72h	56	1.1926581265983076	3.0	1.5912199993788259	28.970562748477143	0.8888888888888888	75
16	76	K136Q_I_03.czi	\\hih-fileserver.neurologie.uni-tuebingen.de\HIH\Public\Jorge\Immunofluorescence\Exp. 267\Apotome\72h	10	0.6202357696493015	1.4142135623730951	1.082842712474619	8.82842712474619	1.0	76
16	77	K136Q_I_03.czi	\\hih-fileserver.neurologie.uni-tuebingen.de\HIH\Public\Jorge\Immunofluorescence\Exp. 267\Apotome\72h	10	0.6202357696493015	1.4142135623730951	1.082842712474619	8.82842712474619	1.0	77
16	78	K136Q_I_03.czi	\\hih-fileserver.neurologie.uni-tuebingen.de\HIH\Public\Jorge\Immunofluorescence\Exp. 267\Apotome\72h	7	0.5300702784881366	1.4142135623730951	1.0591733660532994	6.82842712474619	1.0	78
16	79	K136Q_I_03.czi	\\hih-fileserver.neurologie.uni-tuebingen.de\HIH\Public\Jorge\Immunofluorescence\Exp. 267\Apotome\72h	11	0.6411587049406146	2.0	1.128564869306645	9.414213562373096	1.0	79
16	80	K136Q_I_03.czi	\\hih-fileserver.neurologie.uni-tuebingen.de\HIH\Public\Jorge\Immunofluorescence\Exp. 267\Apotome\72h	78	1.0159422915486487	4.47213595499958	1.9449178487923087	31.556349186104043	0.9285714285714286	80
16	81	K136Q_I_03.czi	\\hih-fileserver.neurologie.uni-tuebingen.de\HIH\Public\Jorge\Immunofluorescence\Exp. 267\Apotome\72h	96	0.9662739451606657	5.0	2.17038784929479	34.14213562373095	0.96	81
16	82	K136Q_I_03.czi	\\hih-fileserver.neurologie.uni-tuebingen.de\HIH\Public\Jorge\Immunofluorescence\Exp. 267\Apotome\72h	7	0.5300702784881366	1.4142135623730951	1.0591733660532994	6.82842712474619	1.0	82
16	83	K136Q_I_03.czi	\\hih-fileserver.neurologie.uni-tuebingen.de\HIH\Public\Jorge\Immunofluorescence\Exp. 267\Apotome\72h	48	0.8824381795042107	4.0	1.7040086909084131	23.071067811865476	0.9795918367346939	83
16	84	K136Q_I_03.czi	\\hih-fileserver.neurologie.uni-tuebingen.de\HIH\Public\Jorge\Immunofluorescence\Exp. 267\Apotome\72h	15	0.6911795258719621	2.0	1.2276142374915398	11.414213562373096	1.0	84
16	85	K136Q_I_03.czi	\\hih-fileserver.neurologie.uni-tuebingen.de\HIH\Public\Jorge\Immunofluorescence\Exp. 267\Apotome\72h	8	0.5468022991227088	1.4142135623730951	1.051776695296637	7.414213562373095	1.0	85
16	86	K136Q_I_03.czi	\\hih-fileserver.neurologie.uni-tuebingen.de\HIH\Public\Jorge\Immunofluorescence\Exp. 267\Apotome\72h	9	0.5658842421045168	2.0	1.1111111111111112	8.0	1.0	86
16	87	K136Q_I_03.czi	\\hih-fileserver.neurologie.uni-tuebingen.de\HIH\Public\Jorge\Immunofluorescence\Exp. 267\Apotome\72h	10	0.6202357696493015	2.0	1.1414213562373097	8.82842712474619	1.0	87
16	88	K136Q_I_03.czi	\\hih-fileserver.neurologie.uni-tuebingen.de\HIH\Public\Jorge\Immunofluorescence\Exp. 267\Apotome\72h	2	0.0	1.0	1.0	0.0	1.0	88
16	89	K136Q_I_03.czi	\\hih-fileserver.neurologie.uni-tuebingen.de\HIH\Public\Jorge\Immunofluorescence\Exp. 267\Apotome\72h	5	0.43153209248335733	1.0	1.0	5.207106781186548	1.0	89
16	90	K136Q_I_03.czi	\\hih-fileserver.neurologie.uni-tuebingen.de\HIH\Public\Jorge\Immunofluorescence\Exp. 267\Apotome\72h	2	0.0	1.0	1.0	0.0	1.0	90
16	91	K136Q_I_03.czi	\\hih-fileserver.neurologie.uni-tuebingen.de\HIH\Public\Jorge\Immunofluorescence\Exp. 267\Apotome\72h	23	0.7858693442525693	2.23606797749979	1.3279653811680459	15.071067811865474	1.0	91
16	92	K136Q_I_03.czi	\\hih-fileserver.neurologie.uni-tuebingen.de\HIH\Public\Jorge\Immunofluorescence\Exp. 267\Apotome\72h	74	1.1109841799614373	4.0	1.821222206063832	32.14213562373095	0.925	92
16	93	K136Q_I_03.czi	\\hih-fileserver.neurologie.uni-tuebingen.de\HIH\Public\Jorge\Immunofluorescence\Exp. 267\Apotome\72h	21	0.8886517348511102	2.23606797749979	1.255791947219583	15.313708498984761	0.9545454545454546	93
16	94	K136Q_I_03.czi	\\hih-fileserver.neurologie.uni-tuebingen.de\HIH\Public\Jorge\Immunofluorescence\Exp. 267\Apotome\72h	11	0.6746348998939921	1.4142135623730951	1.112967335192662	9.65685424949238	1.0	94
16	95	K136Q_I_03.czi	\\hih-fileserver.neurologie.uni-tuebingen.de\HIH\Public\Jorge\Immunofluorescence\Exp. 267\Apotome\72h	12	0.6957172405156794	2.0	1.1523689270621826	10.242640687119286	1.0	95
16	96	K136Q_I_03.czi	\\hih-fileserver.neurologie.uni-tuebingen.de\HIH\Public\Jorge\Immunofluorescence\Exp. 267\Apotome\72h	16	0.7454531602318965	2.0	1.2026650429449552	12.242640687119284	0.9411764705882353	96
16	97	K136Q_I_03.czi	\\hih-fileserver.neurologie.uni-tuebingen.de\HIH\Public\Jorge\Immunofluorescence\Exp. 267\Apotome\72h	24	0.8128078919015064	2.23606797749979	1.3387079251871647	15.65685424949238	0.9230769230769231	97
16	98	K136Q_I_03.czi	\\hih-fileserver.neurologie.uni-tuebingen.de\HIH\Public\Jorge\Immunofluorescence\Exp. 267\Apotome\72h	15	0.8269810261990688	2.0	1.2161760458079522	12.48528137423857	0.8823529411764706	98
16	99	K136Q_I_03.czi	\\hih-fileserver.neurologie.uni-tuebingen.de\HIH\Public\Jorge\Immunofluorescence\Exp. 267\Apotome\72h	39	0.9785741218825276	3.0	1.5496442562527493	21.899494936611667	0.8863636363636364	99
16	100	K136Q_I_03.czi	\\hih-fileserver.neurologie.uni-tuebingen.de\HIH\Public\Jorge\Immunofluorescence\Exp. 267\Apotome\72h	11	0.6411587049406146	2.0	1.128564869306645	9.414213562373096	1.0	100
16	101	K136Q_I_03.czi	\\hih-fileserver.neurologie.uni-tuebingen.de\HIH\Public\Jorge\Immunofluorescence\Exp. 267\Apotome\72h	17	0.7016029743359026	2.0	1.249567099242311	12.242640687119284	1.0	101
16	102	K136Q_I_03.czi	\\hih-fileserver.neurologie.uni-tuebingen.de\HIH\Public\Jorge\Immunofluorescence\Exp. 267\Apotome\72h	10	0.6202357696493015	1.4142135623730951	1.082842712474619	8.82842712474619	1.0	102
16	103	K136Q_I_03.czi	\\hih-fileserver.neurologie.uni-tuebingen.de\HIH\Public\Jorge\Immunofluorescence\Exp. 267\Apotome\72h	13	0.7502842079090828	1.4142135623730951	1.1274503268840292	11.071067811865476	0.9285714285714286	103
16	104	K136Q_I_03.czi	\\hih-fileserver.neurologie.uni-tuebingen.de\HIH\Public\Jorge\Immunofluorescence\Exp. 267\Apotome\72h	24	0.8381959377836083	2.23606797749979	1.3315590553849228	15.899494936611665	0.9230769230769231	104
16	105	K136Q_I_03.czi	\\hih-fileserver.neurologie.uni-tuebingen.de\HIH\Public\Jorge\Immunofluorescence\Exp. 267\Apotome\72h	10	0.6202357696493015	1.4142135623730951	1.082842712474619	8.82842712474619	1.0	105
16	106	K136Q_I_03.czi	\\hih-fileserver.neurologie.uni-tuebingen.de\HIH\Public\Jorge\Immunofluorescence\Exp. 267\Apotome\72h	53	0.91809899677928	3.605551275463989	1.7196751288406957	24.72792206135785	0.9464285714285714	106
16	107	K136Q_I_03.czi	\\hih-fileserver.neurologie.uni-tuebingen.de\HIH\Public\Jorge\Immunofluorescence\Exp. 267\Apotome\72h	27	0.7775702679947213	2.8284271247461903	1.440722034689321	16.242640687119284	1.0	107
16	108	K136Q_I_03.czi	\\hih-fileserver.neurologie.uni-tuebingen.de\HIH\Public\Jorge\Immunofluorescence\Exp. 267\Apotome\72h	16	0.7454531602318965	2.0	1.239276695296637	12.242640687119284	1.0	108
16	109	K136Q_I_03.czi	\\hih-fileserver.neurologie.uni-tuebingen.de\HIH\Public\Jorge\Immunofluorescence\Exp. 267\Apotome\72h	13	0.7502842079090828	2.0	1.172510822086099	11.071067811865476	0.9285714285714286	109
16	110	K136Q_I_03.czi	\\hih-fileserver.neurologie.uni-tuebingen.de\HIH\Public\Jorge\Immunofluorescence\Exp. 267\Apotome\72h	4	0.3183098861837907	1.0	1.0	4.0	1.0	110
16	111	K136Q_I_03.czi	\\hih-fileserver.neurologie.uni-tuebingen.de\HIH\Public\Jorge\Immunofluorescence\Exp. 267\Apotome\72h	62	0.933637878137756	4.123105625617661	1.82394659474538	26.97056274847714	0.9538461538461539	111
16	112	K136Q_I_03.czi	\\hih-fileserver.neurologie.uni-tuebingen.de\HIH\Public\Jorge\Immunofluorescence\Exp. 267\Apotome\72h	2	0.0	1.0	1.0	0.0	1.0	112
16	113	K136Q_I_03.czi	\\hih-fileserver.neurologie.uni-tuebingen.de\HIH\Public\Jorge\Immunofluorescence\Exp. 267\Apotome\72h	18	0.7275526948748822	2.0	1.2682459513747883	12.82842712474619	1.0	113
16	114	K136Q_I_03.czi	\\hih-fileserver.neurologie.uni-tuebingen.de\HIH\Public\Jorge\Immunofluorescence\Exp. 267\Apotome\72h	3	0.309207662451413	1.0	1.0	3.414213562373095	1.0	114
16	115	K136Q_I_03.czi	\\hih-fileserver.neurologie.uni-tuebingen.de\HIH\Public\Jorge\Immunofluorescence\Exp. 267\Apotome\72h	70	1.0904111643833874	3.605551275463989	1.7958521049484455	30.97056274847714	0.9333333333333333	115
16	116	K136Q_I_03.czi	\\hih-fileserver.neurologie.uni-tuebingen.de\HIH\Public\Jorge\Immunofluorescence\Exp. 267\Apotome\72h	26	0.8074768167637489	2.8284271247461903	1.3964282995909718	16.242640687119284	0.9629629629629629	116
16	117	K136Q_I_03.czi	\\hih-fileserver.neurologie.uni-tuebingen.de\HIH\Public\Jorge\Immunofluorescence\Exp. 267\Apotome\72h	7	0.5300702784881366	1.4142135623730951	1.0591733660532994	6.82842712474619	1.0	117
16	118	K136Q_I_03.czi	\\hih-fileserver.neurologie.uni-tuebingen.de\HIH\Public\Jorge\Immunofluorescence\Exp. 267\Apotome\72h	25	0.8650532769653659	2.23606797749979	1.318296693169526	16.485281374238568	0.9615384615384616	118
16	119	K136Q_I_03.czi	\\hih-fileserver.neurologie.uni-tuebingen.de\HIH\Public\Jorge\Immunofluorescence\Exp. 267\Apotome\72h	24	0.8128078919015064	2.8284271247461903	1.3535533905932737	15.65685424949238	0.96	119
16	120	K136Q_I_03.czi	\\hih-fileserver.neurologie.uni-tuebingen.de\HIH\Public\Jorge\Immunofluorescence\Exp. 267\Apotome\72h	7	0.43799638819941455	1.0	1.0	6.207106781186548	0.875	120
16	121	K136Q_I_03.czi	\\hih-fileserver.neurologie.uni-tuebingen.de\HIH\Public\Jorge\Immunofluorescence\Exp. 267\Apotome\72h	32	0.7967493380200942	2.8284271247461903	1.502905632604675	17.899494936611667	1.0	121
16	122	K136Q_I_03.czi	\\hih-fileserver.neurologie.uni-tuebingen.de\HIH\Public\Jorge\Immunofluorescence\Exp. 267\Apotome\72h	39	0.9387931152763637	3.0	1.5675785362592682	21.44974746830583	0.9285714285714286	122
16	123	K136Q_I_03.czi	\\hih-fileserver.neurologie.uni-tuebingen.de\HIH\Public\Jorge\Immunofluorescence\Exp. 267\Apotome\72h	12	0.6631455962162306	2.0	1.1666666666666667	10.0	1.0	123
16	124	K136Q_I_03.czi	\\hih-fileserver.neurologie.uni-tuebingen.de\HIH\Public\Jorge\Immunofluorescence\Exp. 267\Apotome\72h	9	0.6007314423370597	1.4142135623730951	1.0920474583051323	8.242640687119284	1.0	124
16	125	K136Q_I_03.czi	\\hih-fileserver.neurologie.uni-tuebingen.de\HIH\Public\Jorge\Immunofluorescence\Exp. 267\Apotome\72h	6	0.5168631413744181	1.4142135623730951	1.0690355937288492	6.242640687119286	1.0	125
16	126	K136Q_I_03.czi	\\hih-fileserver.neurologie.uni-tuebingen.de\HIH\Public\Jorge\Immunofluorescence\Exp. 267\Apotome\72h	51	0.9807664994454768	3.1622776601683795	1.6552457953663993	25.071067811865476	0.9272727272727272	126
16	127	K136Q_I_03.czi	\\hih-fileserver.neurologie.uni-tuebingen.de\HIH\Public\Jorge\Immunofluorescence\Exp. 267\Apotome\72h	2	0.0	1.0	1.0	0.0	1.0	127
16	128	K136Q_I_03.czi	\\hih-fileserver.neurologie.uni-tuebingen.de\HIH\Public\Jorge\Immunofluorescence\Exp. 267\Apotome\72h	34	0.8886373889694162	2.8284271247461903	1.4836087853963742	19.48528137423857	0.918918918918919	128
16	129	K136Q_I_03.czi	\\hih-fileserver.neurologie.uni-tuebingen.de\HIH\Public\Jorge\Immunofluorescence\Exp. 267\Apotome\72h	1	0.0	1.0	1.0	0.0	1.0	129
16	130	K136Q_I_03.czi	\\hih-fileserver.neurologie.uni-tuebingen.de\HIH\Public\Jorge\Immunofluorescence\Exp. 267\Apotome\72h	92	1.0935449360993394	4.47213595499958	2.0002635936196156	35.55634918610404	0.92	130
16	131	K136Q_I_03.czi	\\hih-fileserver.neurologie.uni-tuebingen.de\HIH\Public\Jorge\Immunofluorescence\Exp. 267\Apotome\72h	11	0.4915075437303216	1.4142135623730951	1.0753115567951081	8.242640687119284	1.0	131
16	132	K136Q_I_03.czi	\\hih-fileserver.neurologie.uni-tuebingen.de\HIH\Public\Jorge\Immunofluorescence\Exp. 267\Apotome\72h	44	0.9143955684912091	3.1622776601683795	1.6022249679690288	22.485281374238568	0.9361702127659575	132
16	133	K136Q_I_03.czi	\\hih-fileserver.neurologie.uni-tuebingen.de\HIH\Public\Jorge\Immunofluorescence\Exp. 267\Apotome\72h	9	0.6007314423370597	1.4142135623730951	1.0920474583051323	8.242640687119284	1.0	133
16	134	K136Q_I_03.czi	\\hih-fileserver.neurologie.uni-tuebingen.de\HIH\Public\Jorge\Immunofluorescence\Exp. 267\Apotome\72h	102	2.5754811956024284	2.8284271247461903	1.465425275953	57.4558441227157	0.6375	134
16	135	K136Q_I_03.czi	\\hih-fileserver.neurologie.uni-tuebingen.de\HIH\Public\Jorge\Immunofluorescence\Exp. 267\Apotome\72h	21	0.7951054177322048	2.23606797749979	1.3003397994935841	14.48528137423857	0.9545454545454546	135
16	136	K136Q_I_03.czi	\\hih-fileserver.neurologie.uni-tuebingen.de\HIH\Public\Jorge\Immunofluorescence\Exp. 267\Apotome\72h	1	0.0	1.0	1.0	0.0	1.0	136
16	137	K136Q_I_03.czi	\\hih-fileserver.neurologie.uni-tuebingen.de\HIH\Public\Jorge\Immunofluorescence\Exp. 267\Apotome\72h	5	0.43153209248335733	1.0	1.0	5.207106781186548	1.0	137
16	138	K136Q_I_03.czi	\\hih-fileserver.neurologie.uni-tuebingen.de\HIH\Public\Jorge\Immunofluorescence\Exp. 267\Apotome\72h	28	0.8282348101377135	2.8284271247461903	1.4061296747004015	17.071067811865476	0.9655172413793104	138
16	139	K136Q_I_03.czi	\\hih-fileserver.neurologie.uni-tuebingen.de\HIH\Public\Jorge\Immunofluorescence\Exp. 267\Apotome\72h	52	1.0458488403176764	3.605551275463989	1.6567707123777369	26.14213562373095	0.9122807017543859	139
16	140	K136Q_I_03.czi	\\hih-fileserver.neurologie.uni-tuebingen.de\HIH\Public\Jorge\Immunofluorescence\Exp. 267\Apotome\72h	11	0.6411587049406146	2.0	1.128564869306645	9.414213562373096	1.0	140
16	141	K136Q_I_03.czi	\\hih-fileserver.neurologie.uni-tuebingen.de\HIH\Public\Jorge\Immunofluorescence\Exp. 267\Apotome\72h	15	0.826981026199069	2.23606797749979	1.192861481799478	12.485281374238571	0.8823529411764706	141
16	142	K136Q_I_03.czi	\\hih-fileserver.neurologie.uni-tuebingen.de\HIH\Public\Jorge\Immunofluorescence\Exp. 267\Apotome\72h	5	0.43153209248335733	1.0	1.0	5.207106781186548	1.0	142
16	143	K136Q_I_03.czi	\\hih-fileserver.neurologie.uni-tuebingen.de\HIH\Public\Jorge\Immunofluorescence\Exp. 267\Apotome\72h	101	1.627976818161314	3.605551275463989	1.7152505116970074	45.45584412271571	0.8347107438016529	143
16	144	K136Q_I_03.czi	\\hih-fileserver.neurologie.uni-tuebingen.de\HIH\Public\Jorge\Immunofluorescence\Exp. 267\Apotome\72h	5	0.43153209248335733	1.0	1.0	5.207106781186548	1.0	144
16	145	K136Q_I_03.czi	\\hih-fileserver.neurologie.uni-tuebingen.de\HIH\Public\Jorge\Immunofluorescence\Exp. 267\Apotome\72h	1	0.0	1.0	1.0	0.0	1.0	145
16	146	K136Q_I_03.czi	\\hih-fileserver.neurologie.uni-tuebingen.de\HIH\Public\Jorge\Immunofluorescence\Exp. 267\Apotome\72h	17	0.7997667602429288	2.23606797749979	1.2289954251171864	13.071067811865474	0.8947368421052632	146
16	147	K136Q_I_03.czi	\\hih-fileserver.neurologie.uni-tuebingen.de\HIH\Public\Jorge\Immunofluorescence\Exp. 267\Apotome\72h	11	0.6411587049406146	2.0	1.128564869306645	9.414213562373096	1.0	147
16	148	K136Q_I_03.czi	\\hih-fileserver.neurologie.uni-tuebingen.de\HIH\Public\Jorge\Immunofluorescence\Exp. 267\Apotome\72h	115	1.064037515801462	5.385164807134504	2.252474037067346	39.21320343559643	0.9274193548387096	148
16	149	K136Q_I_03.czi	\\hih-fileserver.neurologie.uni-tuebingen.de\HIH\Public\Jorge\Immunofluorescence\Exp. 267\Apotome\72h	4	0.3183098861837907	1.0	1.0	4.0	1.0	149
16	150	K136Q_I_03.czi	\\hih-fileserver.neurologie.uni-tuebingen.de\HIH\Public\Jorge\Immunofluorescence\Exp. 267\Apotome\72h	38	0.9513155219899524	3.0	1.5131742393711372	21.31370849898476	0.926829268292683	150
16	151	K136Q_I_03.czi	\\hih-fileserver.neurologie.uni-tuebingen.de\HIH\Public\Jorge\Immunofluorescence\Exp. 267\Apotome\72h	4	0.3183098861837907	1.0	1.0	4.0	1.0	151
16	152	K136Q_I_03.czi	\\hih-fileserver.neurologie.uni-tuebingen.de\HIH\Public\Jorge\Immunofluorescence\Exp. 267\Apotome\72h	35	0.9541265012786456	2.8284271247461903	1.4528668444637236	20.485281374238568	0.8974358974358975	152
16	153	K136Q_I_03.czi	\\hih-fileserver.neurologie.uni-tuebingen.de\HIH\Public\Jorge\Immunofluorescence\Exp. 267\Apotome\72h	19	0.7155807854805156	2.23606797749979	1.2793229362823824	13.071067811865476	1.0	153
16	154	K136Q_I_03.czi	\\hih-fileserver.neurologie.uni-tuebingen.de\HIH\Public\Jorge\Immunofluorescence\Exp. 267\Apotome\72h	11	0.6411587049406146	2.0	1.128564869306645	9.414213562373096	1.0	154
16	155	K136Q_I_03.czi	\\hih-fileserver.neurologie.uni-tuebingen.de\HIH\Public\Jorge\Immunofluorescence\Exp. 267\Apotome\72h	4	0.3183098861837907	1.0	1.0	4.0	1.0	155
16	156	K136Q_I_03.czi	\\hih-fileserver.neurologie.uni-tuebingen.de\HIH\Public\Jorge\Immunofluorescence\Exp. 267\Apotome\72h	18	0.8245537665371013	2.0	1.2357022603955157	13.65685424949238	0.9473684210526315	156
16	157	K136Q_I_03.czi	\\hih-fileserver.neurologie.uni-tuebingen.de\HIH\Public\Jorge\Immunofluorescence\Exp. 267\Apotome\72h	19	0.7155807854805156	2.23606797749979	1.2793229362823821	13.071067811865476	1.0	157
16	158	K136Q_I_03.czi	\\hih-fileserver.neurologie.uni-tuebingen.de\HIH\Public\Jorge\Immunofluorescence\Exp. 267\Apotome\72h	10	0.6202357696493015	1.4142135623730951	1.082842712474619	8.82842712474619	1.0	158
16	159	K136Q_I_03.czi	\\hih-fileserver.neurologie.uni-tuebingen.de\HIH\Public\Jorge\Immunofluorescence\Exp. 267\Apotome\72h	10	0.6202357696493015	1.4142135623730951	1.082842712474619	8.82842712474619	1.0	159
16	160	K136Q_I_03.czi	\\hih-fileserver.neurologie.uni-tuebingen.de\HIH\Public\Jorge\Immunofluorescence\Exp. 267\Apotome\72h	14	0.6664888011383326	2.0	1.2020305089104422	10.82842712474619	1.0	160
16	161	K136Q_I_03.czi	\\hih-fileserver.neurologie.uni-tuebingen.de\HIH\Public\Jorge\Immunofluorescence\Exp. 267\Apotome\72h	19	0.7536452523252464	2.0	1.2849586085459523	13.414213562373096	1.0	161
16	162	K136Q_I_03.czi	\\hih-fileserver.neurologie.uni-tuebingen.de\HIH\Public\Jorge\Immunofluorescence\Exp. 267\Apotome\72h	35	0.8481124455810186	3.1622776601683795	1.5232337227469848	19.31370849898476	0.9459459459459459	162
16	163	K136Q_I_03.czi	\\hih-fileserver.neurologie.uni-tuebingen.de\HIH\Public\Jorge\Immunofluorescence\Exp. 267\Apotome\72h	11	0.6411587049406146	2.0	1.128564869306645	9.414213562373096	1.0	163
16	164	K136Q_I_03.czi	\\hih-fileserver.neurologie.uni-tuebingen.de\HIH\Public\Jorge\Immunofluorescence\Exp. 267\Apotome\72h	1	0.0	1.0	1.0	0.0	1.0	164
16	165	K136Q_I_03.czi	\\hih-fileserver.neurologie.uni-tuebingen.de\HIH\Public\Jorge\Immunofluorescence\Exp. 267\Apotome\72h	4	0.3183098861837907	1.0	1.0	4.0	1.0	165
16	166	K136Q_I_03.czi	\\hih-fileserver.neurologie.uni-tuebingen.de\HIH\Public\Jorge\Immunofluorescence\Exp. 267\Apotome\72h	25	0.9276229873542391	2.23606797749979	1.2922854315746104	17.071067811865476	0.8928571428571429	166
16	167	K136Q_I_03.czi	\\hih-fileserver.neurologie.uni-tuebingen.de\HIH\Public\Jorge\Immunofluorescence\Exp. 267\Apotome\72h	26	1.1131836239334785	2.0	1.2560328557497071	19.071067811865476	0.8666666666666667	167
16	168	K136Q_I_03.czi	\\hih-fileserver.neurologie.uni-tuebingen.de\HIH\Public\Jorge\Immunofluorescence\Exp. 267\Apotome\72h	10	0.6202357696493015	1.4142135623730951	1.082842712474619	8.82842712474619	1.0	168
16	169	K136Q_I_03.czi	\\hih-fileserver.neurologie.uni-tuebingen.de\HIH\Public\Jorge\Immunofluorescence\Exp. 267\Apotome\72h	21	0.9045104974052314	2.23606797749979	1.2608908887913846	15.449747468305832	0.875	169
16	170	K136Q_I_03.czi	\\hih-fileserver.neurologie.uni-tuebingen.de\HIH\Public\Jorge\Immunofluorescence\Exp. 267\Apotome\72h	7	0.5300702784881366	1.4142135623730951	1.0591733660532994	6.82842712474619	1.0	170
16	171	K136Q_I_03.czi	\\hih-fileserver.neurologie.uni-tuebingen.de\HIH\Public\Jorge\Immunofluorescence\Exp. 267\Apotome\72h	33	0.9549052999650604	2.8284271247461903	1.4249064373177007	19.899494936611664	0.9705882352941176	171
16	172	K136Q_I_03.czi	\\hih-fileserver.neurologie.uni-tuebingen.de\HIH\Public\Jorge\Immunofluorescence\Exp. 267\Apotome\72h	2	0.0	1.0	1.0	0.0	1.0	172
16	173	K136Q_I_03.czi	\\hih-fileserver.neurologie.uni-tuebingen.de\HIH\Public\Jorge\Immunofluorescence\Exp. 267\Apotome\72h	2	0.0	1.0	1.0	0.0	1.0	173
16	174	K136Q_I_03.czi	\\hih-fileserver.neurologie.uni-tuebingen.de\HIH\Public\Jorge\Immunofluorescence\Exp. 267\Apotome\72h	11	0.5906158404890287	1.4142135623730951	1.0753115567951084	9.035533905932738	0.9166666666666666	174
16	175	K136Q_I_03.czi	\\hih-fileserver.neurologie.uni-tuebingen.de\HIH\Public\Jorge\Immunofluorescence\Exp. 267\Apotome\72h	5	0.5092958178940652	1.4142135623730951	1.082842712474619	5.656854249492381	1.0	175
16	176	K136Q_I_03.czi	\\hih-fileserver.neurologie.uni-tuebingen.de\HIH\Public\Jorge\Immunofluorescence\Exp. 267\Apotome\72h	29	0.9132034562235314	2.23606797749979	1.3776153317109878	18.242640687119284	0.9354838709677419	176
16	177	K136Q_I_03.czi	\\hih-fileserver.neurologie.uni-tuebingen.de\HIH\Public\Jorge\Immunofluorescence\Exp. 267\Apotome\72h	2	0.0	1.0	1.0	0.0	1.0	177
16	178	K136Q_I_03.czi	\\hih-fileserver.neurologie.uni-tuebingen.de\HIH\Public\Jorge\Immunofluorescence\Exp. 267\Apotome\72h	17	0.7703499122204635	2.0	1.2252015955733053	12.82842712474619	0.9444444444444444	178
16	179	K136Q_I_03.czi	\\hih-fileserver.neurologie.uni-tuebingen.de\HIH\Public\Jorge\Immunofluorescence\Exp. 267\Apotome\72h	6	0.477464829275686	1.0	1.0	6.0	1.0	179
16	180	K136Q_I_03.czi	\\hih-fileserver.neurologie.uni-tuebingen.de\HIH\Public\Jorge\Immunofluorescence\Exp. 267\Apotome\72h	1	0.0	1.0	1.0	0.0	1.0	180
16	181	K136Q_I_03.czi	\\hih-fileserver.neurologie.uni-tuebingen.de\HIH\Public\Jorge\Immunofluorescence\Exp. 267\Apotome\72h	5	0.43153209248335733	1.0	1.0	5.207106781186548	1.0	181
16	182	K136Q_I_03.czi	\\hih-fileserver.neurologie.uni-tuebingen.de\HIH\Public\Jorge\Immunofluorescence\Exp. 267\Apotome\72h	1	0.0	1.0	1.0	0.0	1.0	182
16	183	K136Q_I_03.czi	\\hih-fileserver.neurologie.uni-tuebingen.de\HIH\Public\Jorge\Immunofluorescence\Exp. 267\Apotome\72h	7	0.5904919879238446	1.0	1.0	7.207106781186548	1.0	183
16	184	K136Q_I_03.czi	\\hih-fileserver.neurologie.uni-tuebingen.de\HIH\Public\Jorge\Immunofluorescence\Exp. 267\Apotome\72h	3	0.309207662451413	1.0	1.0	3.414213562373095	1.0	184
16	185	K136Q_I_03.czi	\\hih-fileserver.neurologie.uni-tuebingen.de\HIH\Public\Jorge\Immunofluorescence\Exp. 267\Apotome\72h	3	0.309207662451413	1.0	1.0	3.414213562373095	1.0	185
16	186	K136Q_I_03.czi	\\hih-fileserver.neurologie.uni-tuebingen.de\HIH\Public\Jorge\Immunofluorescence\Exp. 267\Apotome\72h	11	0.6746348998939921	1.4142135623730951	1.112967335192662	9.65685424949238	1.0	186
16	187	K136Q_I_03.czi	\\hih-fileserver.neurologie.uni-tuebingen.de\HIH\Public\Jorge\Immunofluorescence\Exp. 267\Apotome\72h	157	1.3727525978871105	5.830951894845301	2.309116818822963	52.04163056034261	0.8626373626373627	187
16	188	K136Q_I_03.czi	\\hih-fileserver.neurologie.uni-tuebingen.de\HIH\Public\Jorge\Immunofluorescence\Exp. 267\Apotome\72h	28	0.9105706720229648	2.23606797749979	1.3640530466692122	17.899494936611667	0.9333333333333333	188
16	189	K136Q_I_03.czi	\\hih-fileserver.neurologie.uni-tuebingen.de\HIH\Public\Jorge\Immunofluorescence\Exp. 267\Apotome\72h	12	0.7481107665751883	2.0	1.117851130197758	10.621320343559642	0.9230769230769231	189
16	190	K136Q_I_03.czi	\\hih-fileserver.neurologie.uni-tuebingen.de\HIH\Public\Jorge\Immunofluorescence\Exp. 267\Apotome\72h	11	0.6746348998939921	2.0	1.166220647704199	9.65685424949238	1.0	190
16	191	K136Q_I_03.czi	\\hih-fileserver.neurologie.uni-tuebingen.de\HIH\Public\Jorge\Immunofluorescence\Exp. 267\Apotome\72h	1	0.0	1.0	1.0	0.0	1.0	191
16	192	K136Q_I_03.czi	\\hih-fileserver.neurologie.uni-tuebingen.de\HIH\Public\Jorge\Immunofluorescence\Exp. 267\Apotome\72h	2	0.0	1.0	1.0	0.0	1.0	192
16	193	K136Q_I_03.czi	\\hih-fileserver.neurologie.uni-tuebingen.de\HIH\Public\Jorge\Immunofluorescence\Exp. 267\Apotome\72h	11	0.6746348998939921	2.0	1.166220647704199	9.65685424949238	1.0	193
16	194	K136Q_I_03.czi	\\hih-fileserver.neurologie.uni-tuebingen.de\HIH\Public\Jorge\Immunofluorescence\Exp. 267\Apotome\72h	9	0.6007314423370597	1.4142135623730951	1.0920474583051323	8.242640687119284	1.0	194
16	195	K136Q_I_03.czi	\\hih-fileserver.neurologie.uni-tuebingen.de\HIH\Public\Jorge\Immunofluorescence\Exp. 267\Apotome\72h	23	0.7607684161707253	2.8284271247461903	1.376384967369234	14.82842712474619	1.0	195
16	196	K136Q_I_03.czi	\\hih-fileserver.neurologie.uni-tuebingen.de\HIH\Public\Jorge\Immunofluorescence\Exp. 267\Apotome\72h	17	0.926819849966088	2.0	1.1907435698305462	14.071067811865476	0.85	196
16	197	K136Q_I_03.czi	\\hih-fileserver.neurologie.uni-tuebingen.de\HIH\Public\Jorge\Immunofluorescence\Exp. 267\Apotome\72h	3	0.026525823848649224	1.0	1.0	1.0	1.0	197
16	198	K136Q_I_03.czi	\\hih-fileserver.neurologie.uni-tuebingen.de\HIH\Public\Jorge\Immunofluorescence\Exp. 267\Apotome\72h	19	0.7811561998772539	2.0	1.2759284572168044	13.65685424949238	0.95	198
16	199	K136Q_I_03.czi	\\hih-fileserver.neurologie.uni-tuebingen.de\HIH\Public\Jorge\Immunofluorescence\Exp. 267\Apotome\72h	12	0.6957172405156791	2.0	1.1523689270621826	10.242640687119284	1.0	199
16	200	K136Q_I_03.czi	\\hih-fileserver.neurologie.uni-tuebingen.de\HIH\Public\Jorge\Immunofluorescence\Exp. 267\Apotome\72h	22	0.8215906780822317	2.23606797749979	1.286687990425694	15.071067811865476	0.9166666666666666	200
16	201	K136Q_I_03.czi	\\hih-fileserver.neurologie.uni-tuebingen.de\HIH\Public\Jorge\Immunofluorescence\Exp. 267\Apotome\72h	18	0.7553352735627664	2.23606797749979	1.2392853216314037	13.071067811865476	0.9473684210526315	201
16	202	K136Q_I_03.czi	\\hih-fileserver.neurologie.uni-tuebingen.de\HIH\Public\Jorge\Immunofluorescence\Exp. 267\Apotome\72h	10	0.6202357696493015	1.4142135623730951	1.082842712474619	8.82842712474619	1.0	202
16	203	K136Q_I_03.czi	\\hih-fileserver.neurologie.uni-tuebingen.de\HIH\Public\Jorge\Immunofluorescence\Exp. 267\Apotome\72h	6	0.477464829275686	1.0	1.0	6.0	1.0	203
16	204	K136Q_I_03.czi	\\hih-fileserver.neurologie.uni-tuebingen.de\HIH\Public\Jorge\Immunofluorescence\Exp. 267\Apotome\72h	8	0.5831777009960409	1.4142135623730951	1.1035533905932737	7.65685424949238	1.0	204
16	205	K136Q_I_03.czi	\\hih-fileserver.neurologie.uni-tuebingen.de\HIH\Public\Jorge\Immunofluorescence\Exp. 267\Apotome\72h	13	0.6422005297067807	2.0	1.1725108220860991	10.242640687119284	1.0	205
16	206	K136Q_I_03.czi	\\hih-fileserver.neurologie.uni-tuebingen.de\HIH\Public\Jorge\Immunofluorescence\Exp. 267\Apotome\72h	4	0.3183098861837907	1.0	1.0	4.0	1.0	206
16	207	K136Q_I_03.czi	\\hih-fileserver.neurologie.uni-tuebingen.de\HIH\Public\Jorge\Immunofluorescence\Exp. 267\Apotome\72h	40	1.0276603664643293	3.1622776601683795	1.501927807966117	22.727922061357855	0.8888888888888888	207
16	208	K136Q_I_03.czi	\\hih-fileserver.neurologie.uni-tuebingen.de\HIH\Public\Jorge\Immunofluorescence\Exp. 267\Apotome\72h	4	0.38764735603081346	1.0	1.0	4.414213562373095	1.0	208
16	209	K136Q_I_03.czi	\\hih-fileserver.neurologie.uni-tuebingen.de\HIH\Public\Jorge\Immunofluorescence\Exp. 267\Apotome\72h	9	0.6007314423370597	1.4142135623730951	1.0920474583051323	8.242640687119284	1.0	209
16	210	K136Q_I_03.czi	\\hih-fileserver.neurologie.uni-tuebingen.de\HIH\Public\Jorge\Immunofluorescence\Exp. 267\Apotome\72h	12	0.6631455962162306	2.0	1.1666666666666667	10.0	1.0	210
16	211	K136Q_I_03.czi	\\hih-fileserver.neurologie.uni-tuebingen.de\HIH\Public\Jorge\Immunofluorescence\Exp. 267\Apotome\72h	25	0.9276229873542391	2.23606797749979	1.2922854315746104	17.071067811865476	0.9615384615384616	211
16	212	K136Q_I_03.czi	\\hih-fileserver.neurologie.uni-tuebingen.de\HIH\Public\Jorge\Immunofluorescence\Exp. 267\Apotome\72h	1	0.0	1.0	1.0	0.0	1.0	212
16	213	K136Q_I_03.czi	\\hih-fileserver.neurologie.uni-tuebingen.de\HIH\Public\Jorge\Immunofluorescence\Exp. 267\Apotome\72h	16	0.7454531602318965	2.0	1.239276695296637	12.242640687119284	0.9411764705882353	213
16	214	K136Q_I_03.czi	\\hih-fileserver.neurologie.uni-tuebingen.de\HIH\Public\Jorge\Immunofluorescence\Exp. 267\Apotome\72h	9	0.6007314423370597	1.4142135623730951	1.0920474583051323	8.242640687119284	1.0	214
16	215	K136Q_I_03.czi	\\hih-fileserver.neurologie.uni-tuebingen.de\HIH\Public\Jorge\Immunofluorescence\Exp. 267\Apotome\72h	28	0.8282348101377135	2.8284271247461903	1.4061296747004017	17.071067811865476	0.9333333333333333	215
16	216	K136Q_I_03.czi	\\hih-fileserver.neurologie.uni-tuebingen.de\HIH\Public\Jorge\Immunofluorescence\Exp. 267\Apotome\72h	2	0.0	1.0	1.0	0.0	1.0	216
16	217	K136Q_I_03.czi	\\hih-fileserver.neurologie.uni-tuebingen.de\HIH\Public\Jorge\Immunofluorescence\Exp. 267\Apotome\72h	14	0.7723689972905055	2.0	1.1601886205085203	11.65685424949238	0.875	217
16	218	K136Q_I_03.czi	\\hih-fileserver.neurologie.uni-tuebingen.de\HIH\Public\Jorge\Immunofluorescence\Exp. 267\Apotome\72h	14	0.6664888011383326	2.0	1.2020305089104422	10.82842712474619	1.0	218
16	219	K136Q_I_03.czi	\\hih-fileserver.neurologie.uni-tuebingen.de\HIH\Public\Jorge\Immunofluorescence\Exp. 267\Apotome\72h	3	0.309207662451413	1.0	1.0	3.414213562373095	1.0	219
16	220	K136Q_I_03.czi	\\hih-fileserver.neurologie.uni-tuebingen.de\HIH\Public\Jorge\Immunofluorescence\Exp. 267\Apotome\72h	36	0.9276229873542392	3.0	1.5055571671210397	20.48528137423857	0.9	220
16	221	K136Q_I_03.czi	\\hih-fileserver.neurologie.uni-tuebingen.de\HIH\Public\Jorge\Immunofluorescence\Exp. 267\Apotome\72h	21	0.7067603713175155	2.8284271247461903	1.3564419702018367	13.65685424949238	1.0	221
16	222	K136Q_I_03.czi	\\hih-fileserver.neurologie.uni-tuebingen.de\HIH\Public\Jorge\Immunofluorescence\Exp. 267\Apotome\72h	7	0.43799638819941455	1.0	1.0	6.207106781186548	0.875	222
16	223	K136Q_I_03.czi	\\hih-fileserver.neurologie.uni-tuebingen.de\HIH\Public\Jorge\Immunofluorescence\Exp. 267\Apotome\72h	20	0.807125700680006	2.23606797749979	1.303224755112299	14.242640687119284	0.9090909090909091	223
16	224	K136Q_I_03.czi	\\hih-fileserver.neurologie.uni-tuebingen.de\HIH\Public\Jorge\Immunofluorescence\Exp. 267\Apotome\72h	13	0.7177571704566658	2.0	1.1406482403650915	10.82842712474619	0.9285714285714286	224
16	225	K136Q_I_03.czi	\\hih-fileserver.neurologie.uni-tuebingen.de\HIH\Public\Jorge\Immunofluorescence\Exp. 267\Apotome\72h	2	0.0	1.0	1.0	0.0	1.0	225
16	226	K136Q_I_03.czi	\\hih-fileserver.neurologie.uni-tuebingen.de\HIH\Public\Jorge\Immunofluorescence\Exp. 267\Apotome\72h	16	0.7454531602318965	2.0	1.239276695296637	12.242640687119284	0.9411764705882353	226
16	227	K136Q_I_03.czi	\\hih-fileserver.neurologie.uni-tuebingen.de\HIH\Public\Jorge\Immunofluorescence\Exp. 267\Apotome\72h	1	0.0	1.0	1.0	0.0	1.0	227
16	228	K136Q_I_03.czi	\\hih-fileserver.neurologie.uni-tuebingen.de\HIH\Public\Jorge\Immunofluorescence\Exp. 267\Apotome\72h	35	0.9541265012786456	2.8284271247461903	1.4359422973995406	20.485281374238568	0.9459459459459459	228
16	229	K136Q_I_03.czi	\\hih-fileserver.neurologie.uni-tuebingen.de\HIH\Public\Jorge\Immunofluorescence\Exp. 267\Apotome\72h	2	0.0	1.0	1.0	0.0	1.0	229
16	230	K136Q_I_03.czi	\\hih-fileserver.neurologie.uni-tuebingen.de\HIH\Public\Jorge\Immunofluorescence\Exp. 267\Apotome\72h	3	0.309207662451413	1.0	1.0	3.414213562373095	1.0	230
16	231	K136Q_I_03.czi	\\hih-fileserver.neurologie.uni-tuebingen.de\HIH\Public\Jorge\Immunofluorescence\Exp. 267\Apotome\72h	1	0.0	1.0	1.0	0.0	1.0	231
16	232	K136Q_I_03.czi	\\hih-fileserver.neurologie.uni-tuebingen.de\HIH\Public\Jorge\Immunofluorescence\Exp. 267\Apotome\72h	8	0.5468022991227088	1.4142135623730951	1.051776695296637	7.414213562373095	1.0	232
16	233	K136Q_I_03.czi	\\hih-fileserver.neurologie.uni-tuebingen.de\HIH\Public\Jorge\Immunofluorescence\Exp. 267\Apotome\72h	9	0.6007314423370597	1.4142135623730951	1.0920474583051323	8.242640687119284	1.0	233
16	234	K136Q_I_03.czi	\\hih-fileserver.neurologie.uni-tuebingen.de\HIH\Public\Jorge\Immunofluorescence\Exp. 267\Apotome\72h	2	0.0	1.0	1.0	0.0	1.0	234
16	235	K136Q_I_03.czi	\\hih-fileserver.neurologie.uni-tuebingen.de\HIH\Public\Jorge\Immunofluorescence\Exp. 267\Apotome\72h	13	0.8616010244690687	2.0	1.1406482403650917	11.86396103067893	0.8666666666666667	235
16	236	K136Q_I_03.czi	\\hih-fileserver.neurologie.uni-tuebingen.de\HIH\Public\Jorge\Immunofluorescence\Exp. 267\Apotome\72h	2	0.0	1.0	1.0	0.0	1.0	236
16	237	K136Q_I_03.czi	\\hih-fileserver.neurologie.uni-tuebingen.de\HIH\Public\Jorge\Immunofluorescence\Exp. 267\Apotome\72h	3	0.309207662451413	1.0	1.0	3.414213562373095	1.0	237
16	238	K136Q_I_03.czi	\\hih-fileserver.neurologie.uni-tuebingen.de\HIH\Public\Jorge\Immunofluorescence\Exp. 267\Apotome\72h	4	0.38764735603081346	1.0	1.0	4.414213562373095	1.0	238
16	239	K136Q_I_03.czi	\\hih-fileserver.neurologie.uni-tuebingen.de\HIH\Public\Jorge\Immunofluorescence\Exp. 267\Apotome\72h	6	0.5168631413744181	1.4142135623730951	1.0690355937288492	6.242640687119286	1.0	239
16	240	K136Q_I_03.czi	\\hih-fileserver.neurologie.uni-tuebingen.de\HIH\Public\Jorge\Immunofluorescence\Exp. 267\Apotome\72h	1	0.0	1.0	1.0	0.0	1.0	240
16	241	K136Q_I_03.czi	\\hih-fileserver.neurologie.uni-tuebingen.de\HIH\Public\Jorge\Immunofluorescence\Exp. 267\Apotome\72h	4	0.38764735603081346	1.0	1.0	4.414213562373095	1.0	241
16	242	K136Q_I_03.czi	\\hih-fileserver.neurologie.uni-tuebingen.de\HIH\Public\Jorge\Immunofluorescence\Exp. 267\Apotome\72h	4	0.3183098861837907	1.0	1.0	4.0	1.0	242
16	243	K136Q_I_03.czi	\\hih-fileserver.neurologie.uni-tuebingen.de\HIH\Public\Jorge\Immunofluorescence\Exp. 267\Apotome\72h	4	0.2046241954335606	1.0	1.0	3.2071067811865475	0.8	243
16	244	K136Q_I_03.czi	\\hih-fileserver.neurologie.uni-tuebingen.de\HIH\Public\Jorge\Immunofluorescence\Exp. 267\Apotome\72h	12	0.6957172405156791	2.0	1.1523689270621826	10.242640687119284	1.0	244
16	245	K136Q_I_03.czi	\\hih-fileserver.neurologie.uni-tuebingen.de\HIH\Public\Jorge\Immunofluorescence\Exp. 267\Apotome\72h	2	0.0	1.0	1.0	0.0	1.0	245
16	246	K136Q_I_03.czi	\\hih-fileserver.neurologie.uni-tuebingen.de\HIH\Public\Jorge\Immunofluorescence\Exp. 267\Apotome\72h	97	1.4668175648532094	4.0	1.7826244892975422	42.2842712474619	0.8362068965517241	246
16	247	K136Q_I_03.czi	\\hih-fileserver.neurologie.uni-tuebingen.de\HIH\Public\Jorge\Immunofluorescence\Exp. 267\Apotome\72h	4	0.3183098861837907	1.0	1.0	4.0	1.0	247
16	248	K136Q_I_03.czi	\\hih-fileserver.neurologie.uni-tuebingen.de\HIH\Public\Jorge\Immunofluorescence\Exp. 267\Apotome\72h	7	0.5300702784881366	1.4142135623730951	1.0591733660532994	6.82842712474619	1.0	248
16	249	K136Q_I_03.czi	\\hih-fileserver.neurologie.uni-tuebingen.de\HIH\Public\Jorge\Immunofluorescence\Exp. 267\Apotome\72h	4	0.42487609137905596	1.0	1.0	4.621320343559642	1.0	249
16	250	K136Q_I_03.czi	\\hih-fileserver.neurologie.uni-tuebingen.de\HIH\Public\Jorge\Immunofluorescence\Exp. 267\Apotome\72h	1	0.0	1.0	1.0	0.0	1.0	250
16	251	K136Q_I_03.czi	\\hih-fileserver.neurologie.uni-tuebingen.de\HIH\Public\Jorge\Immunofluorescence\Exp. 267\Apotome\72h	21	0.7951054177322048	2.23606797749979	1.283686539487531	14.48528137423857	0.9545454545454546	251
16	252	K136Q_I_03.czi	\\hih-fileserver.neurologie.uni-tuebingen.de\HIH\Public\Jorge\Immunofluorescence\Exp. 267\Apotome\72h	25	0.9276229873542391	2.23606797749979	1.3157168890796869	17.071067811865476	0.9259259259259259	252
16	253	K136Q_I_03.czi	\\hih-fileserver.neurologie.uni-tuebingen.de\HIH\Public\Jorge\Immunofluorescence\Exp. 267\Apotome\72h	36	0.9276229873542392	3.0	1.4793883446939977	20.48528137423857	0.9	253
16	254	K136Q_I_03.czi	\\hih-fileserver.neurologie.uni-tuebingen.de\HIH\Public\Jorge\Immunofluorescence\Exp. 267\Apotome\72h	12	0.6957172405156791	2.0	1.1523689270621824	10.242640687119284	1.0	254
16	255	K136Q_I_03.czi	\\hih-fileserver.neurologie.uni-tuebingen.de\HIH\Public\Jorge\Immunofluorescence\Exp. 267\Apotome\72h	20	1.0766600798079085	2.0	1.1621320343559642	16.44974746830583	0.7692307692307693	255
16	256	K136Q_I_03.czi	\\hih-fileserver.neurologie.uni-tuebingen.de\HIH\Public\Jorge\Immunofluorescence\Exp. 267\Apotome\72h	21	0.795105417732205	2.23606797749979	1.3003397994935841	14.485281374238571	1.0	256
16	257	K136Q_I_03.czi	\\hih-fileserver.neurologie.uni-tuebingen.de\HIH\Public\Jorge\Immunofluorescence\Exp. 267\Apotome\72h	24	0.8128078919015064	2.8284271247461903	1.3535533905932737	15.65685424949238	0.96	257
16	258	K136Q_I_03.czi	\\hih-fileserver.neurologie.uni-tuebingen.de\HIH\Public\Jorge\Immunofluorescence\Exp. 267\Apotome\72h	75	1.3597855368876275	3.1622776601683795	1.629139097118119	35.798989873223334	0.8823529411764706	258
16	259	K136Q_I_03.czi	\\hih-fileserver.neurologie.uni-tuebingen.de\HIH\Public\Jorge\Immunofluorescence\Exp. 267\Apotome\72h	28	0.9458178653743718	2.0	1.3510152544552212	18.242640687119284	0.9655172413793104	259
16	260	K136Q_I_03.czi	\\hih-fileserver.neurologie.uni-tuebingen.de\HIH\Public\Jorge\Immunofluorescence\Exp. 267\Apotome\72h	73	0.9904106804278957	4.0	1.8972430480641336	30.14213562373095	0.9733333333333334	260
16	261	K136Q_I_03.czi	\\hih-fileserver.neurologie.uni-tuebingen.de\HIH\Public\Jorge\Immunofluorescence\Exp. 267\Apotome\72h	63	1.1476187249402596	3.1622776601683795	1.6680909450006884	30.142135623730947	0.9264705882352942	261
16	262	K136Q_I_03.czi	\\hih-fileserver.neurologie.uni-tuebingen.de\HIH\Public\Jorge\Immunofluorescence\Exp. 267\Apotome\72h	9	0.6007314423370597	1.4142135623730951	1.0920474583051323	8.242640687119284	1.0	262
16	263	K136Q_I_03.czi	\\hih-fileserver.neurologie.uni-tuebingen.de\HIH\Public\Jorge\Immunofluorescence\Exp. 267\Apotome\72h	41	0.9515799710066417	3.1622776601683795	1.5640424267362374	22.14213562373095	0.9111111111111111	263
16	264	K136Q_I_03.czi	\\hih-fileserver.neurologie.uni-tuebingen.de\HIH\Public\Jorge\Immunofluorescence\Exp. 267\Apotome\72h	1	0.0	1.0	1.0	0.0	1.0	264
16	265	K136Q_I_03.czi	\\hih-fileserver.neurologie.uni-tuebingen.de\HIH\Public\Jorge\Immunofluorescence\Exp. 267\Apotome\72h	150	1.3376261009860249	5.385164807134504	2.2683390231838274	50.21320343559643	0.8333333333333334	265
16	266	K136Q_I_03.czi	\\hih-fileserver.neurologie.uni-tuebingen.de\HIH\Public\Jorge\Immunofluorescence\Exp. 267\Apotome\72h	8	0.49237304529448433	1.4142135623730951	1.051776695296637	7.035533905932738	0.8888888888888888	266
16	267	K136Q_I_03.czi	\\hih-fileserver.neurologie.uni-tuebingen.de\HIH\Public\Jorge\Immunofluorescence\Exp. 267\Apotome\72h	36	0.8541136649632097	3.0	1.5382834333675204	19.65685424949238	0.972972972972973	267
16	268	K136Q_I_03.czi	\\hih-fileserver.neurologie.uni-tuebingen.de\HIH\Public\Jorge\Immunofluorescence\Exp. 267\Apotome\72h	56	1.1868138741395315	3.1622776601683795	1.5949955893886423	28.899494936611667	0.8888888888888888	268
16	269	K136Q_I_03.czi	\\hih-fileserver.neurologie.uni-tuebingen.de\HIH\Public\Jorge\Immunofluorescence\Exp. 267\Apotome\72h	16	0.8497521827581119	2.0	1.1660533905932737	13.071067811865474	0.8888888888888888	269
16	270	K136Q_I_03.czi	\\hih-fileserver.neurologie.uni-tuebingen.de\HIH\Public\Jorge\Immunofluorescence\Exp. 267\Apotome\72h	103	1.2237621319940584	4.242640687119285	2.016324878675927	39.798989873223334	0.8879310344827587	270
16	271	K136Q_I_03.czi	\\hih-fileserver.neurologie.uni-tuebingen.de\HIH\Public\Jorge\Immunofluorescence\Exp. 267\Apotome\72h	1	0.0	1.0	1.0	0.0	1.0	271
16	272	K136Q_I_03.czi	\\hih-fileserver.neurologie.uni-tuebingen.de\HIH\Public\Jorge\Immunofluorescence\Exp. 267\Apotome\72h	44	0.9143955684912094	3.1622776601683795	1.6153889163328337	22.48528137423857	0.9361702127659575	272
16	273	K136Q_I_03.czi	\\hih-fileserver.neurologie.uni-tuebingen.de\HIH\Public\Jorge\Immunofluorescence\Exp. 267\Apotome\72h	7	0.5300702784881366	1.4142135623730951	1.0591733660532994	6.82842712474619	1.0	273
16	274	K136Q_I_03.czi	\\hih-fileserver.neurologie.uni-tuebingen.de\HIH\Public\Jorge\Immunofluorescence\Exp. 267\Apotome\72h	5	0.502917562670165	1.0	1.0	5.621320343559642	0.8333333333333334	274
16	275	K136Q_I_03.czi	\\hih-fileserver.neurologie.uni-tuebingen.de\HIH\Public\Jorge\Immunofluorescence\Exp. 267\Apotome\72h	8	0.5468022991227088	1.4142135623730951	1.051776695296637	7.414213562373095	1.0	275
16	276	K136Q_I_03.czi	\\hih-fileserver.neurologie.uni-tuebingen.de\HIH\Public\Jorge\Immunofluorescence\Exp. 267\Apotome\72h	70	1.1147079660363515	3.605551275463989	1.7650999341561426	31.31370849898476	0.875	276
16	277	K136Q_I_03.czi	\\hih-fileserver.neurologie.uni-tuebingen.de\HIH\Public\Jorge\Immunofluorescence\Exp. 267\Apotome\72h	7	0.43799638819941455	1.0	1.0	6.207106781186548	0.875	277
16	278	K136Q_I_03.czi	\\hih-fileserver.neurologie.uni-tuebingen.de\HIH\Public\Jorge\Immunofluorescence\Exp. 267\Apotome\72h	4	0.3183098861837907	1.0	1.0	4.0	1.0	278
16	279	K136Q_I_03.czi	\\hih-fileserver.neurologie.uni-tuebingen.de\HIH\Public\Jorge\Immunofluorescence\Exp. 267\Apotome\72h	11	0.6411587049406146	2.0	1.128564869306645	9.414213562373096	1.0	279
16	280	K136Q_I_03.czi	\\hih-fileserver.neurologie.uni-tuebingen.de\HIH\Public\Jorge\Immunofluorescence\Exp. 267\Apotome\72h	27	1.0527536809703355	2.23606797749979	1.3164149543283354	18.899494936611667	0.84375	280
16	281	K136Q_I_03.czi	\\hih-fileserver.neurologie.uni-tuebingen.de\HIH\Public\Jorge\Immunofluorescence\Exp. 267\Apotome\72h	45	1.2085364377004262	2.8284271247461903	1.4805119686883481	26.14213562373095	0.9	281
16	282	K136Q_I_03.czi	\\hih-fileserver.neurologie.uni-tuebingen.de\HIH\Public\Jorge\Immunofluorescence\Exp. 267\Apotome\72h	268	1.5680296776411708	6.4031242374328485	2.692640676634589	72.66904755831213	0.8758169934640523	282
16	283	K136Q_I_03.czi	\\hih-fileserver.neurologie.uni-tuebingen.de\HIH\Public\Jorge\Immunofluorescence\Exp. 267\Apotome\72h	108	1.302343310374661	5.0	2.066413226451235	42.04163056034261	0.8925619834710744	283
16	284	K136Q_I_03.czi	\\hih-fileserver.neurologie.uni-tuebingen.de\HIH\Public\Jorge\Immunofluorescence\Exp. 267\Apotome\72h	12	0.618415324902826	1.4142135623730951	1.1380711874576983	9.65685424949238	1.0	284
16	285	K136Q_I_03.czi	\\hih-fileserver.neurologie.uni-tuebingen.de\HIH\Public\Jorge\Immunofluorescence\Exp. 267\Apotome\72h	36	0.9497278405614468	3.1622776601683795	1.4856875880943963	20.727922061357855	0.9	285
16	286	K136Q_I_03.czi	\\hih-fileserver.neurologie.uni-tuebingen.de\HIH\Public\Jorge\Immunofluorescence\Exp. 267\Apotome\72h	71	1.1754755238124561	4.0	1.777917036351711	32.384776310850235	0.8765432098765432	286
16	287	K136Q_I_03.czi	\\hih-fileserver.neurologie.uni-tuebingen.de\HIH\Public\Jorge\Immunofluorescence\Exp. 267\Apotome\72h	84	1.0667441255331322	4.242640687119285	1.972752135656915	33.55634918610404	0.9130434782608695	287
16	288	K136Q_I_03.czi	\\hih-fileserver.neurologie.uni-tuebingen.de\HIH\Public\Jorge\Immunofluorescence\Exp. 267\Apotome\72h	20	0.8071257006800061	2.0	1.2121320343559643	14.242640687119286	0.9090909090909091	288
16	289	K136Q_I_03.czi	\\hih-fileserver.neurologie.uni-tuebingen.de\HIH\Public\Jorge\Immunofluorescence\Exp. 267\Apotome\72h	21	0.8372206995265676	2.23606797749979	1.2806153441424843	14.863961030678926	0.9545454545454546	289
16	290	K136Q_I_03.czi	\\hih-fileserver.neurologie.uni-tuebingen.de\HIH\Public\Jorge\Immunofluorescence\Exp. 267\Apotome\72h	81	1.2420510385325831	4.123105625617661	1.8238885236306968	35.55634918610404	0.8901098901098901	290
16	291	K136Q_I_03.czi	\\hih-fileserver.neurologie.uni-tuebingen.de\HIH\Public\Jorge\Immunofluorescence\Exp. 267\Apotome\72h	60	1.0323609491889796	4.0	1.761222806317054	27.899494936611667	0.9090909090909091	291
16	292	K136Q_I_03.czi	\\hih-fileserver.neurologie.uni-tuebingen.de\HIH\Public\Jorge\Immunofluorescence\Exp. 267\Apotome\72h	87	1.2832464199640723	4.242640687119285	1.9068567860463537	37.45584412271571	0.8613861386138614	292
16	293	K136Q_I_03.czi	\\hih-fileserver.neurologie.uni-tuebingen.de\HIH\Public\Jorge\Immunofluorescence\Exp. 267\Apotome\72h	80	1.0058351253403301	4.242640687119285	1.9815613686802684	31.79898987322333	0.9523809523809523	293
16	294	K136Q_I_03.czi	\\hih-fileserver.neurologie.uni-tuebingen.de\HIH\Public\Jorge\Immunofluorescence\Exp. 267\Apotome\72h	12	0.6957172405156791	2.0	1.1523689270621824	10.242640687119284	0.9230769230769231	294
16	295	K136Q_I_03.czi	\\hih-fileserver.neurologie.uni-tuebingen.de\HIH\Public\Jorge\Immunofluorescence\Exp. 267\Apotome\72h	2	0.0	1.0	1.0	0.0	1.0	295
16	296	K136Q_I_03.czi	\\hih-fileserver.neurologie.uni-tuebingen.de\HIH\Public\Jorge\Immunofluorescence\Exp. 267\Apotome\72h	21	0.7686911435047675	2.0	1.2972686041485373	14.242640687119284	1.0	296
16	297	K136Q_I_03.czi	\\hih-fileserver.neurologie.uni-tuebingen.de\HIH\Public\Jorge\Immunofluorescence\Exp. 267\Apotome\72h	31	0.8224509295691296	2.8284271247461903	1.4601468747936583	17.899494936611667	0.96875	297
16	298	K136Q_I_03.czi	\\hih-fileserver.neurologie.uni-tuebingen.de\HIH\Public\Jorge\Immunofluorescence\Exp. 267\Apotome\72h	343	2.0101996647955334	7.280109889280518	2.752091925542321	93.08326112068522	0.7995337995337995	298
16	299	K136Q_I_03.czi	\\hih-fileserver.neurologie.uni-tuebingen.de\HIH\Public\Jorge\Immunofluorescence\Exp. 267\Apotome\72h	7	0.4677124467052814	1.0	1.0	6.414213562373095	0.875	299
16	300	K136Q_I_03.czi	\\hih-fileserver.neurologie.uni-tuebingen.de\HIH\Public\Jorge\Immunofluorescence\Exp. 267\Apotome\72h	18	0.8753298583013055	2.23606797749979	1.1837297660758481	14.071067811865476	0.8571428571428571	300
16	301	K136Q_I_03.czi	\\hih-fileserver.neurologie.uni-tuebingen.de\HIH\Public\Jorge\Immunofluorescence\Exp. 267\Apotome\72h	58	1.2465513736420062	3.1622776601683795	1.5725190090195975	30.142135623730947	0.8787878787878788	301
16	302	K136Q_I_03.czi	\\hih-fileserver.neurologie.uni-tuebingen.de\HIH\Public\Jorge\Immunofluorescence\Exp. 267\Apotome\72h	26	0.9806145698708846	2.23606797749979	1.3285847602640406	17.899494936611664	0.8666666666666667	302
16	303	K136Q_I_03.czi	\\hih-fileserver.neurologie.uni-tuebingen.de\HIH\Public\Jorge\Immunofluorescence\Exp. 267\Apotome\72h	23	0.8481473654624414	2.23606797749979	1.2996922707387901	15.65685424949238	0.9583333333333334	303
16	304	K136Q_I_03.czi	\\hih-fileserver.neurologie.uni-tuebingen.de\HIH\Public\Jorge\Immunofluorescence\Exp. 267\Apotome\72h	6	0.5456645211561616	1.0	1.0	6.414213562373095	0.8571428571428571	304
16	305	K136Q_I_03.czi	\\hih-fileserver.neurologie.uni-tuebingen.de\HIH\Public\Jorge\Immunofluorescence\Exp. 267\Apotome\72h	72	1.2498119083263548	3.605551275463989	1.7443672952430178	33.62741699796952	0.9230769230769231	305
16	306	K136Q_I_03.czi	\\hih-fileserver.neurologie.uni-tuebingen.de\HIH\Public\Jorge\Immunofluorescence\Exp. 267\Apotome\72h	58	1.023583986046057	3.605551275463989	1.7168876333488448	27.31370849898476	0.8923076923076924	306
16	307	K136Q_I_03.czi	\\hih-fileserver.neurologie.uni-tuebingen.de\HIH\Public\Jorge\Immunofluorescence\Exp. 267\Apotome\72h	29	0.8791716833325177	2.8284271247461903	1.4145487045339353	17.899494936611667	0.9354838709677419	307
16	308	K136Q_I_03.czi	\\hih-fileserver.neurologie.uni-tuebingen.de\HIH\Public\Jorge\Immunofluorescence\Exp. 267\Apotome\72h	19	0.7811561998772539	2.23606797749979	1.257522222473272	13.65685424949238	0.95	308
16	309	K136Q_I_03.czi	\\hih-fileserver.neurologie.uni-tuebingen.de\HIH\Public\Jorge\Immunofluorescence\Exp. 267\Apotome\72h	68	0.9938571656311652	4.123105625617661	1.8835065684443502	29.14213562373095	0.9444444444444444	309
16	310	K136Q_I_03.czi	\\hih-fileserver.neurologie.uni-tuebingen.de\HIH\Public\Jorge\Immunofluorescence\Exp. 267\Apotome\72h	44	0.9542907834480674	3.1622776601683795	1.5837457088126299	22.970562748477143	0.9565217391304348	310
16	311	K136Q_I_03.czi	\\hih-fileserver.neurologie.uni-tuebingen.de\HIH\Public\Jorge\Immunofluorescence\Exp. 267\Apotome\72h	39	1.3252700843613667	2.23606797749979	1.347261635047822	25.485281374238568	0.8478260869565217	311
16	312	K136Q_I_03.czi	\\hih-fileserver.neurologie.uni-tuebingen.de\HIH\Public\Jorge\Immunofluorescence\Exp. 267\Apotome\72h	11	0.6988202713335353	1.4142135623730951	1.0753115567951081	9.82842712474619	0.8461538461538461	312
16	313	K136Q_I_03.czi	\\hih-fileserver.neurologie.uni-tuebingen.de\HIH\Public\Jorge\Immunofluorescence\Exp. 267\Apotome\72h	47	0.9012134599191938	3.605551275463989	1.6694141179002935	23.071067811865476	0.9791666666666666	313
16	314	K136Q_I_03.czi	\\hih-fileserver.neurologie.uni-tuebingen.de\HIH\Public\Jorge\Immunofluorescence\Exp. 267\Apotome\72h	9	0.5658842421045168	2.0	1.1111111111111112	8.0	1.0	314
16	315	K136Q_I_03.czi	\\hih-fileserver.neurologie.uni-tuebingen.de\HIH\Public\Jorge\Immunofluorescence\Exp. 267\Apotome\72h	10	0.7420983898833913	1.4142135623730951	1.082842712474619	9.65685424949238	1.0	315
16	316	K136Q_I_03.czi	\\hih-fileserver.neurologie.uni-tuebingen.de\HIH\Public\Jorge\Immunofluorescence\Exp. 267\Apotome\72h	37	0.8812979188506738	3.0	1.5442044030840936	20.242640687119284	0.9736842105263158	316
16	317	K136Q_I_03.czi	\\hih-fileserver.neurologie.uni-tuebingen.de\HIH\Public\Jorge\Immunofluorescence\Exp. 267\Apotome\72h	40	0.9330843215936656	3.0	1.5521601883432528	21.65685424949238	0.9302325581395349	317
16	318	K136Q_I_03.czi	\\hih-fileserver.neurologie.uni-tuebingen.de\HIH\Public\Jorge\Immunofluorescence\Exp. 267\Apotome\72h	9	0.5658842421045168	2.0	1.1111111111111112	8.0	1.0	318
16	319	K136Q_I_03.czi	\\hih-fileserver.neurologie.uni-tuebingen.de\HIH\Public\Jorge\Immunofluorescence\Exp. 267\Apotome\72h	54	0.9885052181419344	3.605551275463989	1.7347641720769518	25.899494936611667	0.9	319
16	320	K136Q_I_03.czi	\\hih-fileserver.neurologie.uni-tuebingen.de\HIH\Public\Jorge\Immunofluorescence\Exp. 267\Apotome\72h	22	0.758964262380741	2.23606797749979	1.3162462422380978	14.48528137423857	1.0	320
16	321	K136Q_I_03.czi	\\hih-fileserver.neurologie.uni-tuebingen.de\HIH\Public\Jorge\Immunofluorescence\Exp. 267\Apotome\72h	50	1.0198391526657202	3.605551275463989	1.6597959876694788	25.31370849898476	0.8928571428571429	321
16	322	K136Q_I_03.czi	\\hih-fileserver.neurologie.uni-tuebingen.de\HIH\Public\Jorge\Immunofluorescence\Exp. 267\Apotome\72h	14	0.7405494920056735	2.0	1.1724438258837926	11.414213562373096	1.0	322
16	323	K136Q_I_03.czi	\\hih-fileserver.neurologie.uni-tuebingen.de\HIH\Public\Jorge\Immunofluorescence\Exp. 267\Apotome\72h	35	0.9541265012786456	2.8284271247461903	1.476348399181629	20.485281374238568	0.8974358974358975	323
16	324	K136Q_I_03.czi	\\hih-fileserver.neurologie.uni-tuebingen.de\HIH\Public\Jorge\Immunofluorescence\Exp. 267\Apotome\72h	50	0.9541800450968275	3.605551275463989	1.6682661632186493	24.485281374238568	0.9615384615384616	324
16	325	K136Q_I_03.czi	\\hih-fileserver.neurologie.uni-tuebingen.de\HIH\Public\Jorge\Immunofluorescence\Exp. 267\Apotome\72h	11	0.7285819637753527	2.0	1.128564869306645	10.035533905932738	0.9166666666666666	325
16	326	K136Q_I_03.czi	\\hih-fileserver.neurologie.uni-tuebingen.de\HIH\Public\Jorge\Immunofluorescence\Exp. 267\Apotome\72h	31	0.8224509295691296	2.8284271247461903	1.4601468747936583	17.899494936611667	0.96875	326
16	327	K136Q_I_03.czi	\\hih-fileserver.neurologie.uni-tuebingen.de\HIH\Public\Jorge\Immunofluorescence\Exp. 267\Apotome\72h	21	0.7686911435047676	2.23606797749979	1.308509936410432	14.242640687119286	0.9545454545454546	327
16	328	K136Q_I_03.czi	\\hih-fileserver.neurologie.uni-tuebingen.de\HIH\Public\Jorge\Immunofluorescence\Exp. 267\Apotome\72h	9	0.5135799486995236	1.4142135623730951	1.0460237291525663	7.621320343559642	0.9	328
16	329	K136Q_I_03.czi	\\hih-fileserver.neurologie.uni-tuebingen.de\HIH\Public\Jorge\Immunofluorescence\Exp. 267\Apotome\72h	29	1.0160649704287146	2.8284271247461903	1.3756180078273161	19.242640687119284	0.8787878787878788	329
16	330	K136Q_I_03.czi	\\hih-fileserver.neurologie.uni-tuebingen.de\HIH\Public\Jorge\Immunofluorescence\Exp. 267\Apotome\72h	1	0.0	1.0	1.0	0.0	1.0	330
16	331	K136Q_I_03.czi	\\hih-fileserver.neurologie.uni-tuebingen.de\HIH\Public\Jorge\Immunofluorescence\Exp. 267\Apotome\72h	4	0.3183098861837907	1.0	1.0	4.0	1.0	331
16	332	K136Q_I_03.czi	\\hih-fileserver.neurologie.uni-tuebingen.de\HIH\Public\Jorge\Immunofluorescence\Exp. 267\Apotome\72h	99	1.0104866963983703	5.0	2.2031361480944742	35.45584412271572	0.9611650485436893	332
16	333	K136Q_I_03.czi	\\hih-fileserver.neurologie.uni-tuebingen.de\HIH\Public\Jorge\Immunofluorescence\Exp. 267\Apotome\72h	1	0.0	1.0	1.0	0.0	1.0	333
16	334	K136Q_I_03.czi	\\hih-fileserver.neurologie.uni-tuebingen.de\HIH\Public\Jorge\Immunofluorescence\Exp. 267\Apotome\72h	17	0.7997667602429291	2.23606797749979	1.2289954251171864	13.071067811865476	0.9444444444444444	334
16	335	K136Q_I_03.czi	\\hih-fileserver.neurologie.uni-tuebingen.de\HIH\Public\Jorge\Immunofluorescence\Exp. 267\Apotome\72h	10	0.6202357696493015	1.4142135623730951	1.082842712474619	8.82842712474619	1.0	335
16	336	K136Q_I_03.czi	\\hih-fileserver.neurologie.uni-tuebingen.de\HIH\Public\Jorge\Immunofluorescence\Exp. 267\Apotome\72h	13	0.7177571704566658	2.0	1.1406482403650917	10.82842712474619	0.9285714285714286	336
16	337	K136Q_I_03.czi	\\hih-fileserver.neurologie.uni-tuebingen.de\HIH\Public\Jorge\Immunofluorescence\Exp. 267\Apotome\72h	80	1.113381839029632	4.242640687119285	1.9339019072645212	33.45584412271571	0.9090909090909091	337
16	338	K136Q_I_03.czi	\\hih-fileserver.neurologie.uni-tuebingen.de\HIH\Public\Jorge\Immunofluorescence\Exp. 267\Apotome\72h	4	0.3183098861837907	1.0	1.0	4.0	1.0	338
16	339	K136Q_I_03.czi	\\hih-fileserver.neurologie.uni-tuebingen.de\HIH\Public\Jorge\Immunofluorescence\Exp. 267\Apotome\72h	1	0.0	1.0	1.0	0.0	1.0	339
16	340	K136Q_I_03.czi	\\hih-fileserver.neurologie.uni-tuebingen.de\HIH\Public\Jorge\Immunofluorescence\Exp. 267\Apotome\72h	9	0.5135799486995236	1.4142135623730951	1.0460237291525663	7.621320343559642	0.9	340
16	341	K136Q_I_03.czi	\\hih-fileserver.neurologie.uni-tuebingen.de\HIH\Public\Jorge\Immunofluorescence\Exp. 267\Apotome\72h	4	0.3183098861837907	1.0	1.0	4.0	1.0	341
16	342	K136Q_I_03.czi	\\hih-fileserver.neurologie.uni-tuebingen.de\HIH\Public\Jorge\Immunofluorescence\Exp. 267\Apotome\72h	1	0.0	1.0	1.0	0.0	1.0	342
16	343	K136Q_I_03.czi	\\hih-fileserver.neurologie.uni-tuebingen.de\HIH\Public\Jorge\Immunofluorescence\Exp. 267\Apotome\72h	45	1.0100783640079494	3.0	1.605878958191187	23.899494936611667	0.9	343
16	344	K136Q_I_03.czi	\\hih-fileserver.neurologie.uni-tuebingen.de\HIH\Public\Jorge\Immunofluorescence\Exp. 267\Apotome\72h	9	0.595563117403313	1.0	1.0	8.207106781186548	0.9	344
16	345	K136Q_I_03.czi	\\hih-fileserver.neurologie.uni-tuebingen.de\HIH\Public\Jorge\Immunofluorescence\Exp. 267\Apotome\72h	13	0.6422005297067807	2.0	1.1725108220860991	10.242640687119284	1.0	345
16	346	K136Q_I_03.czi	\\hih-fileserver.neurologie.uni-tuebingen.de\HIH\Public\Jorge\Immunofluorescence\Exp. 267\Apotome\72h	17	0.7997667602429291	2.0	1.249567099242311	13.071067811865476	0.8947368421052632	346
16	347	K136Q_I_03.czi	\\hih-fileserver.neurologie.uni-tuebingen.de\HIH\Public\Jorge\Immunofluorescence\Exp. 267\Apotome\72h	1	0.0	1.0	1.0	0.0	1.0	347
16	348	K136Q_I_03.czi	\\hih-fileserver.neurologie.uni-tuebingen.de\HIH\Public\Jorge\Immunofluorescence\Exp. 267\Apotome\72h	95	1.0985009060773885	4.47213595499958	2.0318729500572776	36.21320343559643	0.9047619047619048	348
16	349	K136Q_I_03.czi	\\hih-fileserver.neurologie.uni-tuebingen.de\HIH\Public\Jorge\Immunofluorescence\Exp. 267\Apotome\72h	42	1.0822268185799455	3.0	1.5357290737167428	23.899494936611664	0.875	349
16	350	K136Q_I_03.czi	\\hih-fileserver.neurologie.uni-tuebingen.de\HIH\Public\Jorge\Immunofluorescence\Exp. 267\Apotome\72h	16	0.7752947120616269	2.0	1.1919417382415922	12.48528137423857	0.9411764705882353	350
16	351	K136Q_I_03.czi	\\hih-fileserver.neurologie.uni-tuebingen.de\HIH\Public\Jorge\Immunofluorescence\Exp. 267\Apotome\72h	37	0.831029511856096	3.0	1.5777892865197498	19.65685424949238	0.9736842105263158	351
16	352	K136Q_I_03.czi	\\hih-fileserver.neurologie.uni-tuebingen.de\HIH\Public\Jorge\Immunofluorescence\Exp. 267\Apotome\72h	64	1.270898080158452	3.1622776601683795	1.617001174573618	31.97056274847714	0.8767123287671232	352
16	353	K136Q_I_03.czi	\\hih-fileserver.neurologie.uni-tuebingen.de\HIH\Public\Jorge\Immunofluorescence\Exp. 267\Apotome\72h	26	0.8919451801483067	2.23606797749979	1.3285847602640406	17.071067811865476	0.9629629629629629	353
16	354	K136Q_I_03.czi	\\hih-fileserver.neurologie.uni-tuebingen.de\HIH\Public\Jorge\Immunofluorescence\Exp. 267\Apotome\72h	104	1.336867513637955	4.47213595499958	1.9269209463245005	41.798989873223334	0.8739495798319328	354
16	355	K136Q_I_03.czi	\\hih-fileserver.neurologie.uni-tuebingen.de\HIH\Public\Jorge\Immunofluorescence\Exp. 267\Apotome\72h	25	0.8650532769653659	2.23606797749979	1.3322854315746104	16.485281374238568	0.9615384615384616	355
16	356	K136Q_I_03.czi	\\hih-fileserver.neurologie.uni-tuebingen.de\HIH\Public\Jorge\Immunofluorescence\Exp. 267\Apotome\72h	24	0.8526008143065027	2.8284271247461903	1.360702260395516	16.035533905932738	0.9230769230769231	356
16	357	K136Q_I_03.czi	\\hih-fileserver.neurologie.uni-tuebingen.de\HIH\Public\Jorge\Immunofluorescence\Exp. 267\Apotome\72h	47	1.0353031240276989	3.1622776601683795	1.5788532451731199	24.727922061357855	0.8867924528301887	357
16	358	K136Q_I_03.czi	\\hih-fileserver.neurologie.uni-tuebingen.de\HIH\Public\Jorge\Immunofluorescence\Exp. 267\Apotome\72h	4	0.38764735603081346	1.0	1.0	4.414213562373095	1.0	358
16	359	K136Q_I_03.czi	\\hih-fileserver.neurologie.uni-tuebingen.de\HIH\Public\Jorge\Immunofluorescence\Exp. 267\Apotome\72h	67	1.0719199043465386	4.123105625617661	1.801517656095672	30.041630560342618	0.9436619718309859	359
16	360	K136Q_I_03.czi	\\hih-fileserver.neurologie.uni-tuebingen.de\HIH\Public\Jorge\Immunofluorescence\Exp. 267\Apotome\72h	32	0.8882609183187207	2.8284271247461903	1.4457672849563568	18.899494936611667	0.9411764705882353	360
16	361	K136Q_I_03.czi	\\hih-fileserver.neurologie.uni-tuebingen.de\HIH\Public\Jorge\Immunofluorescence\Exp. 267\Apotome\72h	63	1.3247422569949903	3.0	1.5966195020608462	32.384776310850235	0.863013698630137	361
16	362	K136Q_I_03.czi	\\hih-fileserver.neurologie.uni-tuebingen.de\HIH\Public\Jorge\Immunofluorescence\Exp. 267\Apotome\72h	27	0.9442955117275191	2.23606797749979	1.344708732939454	17.899494936611667	0.9310344827586207	362
16	363	K136Q_I_03.czi	\\hih-fileserver.neurologie.uni-tuebingen.de\HIH\Public\Jorge\Immunofluorescence\Exp. 267\Apotome\72h	17	0.7016029743359026	2.0	1.249567099242311	12.242640687119284	1.0	363
16	364	K136Q_I_03.czi	\\hih-fileserver.neurologie.uni-tuebingen.de\HIH\Public\Jorge\Immunofluorescence\Exp. 267\Apotome\72h	5	0.43153209248335733	1.0	1.0	5.207106781186548	1.0	364
16	365	K136Q_I_03.czi	\\hih-fileserver.neurologie.uni-tuebingen.de\HIH\Public\Jorge\Immunofluorescence\Exp. 267\Apotome\72h	175	1.3112217677130689	5.656854249492381	2.452196676062231	53.698484809834994	0.8706467661691543	365
16	366	K136Q_I_03.czi	\\hih-fileserver.neurologie.uni-tuebingen.de\HIH\Public\Jorge\Immunofluorescence\Exp. 267\Apotome\72h	21	0.8332225510441276	2.0	1.2775441487974377	14.82842712474619	0.9545454545454546	366
16	367	K136Q_I_03.czi	\\hih-fileserver.neurologie.uni-tuebingen.de\HIH\Public\Jorge\Immunofluorescence\Exp. 267\Apotome\72h	1	0.0	1.0	1.0	0.0	1.0	367
16	368	K136Q_I_03.czi	\\hih-fileserver.neurologie.uni-tuebingen.de\HIH\Public\Jorge\Immunofluorescence\Exp. 267\Apotome\72h	61	1.152894078036585	3.605551275463989	1.6664909647221595	29.72792206135785	0.8714285714285714	368
16	369	K136Q_I_03.czi	\\hih-fileserver.neurologie.uni-tuebingen.de\HIH\Public\Jorge\Immunofluorescence\Exp. 267\Apotome\72h	56	1.3630139554792342	3.1622776601683795	1.5154099423683753	30.97056274847714	0.875	369
16	370	K136Q_I_03.czi	\\hih-fileserver.neurologie.uni-tuebingen.de\HIH\Public\Jorge\Immunofluorescence\Exp. 267\Apotome\72h	20	0.807125700680006	2.23606797749979	1.303224755112299	14.242640687119284	0.9090909090909091	370
16	371	K136Q_I_03.czi	\\hih-fileserver.neurologie.uni-tuebingen.de\HIH\Public\Jorge\Immunofluorescence\Exp. 267\Apotome\72h	60	0.947478312873302	4.0	1.7943307626863987	26.727922061357855	0.9523809523809523	371
16	372	K136Q_I_03.czi	\\hih-fileserver.neurologie.uni-tuebingen.de\HIH\Public\Jorge\Immunofluorescence\Exp. 267\Apotome\72h	1	0.0	1.0	1.0	0.0	1.0	372
16	373	K136Q_I_03.czi	\\hih-fileserver.neurologie.uni-tuebingen.de\HIH\Public\Jorge\Immunofluorescence\Exp. 267\Apotome\72h	72	1.0435758607735188	4.0	1.8382809678659784	30.727922061357855	0.96	373
16	374	K136Q_I_03.czi	\\hih-fileserver.neurologie.uni-tuebingen.de\HIH\Public\Jorge\Immunofluorescence\Exp. 267\Apotome\72h	38	1.0817477541729779	2.8284271247461903	1.4357511444402549	22.72792206135785	0.8636363636363636	374
16	375	K136Q_I_03.czi	\\hih-fileserver.neurologie.uni-tuebingen.de\HIH\Public\Jorge\Immunofluorescence\Exp. 267\Apotome\72h	83	1.5240730080739844	3.1622776601683795	1.6881248731565475	39.87005768508881	0.7830188679245284	375
16	376	K136Q_I_03.czi	\\hih-fileserver.neurologie.uni-tuebingen.de\HIH\Public\Jorge\Immunofluorescence\Exp. 267\Apotome\72h	7	0.5300702784881366	1.4142135623730951	1.0591733660532994	6.82842712474619	1.0	376
16	377	K136Q_I_03.czi	\\hih-fileserver.neurologie.uni-tuebingen.de\HIH\Public\Jorge\Immunofluorescence\Exp. 267\Apotome\72h	8	0.5468022991227088	1.4142135623730951	1.051776695296637	7.414213562373095	1.0	377
16	378	K136Q_I_03.czi	\\hih-fileserver.neurologie.uni-tuebingen.de\HIH\Public\Jorge\Immunofluorescence\Exp. 267\Apotome\72h	133	1.3908185410795437	5.0	2.1181202582985166	48.21320343559643	0.8636363636363636	378
16	379	K136Q_I_03.czi	\\hih-fileserver.neurologie.uni-tuebingen.de\HIH\Public\Jorge\Immunofluorescence\Exp. 267\Apotome\72h	27	0.9188678068878541	2.23606797749979	1.3293674898885988	17.65685424949238	0.9642857142857143	379
16	380	K136Q_I_03.czi	\\hih-fileserver.neurologie.uni-tuebingen.de\HIH\Public\Jorge\Immunofluorescence\Exp. 267\Apotome\72h	51	0.9541028790059186	3.605551275463989	1.6565563916234889	24.727922061357855	0.9622641509433962	380
16	381	K136Q_I_03.czi	\\hih-fileserver.neurologie.uni-tuebingen.de\HIH\Public\Jorge\Immunofluorescence\Exp. 267\Apotome\72h	71	1.09196438318539	3.605551275463989	1.7782805482477149	31.213203435596427	0.9466666666666667	381
16	382	K136Q_I_03.czi	\\hih-fileserver.neurologie.uni-tuebingen.de\HIH\Public\Jorge\Immunofluorescence\Exp. 267\Apotome\72h	1	0.0	1.0	1.0	0.0	1.0	382
16	383	K136Q_I_03.czi	\\hih-fileserver.neurologie.uni-tuebingen.de\HIH\Public\Jorge\Immunofluorescence\Exp. 267\Apotome\72h	14	0.7405494920056735	2.0	1.1724438258837926	11.414213562373096	1.0	383
16	384	K136Q_I_03.czi	\\hih-fileserver.neurologie.uni-tuebingen.de\HIH\Public\Jorge\Immunofluorescence\Exp. 267\Apotome\72h	12	0.6957172405156791	1.4142135623730951	1.1035533905932737	10.242640687119284	0.9230769230769231	384
16	385	K136Q_I_03.czi	\\hih-fileserver.neurologie.uni-tuebingen.de\HIH\Public\Jorge\Immunofluorescence\Exp. 267\Apotome\72h	16	0.7454531602318965	2.0	1.239276695296637	12.242640687119284	0.9411764705882353	385
16	386	K136Q_I_03.czi	\\hih-fileserver.neurologie.uni-tuebingen.de\HIH\Public\Jorge\Immunofluorescence\Exp. 267\Apotome\72h	46	1.1298737818050983	3.0	1.5302944200672908	25.556349186104047	0.8846153846153846	386
16	387	K136Q_I_03.czi	\\hih-fileserver.neurologie.uni-tuebingen.de\HIH\Public\Jorge\Immunofluorescence\Exp. 267\Apotome\72h	47	1.0353031240276986	3.1622776601683795	1.6096511391741735	24.72792206135785	0.9038461538461539	387
16	388	K136Q_I_03.czi	\\hih-fileserver.neurologie.uni-tuebingen.de\HIH\Public\Jorge\Immunofluorescence\Exp. 267\Apotome\72h	31	0.9575463095269564	2.8284271247461903	1.4087804506889356	19.31370849898476	0.9117647058823529	388
16	389	K136Q_I_03.czi	\\hih-fileserver.neurologie.uni-tuebingen.de\HIH\Public\Jorge\Immunofluorescence\Exp. 267\Apotome\72h	28	0.8282348101377135	2.8284271247461903	1.4145606738968226	17.071067811865476	0.9333333333333333	389
16	390	K136Q_I_03.czi	\\hih-fileserver.neurologie.uni-tuebingen.de\HIH\Public\Jorge\Immunofluorescence\Exp. 267\Apotome\72h	67	1.0740216435017986	4.0	1.8088755181254352	30.071067811865476	0.9054054054054054	390
16	391	K136Q_I_03.czi	\\hih-fileserver.neurologie.uni-tuebingen.de\HIH\Public\Jorge\Immunofluorescence\Exp. 267\Apotome\72h	85	1.1608665084344738	4.123105625617661	1.875011255751458	35.21320343559643	0.9239130434782609	391
16	392	K136Q_I_03.czi	\\hih-fileserver.neurologie.uni-tuebingen.de\HIH\Public\Jorge\Immunofluorescence\Exp. 267\Apotome\72h	39	0.8562673729423743	3.1622776601683795	1.5812684991254122	20.485281374238568	0.9512195121951219	392
16	393	K136Q_I_03.czi	\\hih-fileserver.neurologie.uni-tuebingen.de\HIH\Public\Jorge\Immunofluorescence\Exp. 267\Apotome\72h	57	1.1248282949514217	3.605551275463989	1.6905044645368044	28.384776310850235	0.8769230769230769	393
16	394	K136Q_I_03.czi	\\hih-fileserver.neurologie.uni-tuebingen.de\HIH\Public\Jorge\Immunofluorescence\Exp. 267\Apotome\72h	33	1.0532895561996012	2.23606797749979	1.3589020256548736	20.899494936611667	0.8918918918918919	394
16	395	K136Q_I_03.czi	\\hih-fileserver.neurologie.uni-tuebingen.de\HIH\Public\Jorge\Immunofluorescence\Exp. 267\Apotome\72h	96	1.9434529811078376	3.605551275463989	1.688142824097749	48.42031021678297	0.8205128205128205	395
16	396	K136Q_I_03.czi	\\hih-fileserver.neurologie.uni-tuebingen.de\HIH\Public\Jorge\Immunofluorescence\Exp. 267\Apotome\72h	44	1.0035833011026436	3.1622776601683795	1.5769147297274986	23.556349186104043	0.8979591836734694	396
16	397	K136Q_I_03.czi	\\hih-fileserver.neurologie.uni-tuebingen.de\HIH\Public\Jorge\Immunofluorescence\Exp. 267\Apotome\72h	19	0.7536452523252464	2.0	1.2849586085459523	13.414213562373096	1.0	397
16	398	K136Q_I_03.czi	\\hih-fileserver.neurologie.uni-tuebingen.de\HIH\Public\Jorge\Immunofluorescence\Exp. 267\Apotome\72h	35	0.8269364063505841	2.8284271247461903	1.5387689218814233	19.071067811865476	0.9722222222222222	398
16	399	K136Q_I_03.czi	\\hih-fileserver.neurologie.uni-tuebingen.de\HIH\Public\Jorge\Immunofluorescence\Exp. 267\Apotome\72h	63	1.0300420493333495	4.123105625617661	1.836505807212456	28.556349186104043	0.9	399
16	400	K136Q_I_03.czi	\\hih-fileserver.neurologie.uni-tuebingen.de\HIH\Public\Jorge\Immunofluorescence\Exp. 267\Apotome\72h	15	0.7208777308044718	2.0	1.2161760458079522	11.65685424949238	1.0	400
16	401	K136Q_I_03.czi	\\hih-fileserver.neurologie.uni-tuebingen.de\HIH\Public\Jorge\Immunofluorescence\Exp. 267\Apotome\72h	23	0.9599492445329635	2.0	1.2459501847605383	16.65685424949238	0.8846153846153846	401
16	402	K136Q_I_03.czi	\\hih-fileserver.neurologie.uni-tuebingen.de\HIH\Public\Jorge\Immunofluorescence\Exp. 267\Apotome\72h	6	0.477464829275686	1.0	1.0	6.0	1.0	402
16	403	K136Q_I_03.czi	\\hih-fileserver.neurologie.uni-tuebingen.de\HIH\Public\Jorge\Immunofluorescence\Exp. 267\Apotome\72h	34	1.2311466854223543	2.23606797749979	1.3241738950436508	22.935028842544405	0.8717948717948718	403
16	404	K136Q_I_03.czi	\\hih-fileserver.neurologie.uni-tuebingen.de\HIH\Public\Jorge\Immunofluorescence\Exp. 267\Apotome\72h	16	0.7454531602318965	2.0	1.2026650429449552	12.242640687119284	1.0	404
16	405	K136Q_I_03.czi	\\hih-fileserver.neurologie.uni-tuebingen.de\HIH\Public\Jorge\Immunofluorescence\Exp. 267\Apotome\72h	14	0.7723689972905055	2.0	1.1601886205085203	11.65685424949238	0.9333333333333333	405
16	406	K136Q_I_03.czi	\\hih-fileserver.neurologie.uni-tuebingen.de\HIH\Public\Jorge\Immunofluorescence\Exp. 267\Apotome\72h	1	0.0	1.0	1.0	0.0	1.0	406
16	407	K136Q_I_03.czi	\\hih-fileserver.neurologie.uni-tuebingen.de\HIH\Public\Jorge\Immunofluorescence\Exp. 267\Apotome\72h	26	0.9806145698708851	2.23606797749979	1.29697497506686	17.899494936611667	0.9629629629629629	407
16	408	K136Q_I_03.czi	\\hih-fileserver.neurologie.uni-tuebingen.de\HIH\Public\Jorge\Immunofluorescence\Exp. 267\Apotome\72h	55	0.9888025399367124	3.605551275463989	1.6853687420092247	26.14213562373095	0.9166666666666666	408
16	409	K136Q_I_03.czi	\\hih-fileserver.neurologie.uni-tuebingen.de\HIH\Public\Jorge\Immunofluorescence\Exp. 267\Apotome\72h	33	0.9783341826424315	2.8284271247461903	1.434014409431209	20.14213562373095	0.8918918918918919	409
16	410	K136Q_I_03.czi	\\hih-fileserver.neurologie.uni-tuebingen.de\HIH\Public\Jorge\Immunofluorescence\Exp. 267\Apotome\72h	68	1.3340589197280006	3.605551275463989	1.621780400707857	33.7634559672906	0.85	410
16	411	K136Q_I_03.czi	\\hih-fileserver.neurologie.uni-tuebingen.de\HIH\Public\Jorge\Immunofluorescence\Exp. 267\Apotome\72h	39	1.0540106322711071	3.0	1.5302247866917051	22.727922061357855	0.8863636363636364	411
16	412	K136Q_I_03.czi	\\hih-fileserver.neurologie.uni-tuebingen.de\HIH\Public\Jorge\Immunofluorescence\Exp. 267\Apotome\72h	37	1.0674501884985845	2.8284271247461903	1.421829699165163	22.27817459305202	0.8409090909090909	412
16	413	K136Q_I_03.czi	\\hih-fileserver.neurologie.uni-tuebingen.de\HIH\Public\Jorge\Immunofluorescence\Exp. 267\Apotome\72h	17	0.7703499122204635	2.0	1.2252015955733053	12.82842712474619	0.9444444444444444	413
16	414	K136Q_I_03.czi	\\hih-fileserver.neurologie.uni-tuebingen.de\HIH\Public\Jorge\Immunofluorescence\Exp. 267\Apotome\72h	53	0.9938565156472458	3.605551275463989	1.7096456336536388	25.727922061357855	0.9137931034482759	414
16	415	K136Q_I_03.czi	\\hih-fileserver.neurologie.uni-tuebingen.de\HIH\Public\Jorge\Immunofluorescence\Exp. 267\Apotome\72h	97	1.2459245865962947	4.123105625617661	1.9230088598210444	38.970562748477136	0.9150943396226415	415
16	416	K136Q_I_03.czi	\\hih-fileserver.neurologie.uni-tuebingen.de\HIH\Public\Jorge\Immunofluorescence\Exp. 267\Apotome\72h	9	0.5135799486995236	1.4142135623730951	1.0460237291525663	7.621320343559642	0.9	416
16	417	K136Q_I_03.czi	\\hih-fileserver.neurologie.uni-tuebingen.de\HIH\Public\Jorge\Immunofluorescence\Exp. 267\Apotome\72h	15	0.6911795258719621	2.0	1.2276142374915398	11.414213562373096	1.0	417
16	418	K136Q_I_03.czi	\\hih-fileserver.neurologie.uni-tuebingen.de\HIH\Public\Jorge\Immunofluorescence\Exp. 267\Apotome\72h	23	0.8220628901151094	2.23606797749979	1.3326209365162125	15.414213562373096	0.9583333333333334	418
16	419	K136Q_I_03.czi	\\hih-fileserver.neurologie.uni-tuebingen.de\HIH\Public\Jorge\Immunofluorescence\Exp. 267\Apotome\72h	28	0.8282348101377135	2.8284271247461903	1.4061296747004017	17.071067811865476	0.9655172413793104	419
16	420	K136Q_I_03.czi	\\hih-fileserver.neurologie.uni-tuebingen.de\HIH\Public\Jorge\Immunofluorescence\Exp. 267\Apotome\72h	7	0.5904919879238446	1.0	1.0	7.207106781186548	1.0	420
16	421	K136Q_I_03.czi	\\hih-fileserver.neurologie.uni-tuebingen.de\HIH\Public\Jorge\Immunofluorescence\Exp. 267\Apotome\72h	15	0.7730191561285324	2.0	1.1771236166328254	12.071067811865474	0.8823529411764706	421
16	422	K136Q_I_03.czi	\\hih-fileserver.neurologie.uni-tuebingen.de\HIH\Public\Jorge\Immunofluorescence\Exp. 267\Apotome\72h	15	0.7951500375806897	2.0	1.1495093791412856	12.242640687119284	0.9375	422
16	423	K136Q_I_03.czi	\\hih-fileserver.neurologie.uni-tuebingen.de\HIH\Public\Jorge\Immunofluorescence\Exp. 267\Apotome\72h	39	1.1892602401977426	3.0	1.4260069635571928	24.14213562373095	0.8666666666666667	423
16	424	K136Q_I_03.czi	\\hih-fileserver.neurologie.uni-tuebingen.de\HIH\Public\Jorge\Immunofluorescence\Exp. 267\Apotome\72h	30	0.8498659605547673	2.8284271247461903	1.4616779852076769	17.899494936611667	0.9375	424
16	425	K136Q_I_03.czi	\\hih-fileserver.neurologie.uni-tuebingen.de\HIH\Public\Jorge\Immunofluorescence\Exp. 267\Apotome\72h	20	0.9037497458904548	2.0	1.232842712474619	15.071067811865476	0.9523809523809523	425
16	426	K136Q_I_03.czi	\\hih-fileserver.neurologie.uni-tuebingen.de\HIH\Public\Jorge\Immunofluorescence\Exp. 267\Apotome\72h	26	0.9806145698708851	2.23606797749979	1.2969749750668598	17.899494936611667	0.896551724137931	426
16	427	K136Q_I_03.czi	\\hih-fileserver.neurologie.uni-tuebingen.de\HIH\Public\Jorge\Immunofluorescence\Exp. 267\Apotome\72h	46	1.1085208181149133	3.0	1.5032804920864364	25.31370849898476	0.8679245283018868	427
16	428	K136Q_I_03.czi	\\hih-fileserver.neurologie.uni-tuebingen.de\HIH\Public\Jorge\Immunofluorescence\Exp. 267\Apotome\72h	30	0.9894645198445217	2.8284271247461903	1.392861481799478	19.31370849898476	0.8571428571428571	428
16	429	K136Q_I_03.czi	\\hih-fileserver.neurologie.uni-tuebingen.de\HIH\Public\Jorge\Immunofluorescence\Exp. 267\Apotome\72h	39	1.076635755684999	2.8284271247461903	1.4820816455345887	22.970562748477143	0.9285714285714286	429
16	430	K136Q_I_03.czi	\\hih-fileserver.neurologie.uni-tuebingen.de\HIH\Public\Jorge\Immunofluorescence\Exp. 267\Apotome\72h	7	0.5300702784881366	1.4142135623730951	1.0591733660532994	6.82842712474619	1.0	430
16	431	K136Q_I_03.czi	\\hih-fileserver.neurologie.uni-tuebingen.de\HIH\Public\Jorge\Immunofluorescence\Exp. 267\Apotome\72h	50	1.2978529821600204	3.1622776601683795	1.514547877170351	28.556349186104043	0.847457627118644	431
16	432	K136Q_I_03.czi	\\hih-fileserver.neurologie.uni-tuebingen.de\HIH\Public\Jorge\Immunofluorescence\Exp. 267\Apotome\72h	15	0.826981026199069	2.23606797749979	1.192861481799478	12.485281374238571	0.8823529411764706	432
16	433	K136Q_I_03.czi	\\hih-fileserver.neurologie.uni-tuebingen.de\HIH\Public\Jorge\Immunofluorescence\Exp. 267\Apotome\72h	12	0.6631455962162306	2.0	1.1666666666666667	10.0	1.0	433
16	434	K136Q_I_03.czi	\\hih-fileserver.neurologie.uni-tuebingen.de\HIH\Public\Jorge\Immunofluorescence\Exp. 267\Apotome\72h	53	1.174672156518436	3.1622776601683795	1.569627067894938	27.970562748477143	0.8983050847457628	434
16	435	K136Q_I_03.czi	\\hih-fileserver.neurologie.uni-tuebingen.de\HIH\Public\Jorge\Immunofluorescence\Exp. 267\Apotome\72h	11	0.6411587049406146	2.0	1.128564869306645	9.414213562373096	1.0	435
16	436	K136Q_I_03.czi	\\hih-fileserver.neurologie.uni-tuebingen.de\HIH\Public\Jorge\Immunofluorescence\Exp. 267\Apotome\72h	16	0.7752947120616271	2.0	1.2285533905932737	12.485281374238571	0.9411764705882353	436
16	437	K136Q_I_03.czi	\\hih-fileserver.neurologie.uni-tuebingen.de\HIH\Public\Jorge\Immunofluorescence\Exp. 267\Apotome\72h	38	0.9513155219899524	3.0	1.5193865545684997	21.31370849898476	0.9047619047619048	437
16	438	K136Q_I_03.czi	\\hih-fileserver.neurologie.uni-tuebingen.de\HIH\Public\Jorge\Immunofluorescence\Exp. 267\Apotome\72h	51	1.496642774643865	2.8284271247461903	1.4470820426637054	30.97056274847714	0.7727272727272727	438
16	439	K136Q_I_03.czi	\\hih-fileserver.neurologie.uni-tuebingen.de\HIH\Public\Jorge\Immunofluorescence\Exp. 267\Apotome\72h	6	0.5456645211561616	1.0	1.0	6.414213562373095	0.75	439
16	440	K136Q_I_03.czi	\\hih-fileserver.neurologie.uni-tuebingen.de\HIH\Public\Jorge\Immunofluorescence\Exp. 267\Apotome\72h	14	0.6664888011383326	2.0	1.2020305089104422	10.82842712474619	1.0	440
16	441	K136Q_I_03.czi	\\hih-fileserver.neurologie.uni-tuebingen.de\HIH\Public\Jorge\Immunofluorescence\Exp. 267\Apotome\72h	3	0.309207662451413	1.0	1.0	3.414213562373095	1.0	441
16	442	K136Q_I_03.czi	\\hih-fileserver.neurologie.uni-tuebingen.de\HIH\Public\Jorge\Immunofluorescence\Exp. 267\Apotome\72h	19	0.7811561998772539	2.0	1.2759284572168044	13.65685424949238	0.95	442
16	443	K136Q_I_03.czi	\\hih-fileserver.neurologie.uni-tuebingen.de\HIH\Public\Jorge\Immunofluorescence\Exp. 267\Apotome\72h	30	0.8498659605547673	2.8284271247461903	1.4538090526243508	17.899494936611667	0.967741935483871	443
16	444	K136Q_I_03.czi	\\hih-fileserver.neurologie.uni-tuebingen.de\HIH\Public\Jorge\Immunofluorescence\Exp. 267\Apotome\72h	4	0.3183098861837907	1.0	1.0	4.0	1.0	444
16	445	K136Q_I_03.czi	\\hih-fileserver.neurologie.uni-tuebingen.de\HIH\Public\Jorge\Immunofluorescence\Exp. 267\Apotome\72h	22	0.7337506369818236	2.8284271247461903	1.366866718721158	14.242640687119284	1.0	445
16	446	K136Q_I_03.czi	\\hih-fileserver.neurologie.uni-tuebingen.de\HIH\Public\Jorge\Immunofluorescence\Exp. 267\Apotome\72h	23	0.8481473654624414	2.0	1.3148974211790994	15.65685424949238	1.0	446
16	447	K136Q_I_03.czi	\\hih-fileserver.neurologie.uni-tuebingen.de\HIH\Public\Jorge\Immunofluorescence\Exp. 267\Apotome\72h	45	0.9926480652804419	3.0	1.589048751238282	23.692388155425117	0.9375	447
16	448	K136Q_I_03.czi	\\hih-fileserver.neurologie.uni-tuebingen.de\HIH\Public\Jorge\Immunofluorescence\Exp. 267\Apotome\72h	1	0.0	1.0	1.0	0.0	1.0	448
16	449	K136Q_I_03.czi	\\hih-fileserver.neurologie.uni-tuebingen.de\HIH\Public\Jorge\Immunofluorescence\Exp. 267\Apotome\72h	19	0.7811561998772539	2.0	1.2450975920785463	13.65685424949238	0.95	449
16	450	K136Q_I_03.czi	\\hih-fileserver.neurologie.uni-tuebingen.de\HIH\Public\Jorge\Immunofluorescence\Exp. 267\Apotome\72h	43	1.0058759034481002	3.0	1.5410361190372888	23.31370849898476	0.9555555555555556	450
16	451	K136Q_I_03.czi	\\hih-fileserver.neurologie.uni-tuebingen.de\HIH\Public\Jorge\Immunofluorescence\Exp. 267\Apotome\72h	60	1.0019343364978812	3.605551275463989	1.7812529285810965	27.48528137423857	0.9090909090909091	451
16	452	K136Q_I_03.czi	\\hih-fileserver.neurologie.uni-tuebingen.de\HIH\Public\Jorge\Immunofluorescence\Exp. 267\Apotome\72h	7	0.5300702784881366	1.4142135623730951	1.0591733660532994	6.82842712474619	1.0	452
16	453	K136Q_I_03.czi	\\hih-fileserver.neurologie.uni-tuebingen.de\HIH\Public\Jorge\Immunofluorescence\Exp. 267\Apotome\72h	2	0.0	1.0	1.0	0.0	1.0	453
16	454	K136Q_I_03.czi	\\hih-fileserver.neurologie.uni-tuebingen.de\HIH\Public\Jorge\Immunofluorescence\Exp. 267\Apotome\72h	9	0.5709224258135164	1.4142135623730951	1.0460237291525663	8.035533905932738	0.8181818181818182	454
16	455	K136Q_I_03.czi	\\hih-fileserver.neurologie.uni-tuebingen.de\HIH\Public\Jorge\Immunofluorescence\Exp. 267\Apotome\72h	35	1.032856852446234	2.23606797749979	1.3887913962603153	21.31370849898476	0.8974358974358975	455
16	456	K136Q_I_03.czi	\\hih-fileserver.neurologie.uni-tuebingen.de\HIH\Public\Jorge\Immunofluorescence\Exp. 267\Apotome\72h	6	0.477464829275686	1.0	1.0	6.0	1.0	456
16	457	K136Q_I_03.czi	\\hih-fileserver.neurologie.uni-tuebingen.de\HIH\Public\Jorge\Immunofluorescence\Exp. 267\Apotome\72h	20	0.8348606886188152	2.23606797749979	1.3064495102245979	14.485281374238571	0.9090909090909091	457
16	458	K136Q_I_03.czi	\\hih-fileserver.neurologie.uni-tuebingen.de\HIH\Public\Jorge\Immunofluorescence\Exp. 267\Apotome\72h	30	0.8827633410160804	2.8284271247461903	1.418106792228835	18.242640687119284	0.9375	458
16	459	K136Q_I_03.czi	\\hih-fileserver.neurologie.uni-tuebingen.de\HIH\Public\Jorge\Immunofluorescence\Exp. 267\Apotome\72h	37	1.1483137604839353	2.8284271247461903	1.4123778488914571	23.106601717798213	0.9024390243902439	459
16	460	K136Q_I_03.czi	\\hih-fileserver.neurologie.uni-tuebingen.de\HIH\Public\Jorge\Immunofluorescence\Exp. 267\Apotome\72h	4	0.2046241954335606	1.0	1.0	3.2071067811865475	0.8	460
16	461	K136Q_I_03.czi	\\hih-fileserver.neurologie.uni-tuebingen.de\HIH\Public\Jorge\Immunofluorescence\Exp. 267\Apotome\72h	59	1.1510560993106829	2.8284271247461903	1.6094688054482127	29.213203435596427	0.9516129032258065	461
16	462	K136Q_I_03.czi	\\hih-fileserver.neurologie.uni-tuebingen.de\HIH\Public\Jorge\Immunofluorescence\Exp. 267\Apotome\72h	3	0.026525823848649224	1.0	1.0	1.0	1.0	462
16	463	K136Q_I_03.czi	\\hih-fileserver.neurologie.uni-tuebingen.de\HIH\Public\Jorge\Immunofluorescence\Exp. 267\Apotome\72h	1	0.0	1.0	1.0	0.0	1.0	463
16	464	K136Q_I_03.czi	\\hih-fileserver.neurologie.uni-tuebingen.de\HIH\Public\Jorge\Immunofluorescence\Exp. 267\Apotome\72h	42	0.9935566927462425	3.0	1.5457477944784714	22.899494936611664	0.8936170212765957	464
16	465	K136Q_I_03.czi	\\hih-fileserver.neurologie.uni-tuebingen.de\HIH\Public\Jorge\Immunofluorescence\Exp. 267\Apotome\72h	30	0.7951500375806897	2.8284271247461903	1.392861481799478	17.31370849898476	0.8823529411764706	465
16	466	K136Q_I_03.czi	\\hih-fileserver.neurologie.uni-tuebingen.de\HIH\Public\Jorge\Immunofluorescence\Exp. 267\Apotome\72h	93	1.096601239425506	5.0	2.0603229790390487	35.798989873223334	0.9029126213592233	466
16	467	K136Q_I_03.czi	\\hih-fileserver.neurologie.uni-tuebingen.de\HIH\Public\Jorge\Immunofluorescence\Exp. 267\Apotome\72h	14	0.7723689972905058	2.0	1.2020305089104422	11.656854249492381	0.9333333333333333	467
16	468	K136Q_I_03.czi	\\hih-fileserver.neurologie.uni-tuebingen.de\HIH\Public\Jorge\Immunofluorescence\Exp. 267\Apotome\72h	30	1.090753454717814	2.23606797749979	1.3181067922288354	20.27817459305202	0.8571428571428571	468
16	469	K136Q_I_03.czi	\\hih-fileserver.neurologie.uni-tuebingen.de\HIH\Public\Jorge\Immunofluorescence\Exp. 267\Apotome\72h	47	1.1508266662577822	3.0	1.5148948514118603	26.071067811865476	0.94	469
16	470	K136Q_I_03.czi	\\hih-fileserver.neurologie.uni-tuebingen.de\HIH\Public\Jorge\Immunofluorescence\Exp. 267\Apotome\72h	30	0.9064023282753195	2.23606797749979	1.3809851094745909	18.485281374238568	0.9375	470
16	471	K136Q_I_03.czi	\\hih-fileserver.neurologie.uni-tuebingen.de\HIH\Public\Jorge\Immunofluorescence\Exp. 267\Apotome\72h	30	0.9894645198445217	2.8284271247461903	1.392861481799478	19.31370849898476	0.9375	471
16	472	K136Q_I_03.czi	\\hih-fileserver.neurologie.uni-tuebingen.de\HIH\Public\Jorge\Immunofluorescence\Exp. 267\Apotome\72h	17	0.7997667602429291	2.0	1.1562855440877873	13.071067811865476	0.7727272727272727	472
16	473	K136Q_I_03.czi	\\hih-fileserver.neurologie.uni-tuebingen.de\HIH\Public\Jorge\Immunofluorescence\Exp. 267\Apotome\72h	8	0.5468022991227088	1.4142135623730951	1.051776695296637	7.414213562373095	1.0	473
16	474	K136Q_I_03.czi	\\hih-fileserver.neurologie.uni-tuebingen.de\HIH\Public\Jorge\Immunofluorescence\Exp. 267\Apotome\72h	20	0.8994931264327563	2.0	1.2414213562373095	15.035533905932738	0.8695652173913043	474
16	475	K136Q_I_03.czi	\\hih-fileserver.neurologie.uni-tuebingen.de\HIH\Public\Jorge\Immunofluorescence\Exp. 267\Apotome\72h	37	0.9928199677739716	3.0	1.491893459901552	21.485281374238568	0.9024390243902439	475
16	476	K136Q_I_03.czi	\\hih-fileserver.neurologie.uni-tuebingen.de\HIH\Public\Jorge\Immunofluorescence\Exp. 267\Apotome\72h	37	0.831029511856096	3.0	1.5731521817831604	19.65685424949238	1.0	476
16	477	K136Q_I_03.czi	\\hih-fileserver.neurologie.uni-tuebingen.de\HIH\Public\Jorge\Immunofluorescence\Exp. 267\Apotome\72h	17	0.8165007593425162	2.0	1.2352941176470589	13.207106781186548	0.9444444444444444	477
16	478	K136Q_I_03.czi	\\hih-fileserver.neurologie.uni-tuebingen.de\HIH\Public\Jorge\Immunofluorescence\Exp. 267\Apotome\72h	20	1.0543178146405365	2.0	1.182842712474619	16.27817459305202	0.8695652173913043	478
16	479	K136Q_I_03.czi	\\hih-fileserver.neurologie.uni-tuebingen.de\HIH\Public\Jorge\Immunofluorescence\Exp. 267\Apotome\72h	45	0.8940756669691824	3.1622776601683795	1.6368928055734588	22.48528137423857	0.9375	479
16	480	K136Q_I_03.czi	\\hih-fileserver.neurologie.uni-tuebingen.de\HIH\Public\Jorge\Immunofluorescence\Exp. 267\Apotome\72h	2	0.0	1.0	1.0	0.0	1.0	480
16	481	K136Q_I_03.czi	\\hih-fileserver.neurologie.uni-tuebingen.de\HIH\Public\Jorge\Immunofluorescence\Exp. 267\Apotome\72h	43	0.9850472701442351	3.0	1.5450261859036565	23.071067811865476	0.9347826086956522	481
16	482	K136Q_I_03.czi	\\hih-fileserver.neurologie.uni-tuebingen.de\HIH\Public\Jorge\Immunofluorescence\Exp. 267\Apotome\72h	4	0.2046241954335606	1.0	1.0	3.2071067811865475	0.8	482
16	483	K136Q_I_03.czi	\\hih-fileserver.neurologie.uni-tuebingen.de\HIH\Public\Jorge\Immunofluorescence\Exp. 267\Apotome\72h	49	0.9465540687288154	3.605551275463989	1.6470321637876082	24.14213562373095	0.9423076923076923	483
16	484	K136Q_I_03.czi	\\hih-fileserver.neurologie.uni-tuebingen.de\HIH\Public\Jorge\Immunofluorescence\Exp. 267\Apotome\72h	21	1.0776804914360676	2.0	1.2020305089104422	16.863961030678926	0.84	484
16	485	K136Q_I_03.czi	\\hih-fileserver.neurologie.uni-tuebingen.de\HIH\Public\Jorge\Immunofluorescence\Exp. 267\Apotome\72h	32	0.9847460905889688	3.0	1.4674192915386923	19.899494936611667	0.8648648648648649	485
16	486	K136Q_I_03.czi	\\hih-fileserver.neurologie.uni-tuebingen.de\HIH\Public\Jorge\Immunofluorescence\Exp. 267\Apotome\72h	29	0.9376575809744683	2.23606797749979	1.3635587505815534	18.485281374238568	0.9354838709677419	486
16	487	K136Q_I_03.czi	\\hih-fileserver.neurologie.uni-tuebingen.de\HIH\Public\Jorge\Immunofluorescence\Exp. 267\Apotome\72h	6	0.477464829275686	1.0	1.0	6.0	1.0	487
16	488	K136Q_I_03.czi	\\hih-fileserver.neurologie.uni-tuebingen.de\HIH\Public\Jorge\Immunofluorescence\Exp. 267\Apotome\72h	19	0.7811561998772539	2.23606797749979	1.257522222473272	13.65685424949238	0.9047619047619048	488
16	489	K136Q_I_03.czi	\\hih-fileserver.neurologie.uni-tuebingen.de\HIH\Public\Jorge\Immunofluorescence\Exp. 267\Apotome\72h	16	0.9797787785653803	2.0	1.1508883476483185	14.035533905932738	0.8888888888888888	489
16	490	K136Q_I_03.czi	\\hih-fileserver.neurologie.uni-tuebingen.de\HIH\Public\Jorge\Immunofluorescence\Exp. 267\Apotome\72h	11	0.7589642623807409	1.4142135623730951	1.0753115567951081	10.242640687119284	1.0	490
16	491	K136Q_I_03.czi	\\hih-fileserver.neurologie.uni-tuebingen.de\HIH\Public\Jorge\Immunofluorescence\Exp. 267\Apotome\72h	29	1.067959602609289	2.23606797749979	1.3312999610038287	19.727922061357855	0.8787878787878788	491
16	492	K136Q_I_03.czi	\\hih-fileserver.neurologie.uni-tuebingen.de\HIH\Public\Jorge\Immunofluorescence\Exp. 267\Apotome\72h	15	0.7951500375806897	2.0	1.1885618083164127	12.242640687119284	1.0	492
16	493	K136Q_I_03.czi	\\hih-fileserver.neurologie.uni-tuebingen.de\HIH\Public\Jorge\Immunofluorescence\Exp. 267\Apotome\72h	40	0.9541097688354643	3.0	1.541969167024413	21.899494936611667	0.9523809523809523	493
16	494	K136Q_I_03.czi	\\hih-fileserver.neurologie.uni-tuebingen.de\HIH\Public\Jorge\Immunofluorescence\Exp. 267\Apotome\72h	54	1.0527536809703355	3.605551275463989	1.6709711124183928	26.727922061357855	0.8852459016393442	494
16	495	K136Q_I_03.czi	\\hih-fileserver.neurologie.uni-tuebingen.de\HIH\Public\Jorge\Immunofluorescence\Exp. 267\Apotome\72h	47	0.9202694435801767	3.605551275463989	1.6539970953461536	23.31370849898476	0.94	495
16	496	K136Q_I_03.czi	\\hih-fileserver.neurologie.uni-tuebingen.de\HIH\Public\Jorge\Immunofluorescence\Exp. 267\Apotome\72h	15	0.8498659605547669	2.0	1.1495093791412856	12.65685424949238	0.8333333333333334	496
16	497	K136Q_I_03.czi	\\hih-fileserver.neurologie.uni-tuebingen.de\HIH\Public\Jorge\Immunofluorescence\Exp. 267\Apotome\72h	21	0.7686911435047675	2.23606797749979	1.3085099364104322	14.242640687119284	1.0	497
16	498	K136Q_I_03.czi	\\hih-fileserver.neurologie.uni-tuebingen.de\HIH\Public\Jorge\Immunofluorescence\Exp. 267\Apotome\72h	31	1.0341163356811456	2.8284271247461903	1.3592117069068208	20.071067811865476	0.8857142857142857	498
16	499	K136Q_I_03.czi	\\hih-fileserver.neurologie.uni-tuebingen.de\HIH\Public\Jorge\Immunofluorescence\Exp. 267\Apotome\72h	70	1.1075638743737528	4.0	1.7866319415090182	31.213203435596427	0.9459459459459459	499
16	500	K136Q_I_03.czi	\\hih-fileserver.neurologie.uni-tuebingen.de\HIH\Public\Jorge\Immunofluorescence\Exp. 267\Apotome\72h	57	1.1248282949514217	3.605551275463989	1.7152091848103812	28.384776310850235	0.8769230769230769	500
16	501	K136Q_I_03.czi	\\hih-fileserver.neurologie.uni-tuebingen.de\HIH\Public\Jorge\Immunofluorescence\Exp. 267\Apotome\72h	65	1.3308511953313322	3.605551275463989	1.6444925665469468	32.970562748477136	0.8783783783783784	501
16	502	K136Q_I_03.czi	\\hih-fileserver.neurologie.uni-tuebingen.de\HIH\Public\Jorge\Immunofluorescence\Exp. 267\Apotome\72h	43	1.0269224476399146	3.0	1.544035891234776	23.556349186104047	0.9148936170212766	502
16	503	K136Q_I_03.czi	\\hih-fileserver.neurologie.uni-tuebingen.de\HIH\Public\Jorge\Immunofluorescence\Exp. 267\Apotome\72h	16	0.7454531602318965	2.0	1.2026650429449552	12.242640687119284	1.0	503
16	504	K136Q_I_03.czi	\\hih-fileserver.neurologie.uni-tuebingen.de\HIH\Public\Jorge\Immunofluorescence\Exp. 267\Apotome\72h	50	0.9923772314388827	3.605551275463989	1.6661246077584924	24.970562748477143	0.9433962264150944	504
16	505	K136Q_I_03.czi	\\hih-fileserver.neurologie.uni-tuebingen.de\HIH\Public\Jorge\Immunofluorescence\Exp. 267\Apotome\72h	146	1.3293013999384553	5.830951894845301	2.308043196678696	49.384776310850235	0.8588235294117647	505
16	506	K136Q_I_03.czi	\\hih-fileserver.neurologie.uni-tuebingen.de\HIH\Public\Jorge\Immunofluorescence\Exp. 267\Apotome\72h	116	1.3306349486663	4.47213595499958	2.0545054164981873	44.04163056034261	0.8656716417910447	506
16	507	K136Q_I_03.czi	\\hih-fileserver.neurologie.uni-tuebingen.de\HIH\Public\Jorge\Immunofluorescence\Exp. 267\Apotome\72h	71	1.4895877925156413	3.1622776601683795	1.6459496981660382	36.45584412271572	0.8554216867469879	507
16	508	K136Q_I_03.czi	\\hih-fileserver.neurologie.uni-tuebingen.de\HIH\Public\Jorge\Immunofluorescence\Exp. 267\Apotome\72h	15	0.8779065888217339	2.0	1.1885618083164127	12.863961030678928	0.8823529411764706	508
16	509	K136Q_I_03.czi	\\hih-fileserver.neurologie.uni-tuebingen.de\HIH\Public\Jorge\Immunofluorescence\Exp. 267\Apotome\72h	5	0.43153209248335733	1.0	1.0	5.207106781186548	1.0	509
16	510	K136Q_I_03.czi	\\hih-fileserver.neurologie.uni-tuebingen.de\HIH\Public\Jorge\Immunofluorescence\Exp. 267\Apotome\72h	34	0.9428707766504563	2.8284271247461903	1.4470605298928658	20.071067811865476	0.918918918918919	510
16	511	K136Q_I_03.czi	\\hih-fileserver.neurologie.uni-tuebingen.de\HIH\Public\Jorge\Immunofluorescence\Exp. 267\Apotome\72h	14	0.7451675195596821	1.4142135623730951	1.0591733660532994	11.449747468305834	0.8235294117647058	511
16	512	K136Q_I_03.czi	\\hih-fileserver.neurologie.uni-tuebingen.de\HIH\Public\Jorge\Immunofluorescence\Exp. 267\Apotome\72h	31	1.0772395982178258	2.8284271247461903	1.3592117069068208	20.485281374238568	0.8611111111111112	512
16	513	K136Q_I_03.czi	\\hih-fileserver.neurologie.uni-tuebingen.de\HIH\Public\Jorge\Immunofluorescence\Exp. 267\Apotome\72h	34	0.9855994240638791	2.8284271247461903	1.4559006204736236	20.52081528017131	0.8947368421052632	513
16	514	K136Q_I_03.czi	\\hih-fileserver.neurologie.uni-tuebingen.de\HIH\Public\Jorge\Immunofluorescence\Exp. 267\Apotome\72h	26	1.1416898305898326	2.0	1.2494338990091758	19.31370849898476	0.8666666666666667	514
16	515	K136Q_I_03.czi	\\hih-fileserver.neurologie.uni-tuebingen.de\HIH\Public\Jorge\Immunofluorescence\Exp. 267\Apotome\72h	33	0.9714426183671367	2.8284271247461903	1.4303047883744675	20.071067811865476	0.9166666666666666	515
16	516	K136Q_I_03.czi	\\hih-fileserver.neurologie.uni-tuebingen.de\HIH\Public\Jorge\Immunofluorescence\Exp. 267\Apotome\72h	51	1.214542293163505	3.0	1.5427209153132648	27.899494936611664	0.8793103448275862	516
16	517	K136Q_I_03.czi	\\hih-fileserver.neurologie.uni-tuebingen.de\HIH\Public\Jorge\Immunofluorescence\Exp. 267\Apotome\72h	4	0.2046241954335606	1.0	1.0	3.2071067811865475	0.8	517
16	518	K136Q_I_03.czi	\\hih-fileserver.neurologie.uni-tuebingen.de\HIH\Public\Jorge\Immunofluorescence\Exp. 267\Apotome\72h	192	1.312994787451958	6.082762530298219	2.5548283967340355	56.2842712474619	0.897196261682243	518
16	519	K136Q_I_03.czi	\\hih-fileserver.neurologie.uni-tuebingen.de\HIH\Public\Jorge\Immunofluorescence\Exp. 267\Apotome\72h	33	1.2645266998588542	2.23606797749979	1.2768352398215592	22.899494936611667	0.825	519
16	520	K136Q_I_03.czi	\\hih-fileserver.neurologie.uni-tuebingen.de\HIH\Public\Jorge\Immunofluorescence\Exp. 267\Apotome\72h	64	1.179459704298746	3.605551275463989	1.6968359101966402	30.79898987322333	0.8888888888888888	520
16	521	K136Q_I_03.czi	\\hih-fileserver.neurologie.uni-tuebingen.de\HIH\Public\Jorge\Immunofluorescence\Exp. 267\Apotome\72h	36	0.8753298583013056	2.8284271247461903	1.5091402283569275	19.899494936611667	0.972972972972973	521
16	522	K136Q_I_03.czi	\\hih-fileserver.neurologie.uni-tuebingen.de\HIH\Public\Jorge\Immunofluorescence\Exp. 267\Apotome\72h	84	1.2998434251488458	4.242640687119285	1.838838119737115	37.04163056034262	0.8484848484848485	522
16	523	K136Q_I_03.czi	\\hih-fileserver.neurologie.uni-tuebingen.de\HIH\Public\Jorge\Immunofluorescence\Exp. 267\Apotome\72h	67	1.2086009942058227	3.0	1.6565060070200266	31.899494936611664	0.9436619718309859	523
16	524	K136Q_I_03.czi	\\hih-fileserver.neurologie.uni-tuebingen.de\HIH\Public\Jorge\Immunofluorescence\Exp. 267\Apotome\72h	59	1.0681991491134575	3.605551275463989	1.7285491708732315	28.14213562373095	0.9076923076923077	524
16	525	K136Q_I_03.czi	\\hih-fileserver.neurologie.uni-tuebingen.de\HIH\Public\Jorge\Immunofluorescence\Exp. 267\Apotome\72h	10	0.6202357696493015	1.4142135623730951	1.082842712474619	8.82842712474619	1.0	525
16	526	K136Q_I_03.czi	\\hih-fileserver.neurologie.uni-tuebingen.de\HIH\Public\Jorge\Immunofluorescence\Exp. 267\Apotome\72h	25	0.8831533049703263	2.8284271247461903	1.362842712474619	16.65685424949238	0.8928571428571429	526
16	527	K136Q_I_03.czi	\\hih-fileserver.neurologie.uni-tuebingen.de\HIH\Public\Jorge\Immunofluorescence\Exp. 267\Apotome\72h	62	1.0165120935111935	4.0	1.8051976013893591	28.14213562373095	0.9538461538461539	527
16	528	K136Q_I_03.czi	\\hih-fileserver.neurologie.uni-tuebingen.de\HIH\Public\Jorge\Immunofluorescence\Exp. 267\Apotome\72h	4	0.2046241954335606	1.0	1.0	3.2071067811865475	0.8	528
16	529	K136Q_I_03.czi	\\hih-fileserver.neurologie.uni-tuebingen.de\HIH\Public\Jorge\Immunofluorescence\Exp. 267\Apotome\72h	33	1.070654349486439	2.8284271247461903	1.3445948755033712	21.071067811865476	0.8918918918918919	529
16	530	K136Q_I_03.czi	\\hih-fileserver.neurologie.uni-tuebingen.de\HIH\Public\Jorge\Immunofluorescence\Exp. 267\Apotome\72h	65	1.2513458020021682	3.0	1.63078834141856	31.97056274847714	0.9027777777777778	530
16	531	K136Q_I_03.czi	\\hih-fileserver.neurologie.uni-tuebingen.de\HIH\Public\Jorge\Immunofluorescence\Exp. 267\Apotome\72h	38	0.8788007248619105	3.0	1.5734846622001009	20.485281374238568	0.95	531
16	532	K136Q_I_03.czi	\\hih-fileserver.neurologie.uni-tuebingen.de\HIH\Public\Jorge\Immunofluorescence\Exp. 267\Apotome\72h	44	0.9143955684912094	3.1622776601683795	1.6139231185545158	22.48528137423857	0.9361702127659575	532
16	533	K136Q_I_03.czi	\\hih-fileserver.neurologie.uni-tuebingen.de\HIH\Public\Jorge\Immunofluorescence\Exp. 267\Apotome\72h	2	0.0	1.0	1.0	0.0	1.0	533
16	534	K136Q_I_03.czi	\\hih-fileserver.neurologie.uni-tuebingen.de\HIH\Public\Jorge\Immunofluorescence\Exp. 267\Apotome\72h	15	0.8175932579722406	2.0	1.0942809041582064	12.414213562373096	0.8333333333333334	534
16	535	K136Q_I_03.czi	\\hih-fileserver.neurologie.uni-tuebingen.de\HIH\Public\Jorge\Immunofluorescence\Exp. 267\Apotome\72h	96	1.2589029677066728	4.0	1.878045633218025	38.970562748477136	0.9230769230769231	535
16	536	K136Q_I_03.czi	\\hih-fileserver.neurologie.uni-tuebingen.de\HIH\Public\Jorge\Immunofluorescence\Exp. 267\Apotome\72h	4	0.09691183900770337	1.0	1.0	2.2071067811865475	0.8	536
16	537	K136Q_I_03.czi	\\hih-fileserver.neurologie.uni-tuebingen.de\HIH\Public\Jorge\Immunofluorescence\Exp. 267\Apotome\72h	21	0.8332225510441278	2.0	1.2775441487974377	14.828427124746192	0.9545454545454546	537
16	538	K136Q_I_03.czi	\\hih-fileserver.neurologie.uni-tuebingen.de\HIH\Public\Jorge\Immunofluorescence\Exp. 267\Apotome\72h	4	0.07957747154594767	1.0	1.0	2.0	1.0	538
16	539	K136Q_I_03.czi	\\hih-fileserver.neurologie.uni-tuebingen.de\HIH\Public\Jorge\Immunofluorescence\Exp. 267\Apotome\72h	12	0.8381959377836085	1.4142135623730951	1.0690355937288492	11.242640687119286	0.8571428571428571	539
16	540	K136Q_I_03.czi	\\hih-fileserver.neurologie.uni-tuebingen.de\HIH\Public\Jorge\Immunofluorescence\Exp. 267\Apotome\72h	41	1.1312475455539501	3.0	1.4942573931366687	24.14213562373095	0.8541666666666666	540
16	541	K136Q_I_03.czi	\\hih-fileserver.neurologie.uni-tuebingen.de\HIH\Public\Jorge\Immunofluorescence\Exp. 267\Apotome\72h	60	1.081544151800017	3.605551275463989	1.689092705839671	28.556349186104043	0.9090909090909091	541
16	542	K136Q_I_03.czi	\\hih-fileserver.neurologie.uni-tuebingen.de\HIH\Public\Jorge\Immunofluorescence\Exp. 267\Apotome\72h	49	0.9276229873542393	3.605551275463989	1.6959887727775769	23.899494936611667	0.9423076923076923	542
16	543	K136Q_I_03.czi	\\hih-fileserver.neurologie.uni-tuebingen.de\HIH\Public\Jorge\Immunofluorescence\Exp. 267\Apotome\72h	3	0.026525823848649224	1.0	1.0	1.0	1.0	543
16	544	K136Q_I_03.czi	\\hih-fileserver.neurologie.uni-tuebingen.de\HIH\Public\Jorge\Immunofluorescence\Exp. 267\Apotome\72h	71	1.1879637348062382	4.0	1.7542643378616347	32.55634918610404	0.922077922077922	544
16	545	K136Q_I_03.czi	\\hih-fileserver.neurologie.uni-tuebingen.de\HIH\Public\Jorge\Immunofluorescence\Exp. 267\Apotome\72h	28	0.9968074869363776	2.23606797749979	1.3556220474727911	18.727922061357855	0.9032258064516129	545
16	546	K136Q_I_03.czi	\\hih-fileserver.neurologie.uni-tuebingen.de\HIH\Public\Jorge\Immunofluorescence\Exp. 267\Apotome\72h	19	0.8091603141756726	2.23606797749979	1.2793229362823824	13.899494936611665	1.0	546
16	547	K136Q_I_03.czi	\\hih-fileserver.neurologie.uni-tuebingen.de\HIH\Public\Jorge\Immunofluorescence\Exp. 267\Apotome\72h	95	1.2475514683256215	4.123105625617661	1.964275159342099	38.59188309203678	0.8715596330275229	547
16	548	K136Q_I_03.czi	\\hih-fileserver.neurologie.uni-tuebingen.de\HIH\Public\Jorge\Immunofluorescence\Exp. 267\Apotome\72h	3	0.03865095780642663	1.0	1.0	1.2071067811865475	0.75	548
16	549	K136Q_I_03.czi	\\hih-fileserver.neurologie.uni-tuebingen.de\HIH\Public\Jorge\Immunofluorescence\Exp. 267\Apotome\72h	22	0.758964262380741	2.23606797749979	1.3162462422380978	14.48528137423857	1.0	549
16	550	K136Q_I_03.czi	\\hih-fileserver.neurologie.uni-tuebingen.de\HIH\Public\Jorge\Immunofluorescence\Exp. 267\Apotome\72h	48	1.236830649805652	3.0	1.5226334902860437	27.31370849898476	0.9056603773584906	550
16	551	K136Q_I_03.czi	\\hih-fileserver.neurologie.uni-tuebingen.de\HIH\Public\Jorge\Immunofluorescence\Exp. 267\Apotome\72h	47	1.1419707986531182	2.8284271247461903	1.5342195737279625	25.970562748477143	0.8703703703703703	551
16	552	K136Q_I_03.czi	\\hih-fileserver.neurologie.uni-tuebingen.de\HIH\Public\Jorge\Immunofluorescence\Exp. 267\Apotome\72h	41	1.1868108982756547	3.0	1.4296163799690371	24.72792206135785	0.82	552
16	553	K136Q_I_03.czi	\\hih-fileserver.neurologie.uni-tuebingen.de\HIH\Public\Jorge\Immunofluorescence\Exp. 267\Apotome\72h	8	0.7042505752647835	1.0	1.0	8.414213562373096	0.8	553
16	554	K136Q_I_03.czi	\\hih-fileserver.neurologie.uni-tuebingen.de\HIH\Public\Jorge\Immunofluorescence\Exp. 267\Apotome\72h	61	1.1264322580689594	4.0	1.7287318053014442	29.384776310850235	0.8840579710144928	554
16	555	K136Q_I_03.czi	\\hih-fileserver.neurologie.uni-tuebingen.de\HIH\Public\Jorge\Immunofluorescence\Exp. 267\Apotome\72h	7	0.6249169132830957	1.0	1.0	7.414213562373095	0.7777777777777778	555
16	556	K136Q_I_03.czi	\\hih-fileserver.neurologie.uni-tuebingen.de\HIH\Public\Jorge\Immunofluorescence\Exp. 267\Apotome\72h	65	0.986387889418939	4.0	1.8301782038245522	28.384776310850235	0.9420289855072463	556
16	557	K136Q_I_03.czi	\\hih-fileserver.neurologie.uni-tuebingen.de\HIH\Public\Jorge\Immunofluorescence\Exp. 267\Apotome\72h	81	1.0523058424184242	4.242640687119285	1.9468722584122484	32.72792206135785	0.9529411764705882	557
16	558	K136Q_I_03.czi	\\hih-fileserver.neurologie.uni-tuebingen.de\HIH\Public\Jorge\Immunofluorescence\Exp. 267\Apotome\72h	14	0.7723689972905055	2.0	1.2020305089104422	11.65685424949238	0.9333333333333333	558
16	559	K136Q_I_03.czi	\\hih-fileserver.neurologie.uni-tuebingen.de\HIH\Public\Jorge\Immunofluorescence\Exp. 267\Apotome\72h	43	0.9559631315947251	3.1622776601683795	1.5884624437455592	22.727922061357855	0.9148936170212766	559
16	560	K136Q_I_03.czi	\\hih-fileserver.neurologie.uni-tuebingen.de\HIH\Public\Jorge\Immunofluorescence\Exp. 267\Apotome\72h	3	0.026525823848649224	1.0	1.0	1.0	1.0	560
16	561	K136Q_I_03.czi	\\hih-fileserver.neurologie.uni-tuebingen.de\HIH\Public\Jorge\Immunofluorescence\Exp. 267\Apotome\72h	23	0.874639239426374	2.23606797749979	1.2922325805103636	15.899494936611665	0.92	561
16	562	K136Q_I_03.czi	\\hih-fileserver.neurologie.uni-tuebingen.de\HIH\Public\Jorge\Immunofluorescence\Exp. 267\Apotome\72h	1	0.0	1.0	1.0	0.0	1.0	562
16	563	K136Q_I_03.czi	\\hih-fileserver.neurologie.uni-tuebingen.de\HIH\Public\Jorge\Immunofluorescence\Exp. 267\Apotome\72h	34	1.0055941841238847	2.8284271247461903	1.431535116804618	20.727922061357855	0.9444444444444444	563
16	564	K136Q_I_03.czi	\\hih-fileserver.neurologie.uni-tuebingen.de\HIH\Public\Jorge\Immunofluorescence\Exp. 267\Apotome\72h	5	0.43153209248335733	1.0	1.0	5.207106781186548	1.0	564
16	565	K136Q_I_03.czi	\\hih-fileserver.neurologie.uni-tuebingen.de\HIH\Public\Jorge\Immunofluorescence\Exp. 267\Apotome\72h	17	0.926819849966088	2.0	1.1907435698305462	14.071067811865476	0.8947368421052632	565
16	566	K136Q_I_03.czi	\\hih-fileserver.neurologie.uni-tuebingen.de\HIH\Public\Jorge\Immunofluorescence\Exp. 267\Apotome\72h	42	0.9935566927462427	3.0	1.5301084075857956	22.899494936611667	0.9333333333333333	566
16	567	K136Q_I_03.czi	\\hih-fileserver.neurologie.uni-tuebingen.de\HIH\Public\Jorge\Immunofluorescence\Exp. 267\Apotome\72h	1	0.0	1.0	1.0	0.0	1.0	567
16	568	K136Q_I_03.czi	\\hih-fileserver.neurologie.uni-tuebingen.de\HIH\Public\Jorge\Immunofluorescence\Exp. 267\Apotome\72h	15	0.7208777308044718	2.0	1.1771236166328256	11.65685424949238	0.9375	568
16	569	K136Q_I_03.czi	\\hih-fileserver.neurologie.uni-tuebingen.de\HIH\Public\Jorge\Immunofluorescence\Exp. 267\Apotome\72h	5	0.4665421607968328	1.0	1.0	5.414213562373095	0.7142857142857143	569
16	570	K136Q_I_03.czi	\\hih-fileserver.neurologie.uni-tuebingen.de\HIH\Public\Jorge\Immunofluorescence\Exp. 267\Apotome\72h	38	1.2133811729582833	2.8284271247461903	1.4092046441180146	24.071067811865476	0.8444444444444444	570
16	571	K136Q_I_03.czi	\\hih-fileserver.neurologie.uni-tuebingen.de\HIH\Public\Jorge\Immunofluorescence\Exp. 267\Apotome\72h	126	1.352964654537974	4.47213595499958	2.1044980381073333	46.2842712474619	0.8571428571428571	571
16	572	K136Q_I_03.czi	\\hih-fileserver.neurologie.uni-tuebingen.de\HIH\Public\Jorge\Immunofluorescence\Exp. 267\Apotome\72h	26	1.0694152416665261	2.0	1.2560328557497071	18.692388155425117	0.7878787878787878	572
16	573	K136Q_I_03.czi	\\hih-fileserver.neurologie.uni-tuebingen.de\HIH\Public\Jorge\Immunofluorescence\Exp. 267\Apotome\72h	48	1.042064405660819	3.0	1.6032795276924616	25.071067811865476	0.9230769230769231	573
16	574	K136Q_I_03.czi	\\hih-fileserver.neurologie.uni-tuebingen.de\HIH\Public\Jorge\Immunofluorescence\Exp. 267\Apotome\72h	10	0.6798017462064899	1.4142135623730951	1.082842712474619	9.242640687119286	0.8333333333333334	574
16	575	K136Q_I_03.czi	\\hih-fileserver.neurologie.uni-tuebingen.de\HIH\Public\Jorge\Immunofluorescence\Exp. 267\Apotome\72h	6	0.5168631413744181	1.4142135623730951	1.0690355937288492	6.242640687119286	1.0	575
16	576	K136Q_I_03.czi	\\hih-fileserver.neurologie.uni-tuebingen.de\HIH\Public\Jorge\Immunofluorescence\Exp. 267\Apotome\72h	48	1.0973832360271671	3.1622776601683795	1.5545899184481196	25.72792206135785	0.8888888888888888	576
16	577	K136Q_I_03.czi	\\hih-fileserver.neurologie.uni-tuebingen.de\HIH\Public\Jorge\Immunofluorescence\Exp. 267\Apotome\72h	3	0.309207662451413	1.0	1.0	3.414213562373095	1.0	577
16	578	K136Q_I_03.czi	\\hih-fileserver.neurologie.uni-tuebingen.de\HIH\Public\Jorge\Immunofluorescence\Exp. 267\Apotome\72h	15	0.7951500375806897	2.0	1.1495093791412858	12.242640687119284	0.8823529411764706	578
16	579	K136Q_I_03.czi	\\hih-fileserver.neurologie.uni-tuebingen.de\HIH\Public\Jorge\Immunofluorescence\Exp. 267\Apotome\72h	95	1.2498499198036062	4.123105625617661	1.9098340712907773	38.62741699796952	0.8796296296296297	579
16	580	K136Q_I_03.czi	\\hih-fileserver.neurologie.uni-tuebingen.de\HIH\Public\Jorge\Immunofluorescence\Exp. 267\Apotome\72h	8	0.546802299122709	1.0	1.0	7.414213562373096	0.7272727272727273	580
16	581	K136Q_I_03.czi	\\hih-fileserver.neurologie.uni-tuebingen.de\HIH\Public\Jorge\Immunofluorescence\Exp. 267\Apotome\72h	24	0.9010971635055895	2.23606797749979	1.3044639912235527	16.485281374238568	0.8888888888888888	581
16	582	K136Q_I_03.czi	\\hih-fileserver.neurologie.uni-tuebingen.de\HIH\Public\Jorge\Immunofluorescence\Exp. 267\Apotome\72h	94	1.049719715073726	5.0	2.081925847108926	35.21320343559643	0.9215686274509803	582
16	583	K136Q_I_03.czi	\\hih-fileserver.neurologie.uni-tuebingen.de\HIH\Public\Jorge\Immunofluorescence\Exp. 267\Apotome\72h	61	1.2709749378059458	3.0	1.5922988917491534	31.213203435596427	0.8714285714285714	583
16	584	K136Q_I_03.czi	\\hih-fileserver.neurologie.uni-tuebingen.de\HIH\Public\Jorge\Immunofluorescence\Exp. 267\Apotome\72h	26	1.0932442071615023	2.23606797749979	1.3035739318073911	18.899494936611667	0.8125	584
16	585	K136Q_I_03.czi	\\hih-fileserver.neurologie.uni-tuebingen.de\HIH\Public\Jorge\Immunofluorescence\Exp. 267\Apotome\72h	21	0.7686911435047675	2.0	1.2972686041485375	14.242640687119284	1.0	585
16	586	K136Q_I_03.czi	\\hih-fileserver.neurologie.uni-tuebingen.de\HIH\Public\Jorge\Immunofluorescence\Exp. 267\Apotome\72h	140	1.3902641951229104	5.385164807134504	2.255929936130856	49.45584412271572	0.8974358974358975	586
16	587	K136Q_I_03.czi	\\hih-fileserver.neurologie.uni-tuebingen.de\HIH\Public\Jorge\Immunofluorescence\Exp. 267\Apotome\72h	20	0.9541097688354642	2.0	1.232842712474619	15.485281374238571	0.8333333333333334	587
16	588	K136Q_I_03.czi	\\hih-fileserver.neurologie.uni-tuebingen.de\HIH\Public\Jorge\Immunofluorescence\Exp. 267\Apotome\72h	17	0.8730569292745779	2.0	1.1319200404187815	13.65685424949238	0.85	588
16	589	K136Q_I_03.czi	\\hih-fileserver.neurologie.uni-tuebingen.de\HIH\Public\Jorge\Immunofluorescence\Exp. 267\Apotome\72h	5	0.43153209248335733	1.0	1.0	5.207106781186548	1.0	589
16	590	K136Q_I_03.czi	\\hih-fileserver.neurologie.uni-tuebingen.de\HIH\Public\Jorge\Immunofluorescence\Exp. 267\Apotome\72h	55	1.0524645171734706	3.605551275463989	1.7314502595291976	26.970562748477143	0.8870967741935484	590
16	591	K136Q_I_03.czi	\\hih-fileserver.neurologie.uni-tuebingen.de\HIH\Public\Jorge\Immunofluorescence\Exp. 267\Apotome\72h	8	0.49237304529448433	1.4142135623730951	1.051776695296637	7.035533905932738	0.8888888888888888	591
16	592	K136Q_I_03.czi	\\hih-fileserver.neurologie.uni-tuebingen.de\HIH\Public\Jorge\Immunofluorescence\Exp. 267\Apotome\72h	26	1.022545003114953	2.23606797749979	1.3126534694035368	18.27817459305202	0.8666666666666667	592
16	593	K136Q_I_03.czi	\\hih-fileserver.neurologie.uni-tuebingen.de\HIH\Public\Jorge\Immunofluorescence\Exp. 267\Apotome\72h	13	0.7177571704566658	2.0	1.1857087355671612	10.82842712474619	1.0	593
16	594	K136Q_I_03.czi	\\hih-fileserver.neurologie.uni-tuebingen.de\HIH\Public\Jorge\Immunofluorescence\Exp. 267\Apotome\72h	48	0.9199513593440901	3.605551275463989	1.7135876022589647	23.556349186104047	0.9411764705882353	594
16	595	K136Q_I_03.czi	\\hih-fileserver.neurologie.uni-tuebingen.de\HIH\Public\Jorge\Immunofluorescence\Exp. 267\Apotome\72h	205	1.2160617317902473	7.0	2.7895339936432566	55.970562748477136	0.8951965065502183	595
16	596	K136Q_I_03.czi	\\hih-fileserver.neurologie.uni-tuebingen.de\HIH\Public\Jorge\Immunofluorescence\Exp. 267\Apotome\72h	3	0.026525823848649224	1.0	1.0	1.0	1.0	596
16	597	K136Q_I_03.czi	\\hih-fileserver.neurologie.uni-tuebingen.de\HIH\Public\Jorge\Immunofluorescence\Exp. 267\Apotome\72h	52	0.9542088763835407	3.605551275463989	1.7138978173288086	24.97056274847714	0.9454545454545454	597
16	598	K136Q_I_03.czi	\\hih-fileserver.neurologie.uni-tuebingen.de\HIH\Public\Jorge\Immunofluorescence\Exp. 267\Apotome\72h	15	0.7951500375806897	2.0	1.1495093791412856	12.242640687119284	0.9375	598
16	599	K136Q_I_03.czi	\\hih-fileserver.neurologie.uni-tuebingen.de\HIH\Public\Jorge\Immunofluorescence\Exp. 267\Apotome\72h	6	0.35961007706946446	1.0	1.0	5.207106781186548	0.8571428571428571	599
16	600	K136Q_I_03.czi	\\hih-fileserver.neurologie.uni-tuebingen.de\HIH\Public\Jorge\Immunofluorescence\Exp. 267\Apotome\72h	2	0.0	1.0	1.0	0.0	1.0	600
16	601	K136Q_I_03.czi	\\hih-fileserver.neurologie.uni-tuebingen.de\HIH\Public\Jorge\Immunofluorescence\Exp. 267\Apotome\72h	11	0.8215906780822316	1.4142135623730951	1.0753115567951081	10.65685424949238	0.8461538461538461	601
16	602	K136Q_I_03.czi	\\hih-fileserver.neurologie.uni-tuebingen.de\HIH\Public\Jorge\Immunofluorescence\Exp. 267\Apotome\72h	2	0.0	1.0	1.0	0.0	1.0	602
16	603	K136Q_I_03.czi	\\hih-fileserver.neurologie.uni-tuebingen.de\HIH\Public\Jorge\Immunofluorescence\Exp. 267\Apotome\72h	64	1.09885216812862	4.0	1.7555688933083164	29.72792206135785	0.9014084507042254	603
16	604	K136Q_I_03.czi	\\hih-fileserver.neurologie.uni-tuebingen.de\HIH\Public\Jorge\Immunofluorescence\Exp. 267\Apotome\72h	13	0.47710443819177034	1.4142135623730951	1.0637251634420148	8.82842712474619	0.9285714285714286	604
16	605	K136Q_I_03.czi	\\hih-fileserver.neurologie.uni-tuebingen.de\HIH\Public\Jorge\Immunofluorescence\Exp. 267\Apotome\72h	33	1.0360667351579418	2.23606797749979	1.3714539517873914	20.727922061357855	0.8918918918918919	605
16	606	K136Q_I_03.czi	\\hih-fileserver.neurologie.uni-tuebingen.de\HIH\Public\Jorge\Immunofluorescence\Exp. 267\Apotome\72h	22	1.0842955057918495	2.23606797749979	1.2412334449711484	17.31370849898476	0.88	606
16	607	K136Q_I_03.czi	\\hih-fileserver.neurologie.uni-tuebingen.de\HIH\Public\Jorge\Immunofluorescence\Exp. 267\Apotome\72h	31	0.8771635434922447	3.0	1.4636009965035885	18.485281374238568	0.96875	607
16	608	K136Q_I_03.czi	\\hih-fileserver.neurologie.uni-tuebingen.de\HIH\Public\Jorge\Immunofluorescence\Exp. 267\Apotome\72h	73	1.1311888259481748	4.242640687119285	1.8627603837580533	32.21320343559643	0.8902439024390244	608
16	609	K136Q_I_03.czi	\\hih-fileserver.neurologie.uni-tuebingen.de\HIH\Public\Jorge\Immunofluorescence\Exp. 267\Apotome\72h	21	0.9579382146098381	2.0	1.2414794196126417	15.899494936611665	0.9130434782608695	609
16	610	K136Q_I_03.czi	\\hih-fileserver.neurologie.uni-tuebingen.de\HIH\Public\Jorge\Immunofluorescence\Exp. 267\Apotome\72h	47	1.070278022565311	3.0	1.5902821656004786	25.14213562373095	0.9038461538461539	610
16	611	K136Q_I_03.czi	\\hih-fileserver.neurologie.uni-tuebingen.de\HIH\Public\Jorge\Immunofluorescence\Exp. 267\Apotome\72h	32	1.0684438206316276	2.23606797749979	1.3335060616049066	20.727922061357855	0.9142857142857143	611
16	612	K136Q_I_03.czi	\\hih-fileserver.neurologie.uni-tuebingen.de\HIH\Public\Jorge\Immunofluorescence\Exp. 267\Apotome\72h	52	1.2629763555358064	2.8284271247461903	1.5427302009200299	28.727922061357855	0.8	612
16	613	K136Q_I_03.czi	\\hih-fileserver.neurologie.uni-tuebingen.de\HIH\Public\Jorge\Immunofluorescence\Exp. 267\Apotome\72h	49	1.340301438527795	2.8284271247461903	1.4591963489000654	28.727922061357855	0.875	613
16	614	K136Q_I_03.czi	\\hih-fileserver.neurologie.uni-tuebingen.de\HIH\Public\Jorge\Immunofluorescence\Exp. 267\Apotome\72h	81	1.1567524610977098	4.0	1.883778462269784	34.31370849898476	0.8804347826086957	614
16	615	K136Q_I_03.czi	\\hih-fileserver.neurologie.uni-tuebingen.de\HIH\Public\Jorge\Immunofluorescence\Exp. 267\Apotome\72h	59	1.0241922449139036	3.605551275463989	1.7076814102226079	27.556349186104047	0.9076923076923077	615
16	616	K136Q_I_03.czi	\\hih-fileserver.neurologie.uni-tuebingen.de\HIH\Public\Jorge\Immunofluorescence\Exp. 267\Apotome\72h	90	1.63263728033942	3.1622776601683795	1.6442819363055718	42.970562748477136	0.8333333333333334	616
16	617	K136Q_I_03.czi	\\hih-fileserver.neurologie.uni-tuebingen.de\HIH\Public\Jorge\Immunofluorescence\Exp. 267\Apotome\72h	47	1.194067887977265	2.8284271247461903	1.4828533277200244	26.556349186104043	0.8867924528301887	617
16	618	K136Q_I_03.czi	\\hih-fileserver.neurologie.uni-tuebingen.de\HIH\Public\Jorge\Immunofluorescence\Exp. 267\Apotome\72h	5	0.4665421607968328	1.0	1.0	5.414213562373095	0.7142857142857143	618
16	619	K136Q_I_03.czi	\\hih-fileserver.neurologie.uni-tuebingen.de\HIH\Public\Jorge\Immunofluorescence\Exp. 267\Apotome\72h	34	0.9268198499660879	2.8284271247461903	1.4559006204736236	19.899494936611664	0.918918918918919	619
16	620	K136Q_I_03.czi	\\hih-fileserver.neurologie.uni-tuebingen.de\HIH\Public\Jorge\Immunofluorescence\Exp. 267\Apotome\72h	56	1.2618426261804458	2.8284271247461903	1.5157324821421356	29.79898987322333	0.8888888888888888	620
16	621	K136Q_I_03.czi	\\hih-fileserver.neurologie.uni-tuebingen.de\HIH\Public\Jorge\Immunofluorescence\Exp. 267\Apotome\72h	1	0.0	1.0	1.0	0.0	1.0	621
16	622	K136Q_I_03.czi	\\hih-fileserver.neurologie.uni-tuebingen.de\HIH\Public\Jorge\Immunofluorescence\Exp. 267\Apotome\72h	4	0.09691183900770337	1.0	1.0	2.2071067811865475	0.8	622
16	623	K136Q_I_03.czi	\\hih-fileserver.neurologie.uni-tuebingen.de\HIH\Public\Jorge\Immunofluorescence\Exp. 267\Apotome\72h	80	1.0589258154050525	4.242640687119285	1.9781310781114219	32.62741699796952	0.9090909090909091	623
16	624	K136Q_I_03.czi	\\hih-fileserver.neurologie.uni-tuebingen.de\HIH\Public\Jorge\Immunofluorescence\Exp. 267\Apotome\72h	20	0.834860688618815	2.23606797749979	1.2653567894682634	14.48528137423857	0.9090909090909091	624
16	625	K136Q_I_03.czi	\\hih-fileserver.neurologie.uni-tuebingen.de\HIH\Public\Jorge\Immunofluorescence\Exp. 267\Apotome\72h	7	0.5300702784881366	1.4142135623730951	1.0591733660532994	6.82842712474619	1.0	625
16	626	K136Q_I_03.czi	\\hih-fileserver.neurologie.uni-tuebingen.de\HIH\Public\Jorge\Immunofluorescence\Exp. 267\Apotome\72h	14	0.6664888011383326	2.0	1.2020305089104422	10.82842712474619	1.0	626
16	627	K136Q_I_03.czi	\\hih-fileserver.neurologie.uni-tuebingen.de\HIH\Public\Jorge\Immunofluorescence\Exp. 267\Apotome\72h	9	0.7836384171496399	1.0	1.0	9.414213562373096	0.9	627
16	628	K136Q_I_03.czi	\\hih-fileserver.neurologie.uni-tuebingen.de\HIH\Public\Jorge\Immunofluorescence\Exp. 267\Apotome\72h	46	1.057809713680475	3.1622776601683795	1.6089699394869281	24.727922061357855	0.9019607843137255	628
16	629	K136Q_I_03.czi	\\hih-fileserver.neurologie.uni-tuebingen.de\HIH\Public\Jorge\Immunofluorescence\Exp. 267\Apotome\72h	45	1.1331546140730224	2.8284271247461903	1.4830375349689555	25.31370849898476	0.9183673469387755	629
16	630	K136Q_I_03.czi	\\hih-fileserver.neurologie.uni-tuebingen.de\HIH\Public\Jorge\Immunofluorescence\Exp. 267\Apotome\72h	2	0.0	1.0	1.0	0.0	1.0	630
16	631	K136Q_I_03.czi	\\hih-fileserver.neurologie.uni-tuebingen.de\HIH\Public\Jorge\Immunofluorescence\Exp. 267\Apotome\72h	71	1.1040020060765239	4.0	1.8030916287496113	31.384776310850235	0.922077922077922	631
16	632	K136Q_I_03.czi	\\hih-fileserver.neurologie.uni-tuebingen.de\HIH\Public\Jorge\Immunofluorescence\Exp. 267\Apotome\72h	18	0.7553352735627664	2.0	1.2587141249717988	13.071067811865476	0.9473684210526315	632
16	633	K136Q_I_03.czi	\\hih-fileserver.neurologie.uni-tuebingen.de\HIH\Public\Jorge\Immunofluorescence\Exp. 267\Apotome\72h	57	1.0442533601551023	3.605551275463989	1.712889168796378	27.349242404917497	0.9047619047619048	633
16	634	K136Q_I_03.czi	\\hih-fileserver.neurologie.uni-tuebingen.de\HIH\Public\Jorge\Immunofluorescence\Exp. 267\Apotome\72h	53	1.0452522222935041	3.605551275463989	1.6656805141157411	26.384776310850235	0.9298245614035088	634
16	635	K136Q_I_03.czi	\\hih-fileserver.neurologie.uni-tuebingen.de\HIH\Public\Jorge\Immunofluorescence\Exp. 267\Apotome\72h	13	0.773719327184869	2.0	1.1406482403650915	11.242640687119284	0.8666666666666667	635
16	636	K136Q_I_03.czi	\\hih-fileserver.neurologie.uni-tuebingen.de\HIH\Public\Jorge\Immunofluorescence\Exp. 267\Apotome\72h	25	0.9276229873542391	2.23606797749979	1.2922854315746104	17.071067811865476	0.9615384615384616	636
16	637	K136Q_I_03.czi	\\hih-fileserver.neurologie.uni-tuebingen.de\HIH\Public\Jorge\Immunofluorescence\Exp. 267\Apotome\72h	43	0.9559631315947251	3.1622776601683795	1.6105873931050694	22.727922061357855	0.9148936170212766	637
16	638	K136Q_I_03.czi	\\hih-fileserver.neurologie.uni-tuebingen.de\HIH\Public\Jorge\Immunofluorescence\Exp. 267\Apotome\72h	129	1.2650135921464423	4.47213595499958	2.142024512308227	45.2842712474619	0.8657718120805369	638
16	639	K136Q_I_03.czi	\\hih-fileserver.neurologie.uni-tuebingen.de\HIH\Public\Jorge\Immunofluorescence\Exp. 267\Apotome\72h	54	1.1190248601837094	3.1622776601683795	1.632980358950857	27.556349186104047	0.8709677419354839	639
16	640	K136Q_I_03.czi	\\hih-fileserver.neurologie.uni-tuebingen.de\HIH\Public\Jorge\Immunofluorescence\Exp. 267\Apotome\72h	58	0.9203324444769733	4.0	1.7922696867014574	25.899494936611667	0.9666666666666667	640
16	641	K136Q_I_03.czi	\\hih-fileserver.neurologie.uni-tuebingen.de\HIH\Public\Jorge\Immunofluorescence\Exp. 267\Apotome\72h	11	0.6988202713335353	1.4142135623730951	1.0376557783975542	9.82842712474619	0.8461538461538461	641
16	642	K136Q_I_03.czi	\\hih-fileserver.neurologie.uni-tuebingen.de\HIH\Public\Jorge\Immunofluorescence\Exp. 267\Apotome\72h	115	1.7496718977589432	4.0	1.8210892861439527	50.2842712474619	0.7876712328767124	642
16	643	K136Q_I_03.czi	\\hih-fileserver.neurologie.uni-tuebingen.de\HIH\Public\Jorge\Immunofluorescence\Exp. 267\Apotome\72h	99	1.1484585610585474	4.47213595499958	2.0197646718754645	37.79898987322333	0.9252336448598131	643
16	644	K136Q_I_03.czi	\\hih-fileserver.neurologie.uni-tuebingen.de\HIH\Public\Jorge\Immunofluorescence\Exp. 267\Apotome\72h	76	1.3110204095656488	4.0	1.8184303186997808	35.384776310850235	0.8539325842696629	644
16	645	K136Q_I_03.czi	\\hih-fileserver.neurologie.uni-tuebingen.de\HIH\Public\Jorge\Immunofluorescence\Exp. 267\Apotome\72h	32	0.9276229873542391	2.8284271247461903	1.4272560616049068	19.31370849898476	0.9142857142857143	645
16	646	K136Q_I_03.czi	\\hih-fileserver.neurologie.uni-tuebingen.de\HIH\Public\Jorge\Immunofluorescence\Exp. 267\Apotome\72h	23	0.9402753010493109	2.23606797749979	1.2996922707387901	16.485281374238568	0.9583333333333334	646
16	647	K136Q_I_03.czi	\\hih-fileserver.neurologie.uni-tuebingen.de\HIH\Public\Jorge\Immunofluorescence\Exp. 267\Apotome\72h	35	1.0094741009443566	3.0	1.4491814100496674	21.071067811865476	0.8974358974358975	647
16	648	K136Q_I_03.czi	\\hih-fileserver.neurologie.uni-tuebingen.de\HIH\Public\Jorge\Immunofluorescence\Exp. 267\Apotome\72h	61	0.929469545037652	4.0	1.7980318211252906	26.69238815542512	0.9104477611940298	648
16	649	K136Q_I_03.czi	\\hih-fileserver.neurologie.uni-tuebingen.de\HIH\Public\Jorge\Immunofluorescence\Exp. 267\Apotome\72h	138	1.1914902799586422	5.0	2.265595806196878	45.4558441227157	0.9261744966442953	649
16	650	K136Q_I_03.czi	\\hih-fileserver.neurologie.uni-tuebingen.de\HIH\Public\Jorge\Immunofluorescence\Exp. 267\Apotome\72h	321	2.26083505399387	5.830951894845301	2.4306980256543005	95.49747468305833	0.7133333333333334	650
16	651	K136Q_I_03.czi	\\hih-fileserver.neurologie.uni-tuebingen.de\HIH\Public\Jorge\Immunofluorescence\Exp. 267\Apotome\72h	6	0.477464829275686	1.0	1.0	6.0	1.0	651
16	652	K136Q_I_03.czi	\\hih-fileserver.neurologie.uni-tuebingen.de\HIH\Public\Jorge\Immunofluorescence\Exp. 267\Apotome\72h	21	0.795105417732205	2.23606797749979	1.3115811317554789	14.485281374238571	0.9545454545454546	652
16	653	K136Q_I_03.czi	\\hih-fileserver.neurologie.uni-tuebingen.de\HIH\Public\Jorge\Immunofluorescence\Exp. 267\Apotome\72h	40	1.00583512534033	3.0	1.5300014504089359	22.485281374238568	0.9302325581395349	653
16	654	K136Q_I_03.czi	\\hih-fileserver.neurologie.uni-tuebingen.de\HIH\Public\Jorge\Immunofluorescence\Exp. 267\Apotome\72h	53	0.9806451691138587	3.605551275463989	1.6942087428005617	25.556349186104043	0.9298245614035088	654
16	655	K136Q_I_03.czi	\\hih-fileserver.neurologie.uni-tuebingen.de\HIH\Public\Jorge\Immunofluorescence\Exp. 267\Apotome\72h	132	1.2779609874430742	5.0	2.157269821617638	46.04163056034261	0.8979591836734694	655
16	656	K136Q_I_03.czi	\\hih-fileserver.neurologie.uni-tuebingen.de\HIH\Public\Jorge\Immunofluorescence\Exp. 267\Apotome\72h	114	1.1056798210121754	5.0	2.1843147618013568	39.798989873223334	0.9344262295081968	656
16	657	K136Q_I_03.czi	\\hih-fileserver.neurologie.uni-tuebingen.de\HIH\Public\Jorge\Immunofluorescence\Exp. 267\Apotome\72h	36	0.9497278405614468	2.8284271247461903	1.4764139621104468	20.727922061357855	0.9230769230769231	657
16	658	K136Q_I_03.czi	\\hih-fileserver.neurologie.uni-tuebingen.de\HIH\Public\Jorge\Immunofluorescence\Exp. 267\Apotome\72h	2	0.0	1.0	1.0	0.0	1.0	658
16	659	K136Q_I_03.czi	\\hih-fileserver.neurologie.uni-tuebingen.de\HIH\Public\Jorge\Immunofluorescence\Exp. 267\Apotome\72h	1	0.0	1.0	1.0	0.0	1.0	659
16	660	K136Q_I_03.czi	\\hih-fileserver.neurologie.uni-tuebingen.de\HIH\Public\Jorge\Immunofluorescence\Exp. 267\Apotome\72h	3	0.309207662451413	1.0	1.0	3.414213562373095	1.0	660
16	661	K136Q_I_03.czi	\\hih-fileserver.neurologie.uni-tuebingen.de\HIH\Public\Jorge\Immunofluorescence\Exp. 267\Apotome\72h	4	0.3183098861837907	1.0	1.0	4.0	1.0	661
16	662	K136Q_I_03.czi	\\hih-fileserver.neurologie.uni-tuebingen.de\HIH\Public\Jorge\Immunofluorescence\Exp. 267\Apotome\72h	208	2.1625938077914966	5.0	2.092326895774331	75.18376618407356	0.6887417218543046	662
16	663	K136Q_I_03.czi	\\hih-fileserver.neurologie.uni-tuebingen.de\HIH\Public\Jorge\Immunofluorescence\Exp. 267\Apotome\72h	2	0.0	1.0	1.0	0.0	1.0	663
16	664	K136Q_I_03.czi	\\hih-fileserver.neurologie.uni-tuebingen.de\HIH\Public\Jorge\Immunofluorescence\Exp. 267\Apotome\72h	11	0.6411587049406146	2.0	1.128564869306645	9.414213562373096	1.0	664
16	665	K136Q_I_03.czi	\\hih-fileserver.neurologie.uni-tuebingen.de\HIH\Public\Jorge\Immunofluorescence\Exp. 267\Apotome\72h	27	1.0071136980836883	2.23606797749979	1.3164149543283354	18.485281374238568	0.9310344827586207	665
16	666	K136Q_I_03.czi	\\hih-fileserver.neurologie.uni-tuebingen.de\HIH\Public\Jorge\Immunofluorescence\Exp. 267\Apotome\72h	3	0.309207662451413	1.0	1.0	3.414213562373095	1.0	666
16	667	K136Q_I_03.czi	\\hih-fileserver.neurologie.uni-tuebingen.de\HIH\Public\Jorge\Immunofluorescence\Exp. 267\Apotome\72h	54	1.2368306498056523	3.605551275463989	1.5926975427440528	28.970562748477143	0.8709677419354839	667
16	668	K136Q_I_03.czi	\\hih-fileserver.neurologie.uni-tuebingen.de\HIH\Public\Jorge\Immunofluorescence\Exp. 267\Apotome\72h	13	0.8616010244690683	1.4142135623730951	1.095587745163022	11.863961030678926	0.8666666666666667	668
16	669	K136Q_I_03.czi	\\hih-fileserver.neurologie.uni-tuebingen.de\HIH\Public\Jorge\Immunofluorescence\Exp. 267\Apotome\72h	5	0.43153209248335733	1.0	1.0	5.207106781186548	1.0	669
16	670	K136Q_I_03.czi	\\hih-fileserver.neurologie.uni-tuebingen.de\HIH\Public\Jorge\Immunofluorescence\Exp. 267\Apotome\72h	42	0.9787241585374565	3.1622776601683795	1.5550757213367734	22.727922061357855	0.8936170212765957	670
16	671	K136Q_I_03.czi	\\hih-fileserver.neurologie.uni-tuebingen.de\HIH\Public\Jorge\Immunofluorescence\Exp. 267\Apotome\72h	12	0.6957172405156791	1.4142135623730951	1.1035533905932737	10.242640687119284	1.0	671
16	672	K136Q_I_03.czi	\\hih-fileserver.neurologie.uni-tuebingen.de\HIH\Public\Jorge\Immunofluorescence\Exp. 267\Apotome\72h	6	0.477464829275686	1.0	1.0	6.0	1.0	672
16	673	K136Q_I_03.czi	\\hih-fileserver.neurologie.uni-tuebingen.de\HIH\Public\Jorge\Immunofluorescence\Exp. 267\Apotome\72h	13	0.8024880979873497	2.0	1.1406482403650917	11.449747468305832	0.9285714285714286	673
16	674	K136Q_I_03.czi	\\hih-fileserver.neurologie.uni-tuebingen.de\HIH\Public\Jorge\Immunofluorescence\Exp. 267\Apotome\72h	18	0.7553352735627664	2.0	1.2587141249717988	13.071067811865476	0.9473684210526315	674
16	675	K136Q_I_03.czi	\\hih-fileserver.neurologie.uni-tuebingen.de\HIH\Public\Jorge\Immunofluorescence\Exp. 267\Apotome\72h	34	0.9268198499660879	3.0	1.4712327185730625	19.899494936611664	0.8947368421052632	675
16	676	K136Q_I_03.czi	\\hih-fileserver.neurologie.uni-tuebingen.de\HIH\Public\Jorge\Immunofluorescence\Exp. 267\Apotome\72h	111	1.3027023364186734	5.0	2.113117125561489	42.62741699796952	0.8538461538461538	676
16	677	K136Q_I_03.czi	\\hih-fileserver.neurologie.uni-tuebingen.de\HIH\Public\Jorge\Immunofluorescence\Exp. 267\Apotome\72h	4	0.09691183900770337	1.0	1.0	2.2071067811865475	0.8	677
16	678	K136Q_I_03.czi	\\hih-fileserver.neurologie.uni-tuebingen.de\HIH\Public\Jorge\Immunofluorescence\Exp. 267\Apotome\72h	33	0.9549052999650606	3.0	1.458653421639741	19.899494936611667	0.8918918918918919	678
16	679	K136Q_I_03.czi	\\hih-fileserver.neurologie.uni-tuebingen.de\HIH\Public\Jorge\Immunofluorescence\Exp. 267\Apotome\72h	2	0.0	1.0	1.0	0.0	1.0	679
16	680	K136Q_I_03.czi	\\hih-fileserver.neurologie.uni-tuebingen.de\HIH\Public\Jorge\Immunofluorescence\Exp. 267\Apotome\72h	136	1.3876569828550314	4.47213595499958	2.1021272331796346	48.698484809834994	0.8717948717948718	680
16	681	K136Q_I_03.czi	\\hih-fileserver.neurologie.uni-tuebingen.de\HIH\Public\Jorge\Immunofluorescence\Exp. 267\Apotome\72h	1	0.0	1.0	1.0	0.0	1.0	681
16	682	K136Q_I_03.czi	\\hih-fileserver.neurologie.uni-tuebingen.de\HIH\Public\Jorge\Immunofluorescence\Exp. 267\Apotome\72h	20	0.949736022275493	2.23606797749979	1.253224755112299	15.449747468305832	0.8333333333333334	682
16	683	K136Q_I_03.czi	\\hih-fileserver.neurologie.uni-tuebingen.de\HIH\Public\Jorge\Immunofluorescence\Exp. 267\Apotome\72h	4	0.3183098861837907	1.0	1.0	4.0	1.0	683
16	684	K136Q_I_03.czi	\\hih-fileserver.neurologie.uni-tuebingen.de\HIH\Public\Jorge\Immunofluorescence\Exp. 267\Apotome\72h	16	0.7752947120616269	2.23606797749979	1.2433076391870106	12.48528137423857	0.9411764705882353	684
16	685	K136Q_I_03.czi	\\hih-fileserver.neurologie.uni-tuebingen.de\HIH\Public\Jorge\Immunofluorescence\Exp. 267\Apotome\72h	54	1.4134959538303173	3.0	1.488647603953257	30.970562748477143	0.8709677419354839	685
16	686	K136Q_I_03.czi	\\hih-fileserver.neurologie.uni-tuebingen.de\HIH\Public\Jorge\Immunofluorescence\Exp. 267\Apotome\72h	17	0.7703499122204635	2.0	1.2596596213160645	12.82842712474619	0.9444444444444444	686
16	687	K136Q_I_03.czi	\\hih-fileserver.neurologie.uni-tuebingen.de\HIH\Public\Jorge\Immunofluorescence\Exp. 267\Apotome\72h	41	0.8959594831130966	3.1622776601683795	1.595936670448568	21.48528137423857	0.9318181818181818	687
16	688	K136Q_I_03.czi	\\hih-fileserver.neurologie.uni-tuebingen.de\HIH\Public\Jorge\Immunofluorescence\Exp. 267\Apotome\72h	12	0.6957172405156791	2.0	1.1523689270621826	10.242640687119284	0.9230769230769231	688
16	689	K136Q_I_03.czi	\\hih-fileserver.neurologie.uni-tuebingen.de\HIH\Public\Jorge\Immunofluorescence\Exp. 267\Apotome\72h	9	0.5135799486995236	1.4142135623730951	1.0460237291525663	7.621320343559642	0.9	689
16	690	K136Q_I_03.czi	\\hih-fileserver.neurologie.uni-tuebingen.de\HIH\Public\Jorge\Immunofluorescence\Exp. 267\Apotome\72h	5	0.43153209248335733	1.0	1.0	5.207106781186548	1.0	690
16	691	K136Q_I_03.czi	\\hih-fileserver.neurologie.uni-tuebingen.de\HIH\Public\Jorge\Immunofluorescence\Exp. 267\Apotome\72h	2	0.0	1.0	1.0	0.0	1.0	691
16	692	K136Q_I_03.czi	\\hih-fileserver.neurologie.uni-tuebingen.de\HIH\Public\Jorge\Immunofluorescence\Exp. 267\Apotome\72h	2	0.0	1.0	1.0	0.0	1.0	692
16	693	K136Q_I_03.czi	\\hih-fileserver.neurologie.uni-tuebingen.de\HIH\Public\Jorge\Immunofluorescence\Exp. 267\Apotome\72h	7	0.5904919879238446	1.0	1.0	7.207106781186548	1.0	693
16	694	K136Q_I_03.czi	\\hih-fileserver.neurologie.uni-tuebingen.de\HIH\Public\Jorge\Immunofluorescence\Exp. 267\Apotome\72h	191	2.3078675158296424	5.0	1.99014774831354	74.42640687119285	0.7609561752988048	694
16	695	K136Q_I_03.czi	\\hih-fileserver.neurologie.uni-tuebingen.de\HIH\Public\Jorge\Immunofluorescence\Exp. 267\Apotome\72h	16	0.7752947120616269	2.23606797749979	1.2433076391870106	12.48528137423857	0.9411764705882353	695
16	696	K136Q_I_03.czi	\\hih-fileserver.neurologie.uni-tuebingen.de\HIH\Public\Jorge\Immunofluorescence\Exp. 267\Apotome\72h	5	0.43153209248335733	1.0	1.0	5.207106781186548	1.0	696
16	697	K136Q_I_03.czi	\\hih-fileserver.neurologie.uni-tuebingen.de\HIH\Public\Jorge\Immunofluorescence\Exp. 267\Apotome\72h	116	1.381164485073223	5.0	2.0315705512302107	44.87005768508881	0.8787878787878788	697
16	698	K136Q_I_03.czi	\\hih-fileserver.neurologie.uni-tuebingen.de\HIH\Public\Jorge\Immunofluorescence\Exp. 267\Apotome\72h	8	0.6700085070787272	1.0	1.0	8.207106781186548	0.8888888888888888	698
16	699	K136Q_I_03.czi	\\hih-fileserver.neurologie.uni-tuebingen.de\HIH\Public\Jorge\Immunofluorescence\Exp. 267\Apotome\72h	1	0.0	1.0	1.0	0.0	1.0	699
16	700	K136Q_I_03.czi	\\hih-fileserver.neurologie.uni-tuebingen.de\HIH\Public\Jorge\Immunofluorescence\Exp. 267\Apotome\72h	1	0.0	1.0	1.0	0.0	1.0	700
16	701	K136Q_I_03.czi	\\hih-fileserver.neurologie.uni-tuebingen.de\HIH\Public\Jorge\Immunofluorescence\Exp. 267\Apotome\72h	8	0.5468022991227088	1.0	1.0	7.414213562373095	0.8888888888888888	701
16	702	K136Q_I_03.czi	\\hih-fileserver.neurologie.uni-tuebingen.de\HIH\Public\Jorge\Immunofluorescence\Exp. 267\Apotome\72h	1	0.0	1.0	1.0	0.0	1.0	702
16	703	K136Q_I_03.czi	\\hih-fileserver.neurologie.uni-tuebingen.de\HIH\Public\Jorge\Immunofluorescence\Exp. 267\Apotome\72h	33	0.9549052999650606	2.8284271247461903	1.450010289582737	19.899494936611667	0.9166666666666666	703
16	704	K136Q_I_03.czi	\\hih-fileserver.neurologie.uni-tuebingen.de\HIH\Public\Jorge\Immunofluorescence\Exp. 267\Apotome\72h	2	0.0	1.0	1.0	0.0	1.0	704
16	705	K136Q_I_03.czi	\\hih-fileserver.neurologie.uni-tuebingen.de\HIH\Public\Jorge\Immunofluorescence\Exp. 267\Apotome\72h	9	0.6007314423370597	1.4142135623730951	1.0920474583051323	8.242640687119284	1.0	705
16	706	K136Q_I_03.czi	\\hih-fileserver.neurologie.uni-tuebingen.de\HIH\Public\Jorge\Immunofluorescence\Exp. 267\Apotome\72h	20	0.807125700680006	2.23606797749979	1.2739354332309538	14.242640687119284	0.9090909090909091	706
16	707	K136Q_I_03.czi	\\hih-fileserver.neurologie.uni-tuebingen.de\HIH\Public\Jorge\Immunofluorescence\Exp. 267\Apotome\72h	33	0.899513199858656	2.8284271247461903	1.4982635970750522	19.31370849898476	0.9166666666666666	707
16	708	K136Q_I_03.czi	\\hih-fileserver.neurologie.uni-tuebingen.de\HIH\Public\Jorge\Immunofluorescence\Exp. 267\Apotome\72h	2	0.0	1.0	1.0	0.0	1.0	708
16	709	K136Q_I_03.czi	\\hih-fileserver.neurologie.uni-tuebingen.de\HIH\Public\Jorge\Immunofluorescence\Exp. 267\Apotome\72h	514	2.2842889883910864	7.810249675906654	3.0015750101115866	121.46803743153546	0.7514619883040936	709
16	710	K136Q_I_03.czi	\\hih-fileserver.neurologie.uni-tuebingen.de\HIH\Public\Jorge\Immunofluorescence\Exp. 267\Apotome\72h	10	0.6202357696493015	1.4142135623730951	1.082842712474619	8.82842712474619	1.0	710
16	711	K136Q_I_03.czi	\\hih-fileserver.neurologie.uni-tuebingen.de\HIH\Public\Jorge\Immunofluorescence\Exp. 267\Apotome\72h	252	1.436907321914757	7.280109889280518	2.8607271217509207	67.4558441227157	0.8600682593856656	711
16	712	K136Q_I_03.czi	\\hih-fileserver.neurologie.uni-tuebingen.de\HIH\Public\Jorge\Immunofluorescence\Exp. 267\Apotome\72h	6	0.5456645211561616	1.0	1.0	6.414213562373095	0.8571428571428571	712
16	713	K136Q_I_03.czi	\\hih-fileserver.neurologie.uni-tuebingen.de\HIH\Public\Jorge\Immunofluorescence\Exp. 267\Apotome\72h	52	0.9995037300583561	3.605551275463989	1.6640962144295959	25.556349186104047	0.9629629629629629	713
16	714	K136Q_I_03.czi	\\hih-fileserver.neurologie.uni-tuebingen.de\HIH\Public\Jorge\Immunofluorescence\Exp. 267\Apotome\72h	18	0.7553352735627662	2.23606797749979	1.2392853216314035	13.071067811865474	0.9473684210526315	714
16	715	K136Q_I_03.czi	\\hih-fileserver.neurologie.uni-tuebingen.de\HIH\Public\Jorge\Immunofluorescence\Exp. 267\Apotome\72h	45	0.9611703077392957	3.605551275463989	1.6337258539660966	23.31370849898476	0.9183673469387755	715
16	716	K136Q_I_03.czi	\\hih-fileserver.neurologie.uni-tuebingen.de\HIH\Public\Jorge\Immunofluorescence\Exp. 267\Apotome\72h	22	0.7337506369818236	2.8284271247461903	1.366866718721158	14.242640687119284	1.0	716
16	717	K136Q_I_03.czi	\\hih-fileserver.neurologie.uni-tuebingen.de\HIH\Public\Jorge\Immunofluorescence\Exp. 267\Apotome\72h	127	1.7401339175378165	4.47213595499958	1.9226179326967985	52.698484809834994	0.8141025641025641	717
16	718	K136Q_I_03.czi	\\hih-fileserver.neurologie.uni-tuebingen.de\HIH\Public\Jorge\Immunofluorescence\Exp. 267\Apotome\72h	4	0.3183098861837907	1.0	1.0	4.0	1.0	718
16	719	K136Q_I_03.czi	\\hih-fileserver.neurologie.uni-tuebingen.de\HIH\Public\Jorge\Immunofluorescence\Exp. 267\Apotome\72h	2	0.0	1.0	1.0	0.0	1.0	719
16	720	K136Q_I_03.czi	\\hih-fileserver.neurologie.uni-tuebingen.de\HIH\Public\Jorge\Immunofluorescence\Exp. 267\Apotome\72h	42	0.9787241585374565	3.0	1.5612306882849685	22.727922061357855	0.9130434782608695	720
16	721	K136Q_I_03.czi	\\hih-fileserver.neurologie.uni-tuebingen.de\HIH\Public\Jorge\Immunofluorescence\Exp. 267\Apotome\72h	35	0.9541265012786456	2.8284271247461903	1.400626069470975	20.485281374238568	0.8974358974358975	721
16	722	K136Q_I_03.czi	\\hih-fileserver.neurologie.uni-tuebingen.de\HIH\Public\Jorge\Immunofluorescence\Exp. 267\Apotome\72h	139	1.2630683787821968	5.0	2.212152093314653	46.970562748477136	0.8853503184713376	722
16	723	K136Q_I_03.czi	\\hih-fileserver.neurologie.uni-tuebingen.de\HIH\Public\Jorge\Immunofluorescence\Exp. 267\Apotome\72h	35	0.8481124455810186	3.0	1.5455137212385601	19.31370849898476	1.0	723
16	724	K136Q_I_03.czi	\\hih-fileserver.neurologie.uni-tuebingen.de\HIH\Public\Jorge\Immunofluorescence\Exp. 267\Apotome\72h	4	0.3183098861837907	1.0	1.0	4.0	1.0	724
16	725	K136Q_I_03.czi	\\hih-fileserver.neurologie.uni-tuebingen.de\HIH\Public\Jorge\Immunofluorescence\Exp. 267\Apotome\72h	2	0.0	1.0	1.0	0.0	1.0	725
16	726	K136Q_I_03.czi	\\hih-fileserver.neurologie.uni-tuebingen.de\HIH\Public\Jorge\Immunofluorescence\Exp. 267\Apotome\72h	3	0.309207662451413	1.0	1.0	3.414213562373095	1.0	726
16	727	K136Q_I_03.czi	\\hih-fileserver.neurologie.uni-tuebingen.de\HIH\Public\Jorge\Immunofluorescence\Exp. 267\Apotome\72h	17	0.9043556452551633	2.0	1.1806510477567926	13.899494936611665	0.9444444444444444	727
16	728	K136Q_I_03.czi	\\hih-fileserver.neurologie.uni-tuebingen.de\HIH\Public\Jorge\Immunofluorescence\Exp. 267\Apotome\72h	63	1.2772509528131175	3.1622776601683795	1.6002190697182173	31.79898987322333	0.9130434782608695	728
16	729	K136Q_I_03.czi	\\hih-fileserver.neurologie.uni-tuebingen.de\HIH\Public\Jorge\Immunofluorescence\Exp. 267\Apotome\72h	8	0.5468022991227088	1.4142135623730951	1.051776695296637	7.414213562373095	1.0	729
16	730	K136Q_I_03.czi	\\hih-fileserver.neurologie.uni-tuebingen.de\HIH\Public\Jorge\Immunofluorescence\Exp. 267\Apotome\72h	3	0.309207662451413	1.0	1.0	3.414213562373095	1.0	730
16	731	K136Q_I_03.czi	\\hih-fileserver.neurologie.uni-tuebingen.de\HIH\Public\Jorge\Immunofluorescence\Exp. 267\Apotome\72h	26	0.8919451801483067	2.23606797749979	1.3285847602640406	17.071067811865476	0.896551724137931	731
16	732	K136Q_I_03.czi	\\hih-fileserver.neurologie.uni-tuebingen.de\HIH\Public\Jorge\Immunofluorescence\Exp. 267\Apotome\72h	12	0.7531247882420455	2.0	1.1523689270621824	10.65685424949238	0.8571428571428571	732
16	733	K136Q_I_03.czi	\\hih-fileserver.neurologie.uni-tuebingen.de\HIH\Public\Jorge\Immunofluorescence\Exp. 267\Apotome\72h	6	0.5168631413744181	1.4142135623730951	1.0690355937288492	6.242640687119286	1.0	733
16	734	K136Q_I_03.czi	\\hih-fileserver.neurologie.uni-tuebingen.de\HIH\Public\Jorge\Immunofluorescence\Exp. 267\Apotome\72h	31	0.8224509295691291	2.8284271247461903	1.498151571079894	17.899494936611664	1.0	734
16	735	K136Q_I_03.czi	\\hih-fileserver.neurologie.uni-tuebingen.de\HIH\Public\Jorge\Immunofluorescence\Exp. 267\Apotome\72h	48	1.0827957075632193	2.8284271247461903	1.54392333260863	25.556349186104047	0.9056603773584906	735
16	736	K136Q_I_03.czi	\\hih-fileserver.neurologie.uni-tuebingen.de\HIH\Public\Jorge\Immunofluorescence\Exp. 267\Apotome\72h	7	0.43799638819941455	1.0	1.0	6.207106781186548	0.875	736
16	737	K136Q_I_03.czi	\\hih-fileserver.neurologie.uni-tuebingen.de\HIH\Public\Jorge\Immunofluorescence\Exp. 267\Apotome\72h	2	0.0	1.0	1.0	0.0	1.0	737
16	738	K136Q_I_03.czi	\\hih-fileserver.neurologie.uni-tuebingen.de\HIH\Public\Jorge\Immunofluorescence\Exp. 267\Apotome\72h	100	1.3742473548441303	4.123105625617661	1.8568366744005806	41.55634918610404	0.847457627118644	738
16	739	K136Q_I_03.czi	\\hih-fileserver.neurologie.uni-tuebingen.de\HIH\Public\Jorge\Immunofluorescence\Exp. 267\Apotome\72h	27	0.9442955117275186	2.23606797749979	1.3404994558051089	17.899494936611664	0.8709677419354839	739
16	740	K136Q_I_03.czi	\\hih-fileserver.neurologie.uni-tuebingen.de\HIH\Public\Jorge\Immunofluorescence\Exp. 267\Apotome\72h	13	0.6422005297067807	2.0	1.1725108220860987	10.242640687119284	1.0	740
16	741	K136Q_I_03.czi	\\hih-fileserver.neurologie.uni-tuebingen.de\HIH\Public\Jorge\Immunofluorescence\Exp. 267\Apotome\72h	32	1.2572939066754123	2.23606797749979	1.2908479934176644	22.485281374238568	0.8648648648648649	741
16	742	K136Q_I_03.czi	\\hih-fileserver.neurologie.uni-tuebingen.de\HIH\Public\Jorge\Immunofluorescence\Exp. 267\Apotome\72h	8	0.5468022991227088	1.4142135623730951	1.051776695296637	7.414213562373095	1.0	742
16	743	K136Q_I_03.czi	\\hih-fileserver.neurologie.uni-tuebingen.de\HIH\Public\Jorge\Immunofluorescence\Exp. 267\Apotome\72h	47	0.9670963059650578	3.1622776601683795	1.6188018091120036	23.899494936611667	0.9591836734693877	743
16	744	K136Q_I_03.czi	\\hih-fileserver.neurologie.uni-tuebingen.de\HIH\Public\Jorge\Immunofluorescence\Exp. 267\Apotome\72h	44	1.1812316809780574	3.0	1.52225749456187	25.556349186104047	0.8627450980392157	744
16	745	K136Q_I_03.czi	\\hih-fileserver.neurologie.uni-tuebingen.de\HIH\Public\Jorge\Immunofluorescence\Exp. 267\Apotome\72h	120	1.3207249790132434	5.0	2.0684926413691027	44.62741699796952	0.8823529411764706	745
16	746	K136Q_I_03.czi	\\hih-fileserver.neurologie.uni-tuebingen.de\HIH\Public\Jorge\Immunofluorescence\Exp. 267\Apotome\72h	8	0.5468022991227088	1.4142135623730951	1.051776695296637	7.414213562373095	1.0	746
16	747	K136Q_I_03.czi	\\hih-fileserver.neurologie.uni-tuebingen.de\HIH\Public\Jorge\Immunofluorescence\Exp. 267\Apotome\72h	13	0.5913094603591452	1.4142135623730951	1.0637251634420146	9.82842712474619	0.8666666666666667	747
16	748	K136Q_I_03.czi	\\hih-fileserver.neurologie.uni-tuebingen.de\HIH\Public\Jorge\Immunofluorescence\Exp. 267\Apotome\72h	54	1.0071136980836886	3.605551275463989	1.6685726233937217	26.14213562373095	0.9310344827586207	748
16	749	K136Q_I_03.czi	\\hih-fileserver.neurologie.uni-tuebingen.de\HIH\Public\Jorge\Immunofluorescence\Exp. 267\Apotome\72h	6	0.5109957862326503	1.0	1.0	6.207106781186548	0.8571428571428571	749
16	750	K136Q_I_03.czi	\\hih-fileserver.neurologie.uni-tuebingen.de\HIH\Public\Jorge\Immunofluorescence\Exp. 267\Apotome\72h	35	1.128447342127075	2.23606797749979	1.3651220498389958	22.27817459305202	0.9210526315789473	750
16	751	K136Q_I_03.czi	\\hih-fileserver.neurologie.uni-tuebingen.de\HIH\Public\Jorge\Immunofluorescence\Exp. 267\Apotome\72h	4	0.3183098861837907	1.0	1.0	4.0	1.0	751
16	752	K136Q_I_03.czi	\\hih-fileserver.neurologie.uni-tuebingen.de\HIH\Public\Jorge\Immunofluorescence\Exp. 267\Apotome\72h	97	1.3934492219158607	3.605551275463989	1.8244085335605684	41.21320343559643	0.8584070796460177	752
16	753	K136Q_I_03.czi	\\hih-fileserver.neurologie.uni-tuebingen.de\HIH\Public\Jorge\Immunofluorescence\Exp. 267\Apotome\72h	13	0.7177571704566658	2.0	1.1857087355671612	10.82842712474619	1.0	753
16	754	K136Q_I_03.czi	\\hih-fileserver.neurologie.uni-tuebingen.de\HIH\Public\Jorge\Immunofluorescence\Exp. 267\Apotome\72h	2	0.0	1.0	1.0	0.0	1.0	754
16	755	K136Q_I_03.czi	\\hih-fileserver.neurologie.uni-tuebingen.de\HIH\Public\Jorge\Immunofluorescence\Exp. 267\Apotome\72h	25	0.780295576225446	2.8284271247461903	1.3888539740695343	15.65685424949238	0.9615384615384616	755
16	756	K136Q_I_03.czi	\\hih-fileserver.neurologie.uni-tuebingen.de\HIH\Public\Jorge\Immunofluorescence\Exp. 267\Apotome\72h	11	0.6411587049406146	2.0	1.128564869306645	9.414213562373096	1.0	756
16	757	K136Q_I_03.czi	\\hih-fileserver.neurologie.uni-tuebingen.de\HIH\Public\Jorge\Immunofluorescence\Exp. 267\Apotome\72h	53	1.3486649212570798	2.8284271247461903	1.4803403476479502	29.970562748477143	0.8833333333333333	757
16	758	K136Q_I_03.czi	\\hih-fileserver.neurologie.uni-tuebingen.de\HIH\Public\Jorge\Immunofluorescence\Exp. 267\Apotome\72h	1	0.0	1.0	1.0	0.0	1.0	758
16	759	K136Q_I_03.czi	\\hih-fileserver.neurologie.uni-tuebingen.de\HIH\Public\Jorge\Immunofluorescence\Exp. 267\Apotome\72h	181	1.4340916929944978	5.830951894845301	2.4428763850243826	57.11269837220809	0.8786407766990292	759
16	760	K136Q_I_03.czi	\\hih-fileserver.neurologie.uni-tuebingen.de\HIH\Public\Jorge\Immunofluorescence\Exp. 267\Apotome\72h	12	0.6957172405156791	1.4142135623730951	1.1035533905932737	10.242640687119284	1.0	760
16	761	K136Q_I_03.czi	\\hih-fileserver.neurologie.uni-tuebingen.de\HIH\Public\Jorge\Immunofluorescence\Exp. 267\Apotome\72h	37	1.09082888325907	2.8284271247461903	1.423572810036676	22.520815280171306	0.8604651162790697	761
16	762	K136Q_I_03.czi	\\hih-fileserver.neurologie.uni-tuebingen.de\HIH\Public\Jorge\Immunofluorescence\Exp. 267\Apotome\72h	28	0.9105706720229648	2.23606797749979	1.3431321024682512	17.899494936611667	0.9333333333333333	762
16	763	K136Q_I_03.czi	\\hih-fileserver.neurologie.uni-tuebingen.de\HIH\Public\Jorge\Immunofluorescence\Exp. 267\Apotome\72h	1	0.0	1.0	1.0	0.0	1.0	763
16	764	K136Q_I_03.czi	\\hih-fileserver.neurologie.uni-tuebingen.de\HIH\Public\Jorge\Immunofluorescence\Exp. 267\Apotome\72h	51	0.9729188543518459	3.1622776601683795	1.6569400607336562	24.970562748477143	0.9444444444444444	764
16	765	K136Q_I_03.czi	\\hih-fileserver.neurologie.uni-tuebingen.de\HIH\Public\Jorge\Immunofluorescence\Exp. 267\Apotome\72h	32	1.0435758607735186	2.8284271247461903	1.379236341065983	20.485281374238568	0.9142857142857143	765
16	766	K136Q_I_03.czi	\\hih-fileserver.neurologie.uni-tuebingen.de\HIH\Public\Jorge\Immunofluorescence\Exp. 267\Apotome\72h	106	1.3116435982862957	4.242640687119285	1.9560586194928775	41.798989873223334	0.8760330578512396	766
16	767	K136Q_I_03.czi	\\hih-fileserver.neurologie.uni-tuebingen.de\HIH\Public\Jorge\Immunofluorescence\Exp. 267\Apotome\72h	12	0.618415324902826	1.4142135623730951	1.1035533905932737	9.65685424949238	0.9230769230769231	767
16	768	K136Q_I_03.czi	\\hih-fileserver.neurologie.uni-tuebingen.de\HIH\Public\Jorge\Immunofluorescence\Exp. 267\Apotome\72h	228	1.4177442549540284	6.4031242374328485	2.6533023954752855	63.73401871576773	0.8837209302325582	768
16	769	K136Q_I_03.czi	\\hih-fileserver.neurologie.uni-tuebingen.de\HIH\Public\Jorge\Immunofluorescence\Exp. 267\Apotome\72h	13	0.7177571704566658	2.0	1.1857087355671612	10.82842712474619	0.9285714285714286	769
16	770	K136Q_I_03.czi	\\hih-fileserver.neurologie.uni-tuebingen.de\HIH\Public\Jorge\Immunofluorescence\Exp. 267\Apotome\72h	58	1.023583986046057	3.605551275463989	1.7328567658086482	27.31370849898476	0.90625	770
16	771	K136Q_I_03.czi	\\hih-fileserver.neurologie.uni-tuebingen.de\HIH\Public\Jorge\Immunofluorescence\Exp. 267\Apotome\72h	37	0.9240595205462725	2.8284271247461903	1.506574642789797	20.727922061357855	0.9487179487179487	771
16	772	K136Q_I_03.czi	\\hih-fileserver.neurologie.uni-tuebingen.de\HIH\Public\Jorge\Immunofluorescence\Exp. 267\Apotome\72h	26	0.8074768167637489	2.8284271247461903	1.3964282995909716	16.242640687119284	0.9629629629629629	772
16	773	K136Q_I_03.czi	\\hih-fileserver.neurologie.uni-tuebingen.de\HIH\Public\Jorge\Immunofluorescence\Exp. 267\Apotome\72h	13	0.8317819970820828	1.4142135623730951	1.095587745163022	11.65685424949238	1.0	773
16	774	K136Q_I_03.czi	\\hih-fileserver.neurologie.uni-tuebingen.de\HIH\Public\Jorge\Immunofluorescence\Exp. 267\Apotome\72h	145	1.5682399661351203	5.0	2.090517411604266	53.45584412271571	0.847953216374269	774
16	775	K136Q_I_03.czi	\\hih-fileserver.neurologie.uni-tuebingen.de\HIH\Public\Jorge\Immunofluorescence\Exp. 267\Apotome\72h	6	0.5456645211561616	1.0	1.0	6.414213562373095	0.8571428571428571	775
16	776	K136Q_I_03.czi	\\hih-fileserver.neurologie.uni-tuebingen.de\HIH\Public\Jorge\Immunofluorescence\Exp. 267\Apotome\72h	120	1.6997319211095339	4.123105625617661	1.8473384537080866	50.62741699796952	0.7947019867549668	776
16	777	K136Q_I_03.czi	\\hih-fileserver.neurologie.uni-tuebingen.de\HIH\Public\Jorge\Immunofluorescence\Exp. 267\Apotome\72h	16	0.8184967817342425	2.0	1.176776695296637	12.82842712474619	0.9411764705882353	777
16	778	K136Q_I_03.czi	\\hih-fileserver.neurologie.uni-tuebingen.de\HIH\Public\Jorge\Immunofluorescence\Exp. 267\Apotome\72h	4	0.3183098861837907	1.0	1.0	4.0	1.0	778
16	779	K136Q_I_03.czi	\\hih-fileserver.neurologie.uni-tuebingen.de\HIH\Public\Jorge\Immunofluorescence\Exp. 267\Apotome\72h	9	0.6007314423370597	1.4142135623730951	1.0920474583051323	8.242640687119284	1.0	779
16	780	K136Q_I_03.czi	\\hih-fileserver.neurologie.uni-tuebingen.de\HIH\Public\Jorge\Immunofluorescence\Exp. 267\Apotome\72h	39	1.0003789438787771	2.8284271247461903	1.4518727843839914	22.14213562373095	0.9285714285714286	780
16	781	K136Q_I_03.czi	\\hih-fileserver.neurologie.uni-tuebingen.de\HIH\Public\Jorge\Immunofluorescence\Exp. 267\Apotome\72h	12	0.6908984306859429	1.4142135623730951	1.0345177968644246	10.207106781186548	0.9230769230769231	781
16	782	K136Q_I_03.czi	\\hih-fileserver.neurologie.uni-tuebingen.de\HIH\Public\Jorge\Immunofluorescence\Exp. 267\Apotome\72h	1	0.0	1.0	1.0	0.0	1.0	782
16	783	K136Q_I_03.czi	\\hih-fileserver.neurologie.uni-tuebingen.de\HIH\Public\Jorge\Immunofluorescence\Exp. 267\Apotome\72h	40	0.954109768835464	3.1622776601683795	1.5562171298474623	21.899494936611664	0.9090909090909091	783
16	784	K136Q_I_03.czi	\\hih-fileserver.neurologie.uni-tuebingen.de\HIH\Public\Jorge\Immunofluorescence\Exp. 267\Apotome\72h	2	0.0	1.0	1.0	0.0	1.0	784
16	785	K136Q_I_03.czi	\\hih-fileserver.neurologie.uni-tuebingen.de\HIH\Public\Jorge\Immunofluorescence\Exp. 267\Apotome\72h	643	2.0767343624431573	8.48528137423857	3.4324176412445278	129.53910524340094	0.7967781908302355	785
16	786	K136Q_I_03.czi	\\hih-fileserver.neurologie.uni-tuebingen.de\HIH\Public\Jorge\Immunofluorescence\Exp. 267\Apotome\72h	11	0.8215906780822316	2.0	1.128564869306645	10.65685424949238	0.8461538461538461	786
16	787	K136Q_I_03.czi	\\hih-fileserver.neurologie.uni-tuebingen.de\HIH\Public\Jorge\Immunofluorescence\Exp. 267\Apotome\72h	8	0.5468022991227088	1.4142135623730951	1.051776695296637	7.414213562373095	1.0	787
16	788	K136Q_I_03.czi	\\hih-fileserver.neurologie.uni-tuebingen.de\HIH\Public\Jorge\Immunofluorescence\Exp. 267\Apotome\72h	39	1.0316257695798254	3.0	1.5133823700380544	22.485281374238568	0.9069767441860465	788
16	789	K136Q_I_03.czi	\\hih-fileserver.neurologie.uni-tuebingen.de\HIH\Public\Jorge\Immunofluorescence\Exp. 267\Apotome\72h	14	0.7723689972905055	2.0	1.1601886205085206	11.65685424949238	0.9333333333333333	789
16	790	K136Q_I_03.czi	\\hih-fileserver.neurologie.uni-tuebingen.de\HIH\Public\Jorge\Immunofluorescence\Exp. 267\Apotome\72h	45	0.9611703077392957	3.605551275463989	1.629621002977368	23.31370849898476	0.9375	790
16	791	K136Q_I_03.czi	\\hih-fileserver.neurologie.uni-tuebingen.de\HIH\Public\Jorge\Immunofluorescence\Exp. 267\Apotome\72h	45	0.9273195798964932	3.605551275463989	1.6601134272985134	22.899494936611667	0.9183673469387755	791
16	792	K136Q_I_03.czi	\\hih-fileserver.neurologie.uni-tuebingen.de\HIH\Public\Jorge\Immunofluorescence\Exp. 267\Apotome\72h	25	1.0876827939303833	2.0	1.2194112549695426	18.485281374238568	0.8928571428571429	792
16	793	K136Q_I_03.czi	\\hih-fileserver.neurologie.uni-tuebingen.de\HIH\Public\Jorge\Immunofluorescence\Exp. 267\Apotome\72h	17	0.8730569292745779	2.0	1.1907435698305462	13.65685424949238	0.8095238095238095	793
16	794	K136Q_I_03.czi	\\hih-fileserver.neurologie.uni-tuebingen.de\HIH\Public\Jorge\Immunofluorescence\Exp. 267\Apotome\72h	79	1.2909356362857216	3.605551275463989	1.7392501549055799	35.79898987322333	0.8229166666666666	794
16	795	K136Q_I_03.czi	\\hih-fileserver.neurologie.uni-tuebingen.de\HIH\Public\Jorge\Immunofluorescence\Exp. 267\Apotome\72h	2	0.0	1.0	1.0	0.0	1.0	795
16	796	K136Q_I_03.czi	\\hih-fileserver.neurologie.uni-tuebingen.de\HIH\Public\Jorge\Immunofluorescence\Exp. 267\Apotome\72h	39	1.9007184475363141	2.0	1.176910126579786	30.520815280171306	0.639344262295082	796
16	797	K136Q_I_03.czi	\\hih-fileserver.neurologie.uni-tuebingen.de\HIH\Public\Jorge\Immunofluorescence\Exp. 267\Apotome\72h	89	1.1702571519386733	4.123105625617661	1.9057685037894208	36.17766952966369	0.9175257731958762	797
16	798	K136Q_I_03.czi	\\hih-fileserver.neurologie.uni-tuebingen.de\HIH\Public\Jorge\Immunofluorescence\Exp. 267\Apotome\72h	51	1.0466525839149892	3.0	1.6177881138377002	25.899494936611667	0.9107142857142857	798
16	799	K136Q_I_03.czi	\\hih-fileserver.neurologie.uni-tuebingen.de\HIH\Public\Jorge\Immunofluorescence\Exp. 267\Apotome\72h	10	0.6202357696493015	2.0	1.1414213562373097	8.82842712474619	1.0	799
16	800	K136Q_I_03.czi	\\hih-fileserver.neurologie.uni-tuebingen.de\HIH\Public\Jorge\Immunofluorescence\Exp. 267\Apotome\72h	20	0.7877968724711749	2.23606797749979	1.2653567894682634	14.071067811865476	0.9090909090909091	800
16	801	K136Q_I_03.czi	\\hih-fileserver.neurologie.uni-tuebingen.de\HIH\Public\Jorge\Immunofluorescence\Exp. 267\Apotome\72h	6	0.5109957862326503	1.0	1.0	6.207106781186548	0.8571428571428571	801
16	802	K136Q_I_03.czi	\\hih-fileserver.neurologie.uni-tuebingen.de\HIH\Public\Jorge\Immunofluorescence\Exp. 267\Apotome\72h	26	0.8317819970820826	2.23606797749979	1.35359558872069	16.485281374238568	0.9285714285714286	802
16	803	K136Q_I_03.czi	\\hih-fileserver.neurologie.uni-tuebingen.de\HIH\Public\Jorge\Immunofluorescence\Exp. 267\Apotome\72h	18	0.7275526948748822	2.0	1.2682459513747883	12.82842712474619	1.0	803
16	804	K136Q_I_03.czi	\\hih-fileserver.neurologie.uni-tuebingen.de\HIH\Public\Jorge\Immunofluorescence\Exp. 267\Apotome\72h	17	0.9043556452551633	2.0	1.1806510477567926	13.899494936611665	0.9444444444444444	804
16	805	K136Q_I_03.czi	\\hih-fileserver.neurologie.uni-tuebingen.de\HIH\Public\Jorge\Immunofluorescence\Exp. 267\Apotome\72h	9	0.6007314423370597	1.4142135623730951	1.0920474583051323	8.242640687119284	1.0	805
16	806	K136Q_I_03.czi	\\hih-fileserver.neurologie.uni-tuebingen.de\HIH\Public\Jorge\Immunofluorescence\Exp. 267\Apotome\72h	8	0.5468022991227088	1.4142135623730951	1.051776695296637	7.414213562373095	1.0	806
16	807	K136Q_I_03.czi	\\hih-fileserver.neurologie.uni-tuebingen.de\HIH\Public\Jorge\Immunofluorescence\Exp. 267\Apotome\72h	14	0.6966924787727198	2.0	1.18977530353517	11.071067811865476	1.0	807
16	808	K136Q_I_03.czi	\\hih-fileserver.neurologie.uni-tuebingen.de\HIH\Public\Jorge\Immunofluorescence\Exp. 267\Apotome\72h	75	1.1704433643381693	4.123105625617661	1.7585780154816355	33.21320343559643	0.8522727272727273	808
16	809	K136Q_I_03.czi	\\hih-fileserver.neurologie.uni-tuebingen.de\HIH\Public\Jorge\Immunofluorescence\Exp. 267\Apotome\72h	19	0.7811561998772539	2.0	1.2759284572168044	13.65685424949238	1.0	809
16	810	K136Q_I_03.czi	\\hih-fileserver.neurologie.uni-tuebingen.de\HIH\Public\Jorge\Immunofluorescence\Exp. 267\Apotome\72h	38	1.0043260724583836	2.8284271247461903	1.4449542618120212	21.899494936611667	0.926829268292683	810
16	811	K136Q_I_03.czi	\\hih-fileserver.neurologie.uni-tuebingen.de\HIH\Public\Jorge\Immunofluorescence\Exp. 267\Apotome\72h	51	0.9807664994454768	3.605551275463989	1.6937666767522137	25.071067811865476	0.9272727272727272	811
16	812	K136Q_I_03.czi	\\hih-fileserver.neurologie.uni-tuebingen.de\HIH\Public\Jorge\Immunofluorescence\Exp. 267\Apotome\72h	8	0.5468022991227088	1.4142135623730951	1.051776695296637	7.414213562373095	1.0	812
16	813	K136Q_I_03.czi	\\hih-fileserver.neurologie.uni-tuebingen.de\HIH\Public\Jorge\Immunofluorescence\Exp. 267\Apotome\72h	5	0.43153209248335733	1.0	1.0	5.207106781186548	1.0	813
16	814	K136Q_I_03.czi	\\hih-fileserver.neurologie.uni-tuebingen.de\HIH\Public\Jorge\Immunofluorescence\Exp. 267\Apotome\72h	198	1.3605941657251517	6.324555320336759	2.577760641161153	58.18376618407356	0.8918918918918919	814
16	815	K136Q_I_03.czi	\\hih-fileserver.neurologie.uni-tuebingen.de\HIH\Public\Jorge\Immunofluorescence\Exp. 267\Apotome\72h	54	0.9010971635055897	3.605551275463989	1.7514214857179085	24.72792206135785	0.9473684210526315	815
16	816	K136Q_I_03.czi	\\hih-fileserver.neurologie.uni-tuebingen.de\HIH\Public\Jorge\Immunofluorescence\Exp. 267\Apotome\72h	13	0.6951921122234266	1.4142135623730951	1.1274503268840292	10.65685424949238	0.9285714285714286	816
16	817	K136Q_I_03.czi	\\hih-fileserver.neurologie.uni-tuebingen.de\HIH\Public\Jorge\Immunofluorescence\Exp. 267\Apotome\72h	5	0.43153209248335733	1.0	1.0	5.207106781186548	1.0	817
16	818	K136Q_I_03.czi	\\hih-fileserver.neurologie.uni-tuebingen.de\HIH\Public\Jorge\Immunofluorescence\Exp. 267\Apotome\72h	91	1.0193659201694936	5.0	2.120641164186039	34.14213562373095	0.9381443298969072	818
16	819	K136Q_I_03.czi	\\hih-fileserver.neurologie.uni-tuebingen.de\HIH\Public\Jorge\Immunofluorescence\Exp. 267\Apotome\72h	9	0.6007314423370597	1.4142135623730951	1.0920474583051323	8.242640687119284	1.0	819
16	820	K136Q_I_03.czi	\\hih-fileserver.neurologie.uni-tuebingen.de\HIH\Public\Jorge\Immunofluorescence\Exp. 267\Apotome\72h	4	0.3183098861837907	1.0	1.0	4.0	1.0	820
16	821	K136Q_I_03.czi	\\hih-fileserver.neurologie.uni-tuebingen.de\HIH\Public\Jorge\Immunofluorescence\Exp. 267\Apotome\72h	32	1.043575860773519	2.23606797749979	1.3681022420114015	20.48528137423857	0.8888888888888888	821
16	822	K136Q_I_03.czi	\\hih-fileserver.neurologie.uni-tuebingen.de\HIH\Public\Jorge\Immunofluorescence\Exp. 267\Apotome\72h	108	1.205948925927935	5.0	2.1308153529650866	40.45584412271571	0.8925619834710744	822
16	823	K136Q_I_03.czi	\\hih-fileserver.neurologie.uni-tuebingen.de\HIH\Public\Jorge\Immunofluorescence\Exp. 267\Apotome\72h	16	0.899701435843057	2.0	1.176776695296637	13.449747468305832	0.8421052631578947	823
16	824	K136Q_I_03.czi	\\hih-fileserver.neurologie.uni-tuebingen.de\HIH\Public\Jorge\Immunofluorescence\Exp. 267\Apotome\72h	19	0.7536452523252464	2.0	1.2849586085459523	13.414213562373096	1.0	824
16	825	K136Q_I_03.czi	\\hih-fileserver.neurologie.uni-tuebingen.de\HIH\Public\Jorge\Immunofluorescence\Exp. 267\Apotome\72h	25	0.9276229873542391	2.23606797749979	1.3157168890796869	17.071067811865476	0.9259259259259259	825
16	826	K136Q_I_03.czi	\\hih-fileserver.neurologie.uni-tuebingen.de\HIH\Public\Jorge\Immunofluorescence\Exp. 267\Apotome\72h	117	1.6196677650093996	4.47213595499958	1.9473634186688373	48.798989873223334	0.7647058823529411	826
16	827	K136Q_I_03.czi	\\hih-fileserver.neurologie.uni-tuebingen.de\HIH\Public\Jorge\Immunofluorescence\Exp. 267\Apotome\72h	178	1.573147937935097	5.656854249492381	2.3225262572615324	59.31980515339464	0.8240740740740741	827
16	828	K136Q_I_03.czi	\\hih-fileserver.neurologie.uni-tuebingen.de\HIH\Public\Jorge\Immunofluorescence\Exp. 267\Apotome\72h	122	1.4434277123419765	5.0	2.0485496509743535	47.04163056034261	0.8472222222222222	828
16	829	K136Q_I_03.czi	\\hih-fileserver.neurologie.uni-tuebingen.de\HIH\Public\Jorge\Immunofluorescence\Exp. 267\Apotome\72h	194	1.7261438063653618	5.0	2.1818921910932554	64.8700576850888	0.8083333333333333	829
16	830	K136Q_I_03.czi	\\hih-fileserver.neurologie.uni-tuebingen.de\HIH\Public\Jorge\Immunofluorescence\Exp. 267\Apotome\72h	140	1.2800929506397591	5.0990195135927845	2.246625621842188	47.45584412271571	0.9032258064516129	830
16	831	K136Q_I_03.czi	\\hih-fileserver.neurologie.uni-tuebingen.de\HIH\Public\Jorge\Immunofluorescence\Exp. 267\Apotome\72h	24	0.8381959377836083	2.23606797749979	1.3315590553849228	15.899494936611665	0.96	831
16	832	K136Q_I_03.czi	\\hih-fileserver.neurologie.uni-tuebingen.de\HIH\Public\Jorge\Immunofluorescence\Exp. 267\Apotome\72h	6	0.477464829275686	1.0	1.0	6.0	1.0	832
16	833	K136Q_I_03.czi	\\hih-fileserver.neurologie.uni-tuebingen.de\HIH\Public\Jorge\Immunofluorescence\Exp. 267\Apotome\72h	11	0.8215906780822316	1.4142135623730951	1.0753115567951081	10.65685424949238	0.8461538461538461	833
16	834	K136Q_I_03.czi	\\hih-fileserver.neurologie.uni-tuebingen.de\HIH\Public\Jorge\Immunofluorescence\Exp. 267\Apotome\72h	248	2.1454663059944306	5.0	2.230399121445428	81.76955262170047	0.8184818481848185	834
16	835	K136Q_I_03.czi	\\hih-fileserver.neurologie.uni-tuebingen.de\HIH\Public\Jorge\Immunofluorescence\Exp. 267\Apotome\72h	54	1.1051335708397672	3.605551275463989	1.653525230800365	27.384776310850235	0.9	835
16	836	K136Q_I_03.czi	\\hih-fileserver.neurologie.uni-tuebingen.de\HIH\Public\Jorge\Immunofluorescence\Exp. 267\Apotome\72h	68	1.140139282443569	3.605551275463989	1.7566115754161824	31.213203435596427	0.9066666666666666	836
16	837	K136Q_I_03.czi	\\hih-fileserver.neurologie.uni-tuebingen.de\HIH\Public\Jorge\Immunofluorescence\Exp. 267\Apotome\72h	5	0.43153209248335733	1.0	1.0	5.207106781186548	1.0	837
16	838	K136Q_I_03.czi	\\hih-fileserver.neurologie.uni-tuebingen.de\HIH\Public\Jorge\Immunofluorescence\Exp. 267\Apotome\72h	27	0.8346673484619657	2.8284271247461903	1.403441563962673	16.82842712474619	0.9642857142857143	838
16	839	K136Q_I_03.czi	\\hih-fileserver.neurologie.uni-tuebingen.de\HIH\Public\Jorge\Immunofluorescence\Exp. 267\Apotome\72h	46	0.8936177099689822	3.605551275463989	1.6775640210510268	22.727922061357855	0.9583333333333334	839
16	840	K136Q_I_03.czi	\\hih-fileserver.neurologie.uni-tuebingen.de\HIH\Public\Jorge\Immunofluorescence\Exp. 267\Apotome\72h	12	0.618415324902826	1.4142135623730951	1.1380711874576983	9.65685424949238	1.0	840
16	841	K136Q_I_03.czi	\\hih-fileserver.neurologie.uni-tuebingen.de\HIH\Public\Jorge\Immunofluorescence\Exp. 267\Apotome\72h	67	1.0206030525436443	4.0	1.8411833236035544	29.31370849898476	0.9436619718309859	841
16	842	K136Q_I_03.czi	\\hih-fileserver.neurologie.uni-tuebingen.de\HIH\Public\Jorge\Immunofluorescence\Exp. 267\Apotome\72h	48	1.112068370409676	2.8284271247461903	1.5068551712676959	25.899494936611667	0.9056603773584906	842
16	843	K136Q_I_03.czi	\\hih-fileserver.neurologie.uni-tuebingen.de\HIH\Public\Jorge\Immunofluorescence\Exp. 267\Apotome\72h	64	1.10411229790789	3.605551275463989	1.7611725882553821	29.798989873223327	0.9014084507042254	843
16	844	K136Q_I_03.czi	\\hih-fileserver.neurologie.uni-tuebingen.de\HIH\Public\Jorge\Immunofluorescence\Exp. 267\Apotome\72h	23	0.8481473654624414	2.23606797749979	1.325161246287786	15.65685424949238	0.92	844
16	845	K136Q_I_03.czi	\\hih-fileserver.neurologie.uni-tuebingen.de\HIH\Public\Jorge\Immunofluorescence\Exp. 267\Apotome\72h	1	0.0	1.0	1.0	0.0	1.0	845
16	846	K136Q_I_03.czi	\\hih-fileserver.neurologie.uni-tuebingen.de\HIH\Public\Jorge\Immunofluorescence\Exp. 267\Apotome\72h	56	1.0981461406669841	3.1622776601683795	1.6216750248615657	27.79898987322333	0.9180327868852459	846
16	847	K136Q_I_03.czi	\\hih-fileserver.neurologie.uni-tuebingen.de\HIH\Public\Jorge\Immunofluorescence\Exp. 267\Apotome\72h	4	0.3183098861837907	1.0	1.0	4.0	1.0	847
16	848	K136Q_I_03.czi	\\hih-fileserver.neurologie.uni-tuebingen.de\HIH\Public\Jorge\Immunofluorescence\Exp. 267\Apotome\72h	61	0.9906121713101687	3.605551275463989	1.7742137994859009	27.556349186104043	0.9384615384615385	848
16	849	K136Q_I_03.czi	\\hih-fileserver.neurologie.uni-tuebingen.de\HIH\Public\Jorge\Immunofluorescence\Exp. 267\Apotome\72h	6	0.477464829275686	1.0	1.0	6.0	1.0	849
16	850	K136Q_I_03.czi	\\hih-fileserver.neurologie.uni-tuebingen.de\HIH\Public\Jorge\Immunofluorescence\Exp. 267\Apotome\72h	27	1.1388182199509465	2.0	1.2465501573886069	19.65685424949238	0.7714285714285715	850
16	851	K136Q_I_03.czi	\\hih-fileserver.neurologie.uni-tuebingen.de\HIH\Public\Jorge\Immunofluorescence\Exp. 267\Apotome\72h	14	0.7184536609573787	2.0	1.1601886205085206	11.242640687119286	0.9333333333333333	851
16	852	K136Q_I_03.czi	\\hih-fileserver.neurologie.uni-tuebingen.de\HIH\Public\Jorge\Immunofluorescence\Exp. 267\Apotome\72h	35	0.8632477492845756	2.8284271247461903	1.5220321665206544	19.485281374238568	0.9459459459459459	852
16	853	K136Q_I_03.czi	\\hih-fileserver.neurologie.uni-tuebingen.de\HIH\Public\Jorge\Immunofluorescence\Exp. 267\Apotome\72h	71	1.2005179328998927	3.605551275463989	1.7357230561088082	32.72792206135786	0.8875	853
16	854	K136Q_I_03.czi	\\hih-fileserver.neurologie.uni-tuebingen.de\HIH\Public\Jorge\Immunofluorescence\Exp. 267\Apotome\72h	1	0.0	1.0	1.0	0.0	1.0	854
16	855	K136Q_I_03.czi	\\hih-fileserver.neurologie.uni-tuebingen.de\HIH\Public\Jorge\Immunofluorescence\Exp. 267\Apotome\72h	8	0.7042505752647835	1.0	1.0	8.414213562373096	0.8	855
16	856	K136Q_I_03.czi	\\hih-fileserver.neurologie.uni-tuebingen.de\HIH\Public\Jorge\Immunofluorescence\Exp. 267\Apotome\72h	78	0.9633007945601711	4.0	1.9724161662667803	30.72792206135785	0.975	856
16	857	K136Q_I_03.czi	\\hih-fileserver.neurologie.uni-tuebingen.de\HIH\Public\Jorge\Immunofluorescence\Exp. 267\Apotome\72h	53	1.140138536790949	3.1622776601683795	1.6077863251463422	27.556349186104043	0.8983050847457628	857
16	858	K136Q_I_03.czi	\\hih-fileserver.neurologie.uni-tuebingen.de\HIH\Public\Jorge\Immunofluorescence\Exp. 267\Apotome\72h	29	0.9376575809744683	2.8284271247461903	1.3839849280728087	18.485281374238568	0.90625	858
16	859	K136Q_I_03.czi	\\hih-fileserver.neurologie.uni-tuebingen.de\HIH\Public\Jorge\Immunofluorescence\Exp. 267\Apotome\72h	31	0.9575463095269564	2.8284271247461903	1.3974992100396741	19.31370849898476	0.9117647058823529	859
16	860	K136Q_I_03.czi	\\hih-fileserver.neurologie.uni-tuebingen.de\HIH\Public\Jorge\Immunofluorescence\Exp. 267\Apotome\72h	3	0.026525823848649224	1.0	1.0	1.0	1.0	860
16	861	K136Q_I_03.czi	\\hih-fileserver.neurologie.uni-tuebingen.de\HIH\Public\Jorge\Immunofluorescence\Exp. 267\Apotome\72h	386	2.2690840490348014	6.708203932499369	2.629492461192491	104.91168824543142	0.7495145631067961	861
16	862	K136Q_I_03.czi	\\hih-fileserver.neurologie.uni-tuebingen.de\HIH\Public\Jorge\Immunofluorescence\Exp. 267\Apotome\72h	11	0.6411587049406146	2.0	1.128564869306645	9.414213562373096	1.0	862
16	863	K136Q_I_03.czi	\\hih-fileserver.neurologie.uni-tuebingen.de\HIH\Public\Jorge\Immunofluorescence\Exp. 267\Apotome\72h	24	0.9662739451606657	2.23606797749979	1.2872050927913403	17.071067811865476	0.8571428571428571	863
16	864	K136Q_I_03.czi	\\hih-fileserver.neurologie.uni-tuebingen.de\HIH\Public\Jorge\Immunofluorescence\Exp. 267\Apotome\72h	9	0.7836384171496399	1.0	1.0	9.414213562373096	0.8181818181818182	864
16	865	K136Q_I_03.czi	\\hih-fileserver.neurologie.uni-tuebingen.de\HIH\Public\Jorge\Immunofluorescence\Exp. 267\Apotome\72h	101	1.247995045498891	4.242640687119285	1.9838788528385565	39.798989873223334	0.9181818181818182	865
16	866	K136Q_I_03.czi	\\hih-fileserver.neurologie.uni-tuebingen.de\HIH\Public\Jorge\Immunofluorescence\Exp. 267\Apotome\72h	37	1.1109841799614373	2.23606797749979	1.3853508218644301	22.727922061357855	0.9024390243902439	866
16	867	K136Q_I_03.czi	\\hih-fileserver.neurologie.uni-tuebingen.de\HIH\Public\Jorge\Immunofluorescence\Exp. 267\Apotome\72h	44	1.1432515241038552	2.8284271247461903	1.486216893706713	25.14213562373095	0.8979591836734694	867
16	868	K136Q_I_03.czi	\\hih-fileserver.neurologie.uni-tuebingen.de\HIH\Public\Jorge\Immunofluorescence\Exp. 267\Apotome\72h	110	1.2287688593258044	4.123105625617661	2.0108787946027538	41.21320343559643	0.88	868
16	869	K136Q_I_03.czi	\\hih-fileserver.neurologie.uni-tuebingen.de\HIH\Public\Jorge\Immunofluorescence\Exp. 267\Apotome\72h	9	0.5658842421045168	2.0	1.1111111111111112	8.0	1.0	869
16	870	K136Q_I_03.czi	\\hih-fileserver.neurologie.uni-tuebingen.de\HIH\Public\Jorge\Immunofluorescence\Exp. 267\Apotome\72h	20	1.076660079807909	2.0	1.1621320343559642	16.449747468305834	0.8695652173913043	870
16	871	K136Q_I_03.czi	\\hih-fileserver.neurologie.uni-tuebingen.de\HIH\Public\Jorge\Immunofluorescence\Exp. 267\Apotome\72h	67	0.9802204550427156	4.123105625617661	1.8563255096302516	28.727922061357855	0.9178082191780822	871
16	872	K136Q_I_03.czi	\\hih-fileserver.neurologie.uni-tuebingen.de\HIH\Public\Jorge\Immunofluorescence\Exp. 267\Apotome\72h	12	0.8075986583975281	1.4142135623730951	1.0690355937288494	11.035533905932738	0.8571428571428571	872
16	873	K136Q_I_03.czi	\\hih-fileserver.neurologie.uni-tuebingen.de\HIH\Public\Jorge\Immunofluorescence\Exp. 267\Apotome\72h	46	0.9881201387034287	3.1622776601683795	1.5810303012721207	23.899494936611667	0.92	873
16	874	K136Q_I_03.czi	\\hih-fileserver.neurologie.uni-tuebingen.de\HIH\Public\Jorge\Immunofluorescence\Exp. 267\Apotome\72h	23	0.8481473654624414	2.23606797749979	1.2996922707387901	15.65685424949238	1.0	874
16	875	K136Q_I_03.czi	\\hih-fileserver.neurologie.uni-tuebingen.de\HIH\Public\Jorge\Immunofluorescence\Exp. 267\Apotome\72h	25	1.0157940219938009	2.0	1.202842712474619	17.86396103067893	0.8333333333333334	875
16	876	K136Q_I_03.czi	\\hih-fileserver.neurologie.uni-tuebingen.de\HIH\Public\Jorge\Immunofluorescence\Exp. 267\Apotome\72h	56	1.2910710655577926	3.0	1.5228552292940722	30.14213562373095	0.8888888888888888	876
16	877	K136Q_I_03.czi	\\hih-fileserver.neurologie.uni-tuebingen.de\HIH\Public\Jorge\Immunofluorescence\Exp. 267\Apotome\72h	20	0.8790817345028961	2.0	1.262132034355964	14.863961030678926	0.8695652173913043	877
16	878	K136Q_I_03.czi	\\hih-fileserver.neurologie.uni-tuebingen.de\HIH\Public\Jorge\Immunofluorescence\Exp. 267\Apotome\72h	817	2.53853318913976	9.0	3.4250147891835576	161.4386001800126	0.7893719806763285	878
16	879	K136Q_I_03.czi	\\hih-fileserver.neurologie.uni-tuebingen.de\HIH\Public\Jorge\Immunofluorescence\Exp. 267\Apotome\72h	12	0.6957172405156791	1.4142135623730951	1.1035533905932737	10.242640687119284	0.9230769230769231	879
16	880	K136Q_I_03.czi	\\hih-fileserver.neurologie.uni-tuebingen.de\HIH\Public\Jorge\Immunofluorescence\Exp. 267\Apotome\72h	21	0.7951054177322048	2.23606797749979	1.2836865394875308	14.48528137423857	0.9545454545454546	880
16	881	K136Q_I_03.czi	\\hih-fileserver.neurologie.uni-tuebingen.de\HIH\Public\Jorge\Immunofluorescence\Exp. 267\Apotome\72h	22	0.8215906780822315	2.23606797749979	1.3133146466814625	15.071067811865474	0.9565217391304348	881
16	882	K136Q_I_03.czi	\\hih-fileserver.neurologie.uni-tuebingen.de\HIH\Public\Jorge\Immunofluorescence\Exp. 267\Apotome\72h	20	0.807125700680006	2.0	1.2914213562373096	14.242640687119284	0.9523809523809523	882
16	883	K136Q_I_03.czi	\\hih-fileserver.neurologie.uni-tuebingen.de\HIH\Public\Jorge\Immunofluorescence\Exp. 267\Apotome\72h	1	0.0	1.0	1.0	0.0	1.0	883
16	884	K136Q_I_03.czi	\\hih-fileserver.neurologie.uni-tuebingen.de\HIH\Public\Jorge\Immunofluorescence\Exp. 267\Apotome\72h	38	0.8788007248619109	3.0	1.5796969773974638	20.48528137423857	0.9743589743589743	884
16	885	K136Q_I_03.czi	\\hih-fileserver.neurologie.uni-tuebingen.de\HIH\Public\Jorge\Immunofluorescence\Exp. 267\Apotome\72h	12	0.6138725863006818	1.4142135623730951	1.0690355937288494	9.621320343559642	0.9230769230769231	885
16	886	K136Q_I_03.czi	\\hih-fileserver.neurologie.uni-tuebingen.de\HIH\Public\Jorge\Immunofluorescence\Exp. 267\Apotome\72h	141	1.7856509913741896	4.123105625617661	1.9179394150637925	56.248737341529164	0.7790055248618785	886
16	887	K136Q_I_03.czi	\\hih-fileserver.neurologie.uni-tuebingen.de\HIH\Public\Jorge\Immunofluorescence\Exp. 267\Apotome\72h	81	1.2420510385325831	4.0	1.809226786249664	35.55634918610404	0.8617021276595744	887
16	888	K136Q_I_03.czi	\\hih-fileserver.neurologie.uni-tuebingen.de\HIH\Public\Jorge\Immunofluorescence\Exp. 267\Apotome\72h	45	1.0813165962067077	2.8284271247461903	1.4844707594633104	24.727922061357855	0.9183673469387755	888
16	889	K136Q_I_03.czi	\\hih-fileserver.neurologie.uni-tuebingen.de\HIH\Public\Jorge\Immunofluorescence\Exp. 267\Apotome\72h	45	1.0453940726495825	3.0	1.5628677382410976	24.31370849898476	0.8823529411764706	889
16	890	K136Q_I_03.czi	\\hih-fileserver.neurologie.uni-tuebingen.de\HIH\Public\Jorge\Immunofluorescence\Exp. 267\Apotome\72h	23	0.9881201387034284	2.23606797749979	1.274223295189794	16.899494936611664	0.8518518518518519	890
16	891	K136Q_I_03.czi	\\hih-fileserver.neurologie.uni-tuebingen.de\HIH\Public\Jorge\Immunofluorescence\Exp. 267\Apotome\72h	13	0.7177571704566658	2.0	1.1406482403650917	10.82842712474619	1.0	891
16	892	K136Q_I_03.czi	\\hih-fileserver.neurologie.uni-tuebingen.de\HIH\Public\Jorge\Immunofluorescence\Exp. 267\Apotome\72h	32	0.9847460905889684	2.8284271247461903	1.3995576391870106	19.899494936611664	0.8888888888888888	892
16	893	K136Q_I_03.czi	\\hih-fileserver.neurologie.uni-tuebingen.de\HIH\Public\Jorge\Immunofluorescence\Exp. 267\Apotome\72h	12	0.6957172405156791	2.0	1.1523689270621824	10.242640687119284	0.9230769230769231	893
16	894	K136Q_I_03.czi	\\hih-fileserver.neurologie.uni-tuebingen.de\HIH\Public\Jorge\Immunofluorescence\Exp. 267\Apotome\72h	52	1.0265246496089315	3.1622776601683795	1.6258947263111216	25.899494936611664	0.9285714285714286	894
16	895	K136Q_I_03.czi	\\hih-fileserver.neurologie.uni-tuebingen.de\HIH\Public\Jorge\Immunofluorescence\Exp. 267\Apotome\72h	25	0.8650532769653659	2.23606797749979	1.3417281506746024	16.485281374238568	0.8928571428571429	895
16	896	K136Q_I_03.czi	\\hih-fileserver.neurologie.uni-tuebingen.de\HIH\Public\Jorge\Immunofluorescence\Exp. 267\Apotome\72h	90	1.1178459346793246	4.47213595499958	1.954560446694138	35.55634918610404	0.9278350515463918	896
16	897	K136Q_I_03.czi	\\hih-fileserver.neurologie.uni-tuebingen.de\HIH\Public\Jorge\Immunofluorescence\Exp. 267\Apotome\72h	7	0.5300702784881366	1.4142135623730951	1.0591733660532994	6.82842712474619	1.0	897
16	898	K136Q_I_03.czi	\\hih-fileserver.neurologie.uni-tuebingen.de\HIH\Public\Jorge\Immunofluorescence\Exp. 267\Apotome\72h	319	1.543857590456428	7.211102550927978	2.978529584824773	78.66904755831214	0.873972602739726	898
16	899	K136Q_I_03.czi	\\hih-fileserver.neurologie.uni-tuebingen.de\HIH\Public\Jorge\Immunofluorescence\Exp. 267\Apotome\72h	33	1.0154660732779357	2.8284271247461903	1.3768523028441584	20.520815280171306	0.8918918918918919	899
16	900	K136Q_I_03.czi	\\hih-fileserver.neurologie.uni-tuebingen.de\HIH\Public\Jorge\Immunofluorescence\Exp. 267\Apotome\72h	43	0.9356605817119351	3.0	1.5834048263658165	22.48528137423857	0.9772727272727273	900
16	901	K136Q_I_03.czi	\\hih-fileserver.neurologie.uni-tuebingen.de\HIH\Public\Jorge\Immunofluorescence\Exp. 267\Apotome\72h	135	1.7457352997353381	4.0	1.884602748099425	54.42031021678297	0.8083832335329342	901
16	902	K136Q_I_03.czi	\\hih-fileserver.neurologie.uni-tuebingen.de\HIH\Public\Jorge\Immunofluorescence\Exp. 267\Apotome\72h	54	1.1671064777350737	3.0	1.560738756304964	28.142135623730947	0.8571428571428571	902
16	903	K136Q_I_03.czi	\\hih-fileserver.neurologie.uni-tuebingen.de\HIH\Public\Jorge\Immunofluorescence\Exp. 267\Apotome\72h	6	0.477464829275686	1.0	1.0	6.0	1.0	903
16	904	K136Q_I_03.czi	\\hih-fileserver.neurologie.uni-tuebingen.de\HIH\Public\Jorge\Immunofluorescence\Exp. 267\Apotome\72h	84	1.0147234909034808	5.0	2.035534745839869	32.72792206135786	0.9230769230769231	904
16	905	K136Q_I_03.czi	\\hih-fileserver.neurologie.uni-tuebingen.de\HIH\Public\Jorge\Immunofluorescence\Exp. 267\Apotome\72h	8	0.5468022991227088	1.4142135623730951	1.051776695296637	7.414213562373095	1.0	905
16	906	K136Q_I_03.czi	\\hih-fileserver.neurologie.uni-tuebingen.de\HIH\Public\Jorge\Immunofluorescence\Exp. 267\Apotome\72h	129	1.215258022192763	4.47213595499958	2.1535303259479273	44.384776310850235	0.8958333333333334	906
16	907	K136Q_I_03.czi	\\hih-fileserver.neurologie.uni-tuebingen.de\HIH\Public\Jorge\Immunofluorescence\Exp. 267\Apotome\72h	171	1.371330228668085	5.830951894845301	2.352974734211141	54.2842712474619	0.868020304568528	907
16	908	K136Q_I_03.czi	\\hih-fileserver.neurologie.uni-tuebingen.de\HIH\Public\Jorge\Immunofluorescence\Exp. 267\Apotome\72h	16	0.8184967817342425	2.0	1.176776695296637	12.82842712474619	0.9411764705882353	908
16	909	K136Q_I_03.czi	\\hih-fileserver.neurologie.uni-tuebingen.de\HIH\Public\Jorge\Immunofluorescence\Exp. 267\Apotome\72h	1	0.0	1.0	1.0	0.0	1.0	909
16	910	K136Q_I_03.czi	\\hih-fileserver.neurologie.uni-tuebingen.de\HIH\Public\Jorge\Immunofluorescence\Exp. 267\Apotome\72h	13	0.7177571704566658	2.0	1.1857087355671612	10.82842712474619	1.0	910
16	911	K136Q_I_03.czi	\\hih-fileserver.neurologie.uni-tuebingen.de\HIH\Public\Jorge\Immunofluorescence\Exp. 267\Apotome\72h	27	0.9442955117275186	2.23606797749979	1.3317561973791907	17.899494936611664	0.9	911
16	912	K136Q_I_03.czi	\\hih-fileserver.neurologie.uni-tuebingen.de\HIH\Public\Jorge\Immunofluorescence\Exp. 267\Apotome\72h	3	0.309207662451413	1.0	1.0	3.414213562373095	1.0	912
16	913	K136Q_I_03.czi	\\hih-fileserver.neurologie.uni-tuebingen.de\HIH\Public\Jorge\Immunofluorescence\Exp. 267\Apotome\72h	43	1.1004219191453022	2.8284271247461903	1.4716254148946057	24.384776310850235	0.9347826086956522	913
16	914	K136Q_I_03.czi	\\hih-fileserver.neurologie.uni-tuebingen.de\HIH\Public\Jorge\Immunofluorescence\Exp. 267\Apotome\72h	8	0.5831777009960409	1.4142135623730951	1.1035533905932737	7.65685424949238	1.0	914
16	915	K136Q_I_03.czi	\\hih-fileserver.neurologie.uni-tuebingen.de\HIH\Public\Jorge\Immunofluorescence\Exp. 267\Apotome\72h	21	0.860714043705195	2.23606797749979	1.2806153441424843	15.071067811865476	0.875	915
16	916	K136Q_I_03.czi	\\hih-fileserver.neurologie.uni-tuebingen.de\HIH\Public\Jorge\Immunofluorescence\Exp. 267\Apotome\72h	15	0.7208777308044718	2.0	1.2161760458079525	11.65685424949238	1.0	916
16	917	K136Q_I_03.czi	\\hih-fileserver.neurologie.uni-tuebingen.de\HIH\Public\Jorge\Immunofluorescence\Exp. 267\Apotome\72h	29	0.9132034562235314	2.8284271247461903	1.3899012341160435	18.242640687119284	0.90625	917
16	918	K136Q_I_03.czi	\\hih-fileserver.neurologie.uni-tuebingen.de\HIH\Public\Jorge\Immunofluorescence\Exp. 267\Apotome\72h	4	0.3183098861837907	1.0	1.0	4.0	1.0	918
16	919	K136Q_I_03.czi	\\hih-fileserver.neurologie.uni-tuebingen.de\HIH\Public\Jorge\Immunofluorescence\Exp. 267\Apotome\72h	4	0.2046241954335606	1.0	1.0	3.2071067811865475	0.8	919
16	920	K136Q_I_03.czi	\\hih-fileserver.neurologie.uni-tuebingen.de\HIH\Public\Jorge\Immunofluorescence\Exp. 267\Apotome\72h	8	0.6096059189261297	1.4142135623730951	1.051776695296637	7.82842712474619	0.8888888888888888	920
16	921	K136Q_I_03.czi	\\hih-fileserver.neurologie.uni-tuebingen.de\HIH\Public\Jorge\Immunofluorescence\Exp. 267\Apotome\72h	7	0.5300702784881366	1.4142135623730951	1.0591733660532994	6.82842712474619	1.0	921
16	922	K136Q_I_03.czi	\\hih-fileserver.neurologie.uni-tuebingen.de\HIH\Public\Jorge\Immunofluorescence\Exp. 267\Apotome\72h	16	0.8497521827581123	2.0	1.2026650429449552	13.071067811865476	0.8888888888888888	922
16	923	K136Q_I_03.czi	\\hih-fileserver.neurologie.uni-tuebingen.de\HIH\Public\Jorge\Immunofluorescence\Exp. 267\Apotome\72h	54	1.2017157242222412	3.0	1.568531094675197	28.556349186104043	0.9310344827586207	923
16	924	K136Q_I_03.czi	\\hih-fileserver.neurologie.uni-tuebingen.de\HIH\Public\Jorge\Immunofluorescence\Exp. 267\Apotome\72h	10	0.6202357696493015	1.4142135623730951	1.0414213562373096	8.82842712474619	0.8333333333333334	924
16	925	K136Q_I_03.czi	\\hih-fileserver.neurologie.uni-tuebingen.de\HIH\Public\Jorge\Immunofluorescence\Exp. 267\Apotome\72h	1	0.0	1.0	1.0	0.0	1.0	925
16	926	K136Q_I_03.czi	\\hih-fileserver.neurologie.uni-tuebingen.de\HIH\Public\Jorge\Immunofluorescence\Exp. 267\Apotome\72h	16	0.7454531602318965	2.0	1.2026650429449552	12.242640687119284	0.9411764705882353	926
16	927	K136Q_I_03.czi	\\hih-fileserver.neurologie.uni-tuebingen.de\HIH\Public\Jorge\Immunofluorescence\Exp. 267\Apotome\72h	152	1.185802403302997	6.0	2.4638044917662802	47.59188309203678	0.8941176470588236	927
16	928	K136Q_I_03.czi	\\hih-fileserver.neurologie.uni-tuebingen.de\HIH\Public\Jorge\Immunofluorescence\Exp. 267\Apotome\72h	12	0.6957172405156791	2.0	1.1523689270621826	10.242640687119284	0.9230769230769231	928
16	929	K136Q_I_03.czi	\\hih-fileserver.neurologie.uni-tuebingen.de\HIH\Public\Jorge\Immunofluorescence\Exp. 267\Apotome\72h	60	0.9894645198445217	3.605551275463989	1.7753593390267752	27.31370849898476	0.9230769230769231	929
16	930	K136Q_I_03.czi	\\hih-fileserver.neurologie.uni-tuebingen.de\HIH\Public\Jorge\Immunofluorescence\Exp. 267\Apotome\72h	3	0.309207662451413	1.0	1.0	3.414213562373095	1.0	930
16	931	K136Q_I_03.czi	\\hih-fileserver.neurologie.uni-tuebingen.de\HIH\Public\Jorge\Immunofluorescence\Exp. 267\Apotome\72h	28	0.8519464688364532	2.8284271247461903	1.4084330712091864	17.31370849898476	0.9655172413793104	931
16	932	K136Q_I_03.czi	\\hih-fileserver.neurologie.uni-tuebingen.de\HIH\Public\Jorge\Immunofluorescence\Exp. 267\Apotome\72h	107	1.1780140149101679	4.47213595499958	2.0890891299025665	39.79898987322333	0.8916666666666667	932
16	933	K136Q_I_03.czi	\\hih-fileserver.neurologie.uni-tuebingen.de\HIH\Public\Jorge\Immunofluorescence\Exp. 267\Apotome\72h	65	1.2059098835605109	3.1622776601683795	1.6612715655697776	31.384776310850235	0.8783783783783784	933
16	934	K136Q_I_03.czi	\\hih-fileserver.neurologie.uni-tuebingen.de\HIH\Public\Jorge\Immunofluorescence\Exp. 267\Apotome\72h	13	0.8024880979873497	2.0	1.1406482403650917	11.449747468305832	0.8666666666666667	934
16	935	K136Q_I_03.czi	\\hih-fileserver.neurologie.uni-tuebingen.de\HIH\Public\Jorge\Immunofluorescence\Exp. 267\Apotome\72h	26	0.8317819970820829	2.8284271247461903	1.3898293428504405	16.48528137423857	1.0	935
16	936	K136Q_I_03.czi	\\hih-fileserver.neurologie.uni-tuebingen.de\HIH\Public\Jorge\Immunofluorescence\Exp. 267\Apotome\72h	5	0.28170023010591344	1.0	1.0	4.207106781186548	0.8333333333333334	936
16	937	K136Q_I_03.czi	\\hih-fileserver.neurologie.uni-tuebingen.de\HIH\Public\Jorge\Immunofluorescence\Exp. 267\Apotome\72h	11	0.6411587049406146	1.4142135623730951	1.0376557783975542	9.414213562373096	0.9166666666666666	937
16	938	K136Q_I_03.czi	\\hih-fileserver.neurologie.uni-tuebingen.de\HIH\Public\Jorge\Immunofluorescence\Exp. 267\Apotome\72h	5	0.43153209248335733	1.0	1.0	5.207106781186548	1.0	938
16	939	K136Q_I_03.czi	\\hih-fileserver.neurologie.uni-tuebingen.de\HIH\Public\Jorge\Immunofluorescence\Exp. 267\Apotome\72h	31	0.9954632170323846	2.8284271247461903	1.3878036268220686	19.692388155425114	0.9117647058823529	939
16	940	K136Q_I_03.czi	\\hih-fileserver.neurologie.uni-tuebingen.de\HIH\Public\Jorge\Immunofluorescence\Exp. 267\Apotome\72h	39	1.1090426627761105	2.8284271247461903	1.4487338742590565	23.31370849898476	0.9069767441860465	940
16	941	K136Q_I_03.czi	\\hih-fileserver.neurologie.uni-tuebingen.de\HIH\Public\Jorge\Immunofluorescence\Exp. 267\Apotome\72h	138	1.2853990854061952	5.0990195135927845	2.242125065785114	47.21320343559643	0.9139072847682119	941
16	942	K136Q_I_03.czi	\\hih-fileserver.neurologie.uni-tuebingen.de\HIH\Public\Jorge\Immunofluorescence\Exp. 267\Apotome\72h	45	1.0100783640079494	2.8284271247461903	1.5473246955687816	23.899494936611667	0.9375	942
16	943	K136Q_I_03.czi	\\hih-fileserver.neurologie.uni-tuebingen.de\HIH\Public\Jorge\Immunofluorescence\Exp. 267\Apotome\72h	32	0.8882609183187207	2.8284271247461903	1.4457672849563568	18.899494936611667	0.9411764705882353	943
16	944	K136Q_I_03.czi	\\hih-fileserver.neurologie.uni-tuebingen.de\HIH\Public\Jorge\Immunofluorescence\Exp. 267\Apotome\72h	17	0.7016029743359026	2.0	1.249567099242311	12.242640687119284	1.0	944
16	945	K136Q_I_03.czi	\\hih-fileserver.neurologie.uni-tuebingen.de\HIH\Public\Jorge\Immunofluorescence\Exp. 267\Apotome\72h	31	0.9336378781377561	2.8284271247461903	1.3990848674713303	19.071067811865476	0.9393939393939394	945
16	946	K136Q_I_03.czi	\\hih-fileserver.neurologie.uni-tuebingen.de\HIH\Public\Jorge\Immunofluorescence\Exp. 267\Apotome\72h	79	1.134259576516242	4.0	1.8703645914781337	33.55634918610404	0.9186046511627907	946
16	947	K136Q_I_03.czi	\\hih-fileserver.neurologie.uni-tuebingen.de\HIH\Public\Jorge\Immunofluorescence\Exp. 267\Apotome\72h	286	1.6649633994081352	7.0710678118654755	2.722787231479976	77.35533905932738	0.7878787878787878	947
16	948	K136Q_I_03.czi	\\hih-fileserver.neurologie.uni-tuebingen.de\HIH\Public\Jorge\Immunofluorescence\Exp. 267\Apotome\72h	9	0.7495385712094021	1.0	1.0	9.207106781186548	1.0	948
16	949	K136Q_I_03.czi	\\hih-fileserver.neurologie.uni-tuebingen.de\HIH\Public\Jorge\Immunofluorescence\Exp. 267\Apotome\72h	114	1.4161638133538803	5.0	2.0476449402703762	45.04163056034261	0.8382352941176471	949
16	950	K136Q_I_03.czi	\\hih-fileserver.neurologie.uni-tuebingen.de\HIH\Public\Jorge\Immunofluorescence\Exp. 267\Apotome\72h	6	0.477464829275686	1.0	1.0	6.0	1.0	950
16	951	K136Q_I_03.czi	\\hih-fileserver.neurologie.uni-tuebingen.de\HIH\Public\Jorge\Immunofluorescence\Exp. 267\Apotome\72h	26	0.9542088763835407	2.23606797749979	1.326104179408426	17.65685424949238	0.8666666666666667	951
16	952	K136Q_I_03.czi	\\hih-fileserver.neurologie.uni-tuebingen.de\HIH\Public\Jorge\Immunofluorescence\Exp. 267\Apotome\72h	33	1.070654349486439	2.8284271247461903	1.3748979058064015	21.071067811865476	0.868421052631579	952
16	953	K136Q_I_03.czi	\\hih-fileserver.neurologie.uni-tuebingen.de\HIH\Public\Jorge\Immunofluorescence\Exp. 267\Apotome\72h	19	0.8091603141756726	2.23606797749979	1.2793229362823824	13.899494936611665	0.95	953
16	954	K136Q_I_03.czi	\\hih-fileserver.neurologie.uni-tuebingen.de\HIH\Public\Jorge\Immunofluorescence\Exp. 267\Apotome\72h	23	1.008285855819825	2.0	1.2459501847605383	17.071067811865476	0.92	954
16	955	K136Q_I_03.czi	\\hih-fileserver.neurologie.uni-tuebingen.de\HIH\Public\Jorge\Immunofluorescence\Exp. 267\Apotome\72h	43	1.0269224476399141	3.1622776601683795	1.547809790308459	23.556349186104043	0.9148936170212766	955
16	956	K136Q_I_03.czi	\\hih-fileserver.neurologie.uni-tuebingen.de\HIH\Public\Jorge\Immunofluorescence\Exp. 267\Apotome\72h	9	0.6007314423370597	1.4142135623730951	1.0920474583051323	8.242640687119284	1.0	956
16	957	K136Q_I_03.czi	\\hih-fileserver.neurologie.uni-tuebingen.de\HIH\Public\Jorge\Immunofluorescence\Exp. 267\Apotome\72h	24	0.8381959377836083	2.23606797749979	1.331559055384923	15.899494936611665	0.9230769230769231	957
16	958	K136Q_I_03.czi	\\hih-fileserver.neurologie.uni-tuebingen.de\HIH\Public\Jorge\Immunofluorescence\Exp. 267\Apotome\72h	37	1.0708580910918188	2.8284271247461903	1.407740744154868	22.31370849898476	0.8809523809523809	958
16	959	K136Q_I_03.czi	\\hih-fileserver.neurologie.uni-tuebingen.de\HIH\Public\Jorge\Immunofluorescence\Exp. 267\Apotome\72h	10	0.5681690797544715	1.4142135623730951	1.082842712474619	8.449747468305834	0.9090909090909091	959
16	960	K136Q_I_03.czi	\\hih-fileserver.neurologie.uni-tuebingen.de\HIH\Public\Jorge\Immunofluorescence\Exp. 267\Apotome\72h	26	0.9580533762210509	2.23606797749979	1.3285847602640406	17.692388155425117	0.8666666666666667	960
16	961	K136Q_I_03.czi	\\hih-fileserver.neurologie.uni-tuebingen.de\HIH\Public\Jorge\Immunofluorescence\Exp. 267\Apotome\72h	2	0.0	1.0	1.0	0.0	1.0	961
16	962	K136Q_I_03.czi	\\hih-fileserver.neurologie.uni-tuebingen.de\HIH\Public\Jorge\Immunofluorescence\Exp. 267\Apotome\72h	22	0.9143955684912093	2.23606797749979	1.2600613341699254	15.899494936611665	0.9166666666666666	962
16	963	K136Q_I_03.czi	\\hih-fileserver.neurologie.uni-tuebingen.de\HIH\Public\Jorge\Immunofluorescence\Exp. 267\Apotome\72h	8	0.5468022991227088	1.4142135623730951	1.051776695296637	7.414213562373095	1.0	963
16	964	K136Q_I_03.czi	\\hih-fileserver.neurologie.uni-tuebingen.de\HIH\Public\Jorge\Immunofluorescence\Exp. 267\Apotome\72h	1	0.0	1.0	1.0	0.0	1.0	964
16	965	K136Q_I_03.czi	\\hih-fileserver.neurologie.uni-tuebingen.de\HIH\Public\Jorge\Immunofluorescence\Exp. 267\Apotome\72h	212	1.300897855542947	6.708203932499369	2.6888231217975878	58.8700576850888	0.9098712446351931	965
16	966	K136Q_I_03.czi	\\hih-fileserver.neurologie.uni-tuebingen.de\HIH\Public\Jorge\Immunofluorescence\Exp. 267\Apotome\72h	29	0.8554976133093813	2.8284271247461903	1.4123247354909707	17.65685424949238	0.9354838709677419	966
16	967	K136Q_I_03.czi	\\hih-fileserver.neurologie.uni-tuebingen.de\HIH\Public\Jorge\Immunofluorescence\Exp. 267\Apotome\72h	30	0.9894645198445217	2.8284271247461903	1.400730414382804	19.31370849898476	0.8823529411764706	967
16	968	K136Q_I_03.czi	\\hih-fileserver.neurologie.uni-tuebingen.de\HIH\Public\Jorge\Immunofluorescence\Exp. 267\Apotome\72h	6	0.477464829275686	1.0	1.0	6.0	1.0	968
16	969	K136Q_I_03.czi	\\hih-fileserver.neurologie.uni-tuebingen.de\HIH\Public\Jorge\Immunofluorescence\Exp. 267\Apotome\72h	5	0.43153209248335733	1.0	1.0	5.207106781186548	1.0	969
16	970	K136Q_I_03.czi	\\hih-fileserver.neurologie.uni-tuebingen.de\HIH\Public\Jorge\Immunofluorescence\Exp. 267\Apotome\72h	1	0.0	1.0	1.0	0.0	1.0	970
16	971	K136Q_I_03.czi	\\hih-fileserver.neurologie.uni-tuebingen.de\HIH\Public\Jorge\Immunofluorescence\Exp. 267\Apotome\72h	14	0.7723689972905055	2.0	1.1601886205085203	11.65685424949238	0.9333333333333333	971
16	972	K136Q_I_03.czi	\\hih-fileserver.neurologie.uni-tuebingen.de\HIH\Public\Jorge\Immunofluorescence\Exp. 267\Apotome\72h	13	0.6422005297067807	2.0	1.1725108220860991	10.242640687119284	1.0	972
16	973	K136Q_I_03.czi	\\hih-fileserver.neurologie.uni-tuebingen.de\HIH\Public\Jorge\Immunofluorescence\Exp. 267\Apotome\72h	7	0.5300702784881366	1.4142135623730951	1.0591733660532994	6.82842712474619	1.0	973
16	974	K136Q_I_03.czi	\\hih-fileserver.neurologie.uni-tuebingen.de\HIH\Public\Jorge\Immunofluorescence\Exp. 267\Apotome\72h	2	0.0	1.0	1.0	0.0	1.0	974
16	975	K136Q_I_03.czi	\\hih-fileserver.neurologie.uni-tuebingen.de\HIH\Public\Jorge\Immunofluorescence\Exp. 267\Apotome\72h	10	0.6202357696493015	1.4142135623730951	1.082842712474619	8.82842712474619	1.0	975
16	976	K136Q_I_03.czi	\\hih-fileserver.neurologie.uni-tuebingen.de\HIH\Public\Jorge\Immunofluorescence\Exp. 267\Apotome\72h	34	0.9821890454338998	2.8284271247461903	1.4296382020326774	20.485281374238568	0.918918918918919	976
16	977	K136Q_I_03.czi	\\hih-fileserver.neurologie.uni-tuebingen.de\HIH\Public\Jorge\Immunofluorescence\Exp. 267\Apotome\72h	31	0.8771635434922447	2.8284271247461903	1.4200616913381976	18.485281374238568	0.9117647058823529	977
16	978	K136Q_I_03.czi	\\hih-fileserver.neurologie.uni-tuebingen.de\HIH\Public\Jorge\Immunofluorescence\Exp. 267\Apotome\72h	166	1.212122097845051	6.082762530298219	2.5001164180931372	50.2842712474619	0.9325842696629213	978
16	979	K136Q_I_03.czi	\\hih-fileserver.neurologie.uni-tuebingen.de\HIH\Public\Jorge\Immunofluorescence\Exp. 267\Apotome\72h	280	1.4779358979237243	7.615773105863909	2.9681802039349487	72.11269837220809	0.8668730650154799	979
16	980	K136Q_I_03.czi	\\hih-fileserver.neurologie.uni-tuebingen.de\HIH\Public\Jorge\Immunofluorescence\Exp. 267\Apotome\72h	4	0.3183098861837907	1.0	1.0	4.0	1.0	980
16	981	K136Q_I_03.czi	\\hih-fileserver.neurologie.uni-tuebingen.de\HIH\Public\Jorge\Immunofluorescence\Exp. 267\Apotome\72h	1	0.0	1.0	1.0	0.0	1.0	981
16	982	K136Q_I_03.czi	\\hih-fileserver.neurologie.uni-tuebingen.de\HIH\Public\Jorge\Immunofluorescence\Exp. 267\Apotome\72h	10	0.6798017462064896	1.4142135623730951	1.082842712474619	9.242640687119284	0.8333333333333334	982
16	983	K136Q_I_03.czi	\\hih-fileserver.neurologie.uni-tuebingen.de\HIH\Public\Jorge\Immunofluorescence\Exp. 267\Apotome\72h	44	1.1971453483932732	2.8284271247461903	1.436564205195513	25.72792206135785	0.8461538461538461	983
16	984	K136Q_I_03.czi	\\hih-fileserver.neurologie.uni-tuebingen.de\HIH\Public\Jorge\Immunofluorescence\Exp. 267\Apotome\72h	166	1.447028722942711	5.656854249492381	2.3001428722482475	54.941125496954285	0.8556701030927835	984
16	985	K136Q_I_03.czi	\\hih-fileserver.neurologie.uni-tuebingen.de\HIH\Public\Jorge\Immunofluorescence\Exp. 267\Apotome\72h	165	1.1518393074110937	5.830951894845301	2.529479866707358	48.8700576850888	0.9428571428571428	985
16	986	K136Q_I_03.czi	\\hih-fileserver.neurologie.uni-tuebingen.de\HIH\Public\Jorge\Immunofluorescence\Exp. 267\Apotome\72h	11	0.7285819637753527	2.0	1.128564869306645	10.035533905932738	0.9166666666666666	986
16	987	K136Q_I_03.czi	\\hih-fileserver.neurologie.uni-tuebingen.de\HIH\Public\Jorge\Immunofluorescence\Exp. 267\Apotome\72h	9	0.8245537665371013	1.4142135623730951	1.0460237291525663	9.65685424949238	0.9	987
16	988	K136Q_I_03.czi	\\hih-fileserver.neurologie.uni-tuebingen.de\HIH\Public\Jorge\Immunofluorescence\Exp. 267\Apotome\72h	83	1.474268847194797	3.1622776601683795	1.6711653448101185	39.21320343559643	0.8383838383838383	988
16	989	K136Q_I_03.czi	\\hih-fileserver.neurologie.uni-tuebingen.de\HIH\Public\Jorge\Immunofluorescence\Exp. 267\Apotome\72h	43	1.0570587530315747	3.0	1.5081474315402401	23.899494936611664	0.8958333333333334	989
16	990	K136Q_I_03.czi	\\hih-fileserver.neurologie.uni-tuebingen.de\HIH\Public\Jorge\Immunofluorescence\Exp. 267\Apotome\72h	1	0.0	1.0	1.0	0.0	1.0	990
16	991	K136Q_I_03.czi	\\hih-fileserver.neurologie.uni-tuebingen.de\HIH\Public\Jorge\Immunofluorescence\Exp. 267\Apotome\72h	45	1.0813165962067075	3.0	1.5498502618493883	24.72792206135785	0.8823529411764706	991
16	992	K136Q_I_03.czi	\\hih-fileserver.neurologie.uni-tuebingen.de\HIH\Public\Jorge\Immunofluorescence\Exp. 267\Apotome\72h	33	1.0084447160506183	3.0	1.433549569374705	20.449747468305834	0.9166666666666666	992
16	993	K136Q_I_03.czi	\\hih-fileserver.neurologie.uni-tuebingen.de\HIH\Public\Jorge\Immunofluorescence\Exp. 267\Apotome\72h	28	0.8282348101377135	2.8284271247461903	1.4061296747004017	17.071067811865476	0.9655172413793104	993
16	994	K136Q_I_03.czi	\\hih-fileserver.neurologie.uni-tuebingen.de\HIH\Public\Jorge\Immunofluorescence\Exp. 267\Apotome\72h	14	0.7723689972905055	2.0	1.1601886205085203	11.65685424949238	0.875	994
16	995	K136Q_I_03.czi	\\hih-fileserver.neurologie.uni-tuebingen.de\HIH\Public\Jorge\Immunofluorescence\Exp. 267\Apotome\72h	51	0.9998423065350198	3.1622776601683795	1.6334095113933145	25.31370849898476	0.9107142857142857	995
16	996	K136Q_I_03.czi	\\hih-fileserver.neurologie.uni-tuebingen.de\HIH\Public\Jorge\Immunofluorescence\Exp. 267\Apotome\72h	48	1.1479236862590148	3.0	1.5080618877807475	26.31370849898476	0.9230769230769231	996
16	997	K136Q_I_03.czi	\\hih-fileserver.neurologie.uni-tuebingen.de\HIH\Public\Jorge\Immunofluorescence\Exp. 267\Apotome\72h	71	1.2005179328998923	4.0	1.7631146069938708	32.72792206135785	0.8875	997
16	998	K136Q_I_03.czi	\\hih-fileserver.neurologie.uni-tuebingen.de\HIH\Public\Jorge\Immunofluorescence\Exp. 267\Apotome\72h	2	0.0	1.0	1.0	0.0	1.0	998
16	999	K136Q_I_03.czi	\\hih-fileserver.neurologie.uni-tuebingen.de\HIH\Public\Jorge\Immunofluorescence\Exp. 267\Apotome\72h	9	0.5658842421045168	2.0	1.1111111111111112	8.0	1.0	999
16	1000	K136Q_I_03.czi	\\hih-fileserver.neurologie.uni-tuebingen.de\HIH\Public\Jorge\Immunofluorescence\Exp. 267\Apotome\72h	18	0.9497278405614468	2.0	1.1245911492844047	14.65685424949238	0.8571428571428571	1000
16	1001	K136Q_I_03.czi	\\hih-fileserver.neurologie.uni-tuebingen.de\HIH\Public\Jorge\Immunofluorescence\Exp. 267\Apotome\72h	6	0.5109957862326503	1.0	1.0	6.207106781186548	0.8571428571428571	1001
16	1002	K136Q_I_03.czi	\\hih-fileserver.neurologie.uni-tuebingen.de\HIH\Public\Jorge\Immunofluorescence\Exp. 267\Apotome\72h	3	0.309207662451413	1.0	1.0	3.414213562373095	1.0	1002
16	1003	K136Q_I_03.czi	\\hih-fileserver.neurologie.uni-tuebingen.de\HIH\Public\Jorge\Immunofluorescence\Exp. 267\Apotome\72h	151	1.915231249569176	4.242640687119285	1.8947902635934866	60.2842712474619	0.7512437810945274	1003
16	1004	K136Q_I_03.czi	\\hih-fileserver.neurologie.uni-tuebingen.de\HIH\Public\Jorge\Immunofluorescence\Exp. 267\Apotome\72h	7	0.43799638819941455	1.0	1.0	6.207106781186548	0.875	1004
16	1005	K136Q_I_03.czi	\\hih-fileserver.neurologie.uni-tuebingen.de\HIH\Public\Jorge\Immunofluorescence\Exp. 267\Apotome\72h	23	0.8746392394263742	2.23606797749979	1.3382292062767325	15.899494936611667	0.92	1005
16	1006	K136Q_I_03.czi	\\hih-fileserver.neurologie.uni-tuebingen.de\HIH\Public\Jorge\Immunofluorescence\Exp. 267\Apotome\72h	6	0.5168631413744181	1.4142135623730951	1.0690355937288492	6.242640687119286	1.0	1006
16	1007	K136Q_I_03.czi	\\hih-fileserver.neurologie.uni-tuebingen.de\HIH\Public\Jorge\Immunofluorescence\Exp. 267\Apotome\72h	52	1.1911857106026682	3.0	1.5594803892951847	27.899494936611664	0.896551724137931	1007
16	1008	K136Q_I_03.czi	\\hih-fileserver.neurologie.uni-tuebingen.de\HIH\Public\Jorge\Immunofluorescence\Exp. 267\Apotome\72h	14	0.6664888011383326	2.0	1.2020305089104422	10.82842712474619	1.0	1008
16	1009	K136Q_I_03.czi	\\hih-fileserver.neurologie.uni-tuebingen.de\HIH\Public\Jorge\Immunofluorescence\Exp. 267\Apotome\72h	5	0.502917562670165	1.0	1.0	5.621320343559642	0.8333333333333334	1009
16	1010	K136Q_I_03.czi	\\hih-fileserver.neurologie.uni-tuebingen.de\HIH\Public\Jorge\Immunofluorescence\Exp. 267\Apotome\72h	24	1.0623324506934584	2.23606797749979	1.262797324556886	17.899494936611664	0.8888888888888888	1010
16	1011	K136Q_I_03.czi	\\hih-fileserver.neurologie.uni-tuebingen.de\HIH\Public\Jorge\Immunofluorescence\Exp. 267\Apotome\72h	136	1.7025161307217909	4.242640687119285	1.9248789419722891	53.941125496954285	0.8343558282208589	1011
16	1012	K136Q_I_03.czi	\\hih-fileserver.neurologie.uni-tuebingen.de\HIH\Public\Jorge\Immunofluorescence\Exp. 267\Apotome\72h	46	1.0226681145485048	3.0	1.5559062806080148	24.31370849898476	0.9583333333333334	1012
16	1013	K136Q_I_03.czi	\\hih-fileserver.neurologie.uni-tuebingen.de\HIH\Public\Jorge\Immunofluorescence\Exp. 267\Apotome\72h	4	0.3183098861837907	1.0	1.0	4.0	1.0	1013
16	1014	K136Q_I_03.czi	\\hih-fileserver.neurologie.uni-tuebingen.de\HIH\Public\Jorge\Immunofluorescence\Exp. 267\Apotome\72h	40	0.9037497458904546	3.1622776601683795	1.5872831470254445	21.31370849898476	0.9302325581395349	1014
16	1015	K136Q_I_03.czi	\\hih-fileserver.neurologie.uni-tuebingen.de\HIH\Public\Jorge\Immunofluorescence\Exp. 267\Apotome\72h	60	1.113147584825087	4.0	1.7311142280960197	28.97056274847714	0.8823529411764706	1015
16	1016	K136Q_I_03.czi	\\hih-fileserver.neurologie.uni-tuebingen.de\HIH\Public\Jorge\Immunofluorescence\Exp. 267\Apotome\72h	13	0.7177571704566658	2.0	1.1857087355671612	10.82842712474619	0.9285714285714286	1016
16	1017	K136Q_I_03.czi	\\hih-fileserver.neurologie.uni-tuebingen.de\HIH\Public\Jorge\Immunofluorescence\Exp. 267\Apotome\72h	7	0.5300702784881366	1.4142135623730951	1.0591733660532994	6.82842712474619	1.0	1017
16	1018	K136Q_I_03.czi	\\hih-fileserver.neurologie.uni-tuebingen.de\HIH\Public\Jorge\Immunofluorescence\Exp. 267\Apotome\72h	43	1.0602043717709797	2.8284271247461903	1.5304129508248483	23.935028842544405	0.8775510204081632	1018
16	1019	K136Q_I_03.czi	\\hih-fileserver.neurologie.uni-tuebingen.de\HIH\Public\Jorge\Immunofluorescence\Exp. 267\Apotome\72h	11	0.6411587049406146	2.0	1.128564869306645	9.414213562373096	1.0	1019
16	1020	K136Q_I_03.czi	\\hih-fileserver.neurologie.uni-tuebingen.de\HIH\Public\Jorge\Immunofluorescence\Exp. 267\Apotome\72h	11	0.6746348998939921	2.0	1.1662206477041992	9.65685424949238	1.0	1020
16	1021	K136Q_I_03.czi	\\hih-fileserver.neurologie.uni-tuebingen.de\HIH\Public\Jorge\Immunofluorescence\Exp. 267\Apotome\72h	34	0.8512580653608952	3.0	1.5058840593046303	19.071067811865476	0.9714285714285714	1021
16	1022	K136Q_I_03.czi	\\hih-fileserver.neurologie.uni-tuebingen.de\HIH\Public\Jorge\Immunofluorescence\Exp. 267\Apotome\72h	10	0.37104919494169564	1.4142135623730951	1.082842712474619	6.82842712474619	1.0	1022
16	1023	K136Q_I_03.czi	\\hih-fileserver.neurologie.uni-tuebingen.de\HIH\Public\Jorge\Immunofluorescence\Exp. 267\Apotome\72h	10	0.6202357696493015	2.0	1.1414213562373097	8.82842712474619	1.0	1023
16	1024	K136Q_I_03.czi	\\hih-fileserver.neurologie.uni-tuebingen.de\HIH\Public\Jorge\Immunofluorescence\Exp. 267\Apotome\72h	23	0.7858693442525694	2.8284271247461903	1.3689252771408076	15.071067811865476	0.9583333333333334	1024
16	1025	K136Q_I_03.czi	\\hih-fileserver.neurologie.uni-tuebingen.de\HIH\Public\Jorge\Immunofluorescence\Exp. 267\Apotome\72h	45	1.0963739246325583	2.8284271247461903	1.4962010715744312	24.899494936611664	0.8823529411764706	1025
16	1026	K136Q_I_03.czi	\\hih-fileserver.neurologie.uni-tuebingen.de\HIH\Public\Jorge\Immunofluorescence\Exp. 267\Apotome\72h	17	0.7016029743359026	2.0	1.249567099242311	12.242640687119284	1.0	1026
16	1027	K136Q_I_03.czi	\\hih-fileserver.neurologie.uni-tuebingen.de\HIH\Public\Jorge\Immunofluorescence\Exp. 267\Apotome\72h	1	0.0	1.0	1.0	0.0	1.0	1027
16	1028	K136Q_I_03.czi	\\hih-fileserver.neurologie.uni-tuebingen.de\HIH\Public\Jorge\Immunofluorescence\Exp. 267\Apotome\72h	8	0.6366197723675814	1.0	1.0	8.0	0.8	1028
16	1029	K136Q_I_03.czi	\\hih-fileserver.neurologie.uni-tuebingen.de\HIH\Public\Jorge\Immunofluorescence\Exp. 267\Apotome\72h	24	0.9469484662574525	2.23606797749979	1.3044639912235525	16.899494936611667	0.8888888888888888	1029
16	1030	K136Q_I_03.czi	\\hih-fileserver.neurologie.uni-tuebingen.de\HIH\Public\Jorge\Immunofluorescence\Exp. 267\Apotome\72h	21	0.8607140437051948	2.23606797749979	1.2806153441424843	15.071067811865474	0.9130434782608695	1030
16	1031	K136Q_I_03.czi	\\hih-fileserver.neurologie.uni-tuebingen.de\HIH\Public\Jorge\Immunofluorescence\Exp. 267\Apotome\72h	1	0.0	1.0	1.0	0.0	1.0	1031
16	1032	K136Q_I_03.czi	\\hih-fileserver.neurologie.uni-tuebingen.de\HIH\Public\Jorge\Immunofluorescence\Exp. 267\Apotome\72h	43	1.380648167224914	2.23606797749979	1.362969741142117	27.31370849898476	0.8269230769230769	1032
16	1033	K136Q_I_03.czi	\\hih-fileserver.neurologie.uni-tuebingen.de\HIH\Public\Jorge\Immunofluorescence\Exp. 267\Apotome\72h	15	0.8269810261990688	2.0	1.1771236166328256	12.48528137423857	0.8823529411764706	1033
16	1034	K136Q_I_03.czi	\\hih-fileserver.neurologie.uni-tuebingen.de\HIH\Public\Jorge\Immunofluorescence\Exp. 267\Apotome\72h	58	1.067959602609289	3.1622776601683795	1.6716235624298605	27.899494936611667	0.90625	1034
16	1035	K136Q_I_03.czi	\\hih-fileserver.neurologie.uni-tuebingen.de\HIH\Public\Jorge\Immunofluorescence\Exp. 267\Apotome\72h	49	0.9930458536592215	3.0	1.606002171486554	24.727922061357855	0.9074074074074074	1035
16	1036	K136Q_I_03.czi	\\hih-fileserver.neurologie.uni-tuebingen.de\HIH\Public\Jorge\Immunofluorescence\Exp. 267\Apotome\72h	3	0.309207662451413	1.0	1.0	3.414213562373095	1.0	1036
16	1037	K136Q_I_03.czi	\\hih-fileserver.neurologie.uni-tuebingen.de\HIH\Public\Jorge\Immunofluorescence\Exp. 267\Apotome\72h	6	0.5168631413744181	1.4142135623730951	1.0690355937288492	6.242640687119286	1.0	1037
16	1038	K136Q_I_03.czi	\\hih-fileserver.neurologie.uni-tuebingen.de\HIH\Public\Jorge\Immunofluorescence\Exp. 267\Apotome\72h	8	0.49237304529448433	1.4142135623730951	1.051776695296637	7.035533905932738	0.8888888888888888	1038
16	1039	K136Q_I_03.czi	\\hih-fileserver.neurologie.uni-tuebingen.de\HIH\Public\Jorge\Immunofluorescence\Exp. 267\Apotome\72h	8	0.583177700996041	1.4142135623730951	1.051776695296637	7.656854249492381	0.8	1039
16	1040	K136Q_I_03.czi	\\hih-fileserver.neurologie.uni-tuebingen.de\HIH\Public\Jorge\Immunofluorescence\Exp. 267\Apotome\72h	16	0.8497521827581119	2.0	1.166053390593274	13.071067811865474	0.8888888888888888	1040
16	1041	K136Q_I_03.czi	\\hih-fileserver.neurologie.uni-tuebingen.de\HIH\Public\Jorge\Immunofluorescence\Exp. 267\Apotome\72h	95	1.010238992299568	4.47213595499958	2.098975489315061	34.72792206135786	0.9405940594059405	1041
16	1042	K136Q_I_03.czi	\\hih-fileserver.neurologie.uni-tuebingen.de\HIH\Public\Jorge\Immunofluorescence\Exp. 267\Apotome\72h	73	1.062047550769352	4.123105625617661	1.8293603042653945	31.213203435596427	0.9125	1042
16	1043	K136Q_I_03.czi	\\hih-fileserver.neurologie.uni-tuebingen.de\HIH\Public\Jorge\Immunofluorescence\Exp. 267\Apotome\72h	15	0.8827633410160806	2.0	1.1771236166328256	12.899494936611665	0.8823529411764706	1043
16	1044	K136Q_I_03.czi	\\hih-fileserver.neurologie.uni-tuebingen.de\HIH\Public\Jorge\Immunofluorescence\Exp. 267\Apotome\72h	12	0.6631455962162306	2.0	1.1666666666666667	10.0	1.0	1044
16	1045	K136Q_I_03.czi	\\hih-fileserver.neurologie.uni-tuebingen.de\HIH\Public\Jorge\Immunofluorescence\Exp. 267\Apotome\72h	64	1.2247522254911438	3.1622776601683795	1.6652770846054357	31.384776310850235	0.9142857142857143	1045
16	1046	K136Q_I_03.czi	\\hih-fileserver.neurologie.uni-tuebingen.de\HIH\Public\Jorge\Immunofluorescence\Exp. 267\Apotome\72h	50	1.073452550733931	3.605551275463989	1.634091520511856	25.97056274847714	0.9090909090909091	1046
16	1047	K136Q_I_03.czi	\\hih-fileserver.neurologie.uni-tuebingen.de\HIH\Public\Jorge\Immunofluorescence\Exp. 267\Apotome\72h	28	0.8689151219518189	2.8284271247461903	1.3852087304994407	17.48528137423857	0.9032258064516129	1047
16	1048	K136Q_I_03.czi	\\hih-fileserver.neurologie.uni-tuebingen.de\HIH\Public\Jorge\Immunofluorescence\Exp. 267\Apotome\72h	43	1.131610391379113	2.8284271247461903	1.4824014368191274	24.727922061357855	0.9148936170212766	1048
16	1049	K136Q_I_03.czi	\\hih-fileserver.neurologie.uni-tuebingen.de\HIH\Public\Jorge\Immunofluorescence\Exp. 267\Apotome\72h	45	0.9896727458041172	3.1622776601683795	1.5833041154199665	23.65685424949238	0.9183673469387755	1049
16	1050	K136Q_I_03.czi	\\hih-fileserver.neurologie.uni-tuebingen.de\HIH\Public\Jorge\Immunofluorescence\Exp. 267\Apotome\72h	7	0.5300702784881366	1.4142135623730951	1.0591733660532994	6.82842712474619	1.0	1050
16	1051	K136Q_I_03.czi	\\hih-fileserver.neurologie.uni-tuebingen.de\HIH\Public\Jorge\Immunofluorescence\Exp. 267\Apotome\72h	42	0.9229698953114607	3.0	1.5862105782940483	22.071067811865476	0.9333333333333333	1051
16	1052	K136Q_I_03.czi	\\hih-fileserver.neurologie.uni-tuebingen.de\HIH\Public\Jorge\Immunofluorescence\Exp. 267\Apotome\72h	111	1.2176988696021485	5.385164807134504	2.1660285551726517	41.21320343559643	0.9024390243902439	1052
16	1053	K136Q_I_03.czi	\\hih-fileserver.neurologie.uni-tuebingen.de\HIH\Public\Jorge\Immunofluorescence\Exp. 267\Apotome\72h	15	0.9064023282753195	2.0	1.1495093791412858	13.071067811865474	0.9375	1053
16	1054	K136Q_I_03.czi	\\hih-fileserver.neurologie.uni-tuebingen.de\HIH\Public\Jorge\Immunofluorescence\Exp. 267\Apotome\72h	53	0.9806451691138589	3.605551275463989	1.672199213311462	25.556349186104047	0.9298245614035088	1054
16	1055	K136Q_I_03.czi	\\hih-fileserver.neurologie.uni-tuebingen.de\HIH\Public\Jorge\Immunofluorescence\Exp. 267\Apotome\72h	2	0.0	1.0	1.0	0.0	1.0	1055
16	1056	K136Q_I_03.czi	\\hih-fileserver.neurologie.uni-tuebingen.de\HIH\Public\Jorge\Immunofluorescence\Exp. 267\Apotome\72h	126	1.4223255007108433	4.47213595499958	2.047810159137205	47.45584412271571	0.8456375838926175	1056
16	1057	K136Q_I_03.czi	\\hih-fileserver.neurologie.uni-tuebingen.de\HIH\Public\Jorge\Immunofluorescence\Exp. 267\Apotome\72h	68	1.1653455697175674	3.1622776601683795	1.710673492831517	31.556349186104043	0.8831168831168831	1057
16	1058	K136Q_I_03.czi	\\hih-fileserver.neurologie.uni-tuebingen.de\HIH\Public\Jorge\Immunofluorescence\Exp. 267\Apotome\72h	62	1.2949528161543247	3.605551275463989	1.6533961696131383	31.763455967290593	0.8266666666666667	1058
16	1059	K136Q_I_03.czi	\\hih-fileserver.neurologie.uni-tuebingen.de\HIH\Public\Jorge\Immunofluorescence\Exp. 267\Apotome\72h	12	0.6957172405156791	1.4142135623730951	1.1035533905932737	10.242640687119284	1.0	1059
16	1060	K136Q_I_03.czi	\\hih-fileserver.neurologie.uni-tuebingen.de\HIH\Public\Jorge\Immunofluorescence\Exp. 267\Apotome\72h	74	1.0153711077796397	4.123105625617661	1.8984220570959496	30.72792206135785	0.9367088607594937	1060
16	1061	K136Q_I_03.czi	\\hih-fileserver.neurologie.uni-tuebingen.de\HIH\Public\Jorge\Immunofluorescence\Exp. 267\Apotome\72h	11	0.9143955684912091	1.4142135623730951	1.0376557783975542	11.242640687119284	0.9166666666666666	1061
16	1062	K136Q_I_03.czi	\\hih-fileserver.neurologie.uni-tuebingen.de\HIH\Public\Jorge\Immunofluorescence\Exp. 267\Apotome\72h	18	0.8709144698358936	2.0	1.2452340867985052	14.035533905932738	0.9	1062
16	1063	K136Q_I_03.czi	\\hih-fileserver.neurologie.uni-tuebingen.de\HIH\Public\Jorge\Immunofluorescence\Exp. 267\Apotome\72h	14	0.6966924787727198	2.0	1.1897753035351701	11.071067811865476	1.0	1063
16	1064	K136Q_I_03.czi	\\hih-fileserver.neurologie.uni-tuebingen.de\HIH\Public\Jorge\Immunofluorescence\Exp. 267\Apotome\72h	14	0.6966924787727198	2.0	1.1897753035351701	11.071067811865476	1.0	1064
16	1065	K136Q_I_03.czi	\\hih-fileserver.neurologie.uni-tuebingen.de\HIH\Public\Jorge\Immunofluorescence\Exp. 267\Apotome\72h	59	1.0681991491134575	3.605551275463989	1.7186667313450794	28.14213562373095	0.9076923076923077	1065
16	1066	K136Q_I_03.czi	\\hih-fileserver.neurologie.uni-tuebingen.de\HIH\Public\Jorge\Immunofluorescence\Exp. 267\Apotome\72h	10	0.7420983898833913	1.4142135623730951	1.082842712474619	9.65685424949238	1.0	1066
16	1067	K136Q_I_03.czi	\\hih-fileserver.neurologie.uni-tuebingen.de\HIH\Public\Jorge\Immunofluorescence\Exp. 267\Apotome\72h	62	1.314812642368096	2.8284271247461903	1.5638493471200736	32.00609665440988	0.8378378378378378	1067
16	1068	K136Q_I_03.czi	\\hih-fileserver.neurologie.uni-tuebingen.de\HIH\Public\Jorge\Immunofluorescence\Exp. 267\Apotome\72h	7	0.43799638819941455	1.0	1.0	6.207106781186548	0.875	1068
16	1069	K136Q_I_03.czi	\\hih-fileserver.neurologie.uni-tuebingen.de\HIH\Public\Jorge\Immunofluorescence\Exp. 267\Apotome\72h	21	1.055863534440803	2.0	1.221754964261542	16.692388155425117	0.875	1069
16	1070	K136Q_I_03.czi	\\hih-fileserver.neurologie.uni-tuebingen.de\HIH\Public\Jorge\Immunofluorescence\Exp. 267\Apotome\72h	62	1.1397288236468543	3.1622776601683795	1.6401750918473375	29.79898987322333	0.9117647058823529	1070
16	1071	K136Q_I_03.czi	\\hih-fileserver.neurologie.uni-tuebingen.de\HIH\Public\Jorge\Immunofluorescence\Exp. 267\Apotome\72h	10	0.6202357696493015	2.0	1.1414213562373097	8.82842712474619	1.0	1071
16	1072	K136Q_I_03.czi	\\hih-fileserver.neurologie.uni-tuebingen.de\HIH\Public\Jorge\Immunofluorescence\Exp. 267\Apotome\72h	2	0.0	1.0	1.0	0.0	1.0	1072
16	1073	K136Q_I_03.czi	\\hih-fileserver.neurologie.uni-tuebingen.de\HIH\Public\Jorge\Immunofluorescence\Exp. 267\Apotome\72h	78	1.473676201951716	3.605551275463989	1.663013405748006	38.00609665440987	0.8125	1073
16	1074	K136Q_I_03.czi	\\hih-fileserver.neurologie.uni-tuebingen.de\HIH\Public\Jorge\Immunofluorescence\Exp. 267\Apotome\72h	23	1.057809713680475	2.0	1.2714191603095342	17.485281374238568	0.7931034482758621	1074
16	1075	K136Q_I_03.czi	\\hih-fileserver.neurologie.uni-tuebingen.de\HIH\Public\Jorge\Immunofluorescence\Exp. 267\Apotome\72h	57	1.073371178220773	3.1622776601683795	1.649843901008813	27.72792206135785	0.9047619047619048	1075
16	1076	K136Q_I_03.czi	\\hih-fileserver.neurologie.uni-tuebingen.de\HIH\Public\Jorge\Immunofluorescence\Exp. 267\Apotome\72h	21	0.8804227691991834	2.0	1.2496495565294898	15.242640687119286	0.875	1076
16	1077	K136Q_I_03.czi	\\hih-fileserver.neurologie.uni-tuebingen.de\HIH\Public\Jorge\Immunofluorescence\Exp. 267\Apotome\72h	20	0.834860688618815	2.0	1.282842712474619	14.48528137423857	0.9090909090909091	1077
16	1078	K136Q_I_03.czi	\\hih-fileserver.neurologie.uni-tuebingen.de\HIH\Public\Jorge\Immunofluorescence\Exp. 267\Apotome\72h	1	0.0	1.0	1.0	0.0	1.0	1078
16	1079	K136Q_I_03.czi	\\hih-fileserver.neurologie.uni-tuebingen.de\HIH\Public\Jorge\Immunofluorescence\Exp. 267\Apotome\72h	34	0.8886373889694159	2.8284271247461903	1.4836087853963742	19.485281374238568	0.9444444444444444	1079
16	1080	K136Q_I_03.czi	\\hih-fileserver.neurologie.uni-tuebingen.de\HIH\Public\Jorge\Immunofluorescence\Exp. 267\Apotome\72h	22	0.8215906780822317	2.23606797749979	1.2866879904256938	15.071067811865476	0.9565217391304348	1080
16	1081	K136Q_I_03.czi	\\hih-fileserver.neurologie.uni-tuebingen.de\HIH\Public\Jorge\Immunofluorescence\Exp. 267\Apotome\72h	18	0.927622987354239	2.0	1.2031585694162432	14.48528137423857	0.8571428571428571	1081
16	1082	K136Q_I_03.czi	\\hih-fileserver.neurologie.uni-tuebingen.de\HIH\Public\Jorge\Immunofluorescence\Exp. 267\Apotome\72h	23	0.7858693442525693	2.23606797749979	1.3279653811680459	15.071067811865474	0.9583333333333334	1082
16	1083	K136Q_I_03.czi	\\hih-fileserver.neurologie.uni-tuebingen.de\HIH\Public\Jorge\Immunofluorescence\Exp. 267\Apotome\72h	1	0.0	1.0	1.0	0.0	1.0	1083
16	1084	K136Q_I_03.czi	\\hih-fileserver.neurologie.uni-tuebingen.de\HIH\Public\Jorge\Immunofluorescence\Exp. 267\Apotome\72h	22	1.1277013993623666	2.0	1.1928473039599674	17.65685424949238	0.8148148148148148	1084
16	1085	K136Q_I_03.czi	\\hih-fileserver.neurologie.uni-tuebingen.de\HIH\Public\Jorge\Immunofluorescence\Exp. 267\Apotome\72h	9	0.5135799486995236	1.4142135623730951	1.0460237291525663	7.621320343559642	0.9	1085
16	1086	K136Q_I_03.czi	\\hih-fileserver.neurologie.uni-tuebingen.de\HIH\Public\Jorge\Immunofluorescence\Exp. 267\Apotome\72h	4	0.3183098861837907	1.0	1.0	4.0	1.0	1086
16	1087	K136Q_I_03.czi	\\hih-fileserver.neurologie.uni-tuebingen.de\HIH\Public\Jorge\Immunofluorescence\Exp. 267\Apotome\72h	23	0.7858693442525693	2.23606797749979	1.3279653811680459	15.071067811865474	1.0	1087
16	1088	K136Q_I_03.czi	\\hih-fileserver.neurologie.uni-tuebingen.de\HIH\Public\Jorge\Immunofluorescence\Exp. 267\Apotome\72h	39	0.9785741218825276	2.8284271247461903	1.5045837610506798	21.899494936611667	0.9512195121951219	1088
16	1089	K136Q_I_03.czi	\\hih-fileserver.neurologie.uni-tuebingen.de\HIH\Public\Jorge\Immunofluorescence\Exp. 267\Apotome\72h	71	1.3977144104772998	3.605551275463989	1.669855181639379	35.31370849898477	0.8452380952380952	1089
16	1090	K136Q_I_03.czi	\\hih-fileserver.neurologie.uni-tuebingen.de\HIH\Public\Jorge\Immunofluorescence\Exp. 267\Apotome\72h	18	0.7553352735627664	2.23606797749979	1.2718290126106762	13.071067811865476	0.9473684210526315	1090
16	1091	K136Q_I_03.czi	\\hih-fileserver.neurologie.uni-tuebingen.de\HIH\Public\Jorge\Immunofluorescence\Exp. 267\Apotome\72h	64	1.1041122979078901	3.605551275463989	1.7413997988796939	29.79898987322333	0.9142857142857143	1091
16	1092	K136Q_I_03.czi	\\hih-fileserver.neurologie.uni-tuebingen.de\HIH\Public\Jorge\Immunofluorescence\Exp. 267\Apotome\72h	55	1.2143428198091857	3.1622776601683795	1.6049199568251382	28.970562748477143	0.873015873015873	1092
16	1093	K136Q_I_03.czi	\\hih-fileserver.neurologie.uni-tuebingen.de\HIH\Public\Jorge\Immunofluorescence\Exp. 267\Apotome\72h	6	0.5168631413744181	1.4142135623730951	1.0690355937288492	6.242640687119286	1.0	1093
16	1094	K136Q_I_03.czi	\\hih-fileserver.neurologie.uni-tuebingen.de\HIH\Public\Jorge\Immunofluorescence\Exp. 267\Apotome\72h	38	1.0621228600154102	2.8284271247461903	1.4605426604237686	22.520815280171306	0.8837209302325582	1094
16	1095	K136Q_I_03.czi	\\hih-fileserver.neurologie.uni-tuebingen.de\HIH\Public\Jorge\Immunofluorescence\Exp. 267\Apotome\72h	22	0.8215906780822315	2.23606797749979	1.3133146466814625	15.071067811865474	0.9166666666666666	1095
16	1096	K136Q_I_03.czi	\\hih-fileserver.neurologie.uni-tuebingen.de\HIH\Public\Jorge\Immunofluorescence\Exp. 267\Apotome\72h	99	1.7039479832574322	3.605551275463989	1.689338677617693	46.04163056034261	0.7857142857142857	1096
16	1097	K136Q_I_03.czi	\\hih-fileserver.neurologie.uni-tuebingen.de\HIH\Public\Jorge\Immunofluorescence\Exp. 267\Apotome\72h	5	0.43153209248335733	1.0	1.0	5.207106781186548	1.0	1097
16	1098	K136Q_I_03.czi	\\hih-fileserver.neurologie.uni-tuebingen.de\HIH\Public\Jorge\Immunofluorescence\Exp. 267\Apotome\72h	24	0.993937546975862	2.0	1.2702200572599405	17.31370849898476	0.9230769230769231	1098
16	1099	K136Q_I_03.czi	\\hih-fileserver.neurologie.uni-tuebingen.de\HIH\Public\Jorge\Immunofluorescence\Exp. 267\Apotome\72h	29	0.8791716833325173	2.8284271247461903	1.4470341392709534	17.899494936611664	0.9666666666666667	1099
16	1100	K136Q_I_03.czi	\\hih-fileserver.neurologie.uni-tuebingen.de\HIH\Public\Jorge\Immunofluorescence\Exp. 267\Apotome\72h	24	0.9010971635055895	2.23606797749979	1.3044639912235525	16.485281374238568	0.8888888888888888	1100
16	1101	K136Q_I_03.czi	\\hih-fileserver.neurologie.uni-tuebingen.de\HIH\Public\Jorge\Immunofluorescence\Exp. 267\Apotome\72h	23	0.8481473654624414	2.23606797749979	1.29969227073879	15.65685424949238	0.9583333333333334	1101
16	1102	K136Q_I_03.czi	\\hih-fileserver.neurologie.uni-tuebingen.de\HIH\Public\Jorge\Immunofluorescence\Exp. 267\Apotome\72h	24	1.2104470482028213	2.23606797749979	1.2211306578902192	19.106601717798213	0.8888888888888888	1102
16	1103	K136Q_I_03.czi	\\hih-fileserver.neurologie.uni-tuebingen.de\HIH\Public\Jorge\Immunofluorescence\Exp. 267\Apotome\72h	31	1.1849786712140953	2.8284271247461903	1.3382348830399537	21.485281374238568	0.7948717948717948	1103
16	1104	K136Q_I_03.czi	\\hih-fileserver.neurologie.uni-tuebingen.de\HIH\Public\Jorge\Immunofluorescence\Exp. 267\Apotome\72h	14	0.7723689972905055	1.4142135623730951	1.088760049079949	11.65685424949238	0.9333333333333333	1104
16	1105	K136Q_I_03.czi	\\hih-fileserver.neurologie.uni-tuebingen.de\HIH\Public\Jorge\Immunofluorescence\Exp. 267\Apotome\72h	110	1.0794158398303872	5.0	2.2072739897514553	38.62741699796952	0.9243697478991597	1105
16	1106	K136Q_I_03.czi	\\hih-fileserver.neurologie.uni-tuebingen.de\HIH\Public\Jorge\Immunofluorescence\Exp. 267\Apotome\72h	76	1.104968275571446	4.0	1.8832872910860061	32.48528137423857	0.926829268292683	1106
16	1107	K136Q_I_03.czi	\\hih-fileserver.neurologie.uni-tuebingen.de\HIH\Public\Jorge\Immunofluorescence\Exp. 267\Apotome\72h	22	0.8215906780822317	2.23606797749979	1.3240450092950893	15.071067811865476	0.9565217391304348	1107
16	1108	K136Q_I_03.czi	\\hih-fileserver.neurologie.uni-tuebingen.de\HIH\Public\Jorge\Immunofluorescence\Exp. 267\Apotome\72h	22	0.886699518438007	2.0	1.25712973861329	15.65685424949238	0.9166666666666666	1108
16	1109	K136Q_I_03.czi	\\hih-fileserver.neurologie.uni-tuebingen.de\HIH\Public\Jorge\Immunofluorescence\Exp. 267\Apotome\72h	8	0.49237304529448433	1.4142135623730951	1.051776695296637	7.035533905932738	0.8888888888888888	1109
16	1110	K136Q_I_03.czi	\\hih-fileserver.neurologie.uni-tuebingen.de\HIH\Public\Jorge\Immunofluorescence\Exp. 267\Apotome\72h	19	0.8788007248619109	2.0	1.2450975920785463	14.485281374238571	0.95	1110
16	1111	K136Q_I_03.czi	\\hih-fileserver.neurologie.uni-tuebingen.de\HIH\Public\Jorge\Immunofluorescence\Exp. 267\Apotome\72h	33	0.9549052999650606	2.8284271247461903	1.4320600123934522	19.899494936611667	0.9428571428571428	1111
16	1112	K136Q_I_03.czi	\\hih-fileserver.neurologie.uni-tuebingen.de\HIH\Public\Jorge\Immunofluorescence\Exp. 267\Apotome\72h	4	0.3183098861837907	1.0	1.0	4.0	1.0	1112
16	1113	K136Q_I_03.czi	\\hih-fileserver.neurologie.uni-tuebingen.de\HIH\Public\Jorge\Immunofluorescence\Exp. 267\Apotome\72h	16	0.9847460905889687	2.0	1.1401650429449552	14.071067811865476	0.8421052631578947	1113
16	1114	K136Q_I_03.czi	\\hih-fileserver.neurologie.uni-tuebingen.de\HIH\Public\Jorge\Immunofluorescence\Exp. 267\Apotome\72h	31	0.9336378781377561	2.8284271247461903	1.3990848674713303	19.071067811865476	0.9393939393939394	1114
16	1115	K136Q_I_03.czi	\\hih-fileserver.neurologie.uni-tuebingen.de\HIH\Public\Jorge\Immunofluorescence\Exp. 267\Apotome\72h	7	0.43799638819941455	1.0	1.0	6.207106781186548	0.875	1115
16	1116	K136Q_I_03.czi	\\hih-fileserver.neurologie.uni-tuebingen.de\HIH\Public\Jorge\Immunofluorescence\Exp. 267\Apotome\72h	8	0.49237304529448433	1.4142135623730951	1.051776695296637	7.035533905932738	0.8888888888888888	1116
16	1117	K136Q_I_03.czi	\\hih-fileserver.neurologie.uni-tuebingen.de\HIH\Public\Jorge\Immunofluorescence\Exp. 267\Apotome\72h	7	0.43799638819941455	1.0	1.0	6.207106781186548	0.875	1117
16	1118	K136Q_I_03.czi	\\hih-fileserver.neurologie.uni-tuebingen.de\HIH\Public\Jorge\Immunofluorescence\Exp. 267\Apotome\72h	11	0.6411587049406146	2.0	1.128564869306645	9.414213562373096	1.0	1118
16	1119	K136Q_I_03.czi	\\hih-fileserver.neurologie.uni-tuebingen.de\HIH\Public\Jorge\Immunofluorescence\Exp. 267\Apotome\72h	17	0.7703499122204635	2.0	1.2252015955733053	12.82842712474619	0.9444444444444444	1119
16	1120	K136Q_I_03.czi	\\hih-fileserver.neurologie.uni-tuebingen.de\HIH\Public\Jorge\Immunofluorescence\Exp. 267\Apotome\72h	24	0.7531247882420457	2.8284271247461903	1.3806484547546438	15.071067811865476	1.0	1120
16	1121	K136Q_I_03.czi	\\hih-fileserver.neurologie.uni-tuebingen.de\HIH\Public\Jorge\Immunofluorescence\Exp. 267\Apotome\72h	4	0.42487609137905596	1.0	1.0	4.621320343559642	1.0	1121
16	1122	K136Q_I_03.czi	\\hih-fileserver.neurologie.uni-tuebingen.de\HIH\Public\Jorge\Immunofluorescence\Exp. 267\Apotome\72h	48	0.9010971635055898	3.605551275463989	1.6715091681373586	23.31370849898476	0.9411764705882353	1122
16	1123	K136Q_I_03.czi	\\hih-fileserver.neurologie.uni-tuebingen.de\HIH\Public\Jorge\Immunofluorescence\Exp. 267\Apotome\72h	28	0.8860510994990022	2.23606797749979	1.370180649356848	17.65685424949238	0.9032258064516129	1123
16	1124	K136Q_I_03.czi	\\hih-fileserver.neurologie.uni-tuebingen.de\HIH\Public\Jorge\Immunofluorescence\Exp. 267\Apotome\72h	8	0.6096059189261297	1.4142135623730951	1.051776695296637	7.82842712474619	0.8888888888888888	1124
16	1125	K136Q_I_03.czi	\\hih-fileserver.neurologie.uni-tuebingen.de\HIH\Public\Jorge\Immunofluorescence\Exp. 267\Apotome\72h	8	0.5468022991227088	1.4142135623730951	1.051776695296637	7.414213562373095	1.0	1125
16	1126	K136Q_I_03.czi	\\hih-fileserver.neurologie.uni-tuebingen.de\HIH\Public\Jorge\Immunofluorescence\Exp. 267\Apotome\72h	2	0.0	1.0	1.0	0.0	1.0	1126
16	1127	K136Q_I_03.czi	\\hih-fileserver.neurologie.uni-tuebingen.de\HIH\Public\Jorge\Immunofluorescence\Exp. 267\Apotome\72h	2	0.0	1.0	1.0	0.0	1.0	1127
16	1128	K136Q_I_03.czi	\\hih-fileserver.neurologie.uni-tuebingen.de\HIH\Public\Jorge\Immunofluorescence\Exp. 267\Apotome\72h	59	1.2735163046727687	3.0	1.5789402600948408	30.72792206135785	0.8805970149253731	1128
16	1129	K136Q_I_03.czi	\\hih-fileserver.neurologie.uni-tuebingen.de\HIH\Public\Jorge\Immunofluorescence\Exp. 267\Apotome\72h	45	1.1331546140730224	3.0	1.5247615906384562	25.31370849898476	0.9	1129
16	1130	K136Q_I_03.czi	\\hih-fileserver.neurologie.uni-tuebingen.de\HIH\Public\Jorge\Immunofluorescence\Exp. 267\Apotome\72h	6	0.477464829275686	1.0	1.0	6.0	1.0	1130
16	1131	K136Q_I_03.czi	\\hih-fileserver.neurologie.uni-tuebingen.de\HIH\Public\Jorge\Immunofluorescence\Exp. 267\Apotome\72h	2	0.0	1.0	1.0	0.0	1.0	1131
16	1132	K136Q_I_03.czi	\\hih-fileserver.neurologie.uni-tuebingen.de\HIH\Public\Jorge\Immunofluorescence\Exp. 267\Apotome\72h	65	1.0694940109103643	3.605551275463989	1.7818788218669581	29.556349186104047	0.9420289855072463	1132
16	1133	K136Q_I_03.czi	\\hih-fileserver.neurologie.uni-tuebingen.de\HIH\Public\Jorge\Immunofluorescence\Exp. 267\Apotome\72h	20	0.854755056505302	2.23606797749979	1.2446461113496086	14.65685424949238	0.8695652173913043	1133
16	1134	K136Q_I_03.czi	\\hih-fileserver.neurologie.uni-tuebingen.de\HIH\Public\Jorge\Immunofluorescence\Exp. 267\Apotome\72h	8	0.5468022991227088	1.4142135623730951	1.051776695296637	7.414213562373095	1.0	1134
16	1135	K136Q_I_03.czi	\\hih-fileserver.neurologie.uni-tuebingen.de\HIH\Public\Jorge\Immunofluorescence\Exp. 267\Apotome\72h	66	1.0360667351579418	3.1622776601683795	1.7535449480020766	29.31370849898476	0.9565217391304348	1135
16	1136	K136Q_I_03.czi	\\hih-fileserver.neurologie.uni-tuebingen.de\HIH\Public\Jorge\Immunofluorescence\Exp. 267\Apotome\72h	7	0.5904919879238446	1.0	1.0	7.207106781186548	1.0	1136
16	1137	K136Q_I_03.czi	\\hih-fileserver.neurologie.uni-tuebingen.de\HIH\Public\Jorge\Immunofluorescence\Exp. 267\Apotome\72h	5	0.502917562670165	1.0	1.0	5.621320343559642	0.8333333333333334	1137
16	1138	K136Q_I_03.czi	\\hih-fileserver.neurologie.uni-tuebingen.de\HIH\Public\Jorge\Immunofluorescence\Exp. 267\Apotome\72h	14	0.7723689972905055	2.0	1.1601886205085203	11.65685424949238	0.9333333333333333	1138
16	1139	K136Q_I_03.czi	\\hih-fileserver.neurologie.uni-tuebingen.de\HIH\Public\Jorge\Immunofluorescence\Exp. 267\Apotome\72h	4	0.3183098861837907	1.0	1.0	4.0	1.0	1139
16	1140	K136Q_I_03.czi	\\hih-fileserver.neurologie.uni-tuebingen.de\HIH\Public\Jorge\Immunofluorescence\Exp. 267\Apotome\72h	19	0.8496060007157958	2.0	1.223296878269436	14.242640687119284	0.95	1140
16	1141	K136Q_I_03.czi	\\hih-fileserver.neurologie.uni-tuebingen.de\HIH\Public\Jorge\Immunofluorescence\Exp. 267\Apotome\72h	6	0.5456645211561616	1.0	1.0	6.414213562373095	1.0	1141
16	1142	K136Q_I_03.czi	\\hih-fileserver.neurologie.uni-tuebingen.de\HIH\Public\Jorge\Immunofluorescence\Exp. 267\Apotome\72h	8	0.5468022991227088	1.4142135623730951	1.051776695296637	7.414213562373095	1.0	1142
16	1143	K136Q_I_03.czi	\\hih-fileserver.neurologie.uni-tuebingen.de\HIH\Public\Jorge\Immunofluorescence\Exp. 267\Apotome\72h	15	0.7684747428735795	2.0	1.1885618083164127	12.035533905932738	0.9375	1143
16	1144	K136Q_I_03.czi	\\hih-fileserver.neurologie.uni-tuebingen.de\HIH\Public\Jorge\Immunofluorescence\Exp. 267\Apotome\72h	2	0.0	1.0	1.0	0.0	1.0	1144
16	1145	K136Q_I_03.czi	\\hih-fileserver.neurologie.uni-tuebingen.de\HIH\Public\Jorge\Immunofluorescence\Exp. 267\Apotome\72h	50	1.2116657003489926	3.0	1.5090293143144373	27.591883092036785	0.8333333333333334	1145
16	1146	K136Q_I_03.czi	\\hih-fileserver.neurologie.uni-tuebingen.de\HIH\Public\Jorge\Immunofluorescence\Exp. 267\Apotome\72h	19	0.8292598657591316	2.23606797749979	1.257522222473272	14.071067811865476	0.8636363636363636	1146
16	1147	K136Q_I_03.czi	\\hih-fileserver.neurologie.uni-tuebingen.de\HIH\Public\Jorge\Immunofluorescence\Exp. 267\Apotome\72h	61	1.204404551070064	3.605551275463989	1.6795514774325917	30.384776310850235	0.8591549295774648	1147
16	1148	K136Q_I_03.czi	\\hih-fileserver.neurologie.uni-tuebingen.de\HIH\Public\Jorge\Immunofluorescence\Exp. 267\Apotome\72h	20	0.8348606886188152	2.23606797749979	1.2946461113496084	14.485281374238571	0.9090909090909091	1148
16	1149	K136Q_I_03.czi	\\hih-fileserver.neurologie.uni-tuebingen.de\HIH\Public\Jorge\Immunofluorescence\Exp. 267\Apotome\72h	69	1.6903701478146118	3.0	1.497032355975836	38.2842712474619	0.7582417582417582	1149
16	1150	K136Q_I_03.czi	\\hih-fileserver.neurologie.uni-tuebingen.de\HIH\Public\Jorge\Immunofluorescence\Exp. 267\Apotome\72h	12	0.6138725863006818	2.0	1.117851130197758	9.621320343559642	0.9230769230769231	1150
16	1151	K136Q_I_03.czi	\\hih-fileserver.neurologie.uni-tuebingen.de\HIH\Public\Jorge\Immunofluorescence\Exp. 267\Apotome\72h	18	0.8753298583013055	2.0	1.2031585694162432	14.071067811865476	0.8571428571428571	1151
16	1152	K136Q_I_03.czi	\\hih-fileserver.neurologie.uni-tuebingen.de\HIH\Public\Jorge\Immunofluorescence\Exp. 267\Apotome\72h	15	0.7164894870192154	2.0	1.160947570824873	11.621320343559642	0.9375	1152
16	1153	K136Q_I_03.czi	\\hih-fileserver.neurologie.uni-tuebingen.de\HIH\Public\Jorge\Immunofluorescence\Exp. 267\Apotome\72h	12	0.6957172405156791	1.4142135623730951	1.1035533905932737	10.242640687119284	1.0	1153
16	1154	K136Q_I_03.czi	\\hih-fileserver.neurologie.uni-tuebingen.de\HIH\Public\Jorge\Immunofluorescence\Exp. 267\Apotome\72h	14	0.7723689972905055	1.4142135623730951	1.1183467321065987	11.65685424949238	0.875	1154
16	1155	K136Q_I_03.czi	\\hih-fileserver.neurologie.uni-tuebingen.de\HIH\Public\Jorge\Immunofluorescence\Exp. 267\Apotome\72h	86	1.094017052772819	4.123105625617661	1.948641422984532	34.384776310850235	0.9247311827956989	1155
16	1156	K136Q_I_03.czi	\\hih-fileserver.neurologie.uni-tuebingen.de\HIH\Public\Jorge\Immunofluorescence\Exp. 267\Apotome\72h	2	0.0	1.0	1.0	0.0	1.0	1156
16	1157	K136Q_I_03.czi	\\hih-fileserver.neurologie.uni-tuebingen.de\HIH\Public\Jorge\Immunofluorescence\Exp. 267\Apotome\72h	2	0.0	1.0	1.0	0.0	1.0	1157
16	1158	K136Q_I_03.czi	\\hih-fileserver.neurologie.uni-tuebingen.de\HIH\Public\Jorge\Immunofluorescence\Exp. 267\Apotome\72h	2	0.0	1.0	1.0	0.0	1.0	1158
16	1159	K136Q_I_03.czi	\\hih-fileserver.neurologie.uni-tuebingen.de\HIH\Public\Jorge\Immunofluorescence\Exp. 267\Apotome\72h	35	0.9541265012786461	3.0	1.4677608826174642	20.48528137423857	0.8974358974358975	1159
16	1160	K136Q_I_03.czi	\\hih-fileserver.neurologie.uni-tuebingen.de\HIH\Public\Jorge\Immunofluorescence\Exp. 267\Apotome\72h	17	0.7997667602429291	2.0	1.2151090734995518	13.071067811865476	0.8947368421052632	1160
16	1161	K136Q_I_03.czi	\\hih-fileserver.neurologie.uni-tuebingen.de\HIH\Public\Jorge\Immunofluorescence\Exp. 267\Apotome\72h	16	0.8722065510693302	2.0	1.176776695296637	13.242640687119284	0.8421052631578947	1161
16	1162	K136Q_I_03.czi	\\hih-fileserver.neurologie.uni-tuebingen.de\HIH\Public\Jorge\Immunofluorescence\Exp. 267\Apotome\72h	21	0.7951054177322048	2.23606797749979	1.283686539487531	14.48528137423857	0.9545454545454546	1162
16	1163	K136Q_I_03.czi	\\hih-fileserver.neurologie.uni-tuebingen.de\HIH\Public\Jorge\Immunofluorescence\Exp. 267\Apotome\72h	24	0.8128078919015064	2.0	1.3190355937288494	15.65685424949238	1.0	1163
16	1164	K136Q_I_03.czi	\\hih-fileserver.neurologie.uni-tuebingen.de\HIH\Public\Jorge\Immunofluorescence\Exp. 267\Apotome\72h	35	0.9003392828242001	3.1622776601683795	1.51464620618282	19.899494936611667	0.9210526315789473	1164
16	1165	K136Q_I_03.czi	\\hih-fileserver.neurologie.uni-tuebingen.de\HIH\Public\Jorge\Immunofluorescence\Exp. 267\Apotome\72h	28	1.03367050793823	2.23606797749979	1.2966834210487594	19.071067811865476	0.9032258064516129	1165
16	1166	K136Q_I_03.czi	\\hih-fileserver.neurologie.uni-tuebingen.de\HIH\Public\Jorge\Immunofluorescence\Exp. 267\Apotome\72h	10	0.6202357696493015	1.4142135623730951	1.082842712474619	8.82842712474619	1.0	1166
16	1167	K136Q_I_03.czi	\\hih-fileserver.neurologie.uni-tuebingen.de\HIH\Public\Jorge\Immunofluorescence\Exp. 267\Apotome\72h	13	0.7177571704566658	2.0	1.1406482403650917	10.82842712474619	0.9285714285714286	1167
16	1168	K136Q_I_03.czi	\\hih-fileserver.neurologie.uni-tuebingen.de\HIH\Public\Jorge\Immunofluorescence\Exp. 267\Apotome\72h	6	0.477464829275686	1.0	1.0	6.0	1.0	1168
16	1169	K136Q_I_03.czi	\\hih-fileserver.neurologie.uni-tuebingen.de\HIH\Public\Jorge\Immunofluorescence\Exp. 267\Apotome\72h	8	0.5831777009960409	1.4142135623730951	1.1035533905932737	7.65685424949238	1.0	1169
16	1170	K136Q_I_03.czi	\\hih-fileserver.neurologie.uni-tuebingen.de\HIH\Public\Jorge\Immunofluorescence\Exp. 267\Apotome\72h	4	0.3183098861837907	1.0	1.0	4.0	1.0	1170
16	1171	K136Q_I_03.czi	\\hih-fileserver.neurologie.uni-tuebingen.de\HIH\Public\Jorge\Immunofluorescence\Exp. 267\Apotome\72h	36	0.9276229873542389	3.0	1.5055571671210397	20.485281374238568	0.9230769230769231	1171
16	1172	K136Q_I_03.czi	\\hih-fileserver.neurologie.uni-tuebingen.de\HIH\Public\Jorge\Immunofluorescence\Exp. 267\Apotome\72h	15	0.8498659605547669	2.0	1.1495093791412856	12.65685424949238	0.8823529411764706	1172
16	1173	K136Q_I_03.czi	\\hih-fileserver.neurologie.uni-tuebingen.de\HIH\Public\Jorge\Immunofluorescence\Exp. 267\Apotome\72h	11	0.6746348998939921	2.0	1.166220647704199	9.65685424949238	1.0	1173
16	1174	K136Q_I_03.czi	\\hih-fileserver.neurologie.uni-tuebingen.de\HIH\Public\Jorge\Immunofluorescence\Exp. 267\Apotome\72h	8	0.5468022991227088	1.4142135623730951	1.051776695296637	7.414213562373095	1.0	1174
16	1175	K136Q_I_03.czi	\\hih-fileserver.neurologie.uni-tuebingen.de\HIH\Public\Jorge\Immunofluorescence\Exp. 267\Apotome\72h	13	0.6422005297067807	2.0	1.1725108220860991	10.242640687119284	1.0	1175
16	1176	K136Q_I_03.czi	\\hih-fileserver.neurologie.uni-tuebingen.de\HIH\Public\Jorge\Immunofluorescence\Exp. 267\Apotome\72h	9	0.5658842421045168	2.0	1.1111111111111112	8.0	1.0	1176
16	1177	K136Q_I_03.czi	\\hih-fileserver.neurologie.uni-tuebingen.de\HIH\Public\Jorge\Immunofluorescence\Exp. 267\Apotome\72h	12	0.7481107665751883	2.0	1.117851130197758	10.621320343559642	0.9230769230769231	1177
16	1178	K136Q_I_03.czi	\\hih-fileserver.neurologie.uni-tuebingen.de\HIH\Public\Jorge\Immunofluorescence\Exp. 267\Apotome\72h	5	0.4665421607968328	1.0	1.0	5.414213562373095	1.0	1178
16	1179	K136Q_I_03.czi	\\hih-fileserver.neurologie.uni-tuebingen.de\HIH\Public\Jorge\Immunofluorescence\Exp. 267\Apotome\72h	18	0.7512340738071633	2.0	1.1801467048399603	13.035533905932738	0.9473684210526315	1179
16	1180	K136Q_I_03.czi	\\hih-fileserver.neurologie.uni-tuebingen.de\HIH\Public\Jorge\Immunofluorescence\Exp. 267\Apotome\72h	47	1.1388479612555737	2.8284271247461903	1.515361073358331	25.935028842544405	0.9215686274509803	1180
16	1181	K136Q_I_03.czi	\\hih-fileserver.neurologie.uni-tuebingen.de\HIH\Public\Jorge\Immunofluorescence\Exp. 267\Apotome\72h	11	0.5906158404890287	2.0	1.128564869306645	9.035533905932738	0.9166666666666666	1181
16	1182	K136Q_I_03.czi	\\hih-fileserver.neurologie.uni-tuebingen.de\HIH\Public\Jorge\Immunofluorescence\Exp. 267\Apotome\72h	1	0.0	1.0	1.0	0.0	1.0	1182
16	1183	K136Q_I_03.czi	\\hih-fileserver.neurologie.uni-tuebingen.de\HIH\Public\Jorge\Immunofluorescence\Exp. 267\Apotome\72h	36	0.9121495901091936	2.8284271247461903	1.4928683828672913	20.31370849898476	0.9230769230769231	1183
16	1184	K136Q_I_03.czi	\\hih-fileserver.neurologie.uni-tuebingen.de\HIH\Public\Jorge\Immunofluorescence\Exp. 267\Apotome\72h	1	0.0	1.0	1.0	0.0	1.0	1184
16	1185	K136Q_I_03.czi	\\hih-fileserver.neurologie.uni-tuebingen.de\HIH\Public\Jorge\Immunofluorescence\Exp. 267\Apotome\72h	29	0.9376575809744683	2.23606797749979	1.3514994933357911	18.485281374238568	0.90625	1185
16	1186	K136Q_I_03.czi	\\hih-fileserver.neurologie.uni-tuebingen.de\HIH\Public\Jorge\Immunofluorescence\Exp. 267\Apotome\72h	52	1.093244207161502	3.605551275463989	1.6106486808841183	26.727922061357855	0.896551724137931	1186
16	1187	K136Q_I_03.czi	\\hih-fileserver.neurologie.uni-tuebingen.de\HIH\Public\Jorge\Immunofluorescence\Exp. 267\Apotome\72h	2	0.0	1.0	1.0	0.0	1.0	1187
16	1188	K136Q_I_03.czi	\\hih-fileserver.neurologie.uni-tuebingen.de\HIH\Public\Jorge\Immunofluorescence\Exp. 267\Apotome\72h	31	0.85428710420911	2.8284271247461903	1.4636009965035885	18.242640687119284	0.9393939393939394	1188
16	1189	K136Q_I_03.czi	\\hih-fileserver.neurologie.uni-tuebingen.de\HIH\Public\Jorge\Immunofluorescence\Exp. 267\Apotome\72h	26	0.8317819970820826	2.8284271247461903	1.3989088804465863	16.485281374238568	0.9285714285714286	1189
16	1190	K136Q_I_03.czi	\\hih-fileserver.neurologie.uni-tuebingen.de\HIH\Public\Jorge\Immunofluorescence\Exp. 267\Apotome\72h	10	0.6547974253873939	1.4142135623730951	1.1242640687119283	9.071067811865476	1.0	1190
16	1191	K136Q_I_03.czi	\\hih-fileserver.neurologie.uni-tuebingen.de\HIH\Public\Jorge\Immunofluorescence\Exp. 267\Apotome\72h	1	0.0	1.0	1.0	0.0	1.0	1191
16	1192	K136Q_I_03.czi	\\hih-fileserver.neurologie.uni-tuebingen.de\HIH\Public\Jorge\Immunofluorescence\Exp. 267\Apotome\72h	5	0.4665421607968328	1.0	1.0	5.414213562373095	0.7142857142857143	1192
16	1193	K136Q_I_03.czi	\\hih-fileserver.neurologie.uni-tuebingen.de\HIH\Public\Jorge\Immunofluorescence\Exp. 267\Apotome\72h	2	0.0	1.0	1.0	0.0	1.0	1193
16	1194	K136Q_I_03.czi	\\hih-fileserver.neurologie.uni-tuebingen.de\HIH\Public\Jorge\Immunofluorescence\Exp. 267\Apotome\72h	9	0.6007314423370597	1.4142135623730951	1.0920474583051323	8.242640687119284	1.0	1194
16	1195	K136Q_I_03.czi	\\hih-fileserver.neurologie.uni-tuebingen.de\HIH\Public\Jorge\Immunofluorescence\Exp. 267\Apotome\72h	11	0.6411587049406146	2.0	1.128564869306645	9.414213562373096	1.0	1195
16	1196	K136Q_I_03.czi	\\hih-fileserver.neurologie.uni-tuebingen.de\HIH\Public\Jorge\Immunofluorescence\Exp. 267\Apotome\72h	8	0.5468022991227088	1.4142135623730951	1.051776695296637	7.414213562373095	1.0	1196
16	1197	K136Q_I_03.czi	\\hih-fileserver.neurologie.uni-tuebingen.de\HIH\Public\Jorge\Immunofluorescence\Exp. 267\Apotome\72h	5	0.43153209248335733	1.0	1.0	5.207106781186548	1.0	1197
16	1198	K136Q_I_03.czi	\\hih-fileserver.neurologie.uni-tuebingen.de\HIH\Public\Jorge\Immunofluorescence\Exp. 267\Apotome\72h	8	0.5468022991227088	1.4142135623730951	1.051776695296637	7.414213562373095	1.0	1198
16	1199	K136Q_I_03.czi	\\hih-fileserver.neurologie.uni-tuebingen.de\HIH\Public\Jorge\Immunofluorescence\Exp. 267\Apotome\72h	7	0.5300702784881366	1.4142135623730951	1.0591733660532994	6.82842712474619	1.0	1199
16	1200	K136Q_I_03.czi	\\hih-fileserver.neurologie.uni-tuebingen.de\HIH\Public\Jorge\Immunofluorescence\Exp. 267\Apotome\72h	10	0.6202357696493015	1.4142135623730951	1.082842712474619	8.82842712474619	1.0	1200
16	1201	K136Q_I_03.czi	\\hih-fileserver.neurologie.uni-tuebingen.de\HIH\Public\Jorge\Immunofluorescence\Exp. 267\Apotome\72h	17	0.7997667602429291	2.0	1.249567099242311	13.071067811865476	0.9444444444444444	1201
16	1202	K136Q_I_03.czi	\\hih-fileserver.neurologie.uni-tuebingen.de\HIH\Public\Jorge\Immunofluorescence\Exp. 267\Apotome\72h	20	0.807125700680006	2.23606797749979	1.303224755112299	14.242640687119284	0.9090909090909091	1202
16	1203	K136Q_I_03.czi	\\hih-fileserver.neurologie.uni-tuebingen.de\HIH\Public\Jorge\Immunofluorescence\Exp. 267\Apotome\72h	61	1.1584129027230319	3.605551275463989	1.694341927302716	29.798989873223327	0.9104477611940298	1203
16	1204	K136Q_I_03.czi	\\hih-fileserver.neurologie.uni-tuebingen.de\HIH\Public\Jorge\Immunofluorescence\Exp. 267\Apotome\72h	59	1.1320144930424612	3.1622776601683795	1.619692635424457	28.97056274847714	0.921875	1204
16	1205	K136Q_I_03.czi	\\hih-fileserver.neurologie.uni-tuebingen.de\HIH\Public\Jorge\Immunofluorescence\Exp. 267\Apotome\72h	5	0.4665421607968328	1.0	1.0	5.414213562373095	0.7142857142857143	1205
16	1206	K136Q_I_03.czi	\\hih-fileserver.neurologie.uni-tuebingen.de\HIH\Public\Jorge\Immunofluorescence\Exp. 267\Apotome\72h	15	0.7951500375806898	2.0	1.1885618083164127	12.242640687119286	0.8823529411764706	1206
16	1207	K136Q_I_03.czi	\\hih-fileserver.neurologie.uni-tuebingen.de\HIH\Public\Jorge\Immunofluorescence\Exp. 267\Apotome\72h	34	1.0055941841238847	2.8284271247461903	1.4489574446648064	20.727922061357855	0.918918918918919	1207
16	1208	K136Q_I_03.czi	\\hih-fileserver.neurologie.uni-tuebingen.de\HIH\Public\Jorge\Immunofluorescence\Exp. 267\Apotome\72h	1	0.0	1.0	1.0	0.0	1.0	1208
16	1209	K136Q_I_03.czi	\\hih-fileserver.neurologie.uni-tuebingen.de\HIH\Public\Jorge\Immunofluorescence\Exp. 267\Apotome\72h	31	0.9336378781377561	2.8284271247461903	1.4103661081205923	19.071067811865476	0.9393939393939394	1209
16	1210	K136Q_I_03.czi	\\hih-fileserver.neurologie.uni-tuebingen.de\HIH\Public\Jorge\Immunofluorescence\Exp. 267\Apotome\72h	6	0.477464829275686	1.0	1.0	6.0	1.0	1210
16	1211	K136Q_I_03.czi	\\hih-fileserver.neurologie.uni-tuebingen.de\HIH\Public\Jorge\Immunofluorescence\Exp. 267\Apotome\72h	46	1.0082858558198249	3.1622776601683795	1.5988375166995286	24.142135623730947	0.9019607843137255	1211
16	1212	K136Q_I_03.czi	\\hih-fileserver.neurologie.uni-tuebingen.de\HIH\Public\Jorge\Immunofluorescence\Exp. 267\Apotome\72h	57	1.1248282949514217	3.1622776601683795	1.6742609699219475	28.384776310850235	0.890625	1212
16	1213	K136Q_I_03.czi	\\hih-fileserver.neurologie.uni-tuebingen.de\HIH\Public\Jorge\Immunofluorescence\Exp. 267\Apotome\72h	103	1.1733464553382582	4.47213595499958	2.030940639944626	38.970562748477136	0.9279279279279279	1213
16	1214	K136Q_I_03.czi	\\hih-fileserver.neurologie.uni-tuebingen.de\HIH\Public\Jorge\Immunofluorescence\Exp. 267\Apotome\72h	43	1.131610391379113	3.0	1.5275660323394418	24.727922061357855	0.8958333333333334	1214
16	1215	K136Q_I_03.czi	\\hih-fileserver.neurologie.uni-tuebingen.de\HIH\Public\Jorge\Immunofluorescence\Exp. 267\Apotome\72h	6	0.5456645211561616	1.0	1.0	6.414213562373095	0.8571428571428571	1215
16	1216	K136Q_I_03.czi	\\hih-fileserver.neurologie.uni-tuebingen.de\HIH\Public\Jorge\Immunofluorescence\Exp. 267\Apotome\72h	8	0.5468022991227088	1.4142135623730951	1.051776695296637	7.414213562373095	1.0	1216
16	1217	K136Q_I_03.czi	\\hih-fileserver.neurologie.uni-tuebingen.de\HIH\Public\Jorge\Immunofluorescence\Exp. 267\Apotome\72h	21	0.8886517348511102	2.23606797749979	1.272445207225636	15.313708498984761	1.0	1217
16	1218	K136Q_I_03.czi	\\hih-fileserver.neurologie.uni-tuebingen.de\HIH\Public\Jorge\Immunofluorescence\Exp. 267\Apotome\72h	24	0.7531247882420457	2.8284271247461903	1.3806484547546438	15.071067811865476	1.0	1218
16	1219	K136Q_I_03.czi	\\hih-fileserver.neurologie.uni-tuebingen.de\HIH\Public\Jorge\Immunofluorescence\Exp. 267\Apotome\72h	10	0.6202357696493015	1.4142135623730951	1.082842712474619	8.82842712474619	1.0	1219
16	1220	K136Q_I_03.czi	\\hih-fileserver.neurologie.uni-tuebingen.de\HIH\Public\Jorge\Immunofluorescence\Exp. 267\Apotome\72h	44	0.8673725171231494	3.605551275463989	1.6534938955903216	21.899494936611667	0.9565217391304348	1220
16	1221	K136Q_I_03.czi	\\hih-fileserver.neurologie.uni-tuebingen.de\HIH\Public\Jorge\Immunofluorescence\Exp. 267\Apotome\72h	82	1.1312475455539501	4.0	1.885836335786899	34.14213562373095	0.8817204301075269	1221
16	1222	K136Q_I_03.czi	\\hih-fileserver.neurologie.uni-tuebingen.de\HIH\Public\Jorge\Immunofluorescence\Exp. 267\Apotome\72h	25	0.8650532769653663	2.23606797749979	1.318296693169526	16.48528137423857	0.8928571428571429	1222
16	1223	K136Q_I_03.czi	\\hih-fileserver.neurologie.uni-tuebingen.de\HIH\Public\Jorge\Immunofluorescence\Exp. 267\Apotome\72h	2	0.0	1.0	1.0	0.0	1.0	1223
16	1224	K136Q_I_03.czi	\\hih-fileserver.neurologie.uni-tuebingen.de\HIH\Public\Jorge\Immunofluorescence\Exp. 267\Apotome\72h	15	0.7208777308044718	1.4142135623730951	1.110456949966159	11.65685424949238	0.8823529411764706	1224
16	1225	K136Q_I_03.czi	\\hih-fileserver.neurologie.uni-tuebingen.de\HIH\Public\Jorge\Immunofluorescence\Exp. 267\Apotome\72h	75	1.0681005351232924	4.123105625617661	1.8826964835996405	31.727922061357855	0.9146341463414634	1225
16	1226	K136Q_I_03.czi	\\hih-fileserver.neurologie.uni-tuebingen.de\HIH\Public\Jorge\Immunofluorescence\Exp. 267\Apotome\72h	14	0.6664888011383326	2.0	1.2020305089104422	10.82842712474619	1.0	1226
16	1227	K136Q_I_03.czi	\\hih-fileserver.neurologie.uni-tuebingen.de\HIH\Public\Jorge\Immunofluorescence\Exp. 267\Apotome\72h	74	1.1689909148180622	3.605551275463989	1.7777927689365978	32.970562748477136	0.891566265060241	1227
16	1228	K136Q_I_03.czi	\\hih-fileserver.neurologie.uni-tuebingen.de\HIH\Public\Jorge\Immunofluorescence\Exp. 267\Apotome\72h	11	0.6411587049406146	2.0	1.128564869306645	9.414213562373096	1.0	1228
16	1229	K136Q_I_03.czi	\\hih-fileserver.neurologie.uni-tuebingen.de\HIH\Public\Jorge\Immunofluorescence\Exp. 267\Apotome\72h	9	0.6007314423370597	1.4142135623730951	1.0920474583051323	8.242640687119284	1.0	1229
16	1230	K136Q_I_03.czi	\\hih-fileserver.neurologie.uni-tuebingen.de\HIH\Public\Jorge\Immunofluorescence\Exp. 267\Apotome\72h	39	0.9269228162979023	3.0	1.571054508415972	21.31370849898476	0.9512195121951219	1230
16	1231	K136Q_I_03.czi	\\hih-fileserver.neurologie.uni-tuebingen.de\HIH\Public\Jorge\Immunofluorescence\Exp. 267\Apotome\72h	47	1.015085154358327	3.0	1.5838872064569516	24.485281374238568	0.9215686274509803	1231
16	1232	K136Q_I_03.czi	\\hih-fileserver.neurologie.uni-tuebingen.de\HIH\Public\Jorge\Immunofluorescence\Exp. 267\Apotome\72h	2	0.0	1.0	1.0	0.0	1.0	1232
16	1233	K136Q_I_03.czi	\\hih-fileserver.neurologie.uni-tuebingen.de\HIH\Public\Jorge\Immunofluorescence\Exp. 267\Apotome\72h	27	0.7775702679947213	2.8284271247461903	1.440722034689321	16.242640687119284	1.0	1233
16	1234	K136Q_I_03.czi	\\hih-fileserver.neurologie.uni-tuebingen.de\HIH\Public\Jorge\Immunofluorescence\Exp. 267\Apotome\72h	18	0.8245537665371013	2.23606797749979	1.2162734570551206	13.65685424949238	0.8571428571428571	1234
16	1235	K136Q_I_03.czi	\\hih-fileserver.neurologie.uni-tuebingen.de\HIH\Public\Jorge\Immunofluorescence\Exp. 267\Apotome\72h	3	0.309207662451413	1.0	1.0	3.414213562373095	1.0	1235
16	1236	K136Q_I_03.czi	\\hih-fileserver.neurologie.uni-tuebingen.de\HIH\Public\Jorge\Immunofluorescence\Exp. 267\Apotome\72h	2	0.0	1.0	1.0	0.0	1.0	1236
16	1237	K136Q_I_03.czi	\\hih-fileserver.neurologie.uni-tuebingen.de\HIH\Public\Jorge\Immunofluorescence\Exp. 267\Apotome\72h	118	1.2254233842582436	4.47213595499958	2.072914670003866	42.62741699796952	0.9147286821705426	1237
16	1238	K136Q_I_03.czi	\\hih-fileserver.neurologie.uni-tuebingen.de\HIH\Public\Jorge\Immunofluorescence\Exp. 267\Apotome\72h	60	1.024936397955852	3.605551275463989	1.7998440550253068	27.79898987322333	0.9090909090909091	1238
16	1239	K136Q_I_03.czi	\\hih-fileserver.neurologie.uni-tuebingen.de\HIH\Public\Jorge\Immunofluorescence\Exp. 267\Apotome\72h	3	0.309207662451413	1.0	1.0	3.414213562373095	1.0	1239
16	1240	K136Q_I_03.czi	\\hih-fileserver.neurologie.uni-tuebingen.de\HIH\Public\Jorge\Immunofluorescence\Exp. 267\Apotome\72h	20	0.7420983898833913	2.23606797749979	1.2946461113496084	13.65685424949238	1.0	1240
16	1241	K136Q_I_03.czi	\\hih-fileserver.neurologie.uni-tuebingen.de\HIH\Public\Jorge\Immunofluorescence\Exp. 267\Apotome\72h	27	1.033726282748836	2.23606797749979	1.3404994558051089	18.727922061357855	0.9	1241
16	1242	K136Q_I_03.czi	\\hih-fileserver.neurologie.uni-tuebingen.de\HIH\Public\Jorge\Immunofluorescence\Exp. 267\Apotome\72h	45	0.9611703077392957	3.1622776601683795	1.6240818895169815	23.31370849898476	0.9	1242
16	1243	K136Q_I_03.czi	\\hih-fileserver.neurologie.uni-tuebingen.de\HIH\Public\Jorge\Immunofluorescence\Exp. 267\Apotome\72h	96	1.0973832360271674	4.47213595499958	2.0350063164916388	36.384776310850235	0.9142857142857143	1243
16	1244	K136Q_I_03.czi	\\hih-fileserver.neurologie.uni-tuebingen.de\HIH\Public\Jorge\Immunofluorescence\Exp. 267\Apotome\72h	69	1.0408497621915664	3.605551275463989	1.739025955002398	30.041630560342618	0.8961038961038961	1244
16	1245	K136Q_I_03.czi	\\hih-fileserver.neurologie.uni-tuebingen.de\HIH\Public\Jorge\Immunofluorescence\Exp. 267\Apotome\72h	56	1.128267950356329	3.1622776601683795	1.5669518980357446	28.17766952966369	0.8484848484848485	1245
16	1246	K136Q_I_03.czi	\\hih-fileserver.neurologie.uni-tuebingen.de\HIH\Public\Jorge\Immunofluorescence\Exp. 267\Apotome\72h	40	0.9541097688354643	2.8284271247461903	1.5082262055212348	21.899494936611667	0.9090909090909091	1246
16	1247	K136Q_I_03.czi	\\hih-fileserver.neurologie.uni-tuebingen.de\HIH\Public\Jorge\Immunofluorescence\Exp. 267\Apotome\72h	4	0.09691183900770337	1.0	1.0	2.2071067811865475	0.8	1247
16	1248	K136Q_I_03.czi	\\hih-fileserver.neurologie.uni-tuebingen.de\HIH\Public\Jorge\Immunofluorescence\Exp. 267\Apotome\72h	61	1.0331762261917048	3.605551275463989	1.7391791352174084	28.14213562373095	0.9242424242424242	1248
16	1249	K136Q_I_03.czi	\\hih-fileserver.neurologie.uni-tuebingen.de\HIH\Public\Jorge\Immunofluorescence\Exp. 267\Apotome\72h	118	1.2057737609386552	4.47213595499958	2.126071938837399	42.2842712474619	0.8939393939393939	1249
16	1250	K136Q_I_03.czi	\\hih-fileserver.neurologie.uni-tuebingen.de\HIH\Public\Jorge\Immunofluorescence\Exp. 267\Apotome\72h	115	1.2573909508041108	4.47213595499958	2.056085023618903	42.62741699796952	0.8846153846153846	1250
16	1251	K136Q_I_03.czi	\\hih-fileserver.neurologie.uni-tuebingen.de\HIH\Public\Jorge\Immunofluorescence\Exp. 267\Apotome\72h	33	0.9155657946957619	3.0	1.483757273904777	19.485281374238568	0.9166666666666666	1251
16	1252	K136Q_I_03.czi	\\hih-fileserver.neurologie.uni-tuebingen.de\HIH\Public\Jorge\Immunofluorescence\Exp. 267\Apotome\72h	46	0.9599492445329637	3.1622776601683795	1.6057164515788918	23.556349186104047	0.9583333333333334	1252
16	1253	K136Q_I_03.czi	\\hih-fileserver.neurologie.uni-tuebingen.de\HIH\Public\Jorge\Immunofluorescence\Exp. 267\Apotome\72h	30	0.90640232827532	2.8284271247461903	1.4516592158828183	18.48528137423857	0.9375	1253
16	1254	K136Q_I_03.czi	\\hih-fileserver.neurologie.uni-tuebingen.de\HIH\Public\Jorge\Immunofluorescence\Exp. 267\Apotome\72h	11	0.8215906780822316	1.4142135623730951	1.0753115567951081	10.65685424949238	0.8461538461538461	1254
16	1255	K136Q_I_03.czi	\\hih-fileserver.neurologie.uni-tuebingen.de\HIH\Public\Jorge\Immunofluorescence\Exp. 267\Apotome\72h	96	1.2589029677066728	4.242640687119285	1.9401410337916818	38.970562748477136	0.8807339449541285	1255
16	1256	K136Q_I_03.czi	\\hih-fileserver.neurologie.uni-tuebingen.de\HIH\Public\Jorge\Immunofluorescence\Exp. 267\Apotome\72h	1	0.0	1.0	1.0	0.0	1.0	1256
16	1257	K136Q_I_03.czi	\\hih-fileserver.neurologie.uni-tuebingen.de\HIH\Public\Jorge\Immunofluorescence\Exp. 267\Apotome\72h	64	1.00180020019111	4.123105625617661	1.8175118258080212	28.384776310850235	0.9411764705882353	1257
16	1258	K136Q_I_03.czi	\\hih-fileserver.neurologie.uni-tuebingen.de\HIH\Public\Jorge\Immunofluorescence\Exp. 267\Apotome\72h	7	0.43799638819941455	1.0	1.0	6.207106781186548	0.875	1258
16	1259	K136Q_I_03.czi	\\hih-fileserver.neurologie.uni-tuebingen.de\HIH\Public\Jorge\Immunofluorescence\Exp. 267\Apotome\72h	110	1.4788632205480168	3.605551275463989	1.8441886154144167	45.21320343559643	0.8661417322834646	1259
16	1260	K136Q_I_03.czi	\\hih-fileserver.neurologie.uni-tuebingen.de\HIH\Public\Jorge\Immunofluorescence\Exp. 267\Apotome\72h	32	0.8497521827581124	2.8284271247461903	1.456695986835329	18.48528137423857	0.9696969696969697	1260
16	1261	K136Q_I_03.czi	\\hih-fileserver.neurologie.uni-tuebingen.de\HIH\Public\Jorge\Immunofluorescence\Exp. 267\Apotome\72h	27	0.8009752564494129	2.8284271247461903	1.3994757205179384	16.485281374238568	1.0	1261
16	1262	K136Q_I_03.czi	\\hih-fileserver.neurologie.uni-tuebingen.de\HIH\Public\Jorge\Immunofluorescence\Exp. 267\Apotome\72h	69	0.9679544215870319	4.123105625617661	1.8649412309361175	28.97056274847714	0.9452054794520548	1262
16	1263	K136Q_I_03.czi	\\hih-fileserver.neurologie.uni-tuebingen.de\HIH\Public\Jorge\Immunofluorescence\Exp. 267\Apotome\72h	151	1.40466895149597	5.0	2.2143613254130234	51.62741699796952	0.8531073446327684	1263
16	1264	K136Q_I_03.czi	\\hih-fileserver.neurologie.uni-tuebingen.de\HIH\Public\Jorge\Immunofluorescence\Exp. 267\Apotome\72h	74	1.1109841799614373	4.0	1.842562932117986	32.14213562373095	0.961038961038961	1264
16	1265	K136Q_I_03.czi	\\hih-fileserver.neurologie.uni-tuebingen.de\HIH\Public\Jorge\Immunofluorescence\Exp. 267\Apotome\72h	65	1.4972075947477497	3.0	1.5490389798957178	34.97056274847714	0.8024691358024691	1265
16	1266	K136Q_I_03.czi	\\hih-fileserver.neurologie.uni-tuebingen.de\HIH\Public\Jorge\Immunofluorescence\Exp. 267\Apotome\72h	40	0.8832898383263121	3.1622776601683795	1.5754797481504548	21.071067811865476	0.9523809523809523	1266
16	1267	K136Q_I_03.czi	\\hih-fileserver.neurologie.uni-tuebingen.de\HIH\Public\Jorge\Immunofluorescence\Exp. 267\Apotome\72h	113	1.2161481016319737	4.47213595499958	2.0467831523013813	41.55634918610404	0.9416666666666667	1267
16	1268	K136Q_I_03.czi	\\hih-fileserver.neurologie.uni-tuebingen.de\HIH\Public\Jorge\Immunofluorescence\Exp. 267\Apotome\72h	62	0.9575463095269564	4.0	1.8173502207401424	27.31370849898476	0.9841269841269841	1268
16	1269	K136Q_I_03.czi	\\hih-fileserver.neurologie.uni-tuebingen.de\HIH\Public\Jorge\Immunofluorescence\Exp. 267\Apotome\72h	9	0.6007314423370599	1.4142135623730951	1.0460237291525663	8.242640687119286	0.9	1269
16	1270	K136Q_I_03.czi	\\hih-fileserver.neurologie.uni-tuebingen.de\HIH\Public\Jorge\Immunofluorescence\Exp. 267\Apotome\72h	16	0.796749338020094	2.0	1.1660533905932737	12.65685424949238	0.8888888888888888	1270
16	1271	K136Q_I_03.czi	\\hih-fileserver.neurologie.uni-tuebingen.de\HIH\Public\Jorge\Immunofluorescence\Exp. 267\Apotome\72h	29	1.1132768285241463	2.0	1.1832313275511985	20.14213562373095	0.7435897435897436	1271
16	1272	K136Q_I_03.czi	\\hih-fileserver.neurologie.uni-tuebingen.de\HIH\Public\Jorge\Immunofluorescence\Exp. 267\Apotome\72h	21	0.8607140437051948	2.0	1.2693740118805894	15.071067811865474	0.9130434782608695	1272
16	1273	K136Q_I_03.czi	\\hih-fileserver.neurologie.uni-tuebingen.de\HIH\Public\Jorge\Immunofluorescence\Exp. 267\Apotome\72h	34	0.9855994240638787	2.8284271247461903	1.4559006204736236	20.520815280171306	0.9444444444444444	1273
16	1274	K136Q_I_03.czi	\\hih-fileserver.neurologie.uni-tuebingen.de\HIH\Public\Jorge\Immunofluorescence\Exp. 267\Apotome\72h	27	0.8589101734761474	2.8284271247461903	1.3970870130273467	17.071067811865476	0.9310344827586207	1274
16	1275	K136Q_I_03.czi	\\hih-fileserver.neurologie.uni-tuebingen.de\HIH\Public\Jorge\Immunofluorescence\Exp. 267\Apotome\72h	75	1.2975799154480492	4.0	1.7889578917530586	34.970562748477136	0.8522727272727273	1275
16	1276	K136Q_I_03.czi	\\hih-fileserver.neurologie.uni-tuebingen.de\HIH\Public\Jorge\Immunofluorescence\Exp. 267\Apotome\72h	3	0.309207662451413	1.0	1.0	3.414213562373095	1.0	1276
16	1277	K136Q_I_03.czi	\\hih-fileserver.neurologie.uni-tuebingen.de\HIH\Public\Jorge\Immunofluorescence\Exp. 267\Apotome\72h	77	1.2047051783821288	4.0	1.7639236807967829	34.14213562373095	0.8369565217391305	1277
16	1278	K136Q_I_03.czi	\\hih-fileserver.neurologie.uni-tuebingen.de\HIH\Public\Jorge\Immunofluorescence\Exp. 267\Apotome\72h	4	0.42487609137905596	1.0	1.0	4.621320343559642	1.0	1278
16	1279	K136Q_I_03.czi	\\hih-fileserver.neurologie.uni-tuebingen.de\HIH\Public\Jorge\Immunofluorescence\Exp. 267\Apotome\72h	41	0.8817070691614193	3.1622776601683795	1.5927776849038788	21.31370849898476	0.9318181818181818	1279
16	1280	K136Q_I_03.czi	\\hih-fileserver.neurologie.uni-tuebingen.de\HIH\Public\Jorge\Immunofluorescence\Exp. 267\Apotome\72h	13	0.7177571704566658	2.0	1.1857087355671612	10.82842712474619	0.9285714285714286	1280
16	1281	K136Q_I_03.czi	\\hih-fileserver.neurologie.uni-tuebingen.de\HIH\Public\Jorge\Immunofluorescence\Exp. 267\Apotome\72h	19	1.0587738161477158	1.4142135623730951	1.1308042828546614	15.899494936611665	0.9047619047619048	1281
16	1282	K136Q_I_03.czi	\\hih-fileserver.neurologie.uni-tuebingen.de\HIH\Public\Jorge\Immunofluorescence\Exp. 267\Apotome\72h	11	0.6411587049406146	2.0	1.128564869306645	9.414213562373096	1.0	1282
16	1283	K136Q_I_03.czi	\\hih-fileserver.neurologie.uni-tuebingen.de\HIH\Public\Jorge\Immunofluorescence\Exp. 267\Apotome\72h	18	0.927622987354239	2.23606797749979	1.2162734570551206	14.48528137423857	0.8181818181818182	1283
16	1284	K136Q_I_03.czi	\\hih-fileserver.neurologie.uni-tuebingen.de\HIH\Public\Jorge\Immunofluorescence\Exp. 267\Apotome\72h	29	0.9980266973196703	2.23606797749979	1.3411352492066266	19.071067811865476	0.8787878787878788	1284
16	1285	K136Q_I_03.czi	\\hih-fileserver.neurologie.uni-tuebingen.de\HIH\Public\Jorge\Immunofluorescence\Exp. 267\Apotome\72h	23	0.8746392394263738	2.23606797749979	1.3177015560593595	15.899494936611664	0.9583333333333334	1285
16	1286	K136Q_I_03.czi	\\hih-fileserver.neurologie.uni-tuebingen.de\HIH\Public\Jorge\Immunofluorescence\Exp. 267\Apotome\72h	84	1.147213173120212	4.242640687119285	1.9242382971067225	34.798989873223334	0.9032258064516129	1286
16	1287	K136Q_I_03.czi	\\hih-fileserver.neurologie.uni-tuebingen.de\HIH\Public\Jorge\Immunofluorescence\Exp. 267\Apotome\72h	32	0.8497521827581119	2.8284271247461903	1.49351303636262	18.485281374238568	0.9696969696969697	1287
16	1288	K136Q_I_03.czi	\\hih-fileserver.neurologie.uni-tuebingen.de\HIH\Public\Jorge\Immunofluorescence\Exp. 267\Apotome\72h	1	0.0	1.0	1.0	0.0	1.0	1288
16	1289	K136Q_I_03.czi	\\hih-fileserver.neurologie.uni-tuebingen.de\HIH\Public\Jorge\Immunofluorescence\Exp. 267\Apotome\72h	5	0.43153209248335733	1.0	1.0	5.207106781186548	1.0	1289
16	1290	K136Q_I_03.czi	\\hih-fileserver.neurologie.uni-tuebingen.de\HIH\Public\Jorge\Immunofluorescence\Exp. 267\Apotome\72h	42	0.9086759703194894	3.1622776601683795	1.5869905605044323	21.899494936611664	0.9333333333333333	1290
16	1291	K136Q_I_03.czi	\\hih-fileserver.neurologie.uni-tuebingen.de\HIH\Public\Jorge\Immunofluorescence\Exp. 267\Apotome\72h	6	0.477464829275686	1.0	1.0	6.0	1.0	1291
16	1292	K136Q_I_03.czi	\\hih-fileserver.neurologie.uni-tuebingen.de\HIH\Public\Jorge\Immunofluorescence\Exp. 267\Apotome\72h	5	0.43153209248335733	1.0	1.0	5.207106781186548	1.0	1292
16	1293	K136Q_I_03.czi	\\hih-fileserver.neurologie.uni-tuebingen.de\HIH\Public\Jorge\Immunofluorescence\Exp. 267\Apotome\72h	29	0.9132034562235314	2.23606797749979	1.3694750566247884	18.242640687119284	0.9354838709677419	1293
16	1294	K136Q_I_03.czi	\\hih-fileserver.neurologie.uni-tuebingen.de\HIH\Public\Jorge\Immunofluorescence\Exp. 267\Apotome\72h	2	0.0	1.0	1.0	0.0	1.0	1294
16	1295	K136Q_I_03.czi	\\hih-fileserver.neurologie.uni-tuebingen.de\HIH\Public\Jorge\Immunofluorescence\Exp. 267\Apotome\72h	16	0.796749338020094	2.0	1.1660533905932737	12.65685424949238	0.8421052631578947	1295
16	1296	K136Q_I_03.czi	\\hih-fileserver.neurologie.uni-tuebingen.de\HIH\Public\Jorge\Immunofluorescence\Exp. 267\Apotome\72h	36	1.0601219653727378	2.8284271247461903	1.407560943648806	21.899494936611664	0.9	1296
16	1297	K136Q_I_03.czi	\\hih-fileserver.neurologie.uni-tuebingen.de\HIH\Public\Jorge\Immunofluorescence\Exp. 267\Apotome\72h	35	0.9768629217203455	2.8284271247461903	1.488370864095703	20.72792206135786	0.9459459459459459	1297
16	1298	K136Q_I_03.czi	\\hih-fileserver.neurologie.uni-tuebingen.de\HIH\Public\Jorge\Immunofluorescence\Exp. 267\Apotome\72h	127	1.294690225466871	5.0	2.137060769229574	45.4558441227157	0.8943661971830986	1298
16	1299	K136Q_I_03.czi	\\hih-fileserver.neurologie.uni-tuebingen.de\HIH\Public\Jorge\Immunofluorescence\Exp. 267\Apotome\72h	21	0.9086759703194894	2.23606797749979	1.2527207518745367	15.48528137423857	0.875	1299
16	1300	K136Q_I_03.czi	\\hih-fileserver.neurologie.uni-tuebingen.de\HIH\Public\Jorge\Immunofluorescence\Exp. 267\Apotome\72h	92	1.260727242164215	4.123105625617661	1.9078539585603902	38.17766952966369	0.9108910891089109	1300
16	1301	K136Q_I_03.czi	\\hih-fileserver.neurologie.uni-tuebingen.de\HIH\Public\Jorge\Immunofluorescence\Exp. 267\Apotome\72h	39	1.0159422915486487	3.1622776601683795	1.4739680300358533	22.31370849898476	0.8863636363636364	1301
16	1302	K136Q_I_03.czi	\\hih-fileserver.neurologie.uni-tuebingen.de\HIH\Public\Jorge\Immunofluorescence\Exp. 267\Apotome\72h	49	1.0126298279988597	3.1622776601683795	1.6399813258820324	24.97056274847714	0.9074074074074074	1302
16	1303	K136Q_I_03.czi	\\hih-fileserver.neurologie.uni-tuebingen.de\HIH\Public\Jorge\Immunofluorescence\Exp. 267\Apotome\72h	40	1.049719861792874	2.8284271247461903	1.5098385830773844	22.970562748477143	0.8888888888888888	1303
16	1304	K136Q_I_03.czi	\\hih-fileserver.neurologie.uni-tuebingen.de\HIH\Public\Jorge\Immunofluorescence\Exp. 267\Apotome\72h	97	1.1152340889508408	5.0	2.0791865384400525	36.87005768508881	0.9238095238095239	1304
16	1305	K136Q_I_03.czi	\\hih-fileserver.neurologie.uni-tuebingen.de\HIH\Public\Jorge\Immunofluorescence\Exp. 267\Apotome\72h	358	1.5857299259432684	7.615773105863909	3.019549530452291	84.46194077712559	0.8647342995169082	1305
16	1306	K136Q_I_03.czi	\\hih-fileserver.neurologie.uni-tuebingen.de\HIH\Public\Jorge\Immunofluorescence\Exp. 267\Apotome\72h	62	1.1661287043747803	3.1622776601683795	1.6701052543254569	30.14213562373095	0.9117647058823529	1306
16	1307	K136Q_I_03.czi	\\hih-fileserver.neurologie.uni-tuebingen.de\HIH\Public\Jorge\Immunofluorescence\Exp. 267\Apotome\72h	64	1.1041122979078901	3.605551275463989	1.753233538143455	29.79898987322333	0.927536231884058	1307
16	1308	K136Q_I_03.czi	\\hih-fileserver.neurologie.uni-tuebingen.de\HIH\Public\Jorge\Immunofluorescence\Exp. 267\Apotome\72h	77	1.2097256532415654	3.605551275463989	1.7858270640077032	34.21320343559643	0.8555555555555555	1308
16	1309	K136Q_I_03.czi	\\hih-fileserver.neurologie.uni-tuebingen.de\HIH\Public\Jorge\Immunofluorescence\Exp. 267\Apotome\72h	84	1.1089151821381016	4.242640687119285	1.9640253413123108	34.21320343559643	0.9230769230769231	1309
16	1310	K136Q_I_03.czi	\\hih-fileserver.neurologie.uni-tuebingen.de\HIH\Public\Jorge\Immunofluorescence\Exp. 267\Apotome\72h	46	1.1822639064460692	3.1622776601683795	1.5248175526280578	26.14213562373095	0.8518518518518519	1310
16	1311	K136Q_I_03.czi	\\hih-fileserver.neurologie.uni-tuebingen.de\HIH\Public\Jorge\Immunofluorescence\Exp. 267\Apotome\72h	60	1.1396734086737361	3.1622776601683795	1.6617038453121202	29.31370849898476	0.8695652173913043	1311
16	1312	K136Q_I_03.czi	\\hih-fileserver.neurologie.uni-tuebingen.de\HIH\Public\Jorge\Immunofluorescence\Exp. 267\Apotome\72h	71	1.1161056160675298	4.0	1.7962943670911429	31.556349186104047	0.9342105263157895	1312
