# Supplementary material for: Sirtuin-1 sensitive lysine-136 acetylation drives phase separation and pathological aggregation of TDP-43
Source: Nat Commun. 2022 Mar 9;13:1223. doi: 10.1038/s41467-022-28822-7 (PMC8907366; doi:10.1038/s41467-022-28822-7)
Supplement: Supplementary file 7 — Source Data [file 41467_2022_28822_MOESM7_ESM.zip › Figure 5E data/Measures 1/K136Q_03_72h_Measures/Object relationships.csv]

Module	Module Number	Relationship	First Object Name	First Image Number	First Object Number	Second Object Name	Second Image Number	Second Object Number
RelateObjects	13	Parent	Nuclei	16	1	EditedAggregates	16	1
RelateObjects	13	Parent	Nuclei	16	1	EditedAggregates	16	2
RelateObjects	13	Parent	Nuclei	16	1	EditedAggregates	16	3
RelateObjects	13	Parent	Nuclei	16	1	EditedAggregates	16	4
RelateObjects	13	Parent	Nuclei	16	1	EditedAggregates	16	5
RelateObjects	13	Parent	Nuclei	16	1	EditedAggregates	16	6
RelateObjects	13	Parent	Nuclei	16	1	EditedAggregates	16	7
RelateObjects	13	Parent	Nuclei	16	1	EditedAggregates	16	8
RelateObjects	13	Parent	Nuclei	16	1	EditedAggregates	16	9
RelateObjects	13	Parent	Nuclei	16	1	EditedAggregates	16	10
RelateObjects	13	Parent	Nuclei	16	1	EditedAggregates	16	11
RelateObjects	13	Parent	Nuclei	16	1	EditedAggregates	16	12
RelateObjects	13	Parent	Nuclei	16	1	EditedAggregates	16	13
RelateObjects	13	Parent	Nuclei	16	1	EditedAggregates	16	14
RelateObjects	13	Parent	Nuclei	16	1	EditedAggregates	16	15
RelateObjects	13	Parent	Nuclei	16	2	EditedAggregates	16	16
RelateObjects	13	Parent	Nuclei	16	2	EditedAggregates	16	17
RelateObjects	13	Parent	Nuclei	16	2	EditedAggregates	16	18
RelateObjects	13	Parent	Nuclei	16	2	EditedAggregates	16	19
RelateObjects	13	Parent	Nuclei	16	2	EditedAggregates	16	20
RelateObjects	13	Parent	Nuclei	16	2	EditedAggregates	16	21
RelateObjects	13	Parent	Nuclei	16	2	EditedAggregates	16	22
RelateObjects	13	Parent	Nuclei	16	2	EditedAggregates	16	23
RelateObjects	13	Parent	Nuclei	16	2	EditedAggregates	16	24
RelateObjects	13	Parent	Nuclei	16	2	EditedAggregates	16	25
RelateObjects	13	Parent	Nuclei	16	2	EditedAggregates	16	26
RelateObjects	13	Parent	Nuclei	16	2	EditedAggregates	16	27
RelateObjects	13	Parent	Nuclei	16	2	EditedAggregates	16	28
RelateObjects	13	Parent	Nuclei	16	2	EditedAggregates	16	29
RelateObjects	13	Parent	Nuclei	16	2	EditedAggregates	16	30
RelateObjects	13	Parent	Nuclei	16	2	EditedAggregates	16	31
RelateObjects	13	Parent	Nuclei	16	2	EditedAggregates	16	32
RelateObjects	13	Parent	Nuclei	16	2	EditedAggregates	16	33
RelateObjects	13	Parent	Nuclei	16	3	EditedAggregates	16	34
RelateObjects	13	Parent	Nuclei	16	3	EditedAggregates	16	35
RelateObjects	13	Parent	Nuclei	16	3	EditedAggregates	16	36
RelateObjects	13	Parent	Nuclei	16	3	EditedAggregates	16	37
RelateObjects	13	Parent	Nuclei	16	4	EditedAggregates	16	38
RelateObjects	13	Parent	Nuclei	16	3	EditedAggregates	16	39
RelateObjects	13	Parent	Nuclei	16	3	EditedAggregates	16	40
RelateObjects	13	Parent	Nuclei	16	3	EditedAggregates	16	41
RelateObjects	13	Parent	Nuclei	16	4	EditedAggregates	16	42
RelateObjects	13	Parent	Nuclei	16	3	EditedAggregates	16	43
RelateObjects	13	Parent	Nuclei	16	3	EditedAggregates	16	44
RelateObjects	13	Parent	Nuclei	16	3	EditedAggregates	16	45
RelateObjects	13	Parent	Nuclei	16	3	EditedAggregates	16	46
RelateObjects	13	Parent	Nuclei	16	3	EditedAggregates	16	47
RelateObjects	13	Parent	Nuclei	16	4	EditedAggregates	16	48
RelateObjects	13	Parent	Nuclei	16	4	EditedAggregates	16	49
RelateObjects	13	Parent	Nuclei	16	3	EditedAggregates	16	50
RelateObjects	13	Parent	Nuclei	16	4	EditedAggregates	16	51
RelateObjects	13	Parent	Nuclei	16	3	EditedAggregates	16	52
RelateObjects	13	Parent	Nuclei	16	4	EditedAggregates	16	53
RelateObjects	13	Parent	Nuclei	16	3	EditedAggregates	16	54
RelateObjects	13	Parent	Nuclei	16	4	EditedAggregates	16	55
RelateObjects	13	Parent	Nuclei	16	3	EditedAggregates	16	56
RelateObjects	13	Parent	Nuclei	16	4	EditedAggregates	16	57
RelateObjects	13	Parent	Nuclei	16	3	EditedAggregates	16	58
RelateObjects	13	Parent	Nuclei	16	4	EditedAggregates	16	59
RelateObjects	13	Parent	Nuclei	16	4	EditedAggregates	16	60
RelateObjects	13	Parent	Nuclei	16	3	EditedAggregates	16	61
RelateObjects	13	Parent	Nuclei	16	3	EditedAggregates	16	62
RelateObjects	13	Parent	Nuclei	16	3	EditedAggregates	16	63
RelateObjects	13	Parent	Nuclei	16	3	EditedAggregates	16	64
RelateObjects	13	Parent	Nuclei	16	3	EditedAggregates	16	65
RelateObjects	13	Parent	Nuclei	16	3	EditedAggregates	16	66
RelateObjects	13	Parent	Nuclei	16	4	EditedAggregates	16	67
RelateObjects	13	Parent	Nuclei	16	4	EditedAggregates	16	68
RelateObjects	13	Parent	Nuclei	16	4	EditedAggregates	16	69
RelateObjects	13	Parent	Nuclei	16	3	EditedAggregates	16	70
RelateObjects	13	Parent	Nuclei	16	4	EditedAggregates	16	71
RelateObjects	13	Parent	Nuclei	16	3	EditedAggregates	16	72
RelateObjects	13	Parent	Nuclei	16	4	EditedAggregates	16	73
RelateObjects	13	Parent	Nuclei	16	4	EditedAggregates	16	74
RelateObjects	13	Parent	Nuclei	16	4	EditedAggregates	16	75
RelateObjects	13	Parent	Nuclei	16	3	EditedAggregates	16	76
RelateObjects	13	Parent	Nuclei	16	3	EditedAggregates	16	77
RelateObjects	13	Parent	Nuclei	16	4	EditedAggregates	16	78
RelateObjects	13	Parent	Nuclei	16	3	EditedAggregates	16	79
RelateObjects	13	Parent	Nuclei	16	4	EditedAggregates	16	80
RelateObjects	13	Parent	Nuclei	16	4	EditedAggregates	16	81
RelateObjects	13	Parent	Nuclei	16	4	EditedAggregates	16	82
RelateObjects	13	Parent	Nuclei	16	4	EditedAggregates	16	83
RelateObjects	13	Parent	Nuclei	16	4	EditedAggregates	16	84
RelateObjects	13	Parent	Nuclei	16	3	EditedAggregates	16	85
RelateObjects	13	Parent	Nuclei	16	4	EditedAggregates	16	86
RelateObjects	13	Parent	Nuclei	16	4	EditedAggregates	16	87
RelateObjects	13	Parent	Nuclei	16	3	EditedAggregates	16	88
RelateObjects	13	Parent	Nuclei	16	3	EditedAggregates	16	89
RelateObjects	13	Parent	Nuclei	16	3	EditedAggregates	16	90
RelateObjects	13	Parent	Nuclei	16	3	EditedAggregates	16	91
RelateObjects	13	Parent	Nuclei	16	4	EditedAggregates	16	92
RelateObjects	13	Parent	Nuclei	16	4	EditedAggregates	16	93
RelateObjects	13	Parent	Nuclei	16	3	EditedAggregates	16	94
RelateObjects	13	Parent	Nuclei	16	4	EditedAggregates	16	95
RelateObjects	13	Parent	Nuclei	16	4	EditedAggregates	16	96
RelateObjects	13	Parent	Nuclei	16	4	EditedAggregates	16	97
RelateObjects	13	Parent	Nuclei	16	4	EditedAggregates	16	98
RelateObjects	13	Parent	Nuclei	16	3	EditedAggregates	16	99
RelateObjects	13	Parent	Nuclei	16	4	EditedAggregates	16	100
RelateObjects	13	Parent	Nuclei	16	4	EditedAggregates	16	101
RelateObjects	13	Parent	Nuclei	16	6	EditedAggregates	16	102
RelateObjects	13	Parent	Nuclei	16	3	EditedAggregates	16	103
RelateObjects	13	Parent	Nuclei	16	4	EditedAggregates	16	104
RelateObjects	13	Parent	Nuclei	16	6	EditedAggregates	16	105
RelateObjects	13	Parent	Nuclei	16	4	EditedAggregates	16	106
RelateObjects	13	Parent	Nuclei	16	4	EditedAggregates	16	107
RelateObjects	13	Parent	Nuclei	16	3	EditedAggregates	16	108
RelateObjects	13	Parent	Nuclei	16	4	EditedAggregates	16	109
RelateObjects	13	Parent	Nuclei	16	4	EditedAggregates	16	110
RelateObjects	13	Parent	Nuclei	16	4	EditedAggregates	16	111
RelateObjects	13	Parent	Nuclei	16	3	EditedAggregates	16	112
RelateObjects	13	Parent	Nuclei	16	4	EditedAggregates	16	113
RelateObjects	13	Parent	Nuclei	16	4	EditedAggregates	16	114
RelateObjects	13	Parent	Nuclei	16	4	EditedAggregates	16	115
RelateObjects	13	Parent	Nuclei	16	3	EditedAggregates	16	116
RelateObjects	13	Parent	Nuclei	16	3	EditedAggregates	16	117
RelateObjects	13	Parent	Nuclei	16	3	EditedAggregates	16	118
RelateObjects	13	Parent	Nuclei	16	6	EditedAggregates	16	119
RelateObjects	13	Parent	Nuclei	16	6	EditedAggregates	16	120
RelateObjects	13	Parent	Nuclei	16	4	EditedAggregates	16	121
RelateObjects	13	Parent	Nuclei	16	4	EditedAggregates	16	122
RelateObjects	13	Parent	Nuclei	16	4	EditedAggregates	16	123
RelateObjects	13	Parent	Nuclei	16	6	EditedAggregates	16	124
RelateObjects	13	Parent	Nuclei	16	3	EditedAggregates	16	125
RelateObjects	13	Parent	Nuclei	16	4	EditedAggregates	16	126
RelateObjects	13	Parent	Nuclei	16	4	EditedAggregates	16	127
RelateObjects	13	Parent	Nuclei	16	6	EditedAggregates	16	128
RelateObjects	13	Parent	Nuclei	16	3	EditedAggregates	16	129
RelateObjects	13	Parent	Nuclei	16	4	EditedAggregates	16	130
RelateObjects	13	Parent	Nuclei	16	8	EditedAggregates	16	131
RelateObjects	13	Parent	Nuclei	16	4	EditedAggregates	16	132
RelateObjects	13	Parent	Nuclei	16	4	EditedAggregates	16	133
RelateObjects	13	Parent	Nuclei	16	3	EditedAggregates	16	134
RelateObjects	13	Parent	Nuclei	16	6	EditedAggregates	16	135
RelateObjects	13	Parent	Nuclei	16	4	EditedAggregates	16	136
RelateObjects	13	Parent	Nuclei	16	4	EditedAggregates	16	137
RelateObjects	13	Parent	Nuclei	16	4	EditedAggregates	16	138
RelateObjects	13	Parent	Nuclei	16	4	EditedAggregates	16	139
RelateObjects	13	Parent	Nuclei	16	4	EditedAggregates	16	140
RelateObjects	13	Parent	Nuclei	16	6	EditedAggregates	16	141
RelateObjects	13	Parent	Nuclei	16	3	EditedAggregates	16	142
RelateObjects	13	Parent	Nuclei	16	4	EditedAggregates	16	143
RelateObjects	13	Parent	Nuclei	16	6	EditedAggregates	16	144
RelateObjects	13	Parent	Nuclei	16	3	EditedAggregates	16	145
RelateObjects	13	Parent	Nuclei	16	4	EditedAggregates	16	146
RelateObjects	13	Parent	Nuclei	16	4	EditedAggregates	16	147
RelateObjects	13	Parent	Nuclei	16	4	EditedAggregates	16	148
RelateObjects	13	Parent	Nuclei	16	8	EditedAggregates	16	149
RelateObjects	13	Parent	Nuclei	16	4	EditedAggregates	16	150
RelateObjects	13	Parent	Nuclei	16	6	EditedAggregates	16	151
RelateObjects	13	Parent	Nuclei	16	6	EditedAggregates	16	152
RelateObjects	13	Parent	Nuclei	16	6	EditedAggregates	16	153
RelateObjects	13	Parent	Nuclei	16	8	EditedAggregates	16	154
RelateObjects	13	Parent	Nuclei	16	6	EditedAggregates	16	155
RelateObjects	13	Parent	Nuclei	16	6	EditedAggregates	16	156
RelateObjects	13	Parent	Nuclei	16	6	EditedAggregates	16	157
RelateObjects	13	Parent	Nuclei	16	6	EditedAggregates	16	158
RelateObjects	13	Parent	Nuclei	16	6	EditedAggregates	16	159
RelateObjects	13	Parent	Nuclei	16	8	EditedAggregates	16	160
RelateObjects	13	Parent	Nuclei	16	6	EditedAggregates	16	161
RelateObjects	13	Parent	Nuclei	16	6	EditedAggregates	16	162
RelateObjects	13	Parent	Nuclei	16	6	EditedAggregates	16	163
RelateObjects	13	Parent	Nuclei	16	8	EditedAggregates	16	164
RelateObjects	13	Parent	Nuclei	16	6	EditedAggregates	16	165
RelateObjects	13	Parent	Nuclei	16	6	EditedAggregates	16	166
RelateObjects	13	Parent	Nuclei	16	8	EditedAggregates	16	167
RelateObjects	13	Parent	Nuclei	16	10	EditedAggregates	16	168
RelateObjects	13	Parent	Nuclei	16	8	EditedAggregates	16	169
RelateObjects	13	Parent	Nuclei	16	8	EditedAggregates	16	170
RelateObjects	13	Parent	Nuclei	16	8	EditedAggregates	16	171
RelateObjects	13	Parent	Nuclei	16	9	EditedAggregates	16	172
RelateObjects	13	Parent	Nuclei	16	8	EditedAggregates	16	173
RelateObjects	13	Parent	Nuclei	16	9	EditedAggregates	16	174
RelateObjects	13	Parent	Nuclei	16	10	EditedAggregates	16	175
RelateObjects	13	Parent	Nuclei	16	10	EditedAggregates	16	176
RelateObjects	13	Parent	Nuclei	16	8	EditedAggregates	16	177
RelateObjects	13	Parent	Nuclei	16	8	EditedAggregates	16	178
RelateObjects	13	Parent	Nuclei	16	10	EditedAggregates	16	179
RelateObjects	13	Parent	Nuclei	16	10	EditedAggregates	16	180
RelateObjects	13	Parent	Nuclei	16	10	EditedAggregates	16	181
RelateObjects	13	Parent	Nuclei	16	9	EditedAggregates	16	182
RelateObjects	13	Parent	Nuclei	16	9	EditedAggregates	16	183
RelateObjects	13	Parent	Nuclei	16	9	EditedAggregates	16	184
RelateObjects	13	Parent	Nuclei	16	8	EditedAggregates	16	185
RelateObjects	13	Parent	Nuclei	16	10	EditedAggregates	16	186
RelateObjects	13	Parent	Nuclei	16	10	EditedAggregates	16	187
RelateObjects	13	Parent	Nuclei	16	10	EditedAggregates	16	188
RelateObjects	13	Parent	Nuclei	16	10	EditedAggregates	16	189
RelateObjects	13	Parent	Nuclei	16	10	EditedAggregates	16	190
RelateObjects	13	Parent	Nuclei	16	9	EditedAggregates	16	191
RelateObjects	13	Parent	Nuclei	16	9	EditedAggregates	16	192
RelateObjects	13	Parent	Nuclei	16	10	EditedAggregates	16	193
RelateObjects	13	Parent	Nuclei	16	9	EditedAggregates	16	194
RelateObjects	13	Parent	Nuclei	16	9	EditedAggregates	16	195
RelateObjects	13	Parent	Nuclei	16	10	EditedAggregates	16	196
RelateObjects	13	Parent	Nuclei	16	9	EditedAggregates	16	197
RelateObjects	13	Parent	Nuclei	16	10	EditedAggregates	16	198
RelateObjects	13	Parent	Nuclei	16	10	EditedAggregates	16	199
RelateObjects	13	Parent	Nuclei	16	9	EditedAggregates	16	200
RelateObjects	13	Parent	Nuclei	16	10	EditedAggregates	16	201
RelateObjects	13	Parent	Nuclei	16	9	EditedAggregates	16	202
RelateObjects	13	Parent	Nuclei	16	9	EditedAggregates	16	203
RelateObjects	13	Parent	Nuclei	16	10	EditedAggregates	16	204
RelateObjects	13	Parent	Nuclei	16	12	EditedAggregates	16	205
RelateObjects	13	Parent	Nuclei	16	9	EditedAggregates	16	206
RelateObjects	13	Parent	Nuclei	16	12	EditedAggregates	16	207
RelateObjects	13	Parent	Nuclei	16	9	EditedAggregates	16	208
RelateObjects	13	Parent	Nuclei	16	12	EditedAggregates	16	209
RelateObjects	13	Parent	Nuclei	16	12	EditedAggregates	16	210
RelateObjects	13	Parent	Nuclei	16	9	EditedAggregates	16	211
RelateObjects	13	Parent	Nuclei	16	12	EditedAggregates	16	212
RelateObjects	13	Parent	Nuclei	16	12	EditedAggregates	16	213
RelateObjects	13	Parent	Nuclei	16	12	EditedAggregates	16	214
RelateObjects	13	Parent	Nuclei	16	10	EditedAggregates	16	215
RelateObjects	13	Parent	Nuclei	16	10	EditedAggregates	16	216
RelateObjects	13	Parent	Nuclei	16	9	EditedAggregates	16	217
RelateObjects	13	Parent	Nuclei	16	10	EditedAggregates	16	218
RelateObjects	13	Parent	Nuclei	16	9	EditedAggregates	16	219
RelateObjects	13	Parent	Nuclei	16	12	EditedAggregates	16	220
RelateObjects	13	Parent	Nuclei	16	12	EditedAggregates	16	221
RelateObjects	13	Parent	Nuclei	16	12	EditedAggregates	16	222
RelateObjects	13	Parent	Nuclei	16	10	EditedAggregates	16	223
RelateObjects	13	Parent	Nuclei	16	12	EditedAggregates	16	224
RelateObjects	13	Parent	Nuclei	16	12	EditedAggregates	16	225
RelateObjects	13	Parent	Nuclei	16	12	EditedAggregates	16	226
RelateObjects	13	Parent	Nuclei	16	9	EditedAggregates	16	227
RelateObjects	13	Parent	Nuclei	16	12	EditedAggregates	16	228
RelateObjects	13	Parent	Nuclei	16	12	EditedAggregates	16	229
RelateObjects	13	Parent	Nuclei	16	12	EditedAggregates	16	230
RelateObjects	13	Parent	Nuclei	16	12	EditedAggregates	16	231
RelateObjects	13	Parent	Nuclei	16	12	EditedAggregates	16	232
RelateObjects	13	Parent	Nuclei	16	10	EditedAggregates	16	233
RelateObjects	13	Parent	Nuclei	16	9	EditedAggregates	16	234
RelateObjects	13	Parent	Nuclei	16	9	EditedAggregates	16	235
RelateObjects	13	Parent	Nuclei	16	12	EditedAggregates	16	236
RelateObjects	13	Parent	Nuclei	16	12	EditedAggregates	16	237
RelateObjects	13	Parent	Nuclei	16	9	EditedAggregates	16	238
RelateObjects	13	Parent	Nuclei	16	9	EditedAggregates	16	239
RelateObjects	13	Parent	Nuclei	16	10	EditedAggregates	16	240
RelateObjects	13	Parent	Nuclei	16	10	EditedAggregates	16	241
RelateObjects	13	Parent	Nuclei	16	9	EditedAggregates	16	242
RelateObjects	13	Parent	Nuclei	16	10	EditedAggregates	16	243
RelateObjects	13	Parent	Nuclei	16	12	EditedAggregates	16	244
RelateObjects	13	Parent	Nuclei	16	10	EditedAggregates	16	245
RelateObjects	13	Parent	Nuclei	16	12	EditedAggregates	16	246
RelateObjects	13	Parent	Nuclei	16	12	EditedAggregates	16	247
RelateObjects	13	Parent	Nuclei	16	12	EditedAggregates	16	248
RelateObjects	13	Parent	Nuclei	16	10	EditedAggregates	16	249
RelateObjects	13	Parent	Nuclei	16	10	EditedAggregates	16	250
RelateObjects	13	Parent	Nuclei	16	10	EditedAggregates	16	251
RelateObjects	13	Parent	Nuclei	16	12	EditedAggregates	16	252
RelateObjects	13	Parent	Nuclei	16	12	EditedAggregates	16	253
RelateObjects	13	Parent	Nuclei	16	12	EditedAggregates	16	254
RelateObjects	13	Parent	Nuclei	16	12	EditedAggregates	16	255
RelateObjects	13	Parent	Nuclei	16	12	EditedAggregates	16	256
RelateObjects	13	Parent	Nuclei	16	12	EditedAggregates	16	257
RelateObjects	13	Parent	Nuclei	16	13	EditedAggregates	16	258
RelateObjects	13	Parent	Nuclei	16	12	EditedAggregates	16	259
RelateObjects	13	Parent	Nuclei	16	13	EditedAggregates	16	260
RelateObjects	13	Parent	Nuclei	16	13	EditedAggregates	16	261
RelateObjects	13	Parent	Nuclei	16	12	EditedAggregates	16	262
RelateObjects	13	Parent	Nuclei	16	13	EditedAggregates	16	263
RelateObjects	13	Parent	Nuclei	16	10	EditedAggregates	16	264
RelateObjects	13	Parent	Nuclei	16	13	EditedAggregates	16	265
RelateObjects	13	Parent	Nuclei	16	10	EditedAggregates	16	266
RelateObjects	13	Parent	Nuclei	16	12	EditedAggregates	16	267
RelateObjects	13	Parent	Nuclei	16	12	EditedAggregates	16	268
RelateObjects	13	Parent	Nuclei	16	13	EditedAggregates	16	269
RelateObjects	13	Parent	Nuclei	16	13	EditedAggregates	16	270
RelateObjects	13	Parent	Nuclei	16	13	EditedAggregates	16	271
RelateObjects	13	Parent	Nuclei	16	13	EditedAggregates	16	272
RelateObjects	13	Parent	Nuclei	16	12	EditedAggregates	16	273
RelateObjects	13	Parent	Nuclei	16	12	EditedAggregates	16	274
RelateObjects	13	Parent	Nuclei	16	12	EditedAggregates	16	275
RelateObjects	13	Parent	Nuclei	16	12	EditedAggregates	16	276
RelateObjects	13	Parent	Nuclei	16	13	EditedAggregates	16	277
RelateObjects	13	Parent	Nuclei	16	12	EditedAggregates	16	278
RelateObjects	13	Parent	Nuclei	16	12	EditedAggregates	16	279
RelateObjects	13	Parent	Nuclei	16	13	EditedAggregates	16	280
RelateObjects	13	Parent	Nuclei	16	13	EditedAggregates	16	281
RelateObjects	13	Parent	Nuclei	16	13	EditedAggregates	16	282
RelateObjects	13	Parent	Nuclei	16	13	EditedAggregates	16	283
RelateObjects	13	Parent	Nuclei	16	12	EditedAggregates	16	284
RelateObjects	13	Parent	Nuclei	16	12	EditedAggregates	16	285
RelateObjects	13	Parent	Nuclei	16	13	EditedAggregates	16	286
RelateObjects	13	Parent	Nuclei	16	13	EditedAggregates	16	287
RelateObjects	13	Parent	Nuclei	16	13	EditedAggregates	16	288
RelateObjects	13	Parent	Nuclei	16	13	EditedAggregates	16	289
RelateObjects	13	Parent	Nuclei	16	13	EditedAggregates	16	290
RelateObjects	13	Parent	Nuclei	16	13	EditedAggregates	16	291
RelateObjects	13	Parent	Nuclei	16	13	EditedAggregates	16	292
RelateObjects	13	Parent	Nuclei	16	13	EditedAggregates	16	293
RelateObjects	13	Parent	Nuclei	16	12	EditedAggregates	16	294
RelateObjects	13	Parent	Nuclei	16	12	EditedAggregates	16	295
RelateObjects	13	Parent	Nuclei	16	13	EditedAggregates	16	296
RelateObjects	13	Parent	Nuclei	16	12	EditedAggregates	16	297
RelateObjects	13	Parent	Nuclei	16	13	EditedAggregates	16	298
RelateObjects	13	Parent	Nuclei	16	13	EditedAggregates	16	299
RelateObjects	13	Parent	Nuclei	16	12	EditedAggregates	16	300
RelateObjects	13	Parent	Nuclei	16	12	EditedAggregates	16	301
RelateObjects	13	Parent	Nuclei	16	13	EditedAggregates	16	302
RelateObjects	13	Parent	Nuclei	16	12	EditedAggregates	16	303
RelateObjects	13	Parent	Nuclei	16	12	EditedAggregates	16	304
RelateObjects	13	Parent	Nuclei	16	13	EditedAggregates	16	305
RelateObjects	13	Parent	Nuclei	16	13	EditedAggregates	16	306
RelateObjects	13	Parent	Nuclei	16	13	EditedAggregates	16	307
RelateObjects	13	Parent	Nuclei	16	12	EditedAggregates	16	308
RelateObjects	13	Parent	Nuclei	16	13	EditedAggregates	16	309
RelateObjects	13	Parent	Nuclei	16	12	EditedAggregates	16	310
RelateObjects	13	Parent	Nuclei	16	13	EditedAggregates	16	311
RelateObjects	13	Parent	Nuclei	16	13	EditedAggregates	16	312
RelateObjects	13	Parent	Nuclei	16	13	EditedAggregates	16	313
RelateObjects	13	Parent	Nuclei	16	13	EditedAggregates	16	314
RelateObjects	13	Parent	Nuclei	16	12	EditedAggregates	16	315
RelateObjects	13	Parent	Nuclei	16	13	EditedAggregates	16	316
RelateObjects	13	Parent	Nuclei	16	12	EditedAggregates	16	317
RelateObjects	13	Parent	Nuclei	16	13	EditedAggregates	16	318
RelateObjects	13	Parent	Nuclei	16	13	EditedAggregates	16	319
RelateObjects	13	Parent	Nuclei	16	13	EditedAggregates	16	320
RelateObjects	13	Parent	Nuclei	16	13	EditedAggregates	16	321
RelateObjects	13	Parent	Nuclei	16	13	EditedAggregates	16	322
RelateObjects	13	Parent	Nuclei	16	12	EditedAggregates	16	323
RelateObjects	13	Parent	Nuclei	16	13	EditedAggregates	16	324
RelateObjects	13	Parent	Nuclei	16	12	EditedAggregates	16	325
RelateObjects	13	Parent	Nuclei	16	12	EditedAggregates	16	326
RelateObjects	13	Parent	Nuclei	16	12	EditedAggregates	16	327
RelateObjects	13	Parent	Nuclei	16	12	EditedAggregates	16	328
RelateObjects	13	Parent	Nuclei	16	13	EditedAggregates	16	329
RelateObjects	13	Parent	Nuclei	16	12	EditedAggregates	16	330
RelateObjects	13	Parent	Nuclei	16	12	EditedAggregates	16	331
RelateObjects	13	Parent	Nuclei	16	13	EditedAggregates	16	332
RelateObjects	13	Parent	Nuclei	16	13	EditedAggregates	16	333
RelateObjects	13	Parent	Nuclei	16	12	EditedAggregates	16	334
RelateObjects	13	Parent	Nuclei	16	13	EditedAggregates	16	335
RelateObjects	13	Parent	Nuclei	16	12	EditedAggregates	16	336
RelateObjects	13	Parent	Nuclei	16	13	EditedAggregates	16	337
RelateObjects	13	Parent	Nuclei	16	12	EditedAggregates	16	338
RelateObjects	13	Parent	Nuclei	16	13	EditedAggregates	16	339
RelateObjects	13	Parent	Nuclei	16	13	EditedAggregates	16	340
RelateObjects	13	Parent	Nuclei	16	12	EditedAggregates	16	341
RelateObjects	13	Parent	Nuclei	16	12	EditedAggregates	16	342
RelateObjects	13	Parent	Nuclei	16	13	EditedAggregates	16	343
RelateObjects	13	Parent	Nuclei	16	13	EditedAggregates	16	344
RelateObjects	13	Parent	Nuclei	16	12	EditedAggregates	16	345
RelateObjects	13	Parent	Nuclei	16	12	EditedAggregates	16	346
RelateObjects	13	Parent	Nuclei	16	12	EditedAggregates	16	347
RelateObjects	13	Parent	Nuclei	16	13	EditedAggregates	16	348
RelateObjects	13	Parent	Nuclei	16	13	EditedAggregates	16	349
RelateObjects	13	Parent	Nuclei	16	12	EditedAggregates	16	350
RelateObjects	13	Parent	Nuclei	16	13	EditedAggregates	16	351
RelateObjects	13	Parent	Nuclei	16	13	EditedAggregates	16	352
RelateObjects	13	Parent	Nuclei	16	12	EditedAggregates	16	353
RelateObjects	13	Parent	Nuclei	16	13	EditedAggregates	16	354
RelateObjects	13	Parent	Nuclei	16	13	EditedAggregates	16	355
RelateObjects	13	Parent	Nuclei	16	12	EditedAggregates	16	356
RelateObjects	13	Parent	Nuclei	16	12	EditedAggregates	16	357
RelateObjects	13	Parent	Nuclei	16	12	EditedAggregates	16	358
RelateObjects	13	Parent	Nuclei	16	13	EditedAggregates	16	359
RelateObjects	13	Parent	Nuclei	16	13	EditedAggregates	16	360
RelateObjects	13	Parent	Nuclei	16	13	EditedAggregates	16	361
RelateObjects	13	Parent	Nuclei	16	13	EditedAggregates	16	362
RelateObjects	13	Parent	Nuclei	16	12	EditedAggregates	16	363
RelateObjects	13	Parent	Nuclei	16	12	EditedAggregates	16	364
RelateObjects	13	Parent	Nuclei	16	13	EditedAggregates	16	365
RelateObjects	13	Parent	Nuclei	16	12	EditedAggregates	16	366
RelateObjects	13	Parent	Nuclei	16	12	EditedAggregates	16	367
RelateObjects	13	Parent	Nuclei	16	12	EditedAggregates	16	368
RelateObjects	13	Parent	Nuclei	16	12	EditedAggregates	16	369
RelateObjects	13	Parent	Nuclei	16	13	EditedAggregates	16	370
RelateObjects	13	Parent	Nuclei	16	13	EditedAggregates	16	371
RelateObjects	13	Parent	Nuclei	16	12	EditedAggregates	16	372
RelateObjects	13	Parent	Nuclei	16	13	EditedAggregates	16	373
RelateObjects	13	Parent	Nuclei	16	12	EditedAggregates	16	374
RelateObjects	13	Parent	Nuclei	16	13	EditedAggregates	16	375
RelateObjects	13	Parent	Nuclei	16	12	EditedAggregates	16	376
RelateObjects	13	Parent	Nuclei	16	12	EditedAggregates	16	377
RelateObjects	13	Parent	Nuclei	16	13	EditedAggregates	16	378
RelateObjects	13	Parent	Nuclei	16	13	EditedAggregates	16	379
RelateObjects	13	Parent	Nuclei	16	13	EditedAggregates	16	380
RelateObjects	13	Parent	Nuclei	16	13	EditedAggregates	16	381
RelateObjects	13	Parent	Nuclei	16	12	EditedAggregates	16	382
RelateObjects	13	Parent	Nuclei	16	13	EditedAggregates	16	383
RelateObjects	13	Parent	Nuclei	16	13	EditedAggregates	16	384
RelateObjects	13	Parent	Nuclei	16	12	EditedAggregates	16	385
RelateObjects	13	Parent	Nuclei	16	12	EditedAggregates	16	386
RelateObjects	13	Parent	Nuclei	16	12	EditedAggregates	16	387
RelateObjects	13	Parent	Nuclei	16	13	EditedAggregates	16	388
RelateObjects	13	Parent	Nuclei	16	13	EditedAggregates	16	389
RelateObjects	13	Parent	Nuclei	16	13	EditedAggregates	16	390
RelateObjects	13	Parent	Nuclei	16	13	EditedAggregates	16	391
RelateObjects	13	Parent	Nuclei	16	13	EditedAggregates	16	392
RelateObjects	13	Parent	Nuclei	16	13	EditedAggregates	16	393
RelateObjects	13	Parent	Nuclei	16	13	EditedAggregates	16	394
RelateObjects	13	Parent	Nuclei	16	13	EditedAggregates	16	395
RelateObjects	13	Parent	Nuclei	16	13	EditedAggregates	16	396
RelateObjects	13	Parent	Nuclei	16	13	EditedAggregates	16	397
RelateObjects	13	Parent	Nuclei	16	13	EditedAggregates	16	398
RelateObjects	13	Parent	Nuclei	16	13	EditedAggregates	16	399
RelateObjects	13	Parent	Nuclei	16	13	EditedAggregates	16	400
RelateObjects	13	Parent	Nuclei	16	13	EditedAggregates	16	401
RelateObjects	13	Parent	Nuclei	16	13	EditedAggregates	16	402
RelateObjects	13	Parent	Nuclei	16	13	EditedAggregates	16	403
RelateObjects	13	Parent	Nuclei	16	13	EditedAggregates	16	404
RelateObjects	13	Parent	Nuclei	16	13	EditedAggregates	16	405
RelateObjects	13	Parent	Nuclei	16	13	EditedAggregates	16	406
RelateObjects	13	Parent	Nuclei	16	13	EditedAggregates	16	407
RelateObjects	13	Parent	Nuclei	16	13	EditedAggregates	16	408
RelateObjects	13	Parent	Nuclei	16	13	EditedAggregates	16	409
RelateObjects	13	Parent	Nuclei	16	13	EditedAggregates	16	410
RelateObjects	13	Parent	Nuclei	16	13	EditedAggregates	16	411
RelateObjects	13	Parent	Nuclei	16	13	EditedAggregates	16	412
RelateObjects	13	Parent	Nuclei	16	13	EditedAggregates	16	413
RelateObjects	13	Parent	Nuclei	16	13	EditedAggregates	16	414
RelateObjects	13	Parent	Nuclei	16	13	EditedAggregates	16	415
RelateObjects	13	Parent	Nuclei	16	13	EditedAggregates	16	416
RelateObjects	13	Parent	Nuclei	16	13	EditedAggregates	16	417
RelateObjects	13	Parent	Nuclei	16	13	EditedAggregates	16	418
RelateObjects	13	Parent	Nuclei	16	13	EditedAggregates	16	419
RelateObjects	13	Parent	Nuclei	16	13	EditedAggregates	16	420
RelateObjects	13	Parent	Nuclei	16	13	EditedAggregates	16	421
RelateObjects	13	Parent	Nuclei	16	13	EditedAggregates	16	422
RelateObjects	13	Parent	Nuclei	16	13	EditedAggregates	16	423
RelateObjects	13	Parent	Nuclei	16	13	EditedAggregates	16	424
RelateObjects	13	Parent	Nuclei	16	13	EditedAggregates	16	425
RelateObjects	13	Parent	Nuclei	16	13	EditedAggregates	16	426
RelateObjects	13	Parent	Nuclei	16	13	EditedAggregates	16	427
RelateObjects	13	Parent	Nuclei	16	13	EditedAggregates	16	428
RelateObjects	13	Parent	Nuclei	16	13	EditedAggregates	16	429
RelateObjects	13	Parent	Nuclei	16	13	EditedAggregates	16	430
RelateObjects	13	Parent	Nuclei	16	13	EditedAggregates	16	431
RelateObjects	13	Parent	Nuclei	16	13	EditedAggregates	16	432
RelateObjects	13	Parent	Nuclei	16	13	EditedAggregates	16	433
RelateObjects	13	Parent	Nuclei	16	13	EditedAggregates	16	434
RelateObjects	13	Parent	Nuclei	16	13	EditedAggregates	16	435
RelateObjects	13	Parent	Nuclei	16	13	EditedAggregates	16	436
RelateObjects	13	Parent	Nuclei	16	13	EditedAggregates	16	437
RelateObjects	13	Parent	Nuclei	16	13	EditedAggregates	16	438
RelateObjects	13	Parent	Nuclei	16	13	EditedAggregates	16	439
RelateObjects	13	Parent	Nuclei	16	13	EditedAggregates	16	440
RelateObjects	13	Parent	Nuclei	16	13	EditedAggregates	16	441
RelateObjects	13	Parent	Nuclei	16	13	EditedAggregates	16	442
RelateObjects	13	Parent	Nuclei	16	13	EditedAggregates	16	443
RelateObjects	13	Parent	Nuclei	16	13	EditedAggregates	16	444
RelateObjects	13	Parent	Nuclei	16	15	EditedAggregates	16	445
RelateObjects	13	Parent	Nuclei	16	13	EditedAggregates	16	446
RelateObjects	13	Parent	Nuclei	16	15	EditedAggregates	16	447
RelateObjects	13	Parent	Nuclei	16	15	EditedAggregates	16	448
RelateObjects	13	Parent	Nuclei	16	13	EditedAggregates	16	449
RelateObjects	13	Parent	Nuclei	16	15	EditedAggregates	16	450
RelateObjects	13	Parent	Nuclei	16	15	EditedAggregates	16	451
RelateObjects	13	Parent	Nuclei	16	15	EditedAggregates	16	452
RelateObjects	13	Parent	Nuclei	16	15	EditedAggregates	16	453
RelateObjects	13	Parent	Nuclei	16	13	EditedAggregates	16	454
RelateObjects	13	Parent	Nuclei	16	15	EditedAggregates	16	455
RelateObjects	13	Parent	Nuclei	16	13	EditedAggregates	16	456
RelateObjects	13	Parent	Nuclei	16	13	EditedAggregates	16	457
RelateObjects	13	Parent	Nuclei	16	13	EditedAggregates	16	458
RelateObjects	13	Parent	Nuclei	16	15	EditedAggregates	16	459
RelateObjects	13	Parent	Nuclei	16	13	EditedAggregates	16	460
RelateObjects	13	Parent	Nuclei	16	13	EditedAggregates	16	461
RelateObjects	13	Parent	Nuclei	16	15	EditedAggregates	16	462
RelateObjects	13	Parent	Nuclei	16	13	EditedAggregates	16	463
RelateObjects	13	Parent	Nuclei	16	15	EditedAggregates	16	464
RelateObjects	13	Parent	Nuclei	16	15	EditedAggregates	16	465
RelateObjects	13	Parent	Nuclei	16	15	EditedAggregates	16	466
RelateObjects	13	Parent	Nuclei	16	15	EditedAggregates	16	467
RelateObjects	13	Parent	Nuclei	16	15	EditedAggregates	16	468
RelateObjects	13	Parent	Nuclei	16	15	EditedAggregates	16	469
RelateObjects	13	Parent	Nuclei	16	15	EditedAggregates	16	470
RelateObjects	13	Parent	Nuclei	16	15	EditedAggregates	16	471
RelateObjects	13	Parent	Nuclei	16	15	EditedAggregates	16	472
RelateObjects	13	Parent	Nuclei	16	13	EditedAggregates	16	473
RelateObjects	13	Parent	Nuclei	16	15	EditedAggregates	16	474
RelateObjects	13	Parent	Nuclei	16	15	EditedAggregates	16	475
RelateObjects	13	Parent	Nuclei	16	15	EditedAggregates	16	476
RelateObjects	13	Parent	Nuclei	16	15	EditedAggregates	16	477
RelateObjects	13	Parent	Nuclei	16	15	EditedAggregates	16	478
RelateObjects	13	Parent	Nuclei	16	15	EditedAggregates	16	479
RelateObjects	13	Parent	Nuclei	16	15	EditedAggregates	16	480
RelateObjects	13	Parent	Nuclei	16	15	EditedAggregates	16	481
RelateObjects	13	Parent	Nuclei	16	15	EditedAggregates	16	482
RelateObjects	13	Parent	Nuclei	16	15	EditedAggregates	16	483
RelateObjects	13	Parent	Nuclei	16	15	EditedAggregates	16	484
RelateObjects	13	Parent	Nuclei	16	15	EditedAggregates	16	485
RelateObjects	13	Parent	Nuclei	16	15	EditedAggregates	16	486
RelateObjects	13	Parent	Nuclei	16	15	EditedAggregates	16	487
RelateObjects	13	Parent	Nuclei	16	15	EditedAggregates	16	488
RelateObjects	13	Parent	Nuclei	16	15	EditedAggregates	16	489
RelateObjects	13	Parent	Nuclei	16	15	EditedAggregates	16	490
RelateObjects	13	Parent	Nuclei	16	15	EditedAggregates	16	491
RelateObjects	13	Parent	Nuclei	16	15	EditedAggregates	16	492
RelateObjects	13	Parent	Nuclei	16	15	EditedAggregates	16	493
RelateObjects	13	Parent	Nuclei	16	15	EditedAggregates	16	494
RelateObjects	13	Parent	Nuclei	16	15	EditedAggregates	16	495
RelateObjects	13	Parent	Nuclei	16	15	EditedAggregates	16	496
RelateObjects	13	Parent	Nuclei	16	15	EditedAggregates	16	497
RelateObjects	13	Parent	Nuclei	16	15	EditedAggregates	16	498
RelateObjects	13	Parent	Nuclei	16	15	EditedAggregates	16	499
RelateObjects	13	Parent	Nuclei	16	15	EditedAggregates	16	500
RelateObjects	13	Parent	Nuclei	16	15	EditedAggregates	16	501
RelateObjects	13	Parent	Nuclei	16	15	EditedAggregates	16	502
RelateObjects	13	Parent	Nuclei	16	15	EditedAggregates	16	503
RelateObjects	13	Parent	Nuclei	16	15	EditedAggregates	16	504
RelateObjects	13	Parent	Nuclei	16	15	EditedAggregates	16	505
RelateObjects	13	Parent	Nuclei	16	15	EditedAggregates	16	506
RelateObjects	13	Parent	Nuclei	16	15	EditedAggregates	16	507
RelateObjects	13	Parent	Nuclei	16	15	EditedAggregates	16	508
RelateObjects	13	Parent	Nuclei	16	15	EditedAggregates	16	509
RelateObjects	13	Parent	Nuclei	16	15	EditedAggregates	16	510
RelateObjects	13	Parent	Nuclei	16	15	EditedAggregates	16	511
RelateObjects	13	Parent	Nuclei	16	15	EditedAggregates	16	512
RelateObjects	13	Parent	Nuclei	16	15	EditedAggregates	16	513
RelateObjects	13	Parent	Nuclei	16	15	EditedAggregates	16	514
RelateObjects	13	Parent	Nuclei	16	15	EditedAggregates	16	515
RelateObjects	13	Parent	Nuclei	16	15	EditedAggregates	16	516
RelateObjects	13	Parent	Nuclei	16	15	EditedAggregates	16	517
RelateObjects	13	Parent	Nuclei	16	15	EditedAggregates	16	518
RelateObjects	13	Parent	Nuclei	16	15	EditedAggregates	16	519
RelateObjects	13	Parent	Nuclei	16	15	EditedAggregates	16	520
RelateObjects	13	Parent	Nuclei	16	15	EditedAggregates	16	521
RelateObjects	13	Parent	Nuclei	16	15	EditedAggregates	16	522
RelateObjects	13	Parent	Nuclei	16	15	EditedAggregates	16	523
RelateObjects	13	Parent	Nuclei	16	15	EditedAggregates	16	524
RelateObjects	13	Parent	Nuclei	16	15	EditedAggregates	16	525
RelateObjects	13	Parent	Nuclei	16	15	EditedAggregates	16	526
RelateObjects	13	Parent	Nuclei	16	15	EditedAggregates	16	527
RelateObjects	13	Parent	Nuclei	16	15	EditedAggregates	16	528
RelateObjects	13	Parent	Nuclei	16	15	EditedAggregates	16	529
RelateObjects	13	Parent	Nuclei	16	15	EditedAggregates	16	530
RelateObjects	13	Parent	Nuclei	16	15	EditedAggregates	16	531
RelateObjects	13	Parent	Nuclei	16	15	EditedAggregates	16	532
RelateObjects	13	Parent	Nuclei	16	15	EditedAggregates	16	533
RelateObjects	13	Parent	Nuclei	16	15	EditedAggregates	16	534
RelateObjects	13	Parent	Nuclei	16	15	EditedAggregates	16	535
RelateObjects	13	Parent	Nuclei	16	15	EditedAggregates	16	536
RelateObjects	13	Parent	Nuclei	16	15	EditedAggregates	16	537
RelateObjects	13	Parent	Nuclei	16	15	EditedAggregates	16	538
RelateObjects	13	Parent	Nuclei	16	15	EditedAggregates	16	539
RelateObjects	13	Parent	Nuclei	16	15	EditedAggregates	16	540
RelateObjects	13	Parent	Nuclei	16	15	EditedAggregates	16	541
RelateObjects	13	Parent	Nuclei	16	15	EditedAggregates	16	542
RelateObjects	13	Parent	Nuclei	16	15	EditedAggregates	16	543
RelateObjects	13	Parent	Nuclei	16	15	EditedAggregates	16	544
RelateObjects	13	Parent	Nuclei	16	15	EditedAggregates	16	545
RelateObjects	13	Parent	Nuclei	16	15	EditedAggregates	16	546
RelateObjects	13	Parent	Nuclei	16	15	EditedAggregates	16	547
RelateObjects	13	Parent	Nuclei	16	15	EditedAggregates	16	548
RelateObjects	13	Parent	Nuclei	16	15	EditedAggregates	16	549
RelateObjects	13	Parent	Nuclei	16	15	EditedAggregates	16	550
RelateObjects	13	Parent	Nuclei	16	15	EditedAggregates	16	551
RelateObjects	13	Parent	Nuclei	16	15	EditedAggregates	16	552
RelateObjects	13	Parent	Nuclei	16	15	EditedAggregates	16	553
RelateObjects	13	Parent	Nuclei	16	15	EditedAggregates	16	554
RelateObjects	13	Parent	Nuclei	16	15	EditedAggregates	16	555
RelateObjects	13	Parent	Nuclei	16	15	EditedAggregates	16	556
RelateObjects	13	Parent	Nuclei	16	15	EditedAggregates	16	557
RelateObjects	13	Parent	Nuclei	16	15	EditedAggregates	16	558
RelateObjects	13	Parent	Nuclei	16	15	EditedAggregates	16	559
RelateObjects	13	Parent	Nuclei	16	15	EditedAggregates	16	560
RelateObjects	13	Parent	Nuclei	16	16	EditedAggregates	16	561
RelateObjects	13	Parent	Nuclei	16	15	EditedAggregates	16	562
RelateObjects	13	Parent	Nuclei	16	15	EditedAggregates	16	563
RelateObjects	13	Parent	Nuclei	16	15	EditedAggregates	16	564
RelateObjects	13	Parent	Nuclei	16	15	EditedAggregates	16	565
RelateObjects	13	Parent	Nuclei	16	15	EditedAggregates	16	566
RelateObjects	13	Parent	Nuclei	16	15	EditedAggregates	16	567
RelateObjects	13	Parent	Nuclei	16	15	EditedAggregates	16	568
RelateObjects	13	Parent	Nuclei	16	15	EditedAggregates	16	569
RelateObjects	13	Parent	Nuclei	16	15	EditedAggregates	16	570
RelateObjects	13	Parent	Nuclei	16	15	EditedAggregates	16	571
RelateObjects	13	Parent	Nuclei	16	16	EditedAggregates	16	572
RelateObjects	13	Parent	Nuclei	16	15	EditedAggregates	16	573
RelateObjects	13	Parent	Nuclei	16	15	EditedAggregates	16	574
RelateObjects	13	Parent	Nuclei	16	15	EditedAggregates	16	575
RelateObjects	13	Parent	Nuclei	16	15	EditedAggregates	16	576
RelateObjects	13	Parent	Nuclei	16	15	EditedAggregates	16	577
RelateObjects	13	Parent	Nuclei	16	16	EditedAggregates	16	578
RelateObjects	13	Parent	Nuclei	16	15	EditedAggregates	16	579
RelateObjects	13	Parent	Nuclei	16	15	EditedAggregates	16	580
RelateObjects	13	Parent	Nuclei	16	15	EditedAggregates	16	581
RelateObjects	13	Parent	Nuclei	16	15	EditedAggregates	16	582
RelateObjects	13	Parent	Nuclei	16	15	EditedAggregates	16	583
RelateObjects	13	Parent	Nuclei	16	15	EditedAggregates	16	584
RelateObjects	13	Parent	Nuclei	16	15	EditedAggregates	16	585
RelateObjects	13	Parent	Nuclei	16	15	EditedAggregates	16	586
RelateObjects	13	Parent	Nuclei	16	15	EditedAggregates	16	587
RelateObjects	13	Parent	Nuclei	16	15	EditedAggregates	16	588
RelateObjects	13	Parent	Nuclei	16	16	EditedAggregates	16	589
RelateObjects	13	Parent	Nuclei	16	15	EditedAggregates	16	590
RelateObjects	13	Parent	Nuclei	16	15	EditedAggregates	16	591
RelateObjects	13	Parent	Nuclei	16	15	EditedAggregates	16	592
RelateObjects	13	Parent	Nuclei	16	15	EditedAggregates	16	593
RelateObjects	13	Parent	Nuclei	16	15	EditedAggregates	16	594
RelateObjects	13	Parent	Nuclei	16	15	EditedAggregates	16	595
RelateObjects	13	Parent	Nuclei	16	16	EditedAggregates	16	596
RelateObjects	13	Parent	Nuclei	16	15	EditedAggregates	16	597
RelateObjects	13	Parent	Nuclei	16	15	EditedAggregates	16	598
RelateObjects	13	Parent	Nuclei	16	15	EditedAggregates	16	599
RelateObjects	13	Parent	Nuclei	16	15	EditedAggregates	16	600
RelateObjects	13	Parent	Nuclei	16	15	EditedAggregates	16	601
RelateObjects	13	Parent	Nuclei	16	16	EditedAggregates	16	602
RelateObjects	13	Parent	Nuclei	16	15	EditedAggregates	16	603
RelateObjects	13	Parent	Nuclei	16	15	EditedAggregates	16	604
RelateObjects	13	Parent	Nuclei	16	15	EditedAggregates	16	605
RelateObjects	13	Parent	Nuclei	16	15	EditedAggregates	16	606
RelateObjects	13	Parent	Nuclei	16	15	EditedAggregates	16	607
RelateObjects	13	Parent	Nuclei	16	15	EditedAggregates	16	608
RelateObjects	13	Parent	Nuclei	16	16	EditedAggregates	16	609
RelateObjects	13	Parent	Nuclei	16	15	EditedAggregates	16	610
RelateObjects	13	Parent	Nuclei	16	15	EditedAggregates	16	611
RelateObjects	13	Parent	Nuclei	16	15	EditedAggregates	16	612
RelateObjects	13	Parent	Nuclei	16	15	EditedAggregates	16	613
RelateObjects	13	Parent	Nuclei	16	15	EditedAggregates	16	614
RelateObjects	13	Parent	Nuclei	16	15	EditedAggregates	16	615
RelateObjects	13	Parent	Nuclei	16	17	EditedAggregates	16	616
RelateObjects	13	Parent	Nuclei	16	15	EditedAggregates	16	617
RelateObjects	13	Parent	Nuclei	16	15	EditedAggregates	16	618
RelateObjects	13	Parent	Nuclei	16	15	EditedAggregates	16	619
RelateObjects	13	Parent	Nuclei	16	15	EditedAggregates	16	620
RelateObjects	13	Parent	Nuclei	16	15	EditedAggregates	16	621
RelateObjects	13	Parent	Nuclei	16	15	EditedAggregates	16	622
RelateObjects	13	Parent	Nuclei	16	15	EditedAggregates	16	623
RelateObjects	13	Parent	Nuclei	16	15	EditedAggregates	16	624
RelateObjects	13	Parent	Nuclei	16	17	EditedAggregates	16	625
RelateObjects	13	Parent	Nuclei	16	15	EditedAggregates	16	626
RelateObjects	13	Parent	Nuclei	16	15	EditedAggregates	16	627
RelateObjects	13	Parent	Nuclei	16	17	EditedAggregates	16	628
RelateObjects	13	Parent	Nuclei	16	17	EditedAggregates	16	629
RelateObjects	13	Parent	Nuclei	16	16	EditedAggregates	16	630
RelateObjects	13	Parent	Nuclei	16	15	EditedAggregates	16	631
RelateObjects	13	Parent	Nuclei	16	17	EditedAggregates	16	632
RelateObjects	13	Parent	Nuclei	16	15	EditedAggregates	16	633
RelateObjects	13	Parent	Nuclei	16	17	EditedAggregates	16	634
RelateObjects	13	Parent	Nuclei	16	17	EditedAggregates	16	635
RelateObjects	13	Parent	Nuclei	16	17	EditedAggregates	16	636
RelateObjects	13	Parent	Nuclei	16	15	EditedAggregates	16	637
RelateObjects	13	Parent	Nuclei	16	17	EditedAggregates	16	638
RelateObjects	13	Parent	Nuclei	16	17	EditedAggregates	16	639
RelateObjects	13	Parent	Nuclei	16	15	EditedAggregates	16	640
RelateObjects	13	Parent	Nuclei	16	17	EditedAggregates	16	641
RelateObjects	13	Parent	Nuclei	16	17	EditedAggregates	16	642
RelateObjects	13	Parent	Nuclei	16	17	EditedAggregates	16	643
RelateObjects	13	Parent	Nuclei	16	17	EditedAggregates	16	644
RelateObjects	13	Parent	Nuclei	16	15	EditedAggregates	16	645
RelateObjects	13	Parent	Nuclei	16	17	EditedAggregates	16	646
RelateObjects	13	Parent	Nuclei	16	17	EditedAggregates	16	647
RelateObjects	13	Parent	Nuclei	16	15	EditedAggregates	16	648
RelateObjects	13	Parent	Nuclei	16	15	EditedAggregates	16	649
RelateObjects	13	Parent	Nuclei	16	17	EditedAggregates	16	650
RelateObjects	13	Parent	Nuclei	16	16	EditedAggregates	16	651
RelateObjects	13	Parent	Nuclei	16	16	EditedAggregates	16	652
RelateObjects	13	Parent	Nuclei	16	17	EditedAggregates	16	653
RelateObjects	13	Parent	Nuclei	16	15	EditedAggregates	16	654
RelateObjects	13	Parent	Nuclei	16	15	EditedAggregates	16	655
RelateObjects	13	Parent	Nuclei	16	15	EditedAggregates	16	656
RelateObjects	13	Parent	Nuclei	16	15	EditedAggregates	16	657
RelateObjects	13	Parent	Nuclei	16	17	EditedAggregates	16	658
RelateObjects	13	Parent	Nuclei	16	16	EditedAggregates	16	659
RelateObjects	13	Parent	Nuclei	16	16	EditedAggregates	16	660
RelateObjects	13	Parent	Nuclei	16	16	EditedAggregates	16	661
RelateObjects	13	Parent	Nuclei	16	17	EditedAggregates	16	662
RelateObjects	13	Parent	Nuclei	16	17	EditedAggregates	16	663
RelateObjects	13	Parent	Nuclei	16	17	EditedAggregates	16	664
RelateObjects	13	Parent	Nuclei	16	17	EditedAggregates	16	665
RelateObjects	13	Parent	Nuclei	16	16	EditedAggregates	16	666
RelateObjects	13	Parent	Nuclei	16	17	EditedAggregates	16	667
RelateObjects	13	Parent	Nuclei	16	16	EditedAggregates	16	668
RelateObjects	13	Parent	Nuclei	16	17	EditedAggregates	16	669
RelateObjects	13	Parent	Nuclei	16	17	EditedAggregates	16	670
RelateObjects	13	Parent	Nuclei	16	17	EditedAggregates	16	671
RelateObjects	13	Parent	Nuclei	16	17	EditedAggregates	16	672
RelateObjects	13	Parent	Nuclei	16	17	EditedAggregates	16	673
RelateObjects	13	Parent	Nuclei	16	18	EditedAggregates	16	674
RelateObjects	13	Parent	Nuclei	16	17	EditedAggregates	16	675
RelateObjects	13	Parent	Nuclei	16	18	EditedAggregates	16	676
RelateObjects	13	Parent	Nuclei	16	17	EditedAggregates	16	677
RelateObjects	13	Parent	Nuclei	16	17	EditedAggregates	16	678
RelateObjects	13	Parent	Nuclei	16	17	EditedAggregates	16	679
RelateObjects	13	Parent	Nuclei	16	18	EditedAggregates	16	680
RelateObjects	13	Parent	Nuclei	16	17	EditedAggregates	16	681
RelateObjects	13	Parent	Nuclei	16	17	EditedAggregates	16	682
RelateObjects	13	Parent	Nuclei	16	16	EditedAggregates	16	683
RelateObjects	13	Parent	Nuclei	16	16	EditedAggregates	16	684
RelateObjects	13	Parent	Nuclei	16	17	EditedAggregates	16	685
RelateObjects	13	Parent	Nuclei	16	18	EditedAggregates	16	686
RelateObjects	13	Parent	Nuclei	16	18	EditedAggregates	16	687
RelateObjects	13	Parent	Nuclei	16	18	EditedAggregates	16	688
RelateObjects	13	Parent	Nuclei	16	16	EditedAggregates	16	689
RelateObjects	13	Parent	Nuclei	16	17	EditedAggregates	16	690
RelateObjects	13	Parent	Nuclei	16	16	EditedAggregates	16	691
RelateObjects	13	Parent	Nuclei	16	17	EditedAggregates	16	692
RelateObjects	13	Parent	Nuclei	16	17	EditedAggregates	16	693
RelateObjects	13	Parent	Nuclei	16	17	EditedAggregates	16	694
RelateObjects	13	Parent	Nuclei	16	18	EditedAggregates	16	695
RelateObjects	13	Parent	Nuclei	16	18	EditedAggregates	16	696
RelateObjects	13	Parent	Nuclei	16	18	EditedAggregates	16	697
RelateObjects	13	Parent	Nuclei	16	16	EditedAggregates	16	698
RelateObjects	13	Parent	Nuclei	16	17	EditedAggregates	16	699
RelateObjects	13	Parent	Nuclei	16	17	EditedAggregates	16	700
RelateObjects	13	Parent	Nuclei	16	18	EditedAggregates	16	701
RelateObjects	13	Parent	Nuclei	16	18	EditedAggregates	16	702
RelateObjects	13	Parent	Nuclei	16	18	EditedAggregates	16	703
RelateObjects	13	Parent	Nuclei	16	16	EditedAggregates	16	704
RelateObjects	13	Parent	Nuclei	16	17	EditedAggregates	16	705
RelateObjects	13	Parent	Nuclei	16	17	EditedAggregates	16	706
RelateObjects	13	Parent	Nuclei	16	18	EditedAggregates	16	707
RelateObjects	13	Parent	Nuclei	16	16	EditedAggregates	16	708
RelateObjects	13	Parent	Nuclei	16	17	EditedAggregates	16	709
RelateObjects	13	Parent	Nuclei	16	17	EditedAggregates	16	710
RelateObjects	13	Parent	Nuclei	16	17	EditedAggregates	16	711
RelateObjects	13	Parent	Nuclei	16	17	EditedAggregates	16	712
RelateObjects	13	Parent	Nuclei	16	18	EditedAggregates	16	713
RelateObjects	13	Parent	Nuclei	16	16	EditedAggregates	16	714
RelateObjects	13	Parent	Nuclei	16	18	EditedAggregates	16	715
RelateObjects	13	Parent	Nuclei	16	17	EditedAggregates	16	716
RelateObjects	13	Parent	Nuclei	16	18	EditedAggregates	16	717
RelateObjects	13	Parent	Nuclei	16	17	EditedAggregates	16	718
RelateObjects	13	Parent	Nuclei	16	17	EditedAggregates	16	719
RelateObjects	13	Parent	Nuclei	16	18	EditedAggregates	16	720
RelateObjects	13	Parent	Nuclei	16	16	EditedAggregates	16	721
RelateObjects	13	Parent	Nuclei	16	18	EditedAggregates	16	722
RelateObjects	13	Parent	Nuclei	16	18	EditedAggregates	16	723
RelateObjects	13	Parent	Nuclei	16	18	EditedAggregates	16	724
RelateObjects	13	Parent	Nuclei	16	17	EditedAggregates	16	725
RelateObjects	13	Parent	Nuclei	16	18	EditedAggregates	16	726
RelateObjects	13	Parent	Nuclei	16	17	EditedAggregates	16	727
RelateObjects	13	Parent	Nuclei	16	18	EditedAggregates	16	728
RelateObjects	13	Parent	Nuclei	16	18	EditedAggregates	16	729
RelateObjects	13	Parent	Nuclei	16	16	EditedAggregates	16	730
RelateObjects	13	Parent	Nuclei	16	16	EditedAggregates	16	731
RelateObjects	13	Parent	Nuclei	16	17	EditedAggregates	16	732
RelateObjects	13	Parent	Nuclei	16	16	EditedAggregates	16	733
RelateObjects	13	Parent	Nuclei	16	18	EditedAggregates	16	734
RelateObjects	13	Parent	Nuclei	16	18	EditedAggregates	16	735
RelateObjects	13	Parent	Nuclei	16	17	EditedAggregates	16	736
RelateObjects	13	Parent	Nuclei	16	17	EditedAggregates	16	737
RelateObjects	13	Parent	Nuclei	16	18	EditedAggregates	16	738
RelateObjects	13	Parent	Nuclei	16	17	EditedAggregates	16	739
RelateObjects	13	Parent	Nuclei	16	18	EditedAggregates	16	740
RelateObjects	13	Parent	Nuclei	16	16	EditedAggregates	16	741
RelateObjects	13	Parent	Nuclei	16	16	EditedAggregates	16	742
RelateObjects	13	Parent	Nuclei	16	18	EditedAggregates	16	743
RelateObjects	13	Parent	Nuclei	16	18	EditedAggregates	16	744
RelateObjects	13	Parent	Nuclei	16	18	EditedAggregates	16	745
RelateObjects	13	Parent	Nuclei	16	16	EditedAggregates	16	746
RelateObjects	13	Parent	Nuclei	16	16	EditedAggregates	16	747
RelateObjects	13	Parent	Nuclei	16	18	EditedAggregates	16	748
RelateObjects	13	Parent	Nuclei	16	17	EditedAggregates	16	749
RelateObjects	13	Parent	Nuclei	16	18	EditedAggregates	16	750
RelateObjects	13	Parent	Nuclei	16	18	EditedAggregates	16	751
RelateObjects	13	Parent	Nuclei	16	18	EditedAggregates	16	752
RelateObjects	13	Parent	Nuclei	16	17	EditedAggregates	16	753
RelateObjects	13	Parent	Nuclei	16	17	EditedAggregates	16	754
RelateObjects	13	Parent	Nuclei	16	18	EditedAggregates	16	755
RelateObjects	13	Parent	Nuclei	16	17	EditedAggregates	16	756
RelateObjects	13	Parent	Nuclei	16	18	EditedAggregates	16	757
RelateObjects	13	Parent	Nuclei	16	17	EditedAggregates	16	758
RelateObjects	13	Parent	Nuclei	16	17	EditedAggregates	16	759
RelateObjects	13	Parent	Nuclei	16	17	EditedAggregates	16	760
RelateObjects	13	Parent	Nuclei	16	18	EditedAggregates	16	761
RelateObjects	13	Parent	Nuclei	16	17	EditedAggregates	16	762
RelateObjects	13	Parent	Nuclei	16	18	EditedAggregates	16	763
RelateObjects	13	Parent	Nuclei	16	18	EditedAggregates	16	764
RelateObjects	13	Parent	Nuclei	16	18	EditedAggregates	16	765
RelateObjects	13	Parent	Nuclei	16	18	EditedAggregates	16	766
RelateObjects	13	Parent	Nuclei	16	17	EditedAggregates	16	767
RelateObjects	13	Parent	Nuclei	16	17	EditedAggregates	16	768
RelateObjects	13	Parent	Nuclei	16	17	EditedAggregates	16	769
RelateObjects	13	Parent	Nuclei	16	18	EditedAggregates	16	770
RelateObjects	13	Parent	Nuclei	16	18	EditedAggregates	16	771
RelateObjects	13	Parent	Nuclei	16	18	EditedAggregates	16	772
RelateObjects	13	Parent	Nuclei	16	17	EditedAggregates	16	773
RelateObjects	13	Parent	Nuclei	16	17	EditedAggregates	16	774
RelateObjects	13	Parent	Nuclei	16	18	EditedAggregates	16	775
RelateObjects	13	Parent	Nuclei	16	18	EditedAggregates	16	776
RelateObjects	13	Parent	Nuclei	16	18	EditedAggregates	16	777
RelateObjects	13	Parent	Nuclei	16	17	EditedAggregates	16	778
RelateObjects	13	Parent	Nuclei	16	18	EditedAggregates	16	779
RelateObjects	13	Parent	Nuclei	16	18	EditedAggregates	16	780
RelateObjects	13	Parent	Nuclei	16	18	EditedAggregates	16	781
RelateObjects	13	Parent	Nuclei	16	17	EditedAggregates	16	782
RelateObjects	13	Parent	Nuclei	16	18	EditedAggregates	16	783
RelateObjects	13	Parent	Nuclei	16	18	EditedAggregates	16	784
RelateObjects	13	Parent	Nuclei	16	17	EditedAggregates	16	785
RelateObjects	13	Parent	Nuclei	16	18	EditedAggregates	16	786
RelateObjects	13	Parent	Nuclei	16	18	EditedAggregates	16	787
RelateObjects	13	Parent	Nuclei	16	18	EditedAggregates	16	788
RelateObjects	13	Parent	Nuclei	16	17	EditedAggregates	16	789
RelateObjects	13	Parent	Nuclei	16	18	EditedAggregates	16	790
RelateObjects	13	Parent	Nuclei	16	18	EditedAggregates	16	791
RelateObjects	13	Parent	Nuclei	16	17	EditedAggregates	16	792
RelateObjects	13	Parent	Nuclei	16	18	EditedAggregates	16	793
RelateObjects	13	Parent	Nuclei	16	18	EditedAggregates	16	794
RelateObjects	13	Parent	Nuclei	16	17	EditedAggregates	16	795
RelateObjects	13	Parent	Nuclei	16	17	EditedAggregates	16	796
RelateObjects	13	Parent	Nuclei	16	18	EditedAggregates	16	797
RelateObjects	13	Parent	Nuclei	16	18	EditedAggregates	16	798
RelateObjects	13	Parent	Nuclei	16	18	EditedAggregates	16	799
RelateObjects	13	Parent	Nuclei	16	17	EditedAggregates	16	800
RelateObjects	13	Parent	Nuclei	16	18	EditedAggregates	16	801
RelateObjects	13	Parent	Nuclei	16	18	EditedAggregates	16	802
RelateObjects	13	Parent	Nuclei	16	18	EditedAggregates	16	803
RelateObjects	13	Parent	Nuclei	16	17	EditedAggregates	16	804
RelateObjects	13	Parent	Nuclei	16	17	EditedAggregates	16	805
RelateObjects	13	Parent	Nuclei	16	18	EditedAggregates	16	806
RelateObjects	13	Parent	Nuclei	16	18	EditedAggregates	16	807
RelateObjects	13	Parent	Nuclei	16	18	EditedAggregates	16	808
RelateObjects	13	Parent	Nuclei	16	18	EditedAggregates	16	809
RelateObjects	13	Parent	Nuclei	16	18	EditedAggregates	16	810
RelateObjects	13	Parent	Nuclei	16	18	EditedAggregates	16	811
RelateObjects	13	Parent	Nuclei	16	17	EditedAggregates	16	812
RelateObjects	13	Parent	Nuclei	16	17	EditedAggregates	16	813
RelateObjects	13	Parent	Nuclei	16	18	EditedAggregates	16	814
RelateObjects	13	Parent	Nuclei	16	18	EditedAggregates	16	815
RelateObjects	13	Parent	Nuclei	16	17	EditedAggregates	16	816
RelateObjects	13	Parent	Nuclei	16	17	EditedAggregates	16	817
RelateObjects	13	Parent	Nuclei	16	18	EditedAggregates	16	818
RelateObjects	13	Parent	Nuclei	16	17	EditedAggregates	16	819
RelateObjects	13	Parent	Nuclei	16	17	EditedAggregates	16	820
RelateObjects	13	Parent	Nuclei	16	18	EditedAggregates	16	821
RelateObjects	13	Parent	Nuclei	16	18	EditedAggregates	16	822
RelateObjects	13	Parent	Nuclei	16	18	EditedAggregates	16	823
RelateObjects	13	Parent	Nuclei	16	18	EditedAggregates	16	824
RelateObjects	13	Parent	Nuclei	16	18	EditedAggregates	16	825
RelateObjects	13	Parent	Nuclei	16	18	EditedAggregates	16	826
RelateObjects	13	Parent	Nuclei	16	18	EditedAggregates	16	827
RelateObjects	13	Parent	Nuclei	16	17	EditedAggregates	16	828
RelateObjects	13	Parent	Nuclei	16	17	EditedAggregates	16	829
RelateObjects	13	Parent	Nuclei	16	17	EditedAggregates	16	830
RelateObjects	13	Parent	Nuclei	16	17	EditedAggregates	16	831
RelateObjects	13	Parent	Nuclei	16	17	EditedAggregates	16	832
RelateObjects	13	Parent	Nuclei	16	18	EditedAggregates	16	833
RelateObjects	13	Parent	Nuclei	16	18	EditedAggregates	16	834
RelateObjects	13	Parent	Nuclei	16	18	EditedAggregates	16	835
RelateObjects	13	Parent	Nuclei	16	18	EditedAggregates	16	836
RelateObjects	13	Parent	Nuclei	16	18	EditedAggregates	16	837
RelateObjects	13	Parent	Nuclei	16	17	EditedAggregates	16	838
RelateObjects	13	Parent	Nuclei	16	18	EditedAggregates	16	839
RelateObjects	13	Parent	Nuclei	16	17	EditedAggregates	16	840
RelateObjects	13	Parent	Nuclei	16	18	EditedAggregates	16	841
RelateObjects	13	Parent	Nuclei	16	17	EditedAggregates	16	842
RelateObjects	13	Parent	Nuclei	16	18	EditedAggregates	16	843
RelateObjects	13	Parent	Nuclei	16	18	EditedAggregates	16	844
RelateObjects	13	Parent	Nuclei	16	17	EditedAggregates	16	845
RelateObjects	13	Parent	Nuclei	16	17	EditedAggregates	16	846
RelateObjects	13	Parent	Nuclei	16	17	EditedAggregates	16	847
RelateObjects	13	Parent	Nuclei	16	18	EditedAggregates	16	848
RelateObjects	13	Parent	Nuclei	16	18	EditedAggregates	16	849
RelateObjects	13	Parent	Nuclei	16	18	EditedAggregates	16	850
RelateObjects	13	Parent	Nuclei	16	17	EditedAggregates	16	851
RelateObjects	13	Parent	Nuclei	16	18	EditedAggregates	16	852
RelateObjects	13	Parent	Nuclei	16	17	EditedAggregates	16	853
RelateObjects	13	Parent	Nuclei	16	17	EditedAggregates	16	854
RelateObjects	13	Parent	Nuclei	16	18	EditedAggregates	16	855
RelateObjects	13	Parent	Nuclei	16	17	EditedAggregates	16	856
RelateObjects	13	Parent	Nuclei	16	18	EditedAggregates	16	857
RelateObjects	13	Parent	Nuclei	16	18	EditedAggregates	16	858
RelateObjects	13	Parent	Nuclei	16	18	EditedAggregates	16	859
RelateObjects	13	Parent	Nuclei	16	18	EditedAggregates	16	860
RelateObjects	13	Parent	Nuclei	16	18	EditedAggregates	16	861
RelateObjects	13	Parent	Nuclei	16	18	EditedAggregates	16	862
RelateObjects	13	Parent	Nuclei	16	18	EditedAggregates	16	863
RelateObjects	13	Parent	Nuclei	16	18	EditedAggregates	16	864
RelateObjects	13	Parent	Nuclei	16	18	EditedAggregates	16	865
RelateObjects	13	Parent	Nuclei	16	18	EditedAggregates	16	866
RelateObjects	13	Parent	Nuclei	16	18	EditedAggregates	16	867
RelateObjects	13	Parent	Nuclei	16	18	EditedAggregates	16	868
RelateObjects	13	Parent	Nuclei	16	18	EditedAggregates	16	869
RelateObjects	13	Parent	Nuclei	16	20	EditedAggregates	16	870
RelateObjects	13	Parent	Nuclei	16	18	EditedAggregates	16	871
RelateObjects	13	Parent	Nuclei	16	18	EditedAggregates	16	872
RelateObjects	13	Parent	Nuclei	16	20	EditedAggregates	16	873
RelateObjects	13	Parent	Nuclei	16	20	EditedAggregates	16	874
RelateObjects	13	Parent	Nuclei	16	18	EditedAggregates	16	875
RelateObjects	13	Parent	Nuclei	16	18	EditedAggregates	16	876
RelateObjects	13	Parent	Nuclei	16	18	EditedAggregates	16	877
RelateObjects	13	Parent	Nuclei	16	18	EditedAggregates	16	878
RelateObjects	13	Parent	Nuclei	16	20	EditedAggregates	16	879
RelateObjects	13	Parent	Nuclei	16	20	EditedAggregates	16	880
RelateObjects	13	Parent	Nuclei	16	20	EditedAggregates	16	881
RelateObjects	13	Parent	Nuclei	16	18	EditedAggregates	16	882
RelateObjects	13	Parent	Nuclei	16	20	EditedAggregates	16	883
RelateObjects	13	Parent	Nuclei	16	18	EditedAggregates	16	884
RelateObjects	13	Parent	Nuclei	16	20	EditedAggregates	16	885
RelateObjects	13	Parent	Nuclei	16	20	EditedAggregates	16	886
RelateObjects	13	Parent	Nuclei	16	20	EditedAggregates	16	887
RelateObjects	13	Parent	Nuclei	16	18	EditedAggregates	16	888
RelateObjects	13	Parent	Nuclei	16	18	EditedAggregates	16	889
RelateObjects	13	Parent	Nuclei	16	20	EditedAggregates	16	890
RelateObjects	13	Parent	Nuclei	16	20	EditedAggregates	16	891
RelateObjects	13	Parent	Nuclei	16	20	EditedAggregates	16	892
RelateObjects	13	Parent	Nuclei	16	20	EditedAggregates	16	893
RelateObjects	13	Parent	Nuclei	16	18	EditedAggregates	16	894
RelateObjects	13	Parent	Nuclei	16	18	EditedAggregates	16	895
RelateObjects	13	Parent	Nuclei	16	20	EditedAggregates	16	896
RelateObjects	13	Parent	Nuclei	16	18	EditedAggregates	16	897
RelateObjects	13	Parent	Nuclei	16	20	EditedAggregates	16	898
RelateObjects	13	Parent	Nuclei	16	20	EditedAggregates	16	899
RelateObjects	13	Parent	Nuclei	16	20	EditedAggregates	16	900
RelateObjects	13	Parent	Nuclei	16	18	EditedAggregates	16	901
RelateObjects	13	Parent	Nuclei	16	20	EditedAggregates	16	902
RelateObjects	13	Parent	Nuclei	16	18	EditedAggregates	16	903
RelateObjects	13	Parent	Nuclei	16	20	EditedAggregates	16	904
RelateObjects	13	Parent	Nuclei	16	20	EditedAggregates	16	905
RelateObjects	13	Parent	Nuclei	16	18	EditedAggregates	16	906
RelateObjects	13	Parent	Nuclei	16	20	EditedAggregates	16	907
RelateObjects	13	Parent	Nuclei	16	20	EditedAggregates	16	908
RelateObjects	13	Parent	Nuclei	16	20	EditedAggregates	16	909
RelateObjects	13	Parent	Nuclei	16	20	EditedAggregates	16	910
RelateObjects	13	Parent	Nuclei	16	20	EditedAggregates	16	911
RelateObjects	13	Parent	Nuclei	16	20	EditedAggregates	16	912
RelateObjects	13	Parent	Nuclei	16	18	EditedAggregates	16	913
RelateObjects	13	Parent	Nuclei	16	20	EditedAggregates	16	914
RelateObjects	13	Parent	Nuclei	16	20	EditedAggregates	16	915
RelateObjects	13	Parent	Nuclei	16	18	EditedAggregates	16	916
RelateObjects	13	Parent	Nuclei	16	18	EditedAggregates	16	917
RelateObjects	13	Parent	Nuclei	16	18	EditedAggregates	16	918
RelateObjects	13	Parent	Nuclei	16	20	EditedAggregates	16	919
RelateObjects	13	Parent	Nuclei	16	20	EditedAggregates	16	920
RelateObjects	13	Parent	Nuclei	16	18	EditedAggregates	16	921
RelateObjects	13	Parent	Nuclei	16	18	EditedAggregates	16	922
RelateObjects	13	Parent	Nuclei	16	18	EditedAggregates	16	923
RelateObjects	13	Parent	Nuclei	16	18	EditedAggregates	16	924
RelateObjects	13	Parent	Nuclei	16	20	EditedAggregates	16	925
RelateObjects	13	Parent	Nuclei	16	20	EditedAggregates	16	926
RelateObjects	13	Parent	Nuclei	16	20	EditedAggregates	16	927
RelateObjects	13	Parent	Nuclei	16	18	EditedAggregates	16	928
RelateObjects	13	Parent	Nuclei	16	18	EditedAggregates	16	929
RelateObjects	13	Parent	Nuclei	16	20	EditedAggregates	16	930
RelateObjects	13	Parent	Nuclei	16	20	EditedAggregates	16	931
RelateObjects	13	Parent	Nuclei	16	20	EditedAggregates	16	932
RelateObjects	13	Parent	Nuclei	16	18	EditedAggregates	16	933
RelateObjects	13	Parent	Nuclei	16	20	EditedAggregates	16	934
RelateObjects	13	Parent	Nuclei	16	20	EditedAggregates	16	935
RelateObjects	13	Parent	Nuclei	16	20	EditedAggregates	16	936
RelateObjects	13	Parent	Nuclei	16	20	EditedAggregates	16	937
RelateObjects	13	Parent	Nuclei	16	18	EditedAggregates	16	938
RelateObjects	13	Parent	Nuclei	16	18	EditedAggregates	16	939
RelateObjects	13	Parent	Nuclei	16	20	EditedAggregates	16	940
RelateObjects	13	Parent	Nuclei	16	20	EditedAggregates	16	941
RelateObjects	13	Parent	Nuclei	16	20	EditedAggregates	16	942
RelateObjects	13	Parent	Nuclei	16	20	EditedAggregates	16	943
RelateObjects	13	Parent	Nuclei	16	20	EditedAggregates	16	944
RelateObjects	13	Parent	Nuclei	16	18	EditedAggregates	16	945
RelateObjects	13	Parent	Nuclei	16	18	EditedAggregates	16	946
RelateObjects	13	Parent	Nuclei	16	20	EditedAggregates	16	947
RelateObjects	13	Parent	Nuclei	16	20	EditedAggregates	16	948
RelateObjects	13	Parent	Nuclei	16	20	EditedAggregates	16	949
RelateObjects	13	Parent	Nuclei	16	20	EditedAggregates	16	950
RelateObjects	13	Parent	Nuclei	16	20	EditedAggregates	16	951
RelateObjects	13	Parent	Nuclei	16	20	EditedAggregates	16	952
RelateObjects	13	Parent	Nuclei	16	20	EditedAggregates	16	953
RelateObjects	13	Parent	Nuclei	16	20	EditedAggregates	16	954
RelateObjects	13	Parent	Nuclei	16	20	EditedAggregates	16	955
RelateObjects	13	Parent	Nuclei	16	18	EditedAggregates	16	956
RelateObjects	13	Parent	Nuclei	16	20	EditedAggregates	16	957
RelateObjects	13	Parent	Nuclei	16	20	EditedAggregates	16	958
RelateObjects	13	Parent	Nuclei	16	20	EditedAggregates	16	959
RelateObjects	13	Parent	Nuclei	16	20	EditedAggregates	16	960
RelateObjects	13	Parent	Nuclei	16	20	EditedAggregates	16	961
RelateObjects	13	Parent	Nuclei	16	20	EditedAggregates	16	962
RelateObjects	13	Parent	Nuclei	16	20	EditedAggregates	16	963
RelateObjects	13	Parent	Nuclei	16	19	EditedAggregates	16	964
RelateObjects	13	Parent	Nuclei	16	20	EditedAggregates	16	965
RelateObjects	13	Parent	Nuclei	16	20	EditedAggregates	16	966
RelateObjects	13	Parent	Nuclei	16	20	EditedAggregates	16	967
RelateObjects	13	Parent	Nuclei	16	20	EditedAggregates	16	968
RelateObjects	13	Parent	Nuclei	16	20	EditedAggregates	16	969
RelateObjects	13	Parent	Nuclei	16	19	EditedAggregates	16	970
RelateObjects	13	Parent	Nuclei	16	20	EditedAggregates	16	971
RelateObjects	13	Parent	Nuclei	16	20	EditedAggregates	16	972
RelateObjects	13	Parent	Nuclei	16	21	EditedAggregates	16	973
RelateObjects	13	Parent	Nuclei	16	20	EditedAggregates	16	974
RelateObjects	13	Parent	Nuclei	16	19	EditedAggregates	16	975
RelateObjects	13	Parent	Nuclei	16	20	EditedAggregates	16	976
RelateObjects	13	Parent	Nuclei	16	20	EditedAggregates	16	977
RelateObjects	13	Parent	Nuclei	16	20	EditedAggregates	16	978
RelateObjects	13	Parent	Nuclei	16	20	EditedAggregates	16	979
RelateObjects	13	Parent	Nuclei	16	20	EditedAggregates	16	980
RelateObjects	13	Parent	Nuclei	16	19	EditedAggregates	16	981
RelateObjects	13	Parent	Nuclei	16	21	EditedAggregates	16	982
RelateObjects	13	Parent	Nuclei	16	21	EditedAggregates	16	983
RelateObjects	13	Parent	Nuclei	16	20	EditedAggregates	16	984
RelateObjects	13	Parent	Nuclei	16	20	EditedAggregates	16	985
RelateObjects	13	Parent	Nuclei	16	21	EditedAggregates	16	986
RelateObjects	13	Parent	Nuclei	16	21	EditedAggregates	16	987
RelateObjects	13	Parent	Nuclei	16	20	EditedAggregates	16	988
RelateObjects	13	Parent	Nuclei	16	21	EditedAggregates	16	989
RelateObjects	13	Parent	Nuclei	16	19	EditedAggregates	16	990
RelateObjects	13	Parent	Nuclei	16	21	EditedAggregates	16	991
RelateObjects	13	Parent	Nuclei	16	21	EditedAggregates	16	992
RelateObjects	13	Parent	Nuclei	16	20	EditedAggregates	16	993
RelateObjects	13	Parent	Nuclei	16	20	EditedAggregates	16	994
RelateObjects	13	Parent	Nuclei	16	20	EditedAggregates	16	995
RelateObjects	13	Parent	Nuclei	16	20	EditedAggregates	16	996
RelateObjects	13	Parent	Nuclei	16	20	EditedAggregates	16	997
RelateObjects	13	Parent	Nuclei	16	21	EditedAggregates	16	998
RelateObjects	13	Parent	Nuclei	16	21	EditedAggregates	16	999
RelateObjects	13	Parent	Nuclei	16	21	EditedAggregates	16	1000
RelateObjects	13	Parent	Nuclei	16	20	EditedAggregates	16	1001
RelateObjects	13	Parent	Nuclei	16	20	EditedAggregates	16	1002
RelateObjects	13	Parent	Nuclei	16	20	EditedAggregates	16	1003
RelateObjects	13	Parent	Nuclei	16	21	EditedAggregates	16	1004
RelateObjects	13	Parent	Nuclei	16	20	EditedAggregates	16	1005
RelateObjects	13	Parent	Nuclei	16	20	EditedAggregates	16	1006
RelateObjects	13	Parent	Nuclei	16	21	EditedAggregates	16	1007
RelateObjects	13	Parent	Nuclei	16	20	EditedAggregates	16	1008
RelateObjects	13	Parent	Nuclei	16	21	EditedAggregates	16	1009
RelateObjects	13	Parent	Nuclei	16	21	EditedAggregates	16	1010
RelateObjects	13	Parent	Nuclei	16	21	EditedAggregates	16	1011
RelateObjects	13	Parent	Nuclei	16	21	EditedAggregates	16	1012
RelateObjects	13	Parent	Nuclei	16	20	EditedAggregates	16	1013
RelateObjects	13	Parent	Nuclei	16	20	EditedAggregates	16	1014
RelateObjects	13	Parent	Nuclei	16	20	EditedAggregates	16	1015
RelateObjects	13	Parent	Nuclei	16	20	EditedAggregates	16	1016
RelateObjects	13	Parent	Nuclei	16	20	EditedAggregates	16	1017
RelateObjects	13	Parent	Nuclei	16	20	EditedAggregates	16	1018
RelateObjects	13	Parent	Nuclei	16	21	EditedAggregates	16	1019
RelateObjects	13	Parent	Nuclei	16	20	EditedAggregates	16	1020
RelateObjects	13	Parent	Nuclei	16	20	EditedAggregates	16	1021
RelateObjects	13	Parent	Nuclei	16	20	EditedAggregates	16	1022
RelateObjects	13	Parent	Nuclei	16	20	EditedAggregates	16	1023
RelateObjects	13	Parent	Nuclei	16	20	EditedAggregates	16	1024
RelateObjects	13	Parent	Nuclei	16	20	EditedAggregates	16	1025
RelateObjects	13	Parent	Nuclei	16	21	EditedAggregates	16	1026
RelateObjects	13	Parent	Nuclei	16	21	EditedAggregates	16	1027
RelateObjects	13	Parent	Nuclei	16	20	EditedAggregates	16	1028
RelateObjects	13	Parent	Nuclei	16	20	EditedAggregates	16	1029
RelateObjects	13	Parent	Nuclei	16	21	EditedAggregates	16	1030
RelateObjects	13	Parent	Nuclei	16	21	EditedAggregates	16	1031
RelateObjects	13	Parent	Nuclei	16	21	EditedAggregates	16	1032
RelateObjects	13	Parent	Nuclei	16	20	EditedAggregates	16	1033
RelateObjects	13	Parent	Nuclei	16	20	EditedAggregates	16	1034
RelateObjects	13	Parent	Nuclei	16	20	EditedAggregates	16	1035
RelateObjects	13	Parent	Nuclei	16	19	EditedAggregates	16	1036
RelateObjects	13	Parent	Nuclei	16	19	EditedAggregates	16	1037
RelateObjects	13	Parent	Nuclei	16	21	EditedAggregates	16	1038
RelateObjects	13	Parent	Nuclei	16	20	EditedAggregates	16	1039
RelateObjects	13	Parent	Nuclei	16	20	EditedAggregates	16	1040
RelateObjects	13	Parent	Nuclei	16	20	EditedAggregates	16	1041
RelateObjects	13	Parent	Nuclei	16	21	EditedAggregates	16	1042
RelateObjects	13	Parent	Nuclei	16	21	EditedAggregates	16	1043
RelateObjects	13	Parent	Nuclei	16	20	EditedAggregates	16	1044
RelateObjects	13	Parent	Nuclei	16	20	EditedAggregates	16	1045
RelateObjects	13	Parent	Nuclei	16	20	EditedAggregates	16	1046
RelateObjects	13	Parent	Nuclei	16	21	EditedAggregates	16	1047
RelateObjects	13	Parent	Nuclei	16	20	EditedAggregates	16	1048
RelateObjects	13	Parent	Nuclei	16	20	EditedAggregates	16	1049
RelateObjects	13	Parent	Nuclei	16	21	EditedAggregates	16	1050
RelateObjects	13	Parent	Nuclei	16	20	EditedAggregates	16	1051
RelateObjects	13	Parent	Nuclei	16	20	EditedAggregates	16	1052
RelateObjects	13	Parent	Nuclei	16	21	EditedAggregates	16	1053
RelateObjects	13	Parent	Nuclei	16	20	EditedAggregates	16	1054
RelateObjects	13	Parent	Nuclei	16	21	EditedAggregates	16	1055
RelateObjects	13	Parent	Nuclei	16	20	EditedAggregates	16	1056
RelateObjects	13	Parent	Nuclei	16	20	EditedAggregates	16	1057
RelateObjects	13	Parent	Nuclei	16	21	EditedAggregates	16	1058
RelateObjects	13	Parent	Nuclei	16	21	EditedAggregates	16	1059
RelateObjects	13	Parent	Nuclei	16	20	EditedAggregates	16	1060
RelateObjects	13	Parent	Nuclei	16	21	EditedAggregates	16	1061
RelateObjects	13	Parent	Nuclei	16	21	EditedAggregates	16	1062
RelateObjects	13	Parent	Nuclei	16	21	EditedAggregates	16	1063
RelateObjects	13	Parent	Nuclei	16	21	EditedAggregates	16	1064
RelateObjects	13	Parent	Nuclei	16	20	EditedAggregates	16	1065
RelateObjects	13	Parent	Nuclei	16	19	EditedAggregates	16	1066
RelateObjects	13	Parent	Nuclei	16	21	EditedAggregates	16	1067
RelateObjects	13	Parent	Nuclei	16	20	EditedAggregates	16	1068
RelateObjects	13	Parent	Nuclei	16	20	EditedAggregates	16	1069
RelateObjects	13	Parent	Nuclei	16	20	EditedAggregates	16	1070
RelateObjects	13	Parent	Nuclei	16	21	EditedAggregates	16	1071
RelateObjects	13	Parent	Nuclei	16	21	EditedAggregates	16	1072
RelateObjects	13	Parent	Nuclei	16	21	EditedAggregates	16	1073
RelateObjects	13	Parent	Nuclei	16	20	EditedAggregates	16	1074
RelateObjects	13	Parent	Nuclei	16	20	EditedAggregates	16	1075
RelateObjects	13	Parent	Nuclei	16	20	EditedAggregates	16	1076
RelateObjects	13	Parent	Nuclei	16	21	EditedAggregates	16	1077
RelateObjects	13	Parent	Nuclei	16	21	EditedAggregates	16	1078
RelateObjects	13	Parent	Nuclei	16	21	EditedAggregates	16	1079
RelateObjects	13	Parent	Nuclei	16	20	EditedAggregates	16	1080
RelateObjects	13	Parent	Nuclei	16	20	EditedAggregates	16	1081
RelateObjects	13	Parent	Nuclei	16	21	EditedAggregates	16	1082
RelateObjects	13	Parent	Nuclei	16	21	EditedAggregates	16	1083
RelateObjects	13	Parent	Nuclei	16	21	EditedAggregates	16	1084
RelateObjects	13	Parent	Nuclei	16	21	EditedAggregates	16	1085
RelateObjects	13	Parent	Nuclei	16	21	EditedAggregates	16	1086
RelateObjects	13	Parent	Nuclei	16	20	EditedAggregates	16	1087
RelateObjects	13	Parent	Nuclei	16	20	EditedAggregates	16	1088
RelateObjects	13	Parent	Nuclei	16	20	EditedAggregates	16	1089
RelateObjects	13	Parent	Nuclei	16	21	EditedAggregates	16	1090
RelateObjects	13	Parent	Nuclei	16	20	EditedAggregates	16	1091
RelateObjects	13	Parent	Nuclei	16	21	EditedAggregates	16	1092
RelateObjects	13	Parent	Nuclei	16	21	EditedAggregates	16	1093
RelateObjects	13	Parent	Nuclei	16	21	EditedAggregates	16	1094
RelateObjects	13	Parent	Nuclei	16	21	EditedAggregates	16	1095
RelateObjects	13	Parent	Nuclei	16	21	EditedAggregates	16	1096
RelateObjects	13	Parent	Nuclei	16	21	EditedAggregates	16	1097
RelateObjects	13	Parent	Nuclei	16	20	EditedAggregates	16	1098
RelateObjects	13	Parent	Nuclei	16	21	EditedAggregates	16	1099
RelateObjects	13	Parent	Nuclei	16	21	EditedAggregates	16	1100
RelateObjects	13	Parent	Nuclei	16	21	EditedAggregates	16	1101
RelateObjects	13	Parent	Nuclei	16	20	EditedAggregates	16	1102
RelateObjects	13	Parent	Nuclei	16	21	EditedAggregates	16	1103
RelateObjects	13	Parent	Nuclei	16	21	EditedAggregates	16	1104
RelateObjects	13	Parent	Nuclei	16	20	EditedAggregates	16	1105
RelateObjects	13	Parent	Nuclei	16	20	EditedAggregates	16	1106
RelateObjects	13	Parent	Nuclei	16	21	EditedAggregates	16	1107
RelateObjects	13	Parent	Nuclei	16	21	EditedAggregates	16	1108
RelateObjects	13	Parent	Nuclei	16	21	EditedAggregates	16	1109
RelateObjects	13	Parent	Nuclei	16	21	EditedAggregates	16	1110
RelateObjects	13	Parent	Nuclei	16	21	EditedAggregates	16	1111
RelateObjects	13	Parent	Nuclei	16	21	EditedAggregates	16	1112
RelateObjects	13	Parent	Nuclei	16	21	EditedAggregates	16	1113
RelateObjects	13	Parent	Nuclei	16	21	EditedAggregates	16	1114
RelateObjects	13	Parent	Nuclei	16	21	EditedAggregates	16	1115
RelateObjects	13	Parent	Nuclei	16	21	EditedAggregates	16	1116
RelateObjects	13	Parent	Nuclei	16	21	EditedAggregates	16	1117
RelateObjects	13	Parent	Nuclei	16	21	EditedAggregates	16	1118
RelateObjects	13	Parent	Nuclei	16	21	EditedAggregates	16	1119
RelateObjects	13	Parent	Nuclei	16	21	EditedAggregates	16	1120
RelateObjects	13	Parent	Nuclei	16	21	EditedAggregates	16	1121
RelateObjects	13	Parent	Nuclei	16	21	EditedAggregates	16	1122
RelateObjects	13	Parent	Nuclei	16	20	EditedAggregates	16	1123
RelateObjects	13	Parent	Nuclei	16	21	EditedAggregates	16	1124
RelateObjects	13	Parent	Nuclei	16	21	EditedAggregates	16	1125
RelateObjects	13	Parent	Nuclei	16	20	EditedAggregates	16	1126
RelateObjects	13	Parent	Nuclei	16	21	EditedAggregates	16	1127
RelateObjects	13	Parent	Nuclei	16	21	EditedAggregates	16	1128
RelateObjects	13	Parent	Nuclei	16	21	EditedAggregates	16	1129
RelateObjects	13	Parent	Nuclei	16	20	EditedAggregates	16	1130
RelateObjects	13	Parent	Nuclei	16	20	EditedAggregates	16	1131
RelateObjects	13	Parent	Nuclei	16	21	EditedAggregates	16	1132
RelateObjects	13	Parent	Nuclei	16	21	EditedAggregates	16	1133
RelateObjects	13	Parent	Nuclei	16	21	EditedAggregates	16	1134
RelateObjects	13	Parent	Nuclei	16	21	EditedAggregates	16	1135
RelateObjects	13	Parent	Nuclei	16	21	EditedAggregates	16	1136
RelateObjects	13	Parent	Nuclei	16	21	EditedAggregates	16	1137
RelateObjects	13	Parent	Nuclei	16	21	EditedAggregates	16	1138
RelateObjects	13	Parent	Nuclei	16	21	EditedAggregates	16	1139
RelateObjects	13	Parent	Nuclei	16	21	EditedAggregates	16	1140
RelateObjects	13	Parent	Nuclei	16	21	EditedAggregates	16	1141
RelateObjects	13	Parent	Nuclei	16	21	EditedAggregates	16	1142
RelateObjects	13	Parent	Nuclei	16	21	EditedAggregates	16	1143
RelateObjects	13	Parent	Nuclei	16	21	EditedAggregates	16	1144
RelateObjects	13	Parent	Nuclei	16	21	EditedAggregates	16	1145
RelateObjects	13	Parent	Nuclei	16	21	EditedAggregates	16	1146
RelateObjects	13	Parent	Nuclei	16	21	EditedAggregates	16	1147
RelateObjects	13	Parent	Nuclei	16	21	EditedAggregates	16	1148
RelateObjects	13	Parent	Nuclei	16	21	EditedAggregates	16	1149
RelateObjects	13	Parent	Nuclei	16	21	EditedAggregates	16	1150
RelateObjects	13	Parent	Nuclei	16	21	EditedAggregates	16	1151
RelateObjects	13	Parent	Nuclei	16	21	EditedAggregates	16	1152
RelateObjects	13	Parent	Nuclei	16	21	EditedAggregates	16	1153
RelateObjects	13	Parent	Nuclei	16	21	EditedAggregates	16	1154
RelateObjects	13	Parent	Nuclei	16	21	EditedAggregates	16	1155
RelateObjects	13	Parent	Nuclei	16	21	EditedAggregates	16	1156
RelateObjects	13	Parent	Nuclei	16	21	EditedAggregates	16	1157
RelateObjects	13	Parent	Nuclei	16	21	EditedAggregates	16	1158
RelateObjects	13	Parent	Nuclei	16	21	EditedAggregates	16	1159
RelateObjects	13	Parent	Nuclei	16	21	EditedAggregates	16	1160
RelateObjects	13	Parent	Nuclei	16	21	EditedAggregates	16	1161
RelateObjects	13	Parent	Nuclei	16	21	EditedAggregates	16	1162
RelateObjects	13	Parent	Nuclei	16	21	EditedAggregates	16	1163
RelateObjects	13	Parent	Nuclei	16	21	EditedAggregates	16	1164
RelateObjects	13	Parent	Nuclei	16	21	EditedAggregates	16	1165
RelateObjects	13	Parent	Nuclei	16	21	EditedAggregates	16	1166
RelateObjects	13	Parent	Nuclei	16	21	EditedAggregates	16	1167
RelateObjects	13	Parent	Nuclei	16	21	EditedAggregates	16	1168
RelateObjects	13	Parent	Nuclei	16	21	EditedAggregates	16	1169
RelateObjects	13	Parent	Nuclei	16	21	EditedAggregates	16	1170
RelateObjects	13	Parent	Nuclei	16	21	EditedAggregates	16	1171
RelateObjects	13	Parent	Nuclei	16	21	EditedAggregates	16	1172
RelateObjects	13	Parent	Nuclei	16	21	EditedAggregates	16	1173
RelateObjects	13	Parent	Nuclei	16	21	EditedAggregates	16	1174
RelateObjects	13	Parent	Nuclei	16	21	EditedAggregates	16	1175
RelateObjects	13	Parent	Nuclei	16	21	EditedAggregates	16	1176
RelateObjects	13	Parent	Nuclei	16	21	EditedAggregates	16	1177
RelateObjects	13	Parent	Nuclei	16	21	EditedAggregates	16	1178
RelateObjects	13	Parent	Nuclei	16	21	EditedAggregates	16	1179
RelateObjects	13	Parent	Nuclei	16	21	EditedAggregates	16	1180
RelateObjects	13	Parent	Nuclei	16	21	EditedAggregates	16	1181
RelateObjects	13	Parent	Nuclei	16	21	EditedAggregates	16	1182
RelateObjects	13	Parent	Nuclei	16	21	EditedAggregates	16	1183
RelateObjects	13	Parent	Nuclei	16	21	EditedAggregates	16	1184
RelateObjects	13	Parent	Nuclei	16	21	EditedAggregates	16	1185
RelateObjects	13	Parent	Nuclei	16	21	EditedAggregates	16	1186
RelateObjects	13	Parent	Nuclei	16	21	EditedAggregates	16	1187
RelateObjects	13	Parent	Nuclei	16	21	EditedAggregates	16	1188
RelateObjects	13	Parent	Nuclei	16	21	EditedAggregates	16	1189
RelateObjects	13	Parent	Nuclei	16	21	EditedAggregates	16	1190
RelateObjects	13	Parent	Nuclei	16	21	EditedAggregates	16	1191
RelateObjects	13	Parent	Nuclei	16	21	EditedAggregates	16	1192
RelateObjects	13	Parent	Nuclei	16	21	EditedAggregates	16	1193
RelateObjects	13	Parent	Nuclei	16	21	EditedAggregates	16	1194
RelateObjects	13	Parent	Nuclei	16	21	EditedAggregates	16	1195
RelateObjects	13	Parent	Nuclei	16	21	EditedAggregates	16	1196
RelateObjects	13	Parent	Nuclei	16	21	EditedAggregates	16	1197
RelateObjects	13	Parent	Nuclei	16	21	EditedAggregates	16	1198
RelateObjects	13	Parent	Nuclei	16	21	EditedAggregates	16	1199
RelateObjects	13	Parent	Nuclei	16	21	EditedAggregates	16	1200
RelateObjects	13	Parent	Nuclei	16	25	EditedAggregates	16	1201
RelateObjects	13	Parent	Nuclei	16	24	EditedAggregates	16	1202
RelateObjects	13	Parent	Nuclei	16	25	EditedAggregates	16	1203
RelateObjects	13	Parent	Nuclei	16	21	EditedAggregates	16	1204
RelateObjects	13	Parent	Nuclei	16	25	EditedAggregates	16	1205
RelateObjects	13	Parent	Nuclei	16	21	EditedAggregates	16	1206
RelateObjects	13	Parent	Nuclei	16	21	EditedAggregates	16	1207
RelateObjects	13	Parent	Nuclei	16	25	EditedAggregates	16	1208
RelateObjects	13	Parent	Nuclei	16	21	EditedAggregates	16	1209
RelateObjects	13	Parent	Nuclei	16	21	EditedAggregates	16	1210
RelateObjects	13	Parent	Nuclei	16	25	EditedAggregates	16	1211
RelateObjects	13	Parent	Nuclei	16	21	EditedAggregates	16	1212
RelateObjects	13	Parent	Nuclei	16	25	EditedAggregates	16	1213
RelateObjects	13	Parent	Nuclei	16	21	EditedAggregates	16	1214
RelateObjects	13	Parent	Nuclei	16	21	EditedAggregates	16	1215
RelateObjects	13	Parent	Nuclei	16	25	EditedAggregates	16	1216
RelateObjects	13	Parent	Nuclei	16	21	EditedAggregates	16	1217
RelateObjects	13	Parent	Nuclei	16	21	EditedAggregates	16	1218
RelateObjects	13	Parent	Nuclei	16	21	EditedAggregates	16	1219
RelateObjects	13	Parent	Nuclei	16	25	EditedAggregates	16	1220
RelateObjects	13	Parent	Nuclei	16	25	EditedAggregates	16	1221
RelateObjects	13	Parent	Nuclei	16	21	EditedAggregates	16	1222
RelateObjects	13	Parent	Nuclei	16	21	EditedAggregates	16	1223
RelateObjects	13	Parent	Nuclei	16	21	EditedAggregates	16	1224
RelateObjects	13	Parent	Nuclei	16	25	EditedAggregates	16	1225
RelateObjects	13	Parent	Nuclei	16	21	EditedAggregates	16	1226
RelateObjects	13	Parent	Nuclei	16	25	EditedAggregates	16	1227
RelateObjects	13	Parent	Nuclei	16	21	EditedAggregates	16	1228
RelateObjects	13	Parent	Nuclei	16	21	EditedAggregates	16	1229
RelateObjects	13	Parent	Nuclei	16	21	EditedAggregates	16	1230
RelateObjects	13	Parent	Nuclei	16	25	EditedAggregates	16	1231
RelateObjects	13	Parent	Nuclei	16	21	EditedAggregates	16	1232
RelateObjects	13	Parent	Nuclei	16	21	EditedAggregates	16	1233
RelateObjects	13	Parent	Nuclei	16	21	EditedAggregates	16	1234
RelateObjects	13	Parent	Nuclei	16	21	EditedAggregates	16	1235
RelateObjects	13	Parent	Nuclei	16	25	EditedAggregates	16	1236
RelateObjects	13	Parent	Nuclei	16	25	EditedAggregates	16	1237
RelateObjects	13	Parent	Nuclei	16	25	EditedAggregates	16	1238
RelateObjects	13	Parent	Nuclei	16	21	EditedAggregates	16	1239
RelateObjects	13	Parent	Nuclei	16	21	EditedAggregates	16	1240
RelateObjects	13	Parent	Nuclei	16	25	EditedAggregates	16	1241
RelateObjects	13	Parent	Nuclei	16	25	EditedAggregates	16	1242
RelateObjects	13	Parent	Nuclei	16	25	EditedAggregates	16	1243
RelateObjects	13	Parent	Nuclei	16	25	EditedAggregates	16	1244
RelateObjects	13	Parent	Nuclei	16	25	EditedAggregates	16	1245
RelateObjects	13	Parent	Nuclei	16	25	EditedAggregates	16	1246
RelateObjects	13	Parent	Nuclei	16	25	EditedAggregates	16	1247
RelateObjects	13	Parent	Nuclei	16	25	EditedAggregates	16	1248
RelateObjects	13	Parent	Nuclei	16	25	EditedAggregates	16	1249
RelateObjects	13	Parent	Nuclei	16	25	EditedAggregates	16	1250
RelateObjects	13	Parent	Nuclei	16	25	EditedAggregates	16	1251
RelateObjects	13	Parent	Nuclei	16	25	EditedAggregates	16	1252
RelateObjects	13	Parent	Nuclei	16	25	EditedAggregates	16	1253
RelateObjects	13	Parent	Nuclei	16	25	EditedAggregates	16	1254
RelateObjects	13	Parent	Nuclei	16	25	EditedAggregates	16	1255
RelateObjects	13	Parent	Nuclei	16	24	EditedAggregates	16	1256
RelateObjects	13	Parent	Nuclei	16	25	EditedAggregates	16	1257
RelateObjects	13	Parent	Nuclei	16	25	EditedAggregates	16	1258
RelateObjects	13	Parent	Nuclei	16	25	EditedAggregates	16	1259
RelateObjects	13	Parent	Nuclei	16	25	EditedAggregates	16	1260
RelateObjects	13	Parent	Nuclei	16	25	EditedAggregates	16	1261
RelateObjects	13	Parent	Nuclei	16	25	EditedAggregates	16	1262
RelateObjects	13	Parent	Nuclei	16	25	EditedAggregates	16	1263
RelateObjects	13	Parent	Nuclei	16	25	EditedAggregates	16	1264
RelateObjects	13	Parent	Nuclei	16	25	EditedAggregates	16	1265
RelateObjects	13	Parent	Nuclei	16	25	EditedAggregates	16	1266
RelateObjects	13	Parent	Nuclei	16	25	EditedAggregates	16	1267
RelateObjects	13	Parent	Nuclei	16	25	EditedAggregates	16	1268
RelateObjects	13	Parent	Nuclei	16	25	EditedAggregates	16	1269
RelateObjects	13	Parent	Nuclei	16	25	EditedAggregates	16	1270
RelateObjects	13	Parent	Nuclei	16	25	EditedAggregates	16	1271
RelateObjects	13	Parent	Nuclei	16	25	EditedAggregates	16	1272
RelateObjects	13	Parent	Nuclei	16	25	EditedAggregates	16	1273
RelateObjects	13	Parent	Nuclei	16	25	EditedAggregates	16	1274
RelateObjects	13	Parent	Nuclei	16	25	EditedAggregates	16	1275
RelateObjects	13	Parent	Nuclei	16	24	EditedAggregates	16	1276
RelateObjects	13	Parent	Nuclei	16	25	EditedAggregates	16	1277
RelateObjects	13	Parent	Nuclei	16	25	EditedAggregates	16	1278
RelateObjects	13	Parent	Nuclei	16	25	EditedAggregates	16	1279
RelateObjects	13	Parent	Nuclei	16	25	EditedAggregates	16	1280
RelateObjects	13	Parent	Nuclei	16	25	EditedAggregates	16	1281
RelateObjects	13	Parent	Nuclei	16	25	EditedAggregates	16	1282
RelateObjects	13	Parent	Nuclei	16	25	EditedAggregates	16	1283
RelateObjects	13	Parent	Nuclei	16	25	EditedAggregates	16	1284
RelateObjects	13	Parent	Nuclei	16	25	EditedAggregates	16	1285
RelateObjects	13	Parent	Nuclei	16	25	EditedAggregates	16	1286
RelateObjects	13	Parent	Nuclei	16	25	EditedAggregates	16	1287
RelateObjects	13	Parent	Nuclei	16	25	EditedAggregates	16	1288
RelateObjects	13	Parent	Nuclei	16	24	EditedAggregates	16	1289
RelateObjects	13	Parent	Nuclei	16	25	EditedAggregates	16	1290
RelateObjects	13	Parent	Nuclei	16	25	EditedAggregates	16	1291
RelateObjects	13	Parent	Nuclei	16	25	EditedAggregates	16	1292
RelateObjects	13	Parent	Nuclei	16	25	EditedAggregates	16	1293
RelateObjects	13	Parent	Nuclei	16	25	EditedAggregates	16	1294
RelateObjects	13	Parent	Nuclei	16	4	EditedAggregates	16	1295
RelateObjects	13	Parent	Nuclei	16	12	EditedAggregates	16	1296
RelateObjects	13	Parent	Nuclei	16	13	EditedAggregates	16	1297
RelateObjects	13	Parent	Nuclei	16	13	EditedAggregates	16	1298
RelateObjects	13	Parent	Nuclei	16	13	EditedAggregates	16	1299
RelateObjects	13	Parent	Nuclei	16	13	EditedAggregates	16	1300
RelateObjects	13	Parent	Nuclei	16	13	EditedAggregates	16	1301
RelateObjects	13	Parent	Nuclei	16	15	EditedAggregates	16	1302
RelateObjects	13	Parent	Nuclei	16	15	EditedAggregates	16	1303
RelateObjects	13	Parent	Nuclei	16	15	EditedAggregates	16	1304
RelateObjects	13	Parent	Nuclei	16	17	EditedAggregates	16	1305
RelateObjects	13	Parent	Nuclei	16	17	EditedAggregates	16	1306
RelateObjects	13	Parent	Nuclei	16	17	EditedAggregates	16	1307
RelateObjects	13	Parent	Nuclei	16	18	EditedAggregates	16	1308
RelateObjects	13	Parent	Nuclei	16	20	EditedAggregates	16	1309
RelateObjects	13	Parent	Nuclei	16	20	EditedAggregates	16	1310
RelateObjects	13	Parent	Nuclei	16	20	EditedAggregates	16	1311
RelateObjects	13	Parent	Nuclei	16	20	EditedAggregates	16	1312
RelateObjects	13	Child	EditedAggregates	16	1	Nuclei	16	1
RelateObjects	13	Child	EditedAggregates	16	2	Nuclei	16	1
RelateObjects	13	Child	EditedAggregates	16	3	Nuclei	16	1
RelateObjects	13	Child	EditedAggregates	16	4	Nuclei	16	1
RelateObjects	13	Child	EditedAggregates	16	5	Nuclei	16	1
RelateObjects	13	Child	EditedAggregates	16	6	Nuclei	16	1
RelateObjects	13	Child	EditedAggregates	16	7	Nuclei	16	1
RelateObjects	13	Child	EditedAggregates	16	8	Nuclei	16	1
RelateObjects	13	Child	EditedAggregates	16	9	Nuclei	16	1
RelateObjects	13	Child	EditedAggregates	16	10	Nuclei	16	1
RelateObjects	13	Child	EditedAggregates	16	11	Nuclei	16	1
RelateObjects	13	Child	EditedAggregates	16	12	Nuclei	16	1
RelateObjects	13	Child	EditedAggregates	16	13	Nuclei	16	1
RelateObjects	13	Child	EditedAggregates	16	14	Nuclei	16	1
RelateObjects	13	Child	EditedAggregates	16	15	Nuclei	16	1
RelateObjects	13	Child	EditedAggregates	16	16	Nuclei	16	2
RelateObjects	13	Child	EditedAggregates	16	17	Nuclei	16	2
RelateObjects	13	Child	EditedAggregates	16	18	Nuclei	16	2
RelateObjects	13	Child	EditedAggregates	16	19	Nuclei	16	2
RelateObjects	13	Child	EditedAggregates	16	20	Nuclei	16	2
RelateObjects	13	Child	EditedAggregates	16	21	Nuclei	16	2
RelateObjects	13	Child	EditedAggregates	16	22	Nuclei	16	2
RelateObjects	13	Child	EditedAggregates	16	23	Nuclei	16	2
RelateObjects	13	Child	EditedAggregates	16	24	Nuclei	16	2
RelateObjects	13	Child	EditedAggregates	16	25	Nuclei	16	2
RelateObjects	13	Child	EditedAggregates	16	26	Nuclei	16	2
RelateObjects	13	Child	EditedAggregates	16	27	Nuclei	16	2
RelateObjects	13	Child	EditedAggregates	16	28	Nuclei	16	2
RelateObjects	13	Child	EditedAggregates	16	29	Nuclei	16	2
RelateObjects	13	Child	EditedAggregates	16	30	Nuclei	16	2
RelateObjects	13	Child	EditedAggregates	16	31	Nuclei	16	2
RelateObjects	13	Child	EditedAggregates	16	32	Nuclei	16	2
RelateObjects	13	Child	EditedAggregates	16	33	Nuclei	16	2
RelateObjects	13	Child	EditedAggregates	16	34	Nuclei	16	3
RelateObjects	13	Child	EditedAggregates	16	35	Nuclei	16	3
RelateObjects	13	Child	EditedAggregates	16	36	Nuclei	16	3
RelateObjects	13	Child	EditedAggregates	16	37	Nuclei	16	3
RelateObjects	13	Child	EditedAggregates	16	38	Nuclei	16	4
RelateObjects	13	Child	EditedAggregates	16	39	Nuclei	16	3
RelateObjects	13	Child	EditedAggregates	16	40	Nuclei	16	3
RelateObjects	13	Child	EditedAggregates	16	41	Nuclei	16	3
RelateObjects	13	Child	EditedAggregates	16	42	Nuclei	16	4
RelateObjects	13	Child	EditedAggregates	16	43	Nuclei	16	3
RelateObjects	13	Child	EditedAggregates	16	44	Nuclei	16	3
RelateObjects	13	Child	EditedAggregates	16	45	Nuclei	16	3
RelateObjects	13	Child	EditedAggregates	16	46	Nuclei	16	3
RelateObjects	13	Child	EditedAggregates	16	47	Nuclei	16	3
RelateObjects	13	Child	EditedAggregates	16	48	Nuclei	16	4
RelateObjects	13	Child	EditedAggregates	16	49	Nuclei	16	4
RelateObjects	13	Child	EditedAggregates	16	50	Nuclei	16	3
RelateObjects	13	Child	EditedAggregates	16	51	Nuclei	16	4
RelateObjects	13	Child	EditedAggregates	16	52	Nuclei	16	3
RelateObjects	13	Child	EditedAggregates	16	53	Nuclei	16	4
RelateObjects	13	Child	EditedAggregates	16	54	Nuclei	16	3
RelateObjects	13	Child	EditedAggregates	16	55	Nuclei	16	4
RelateObjects	13	Child	EditedAggregates	16	56	Nuclei	16	3
RelateObjects	13	Child	EditedAggregates	16	57	Nuclei	16	4
RelateObjects	13	Child	EditedAggregates	16	58	Nuclei	16	3
RelateObjects	13	Child	EditedAggregates	16	59	Nuclei	16	4
RelateObjects	13	Child	EditedAggregates	16	60	Nuclei	16	4
RelateObjects	13	Child	EditedAggregates	16	61	Nuclei	16	3
RelateObjects	13	Child	EditedAggregates	16	62	Nuclei	16	3
RelateObjects	13	Child	EditedAggregates	16	63	Nuclei	16	3
RelateObjects	13	Child	EditedAggregates	16	64	Nuclei	16	3
RelateObjects	13	Child	EditedAggregates	16	65	Nuclei	16	3
RelateObjects	13	Child	EditedAggregates	16	66	Nuclei	16	3
RelateObjects	13	Child	EditedAggregates	16	67	Nuclei	16	4
RelateObjects	13	Child	EditedAggregates	16	68	Nuclei	16	4
RelateObjects	13	Child	EditedAggregates	16	69	Nuclei	16	4
RelateObjects	13	Child	EditedAggregates	16	70	Nuclei	16	3
RelateObjects	13	Child	EditedAggregates	16	71	Nuclei	16	4
RelateObjects	13	Child	EditedAggregates	16	72	Nuclei	16	3
RelateObjects	13	Child	EditedAggregates	16	73	Nuclei	16	4
RelateObjects	13	Child	EditedAggregates	16	74	Nuclei	16	4
RelateObjects	13	Child	EditedAggregates	16	75	Nuclei	16	4
RelateObjects	13	Child	EditedAggregates	16	76	Nuclei	16	3
RelateObjects	13	Child	EditedAggregates	16	77	Nuclei	16	3
RelateObjects	13	Child	EditedAggregates	16	78	Nuclei	16	4
RelateObjects	13	Child	EditedAggregates	16	79	Nuclei	16	3
RelateObjects	13	Child	EditedAggregates	16	80	Nuclei	16	4
RelateObjects	13	Child	EditedAggregates	16	81	Nuclei	16	4
RelateObjects	13	Child	EditedAggregates	16	82	Nuclei	16	4
RelateObjects	13	Child	EditedAggregates	16	83	Nuclei	16	4
RelateObjects	13	Child	EditedAggregates	16	84	Nuclei	16	4
RelateObjects	13	Child	EditedAggregates	16	85	Nuclei	16	3
RelateObjects	13	Child	EditedAggregates	16	86	Nuclei	16	4
RelateObjects	13	Child	EditedAggregates	16	87	Nuclei	16	4
RelateObjects	13	Child	EditedAggregates	16	88	Nuclei	16	3
RelateObjects	13	Child	EditedAggregates	16	89	Nuclei	16	3
RelateObjects	13	Child	EditedAggregates	16	90	Nuclei	16	3
RelateObjects	13	Child	EditedAggregates	16	91	Nuclei	16	3
RelateObjects	13	Child	EditedAggregates	16	92	Nuclei	16	4
RelateObjects	13	Child	EditedAggregates	16	93	Nuclei	16	4
RelateObjects	13	Child	EditedAggregates	16	94	Nuclei	16	3
RelateObjects	13	Child	EditedAggregates	16	95	Nuclei	16	4
RelateObjects	13	Child	EditedAggregates	16	96	Nuclei	16	4
RelateObjects	13	Child	EditedAggregates	16	97	Nuclei	16	4
RelateObjects	13	Child	EditedAggregates	16	98	Nuclei	16	4
RelateObjects	13	Child	EditedAggregates	16	99	Nuclei	16	3
RelateObjects	13	Child	EditedAggregates	16	100	Nuclei	16	4
RelateObjects	13	Child	EditedAggregates	16	101	Nuclei	16	4
RelateObjects	13	Child	EditedAggregates	16	102	Nuclei	16	6
RelateObjects	13	Child	EditedAggregates	16	103	Nuclei	16	3
RelateObjects	13	Child	EditedAggregates	16	104	Nuclei	16	4
RelateObjects	13	Child	EditedAggregates	16	105	Nuclei	16	6
RelateObjects	13	Child	EditedAggregates	16	106	Nuclei	16	4
RelateObjects	13	Child	EditedAggregates	16	107	Nuclei	16	4
RelateObjects	13	Child	EditedAggregates	16	108	Nuclei	16	3
RelateObjects	13	Child	EditedAggregates	16	109	Nuclei	16	4
RelateObjects	13	Child	EditedAggregates	16	110	Nuclei	16	4
RelateObjects	13	Child	EditedAggregates	16	111	Nuclei	16	4
RelateObjects	13	Child	EditedAggregates	16	112	Nuclei	16	3
RelateObjects	13	Child	EditedAggregates	16	113	Nuclei	16	4
RelateObjects	13	Child	EditedAggregates	16	114	Nuclei	16	4
RelateObjects	13	Child	EditedAggregates	16	115	Nuclei	16	4
RelateObjects	13	Child	EditedAggregates	16	116	Nuclei	16	3
RelateObjects	13	Child	EditedAggregates	16	117	Nuclei	16	3
RelateObjects	13	Child	EditedAggregates	16	118	Nuclei	16	3
RelateObjects	13	Child	EditedAggregates	16	119	Nuclei	16	6
RelateObjects	13	Child	EditedAggregates	16	120	Nuclei	16	6
RelateObjects	13	Child	EditedAggregates	16	121	Nuclei	16	4
RelateObjects	13	Child	EditedAggregates	16	122	Nuclei	16	4
RelateObjects	13	Child	EditedAggregates	16	123	Nuclei	16	4
RelateObjects	13	Child	EditedAggregates	16	124	Nuclei	16	6
RelateObjects	13	Child	EditedAggregates	16	125	Nuclei	16	3
RelateObjects	13	Child	EditedAggregates	16	126	Nuclei	16	4
RelateObjects	13	Child	EditedAggregates	16	127	Nuclei	16	4
RelateObjects	13	Child	EditedAggregates	16	128	Nuclei	16	6
RelateObjects	13	Child	EditedAggregates	16	129	Nuclei	16	3
RelateObjects	13	Child	EditedAggregates	16	130	Nuclei	16	4
RelateObjects	13	Child	EditedAggregates	16	131	Nuclei	16	8
RelateObjects	13	Child	EditedAggregates	16	132	Nuclei	16	4
RelateObjects	13	Child	EditedAggregates	16	133	Nuclei	16	4
RelateObjects	13	Child	EditedAggregates	16	134	Nuclei	16	3
RelateObjects	13	Child	EditedAggregates	16	135	Nuclei	16	6
RelateObjects	13	Child	EditedAggregates	16	136	Nuclei	16	4
RelateObjects	13	Child	EditedAggregates	16	137	Nuclei	16	4
RelateObjects	13	Child	EditedAggregates	16	138	Nuclei	16	4
RelateObjects	13	Child	EditedAggregates	16	139	Nuclei	16	4
RelateObjects	13	Child	EditedAggregates	16	140	Nuclei	16	4
RelateObjects	13	Child	EditedAggregates	16	141	Nuclei	16	6
RelateObjects	13	Child	EditedAggregates	16	142	Nuclei	16	3
RelateObjects	13	Child	EditedAggregates	16	143	Nuclei	16	4
RelateObjects	13	Child	EditedAggregates	16	144	Nuclei	16	6
RelateObjects	13	Child	EditedAggregates	16	145	Nuclei	16	3
RelateObjects	13	Child	EditedAggregates	16	146	Nuclei	16	4
RelateObjects	13	Child	EditedAggregates	16	147	Nuclei	16	4
RelateObjects	13	Child	EditedAggregates	16	148	Nuclei	16	4
RelateObjects	13	Child	EditedAggregates	16	149	Nuclei	16	8
RelateObjects	13	Child	EditedAggregates	16	150	Nuclei	16	4
RelateObjects	13	Child	EditedAggregates	16	151	Nuclei	16	6
RelateObjects	13	Child	EditedAggregates	16	152	Nuclei	16	6
RelateObjects	13	Child	EditedAggregates	16	153	Nuclei	16	6
RelateObjects	13	Child	EditedAggregates	16	154	Nuclei	16	8
RelateObjects	13	Child	EditedAggregates	16	155	Nuclei	16	6
RelateObjects	13	Child	EditedAggregates	16	156	Nuclei	16	6
RelateObjects	13	Child	EditedAggregates	16	157	Nuclei	16	6
RelateObjects	13	Child	EditedAggregates	16	158	Nuclei	16	6
RelateObjects	13	Child	EditedAggregates	16	159	Nuclei	16	6
RelateObjects	13	Child	EditedAggregates	16	160	Nuclei	16	8
RelateObjects	13	Child	EditedAggregates	16	161	Nuclei	16	6
RelateObjects	13	Child	EditedAggregates	16	162	Nuclei	16	6
RelateObjects	13	Child	EditedAggregates	16	163	Nuclei	16	6
RelateObjects	13	Child	EditedAggregates	16	164	Nuclei	16	8
RelateObjects	13	Child	EditedAggregates	16	165	Nuclei	16	6
RelateObjects	13	Child	EditedAggregates	16	166	Nuclei	16	6
RelateObjects	13	Child	EditedAggregates	16	167	Nuclei	16	8
RelateObjects	13	Child	EditedAggregates	16	168	Nuclei	16	10
RelateObjects	13	Child	EditedAggregates	16	169	Nuclei	16	8
RelateObjects	13	Child	EditedAggregates	16	170	Nuclei	16	8
RelateObjects	13	Child	EditedAggregates	16	171	Nuclei	16	8
RelateObjects	13	Child	EditedAggregates	16	172	Nuclei	16	9
RelateObjects	13	Child	EditedAggregates	16	173	Nuclei	16	8
RelateObjects	13	Child	EditedAggregates	16	174	Nuclei	16	9
RelateObjects	13	Child	EditedAggregates	16	175	Nuclei	16	10
RelateObjects	13	Child	EditedAggregates	16	176	Nuclei	16	10
RelateObjects	13	Child	EditedAggregates	16	177	Nuclei	16	8
RelateObjects	13	Child	EditedAggregates	16	178	Nuclei	16	8
RelateObjects	13	Child	EditedAggregates	16	179	Nuclei	16	10
RelateObjects	13	Child	EditedAggregates	16	180	Nuclei	16	10
RelateObjects	13	Child	EditedAggregates	16	181	Nuclei	16	10
RelateObjects	13	Child	EditedAggregates	16	182	Nuclei	16	9
RelateObjects	13	Child	EditedAggregates	16	183	Nuclei	16	9
RelateObjects	13	Child	EditedAggregates	16	184	Nuclei	16	9
RelateObjects	13	Child	EditedAggregates	16	185	Nuclei	16	8
RelateObjects	13	Child	EditedAggregates	16	186	Nuclei	16	10
RelateObjects	13	Child	EditedAggregates	16	187	Nuclei	16	10
RelateObjects	13	Child	EditedAggregates	16	188	Nuclei	16	10
RelateObjects	13	Child	EditedAggregates	16	189	Nuclei	16	10
RelateObjects	13	Child	EditedAggregates	16	190	Nuclei	16	10
RelateObjects	13	Child	EditedAggregates	16	191	Nuclei	16	9
RelateObjects	13	Child	EditedAggregates	16	192	Nuclei	16	9
RelateObjects	13	Child	EditedAggregates	16	193	Nuclei	16	10
RelateObjects	13	Child	EditedAggregates	16	194	Nuclei	16	9
RelateObjects	13	Child	EditedAggregates	16	195	Nuclei	16	9
RelateObjects	13	Child	EditedAggregates	16	196	Nuclei	16	10
RelateObjects	13	Child	EditedAggregates	16	197	Nuclei	16	9
RelateObjects	13	Child	EditedAggregates	16	198	Nuclei	16	10
RelateObjects	13	Child	EditedAggregates	16	199	Nuclei	16	10
RelateObjects	13	Child	EditedAggregates	16	200	Nuclei	16	9
RelateObjects	13	Child	EditedAggregates	16	201	Nuclei	16	10
RelateObjects	13	Child	EditedAggregates	16	202	Nuclei	16	9
RelateObjects	13	Child	EditedAggregates	16	203	Nuclei	16	9
RelateObjects	13	Child	EditedAggregates	16	204	Nuclei	16	10
RelateObjects	13	Child	EditedAggregates	16	205	Nuclei	16	12
RelateObjects	13	Child	EditedAggregates	16	206	Nuclei	16	9
RelateObjects	13	Child	EditedAggregates	16	207	Nuclei	16	12
RelateObjects	13	Child	EditedAggregates	16	208	Nuclei	16	9
RelateObjects	13	Child	EditedAggregates	16	209	Nuclei	16	12
RelateObjects	13	Child	EditedAggregates	16	210	Nuclei	16	12
RelateObjects	13	Child	EditedAggregates	16	211	Nuclei	16	9
RelateObjects	13	Child	EditedAggregates	16	212	Nuclei	16	12
RelateObjects	13	Child	EditedAggregates	16	213	Nuclei	16	12
RelateObjects	13	Child	EditedAggregates	16	214	Nuclei	16	12
RelateObjects	13	Child	EditedAggregates	16	215	Nuclei	16	10
RelateObjects	13	Child	EditedAggregates	16	216	Nuclei	16	10
RelateObjects	13	Child	EditedAggregates	16	217	Nuclei	16	9
RelateObjects	13	Child	EditedAggregates	16	218	Nuclei	16	10
RelateObjects	13	Child	EditedAggregates	16	219	Nuclei	16	9
RelateObjects	13	Child	EditedAggregates	16	220	Nuclei	16	12
RelateObjects	13	Child	EditedAggregates	16	221	Nuclei	16	12
RelateObjects	13	Child	EditedAggregates	16	222	Nuclei	16	12
RelateObjects	13	Child	EditedAggregates	16	223	Nuclei	16	10
RelateObjects	13	Child	EditedAggregates	16	224	Nuclei	16	12
RelateObjects	13	Child	EditedAggregates	16	225	Nuclei	16	12
RelateObjects	13	Child	EditedAggregates	16	226	Nuclei	16	12
RelateObjects	13	Child	EditedAggregates	16	227	Nuclei	16	9
RelateObjects	13	Child	EditedAggregates	16	228	Nuclei	16	12
RelateObjects	13	Child	EditedAggregates	16	229	Nuclei	16	12
RelateObjects	13	Child	EditedAggregates	16	230	Nuclei	16	12
RelateObjects	13	Child	EditedAggregates	16	231	Nuclei	16	12
RelateObjects	13	Child	EditedAggregates	16	232	Nuclei	16	12
RelateObjects	13	Child	EditedAggregates	16	233	Nuclei	16	10
RelateObjects	13	Child	EditedAggregates	16	234	Nuclei	16	9
RelateObjects	13	Child	EditedAggregates	16	235	Nuclei	16	9
RelateObjects	13	Child	EditedAggregates	16	236	Nuclei	16	12
RelateObjects	13	Child	EditedAggregates	16	237	Nuclei	16	12
RelateObjects	13	Child	EditedAggregates	16	238	Nuclei	16	9
RelateObjects	13	Child	EditedAggregates	16	239	Nuclei	16	9
RelateObjects	13	Child	EditedAggregates	16	240	Nuclei	16	10
RelateObjects	13	Child	EditedAggregates	16	241	Nuclei	16	10
RelateObjects	13	Child	EditedAggregates	16	242	Nuclei	16	9
RelateObjects	13	Child	EditedAggregates	16	243	Nuclei	16	10
RelateObjects	13	Child	EditedAggregates	16	244	Nuclei	16	12
RelateObjects	13	Child	EditedAggregates	16	245	Nuclei	16	10
RelateObjects	13	Child	EditedAggregates	16	246	Nuclei	16	12
RelateObjects	13	Child	EditedAggregates	16	247	Nuclei	16	12
RelateObjects	13	Child	EditedAggregates	16	248	Nuclei	16	12
RelateObjects	13	Child	EditedAggregates	16	249	Nuclei	16	10
RelateObjects	13	Child	EditedAggregates	16	250	Nuclei	16	10
RelateObjects	13	Child	EditedAggregates	16	251	Nuclei	16	10
RelateObjects	13	Child	EditedAggregates	16	252	Nuclei	16	12
RelateObjects	13	Child	EditedAggregates	16	253	Nuclei	16	12
RelateObjects	13	Child	EditedAggregates	16	254	Nuclei	16	12
RelateObjects	13	Child	EditedAggregates	16	255	Nuclei	16	12
RelateObjects	13	Child	EditedAggregates	16	256	Nuclei	16	12
RelateObjects	13	Child	EditedAggregates	16	257	Nuclei	16	12
RelateObjects	13	Child	EditedAggregates	16	258	Nuclei	16	13
RelateObjects	13	Child	EditedAggregates	16	259	Nuclei	16	12
RelateObjects	13	Child	EditedAggregates	16	260	Nuclei	16	13
RelateObjects	13	Child	EditedAggregates	16	261	Nuclei	16	13
RelateObjects	13	Child	EditedAggregates	16	262	Nuclei	16	12
RelateObjects	13	Child	EditedAggregates	16	263	Nuclei	16	13
RelateObjects	13	Child	EditedAggregates	16	264	Nuclei	16	10
RelateObjects	13	Child	EditedAggregates	16	265	Nuclei	16	13
RelateObjects	13	Child	EditedAggregates	16	266	Nuclei	16	10
RelateObjects	13	Child	EditedAggregates	16	267	Nuclei	16	12
RelateObjects	13	Child	EditedAggregates	16	268	Nuclei	16	12
RelateObjects	13	Child	EditedAggregates	16	269	Nuclei	16	13
RelateObjects	13	Child	EditedAggregates	16	270	Nuclei	16	13
RelateObjects	13	Child	EditedAggregates	16	271	Nuclei	16	13
RelateObjects	13	Child	EditedAggregates	16	272	Nuclei	16	13
RelateObjects	13	Child	EditedAggregates	16	273	Nuclei	16	12
RelateObjects	13	Child	EditedAggregates	16	274	Nuclei	16	12
RelateObjects	13	Child	EditedAggregates	16	275	Nuclei	16	12
RelateObjects	13	Child	EditedAggregates	16	276	Nuclei	16	12
RelateObjects	13	Child	EditedAggregates	16	277	Nuclei	16	13
RelateObjects	13	Child	EditedAggregates	16	278	Nuclei	16	12
RelateObjects	13	Child	EditedAggregates	16	279	Nuclei	16	12
RelateObjects	13	Child	EditedAggregates	16	280	Nuclei	16	13
RelateObjects	13	Child	EditedAggregates	16	281	Nuclei	16	13
RelateObjects	13	Child	EditedAggregates	16	282	Nuclei	16	13
RelateObjects	13	Child	EditedAggregates	16	283	Nuclei	16	13
RelateObjects	13	Child	EditedAggregates	16	284	Nuclei	16	12
RelateObjects	13	Child	EditedAggregates	16	285	Nuclei	16	12
RelateObjects	13	Child	EditedAggregates	16	286	Nuclei	16	13
RelateObjects	13	Child	EditedAggregates	16	287	Nuclei	16	13
RelateObjects	13	Child	EditedAggregates	16	288	Nuclei	16	13
RelateObjects	13	Child	EditedAggregates	16	289	Nuclei	16	13
RelateObjects	13	Child	EditedAggregates	16	290	Nuclei	16	13
RelateObjects	13	Child	EditedAggregates	16	291	Nuclei	16	13
RelateObjects	13	Child	EditedAggregates	16	292	Nuclei	16	13
RelateObjects	13	Child	EditedAggregates	16	293	Nuclei	16	13
RelateObjects	13	Child	EditedAggregates	16	294	Nuclei	16	12
RelateObjects	13	Child	EditedAggregates	16	295	Nuclei	16	12
RelateObjects	13	Child	EditedAggregates	16	296	Nuclei	16	13
RelateObjects	13	Child	EditedAggregates	16	297	Nuclei	16	12
RelateObjects	13	Child	EditedAggregates	16	298	Nuclei	16	13
RelateObjects	13	Child	EditedAggregates	16	299	Nuclei	16	13
RelateObjects	13	Child	EditedAggregates	16	300	Nuclei	16	12
RelateObjects	13	Child	EditedAggregates	16	301	Nuclei	16	12
RelateObjects	13	Child	EditedAggregates	16	302	Nuclei	16	13
RelateObjects	13	Child	EditedAggregates	16	303	Nuclei	16	12
RelateObjects	13	Child	EditedAggregates	16	304	Nuclei	16	12
RelateObjects	13	Child	EditedAggregates	16	305	Nuclei	16	13
RelateObjects	13	Child	EditedAggregates	16	306	Nuclei	16	13
RelateObjects	13	Child	EditedAggregates	16	307	Nuclei	16	13
RelateObjects	13	Child	EditedAggregates	16	308	Nuclei	16	12
RelateObjects	13	Child	EditedAggregates	16	309	Nuclei	16	13
RelateObjects	13	Child	EditedAggregates	16	310	Nuclei	16	12
RelateObjects	13	Child	EditedAggregates	16	311	Nuclei	16	13
RelateObjects	13	Child	EditedAggregates	16	312	Nuclei	16	13
RelateObjects	13	Child	EditedAggregates	16	313	Nuclei	16	13
RelateObjects	13	Child	EditedAggregates	16	314	Nuclei	16	13
RelateObjects	13	Child	EditedAggregates	16	315	Nuclei	16	12
RelateObjects	13	Child	EditedAggregates	16	316	Nuclei	16	13
RelateObjects	13	Child	EditedAggregates	16	317	Nuclei	16	12
RelateObjects	13	Child	EditedAggregates	16	318	Nuclei	16	13
RelateObjects	13	Child	EditedAggregates	16	319	Nuclei	16	13
RelateObjects	13	Child	EditedAggregates	16	320	Nuclei	16	13
RelateObjects	13	Child	EditedAggregates	16	321	Nuclei	16	13
RelateObjects	13	Child	EditedAggregates	16	322	Nuclei	16	13
RelateObjects	13	Child	EditedAggregates	16	323	Nuclei	16	12
RelateObjects	13	Child	EditedAggregates	16	324	Nuclei	16	13
RelateObjects	13	Child	EditedAggregates	16	325	Nuclei	16	12
RelateObjects	13	Child	EditedAggregates	16	326	Nuclei	16	12
RelateObjects	13	Child	EditedAggregates	16	327	Nuclei	16	12
RelateObjects	13	Child	EditedAggregates	16	328	Nuclei	16	12
RelateObjects	13	Child	EditedAggregates	16	329	Nuclei	16	13
RelateObjects	13	Child	EditedAggregates	16	330	Nuclei	16	12
RelateObjects	13	Child	EditedAggregates	16	331	Nuclei	16	12
RelateObjects	13	Child	EditedAggregates	16	332	Nuclei	16	13
RelateObjects	13	Child	EditedAggregates	16	333	Nuclei	16	13
RelateObjects	13	Child	EditedAggregates	16	334	Nuclei	16	12
RelateObjects	13	Child	EditedAggregates	16	335	Nuclei	16	13
RelateObjects	13	Child	EditedAggregates	16	336	Nuclei	16	12
RelateObjects	13	Child	EditedAggregates	16	337	Nuclei	16	13
RelateObjects	13	Child	EditedAggregates	16	338	Nuclei	16	12
RelateObjects	13	Child	EditedAggregates	16	339	Nuclei	16	13
RelateObjects	13	Child	EditedAggregates	16	340	Nuclei	16	13
RelateObjects	13	Child	EditedAggregates	16	341	Nuclei	16	12
RelateObjects	13	Child	EditedAggregates	16	342	Nuclei	16	12
RelateObjects	13	Child	EditedAggregates	16	343	Nuclei	16	13
RelateObjects	13	Child	EditedAggregates	16	344	Nuclei	16	13
RelateObjects	13	Child	EditedAggregates	16	345	Nuclei	16	12
RelateObjects	13	Child	EditedAggregates	16	346	Nuclei	16	12
RelateObjects	13	Child	EditedAggregates	16	347	Nuclei	16	12
RelateObjects	13	Child	EditedAggregates	16	348	Nuclei	16	13
RelateObjects	13	Child	EditedAggregates	16	349	Nuclei	16	13
RelateObjects	13	Child	EditedAggregates	16	350	Nuclei	16	12
RelateObjects	13	Child	EditedAggregates	16	351	Nuclei	16	13
RelateObjects	13	Child	EditedAggregates	16	352	Nuclei	16	13
RelateObjects	13	Child	EditedAggregates	16	353	Nuclei	16	12
RelateObjects	13	Child	EditedAggregates	16	354	Nuclei	16	13
RelateObjects	13	Child	EditedAggregates	16	355	Nuclei	16	13
RelateObjects	13	Child	EditedAggregates	16	356	Nuclei	16	12
RelateObjects	13	Child	EditedAggregates	16	357	Nuclei	16	12
RelateObjects	13	Child	EditedAggregates	16	358	Nuclei	16	12
RelateObjects	13	Child	EditedAggregates	16	359	Nuclei	16	13
RelateObjects	13	Child	EditedAggregates	16	360	Nuclei	16	13
RelateObjects	13	Child	EditedAggregates	16	361	Nuclei	16	13
RelateObjects	13	Child	EditedAggregates	16	362	Nuclei	16	13
RelateObjects	13	Child	EditedAggregates	16	363	Nuclei	16	12
RelateObjects	13	Child	EditedAggregates	16	364	Nuclei	16	12
RelateObjects	13	Child	EditedAggregates	16	365	Nuclei	16	13
RelateObjects	13	Child	EditedAggregates	16	366	Nuclei	16	12
RelateObjects	13	Child	EditedAggregates	16	367	Nuclei	16	12
RelateObjects	13	Child	EditedAggregates	16	368	Nuclei	16	12
RelateObjects	13	Child	EditedAggregates	16	369	Nuclei	16	12
RelateObjects	13	Child	EditedAggregates	16	370	Nuclei	16	13
RelateObjects	13	Child	EditedAggregates	16	371	Nuclei	16	13
RelateObjects	13	Child	EditedAggregates	16	372	Nuclei	16	12
RelateObjects	13	Child	EditedAggregates	16	373	Nuclei	16	13
RelateObjects	13	Child	EditedAggregates	16	374	Nuclei	16	12
RelateObjects	13	Child	EditedAggregates	16	375	Nuclei	16	13
RelateObjects	13	Child	EditedAggregates	16	376	Nuclei	16	12
RelateObjects	13	Child	EditedAggregates	16	377	Nuclei	16	12
RelateObjects	13	Child	EditedAggregates	16	378	Nuclei	16	13
RelateObjects	13	Child	EditedAggregates	16	379	Nuclei	16	13
RelateObjects	13	Child	EditedAggregates	16	380	Nuclei	16	13
RelateObjects	13	Child	EditedAggregates	16	381	Nuclei	16	13
RelateObjects	13	Child	EditedAggregates	16	382	Nuclei	16	12
RelateObjects	13	Child	EditedAggregates	16	383	Nuclei	16	13
RelateObjects	13	Child	EditedAggregates	16	384	Nuclei	16	13
RelateObjects	13	Child	EditedAggregates	16	385	Nuclei	16	12
RelateObjects	13	Child	EditedAggregates	16	386	Nuclei	16	12
RelateObjects	13	Child	EditedAggregates	16	387	Nuclei	16	12
RelateObjects	13	Child	EditedAggregates	16	388	Nuclei	16	13
RelateObjects	13	Child	EditedAggregates	16	389	Nuclei	16	13
RelateObjects	13	Child	EditedAggregates	16	390	Nuclei	16	13
RelateObjects	13	Child	EditedAggregates	16	391	Nuclei	16	13
RelateObjects	13	Child	EditedAggregates	16	392	Nuclei	16	13
RelateObjects	13	Child	EditedAggregates	16	393	Nuclei	16	13
RelateObjects	13	Child	EditedAggregates	16	394	Nuclei	16	13
RelateObjects	13	Child	EditedAggregates	16	395	Nuclei	16	13
RelateObjects	13	Child	EditedAggregates	16	396	Nuclei	16	13
RelateObjects	13	Child	EditedAggregates	16	397	Nuclei	16	13
RelateObjects	13	Child	EditedAggregates	16	398	Nuclei	16	13
RelateObjects	13	Child	EditedAggregates	16	399	Nuclei	16	13
RelateObjects	13	Child	EditedAggregates	16	400	Nuclei	16	13
RelateObjects	13	Child	EditedAggregates	16	401	Nuclei	16	13
RelateObjects	13	Child	EditedAggregates	16	402	Nuclei	16	13
RelateObjects	13	Child	EditedAggregates	16	403	Nuclei	16	13
RelateObjects	13	Child	EditedAggregates	16	404	Nuclei	16	13
RelateObjects	13	Child	EditedAggregates	16	405	Nuclei	16	13
RelateObjects	13	Child	EditedAggregates	16	406	Nuclei	16	13
RelateObjects	13	Child	EditedAggregates	16	407	Nuclei	16	13
RelateObjects	13	Child	EditedAggregates	16	408	Nuclei	16	13
RelateObjects	13	Child	EditedAggregates	16	409	Nuclei	16	13
RelateObjects	13	Child	EditedAggregates	16	410	Nuclei	16	13
RelateObjects	13	Child	EditedAggregates	16	411	Nuclei	16	13
RelateObjects	13	Child	EditedAggregates	16	412	Nuclei	16	13
RelateObjects	13	Child	EditedAggregates	16	413	Nuclei	16	13
RelateObjects	13	Child	EditedAggregates	16	414	Nuclei	16	13
RelateObjects	13	Child	EditedAggregates	16	415	Nuclei	16	13
RelateObjects	13	Child	EditedAggregates	16	416	Nuclei	16	13
RelateObjects	13	Child	EditedAggregates	16	417	Nuclei	16	13
RelateObjects	13	Child	EditedAggregates	16	418	Nuclei	16	13
RelateObjects	13	Child	EditedAggregates	16	419	Nuclei	16	13
RelateObjects	13	Child	EditedAggregates	16	420	Nuclei	16	13
RelateObjects	13	Child	EditedAggregates	16	421	Nuclei	16	13
RelateObjects	13	Child	EditedAggregates	16	422	Nuclei	16	13
RelateObjects	13	Child	EditedAggregates	16	423	Nuclei	16	13
RelateObjects	13	Child	EditedAggregates	16	424	Nuclei	16	13
RelateObjects	13	Child	EditedAggregates	16	425	Nuclei	16	13
RelateObjects	13	Child	EditedAggregates	16	426	Nuclei	16	13
RelateObjects	13	Child	EditedAggregates	16	427	Nuclei	16	13
RelateObjects	13	Child	EditedAggregates	16	428	Nuclei	16	13
RelateObjects	13	Child	EditedAggregates	16	429	Nuclei	16	13
RelateObjects	13	Child	EditedAggregates	16	430	Nuclei	16	13
RelateObjects	13	Child	EditedAggregates	16	431	Nuclei	16	13
RelateObjects	13	Child	EditedAggregates	16	432	Nuclei	16	13
RelateObjects	13	Child	EditedAggregates	16	433	Nuclei	16	13
RelateObjects	13	Child	EditedAggregates	16	434	Nuclei	16	13
RelateObjects	13	Child	EditedAggregates	16	435	Nuclei	16	13
RelateObjects	13	Child	EditedAggregates	16	436	Nuclei	16	13
RelateObjects	13	Child	EditedAggregates	16	437	Nuclei	16	13
RelateObjects	13	Child	EditedAggregates	16	438	Nuclei	16	13
RelateObjects	13	Child	EditedAggregates	16	439	Nuclei	16	13
RelateObjects	13	Child	EditedAggregates	16	440	Nuclei	16	13
RelateObjects	13	Child	EditedAggregates	16	441	Nuclei	16	13
RelateObjects	13	Child	EditedAggregates	16	442	Nuclei	16	13
RelateObjects	13	Child	EditedAggregates	16	443	Nuclei	16	13
RelateObjects	13	Child	EditedAggregates	16	444	Nuclei	16	13
RelateObjects	13	Child	EditedAggregates	16	445	Nuclei	16	15
RelateObjects	13	Child	EditedAggregates	16	446	Nuclei	16	13
RelateObjects	13	Child	EditedAggregates	16	447	Nuclei	16	15
RelateObjects	13	Child	EditedAggregates	16	448	Nuclei	16	15
RelateObjects	13	Child	EditedAggregates	16	449	Nuclei	16	13
RelateObjects	13	Child	EditedAggregates	16	450	Nuclei	16	15
RelateObjects	13	Child	EditedAggregates	16	451	Nuclei	16	15
RelateObjects	13	Child	EditedAggregates	16	452	Nuclei	16	15
RelateObjects	13	Child	EditedAggregates	16	453	Nuclei	16	15
RelateObjects	13	Child	EditedAggregates	16	454	Nuclei	16	13
RelateObjects	13	Child	EditedAggregates	16	455	Nuclei	16	15
RelateObjects	13	Child	EditedAggregates	16	456	Nuclei	16	13
RelateObjects	13	Child	EditedAggregates	16	457	Nuclei	16	13
RelateObjects	13	Child	EditedAggregates	16	458	Nuclei	16	13
RelateObjects	13	Child	EditedAggregates	16	459	Nuclei	16	15
RelateObjects	13	Child	EditedAggregates	16	460	Nuclei	16	13
RelateObjects	13	Child	EditedAggregates	16	461	Nuclei	16	13
RelateObjects	13	Child	EditedAggregates	16	462	Nuclei	16	15
RelateObjects	13	Child	EditedAggregates	16	463	Nuclei	16	13
RelateObjects	13	Child	EditedAggregates	16	464	Nuclei	16	15
RelateObjects	13	Child	EditedAggregates	16	465	Nuclei	16	15
RelateObjects	13	Child	EditedAggregates	16	466	Nuclei	16	15
RelateObjects	13	Child	EditedAggregates	16	467	Nuclei	16	15
RelateObjects	13	Child	EditedAggregates	16	468	Nuclei	16	15
RelateObjects	13	Child	EditedAggregates	16	469	Nuclei	16	15
RelateObjects	13	Child	EditedAggregates	16	470	Nuclei	16	15
RelateObjects	13	Child	EditedAggregates	16	471	Nuclei	16	15
RelateObjects	13	Child	EditedAggregates	16	472	Nuclei	16	15
RelateObjects	13	Child	EditedAggregates	16	473	Nuclei	16	13
RelateObjects	13	Child	EditedAggregates	16	474	Nuclei	16	15
RelateObjects	13	Child	EditedAggregates	16	475	Nuclei	16	15
RelateObjects	13	Child	EditedAggregates	16	476	Nuclei	16	15
RelateObjects	13	Child	EditedAggregates	16	477	Nuclei	16	15
RelateObjects	13	Child	EditedAggregates	16	478	Nuclei	16	15
RelateObjects	13	Child	EditedAggregates	16	479	Nuclei	16	15
RelateObjects	13	Child	EditedAggregates	16	480	Nuclei	16	15
RelateObjects	13	Child	EditedAggregates	16	481	Nuclei	16	15
RelateObjects	13	Child	EditedAggregates	16	482	Nuclei	16	15
RelateObjects	13	Child	EditedAggregates	16	483	Nuclei	16	15
RelateObjects	13	Child	EditedAggregates	16	484	Nuclei	16	15
RelateObjects	13	Child	EditedAggregates	16	485	Nuclei	16	15
RelateObjects	13	Child	EditedAggregates	16	486	Nuclei	16	15
RelateObjects	13	Child	EditedAggregates	16	487	Nuclei	16	15
RelateObjects	13	Child	EditedAggregates	16	488	Nuclei	16	15
RelateObjects	13	Child	EditedAggregates	16	489	Nuclei	16	15
RelateObjects	13	Child	EditedAggregates	16	490	Nuclei	16	15
RelateObjects	13	Child	EditedAggregates	16	491	Nuclei	16	15
RelateObjects	13	Child	EditedAggregates	16	492	Nuclei	16	15
RelateObjects	13	Child	EditedAggregates	16	493	Nuclei	16	15
RelateObjects	13	Child	EditedAggregates	16	494	Nuclei	16	15
RelateObjects	13	Child	EditedAggregates	16	495	Nuclei	16	15
RelateObjects	13	Child	EditedAggregates	16	496	Nuclei	16	15
RelateObjects	13	Child	EditedAggregates	16	497	Nuclei	16	15
RelateObjects	13	Child	EditedAggregates	16	498	Nuclei	16	15
RelateObjects	13	Child	EditedAggregates	16	499	Nuclei	16	15
RelateObjects	13	Child	EditedAggregates	16	500	Nuclei	16	15
RelateObjects	13	Child	EditedAggregates	16	501	Nuclei	16	15
RelateObjects	13	Child	EditedAggregates	16	502	Nuclei	16	15
RelateObjects	13	Child	EditedAggregates	16	503	Nuclei	16	15
RelateObjects	13	Child	EditedAggregates	16	504	Nuclei	16	15
RelateObjects	13	Child	EditedAggregates	16	505	Nuclei	16	15
RelateObjects	13	Child	EditedAggregates	16	506	Nuclei	16	15
RelateObjects	13	Child	EditedAggregates	16	507	Nuclei	16	15
RelateObjects	13	Child	EditedAggregates	16	508	Nuclei	16	15
RelateObjects	13	Child	EditedAggregates	16	509	Nuclei	16	15
RelateObjects	13	Child	EditedAggregates	16	510	Nuclei	16	15
RelateObjects	13	Child	EditedAggregates	16	511	Nuclei	16	15
RelateObjects	13	Child	EditedAggregates	16	512	Nuclei	16	15
RelateObjects	13	Child	EditedAggregates	16	513	Nuclei	16	15
RelateObjects	13	Child	EditedAggregates	16	514	Nuclei	16	15
RelateObjects	13	Child	EditedAggregates	16	515	Nuclei	16	15
RelateObjects	13	Child	EditedAggregates	16	516	Nuclei	16	15
RelateObjects	13	Child	EditedAggregates	16	517	Nuclei	16	15
RelateObjects	13	Child	EditedAggregates	16	518	Nuclei	16	15
RelateObjects	13	Child	EditedAggregates	16	519	Nuclei	16	15
RelateObjects	13	Child	EditedAggregates	16	520	Nuclei	16	15
RelateObjects	13	Child	EditedAggregates	16	521	Nuclei	16	15
RelateObjects	13	Child	EditedAggregates	16	522	Nuclei	16	15
RelateObjects	13	Child	EditedAggregates	16	523	Nuclei	16	15
RelateObjects	13	Child	EditedAggregates	16	524	Nuclei	16	15
RelateObjects	13	Child	EditedAggregates	16	525	Nuclei	16	15
RelateObjects	13	Child	EditedAggregates	16	526	Nuclei	16	15
RelateObjects	13	Child	EditedAggregates	16	527	Nuclei	16	15
RelateObjects	13	Child	EditedAggregates	16	528	Nuclei	16	15
RelateObjects	13	Child	EditedAggregates	16	529	Nuclei	16	15
RelateObjects	13	Child	EditedAggregates	16	530	Nuclei	16	15
RelateObjects	13	Child	EditedAggregates	16	531	Nuclei	16	15
RelateObjects	13	Child	EditedAggregates	16	532	Nuclei	16	15
RelateObjects	13	Child	EditedAggregates	16	533	Nuclei	16	15
RelateObjects	13	Child	EditedAggregates	16	534	Nuclei	16	15
RelateObjects	13	Child	EditedAggregates	16	535	Nuclei	16	15
RelateObjects	13	Child	EditedAggregates	16	536	Nuclei	16	15
RelateObjects	13	Child	EditedAggregates	16	537	Nuclei	16	15
RelateObjects	13	Child	EditedAggregates	16	538	Nuclei	16	15
RelateObjects	13	Child	EditedAggregates	16	539	Nuclei	16	15
RelateObjects	13	Child	EditedAggregates	16	540	Nuclei	16	15
RelateObjects	13	Child	EditedAggregates	16	541	Nuclei	16	15
RelateObjects	13	Child	EditedAggregates	16	542	Nuclei	16	15
RelateObjects	13	Child	EditedAggregates	16	543	Nuclei	16	15
RelateObjects	13	Child	EditedAggregates	16	544	Nuclei	16	15
RelateObjects	13	Child	EditedAggregates	16	545	Nuclei	16	15
RelateObjects	13	Child	EditedAggregates	16	546	Nuclei	16	15
RelateObjects	13	Child	EditedAggregates	16	547	Nuclei	16	15
RelateObjects	13	Child	EditedAggregates	16	548	Nuclei	16	15
RelateObjects	13	Child	EditedAggregates	16	549	Nuclei	16	15
RelateObjects	13	Child	EditedAggregates	16	550	Nuclei	16	15
RelateObjects	13	Child	EditedAggregates	16	551	Nuclei	16	15
RelateObjects	13	Child	EditedAggregates	16	552	Nuclei	16	15
RelateObjects	13	Child	EditedAggregates	16	553	Nuclei	16	15
RelateObjects	13	Child	EditedAggregates	16	554	Nuclei	16	15
RelateObjects	13	Child	EditedAggregates	16	555	Nuclei	16	15
RelateObjects	13	Child	EditedAggregates	16	556	Nuclei	16	15
RelateObjects	13	Child	EditedAggregates	16	557	Nuclei	16	15
RelateObjects	13	Child	EditedAggregates	16	558	Nuclei	16	15
RelateObjects	13	Child	EditedAggregates	16	559	Nuclei	16	15
RelateObjects	13	Child	EditedAggregates	16	560	Nuclei	16	15
RelateObjects	13	Child	EditedAggregates	16	561	Nuclei	16	16
RelateObjects	13	Child	EditedAggregates	16	562	Nuclei	16	15
RelateObjects	13	Child	EditedAggregates	16	563	Nuclei	16	15
RelateObjects	13	Child	EditedAggregates	16	564	Nuclei	16	15
RelateObjects	13	Child	EditedAggregates	16	565	Nuclei	16	15
RelateObjects	13	Child	EditedAggregates	16	566	Nuclei	16	15
RelateObjects	13	Child	EditedAggregates	16	567	Nuclei	16	15
RelateObjects	13	Child	EditedAggregates	16	568	Nuclei	16	15
RelateObjects	13	Child	EditedAggregates	16	569	Nuclei	16	15
RelateObjects	13	Child	EditedAggregates	16	570	Nuclei	16	15
RelateObjects	13	Child	EditedAggregates	16	571	Nuclei	16	15
RelateObjects	13	Child	EditedAggregates	16	572	Nuclei	16	16
RelateObjects	13	Child	EditedAggregates	16	573	Nuclei	16	15
RelateObjects	13	Child	EditedAggregates	16	574	Nuclei	16	15
RelateObjects	13	Child	EditedAggregates	16	575	Nuclei	16	15
RelateObjects	13	Child	EditedAggregates	16	576	Nuclei	16	15
RelateObjects	13	Child	EditedAggregates	16	577	Nuclei	16	15
RelateObjects	13	Child	EditedAggregates	16	578	Nuclei	16	16
RelateObjects	13	Child	EditedAggregates	16	579	Nuclei	16	15
RelateObjects	13	Child	EditedAggregates	16	580	Nuclei	16	15
RelateObjects	13	Child	EditedAggregates	16	581	Nuclei	16	15
RelateObjects	13	Child	EditedAggregates	16	582	Nuclei	16	15
RelateObjects	13	Child	EditedAggregates	16	583	Nuclei	16	15
RelateObjects	13	Child	EditedAggregates	16	584	Nuclei	16	15
RelateObjects	13	Child	EditedAggregates	16	585	Nuclei	16	15
RelateObjects	13	Child	EditedAggregates	16	586	Nuclei	16	15
RelateObjects	13	Child	EditedAggregates	16	587	Nuclei	16	15
RelateObjects	13	Child	EditedAggregates	16	588	Nuclei	16	15
RelateObjects	13	Child	EditedAggregates	16	589	Nuclei	16	16
RelateObjects	13	Child	EditedAggregates	16	590	Nuclei	16	15
RelateObjects	13	Child	EditedAggregates	16	591	Nuclei	16	15
RelateObjects	13	Child	EditedAggregates	16	592	Nuclei	16	15
RelateObjects	13	Child	EditedAggregates	16	593	Nuclei	16	15
RelateObjects	13	Child	EditedAggregates	16	594	Nuclei	16	15
RelateObjects	13	Child	EditedAggregates	16	595	Nuclei	16	15
RelateObjects	13	Child	EditedAggregates	16	596	Nuclei	16	16
RelateObjects	13	Child	EditedAggregates	16	597	Nuclei	16	15
RelateObjects	13	Child	EditedAggregates	16	598	Nuclei	16	15
RelateObjects	13	Child	EditedAggregates	16	599	Nuclei	16	15
RelateObjects	13	Child	EditedAggregates	16	600	Nuclei	16	15
RelateObjects	13	Child	EditedAggregates	16	601	Nuclei	16	15
RelateObjects	13	Child	EditedAggregates	16	602	Nuclei	16	16
RelateObjects	13	Child	EditedAggregates	16	603	Nuclei	16	15
RelateObjects	13	Child	EditedAggregates	16	604	Nuclei	16	15
RelateObjects	13	Child	EditedAggregates	16	605	Nuclei	16	15
RelateObjects	13	Child	EditedAggregates	16	606	Nuclei	16	15
RelateObjects	13	Child	EditedAggregates	16	607	Nuclei	16	15
RelateObjects	13	Child	EditedAggregates	16	608	Nuclei	16	15
RelateObjects	13	Child	EditedAggregates	16	609	Nuclei	16	16
RelateObjects	13	Child	EditedAggregates	16	610	Nuclei	16	15
RelateObjects	13	Child	EditedAggregates	16	611	Nuclei	16	15
RelateObjects	13	Child	EditedAggregates	16	612	Nuclei	16	15
RelateObjects	13	Child	EditedAggregates	16	613	Nuclei	16	15
RelateObjects	13	Child	EditedAggregates	16	614	Nuclei	16	15
RelateObjects	13	Child	EditedAggregates	16	615	Nuclei	16	15
RelateObjects	13	Child	EditedAggregates	16	616	Nuclei	16	17
RelateObjects	13	Child	EditedAggregates	16	617	Nuclei	16	15
RelateObjects	13	Child	EditedAggregates	16	618	Nuclei	16	15
RelateObjects	13	Child	EditedAggregates	16	619	Nuclei	16	15
RelateObjects	13	Child	EditedAggregates	16	620	Nuclei	16	15
RelateObjects	13	Child	EditedAggregates	16	621	Nuclei	16	15
RelateObjects	13	Child	EditedAggregates	16	622	Nuclei	16	15
RelateObjects	13	Child	EditedAggregates	16	623	Nuclei	16	15
RelateObjects	13	Child	EditedAggregates	16	624	Nuclei	16	15
RelateObjects	13	Child	EditedAggregates	16	625	Nuclei	16	17
RelateObjects	13	Child	EditedAggregates	16	626	Nuclei	16	15
RelateObjects	13	Child	EditedAggregates	16	627	Nuclei	16	15
RelateObjects	13	Child	EditedAggregates	16	628	Nuclei	16	17
RelateObjects	13	Child	EditedAggregates	16	629	Nuclei	16	17
RelateObjects	13	Child	EditedAggregates	16	630	Nuclei	16	16
RelateObjects	13	Child	EditedAggregates	16	631	Nuclei	16	15
RelateObjects	13	Child	EditedAggregates	16	632	Nuclei	16	17
RelateObjects	13	Child	EditedAggregates	16	633	Nuclei	16	15
RelateObjects	13	Child	EditedAggregates	16	634	Nuclei	16	17
RelateObjects	13	Child	EditedAggregates	16	635	Nuclei	16	17
RelateObjects	13	Child	EditedAggregates	16	636	Nuclei	16	17
RelateObjects	13	Child	EditedAggregates	16	637	Nuclei	16	15
RelateObjects	13	Child	EditedAggregates	16	638	Nuclei	16	17
RelateObjects	13	Child	EditedAggregates	16	639	Nuclei	16	17
RelateObjects	13	Child	EditedAggregates	16	640	Nuclei	16	15
RelateObjects	13	Child	EditedAggregates	16	641	Nuclei	16	17
RelateObjects	13	Child	EditedAggregates	16	642	Nuclei	16	17
RelateObjects	13	Child	EditedAggregates	16	643	Nuclei	16	17
RelateObjects	13	Child	EditedAggregates	16	644	Nuclei	16	17
RelateObjects	13	Child	EditedAggregates	16	645	Nuclei	16	15
RelateObjects	13	Child	EditedAggregates	16	646	Nuclei	16	17
RelateObjects	13	Child	EditedAggregates	16	647	Nuclei	16	17
RelateObjects	13	Child	EditedAggregates	16	648	Nuclei	16	15
RelateObjects	13	Child	EditedAggregates	16	649	Nuclei	16	15
RelateObjects	13	Child	EditedAggregates	16	650	Nuclei	16	17
RelateObjects	13	Child	EditedAggregates	16	651	Nuclei	16	16
RelateObjects	13	Child	EditedAggregates	16	652	Nuclei	16	16
RelateObjects	13	Child	EditedAggregates	16	653	Nuclei	16	17
RelateObjects	13	Child	EditedAggregates	16	654	Nuclei	16	15
RelateObjects	13	Child	EditedAggregates	16	655	Nuclei	16	15
RelateObjects	13	Child	EditedAggregates	16	656	Nuclei	16	15
RelateObjects	13	Child	EditedAggregates	16	657	Nuclei	16	15
RelateObjects	13	Child	EditedAggregates	16	658	Nuclei	16	17
RelateObjects	13	Child	EditedAggregates	16	659	Nuclei	16	16
RelateObjects	13	Child	EditedAggregates	16	660	Nuclei	16	16
RelateObjects	13	Child	EditedAggregates	16	661	Nuclei	16	16
RelateObjects	13	Child	EditedAggregates	16	662	Nuclei	16	17
RelateObjects	13	Child	EditedAggregates	16	663	Nuclei	16	17
RelateObjects	13	Child	EditedAggregates	16	664	Nuclei	16	17
RelateObjects	13	Child	EditedAggregates	16	665	Nuclei	16	17
RelateObjects	13	Child	EditedAggregates	16	666	Nuclei	16	16
RelateObjects	13	Child	EditedAggregates	16	667	Nuclei	16	17
RelateObjects	13	Child	EditedAggregates	16	668	Nuclei	16	16
RelateObjects	13	Child	EditedAggregates	16	669	Nuclei	16	17
RelateObjects	13	Child	EditedAggregates	16	670	Nuclei	16	17
RelateObjects	13	Child	EditedAggregates	16	671	Nuclei	16	17
RelateObjects	13	Child	EditedAggregates	16	672	Nuclei	16	17
RelateObjects	13	Child	EditedAggregates	16	673	Nuclei	16	17
RelateObjects	13	Child	EditedAggregates	16	674	Nuclei	16	18
RelateObjects	13	Child	EditedAggregates	16	675	Nuclei	16	17
RelateObjects	13	Child	EditedAggregates	16	676	Nuclei	16	18
RelateObjects	13	Child	EditedAggregates	16	677	Nuclei	16	17
RelateObjects	13	Child	EditedAggregates	16	678	Nuclei	16	17
RelateObjects	13	Child	EditedAggregates	16	679	Nuclei	16	17
RelateObjects	13	Child	EditedAggregates	16	680	Nuclei	16	18
RelateObjects	13	Child	EditedAggregates	16	681	Nuclei	16	17
RelateObjects	13	Child	EditedAggregates	16	682	Nuclei	16	17
RelateObjects	13	Child	EditedAggregates	16	683	Nuclei	16	16
RelateObjects	13	Child	EditedAggregates	16	684	Nuclei	16	16
RelateObjects	13	Child	EditedAggregates	16	685	Nuclei	16	17
RelateObjects	13	Child	EditedAggregates	16	686	Nuclei	16	18
RelateObjects	13	Child	EditedAggregates	16	687	Nuclei	16	18
[truncated: 625 more rows]
