# Supplementary material for: Sirtuin-1 sensitive lysine-136 acetylation drives phase separation and pathological aggregation of TDP-43
Source: Nat Commun. 2022 Mar 9;13:1223. doi: 10.1038/s41467-022-28822-7 (PMC8907366; doi:10.1038/s41467-022-28822-7)
Supplement: Supplementary file 7 — Source Data [file 41467_2022_28822_MOESM7_ESM.zip › Figure 5E data/Measures 1/K136Q_04_24h_Measures/EditedAggregates.csv]

ImageNumber	ObjectNumber	FileName_Apotome	PathName_Apotome	AreaShape_Area	AreaShape_Compactness	AreaShape_MaximumRadius	AreaShape_MeanRadius	AreaShape_Perimeter	AreaShape_Solidity	Number_Object_Number
4	1	K136Q_I_04.czi	\\hih-fileserver.neurologie.uni-tuebingen.de\HIH\Public\Jorge\Immunofluorescence\Cell profiler\Exp.267\24h	3	0.309207662451413	1.0	1.0	3.414213562373095	1.0	1
4	2	K136Q_I_04.czi	\\hih-fileserver.neurologie.uni-tuebingen.de\HIH\Public\Jorge\Immunofluorescence\Cell profiler\Exp.267\24h	3	0.309207662451413	1.0	1.0	3.414213562373095	1.0	2
4	3	K136Q_I_04.czi	\\hih-fileserver.neurologie.uni-tuebingen.de\HIH\Public\Jorge\Immunofluorescence\Cell profiler\Exp.267\24h	16	0.7752947120616269	2.0	1.1919417382415922	12.48528137423857	0.9411764705882353	3
4	4	K136Q_I_04.czi	\\hih-fileserver.neurologie.uni-tuebingen.de\HIH\Public\Jorge\Immunofluorescence\Cell profiler\Exp.267\24h	1	0.0	1.0	1.0	0.0	1.0	4
4	5	K136Q_I_04.czi	\\hih-fileserver.neurologie.uni-tuebingen.de\HIH\Public\Jorge\Immunofluorescence\Cell profiler\Exp.267\24h	5	0.43153209248335733	1.0	1.0	5.207106781186548	1.0	5
4	6	K136Q_I_04.czi	\\hih-fileserver.neurologie.uni-tuebingen.de\HIH\Public\Jorge\Immunofluorescence\Cell profiler\Exp.267\24h	2	0.0	1.0	1.0	0.0	1.0	6
4	7	K136Q_I_04.czi	\\hih-fileserver.neurologie.uni-tuebingen.de\HIH\Public\Jorge\Immunofluorescence\Cell profiler\Exp.267\24h	12	0.6957172405156794	2.0	1.1523689270621824	10.242640687119286	1.0	7
4	8	K136Q_I_04.czi	\\hih-fileserver.neurologie.uni-tuebingen.de\HIH\Public\Jorge\Immunofluorescence\Cell profiler\Exp.267\24h	29	0.8961067924661125	2.8284271247461903	1.3719256708270462	18.071067811865476	0.9354838709677419	8
4	9	K136Q_I_04.czi	\\hih-fileserver.neurologie.uni-tuebingen.de\HIH\Public\Jorge\Immunofluorescence\Cell profiler\Exp.267\24h	1	0.0	1.0	1.0	0.0	1.0	9
4	10	K136Q_I_04.czi	\\hih-fileserver.neurologie.uni-tuebingen.de\HIH\Public\Jorge\Immunofluorescence\Cell profiler\Exp.267\24h	35	1.0094741009443566	2.8284271247461903	1.4173628248317438	21.071067811865476	0.9210526315789473	10
4	11	K136Q_I_04.czi	\\hih-fileserver.neurologie.uni-tuebingen.de\HIH\Public\Jorge\Immunofluorescence\Cell profiler\Exp.267\24h	2	0.0	1.0	1.0	0.0	1.0	11
4	12	K136Q_I_04.czi	\\hih-fileserver.neurologie.uni-tuebingen.de\HIH\Public\Jorge\Immunofluorescence\Cell profiler\Exp.267\24h	2	0.0	1.0	1.0	0.0	1.0	12
4	13	K136Q_I_04.czi	\\hih-fileserver.neurologie.uni-tuebingen.de\HIH\Public\Jorge\Immunofluorescence\Cell profiler\Exp.267\24h	1	0.0	1.0	1.0	0.0	1.0	13
4	14	K136Q_I_04.czi	\\hih-fileserver.neurologie.uni-tuebingen.de\HIH\Public\Jorge\Immunofluorescence\Cell profiler\Exp.267\24h	14	0.8048578003026096	1.4142135623730951	1.1479334151332483	11.899494936611665	1.0	14
4	15	K136Q_I_04.czi	\\hih-fileserver.neurologie.uni-tuebingen.de\HIH\Public\Jorge\Immunofluorescence\Cell profiler\Exp.267\24h	68	1.1474934944491852	3.605551275463989	1.7314391688421944	31.31370849898476	0.8947368421052632	15
4	16	K136Q_I_04.czi	\\hih-fileserver.neurologie.uni-tuebingen.de\HIH\Public\Jorge\Immunofluorescence\Cell profiler\Exp.267\24h	35	0.8269364063505841	3.0	1.5436710040315322	19.071067811865476	0.9722222222222222	16
4	17	K136Q_I_04.czi	\\hih-fileserver.neurologie.uni-tuebingen.de\HIH\Public\Jorge\Immunofluorescence\Cell profiler\Exp.267\24h	1243	18.133588691582815	5.830951894845301	1.8751167066451897	532.2091988222396	0.02405278842060451	17
4	18	K136Q_I_04.czi	\\hih-fileserver.neurologie.uni-tuebingen.de\HIH\Public\Jorge\Immunofluorescence\Cell profiler\Exp.267\24h	9	0.6007314423370597	1.4142135623730951	1.0920474583051323	8.242640687119284	1.0	18
4	19	K136Q_I_04.czi	\\hih-fileserver.neurologie.uni-tuebingen.de\HIH\Public\Jorge\Immunofluorescence\Cell profiler\Exp.267\24h	26	0.9174808125931033	2.8284271247461903	1.385458170441697	17.31370849898476	0.896551724137931	19
4	20	K136Q_I_04.czi	\\hih-fileserver.neurologie.uni-tuebingen.de\HIH\Public\Jorge\Immunofluorescence\Cell profiler\Exp.267\24h	35	1.0565073230390203	2.8284271247461903	1.4310402152494317	21.556349186104047	0.8974358974358975	20
4	21	K136Q_I_04.czi	\\hih-fileserver.neurologie.uni-tuebingen.de\HIH\Public\Jorge\Immunofluorescence\Cell profiler\Exp.267\24h	23	0.874639239426374	2.23606797749979	1.30249640561905	15.899494936611665	0.8846153846153846	21
4	22	K136Q_I_04.czi	\\hih-fileserver.neurologie.uni-tuebingen.de\HIH\Public\Jorge\Immunofluorescence\Cell profiler\Exp.267\24h	18	0.8245537665371013	2.0	1.2357022603955157	13.65685424949238	0.9	22
4	23	K136Q_I_04.czi	\\hih-fileserver.neurologie.uni-tuebingen.de\HIH\Public\Jorge\Immunofluorescence\Cell profiler\Exp.267\24h	20	0.7420983898833913	2.23606797749979	1.2946461113496086	13.65685424949238	1.0	23
4	24	K136Q_I_04.czi	\\hih-fileserver.neurologie.uni-tuebingen.de\HIH\Public\Jorge\Immunofluorescence\Cell profiler\Exp.267\24h	13	0.6422005297067807	1.4142135623730951	1.095587745163022	10.242640687119284	0.9285714285714286	24
4	25	K136Q_I_04.czi	\\hih-fileserver.neurologie.uni-tuebingen.de\HIH\Public\Jorge\Immunofluorescence\Cell profiler\Exp.267\24h	21	0.8886517348511102	2.23606797749979	1.3115811317554789	15.313708498984761	0.875	25
4	26	K136Q_I_04.czi	\\hih-fileserver.neurologie.uni-tuebingen.de\HIH\Public\Jorge\Immunofluorescence\Cell profiler\Exp.267\24h	47	0.9202694435801767	3.605551275463989	1.6468938924648304	23.31370849898476	0.94	26
4	27	K136Q_I_04.czi	\\hih-fileserver.neurologie.uni-tuebingen.de\HIH\Public\Jorge\Immunofluorescence\Cell profiler\Exp.267\24h	20	0.834860688618815	2.23606797749979	1.2653567894682634	14.48528137423857	0.9090909090909091	27
4	28	K136Q_I_04.czi	\\hih-fileserver.neurologie.uni-tuebingen.de\HIH\Public\Jorge\Immunofluorescence\Cell profiler\Exp.267\24h	52	1.0265246496089317	3.0	1.647668590018779	25.899494936611667	0.9454545454545454	28
4	29	K136Q_I_04.czi	\\hih-fileserver.neurologie.uni-tuebingen.de\HIH\Public\Jorge\Immunofluorescence\Cell profiler\Exp.267\24h	17	0.8997376052732953	2.0	1.156285544087787	13.863961030678928	0.8947368421052632	29
4	30	K136Q_I_04.czi	\\hih-fileserver.neurologie.uni-tuebingen.de\HIH\Public\Jorge\Immunofluorescence\Cell profiler\Exp.267\24h	32	0.8497521827581119	2.8284271247461903	1.4640731111321976	18.485281374238568	0.9696969696969697	30
4	31	K136Q_I_04.czi	\\hih-fileserver.neurologie.uni-tuebingen.de\HIH\Public\Jorge\Immunofluorescence\Cell profiler\Exp.267\24h	44	1.1812316809780574	2.8284271247461903	1.4673890045079359	25.556349186104047	0.88	31
4	32	K136Q_I_04.czi	\\hih-fileserver.neurologie.uni-tuebingen.de\HIH\Public\Jorge\Immunofluorescence\Cell profiler\Exp.267\24h	3	0.309207662451413	1.0	1.0	3.414213562373095	1.0	32
4	33	K136Q_I_04.czi	\\hih-fileserver.neurologie.uni-tuebingen.de\HIH\Public\Jorge\Immunofluorescence\Cell profiler\Exp.267\24h	15	0.9064023282753195	2.0	1.1495093791412856	13.071067811865474	0.9375	33
4	34	K136Q_I_04.czi	\\hih-fileserver.neurologie.uni-tuebingen.de\HIH\Public\Jorge\Immunofluorescence\Cell profiler\Exp.267\24h	12	0.6631455962162306	2.0	1.1666666666666667	10.0	1.0	34
4	35	K136Q_I_04.czi	\\hih-fileserver.neurologie.uni-tuebingen.de\HIH\Public\Jorge\Immunofluorescence\Cell profiler\Exp.267\24h	39	1.0316257695798254	3.0	1.4967084844002883	22.485281374238568	0.9069767441860465	35
4	36	K136Q_I_04.czi	\\hih-fileserver.neurologie.uni-tuebingen.de\HIH\Public\Jorge\Immunofluorescence\Cell profiler\Exp.267\24h	28	0.8860510994990022	2.8284271247461903	1.3829053339906558	17.65685424949238	0.9655172413793104	36
4	37	K136Q_I_04.czi	\\hih-fileserver.neurologie.uni-tuebingen.de\HIH\Public\Jorge\Immunofluorescence\Cell profiler\Exp.267\24h	8	0.6366197723675814	1.0	1.0	8.0	1.0	37
4	38	K136Q_I_04.czi	\\hih-fileserver.neurologie.uni-tuebingen.de\HIH\Public\Jorge\Immunofluorescence\Cell profiler\Exp.267\24h	27	0.8974384329591998	2.8284271247461903	1.3817457699764912	17.449747468305834	0.9642857142857143	38
4	39	K136Q_I_04.czi	\\hih-fileserver.neurologie.uni-tuebingen.de\HIH\Public\Jorge\Immunofluorescence\Cell profiler\Exp.267\24h	93	1.0319645620264406	4.47213595499958	2.0551375173548796	34.72792206135786	0.9207920792079208	39
4	40	K136Q_I_04.czi	\\hih-fileserver.neurologie.uni-tuebingen.de\HIH\Public\Jorge\Immunofluorescence\Cell profiler\Exp.267\24h	13	0.773719327184869	2.0	1.1406482403650915	11.242640687119284	0.8666666666666667	40
4	41	K136Q_I_04.czi	\\hih-fileserver.neurologie.uni-tuebingen.de\HIH\Public\Jorge\Immunofluorescence\Cell profiler\Exp.267\24h	7	0.43799638819941455	1.0	1.0	6.207106781186548	0.875	41
4	42	K136Q_I_04.czi	\\hih-fileserver.neurologie.uni-tuebingen.de\HIH\Public\Jorge\Immunofluorescence\Cell profiler\Exp.267\24h	10	0.6202357696493015	2.0	1.1414213562373097	8.82842712474619	1.0	42
4	43	K136Q_I_04.czi	\\hih-fileserver.neurologie.uni-tuebingen.de\HIH\Public\Jorge\Immunofluorescence\Cell profiler\Exp.267\24h	20	0.7420983898833913	2.23606797749979	1.2946461113496084	13.65685424949238	1.0	43
4	44	K136Q_I_04.czi	\\hih-fileserver.neurologie.uni-tuebingen.de\HIH\Public\Jorge\Immunofluorescence\Cell profiler\Exp.267\24h	9	0.6007314423370597	1.4142135623730951	1.0920474583051323	8.242640687119284	1.0	44
4	45	K136Q_I_04.czi	\\hih-fileserver.neurologie.uni-tuebingen.de\HIH\Public\Jorge\Immunofluorescence\Cell profiler\Exp.267\24h	27	0.9442955117275186	2.23606797749979	1.331756197379191	17.899494936611664	0.9	45
4	46	K136Q_I_04.czi	\\hih-fileserver.neurologie.uni-tuebingen.de\HIH\Public\Jorge\Immunofluorescence\Cell profiler\Exp.267\24h	48	1.042064405660819	3.0	1.5765040410699378	25.071067811865476	0.9230769230769231	46
4	47	K136Q_I_04.czi	\\hih-fileserver.neurologie.uni-tuebingen.de\HIH\Public\Jorge\Immunofluorescence\Cell profiler\Exp.267\24h	47	1.1058339141071172	2.8284271247461903	1.511710586650803	25.556349186104043	0.94	47
4	48	K136Q_I_04.czi	\\hih-fileserver.neurologie.uni-tuebingen.de\HIH\Public\Jorge\Immunofluorescence\Cell profiler\Exp.267\24h	18	0.7997346096382728	2.0	1.2357022603955157	13.449747468305832	0.9473684210526315	48
4	49	K136Q_I_04.czi	\\hih-fileserver.neurologie.uni-tuebingen.de\HIH\Public\Jorge\Immunofluorescence\Cell profiler\Exp.267\24h	25	0.8650532769653659	2.23606797749979	1.318296693169526	16.485281374238568	0.9259259259259259	49
4	50	K136Q_I_04.czi	\\hih-fileserver.neurologie.uni-tuebingen.de\HIH\Public\Jorge\Immunofluorescence\Cell profiler\Exp.267\24h	17	0.8730569292745779	2.0	1.1907435698305462	13.65685424949238	0.8947368421052632	50
4	51	K136Q_I_04.czi	\\hih-fileserver.neurologie.uni-tuebingen.de\HIH\Public\Jorge\Immunofluorescence\Cell profiler\Exp.267\24h	28	0.971145351723557	2.23606797749979	1.340828705959466	18.48528137423857	0.9032258064516129	51
4	52	K136Q_I_04.czi	\\hih-fileserver.neurologie.uni-tuebingen.de\HIH\Public\Jorge\Immunofluorescence\Cell profiler\Exp.267\24h	18	0.7275526948748822	2.0	1.2682459513747883	12.82842712474619	1.0	52
4	53	K136Q_I_04.czi	\\hih-fileserver.neurologie.uni-tuebingen.de\HIH\Public\Jorge\Immunofluorescence\Cell profiler\Exp.267\24h	29	1.0494643840200917	2.23606797749979	1.345583187292556	19.556349186104043	0.90625	53
4	54	K136Q_I_04.czi	\\hih-fileserver.neurologie.uni-tuebingen.de\HIH\Public\Jorge\Immunofluorescence\Cell profiler\Exp.267\24h	63	1.042456674410507	3.605551275463989	1.76067065533556	28.727922061357855	0.9264705882352942	54
4	55	K136Q_I_04.czi	\\hih-fileserver.neurologie.uni-tuebingen.de\HIH\Public\Jorge\Immunofluorescence\Cell profiler\Exp.267\24h	12	0.8128078919015064	1.4142135623730951	1.1035533905932737	11.071067811865476	1.0	55
4	56	K136Q_I_04.czi	\\hih-fileserver.neurologie.uni-tuebingen.de\HIH\Public\Jorge\Immunofluorescence\Cell profiler\Exp.267\24h	32	0.8275906322025753	2.8284271247461903	1.4988746887143014	18.242640687119284	0.9696969696969697	56
4	57	K136Q_I_04.czi	\\hih-fileserver.neurologie.uni-tuebingen.de\HIH\Public\Jorge\Immunofluorescence\Cell profiler\Exp.267\24h	18	0.7553352735627664	2.23606797749979	1.2718290126106762	13.071067811865476	0.9473684210526315	57
4	58	K136Q_I_04.czi	\\hih-fileserver.neurologie.uni-tuebingen.de\HIH\Public\Jorge\Immunofluorescence\Cell profiler\Exp.267\24h	3	0.309207662451413	1.0	1.0	3.414213562373095	1.0	58
4	59	K136Q_I_04.czi	\\hih-fileserver.neurologie.uni-tuebingen.de\HIH\Public\Jorge\Immunofluorescence\Cell profiler\Exp.267\24h	32	0.9847460905889684	3.0	1.4600421672418238	19.899494936611664	0.8888888888888888	59
4	60	K136Q_I_04.czi	\\hih-fileserver.neurologie.uni-tuebingen.de\HIH\Public\Jorge\Immunofluorescence\Cell profiler\Exp.267\24h	16	0.7967493380200942	1.4142135623730951	1.0776650429449552	12.656854249492381	0.8888888888888888	60
4	61	K136Q_I_04.czi	\\hih-fileserver.neurologie.uni-tuebingen.de\HIH\Public\Jorge\Immunofluorescence\Cell profiler\Exp.267\24h	60	1.204999661187273	3.1622776601683795	1.6347192804237314	30.14213562373095	0.8571428571428571	61
4	62	K136Q_I_04.czi	\\hih-fileserver.neurologie.uni-tuebingen.de\HIH\Public\Jorge\Immunofluorescence\Cell profiler\Exp.267\24h	35	0.9768629217203453	2.8284271247461903	1.4310402152494317	20.727922061357855	0.9459459459459459	62
4	63	K136Q_I_04.czi	\\hih-fileserver.neurologie.uni-tuebingen.de\HIH\Public\Jorge\Immunofluorescence\Cell profiler\Exp.267\24h	19	0.7811561998772539	2.23606797749979	1.257522222473272	13.65685424949238	1.0	63
4	64	K136Q_I_04.czi	\\hih-fileserver.neurologie.uni-tuebingen.de\HIH\Public\Jorge\Immunofluorescence\Cell profiler\Exp.267\24h	36	1.060121965372738	3.0	1.4450531230967814	21.899494936611667	0.9230769230769231	64
4	65	K136Q_I_04.czi	\\hih-fileserver.neurologie.uni-tuebingen.de\HIH\Public\Jorge\Immunofluorescence\Cell profiler\Exp.267\24h	38	0.9513155219899524	2.8284271247461903	1.4823433742328789	21.31370849898476	0.8636363636363636	65
4	66	K136Q_I_04.czi	\\hih-fileserver.neurologie.uni-tuebingen.de\HIH\Public\Jorge\Immunofluorescence\Cell profiler\Exp.267\24h	24	1.141731456930375	2.23606797749979	1.2312406865201895	18.556349186104047	0.9230769230769231	66
4	67	K136Q_I_04.czi	\\hih-fileserver.neurologie.uni-tuebingen.de\HIH\Public\Jorge\Immunofluorescence\Cell profiler\Exp.267\24h	16	0.7454531602318965	1.4142135623730951	1.051776695296637	12.242640687119284	0.8421052631578947	67
4	68	K136Q_I_04.czi	\\hih-fileserver.neurologie.uni-tuebingen.de\HIH\Public\Jorge\Immunofluorescence\Cell profiler\Exp.267\24h	38	0.9513155219899524	3.0	1.513174239371137	21.31370849898476	0.9047619047619048	68
4	69	K136Q_I_04.czi	\\hih-fileserver.neurologie.uni-tuebingen.de\HIH\Public\Jorge\Immunofluorescence\Cell profiler\Exp.267\24h	63	1.1926581265983072	3.605551275463989	1.6617255254109184	30.727922061357855	0.8513513513513513	69
4	70	K136Q_I_04.czi	\\hih-fileserver.neurologie.uni-tuebingen.de\HIH\Public\Jorge\Immunofluorescence\Cell profiler\Exp.267\24h	13	0.773719327184869	1.4142135623730951	1.0955877451630218	11.242640687119284	0.8666666666666667	70
4	71	K136Q_I_04.czi	\\hih-fileserver.neurologie.uni-tuebingen.de\HIH\Public\Jorge\Immunofluorescence\Cell profiler\Exp.267\24h	6	0.477464829275686	1.0	1.0	6.0	1.0	71
4	72	K136Q_I_04.czi	\\hih-fileserver.neurologie.uni-tuebingen.de\HIH\Public\Jorge\Immunofluorescence\Cell profiler\Exp.267\24h	4	0.38764735603081346	1.0	1.0	4.414213562373095	1.0	72
4	73	K136Q_I_04.czi	\\hih-fileserver.neurologie.uni-tuebingen.de\HIH\Public\Jorge\Immunofluorescence\Cell profiler\Exp.267\24h	28	0.9105706720229648	2.8284271247461903	1.4061296747004017	17.899494936611667	0.9655172413793104	73
4	74	K136Q_I_04.czi	\\hih-fileserver.neurologie.uni-tuebingen.de\HIH\Public\Jorge\Immunofluorescence\Cell profiler\Exp.267\24h	5	0.43153209248335733	1.0	1.0	5.207106781186548	1.0	74
4	75	K136Q_I_04.czi	\\hih-fileserver.neurologie.uni-tuebingen.de\HIH\Public\Jorge\Immunofluorescence\Cell profiler\Exp.267\24h	28	0.9105706720229648	2.8284271247461903	1.4061296747004017	17.899494936611667	0.875	75
4	76	K136Q_I_04.czi	\\hih-fileserver.neurologie.uni-tuebingen.de\HIH\Public\Jorge\Immunofluorescence\Cell profiler\Exp.267\24h	19	0.9513155219899523	2.0	1.223296878269436	15.071067811865474	0.8636363636363636	76
4	77	K136Q_I_04.czi	\\hih-fileserver.neurologie.uni-tuebingen.de\HIH\Public\Jorge\Immunofluorescence\Cell profiler\Exp.267\24h	56	0.9711453517235569	3.605551275463989	1.731794717292652	26.14213562373095	0.9491525423728814	77
4	78	K136Q_I_04.czi	\\hih-fileserver.neurologie.uni-tuebingen.de\HIH\Public\Jorge\Immunofluorescence\Cell profiler\Exp.267\24h	29	1.2465513736420064	2.0	1.2379136185038506	21.31370849898476	0.8285714285714286	78
4	79	K136Q_I_04.czi	\\hih-fileserver.neurologie.uni-tuebingen.de\HIH\Public\Jorge\Immunofluorescence\Cell profiler\Exp.267\24h	47	1.400794441805393	2.8284271247461903	1.4249522776830381	28.763455967290593	0.8103448275862069	79
4	80	K136Q_I_04.czi	\\hih-fileserver.neurologie.uni-tuebingen.de\HIH\Public\Jorge\Immunofluorescence\Cell profiler\Exp.267\24h	10	0.8071257006800061	1.4142135623730951	1.082842712474619	10.071067811865476	0.8333333333333334	80
4	81	K136Q_I_04.czi	\\hih-fileserver.neurologie.uni-tuebingen.de\HIH\Public\Jorge\Immunofluorescence\Cell profiler\Exp.267\24h	42	0.999733201707499	2.8284271247461903	1.5445774282789155	22.970562748477143	0.9333333333333333	81
4	82	K136Q_I_04.czi	\\hih-fileserver.neurologie.uni-tuebingen.de\HIH\Public\Jorge\Immunofluorescence\Cell profiler\Exp.267\24h	18	0.7553352735627662	2.23606797749979	1.2392853216314035	13.071067811865474	1.0	82
4	83	K136Q_I_04.czi	\\hih-fileserver.neurologie.uni-tuebingen.de\HIH\Public\Jorge\Immunofluorescence\Cell profiler\Exp.267\24h	2	0.0	1.0	1.0	0.0	1.0	83
4	84	K136Q_I_04.czi	\\hih-fileserver.neurologie.uni-tuebingen.de\HIH\Public\Jorge\Immunofluorescence\Cell profiler\Exp.267\24h	43	1.0058759034481002	3.0	1.5289130647261044	23.31370849898476	0.9148936170212766	84
4	85	K136Q_I_04.czi	\\hih-fileserver.neurologie.uni-tuebingen.de\HIH\Public\Jorge\Immunofluorescence\Cell profiler\Exp.267\24h	30	0.9064023282753195	2.8284271247461903	1.400730414382804	18.485281374238568	0.9375	85
4	86	K136Q_I_04.czi	\\hih-fileserver.neurologie.uni-tuebingen.de\HIH\Public\Jorge\Immunofluorescence\Cell profiler\Exp.267\24h	27	0.8835000417563218	2.8284271247461903	1.3777799265317567	17.31370849898476	0.9310344827586207	86
4	87	K136Q_I_04.czi	\\hih-fileserver.neurologie.uni-tuebingen.de\HIH\Public\Jorge\Immunofluorescence\Cell profiler\Exp.267\24h	7	0.43799638819941455	1.0	1.0	6.207106781186548	0.875	87
4	88	K136Q_I_04.czi	\\hih-fileserver.neurologie.uni-tuebingen.de\HIH\Public\Jorge\Immunofluorescence\Cell profiler\Exp.267\24h	2	0.0	1.0	1.0	0.0	1.0	88
4	89	K136Q_I_04.czi	\\hih-fileserver.neurologie.uni-tuebingen.de\HIH\Public\Jorge\Immunofluorescence\Cell profiler\Exp.267\24h	1	0.0	1.0	1.0	0.0	1.0	89
4	90	K136Q_I_04.czi	\\hih-fileserver.neurologie.uni-tuebingen.de\HIH\Public\Jorge\Immunofluorescence\Cell profiler\Exp.267\24h	45	1.2863455209897976	3.1622776601683795	1.4698134982420148	26.970562748477143	0.8490566037735849	90
4	91	K136Q_I_04.czi	\\hih-fileserver.neurologie.uni-tuebingen.de\HIH\Public\Jorge\Immunofluorescence\Cell profiler\Exp.267\24h	45	0.981281449967029	3.1622776601683795	1.5823578338474809	23.556349186104043	0.9375	91
4	92	K136Q_I_04.czi	\\hih-fileserver.neurologie.uni-tuebingen.de\HIH\Public\Jorge\Immunofluorescence\Cell profiler\Exp.267\24h	17	0.8209002833593698	2.0	1.1907435698305462	13.242640687119286	0.8947368421052632	92
4	93	K136Q_I_04.czi	\\hih-fileserver.neurologie.uni-tuebingen.de\HIH\Public\Jorge\Immunofluorescence\Cell profiler\Exp.267\24h	21	0.9086759703194894	2.23606797749979	1.2527207518745365	15.48528137423857	0.875	93
4	94	K136Q_I_04.czi	\\hih-fileserver.neurologie.uni-tuebingen.de\HIH\Public\Jorge\Immunofluorescence\Cell profiler\Exp.267\24h	17	0.9043556452551633	2.0	1.1806510477567926	13.899494936611665	0.8947368421052632	94
4	95	K136Q_I_04.czi	\\hih-fileserver.neurologie.uni-tuebingen.de\HIH\Public\Jorge\Immunofluorescence\Cell profiler\Exp.267\24h	31	1.0165120935111935	2.23606797749979	1.3345687384390725	19.899494936611667	0.9393939393939394	95
4	96	K136Q_I_04.czi	\\hih-fileserver.neurologie.uni-tuebingen.de\HIH\Public\Jorge\Immunofluorescence\Cell profiler\Exp.267\24h	34	0.8730569292745779	2.8284271247461903	1.5027347130396942	19.31370849898476	0.9444444444444444	96
4	97	K136Q_I_04.czi	\\hih-fileserver.neurologie.uni-tuebingen.de\HIH\Public\Jorge\Immunofluorescence\Cell profiler\Exp.267\24h	56	1.1897342060980522	3.605551275463989	1.654287159345479	28.935028842544398	0.8484848484848485	97
4	98	K136Q_I_04.czi	\\hih-fileserver.neurologie.uni-tuebingen.de\HIH\Public\Jorge\Immunofluorescence\Cell profiler\Exp.267\24h	28	0.9105706720229648	2.8284271247461903	1.3936397296958616	17.899494936611667	0.9032258064516129	98
4	99	K136Q_I_04.czi	\\hih-fileserver.neurologie.uni-tuebingen.de\HIH\Public\Jorge\Immunofluorescence\Cell profiler\Exp.267\24h	21	0.7686911435047676	2.23606797749979	1.3085099364104322	14.242640687119286	0.9545454545454546	99
4	100	K136Q_I_04.czi	\\hih-fileserver.neurologie.uni-tuebingen.de\HIH\Public\Jorge\Immunofluorescence\Cell profiler\Exp.267\24h	38	0.8292598657591317	3.1622776601683795	1.581149606006952	19.899494936611667	0.9743589743589743	100
4	101	K136Q_I_04.czi	\\hih-fileserver.neurologie.uni-tuebingen.de\HIH\Public\Jorge\Immunofluorescence\Cell profiler\Exp.267\24h	5	0.5092958178940652	1.4142135623730951	1.082842712474619	5.656854249492381	1.0	101
4	102	K136Q_I_04.czi	\\hih-fileserver.neurologie.uni-tuebingen.de\HIH\Public\Jorge\Immunofluorescence\Cell profiler\Exp.267\24h	38	0.9513155219899524	3.1622776601683795	1.53244255971562	21.31370849898476	0.8636363636363636	102
4	103	K136Q_I_04.czi	\\hih-fileserver.neurologie.uni-tuebingen.de\HIH\Public\Jorge\Immunofluorescence\Cell profiler\Exp.267\24h	21	0.7686911435047676	2.23606797749979	1.3085099364104322	14.242640687119286	0.9545454545454546	103
4	104	K136Q_I_04.czi	\\hih-fileserver.neurologie.uni-tuebingen.de\HIH\Public\Jorge\Immunofluorescence\Cell profiler\Exp.267\24h	39	0.9785741218825276	3.0	1.5194353951021515	21.899494936611667	0.9285714285714286	104
4	105	K136Q_I_04.czi	\\hih-fileserver.neurologie.uni-tuebingen.de\HIH\Public\Jorge\Immunofluorescence\Cell profiler\Exp.267\24h	18	0.7553352735627664	2.23606797749979	1.2718290126106762	13.071067811865476	1.0	105
4	106	K136Q_I_04.czi	\\hih-fileserver.neurologie.uni-tuebingen.de\HIH\Public\Jorge\Immunofluorescence\Cell profiler\Exp.267\24h	2	0.0	1.0	1.0	0.0	1.0	106
4	107	K136Q_I_04.czi	\\hih-fileserver.neurologie.uni-tuebingen.de\HIH\Public\Jorge\Immunofluorescence\Cell profiler\Exp.267\24h	6	0.5168631413744181	1.4142135623730951	1.0690355937288492	6.242640687119286	1.0	107
4	108	K136Q_I_04.czi	\\hih-fileserver.neurologie.uni-tuebingen.de\HIH\Public\Jorge\Immunofluorescence\Cell profiler\Exp.267\24h	16	0.9044616944459514	2.0	1.1660533905932737	13.485281374238571	0.8888888888888888	108
4	109	K136Q_I_04.czi	\\hih-fileserver.neurologie.uni-tuebingen.de\HIH\Public\Jorge\Immunofluorescence\Cell profiler\Exp.267\24h	8	0.5831777009960409	1.4142135623730951	1.1035533905932737	7.65685424949238	1.0	109
4	110	K136Q_I_04.czi	\\hih-fileserver.neurologie.uni-tuebingen.de\HIH\Public\Jorge\Immunofluorescence\Cell profiler\Exp.267\24h	56	1.0336705079382302	3.1622776601683795	1.6739287691949334	26.970562748477143	0.8888888888888888	110
4	111	K136Q_I_04.czi	\\hih-fileserver.neurologie.uni-tuebingen.de\HIH\Public\Jorge\Immunofluorescence\Cell profiler\Exp.267\24h	41	1.203337234352808	3.0	1.4597643794202517	24.899494936611664	0.82	111
4	112	K136Q_I_04.czi	\\hih-fileserver.neurologie.uni-tuebingen.de\HIH\Public\Jorge\Immunofluorescence\Cell profiler\Exp.267\24h	25	1.0394838792606904	2.23606797749979	1.2122854315746106	18.071067811865476	0.8064516129032258	112
4	113	K136Q_I_04.czi	\\hih-fileserver.neurologie.uni-tuebingen.de\HIH\Public\Jorge\Immunofluorescence\Cell profiler\Exp.267\24h	14	0.6664888011383326	2.0	1.2020305089104422	10.82842712474619	1.0	113
4	114	K136Q_I_04.czi	\\hih-fileserver.neurologie.uni-tuebingen.de\HIH\Public\Jorge\Immunofluorescence\Cell profiler\Exp.267\24h	13	0.7502842079090828	2.0	1.172510822086099	11.071067811865476	0.9285714285714286	114
4	115	K136Q_I_04.czi	\\hih-fileserver.neurologie.uni-tuebingen.de\HIH\Public\Jorge\Immunofluorescence\Cell profiler\Exp.267\24h	14	0.6455355327788962	1.4142135623730951	1.088760049079949	10.65685424949238	0.875	115
4	116	K136Q_I_04.czi	\\hih-fileserver.neurologie.uni-tuebingen.de\HIH\Public\Jorge\Immunofluorescence\Cell profiler\Exp.267\24h	19	1.0587738161477158	2.0	1.1616351479929197	15.899494936611665	0.9047619047619048	116
4	117	K136Q_I_04.czi	\\hih-fileserver.neurologie.uni-tuebingen.de\HIH\Public\Jorge\Immunofluorescence\Cell profiler\Exp.267\24h	7	0.5300702784881366	1.4142135623730951	1.0591733660532994	6.82842712474619	1.0	117
4	118	K136Q_I_04.czi	\\hih-fileserver.neurologie.uni-tuebingen.de\HIH\Public\Jorge\Immunofluorescence\Cell profiler\Exp.267\24h	40	1.00583512534033	3.0	1.5316138279650855	22.485281374238568	0.9090909090909091	118
4	119	K136Q_I_04.czi	\\hih-fileserver.neurologie.uni-tuebingen.de\HIH\Public\Jorge\Immunofluorescence\Cell profiler\Exp.267\24h	48	0.9662739451606657	3.605551275463989	1.6313797997484294	24.14213562373095	0.9411764705882353	119
4	120	K136Q_I_04.czi	\\hih-fileserver.neurologie.uni-tuebingen.de\HIH\Public\Jorge\Immunofluorescence\Cell profiler\Exp.267\24h	19	0.8788007248619106	2.23606797749979	1.2575222224732723	14.48528137423857	0.8636363636363636	120
4	121	K136Q_I_04.czi	\\hih-fileserver.neurologie.uni-tuebingen.de\HIH\Public\Jorge\Immunofluorescence\Cell profiler\Exp.267\24h	5	0.4665421607968328	1.0	1.0	5.414213562373095	0.7142857142857143	121
4	122	K136Q_I_04.czi	\\hih-fileserver.neurologie.uni-tuebingen.de\HIH\Public\Jorge\Immunofluorescence\Cell profiler\Exp.267\24h	49	0.9930458536592215	3.1622776601683795	1.5996785328165297	24.727922061357855	0.9607843137254902	122
4	123	K136Q_I_04.czi	\\hih-fileserver.neurologie.uni-tuebingen.de\HIH\Public\Jorge\Immunofluorescence\Cell profiler\Exp.267\24h	31	0.9746345556438757	2.8284271247461903	1.3990848674713305	19.485281374238568	0.9117647058823529	123
4	124	K136Q_I_04.czi	\\hih-fileserver.neurologie.uni-tuebingen.de\HIH\Public\Jorge\Immunofluorescence\Cell profiler\Exp.267\24h	3	0.309207662451413	1.0	1.0	3.414213562373095	1.0	124
4	125	K136Q_I_04.czi	\\hih-fileserver.neurologie.uni-tuebingen.de\HIH\Public\Jorge\Immunofluorescence\Cell profiler\Exp.267\24h	6	0.477464829275686	1.0	1.0	6.0	1.0	125
4	126	K136Q_I_04.czi	\\hih-fileserver.neurologie.uni-tuebingen.de\HIH\Public\Jorge\Immunofluorescence\Cell profiler\Exp.267\24h	28	0.9105706720229648	2.8284271247461903	1.3852087304994407	17.899494936611667	0.875	126
4	127	K136Q_I_04.czi	\\hih-fileserver.neurologie.uni-tuebingen.de\HIH\Public\Jorge\Immunofluorescence\Cell profiler\Exp.267\24h	15	0.7208777308044718	2.0	1.2161760458079525	11.65685424949238	1.0	127
4	128	K136Q_I_04.czi	\\hih-fileserver.neurologie.uni-tuebingen.de\HIH\Public\Jorge\Immunofluorescence\Cell profiler\Exp.267\24h	2	0.0	1.0	1.0	0.0	1.0	128
4	129	K136Q_I_04.czi	\\hih-fileserver.neurologie.uni-tuebingen.de\HIH\Public\Jorge\Immunofluorescence\Cell profiler\Exp.267\24h	15	0.7208777308044718	2.0	1.1771236166328254	11.65685424949238	1.0	129
4	130	K136Q_I_04.czi	\\hih-fileserver.neurologie.uni-tuebingen.de\HIH\Public\Jorge\Immunofluorescence\Cell profiler\Exp.267\24h	17	0.7498817299012648	2.0	1.215109073499552	12.65685424949238	0.8947368421052632	130
4	131	K136Q_I_04.czi	\\hih-fileserver.neurologie.uni-tuebingen.de\HIH\Public\Jorge\Immunofluorescence\Cell profiler\Exp.267\24h	2	0.0	1.0	1.0	0.0	1.0	131
4	132	K136Q_I_04.czi	\\hih-fileserver.neurologie.uni-tuebingen.de\HIH\Public\Jorge\Immunofluorescence\Cell profiler\Exp.267\24h	4	0.3183098861837907	1.0	1.0	4.0	1.0	132
4	133	K136Q_I_04.czi	\\hih-fileserver.neurologie.uni-tuebingen.de\HIH\Public\Jorge\Immunofluorescence\Cell profiler\Exp.267\24h	9	0.5658842421045168	2.0	1.1111111111111112	8.0	1.0	133
4	134	K136Q_I_04.czi	\\hih-fileserver.neurologie.uni-tuebingen.de\HIH\Public\Jorge\Immunofluorescence\Cell profiler\Exp.267\24h	13	0.7688361645130697	2.0	1.1538461538461537	11.207106781186548	0.9285714285714286	134
4	135	K136Q_I_04.czi	\\hih-fileserver.neurologie.uni-tuebingen.de\HIH\Public\Jorge\Immunofluorescence\Cell profiler\Exp.267\24h	2	0.0	1.0	1.0	0.0	1.0	135
4	136	K136Q_I_04.czi	\\hih-fileserver.neurologie.uni-tuebingen.de\HIH\Public\Jorge\Immunofluorescence\Cell profiler\Exp.267\24h	9	0.5658842421045168	2.0	1.1111111111111112	8.0	1.0	136
4	137	K136Q_I_04.czi	\\hih-fileserver.neurologie.uni-tuebingen.de\HIH\Public\Jorge\Immunofluorescence\Cell profiler\Exp.267\24h	44	1.1589081280292277	3.0	1.475337151329007	25.31370849898476	0.88	137
4	138	K136Q_I_04.czi	\\hih-fileserver.neurologie.uni-tuebingen.de\HIH\Public\Jorge\Immunofluorescence\Cell profiler\Exp.267\24h	23	0.7858693442525694	2.8284271247461903	1.3689252771408074	15.071067811865476	0.9583333333333334	138
4	139	K136Q_I_04.czi	\\hih-fileserver.neurologie.uni-tuebingen.de\HIH\Public\Jorge\Immunofluorescence\Cell profiler\Exp.267\24h	29	0.9980266973196703	2.23606797749979	1.3209357168746643	19.071067811865476	0.9666666666666667	139
4	140	K136Q_I_04.czi	\\hih-fileserver.neurologie.uni-tuebingen.de\HIH\Public\Jorge\Immunofluorescence\Cell profiler\Exp.267\24h	16	0.6758228726291923	2.0	1.2285533905932737	11.65685424949238	1.0	140
4	141	K136Q_I_04.czi	\\hih-fileserver.neurologie.uni-tuebingen.de\HIH\Public\Jorge\Immunofluorescence\Cell profiler\Exp.267\24h	34	0.8512580653608952	3.0	1.5405354000361982	19.071067811865476	0.9444444444444444	141
4	142	K136Q_I_04.czi	\\hih-fileserver.neurologie.uni-tuebingen.de\HIH\Public\Jorge\Immunofluorescence\Cell profiler\Exp.267\24h	39	0.9269228162979023	3.1622776601683795	1.520850776824217	21.31370849898476	0.9069767441860465	142
4	143	K136Q_I_04.czi	\\hih-fileserver.neurologie.uni-tuebingen.de\HIH\Public\Jorge\Immunofluorescence\Cell profiler\Exp.267\24h	6	0.477464829275686	1.0	1.0	6.0	1.0	143
4	144	K136Q_I_04.czi	\\hih-fileserver.neurologie.uni-tuebingen.de\HIH\Public\Jorge\Immunofluorescence\Cell profiler\Exp.267\24h	7	0.43799638819941455	1.0	1.0	6.207106781186548	0.875	144
4	145	K136Q_I_04.czi	\\hih-fileserver.neurologie.uni-tuebingen.de\HIH\Public\Jorge\Immunofluorescence\Cell profiler\Exp.267\24h	2	0.0	1.0	1.0	0.0	1.0	145
4	146	K136Q_I_04.czi	\\hih-fileserver.neurologie.uni-tuebingen.de\HIH\Public\Jorge\Immunofluorescence\Cell profiler\Exp.267\24h	10	0.7687022984668888	1.4142135623730951	1.0414213562373096	9.82842712474619	0.9090909090909091	146
4	147	K136Q_I_04.czi	\\hih-fileserver.neurologie.uni-tuebingen.de\HIH\Public\Jorge\Immunofluorescence\Cell profiler\Exp.267\24h	3	0.309207662451413	1.0	1.0	3.414213562373095	1.0	147
4	148	K136Q_I_04.czi	\\hih-fileserver.neurologie.uni-tuebingen.de\HIH\Public\Jorge\Immunofluorescence\Cell profiler\Exp.267\24h	71	1.018309572834315	3.605551275463989	1.8475026168947026	30.142135623730947	0.9342105263157895	148
4	149	K136Q_I_04.czi	\\hih-fileserver.neurologie.uni-tuebingen.de\HIH\Public\Jorge\Immunofluorescence\Cell profiler\Exp.267\24h	2	0.0	1.0	1.0	0.0	1.0	149
4	150	K136Q_I_04.czi	\\hih-fileserver.neurologie.uni-tuebingen.de\HIH\Public\Jorge\Immunofluorescence\Cell profiler\Exp.267\24h	2	0.0	1.0	1.0	0.0	1.0	150
4	151	K136Q_I_04.czi	\\hih-fileserver.neurologie.uni-tuebingen.de\HIH\Public\Jorge\Immunofluorescence\Cell profiler\Exp.267\24h	5	0.43153209248335733	1.0	1.0	5.207106781186548	1.0	151
4	152	K136Q_I_04.czi	\\hih-fileserver.neurologie.uni-tuebingen.de\HIH\Public\Jorge\Immunofluorescence\Cell profiler\Exp.267\24h	5	0.4665421607968328	1.0	1.0	5.414213562373095	0.7142857142857143	152
4	153	K136Q_I_04.czi	\\hih-fileserver.neurologie.uni-tuebingen.de\HIH\Public\Jorge\Immunofluorescence\Cell profiler\Exp.267\24h	28	1.1254241035302501	2.23606797749979	1.2966834210487594	19.899494936611667	0.875	153
4	154	K136Q_I_04.czi	\\hih-fileserver.neurologie.uni-tuebingen.de\HIH\Public\Jorge\Immunofluorescence\Cell profiler\Exp.267\24h	22	0.7589642623807412	2.8284271247461903	1.3697983142777934	14.485281374238571	1.0	154
4	155	K136Q_I_04.czi	\\hih-fileserver.neurologie.uni-tuebingen.de\HIH\Public\Jorge\Immunofluorescence\Cell profiler\Exp.267\24h	5	0.25464790894703254	1.0	1.0	4.0	0.7142857142857143	155
4	156	K136Q_I_04.czi	\\hih-fileserver.neurologie.uni-tuebingen.de\HIH\Public\Jorge\Immunofluorescence\Cell profiler\Exp.267\24h	28	0.8282348101377135	2.8284271247461903	1.4482063027315912	17.071067811865476	0.9333333333333333	156
4	157	K136Q_I_04.czi	\\hih-fileserver.neurologie.uni-tuebingen.de\HIH\Public\Jorge\Immunofluorescence\Cell profiler\Exp.267\24h	13	0.7502842079090828	2.0	1.172510822086099	11.071067811865476	0.9285714285714286	157
4	158	K136Q_I_04.czi	\\hih-fileserver.neurologie.uni-tuebingen.de\HIH\Public\Jorge\Immunofluorescence\Cell profiler\Exp.267\24h	22	1.0121653082087563	2.0	1.1960776590447617	16.727922061357855	0.9565217391304348	158
4	159	K136Q_I_04.czi	\\hih-fileserver.neurologie.uni-tuebingen.de\HIH\Public\Jorge\Immunofluorescence\Cell profiler\Exp.267\24h	47	1.225125359445865	3.0	1.5411941700820684	26.899494936611667	0.8245614035087719	159
4	160	K136Q_I_04.czi	\\hih-fileserver.neurologie.uni-tuebingen.de\HIH\Public\Jorge\Immunofluorescence\Cell profiler\Exp.267\24h	14	0.8233657959359779	2.0	1.1306019374818708	12.035533905932738	0.875	160
4	161	K136Q_I_04.czi	\\hih-fileserver.neurologie.uni-tuebingen.de\HIH\Public\Jorge\Immunofluorescence\Cell profiler\Exp.267\24h	39	0.9785741218825276	3.1622776601683795	1.5554589424685024	21.899494936611667	0.8863636363636364	161
4	162	K136Q_I_04.czi	\\hih-fileserver.neurologie.uni-tuebingen.de\HIH\Public\Jorge\Immunofluorescence\Cell profiler\Exp.267\24h	34	0.8730569292745779	2.8284271247461903	1.5027347130396944	19.31370849898476	1.0	162
4	163	K136Q_I_04.czi	\\hih-fileserver.neurologie.uni-tuebingen.de\HIH\Public\Jorge\Immunofluorescence\Cell profiler\Exp.267\24h	39	1.0003789438787771	2.8284271247461903	1.5335322278325247	22.14213562373095	0.9512195121951219	163
4	164	K136Q_I_04.czi	\\hih-fileserver.neurologie.uni-tuebingen.de\HIH\Public\Jorge\Immunofluorescence\Cell profiler\Exp.267\24h	34	1.022310451605495	2.8284271247461903	1.4126025041501067	20.899494936611667	0.8717948717948718	164
4	165	K136Q_I_04.czi	\\hih-fileserver.neurologie.uni-tuebingen.de\HIH\Public\Jorge\Immunofluorescence\Cell profiler\Exp.267\24h	26	0.9174808125931033	2.23606797749979	1.2359831890042867	17.31370849898476	0.9285714285714286	165
4	166	K136Q_I_04.czi	\\hih-fileserver.neurologie.uni-tuebingen.de\HIH\Public\Jorge\Immunofluorescence\Cell profiler\Exp.267\24h	60	0.9894645198445217	4.0	1.805923096138433	27.31370849898476	0.9375	166
4	167	K136Q_I_04.czi	\\hih-fileserver.neurologie.uni-tuebingen.de\HIH\Public\Jorge\Immunofluorescence\Cell profiler\Exp.267\24h	18	0.7275526948748822	2.0	1.2682459513747883	12.82842712474619	1.0	167
4	168	K136Q_I_04.czi	\\hih-fileserver.neurologie.uni-tuebingen.de\HIH\Public\Jorge\Immunofluorescence\Cell profiler\Exp.267\24h	75	1.1127834958757918	4.123105625617661	1.8950324196384043	32.384776310850235	0.8823529411764706	168
4	169	K136Q_I_04.czi	\\hih-fileserver.neurologie.uni-tuebingen.de\HIH\Public\Jorge\Immunofluorescence\Cell profiler\Exp.267\24h	31	1.0414525170064595	2.8284271247461903	1.3898841139912936	20.14213562373095	0.9393939393939394	169
4	170	K136Q_I_04.czi	\\hih-fileserver.neurologie.uni-tuebingen.de\HIH\Public\Jorge\Immunofluorescence\Cell profiler\Exp.267\24h	54	1.1190248601837092	3.1622776601683795	1.6156561941776344	27.556349186104043	0.8852459016393442	170
4	171	K136Q_I_04.czi	\\hih-fileserver.neurologie.uni-tuebingen.de\HIH\Public\Jorge\Immunofluorescence\Cell profiler\Exp.267\24h	40	1.1397196996538033	2.8284271247461903	1.4478708664619075	23.935028842544405	0.9090909090909091	171
4	172	K136Q_I_04.czi	\\hih-fileserver.neurologie.uni-tuebingen.de\HIH\Public\Jorge\Immunofluorescence\Cell profiler\Exp.267\24h	27	0.8009752564494133	2.8284271247461903	1.3994757205179384	16.48528137423857	0.9642857142857143	172
4	173	K136Q_I_04.czi	\\hih-fileserver.neurologie.uni-tuebingen.de\HIH\Public\Jorge\Immunofluorescence\Cell profiler\Exp.267\24h	25	1.0198391526657204	2.23606797749979	1.2922854315746104	17.899494936611667	0.8620689655172413	173
4	174	K136Q_I_04.czi	\\hih-fileserver.neurologie.uni-tuebingen.de\HIH\Public\Jorge\Immunofluorescence\Cell profiler\Exp.267\24h	11	0.6411587049406146	2.0	1.128564869306645	9.414213562373096	1.0	174
4	175	K136Q_I_04.czi	\\hih-fileserver.neurologie.uni-tuebingen.de\HIH\Public\Jorge\Immunofluorescence\Cell profiler\Exp.267\24h	8	0.5468022991227088	1.4142135623730951	1.051776695296637	7.414213562373095	1.0	175
4	176	K136Q_I_04.czi	\\hih-fileserver.neurologie.uni-tuebingen.de\HIH\Public\Jorge\Immunofluorescence\Cell profiler\Exp.267\24h	26	0.8317819970820826	2.8284271247461903	1.3989088804465863	16.485281374238568	0.9629629629629629	176
4	177	K136Q_I_04.czi	\\hih-fileserver.neurologie.uni-tuebingen.de\HIH\Public\Jorge\Immunofluorescence\Cell profiler\Exp.267\24h	27	0.8346673484619657	2.8284271247461903	1.403441563962673	16.82842712474619	1.0	177
4	178	K136Q_I_04.czi	\\hih-fileserver.neurologie.uni-tuebingen.de\HIH\Public\Jorge\Immunofluorescence\Cell profiler\Exp.267\24h	8	0.49237304529448433	1.4142135623730951	1.051776695296637	7.035533905932738	0.8888888888888888	178
4	179	K136Q_I_04.czi	\\hih-fileserver.neurologie.uni-tuebingen.de\HIH\Public\Jorge\Immunofluorescence\Cell profiler\Exp.267\24h	27	0.9700702598331763	2.8284271247461903	1.386523184957675	18.14213562373095	0.9310344827586207	179
4	180	K136Q_I_04.czi	\\hih-fileserver.neurologie.uni-tuebingen.de\HIH\Public\Jorge\Immunofluorescence\Cell profiler\Exp.267\24h	40	0.9753694702818076	3.0	1.5478708664619074	22.14213562373095	0.9523809523809523	180
4	181	K136Q_I_04.czi	\\hih-fileserver.neurologie.uni-tuebingen.de\HIH\Public\Jorge\Immunofluorescence\Cell profiler\Exp.267\24h	2	0.0	1.0	1.0	0.0	1.0	181
4	182	K136Q_I_04.czi	\\hih-fileserver.neurologie.uni-tuebingen.de\HIH\Public\Jorge\Immunofluorescence\Cell profiler\Exp.267\24h	16	0.8497521827581123	2.0	1.1660533905932737	13.071067811865476	0.9411764705882353	182
4	183	K136Q_I_04.czi	\\hih-fileserver.neurologie.uni-tuebingen.de\HIH\Public\Jorge\Immunofluorescence\Cell profiler\Exp.267\24h	6	0.477464829275686	1.0	1.0	6.0	1.0	183
4	184	K136Q_I_04.czi	\\hih-fileserver.neurologie.uni-tuebingen.de\HIH\Public\Jorge\Immunofluorescence\Cell profiler\Exp.267\24h	24	0.9010971635055899	2.23606797749979	1.3044639912235525	16.48528137423857	0.8888888888888888	184
4	185	K136Q_I_04.czi	\\hih-fileserver.neurologie.uni-tuebingen.de\HIH\Public\Jorge\Immunofluorescence\Cell profiler\Exp.267\24h	66	1.011952349840988	4.0	1.8228985107382276	28.97056274847714	0.9295774647887324	185
4	186	K136Q_I_04.czi	\\hih-fileserver.neurologie.uni-tuebingen.de\HIH\Public\Jorge\Immunofluorescence\Cell profiler\Exp.267\24h	1	0.0	1.0	1.0	0.0	1.0	186
4	187	K136Q_I_04.czi	\\hih-fileserver.neurologie.uni-tuebingen.de\HIH\Public\Jorge\Immunofluorescence\Cell profiler\Exp.267\24h	7	0.5963290632991538	1.4142135623730951	1.0591733660532994	7.242640687119286	0.875	187
4	188	K136Q_I_04.czi	\\hih-fileserver.neurologie.uni-tuebingen.de\HIH\Public\Jorge\Immunofluorescence\Cell profiler\Exp.267\24h	48	1.0973832360271674	3.0	1.5584949351139266	25.727922061357855	0.9056603773584906	188
4	189	K136Q_I_04.czi	\\hih-fileserver.neurologie.uni-tuebingen.de\HIH\Public\Jorge\Immunofluorescence\Cell profiler\Exp.267\24h	21	0.860714043705195	2.23606797749979	1.2806153441424843	15.071067811865476	0.9130434782608695	189
4	190	K136Q_I_04.czi	\\hih-fileserver.neurologie.uni-tuebingen.de\HIH\Public\Jorge\Immunofluorescence\Cell profiler\Exp.267\24h	33	0.899513199858656	2.8284271247461903	1.4982635970750522	19.31370849898476	0.9166666666666666	190
4	191	K136Q_I_04.czi	\\hih-fileserver.neurologie.uni-tuebingen.de\HIH\Public\Jorge\Immunofluorescence\Cell profiler\Exp.267\24h	2	0.0	1.0	1.0	0.0	1.0	191
4	192	K136Q_I_04.czi	\\hih-fileserver.neurologie.uni-tuebingen.de\HIH\Public\Jorge\Immunofluorescence\Cell profiler\Exp.267\24h	28	0.9354248934105628	2.8284271247461903	1.4084330712091864	18.14213562373095	0.9032258064516129	192
4	193	K136Q_I_04.czi	\\hih-fileserver.neurologie.uni-tuebingen.de\HIH\Public\Jorge\Immunofluorescence\Cell profiler\Exp.267\24h	9	0.5135799486995236	1.4142135623730951	1.0460237291525663	7.621320343559642	0.9	193
4	194	K136Q_I_04.czi	\\hih-fileserver.neurologie.uni-tuebingen.de\HIH\Public\Jorge\Immunofluorescence\Cell profiler\Exp.267\24h	29	0.962434814973054	2.23606797749979	1.3657827196245185	18.727922061357855	0.9354838709677419	194
4	195	K136Q_I_04.czi	\\hih-fileserver.neurologie.uni-tuebingen.de\HIH\Public\Jorge\Immunofluorescence\Cell profiler\Exp.267\24h	11	0.8215906780822316	1.4142135623730951	1.0753115567951081	10.65685424949238	0.8461538461538461	195
4	196	K136Q_I_04.czi	\\hih-fileserver.neurologie.uni-tuebingen.de\HIH\Public\Jorge\Immunofluorescence\Cell profiler\Exp.267\24h	10	0.6202357696493015	1.4142135623730951	1.082842712474619	8.82842712474619	1.0	196
4	197	K136Q_I_04.czi	\\hih-fileserver.neurologie.uni-tuebingen.de\HIH\Public\Jorge\Immunofluorescence\Cell profiler\Exp.267\24h	9	0.546802299122709	1.4142135623730951	1.0920474583051323	7.8639610306789285	0.9	197
4	198	K136Q_I_04.czi	\\hih-fileserver.neurologie.uni-tuebingen.de\HIH\Public\Jorge\Immunofluorescence\Cell profiler\Exp.267\24h	36	1.0041663843227273	2.8284271247461903	1.425624319756386	21.31370849898476	0.9	198
4	199	K136Q_I_04.czi	\\hih-fileserver.neurologie.uni-tuebingen.de\HIH\Public\Jorge\Immunofluorescence\Cell profiler\Exp.267\24h	15	0.7951500375806897	2.0	1.1885618083164127	12.242640687119284	0.9375	199
4	200	K136Q_I_04.czi	\\hih-fileserver.neurologie.uni-tuebingen.de\HIH\Public\Jorge\Immunofluorescence\Cell profiler\Exp.267\24h	22	1.0798493506979003	2.0	1.238301849414513	17.27817459305202	0.8148148148148148	200
4	201	K136Q_I_04.czi	\\hih-fileserver.neurologie.uni-tuebingen.de\HIH\Public\Jorge\Immunofluorescence\Cell profiler\Exp.267\24h	15	0.6911795258719621	2.0	1.2276142374915398	11.414213562373096	1.0	201
4	202	K136Q_I_04.czi	\\hih-fileserver.neurologie.uni-tuebingen.de\HIH\Public\Jorge\Immunofluorescence\Cell profiler\Exp.267\24h	64	1.2113979875962921	3.605551275463989	1.7099862110241992	31.213203435596427	0.8888888888888888	202
4	203	K136Q_I_04.czi	\\hih-fileserver.neurologie.uni-tuebingen.de\HIH\Public\Jorge\Immunofluorescence\Cell profiler\Exp.267\24h	26	0.8317819970820826	2.8284271247461903	1.3989088804465863	16.485281374238568	1.0	203
4	204	K136Q_I_04.czi	\\hih-fileserver.neurologie.uni-tuebingen.de\HIH\Public\Jorge\Immunofluorescence\Cell profiler\Exp.267\24h	77	1.1806110748144862	3.605551275463989	1.7714341785444034	33.798989873223334	0.9058823529411765	204
4	205	K136Q_I_04.czi	\\hih-fileserver.neurologie.uni-tuebingen.de\HIH\Public\Jorge\Immunofluorescence\Cell profiler\Exp.267\24h	3	0.309207662451413	1.0	1.0	3.414213562373095	1.0	205
4	206	K136Q_I_04.czi	\\hih-fileserver.neurologie.uni-tuebingen.de\HIH\Public\Jorge\Immunofluorescence\Cell profiler\Exp.267\24h	17	0.9043556452551633	2.0	1.1806510477567926	13.899494936611665	0.8947368421052632	206
4	207	K136Q_I_04.czi	\\hih-fileserver.neurologie.uni-tuebingen.de\HIH\Public\Jorge\Immunofluorescence\Cell profiler\Exp.267\24h	45	1.0963739246325583	3.1622776601683795	1.5141118824726925	24.899494936611664	0.8333333333333334	207
4	208	K136Q_I_04.czi	\\hih-fileserver.neurologie.uni-tuebingen.de\HIH\Public\Jorge\Immunofluorescence\Cell profiler\Exp.267\24h	9	0.5135799486995236	1.4142135623730951	1.0460237291525663	7.621320343559642	0.9	208
4	209	K136Q_I_04.czi	\\hih-fileserver.neurologie.uni-tuebingen.de\HIH\Public\Jorge\Immunofluorescence\Cell profiler\Exp.267\24h	15	0.7951500375806897	2.0	1.1885618083164127	12.242640687119284	0.9375	209
4	210	K136Q_I_04.czi	\\hih-fileserver.neurologie.uni-tuebingen.de\HIH\Public\Jorge\Immunofluorescence\Cell profiler\Exp.267\24h	10	0.6202357696493015	1.4142135623730951	1.082842712474619	8.82842712474619	1.0	210
4	211	K136Q_I_04.czi	\\hih-fileserver.neurologie.uni-tuebingen.de\HIH\Public\Jorge\Immunofluorescence\Cell profiler\Exp.267\24h	29	0.9203324444769732	2.23606797749979	1.3537234623787555	18.31370849898476	0.90625	211
4	212	K136Q_I_04.czi	\\hih-fileserver.neurologie.uni-tuebingen.de\HIH\Public\Jorge\Immunofluorescence\Cell profiler\Exp.267\24h	3	0.309207662451413	1.0	1.0	3.414213562373095	1.0	212
4	213	K136Q_I_04.czi	\\hih-fileserver.neurologie.uni-tuebingen.de\HIH\Public\Jorge\Immunofluorescence\Cell profiler\Exp.267\24h	30	0.9064023282753195	2.8284271247461903	1.4400019338785812	18.485281374238568	0.9375	213
4	214	K136Q_I_04.czi	\\hih-fileserver.neurologie.uni-tuebingen.de\HIH\Public\Jorge\Immunofluorescence\Cell profiler\Exp.267\24h	11	0.6411587049406146	2.0	1.128564869306645	9.414213562373096	1.0	214
4	215	K136Q_I_04.czi	\\hih-fileserver.neurologie.uni-tuebingen.de\HIH\Public\Jorge\Immunofluorescence\Cell profiler\Exp.267\24h	1	0.0	1.0	1.0	0.0	1.0	215
4	216	K136Q_I_04.czi	\\hih-fileserver.neurologie.uni-tuebingen.de\HIH\Public\Jorge\Immunofluorescence\Cell profiler\Exp.267\24h	5	0.43153209248335733	1.0	1.0	5.207106781186548	1.0	216
4	217	K136Q_I_04.czi	\\hih-fileserver.neurologie.uni-tuebingen.de\HIH\Public\Jorge\Immunofluorescence\Cell profiler\Exp.267\24h	54	0.9442955117275188	3.605551275463989	1.7333689512695818	25.31370849898476	0.9473684210526315	217
4	218	K136Q_I_04.czi	\\hih-fileserver.neurologie.uni-tuebingen.de\HIH\Public\Jorge\Immunofluorescence\Cell profiler\Exp.267\24h	40	1.078022901388552	2.8284271247461903	1.4816138279650855	23.27817459305202	0.851063829787234	218
4	219	K136Q_I_04.czi	\\hih-fileserver.neurologie.uni-tuebingen.de\HIH\Public\Jorge\Immunofluorescence\Cell profiler\Exp.267\24h	80	1.081316596206708	4.123105625617661	1.898644042791068	32.97056274847714	0.9090909090909091	219
4	220	K136Q_I_04.czi	\\hih-fileserver.neurologie.uni-tuebingen.de\HIH\Public\Jorge\Immunofluorescence\Cell profiler\Exp.267\24h	7	0.4677124467052814	1.0	1.0	6.414213562373095	0.7777777777777778	220
4	221	K136Q_I_04.czi	\\hih-fileserver.neurologie.uni-tuebingen.de\HIH\Public\Jorge\Immunofluorescence\Cell profiler\Exp.267\24h	136	1.4552277532657676	5.0	2.1178174606606412	49.87005768508881	0.84472049689441	221
4	222	K136Q_I_04.czi	\\hih-fileserver.neurologie.uni-tuebingen.de\HIH\Public\Jorge\Immunofluorescence\Cell profiler\Exp.267\24h	48	0.9010971635055898	3.605551275463989	1.6854196071132834	23.31370849898476	0.9230769230769231	222
4	223	K136Q_I_04.czi	\\hih-fileserver.neurologie.uni-tuebingen.de\HIH\Public\Jorge\Immunofluorescence\Cell profiler\Exp.267\24h	8	0.7042505752647835	1.0	1.0	8.414213562373096	0.8	223
4	224	K136Q_I_04.czi	\\hih-fileserver.neurologie.uni-tuebingen.de\HIH\Public\Jorge\Immunofluorescence\Cell profiler\Exp.267\24h	103	1.1527741978771127	5.0	2.0608745682042136	38.62741699796952	0.944954128440367	224
4	225	K136Q_I_04.czi	\\hih-fileserver.neurologie.uni-tuebingen.de\HIH\Public\Jorge\Immunofluorescence\Cell profiler\Exp.267\24h	18	0.8454018649050741	2.0	1.2126903958192328	13.82842712474619	0.8571428571428571	225
4	226	K136Q_I_04.czi	\\hih-fileserver.neurologie.uni-tuebingen.de\HIH\Public\Jorge\Immunofluorescence\Cell profiler\Exp.267\24h	98	1.2440937120941427	4.0	1.9353562967549212	39.14213562373095	0.8909090909090909	226
4	227	K136Q_I_04.czi	\\hih-fileserver.neurologie.uni-tuebingen.de\HIH\Public\Jorge\Immunofluorescence\Cell profiler\Exp.267\24h	49	0.9930458536592215	3.1622776601683795	1.6353533103225557	24.727922061357855	0.9245283018867925	227
4	228	K136Q_I_04.czi	\\hih-fileserver.neurologie.uni-tuebingen.de\HIH\Public\Jorge\Immunofluorescence\Cell profiler\Exp.267\24h	45	1.1178459346793248	3.1622776601683795	1.5587023871309034	25.14213562373095	0.8490566037735849	228
4	229	K136Q_I_04.czi	\\hih-fileserver.neurologie.uni-tuebingen.de\HIH\Public\Jorge\Immunofluorescence\Cell profiler\Exp.267\24h	60	1.2383454542239698	3.1622776601683795	1.6045099604230437	30.556349186104043	0.8823529411764706	229
4	230	K136Q_I_04.czi	\\hih-fileserver.neurologie.uni-tuebingen.de\HIH\Public\Jorge\Immunofluorescence\Cell profiler\Exp.267\24h	86	1.0419361226137571	4.47213595499958	2.036512737189042	33.55634918610404	0.9247311827956989	230
4	231	K136Q_I_04.czi	\\hih-fileserver.neurologie.uni-tuebingen.de\HIH\Public\Jorge\Immunofluorescence\Cell profiler\Exp.267\24h	54	0.9442955117275188	3.605551275463989	1.7442168482626728	25.31370849898476	0.9473684210526315	231
4	232	K136Q_I_04.czi	\\hih-fileserver.neurologie.uni-tuebingen.de\HIH\Public\Jorge\Immunofluorescence\Cell profiler\Exp.267\24h	68	1.1049626761131377	4.0	1.7765052732869882	30.727922061357855	0.8831168831168831	232
4	233	K136Q_I_04.czi	\\hih-fileserver.neurologie.uni-tuebingen.de\HIH\Public\Jorge\Immunofluorescence\Cell profiler\Exp.267\24h	122	1.245555439049827	5.0	2.198159925328723	43.698484809834994	0.8970588235294118	233
4	234	K136Q_I_04.czi	\\hih-fileserver.neurologie.uni-tuebingen.de\HIH\Public\Jorge\Immunofluorescence\Cell profiler\Exp.267\24h	19	0.7811561998772539	2.0	1.2759284572168044	13.65685424949238	0.95	234
4	235	K136Q_I_04.czi	\\hih-fileserver.neurologie.uni-tuebingen.de\HIH\Public\Jorge\Immunofluorescence\Cell profiler\Exp.267\24h	29	0.8791716833325177	2.8284271247461903	1.4470341392709534	17.899494936611667	0.9354838709677419	235
4	236	K136Q_I_04.czi	\\hih-fileserver.neurologie.uni-tuebingen.de\HIH\Public\Jorge\Immunofluorescence\Cell profiler\Exp.267\24h	80	1.0972906540670337	4.123105625617661	1.8892973209313282	33.21320343559643	0.9302325581395349	236
4	237	K136Q_I_04.czi	\\hih-fileserver.neurologie.uni-tuebingen.de\HIH\Public\Jorge\Immunofluorescence\Cell profiler\Exp.267\24h	8	0.5468022991227088	1.4142135623730951	1.051776695296637	7.414213562373095	1.0	237
4	238	K136Q_I_04.czi	\\hih-fileserver.neurologie.uni-tuebingen.de\HIH\Public\Jorge\Immunofluorescence\Cell profiler\Exp.267\24h	12	0.6957172405156791	2.0	1.1523689270621826	10.242640687119284	0.9230769230769231	238
4	239	K136Q_I_04.czi	\\hih-fileserver.neurologie.uni-tuebingen.de\HIH\Public\Jorge\Immunofluorescence\Cell profiler\Exp.267\24h	7	0.43799638819941455	1.0	1.0	6.207106781186548	0.875	239
4	240	K136Q_I_04.czi	\\hih-fileserver.neurologie.uni-tuebingen.de\HIH\Public\Jorge\Immunofluorescence\Cell profiler\Exp.267\24h	40	1.2575766765142404	2.8284271247461903	1.4082262055212351	25.14213562373095	0.851063829787234	240
4	241	K136Q_I_04.czi	\\hih-fileserver.neurologie.uni-tuebingen.de\HIH\Public\Jorge\Immunofluorescence\Cell profiler\Exp.267\24h	46	0.8936177099689822	3.605551275463989	1.6498264527293813	22.727922061357855	0.9787234042553191	241
4	242	K136Q_I_04.czi	\\hih-fileserver.neurologie.uni-tuebingen.de\HIH\Public\Jorge\Immunofluorescence\Cell profiler\Exp.267\24h	92	1.0371522229313344	4.47213595499958	2.074973859582243	34.62741699796952	0.9387755102040817	242
4	243	K136Q_I_04.czi	\\hih-fileserver.neurologie.uni-tuebingen.de\HIH\Public\Jorge\Immunofluorescence\Cell profiler\Exp.267\24h	2	0.0	1.0	1.0	0.0	1.0	243
4	244	K136Q_I_04.czi	\\hih-fileserver.neurologie.uni-tuebingen.de\HIH\Public\Jorge\Immunofluorescence\Cell profiler\Exp.267\24h	22	0.8482584741760597	2.23606797749979	1.3162462422380978	15.31370849898476	0.9166666666666666	244
4	245	K136Q_I_04.czi	\\hih-fileserver.neurologie.uni-tuebingen.de\HIH\Public\Jorge\Immunofluorescence\Cell profiler\Exp.267\24h	36	0.9276229873542389	2.8284271247461903	1.4910768522493474	20.485281374238568	0.9230769230769231	245
4	246	K136Q_I_04.czi	\\hih-fileserver.neurologie.uni-tuebingen.de\HIH\Public\Jorge\Immunofluorescence\Cell profiler\Exp.267\24h	55	1.0018243080078673	4.0	1.7623491126247295	26.31370849898476	0.9016393442622951	246
4	247	K136Q_I_04.czi	\\hih-fileserver.neurologie.uni-tuebingen.de\HIH\Public\Jorge\Immunofluorescence\Cell profiler\Exp.267\24h	4	0.3183098861837907	1.0	1.0	4.0	1.0	247
4	248	K136Q_I_04.czi	\\hih-fileserver.neurologie.uni-tuebingen.de\HIH\Public\Jorge\Immunofluorescence\Cell profiler\Exp.267\24h	123	1.4191138602885986	4.47213595499958	2.097546416449393	46.83452377915607	0.825503355704698	248
4	249	K136Q_I_04.czi	\\hih-fileserver.neurologie.uni-tuebingen.de\HIH\Public\Jorge\Immunofluorescence\Cell profiler\Exp.267\24h	14	0.7723689972905055	2.0	1.1601886205085203	11.65685424949238	0.9333333333333333	249
4	250	K136Q_I_04.czi	\\hih-fileserver.neurologie.uni-tuebingen.de\HIH\Public\Jorge\Immunofluorescence\Cell profiler\Exp.267\24h	102	0.986334648246463	5.0	2.2110038590768535	35.55634918610404	0.9357798165137615	250
4	251	K136Q_I_04.czi	\\hih-fileserver.neurologie.uni-tuebingen.de\HIH\Public\Jorge\Immunofluorescence\Cell profiler\Exp.267\24h	82	1.1086225946428714	4.123105625617661	1.9363135733262584	33.798989873223334	0.9010989010989011	251
4	252	K136Q_I_04.czi	\\hih-fileserver.neurologie.uni-tuebingen.de\HIH\Public\Jorge\Immunofluorescence\Cell profiler\Exp.267\24h	71	0.9791142353404743	4.0	1.887192159176316	29.556349186104047	0.9594594594594594	252
4	253	K136Q_I_04.czi	\\hih-fileserver.neurologie.uni-tuebingen.de\HIH\Public\Jorge\Immunofluorescence\Cell profiler\Exp.267\24h	43	1.057058753031575	2.8284271247461903	1.5096473176389835	23.899494936611667	0.9148936170212766	253
4	254	K136Q_I_04.czi	\\hih-fileserver.neurologie.uni-tuebingen.de\HIH\Public\Jorge\Immunofluorescence\Cell profiler\Exp.267\24h	12	0.6957172405156791	2.0	1.1523689270621824	10.242640687119284	0.9230769230769231	254
4	255	K136Q_I_04.czi	\\hih-fileserver.neurologie.uni-tuebingen.de\HIH\Public\Jorge\Immunofluorescence\Cell profiler\Exp.267\24h	30	0.8498659605547668	2.8284271247461903	1.4224064657119004	17.899494936611664	0.9375	255
4	256	K136Q_I_04.czi	\\hih-fileserver.neurologie.uni-tuebingen.de\HIH\Public\Jorge\Immunofluorescence\Cell profiler\Exp.267\24h	49	0.9930458536592213	3.1622776601683795	1.638665099305584	24.72792206135785	0.9074074074074074	256
4	257	K136Q_I_04.czi	\\hih-fileserver.neurologie.uni-tuebingen.de\HIH\Public\Jorge\Immunofluorescence\Cell profiler\Exp.267\24h	38	1.1382279960070607	2.23606797749979	1.384413128134501	23.31370849898476	0.8837209302325582	257
4	258	K136Q_I_04.czi	\\hih-fileserver.neurologie.uni-tuebingen.de\HIH\Public\Jorge\Immunofluorescence\Cell profiler\Exp.267\24h	7	0.43799638819941455	1.0	1.0	6.207106781186548	0.875	258
4	259	K136Q_I_04.czi	\\hih-fileserver.neurologie.uni-tuebingen.de\HIH\Public\Jorge\Immunofluorescence\Cell profiler\Exp.267\24h	32	0.9276229873542391	2.8284271247461903	1.4566959868353289	19.31370849898476	1.0	259
4	260	K136Q_I_04.czi	\\hih-fileserver.neurologie.uni-tuebingen.de\HIH\Public\Jorge\Immunofluorescence\Cell profiler\Exp.267\24h	42	1.1746863478205987	2.8284271247461903	1.4826458530529263	24.899494936611667	0.8571428571428571	260
4	261	K136Q_I_04.czi	\\hih-fileserver.neurologie.uni-tuebingen.de\HIH\Public\Jorge\Immunofluorescence\Cell profiler\Exp.267\24h	47	0.9012134599191938	3.605551275463989	1.6778895569996164	23.071067811865476	0.9591836734693877	261
4	262	K136Q_I_04.czi	\\hih-fileserver.neurologie.uni-tuebingen.de\HIH\Public\Jorge\Immunofluorescence\Cell profiler\Exp.267\24h	54	1.0258956996584394	4.0	1.7318770857108883	26.384776310850235	0.9	262
4	263	K136Q_I_04.czi	\\hih-fileserver.neurologie.uni-tuebingen.de\HIH\Public\Jorge\Immunofluorescence\Cell profiler\Exp.267\24h	52	0.9174808125931033	4.0	1.7438973768097823	24.485281374238568	0.9629629629629629	263
4	264	K136Q_I_04.czi	\\hih-fileserver.neurologie.uni-tuebingen.de\HIH\Public\Jorge\Immunofluorescence\Cell profiler\Exp.267\24h	44	1.0874449253492475	3.0	1.5034296053630927	24.520815280171306	0.8979591836734694	264
4	265	K136Q_I_04.czi	\\hih-fileserver.neurologie.uni-tuebingen.de\HIH\Public\Jorge\Immunofluorescence\Cell profiler\Exp.267\24h	23	0.8481473654624414	2.23606797749979	1.3354250713964724	15.65685424949238	0.92	265
4	266	K136Q_I_04.czi	\\hih-fileserver.neurologie.uni-tuebingen.de\HIH\Public\Jorge\Immunofluorescence\Cell profiler\Exp.267\24h	62	1.1956132169986493	3.1622776601683795	1.673912802349647	30.520815280171306	0.8857142857142857	266
4	267	K136Q_I_04.czi	\\hih-fileserver.neurologie.uni-tuebingen.de\HIH\Public\Jorge\Immunofluorescence\Cell profiler\Exp.267\24h	33	0.899513199858656	2.8284271247461903	1.4697157907910061	19.31370849898476	0.9705882352941176	267
4	268	K136Q_I_04.czi	\\hih-fileserver.neurologie.uni-tuebingen.de\HIH\Public\Jorge\Immunofluorescence\Cell profiler\Exp.267\24h	4	0.3183098861837907	1.0	1.0	4.0	1.0	268
4	269	K136Q_I_04.czi	\\hih-fileserver.neurologie.uni-tuebingen.de\HIH\Public\Jorge\Immunofluorescence\Cell profiler\Exp.267\24h	29	0.9980266973196703	2.23606797749979	1.329075991960864	19.071067811865476	0.90625	269
4	270	K136Q_I_04.czi	\\hih-fileserver.neurologie.uni-tuebingen.de\HIH\Public\Jorge\Immunofluorescence\Cell profiler\Exp.267\24h	5	0.4665421607968328	1.0	1.0	5.414213562373095	0.7142857142857143	270
4	271	K136Q_I_04.czi	\\hih-fileserver.neurologie.uni-tuebingen.de\HIH\Public\Jorge\Immunofluorescence\Cell profiler\Exp.267\24h	29	0.9801499788344503	2.8284271247461903	1.3598664135812835	18.899494936611667	0.90625	271
4	272	K136Q_I_04.czi	\\hih-fileserver.neurologie.uni-tuebingen.de\HIH\Public\Jorge\Immunofluorescence\Cell profiler\Exp.267\24h	82	1.0793150392178235	4.242640687119285	1.9681687438760571	33.3492424049175	0.9111111111111111	272
4	273	K136Q_I_04.czi	\\hih-fileserver.neurologie.uni-tuebingen.de\HIH\Public\Jorge\Immunofluorescence\Cell profiler\Exp.267\24h	47	1.0353031240276989	3.1622776601683795	1.6035825570915963	24.727922061357855	0.8703703703703703	273
4	274	K136Q_I_04.czi	\\hih-fileserver.neurologie.uni-tuebingen.de\HIH\Public\Jorge\Immunofluorescence\Cell profiler\Exp.267\24h	32	0.9441772257800048	3.0	1.4491134653628515	19.48528137423857	0.9411764705882353	274
4	275	K136Q_I_04.czi	\\hih-fileserver.neurologie.uni-tuebingen.de\HIH\Public\Jorge\Immunofluorescence\Cell profiler\Exp.267\24h	7	0.6249169132830957	1.0	1.0	7.414213562373095	0.7777777777777778	275
4	276	K136Q_I_04.czi	\\hih-fileserver.neurologie.uni-tuebingen.de\HIH\Public\Jorge\Immunofluorescence\Cell profiler\Exp.267\24h	48	0.9010971635055898	3.1622776601683795	1.667885872676538	23.31370849898476	0.9411764705882353	276
4	277	K136Q_I_04.czi	\\hih-fileserver.neurologie.uni-tuebingen.de\HIH\Public\Jorge\Immunofluorescence\Cell profiler\Exp.267\24h	36	1.266355221837559	2.23606797749979	1.356771301294745	23.935028842544405	0.9	277
4	278	K136Q_I_04.czi	\\hih-fileserver.neurologie.uni-tuebingen.de\HIH\Public\Jorge\Immunofluorescence\Cell profiler\Exp.267\24h	87	1.1186033753862492	4.123105625617661	1.9664696682342107	34.970562748477136	0.9157894736842105	278
4	279	K136Q_I_04.czi	\\hih-fileserver.neurologie.uni-tuebingen.de\HIH\Public\Jorge\Immunofluorescence\Cell profiler\Exp.267\24h	42	1.2209208971632357	3.0	1.455973872285145	25.384776310850235	0.84	279
4	280	K136Q_I_04.czi	\\hih-fileserver.neurologie.uni-tuebingen.de\HIH\Public\Jorge\Immunofluorescence\Cell profiler\Exp.267\24h	31	0.9817570044058926	2.8284271247461903	1.4221421785074224	19.556349186104047	0.96875	280
4	281	K136Q_I_04.czi	\\hih-fileserver.neurologie.uni-tuebingen.de\HIH\Public\Jorge\Immunofluorescence\Cell profiler\Exp.267\24h	30	0.9894645198445217	2.8284271247461903	1.392861481799478	19.31370849898476	0.9090909090909091	281
4	282	K136Q_I_04.czi	\\hih-fileserver.neurologie.uni-tuebingen.de\HIH\Public\Jorge\Immunofluorescence\Cell profiler\Exp.267\24h	49	0.9930458536592215	3.1622776601683795	1.6285400340894496	24.727922061357855	0.98	282
4	283	K136Q_I_04.czi	\\hih-fileserver.neurologie.uni-tuebingen.de\HIH\Public\Jorge\Immunofluorescence\Cell profiler\Exp.267\24h	11	0.7846038045151953	1.0	1.0	10.414213562373096	0.7333333333333333	283
4	284	K136Q_I_04.czi	\\hih-fileserver.neurologie.uni-tuebingen.de\HIH\Public\Jorge\Immunofluorescence\Cell profiler\Exp.267\24h	36	0.9497278405614468	2.8284271247461903	1.4436876958639664	20.727922061357855	0.9230769230769231	284
4	285	K136Q_I_04.czi	\\hih-fileserver.neurologie.uni-tuebingen.de\HIH\Public\Jorge\Immunofluorescence\Cell profiler\Exp.267\24h	43	0.8875439710097339	3.1622776601683795	1.6158611782774963	21.899494936611664	0.9347826086956522	285
4	286	K136Q_I_04.czi	\\hih-fileserver.neurologie.uni-tuebingen.de\HIH\Public\Jorge\Immunofluorescence\Cell profiler\Exp.267\24h	25	1.1164243853687428	2.23606797749979	1.2688539740695344	18.727922061357855	0.9259259259259259	286
4	287	K136Q_I_04.czi	\\hih-fileserver.neurologie.uni-tuebingen.de\HIH\Public\Jorge\Immunofluorescence\Cell profiler\Exp.267\24h	26	0.8317819970820826	2.23606797749979	1.35359558872069	16.485281374238568	0.9629629629629629	287
4	288	K136Q_I_04.czi	\\hih-fileserver.neurologie.uni-tuebingen.de\HIH\Public\Jorge\Immunofluorescence\Cell profiler\Exp.267\24h	35	0.9768629217203453	2.8284271247461903	1.4547095616707513	20.727922061357855	0.8974358974358975	288
4	289	K136Q_I_04.czi	\\hih-fileserver.neurologie.uni-tuebingen.de\HIH\Public\Jorge\Immunofluorescence\Cell profiler\Exp.267\24h	12	0.8381959377836082	1.4142135623730951	1.0690355937288494	11.242640687119284	0.8571428571428571	289
4	290	K136Q_I_04.czi	\\hih-fileserver.neurologie.uni-tuebingen.de\HIH\Public\Jorge\Immunofluorescence\Cell profiler\Exp.267\24h	19	0.9776411480715553	1.4142135623730951	1.1090035690455513	15.278174593052023	0.8636363636363636	290
4	291	K136Q_I_04.czi	\\hih-fileserver.neurologie.uni-tuebingen.de\HIH\Public\Jorge\Immunofluorescence\Cell profiler\Exp.267\24h	44	1.105891973393224	2.8284271247461903	1.494165040527784	24.727922061357855	0.9361702127659575	291
4	292	K136Q_I_04.czi	\\hih-fileserver.neurologie.uni-tuebingen.de\HIH\Public\Jorge\Immunofluorescence\Cell profiler\Exp.267\24h	15	0.8498659605547669	2.0	1.1495093791412858	12.65685424949238	0.8333333333333334	292
4	293	K136Q_I_04.czi	\\hih-fileserver.neurologie.uni-tuebingen.de\HIH\Public\Jorge\Immunofluorescence\Cell profiler\Exp.267\24h	6	0.5168631413744181	1.4142135623730951	1.0690355937288492	6.242640687119286	1.0	293
4	294	K136Q_I_04.czi	\\hih-fileserver.neurologie.uni-tuebingen.de\HIH\Public\Jorge\Immunofluorescence\Cell profiler\Exp.267\24h	51	0.9998423065350198	3.1622776601683795	1.6466001422599286	25.31370849898476	0.8947368421052632	294
4	295	K136Q_I_04.czi	\\hih-fileserver.neurologie.uni-tuebingen.de\HIH\Public\Jorge\Immunofluorescence\Cell profiler\Exp.267\24h	1	0.0	1.0	1.0	0.0	1.0	295
4	296	K136Q_I_04.czi	\\hih-fileserver.neurologie.uni-tuebingen.de\HIH\Public\Jorge\Immunofluorescence\Cell profiler\Exp.267\24h	4	0.42487609137905596	1.0	1.0	4.621320343559642	1.0	296
4	297	K136Q_I_04.czi	\\hih-fileserver.neurologie.uni-tuebingen.de\HIH\Public\Jorge\Immunofluorescence\Cell profiler\Exp.267\24h	17	0.926819849966088	2.0	1.1907435698305462	14.071067811865476	0.85	297
4	298	K136Q_I_04.czi	\\hih-fileserver.neurologie.uni-tuebingen.de\HIH\Public\Jorge\Immunofluorescence\Cell profiler\Exp.267\24h	91	1.1663520894920203	4.47213595499958	2.008830331238276	36.520815280171306	0.900990099009901	298
4	299	K136Q_I_04.czi	\\hih-fileserver.neurologie.uni-tuebingen.de\HIH\Public\Jorge\Immunofluorescence\Cell profiler\Exp.267\24h	8	0.49237304529448433	1.4142135623730951	1.051776695296637	7.035533905932738	0.8888888888888888	299
4	300	K136Q_I_04.czi	\\hih-fileserver.neurologie.uni-tuebingen.de\HIH\Public\Jorge\Immunofluorescence\Cell profiler\Exp.267\24h	73	1.143270714940882	4.123105625617661	1.8520693405795452	32.384776310850235	0.9012345679012346	300
4	301	K136Q_I_04.czi	\\hih-fileserver.neurologie.uni-tuebingen.de\HIH\Public\Jorge\Immunofluorescence\Cell profiler\Exp.267\24h	25	0.780295576225446	2.8284271247461903	1.3888539740695343	15.65685424949238	1.0	301
4	302	K136Q_I_04.czi	\\hih-fileserver.neurologie.uni-tuebingen.de\HIH\Public\Jorge\Immunofluorescence\Cell profiler\Exp.267\24h	11	0.6988202713335353	1.4142135623730951	1.0376557783975542	9.82842712474619	0.8461538461538461	302
4	303	K136Q_I_04.czi	\\hih-fileserver.neurologie.uni-tuebingen.de\HIH\Public\Jorge\Immunofluorescence\Cell profiler\Exp.267\24h	12	0.6631455962162306	2.0	1.1666666666666667	10.0	1.0	303
4	304	K136Q_I_04.czi	\\hih-fileserver.neurologie.uni-tuebingen.de\HIH\Public\Jorge\Immunofluorescence\Cell profiler\Exp.267\24h	17	0.729689140763884	2.23606797749979	1.218902903043433	12.48528137423857	1.0	304
4	305	K136Q_I_04.czi	\\hih-fileserver.neurologie.uni-tuebingen.de\HIH\Public\Jorge\Immunofluorescence\Cell profiler\Exp.267\24h	60	1.0503958299615666	4.0	1.7637020570225381	28.14213562373095	0.9230769230769231	305
4	306	K136Q_I_04.czi	\\hih-fileserver.neurologie.uni-tuebingen.de\HIH\Public\Jorge\Immunofluorescence\Cell profiler\Exp.267\24h	23	1.0578097136804752	2.0	1.2204812092115425	17.48528137423857	0.8214285714285714	306
4	307	K136Q_I_04.czi	\\hih-fileserver.neurologie.uni-tuebingen.de\HIH\Public\Jorge\Immunofluorescence\Cell profiler\Exp.267\24h	17	0.7997667602429288	2.0	1.2151090734995518	13.071067811865474	0.9444444444444444	307
4	308	K136Q_I_04.czi	\\hih-fileserver.neurologie.uni-tuebingen.de\HIH\Public\Jorge\Immunofluorescence\Cell profiler\Exp.267\24h	60	1.0071223741653381	3.605551275463989	1.7521543201786258	27.556349186104043	0.9375	308
4	309	K136Q_I_04.czi	\\hih-fileserver.neurologie.uni-tuebingen.de\HIH\Public\Jorge\Immunofluorescence\Cell profiler\Exp.267\24h	13	0.7177571704566658	1.4142135623730951	1.0637251634420146	10.82842712474619	0.8666666666666667	309
4	310	K136Q_I_04.czi	\\hih-fileserver.neurologie.uni-tuebingen.de\HIH\Public\Jorge\Immunofluorescence\Cell profiler\Exp.267\24h	28	0.8282348101377135	2.8284271247461903	1.4061296747004017	17.071067811865476	0.9655172413793104	310
4	311	K136Q_I_04.czi	\\hih-fileserver.neurologie.uni-tuebingen.de\HIH\Public\Jorge\Immunofluorescence\Cell profiler\Exp.267\24h	12	0.7531247882420455	1.4142135623730951	1.1035533905932737	10.65685424949238	0.8571428571428571	311
4	312	K136Q_I_04.czi	\\hih-fileserver.neurologie.uni-tuebingen.de\HIH\Public\Jorge\Immunofluorescence\Cell profiler\Exp.267\24h	82	1.0549430206894708	4.47213595499958	1.9620259161138067	32.970562748477136	0.9010989010989011	312
4	313	K136Q_I_04.czi	\\hih-fileserver.neurologie.uni-tuebingen.de\HIH\Public\Jorge\Immunofluorescence\Cell profiler\Exp.267\24h	22	0.7953487987239402	2.23606797749979	1.3211134137384535	14.82842712474619	0.9565217391304348	313
4	314	K136Q_I_04.czi	\\hih-fileserver.neurologie.uni-tuebingen.de\HIH\Public\Jorge\Immunofluorescence\Cell profiler\Exp.267\24h	17	0.7997667602429291	2.0	1.249567099242311	13.071067811865476	0.9444444444444444	314
4	315	K136Q_I_04.czi	\\hih-fileserver.neurologie.uni-tuebingen.de\HIH\Public\Jorge\Immunofluorescence\Cell profiler\Exp.267\24h	47	0.9950665499694192	3.1622776601683795	1.61942813361249	24.242640687119284	0.94	315
4	316	K136Q_I_04.czi	\\hih-fileserver.neurologie.uni-tuebingen.de\HIH\Public\Jorge\Immunofluorescence\Cell profiler\Exp.267\24h	17	0.7997667602429288	2.23606797749979	1.2289954251171864	13.071067811865474	0.8947368421052632	316
4	317	K136Q_I_04.czi	\\hih-fileserver.neurologie.uni-tuebingen.de\HIH\Public\Jorge\Immunofluorescence\Cell profiler\Exp.267\24h	28	0.8519464688364532	2.8284271247461903	1.4084330712091866	17.31370849898476	0.9333333333333333	317
4	318	K136Q_I_04.czi	\\hih-fileserver.neurologie.uni-tuebingen.de\HIH\Public\Jorge\Immunofluorescence\Cell profiler\Exp.267\24h	47	1.0353031240276989	3.1622776601683795	1.627277248211326	24.727922061357855	0.9038461538461539	318
4	319	K136Q_I_04.czi	\\hih-fileserver.neurologie.uni-tuebingen.de\HIH\Public\Jorge\Immunofluorescence\Cell profiler\Exp.267\24h	37	1.031470020362664	2.8284271247461903	1.477804504891257	21.899494936611667	0.9487179487179487	319
4	320	K136Q_I_04.czi	\\hih-fileserver.neurologie.uni-tuebingen.de\HIH\Public\Jorge\Immunofluorescence\Cell profiler\Exp.267\24h	5	0.502917562670165	1.0	1.0	5.621320343559642	0.8333333333333334	320
4	321	K136Q_I_04.czi	\\hih-fileserver.neurologie.uni-tuebingen.de\HIH\Public\Jorge\Immunofluorescence\Cell profiler\Exp.267\24h	6	0.5168631413744181	1.4142135623730951	1.0690355937288492	6.242640687119286	1.0	321
4	322	K136Q_I_04.czi	\\hih-fileserver.neurologie.uni-tuebingen.de\HIH\Public\Jorge\Immunofluorescence\Cell profiler\Exp.267\24h	22	0.9342366967857542	2.0	1.25712973861329	16.071067811865476	0.88	322
4	323	K136Q_I_04.czi	\\hih-fileserver.neurologie.uni-tuebingen.de\HIH\Public\Jorge\Immunofluorescence\Cell profiler\Exp.267\24h	20	1.0013442516780864	2.0	1.182842712474619	15.863961030678926	0.8333333333333334	323
4	324	K136Q_I_04.czi	\\hih-fileserver.neurologie.uni-tuebingen.de\HIH\Public\Jorge\Immunofluorescence\Cell profiler\Exp.267\24h	53	1.0071562599936688	3.605551275463989	1.6729584088566742	25.899494936611667	0.9137931034482759	324
4	325	K136Q_I_04.czi	\\hih-fileserver.neurologie.uni-tuebingen.de\HIH\Public\Jorge\Immunofluorescence\Cell profiler\Exp.267\24h	81	0.9276229873542391	4.47213595499958	2.060099447468261	30.727922061357855	0.9642857142857143	325
4	326	K136Q_I_04.czi	\\hih-fileserver.neurologie.uni-tuebingen.de\HIH\Public\Jorge\Immunofluorescence\Cell profiler\Exp.267\24h	66	0.9950722801191203	4.123105625617661	1.8681643093974123	28.727922061357855	0.9166666666666666	326
4	327	K136Q_I_04.czi	\\hih-fileserver.neurologie.uni-tuebingen.de\HIH\Public\Jorge\Immunofluorescence\Cell profiler\Exp.267\24h	2	0.0	1.0	1.0	0.0	1.0	327
4	328	K136Q_I_04.czi	\\hih-fileserver.neurologie.uni-tuebingen.de\HIH\Public\Jorge\Immunofluorescence\Cell profiler\Exp.267\24h	46	0.9881201387034285	3.1622776601683795	1.6103720069270582	23.899494936611664	0.92	328
4	329	K136Q_I_04.czi	\\hih-fileserver.neurologie.uni-tuebingen.de\HIH\Public\Jorge\Immunofluorescence\Cell profiler\Exp.267\24h	149	1.132153358003261	5.830951894845301	2.464793273751483	46.04163056034262	0.9141104294478528	329
4	330	K136Q_I_04.czi	\\hih-fileserver.neurologie.uni-tuebingen.de\HIH\Public\Jorge\Immunofluorescence\Cell profiler\Exp.267\24h	17	0.7703499122204635	2.0	1.2252015955733053	12.82842712474619	1.0	330
4	331	K136Q_I_04.czi	\\hih-fileserver.neurologie.uni-tuebingen.de\HIH\Public\Jorge\Immunofluorescence\Cell profiler\Exp.267\24h	74	0.961360160748387	4.0	1.9545254099271905	29.899494936611664	0.9736842105263158	331
4	332	K136Q_I_04.czi	\\hih-fileserver.neurologie.uni-tuebingen.de\HIH\Public\Jorge\Immunofluorescence\Cell profiler\Exp.267\24h	45	0.8940756669691824	3.605551275463989	1.6519892854133564	22.48528137423857	0.9375	332
4	333	K136Q_I_04.czi	\\hih-fileserver.neurologie.uni-tuebingen.de\HIH\Public\Jorge\Immunofluorescence\Cell profiler\Exp.267\24h	42	0.9997332017074988	3.1622776601683795	1.5581469166818196	22.97056274847714	0.9333333333333333	333
4	334	K136Q_I_04.czi	\\hih-fileserver.neurologie.uni-tuebingen.de\HIH\Public\Jorge\Immunofluorescence\Cell profiler\Exp.267\24h	18	0.8245537665371013	2.23606797749979	1.2813608390136655	13.65685424949238	0.9	334
4	335	K136Q_I_04.czi	\\hih-fileserver.neurologie.uni-tuebingen.de\HIH\Public\Jorge\Immunofluorescence\Cell profiler\Exp.267\24h	68	0.9658054483509109	4.0	1.8761861344396944	28.727922061357855	0.9315068493150684	335
4	336	K136Q_I_04.czi	\\hih-fileserver.neurologie.uni-tuebingen.de\HIH\Public\Jorge\Immunofluorescence\Cell profiler\Exp.267\24h	52	0.8741062765453407	3.605551275463989	1.7621342965669216	23.899494936611667	0.9811320754716981	336
4	337	K136Q_I_04.czi	\\hih-fileserver.neurologie.uni-tuebingen.de\HIH\Public\Jorge\Immunofluorescence\Cell profiler\Exp.267\24h	37	0.9025520958041242	3.0	1.515848852262976	20.485281374238568	0.925	337
4	338	K136Q_I_04.czi	\\hih-fileserver.neurologie.uni-tuebingen.de\HIH\Public\Jorge\Immunofluorescence\Cell profiler\Exp.267\24h	111	1.1494515384504824	4.47213595499958	2.0934407200359773	40.04163056034261	0.925	338
4	339	K136Q_I_04.czi	\\hih-fileserver.neurologie.uni-tuebingen.de\HIH\Public\Jorge\Immunofluorescence\Cell profiler\Exp.267\24h	45	0.941267391471158	3.605551275463989	1.6324991898069736	23.071067811865476	0.9375	339
4	340	K136Q_I_04.czi	\\hih-fileserver.neurologie.uni-tuebingen.de\HIH\Public\Jorge\Immunofluorescence\Cell profiler\Exp.267\24h	5	0.31011788482465075	1.0	1.0	4.414213562373095	0.8333333333333334	340
4	341	K136Q_I_04.czi	\\hih-fileserver.neurologie.uni-tuebingen.de\HIH\Public\Jorge\Immunofluorescence\Cell profiler\Exp.267\24h	26	0.8704342430829777	2.8284271247461903	1.3738980519899369	16.863961030678926	0.9629629629629629	341
4	342	K136Q_I_04.czi	\\hih-fileserver.neurologie.uni-tuebingen.de\HIH\Public\Jorge\Immunofluorescence\Cell profiler\Exp.267\24h	102	1.1640759056994372	4.242640687119285	2.0027804229693467	38.62741699796952	0.9107142857142857	342
4	343	K136Q_I_04.czi	\\hih-fileserver.neurologie.uni-tuebingen.de\HIH\Public\Jorge\Immunofluorescence\Cell profiler\Exp.267\24h	9	0.7836384171496399	1.0	1.0	9.414213562373096	0.9	343
4	344	K136Q_I_04.czi	\\hih-fileserver.neurologie.uni-tuebingen.de\HIH\Public\Jorge\Immunofluorescence\Cell profiler\Exp.267\24h	213	1.3162249317674477	7.0710678118654755	2.7314402418142607	59.35533905932738	0.8801652892561983	344
4	345	K136Q_I_04.czi	\\hih-fileserver.neurologie.uni-tuebingen.de\HIH\Public\Jorge\Immunofluorescence\Cell profiler\Exp.267\24h	26	0.7737193271848692	2.8284271247461903	1.4013894613022009	15.899494936611665	1.0	345
4	346	K136Q_I_04.czi	\\hih-fileserver.neurologie.uni-tuebingen.de\HIH\Public\Jorge\Immunofluorescence\Cell profiler\Exp.267\24h	176	1.1700432847076714	6.324555320336759	2.659596901979111	50.8700576850888	0.9263157894736842	346
4	347	K136Q_I_04.czi	\\hih-fileserver.neurologie.uni-tuebingen.de\HIH\Public\Jorge\Immunofluorescence\Cell profiler\Exp.267\24h	119	1.1956412083257253	4.47213595499958	2.114020493011279	42.2842712474619	0.9153846153846154	347
4	348	K136Q_I_04.czi	\\hih-fileserver.neurologie.uni-tuebingen.de\HIH\Public\Jorge\Immunofluorescence\Cell profiler\Exp.267\24h	16	0.7752947120616269	2.23606797749979	1.2433076391870106	12.48528137423857	0.9411764705882353	348
4	349	K136Q_I_04.czi	\\hih-fileserver.neurologie.uni-tuebingen.de\HIH\Public\Jorge\Immunofluorescence\Cell profiler\Exp.267\24h	21	0.7686911435047675	2.0	1.2972686041485375	14.242640687119284	1.0	349
4	350	K136Q_I_04.czi	\\hih-fileserver.neurologie.uni-tuebingen.de\HIH\Public\Jorge\Immunofluorescence\Cell profiler\Exp.267\24h	78	0.9633007945601714	4.123105625617661	1.9724769992383477	30.727922061357855	0.9512195121951219	350
4	351	K136Q_I_04.czi	\\hih-fileserver.neurologie.uni-tuebingen.de\HIH\Public\Jorge\Immunofluorescence\Cell profiler\Exp.267\24h	38	0.9513155219899524	3.0	1.5039711219993706	21.31370849898476	0.9047619047619048	351
4	352	K136Q_I_04.czi	\\hih-fileserver.neurologie.uni-tuebingen.de\HIH\Public\Jorge\Immunofluorescence\Cell profiler\Exp.267\24h	16	0.7454531602318965	2.0	1.239276695296637	12.242640687119284	1.0	352
4	353	K136Q_I_04.czi	\\hih-fileserver.neurologie.uni-tuebingen.de\HIH\Public\Jorge\Immunofluorescence\Cell profiler\Exp.267\24h	26	0.8317819970820829	2.8284271247461903	1.3989088804465863	16.48528137423857	0.9629629629629629	353
4	354	K136Q_I_04.czi	\\hih-fileserver.neurologie.uni-tuebingen.de\HIH\Public\Jorge\Immunofluorescence\Cell profiler\Exp.267\24h	22	0.8215906780822317	2.23606797749979	1.3133146466814625	15.071067811865476	1.0	354
4	355	K136Q_I_04.czi	\\hih-fileserver.neurologie.uni-tuebingen.de\HIH\Public\Jorge\Immunofluorescence\Cell profiler\Exp.267\24h	20	0.834860688618815	2.23606797749979	1.2771601883432528	14.48528137423857	0.9090909090909091	355
4	356	K136Q_I_04.czi	\\hih-fileserver.neurologie.uni-tuebingen.de\HIH\Public\Jorge\Immunofluorescence\Cell profiler\Exp.267\24h	83	1.1176180570533	4.47213595499958	1.9479168039811876	34.14213562373095	0.9021739130434783	356
4	357	K136Q_I_04.czi	\\hih-fileserver.neurologie.uni-tuebingen.de\HIH\Public\Jorge\Immunofluorescence\Cell profiler\Exp.267\24h	36	1.1978032237650578	2.8284271247461903	1.3714341914336456	23.27817459305202	0.8571428571428571	357
4	358	K136Q_I_04.czi	\\hih-fileserver.neurologie.uni-tuebingen.de\HIH\Public\Jorge\Immunofluorescence\Cell profiler\Exp.267\24h	38	1.2805064955079435	2.23606797749979	1.3163661166180034	24.727922061357855	0.8636363636363636	358
4	359	K136Q_I_04.czi	\\hih-fileserver.neurologie.uni-tuebingen.de\HIH\Public\Jorge\Immunofluorescence\Cell profiler\Exp.267\24h	52	1.1131836239334783	3.605551275463989	1.5950123846748574	26.97056274847714	0.896551724137931	359
4	360	K136Q_I_04.czi	\\hih-fileserver.neurologie.uni-tuebingen.de\HIH\Public\Jorge\Immunofluorescence\Cell profiler\Exp.267\24h	25	1.1327026289049804	2.23606797749979	1.2357168890796868	18.86396103067893	0.8064516129032258	360
4	361	K136Q_I_04.czi	\\hih-fileserver.neurologie.uni-tuebingen.de\HIH\Public\Jorge\Immunofluorescence\Cell profiler\Exp.267\24h	58	1.178972491731451	3.605551275463989	1.6538845565728957	29.31370849898476	0.9354838709677419	361
