# Supplementary material for: Sirtuin-1 sensitive lysine-136 acetylation drives phase separation and pathological aggregation of TDP-43
Source: Nat Commun. 2022 Mar 9;13:1223. doi: 10.1038/s41467-022-28822-7 (PMC8907366; doi:10.1038/s41467-022-28822-7)
Supplement: Supplementary file 7 — Source Data [file 41467_2022_28822_MOESM7_ESM.zip › Figure 5E data/Measures 1/K136Q_04_48h_Measures/Object relationships.csv]

Module	Module Number	Relationship	First Object Name	First Image Number	First Object Number	Second Object Name	Second Image Number	Second Object Number
RelateObjects	13	Parent	Nuclei	4	1	EditedAggregates	4	1
RelateObjects	13	Parent	Nuclei	4	1	EditedAggregates	4	2
RelateObjects	13	Parent	Nuclei	4	1	EditedAggregates	4	3
RelateObjects	13	Parent	Nuclei	4	1	EditedAggregates	4	4
RelateObjects	13	Parent	Nuclei	4	1	EditedAggregates	4	5
RelateObjects	13	Parent	Nuclei	4	1	EditedAggregates	4	6
RelateObjects	13	Parent	Nuclei	4	1	EditedAggregates	4	7
RelateObjects	13	Parent	Nuclei	4	1	EditedAggregates	4	8
RelateObjects	13	Parent	Nuclei	4	1	EditedAggregates	4	9
RelateObjects	13	Parent	Nuclei	4	1	EditedAggregates	4	10
RelateObjects	13	Parent	Nuclei	4	1	EditedAggregates	4	11
RelateObjects	13	Parent	Nuclei	4	1	EditedAggregates	4	12
RelateObjects	13	Parent	Nuclei	4	1	EditedAggregates	4	13
RelateObjects	13	Parent	Nuclei	4	1	EditedAggregates	4	14
RelateObjects	13	Parent	Nuclei	4	1	EditedAggregates	4	15
RelateObjects	13	Parent	Nuclei	4	1	EditedAggregates	4	16
RelateObjects	13	Parent	Nuclei	4	1	EditedAggregates	4	17
RelateObjects	13	Parent	Nuclei	4	1	EditedAggregates	4	18
RelateObjects	13	Parent	Nuclei	4	1	EditedAggregates	4	19
RelateObjects	13	Parent	Nuclei	4	1	EditedAggregates	4	20
RelateObjects	13	Parent	Nuclei	4	1	EditedAggregates	4	21
RelateObjects	13	Parent	Nuclei	4	1	EditedAggregates	4	22
RelateObjects	13	Parent	Nuclei	4	1	EditedAggregates	4	23
RelateObjects	13	Parent	Nuclei	4	1	EditedAggregates	4	24
RelateObjects	13	Parent	Nuclei	4	1	EditedAggregates	4	25
RelateObjects	13	Parent	Nuclei	4	1	EditedAggregates	4	26
RelateObjects	13	Parent	Nuclei	4	1	EditedAggregates	4	27
RelateObjects	13	Parent	Nuclei	4	1	EditedAggregates	4	28
RelateObjects	13	Parent	Nuclei	4	1	EditedAggregates	4	29
RelateObjects	13	Parent	Nuclei	4	1	EditedAggregates	4	30
RelateObjects	13	Parent	Nuclei	4	1	EditedAggregates	4	31
RelateObjects	13	Parent	Nuclei	4	1	EditedAggregates	4	32
RelateObjects	13	Parent	Nuclei	4	1	EditedAggregates	4	33
RelateObjects	13	Parent	Nuclei	4	1	EditedAggregates	4	34
RelateObjects	13	Parent	Nuclei	4	1	EditedAggregates	4	35
RelateObjects	13	Parent	Nuclei	4	1	EditedAggregates	4	36
RelateObjects	13	Parent	Nuclei	4	1	EditedAggregates	4	37
RelateObjects	13	Parent	Nuclei	4	1	EditedAggregates	4	38
RelateObjects	13	Parent	Nuclei	4	1	EditedAggregates	4	39
RelateObjects	13	Parent	Nuclei	4	1	EditedAggregates	4	40
RelateObjects	13	Parent	Nuclei	4	1	EditedAggregates	4	41
RelateObjects	13	Parent	Nuclei	4	1	EditedAggregates	4	42
RelateObjects	13	Parent	Nuclei	4	1	EditedAggregates	4	43
RelateObjects	13	Parent	Nuclei	4	1	EditedAggregates	4	44
RelateObjects	13	Parent	Nuclei	4	1	EditedAggregates	4	45
RelateObjects	13	Parent	Nuclei	4	1	EditedAggregates	4	46
RelateObjects	13	Parent	Nuclei	4	1	EditedAggregates	4	47
RelateObjects	13	Parent	Nuclei	4	1	EditedAggregates	4	48
RelateObjects	13	Parent	Nuclei	4	1	EditedAggregates	4	49
RelateObjects	13	Parent	Nuclei	4	1	EditedAggregates	4	50
RelateObjects	13	Parent	Nuclei	4	1	EditedAggregates	4	51
RelateObjects	13	Parent	Nuclei	4	1	EditedAggregates	4	52
RelateObjects	13	Parent	Nuclei	4	1	EditedAggregates	4	53
RelateObjects	13	Parent	Nuclei	4	1	EditedAggregates	4	54
RelateObjects	13	Parent	Nuclei	4	1	EditedAggregates	4	55
RelateObjects	13	Parent	Nuclei	4	1	EditedAggregates	4	56
RelateObjects	13	Parent	Nuclei	4	1	EditedAggregates	4	57
RelateObjects	13	Parent	Nuclei	4	1	EditedAggregates	4	58
RelateObjects	13	Parent	Nuclei	4	1	EditedAggregates	4	59
RelateObjects	13	Parent	Nuclei	4	1	EditedAggregates	4	60
RelateObjects	13	Parent	Nuclei	4	1	EditedAggregates	4	61
RelateObjects	13	Parent	Nuclei	4	1	EditedAggregates	4	62
RelateObjects	13	Parent	Nuclei	4	1	EditedAggregates	4	63
RelateObjects	13	Parent	Nuclei	4	1	EditedAggregates	4	64
RelateObjects	13	Parent	Nuclei	4	1	EditedAggregates	4	65
RelateObjects	13	Parent	Nuclei	4	1	EditedAggregates	4	66
RelateObjects	13	Parent	Nuclei	4	2	EditedAggregates	4	67
RelateObjects	13	Parent	Nuclei	4	2	EditedAggregates	4	68
RelateObjects	13	Parent	Nuclei	4	2	EditedAggregates	4	69
RelateObjects	13	Parent	Nuclei	4	2	EditedAggregates	4	70
RelateObjects	13	Parent	Nuclei	4	2	EditedAggregates	4	71
RelateObjects	13	Parent	Nuclei	4	2	EditedAggregates	4	72
RelateObjects	13	Parent	Nuclei	4	2	EditedAggregates	4	73
RelateObjects	13	Parent	Nuclei	4	2	EditedAggregates	4	74
RelateObjects	13	Parent	Nuclei	4	2	EditedAggregates	4	75
RelateObjects	13	Parent	Nuclei	4	2	EditedAggregates	4	76
RelateObjects	13	Parent	Nuclei	4	2	EditedAggregates	4	77
RelateObjects	13	Parent	Nuclei	4	2	EditedAggregates	4	78
RelateObjects	13	Parent	Nuclei	4	2	EditedAggregates	4	79
RelateObjects	13	Parent	Nuclei	4	2	EditedAggregates	4	80
RelateObjects	13	Parent	Nuclei	4	2	EditedAggregates	4	81
RelateObjects	13	Parent	Nuclei	4	2	EditedAggregates	4	82
RelateObjects	13	Parent	Nuclei	4	2	EditedAggregates	4	83
RelateObjects	13	Parent	Nuclei	4	2	EditedAggregates	4	84
RelateObjects	13	Parent	Nuclei	4	2	EditedAggregates	4	85
RelateObjects	13	Parent	Nuclei	4	2	EditedAggregates	4	86
RelateObjects	13	Parent	Nuclei	4	2	EditedAggregates	4	87
RelateObjects	13	Parent	Nuclei	4	2	EditedAggregates	4	88
RelateObjects	13	Parent	Nuclei	4	2	EditedAggregates	4	89
RelateObjects	13	Parent	Nuclei	4	2	EditedAggregates	4	90
RelateObjects	13	Parent	Nuclei	4	2	EditedAggregates	4	91
RelateObjects	13	Parent	Nuclei	4	2	EditedAggregates	4	92
RelateObjects	13	Parent	Nuclei	4	2	EditedAggregates	4	93
RelateObjects	13	Parent	Nuclei	4	2	EditedAggregates	4	94
RelateObjects	13	Parent	Nuclei	4	2	EditedAggregates	4	95
RelateObjects	13	Parent	Nuclei	4	2	EditedAggregates	4	96
RelateObjects	13	Parent	Nuclei	4	2	EditedAggregates	4	97
RelateObjects	13	Parent	Nuclei	4	2	EditedAggregates	4	98
RelateObjects	13	Parent	Nuclei	4	2	EditedAggregates	4	99
RelateObjects	13	Parent	Nuclei	4	2	EditedAggregates	4	100
RelateObjects	13	Parent	Nuclei	4	2	EditedAggregates	4	101
RelateObjects	13	Parent	Nuclei	4	2	EditedAggregates	4	102
RelateObjects	13	Parent	Nuclei	4	2	EditedAggregates	4	103
RelateObjects	13	Parent	Nuclei	4	2	EditedAggregates	4	104
RelateObjects	13	Parent	Nuclei	4	2	EditedAggregates	4	105
RelateObjects	13	Parent	Nuclei	4	2	EditedAggregates	4	106
RelateObjects	13	Parent	Nuclei	4	2	EditedAggregates	4	107
RelateObjects	13	Parent	Nuclei	4	2	EditedAggregates	4	108
RelateObjects	13	Parent	Nuclei	4	2	EditedAggregates	4	109
RelateObjects	13	Parent	Nuclei	4	2	EditedAggregates	4	110
RelateObjects	13	Parent	Nuclei	4	2	EditedAggregates	4	111
RelateObjects	13	Parent	Nuclei	4	2	EditedAggregates	4	112
RelateObjects	13	Parent	Nuclei	4	2	EditedAggregates	4	113
RelateObjects	13	Parent	Nuclei	4	2	EditedAggregates	4	114
RelateObjects	13	Parent	Nuclei	4	2	EditedAggregates	4	115
RelateObjects	13	Parent	Nuclei	4	2	EditedAggregates	4	116
RelateObjects	13	Parent	Nuclei	4	2	EditedAggregates	4	117
RelateObjects	13	Parent	Nuclei	4	2	EditedAggregates	4	118
RelateObjects	13	Parent	Nuclei	4	2	EditedAggregates	4	119
RelateObjects	13	Parent	Nuclei	4	2	EditedAggregates	4	120
RelateObjects	13	Parent	Nuclei	4	2	EditedAggregates	4	121
RelateObjects	13	Parent	Nuclei	4	2	EditedAggregates	4	122
RelateObjects	13	Parent	Nuclei	4	2	EditedAggregates	4	123
RelateObjects	13	Parent	Nuclei	4	2	EditedAggregates	4	124
RelateObjects	13	Parent	Nuclei	4	2	EditedAggregates	4	125
RelateObjects	13	Parent	Nuclei	4	2	EditedAggregates	4	126
RelateObjects	13	Parent	Nuclei	4	2	EditedAggregates	4	127
RelateObjects	13	Parent	Nuclei	4	2	EditedAggregates	4	128
RelateObjects	13	Parent	Nuclei	4	2	EditedAggregates	4	129
RelateObjects	13	Parent	Nuclei	4	2	EditedAggregates	4	130
RelateObjects	13	Parent	Nuclei	4	2	EditedAggregates	4	131
RelateObjects	13	Parent	Nuclei	4	2	EditedAggregates	4	132
RelateObjects	13	Parent	Nuclei	4	2	EditedAggregates	4	133
RelateObjects	13	Parent	Nuclei	4	2	EditedAggregates	4	134
RelateObjects	13	Parent	Nuclei	4	2	EditedAggregates	4	135
RelateObjects	13	Parent	Nuclei	4	2	EditedAggregates	4	136
RelateObjects	13	Parent	Nuclei	4	2	EditedAggregates	4	137
RelateObjects	13	Parent	Nuclei	4	2	EditedAggregates	4	138
RelateObjects	13	Parent	Nuclei	4	2	EditedAggregates	4	139
RelateObjects	13	Parent	Nuclei	4	2	EditedAggregates	4	140
RelateObjects	13	Parent	Nuclei	4	2	EditedAggregates	4	141
RelateObjects	13	Parent	Nuclei	4	2	EditedAggregates	4	142
RelateObjects	13	Parent	Nuclei	4	2	EditedAggregates	4	143
RelateObjects	13	Parent	Nuclei	4	2	EditedAggregates	4	144
RelateObjects	13	Parent	Nuclei	4	2	EditedAggregates	4	145
RelateObjects	13	Parent	Nuclei	4	2	EditedAggregates	4	146
RelateObjects	13	Parent	Nuclei	4	2	EditedAggregates	4	147
RelateObjects	13	Parent	Nuclei	4	2	EditedAggregates	4	148
RelateObjects	13	Parent	Nuclei	4	2	EditedAggregates	4	149
RelateObjects	13	Parent	Nuclei	4	2	EditedAggregates	4	150
RelateObjects	13	Parent	Nuclei	4	2	EditedAggregates	4	151
RelateObjects	13	Parent	Nuclei	4	2	EditedAggregates	4	152
RelateObjects	13	Parent	Nuclei	4	2	EditedAggregates	4	153
RelateObjects	13	Parent	Nuclei	4	2	EditedAggregates	4	154
RelateObjects	13	Parent	Nuclei	4	2	EditedAggregates	4	155
RelateObjects	13	Parent	Nuclei	4	2	EditedAggregates	4	156
RelateObjects	13	Parent	Nuclei	4	2	EditedAggregates	4	157
RelateObjects	13	Parent	Nuclei	4	2	EditedAggregates	4	158
RelateObjects	13	Parent	Nuclei	4	2	EditedAggregates	4	159
RelateObjects	13	Parent	Nuclei	4	2	EditedAggregates	4	160
RelateObjects	13	Parent	Nuclei	4	2	EditedAggregates	4	161
RelateObjects	13	Parent	Nuclei	4	2	EditedAggregates	4	162
RelateObjects	13	Parent	Nuclei	4	2	EditedAggregates	4	163
RelateObjects	13	Parent	Nuclei	4	2	EditedAggregates	4	164
RelateObjects	13	Parent	Nuclei	4	2	EditedAggregates	4	165
RelateObjects	13	Parent	Nuclei	4	2	EditedAggregates	4	166
RelateObjects	13	Parent	Nuclei	4	3	EditedAggregates	4	167
RelateObjects	13	Parent	Nuclei	4	3	EditedAggregates	4	168
RelateObjects	13	Parent	Nuclei	4	3	EditedAggregates	4	169
RelateObjects	13	Parent	Nuclei	4	3	EditedAggregates	4	170
RelateObjects	13	Parent	Nuclei	4	3	EditedAggregates	4	171
RelateObjects	13	Parent	Nuclei	4	3	EditedAggregates	4	172
RelateObjects	13	Parent	Nuclei	4	3	EditedAggregates	4	173
RelateObjects	13	Parent	Nuclei	4	3	EditedAggregates	4	174
RelateObjects	13	Parent	Nuclei	4	3	EditedAggregates	4	175
RelateObjects	13	Parent	Nuclei	4	3	EditedAggregates	4	176
RelateObjects	13	Parent	Nuclei	4	3	EditedAggregates	4	177
RelateObjects	13	Parent	Nuclei	4	3	EditedAggregates	4	178
RelateObjects	13	Parent	Nuclei	4	3	EditedAggregates	4	179
RelateObjects	13	Parent	Nuclei	4	3	EditedAggregates	4	180
RelateObjects	13	Parent	Nuclei	4	3	EditedAggregates	4	181
RelateObjects	13	Parent	Nuclei	4	3	EditedAggregates	4	182
RelateObjects	13	Parent	Nuclei	4	3	EditedAggregates	4	183
RelateObjects	13	Parent	Nuclei	4	3	EditedAggregates	4	184
RelateObjects	13	Parent	Nuclei	4	3	EditedAggregates	4	185
RelateObjects	13	Parent	Nuclei	4	3	EditedAggregates	4	186
RelateObjects	13	Parent	Nuclei	4	3	EditedAggregates	4	187
RelateObjects	13	Parent	Nuclei	4	3	EditedAggregates	4	188
RelateObjects	13	Parent	Nuclei	4	3	EditedAggregates	4	189
RelateObjects	13	Parent	Nuclei	4	3	EditedAggregates	4	190
RelateObjects	13	Parent	Nuclei	4	3	EditedAggregates	4	191
RelateObjects	13	Parent	Nuclei	4	3	EditedAggregates	4	192
RelateObjects	13	Parent	Nuclei	4	3	EditedAggregates	4	193
RelateObjects	13	Parent	Nuclei	4	3	EditedAggregates	4	194
RelateObjects	13	Parent	Nuclei	4	3	EditedAggregates	4	195
RelateObjects	13	Parent	Nuclei	4	3	EditedAggregates	4	196
RelateObjects	13	Parent	Nuclei	4	3	EditedAggregates	4	197
RelateObjects	13	Parent	Nuclei	4	3	EditedAggregates	4	198
RelateObjects	13	Parent	Nuclei	4	3	EditedAggregates	4	199
RelateObjects	13	Parent	Nuclei	4	3	EditedAggregates	4	200
RelateObjects	13	Parent	Nuclei	4	3	EditedAggregates	4	201
RelateObjects	13	Parent	Nuclei	4	3	EditedAggregates	4	202
RelateObjects	13	Parent	Nuclei	4	3	EditedAggregates	4	203
RelateObjects	13	Parent	Nuclei	4	3	EditedAggregates	4	204
RelateObjects	13	Parent	Nuclei	4	3	EditedAggregates	4	205
RelateObjects	13	Parent	Nuclei	4	3	EditedAggregates	4	206
RelateObjects	13	Parent	Nuclei	4	3	EditedAggregates	4	207
RelateObjects	13	Parent	Nuclei	4	3	EditedAggregates	4	208
RelateObjects	13	Parent	Nuclei	4	3	EditedAggregates	4	209
RelateObjects	13	Parent	Nuclei	4	3	EditedAggregates	4	210
RelateObjects	13	Parent	Nuclei	4	3	EditedAggregates	4	211
RelateObjects	13	Parent	Nuclei	4	3	EditedAggregates	4	212
RelateObjects	13	Parent	Nuclei	4	3	EditedAggregates	4	213
RelateObjects	13	Parent	Nuclei	4	3	EditedAggregates	4	214
RelateObjects	13	Parent	Nuclei	4	3	EditedAggregates	4	215
RelateObjects	13	Parent	Nuclei	4	3	EditedAggregates	4	216
RelateObjects	13	Parent	Nuclei	4	3	EditedAggregates	4	217
RelateObjects	13	Parent	Nuclei	4	3	EditedAggregates	4	218
RelateObjects	13	Parent	Nuclei	4	3	EditedAggregates	4	219
RelateObjects	13	Parent	Nuclei	4	3	EditedAggregates	4	220
RelateObjects	13	Parent	Nuclei	4	3	EditedAggregates	4	221
RelateObjects	13	Parent	Nuclei	4	3	EditedAggregates	4	222
RelateObjects	13	Parent	Nuclei	4	3	EditedAggregates	4	223
RelateObjects	13	Parent	Nuclei	4	3	EditedAggregates	4	224
RelateObjects	13	Parent	Nuclei	4	3	EditedAggregates	4	225
RelateObjects	13	Parent	Nuclei	4	3	EditedAggregates	4	226
RelateObjects	13	Parent	Nuclei	4	3	EditedAggregates	4	227
RelateObjects	13	Parent	Nuclei	4	3	EditedAggregates	4	228
RelateObjects	13	Parent	Nuclei	4	3	EditedAggregates	4	229
RelateObjects	13	Parent	Nuclei	4	3	EditedAggregates	4	230
RelateObjects	13	Parent	Nuclei	4	3	EditedAggregates	4	231
RelateObjects	13	Parent	Nuclei	4	3	EditedAggregates	4	232
RelateObjects	13	Parent	Nuclei	4	3	EditedAggregates	4	233
RelateObjects	13	Parent	Nuclei	4	3	EditedAggregates	4	234
RelateObjects	13	Parent	Nuclei	4	3	EditedAggregates	4	235
RelateObjects	13	Parent	Nuclei	4	3	EditedAggregates	4	236
RelateObjects	13	Parent	Nuclei	4	3	EditedAggregates	4	237
RelateObjects	13	Parent	Nuclei	4	3	EditedAggregates	4	238
RelateObjects	13	Parent	Nuclei	4	3	EditedAggregates	4	239
RelateObjects	13	Parent	Nuclei	4	3	EditedAggregates	4	240
RelateObjects	13	Parent	Nuclei	4	3	EditedAggregates	4	241
RelateObjects	13	Parent	Nuclei	4	3	EditedAggregates	4	242
RelateObjects	13	Parent	Nuclei	4	3	EditedAggregates	4	243
RelateObjects	13	Parent	Nuclei	4	3	EditedAggregates	4	244
RelateObjects	13	Parent	Nuclei	4	3	EditedAggregates	4	245
RelateObjects	13	Parent	Nuclei	4	3	EditedAggregates	4	246
RelateObjects	13	Parent	Nuclei	4	3	EditedAggregates	4	247
RelateObjects	13	Parent	Nuclei	4	3	EditedAggregates	4	248
RelateObjects	13	Parent	Nuclei	4	3	EditedAggregates	4	249
RelateObjects	13	Parent	Nuclei	4	3	EditedAggregates	4	250
RelateObjects	13	Parent	Nuclei	4	3	EditedAggregates	4	251
RelateObjects	13	Parent	Nuclei	4	3	EditedAggregates	4	252
RelateObjects	13	Parent	Nuclei	4	3	EditedAggregates	4	253
RelateObjects	13	Parent	Nuclei	4	3	EditedAggregates	4	254
RelateObjects	13	Parent	Nuclei	4	3	EditedAggregates	4	255
RelateObjects	13	Parent	Nuclei	4	3	EditedAggregates	4	256
RelateObjects	13	Parent	Nuclei	4	3	EditedAggregates	4	257
RelateObjects	13	Parent	Nuclei	4	4	EditedAggregates	4	258
RelateObjects	13	Parent	Nuclei	4	4	EditedAggregates	4	259
RelateObjects	13	Parent	Nuclei	4	4	EditedAggregates	4	260
RelateObjects	13	Parent	Nuclei	4	4	EditedAggregates	4	261
RelateObjects	13	Parent	Nuclei	4	4	EditedAggregates	4	262
RelateObjects	13	Parent	Nuclei	4	4	EditedAggregates	4	263
RelateObjects	13	Parent	Nuclei	4	4	EditedAggregates	4	264
RelateObjects	13	Parent	Nuclei	4	4	EditedAggregates	4	265
RelateObjects	13	Parent	Nuclei	4	4	EditedAggregates	4	266
RelateObjects	13	Parent	Nuclei	4	4	EditedAggregates	4	267
RelateObjects	13	Parent	Nuclei	4	4	EditedAggregates	4	268
RelateObjects	13	Parent	Nuclei	4	4	EditedAggregates	4	269
RelateObjects	13	Parent	Nuclei	4	4	EditedAggregates	4	270
RelateObjects	13	Parent	Nuclei	4	4	EditedAggregates	4	271
RelateObjects	13	Parent	Nuclei	4	4	EditedAggregates	4	272
RelateObjects	13	Parent	Nuclei	4	4	EditedAggregates	4	273
RelateObjects	13	Parent	Nuclei	4	4	EditedAggregates	4	274
RelateObjects	13	Parent	Nuclei	4	4	EditedAggregates	4	275
RelateObjects	13	Parent	Nuclei	4	4	EditedAggregates	4	276
RelateObjects	13	Parent	Nuclei	4	4	EditedAggregates	4	277
RelateObjects	13	Parent	Nuclei	4	4	EditedAggregates	4	278
RelateObjects	13	Parent	Nuclei	4	4	EditedAggregates	4	279
RelateObjects	13	Parent	Nuclei	4	4	EditedAggregates	4	280
RelateObjects	13	Parent	Nuclei	4	4	EditedAggregates	4	281
RelateObjects	13	Parent	Nuclei	4	4	EditedAggregates	4	282
RelateObjects	13	Parent	Nuclei	4	4	EditedAggregates	4	283
RelateObjects	13	Parent	Nuclei	4	4	EditedAggregates	4	284
RelateObjects	13	Parent	Nuclei	4	4	EditedAggregates	4	285
RelateObjects	13	Parent	Nuclei	4	4	EditedAggregates	4	286
RelateObjects	13	Parent	Nuclei	4	4	EditedAggregates	4	287
RelateObjects	13	Parent	Nuclei	4	4	EditedAggregates	4	288
RelateObjects	13	Parent	Nuclei	4	4	EditedAggregates	4	289
RelateObjects	13	Parent	Nuclei	4	4	EditedAggregates	4	290
RelateObjects	13	Parent	Nuclei	4	4	EditedAggregates	4	291
RelateObjects	13	Parent	Nuclei	4	4	EditedAggregates	4	292
RelateObjects	13	Parent	Nuclei	4	4	EditedAggregates	4	293
RelateObjects	13	Parent	Nuclei	4	4	EditedAggregates	4	294
RelateObjects	13	Parent	Nuclei	4	4	EditedAggregates	4	295
RelateObjects	13	Parent	Nuclei	4	4	EditedAggregates	4	296
RelateObjects	13	Parent	Nuclei	4	4	EditedAggregates	4	297
RelateObjects	13	Parent	Nuclei	4	4	EditedAggregates	4	298
RelateObjects	13	Parent	Nuclei	4	4	EditedAggregates	4	299
RelateObjects	13	Parent	Nuclei	4	4	EditedAggregates	4	300
RelateObjects	13	Parent	Nuclei	4	4	EditedAggregates	4	301
RelateObjects	13	Parent	Nuclei	4	4	EditedAggregates	4	302
RelateObjects	13	Parent	Nuclei	4	4	EditedAggregates	4	303
RelateObjects	13	Parent	Nuclei	4	4	EditedAggregates	4	304
RelateObjects	13	Parent	Nuclei	4	4	EditedAggregates	4	305
RelateObjects	13	Parent	Nuclei	4	4	EditedAggregates	4	306
RelateObjects	13	Parent	Nuclei	4	4	EditedAggregates	4	307
RelateObjects	13	Parent	Nuclei	4	4	EditedAggregates	4	308
RelateObjects	13	Parent	Nuclei	4	4	EditedAggregates	4	309
RelateObjects	13	Parent	Nuclei	4	4	EditedAggregates	4	310
RelateObjects	13	Parent	Nuclei	4	4	EditedAggregates	4	311
RelateObjects	13	Parent	Nuclei	4	4	EditedAggregates	4	312
RelateObjects	13	Parent	Nuclei	4	4	EditedAggregates	4	313
RelateObjects	13	Parent	Nuclei	4	4	EditedAggregates	4	314
RelateObjects	13	Parent	Nuclei	4	4	EditedAggregates	4	315
RelateObjects	13	Parent	Nuclei	4	4	EditedAggregates	4	316
RelateObjects	13	Parent	Nuclei	4	4	EditedAggregates	4	317
RelateObjects	13	Parent	Nuclei	4	4	EditedAggregates	4	318
RelateObjects	13	Parent	Nuclei	4	4	EditedAggregates	4	319
RelateObjects	13	Parent	Nuclei	4	4	EditedAggregates	4	320
RelateObjects	13	Parent	Nuclei	4	4	EditedAggregates	4	321
RelateObjects	13	Parent	Nuclei	4	4	EditedAggregates	4	322
RelateObjects	13	Parent	Nuclei	4	4	EditedAggregates	4	323
RelateObjects	13	Parent	Nuclei	4	4	EditedAggregates	4	324
RelateObjects	13	Parent	Nuclei	4	4	EditedAggregates	4	325
RelateObjects	13	Parent	Nuclei	4	4	EditedAggregates	4	326
RelateObjects	13	Parent	Nuclei	4	4	EditedAggregates	4	327
RelateObjects	13	Parent	Nuclei	4	4	EditedAggregates	4	328
RelateObjects	13	Parent	Nuclei	4	4	EditedAggregates	4	329
RelateObjects	13	Parent	Nuclei	4	4	EditedAggregates	4	330
RelateObjects	13	Parent	Nuclei	4	4	EditedAggregates	4	331
RelateObjects	13	Parent	Nuclei	4	4	EditedAggregates	4	332
RelateObjects	13	Parent	Nuclei	4	4	EditedAggregates	4	333
RelateObjects	13	Parent	Nuclei	4	4	EditedAggregates	4	334
RelateObjects	13	Parent	Nuclei	4	4	EditedAggregates	4	335
RelateObjects	13	Parent	Nuclei	4	4	EditedAggregates	4	336
RelateObjects	13	Parent	Nuclei	4	4	EditedAggregates	4	337
RelateObjects	13	Parent	Nuclei	4	4	EditedAggregates	4	338
RelateObjects	13	Parent	Nuclei	4	4	EditedAggregates	4	339
RelateObjects	13	Parent	Nuclei	4	4	EditedAggregates	4	340
RelateObjects	13	Parent	Nuclei	4	4	EditedAggregates	4	341
RelateObjects	13	Parent	Nuclei	4	4	EditedAggregates	4	342
RelateObjects	13	Parent	Nuclei	4	4	EditedAggregates	4	343
RelateObjects	13	Parent	Nuclei	4	4	EditedAggregates	4	344
RelateObjects	13	Parent	Nuclei	4	4	EditedAggregates	4	345
RelateObjects	13	Parent	Nuclei	4	4	EditedAggregates	4	346
RelateObjects	13	Parent	Nuclei	4	4	EditedAggregates	4	347
RelateObjects	13	Parent	Nuclei	4	4	EditedAggregates	4	348
RelateObjects	13	Parent	Nuclei	4	4	EditedAggregates	4	349
RelateObjects	13	Parent	Nuclei	4	4	EditedAggregates	4	350
RelateObjects	13	Parent	Nuclei	4	4	EditedAggregates	4	351
RelateObjects	13	Parent	Nuclei	4	4	EditedAggregates	4	352
RelateObjects	13	Parent	Nuclei	4	4	EditedAggregates	4	353
RelateObjects	13	Parent	Nuclei	4	4	EditedAggregates	4	354
RelateObjects	13	Parent	Nuclei	4	4	EditedAggregates	4	355
RelateObjects	13	Parent	Nuclei	4	4	EditedAggregates	4	356
RelateObjects	13	Parent	Nuclei	4	4	EditedAggregates	4	357
RelateObjects	13	Parent	Nuclei	4	4	EditedAggregates	4	358
RelateObjects	13	Parent	Nuclei	4	4	EditedAggregates	4	359
RelateObjects	13	Parent	Nuclei	4	4	EditedAggregates	4	360
RelateObjects	13	Parent	Nuclei	4	4	EditedAggregates	4	361
RelateObjects	13	Parent	Nuclei	4	4	EditedAggregates	4	362
RelateObjects	13	Parent	Nuclei	4	4	EditedAggregates	4	363
RelateObjects	13	Parent	Nuclei	4	4	EditedAggregates	4	364
RelateObjects	13	Parent	Nuclei	4	4	EditedAggregates	4	365
RelateObjects	13	Parent	Nuclei	4	4	EditedAggregates	4	366
RelateObjects	13	Parent	Nuclei	4	4	EditedAggregates	4	367
RelateObjects	13	Parent	Nuclei	4	4	EditedAggregates	4	368
RelateObjects	13	Parent	Nuclei	4	4	EditedAggregates	4	369
RelateObjects	13	Parent	Nuclei	4	4	EditedAggregates	4	370
RelateObjects	13	Parent	Nuclei	4	4	EditedAggregates	4	371
RelateObjects	13	Parent	Nuclei	4	4	EditedAggregates	4	372
RelateObjects	13	Parent	Nuclei	4	4	EditedAggregates	4	373
RelateObjects	13	Parent	Nuclei	4	4	EditedAggregates	4	374
RelateObjects	13	Parent	Nuclei	4	4	EditedAggregates	4	375
RelateObjects	13	Parent	Nuclei	4	4	EditedAggregates	4	376
RelateObjects	13	Parent	Nuclei	4	4	EditedAggregates	4	377
RelateObjects	13	Parent	Nuclei	4	4	EditedAggregates	4	378
RelateObjects	13	Parent	Nuclei	4	4	EditedAggregates	4	379
RelateObjects	13	Parent	Nuclei	4	4	EditedAggregates	4	380
RelateObjects	13	Parent	Nuclei	4	4	EditedAggregates	4	381
RelateObjects	13	Parent	Nuclei	4	4	EditedAggregates	4	382
RelateObjects	13	Parent	Nuclei	4	4	EditedAggregates	4	383
RelateObjects	13	Parent	Nuclei	4	4	EditedAggregates	4	384
RelateObjects	13	Parent	Nuclei	4	4	EditedAggregates	4	385
RelateObjects	13	Parent	Nuclei	4	4	EditedAggregates	4	386
RelateObjects	13	Parent	Nuclei	4	4	EditedAggregates	4	387
RelateObjects	13	Parent	Nuclei	4	4	EditedAggregates	4	388
RelateObjects	13	Parent	Nuclei	4	4	EditedAggregates	4	389
RelateObjects	13	Parent	Nuclei	4	4	EditedAggregates	4	390
RelateObjects	13	Parent	Nuclei	4	4	EditedAggregates	4	391
RelateObjects	13	Parent	Nuclei	4	4	EditedAggregates	4	392
RelateObjects	13	Parent	Nuclei	4	4	EditedAggregates	4	393
RelateObjects	13	Parent	Nuclei	4	4	EditedAggregates	4	394
RelateObjects	13	Parent	Nuclei	4	4	EditedAggregates	4	395
RelateObjects	13	Parent	Nuclei	4	4	EditedAggregates	4	396
RelateObjects	13	Parent	Nuclei	4	4	EditedAggregates	4	397
RelateObjects	13	Parent	Nuclei	4	4	EditedAggregates	4	398
RelateObjects	13	Parent	Nuclei	4	4	EditedAggregates	4	399
RelateObjects	13	Parent	Nuclei	4	4	EditedAggregates	4	400
RelateObjects	13	Parent	Nuclei	4	1	EditedAggregates	4	401
RelateObjects	13	Parent	Nuclei	4	1	EditedAggregates	4	402
RelateObjects	13	Parent	Nuclei	4	1	EditedAggregates	4	403
RelateObjects	13	Parent	Nuclei	4	1	EditedAggregates	4	404
RelateObjects	13	Parent	Nuclei	4	1	EditedAggregates	4	405
RelateObjects	13	Parent	Nuclei	4	1	EditedAggregates	4	406
RelateObjects	13	Parent	Nuclei	4	2	EditedAggregates	4	407
RelateObjects	13	Parent	Nuclei	4	2	EditedAggregates	4	408
RelateObjects	13	Parent	Nuclei	4	2	EditedAggregates	4	409
RelateObjects	13	Parent	Nuclei	4	2	EditedAggregates	4	410
RelateObjects	13	Parent	Nuclei	4	2	EditedAggregates	4	411
RelateObjects	13	Parent	Nuclei	4	2	EditedAggregates	4	412
RelateObjects	13	Parent	Nuclei	4	2	EditedAggregates	4	413
RelateObjects	13	Parent	Nuclei	4	4	EditedAggregates	4	414
RelateObjects	13	Child	EditedAggregates	4	1	Nuclei	4	1
RelateObjects	13	Child	EditedAggregates	4	2	Nuclei	4	1
RelateObjects	13	Child	EditedAggregates	4	3	Nuclei	4	1
RelateObjects	13	Child	EditedAggregates	4	4	Nuclei	4	1
RelateObjects	13	Child	EditedAggregates	4	5	Nuclei	4	1
RelateObjects	13	Child	EditedAggregates	4	6	Nuclei	4	1
RelateObjects	13	Child	EditedAggregates	4	7	Nuclei	4	1
RelateObjects	13	Child	EditedAggregates	4	8	Nuclei	4	1
RelateObjects	13	Child	EditedAggregates	4	9	Nuclei	4	1
RelateObjects	13	Child	EditedAggregates	4	10	Nuclei	4	1
RelateObjects	13	Child	EditedAggregates	4	11	Nuclei	4	1
RelateObjects	13	Child	EditedAggregates	4	12	Nuclei	4	1
RelateObjects	13	Child	EditedAggregates	4	13	Nuclei	4	1
RelateObjects	13	Child	EditedAggregates	4	14	Nuclei	4	1
RelateObjects	13	Child	EditedAggregates	4	15	Nuclei	4	1
RelateObjects	13	Child	EditedAggregates	4	16	Nuclei	4	1
RelateObjects	13	Child	EditedAggregates	4	17	Nuclei	4	1
RelateObjects	13	Child	EditedAggregates	4	18	Nuclei	4	1
RelateObjects	13	Child	EditedAggregates	4	19	Nuclei	4	1
RelateObjects	13	Child	EditedAggregates	4	20	Nuclei	4	1
RelateObjects	13	Child	EditedAggregates	4	21	Nuclei	4	1
RelateObjects	13	Child	EditedAggregates	4	22	Nuclei	4	1
RelateObjects	13	Child	EditedAggregates	4	23	Nuclei	4	1
RelateObjects	13	Child	EditedAggregates	4	24	Nuclei	4	1
RelateObjects	13	Child	EditedAggregates	4	25	Nuclei	4	1
RelateObjects	13	Child	EditedAggregates	4	26	Nuclei	4	1
RelateObjects	13	Child	EditedAggregates	4	27	Nuclei	4	1
RelateObjects	13	Child	EditedAggregates	4	28	Nuclei	4	1
RelateObjects	13	Child	EditedAggregates	4	29	Nuclei	4	1
RelateObjects	13	Child	EditedAggregates	4	30	Nuclei	4	1
RelateObjects	13	Child	EditedAggregates	4	31	Nuclei	4	1
RelateObjects	13	Child	EditedAggregates	4	32	Nuclei	4	1
RelateObjects	13	Child	EditedAggregates	4	33	Nuclei	4	1
RelateObjects	13	Child	EditedAggregates	4	34	Nuclei	4	1
RelateObjects	13	Child	EditedAggregates	4	35	Nuclei	4	1
RelateObjects	13	Child	EditedAggregates	4	36	Nuclei	4	1
RelateObjects	13	Child	EditedAggregates	4	37	Nuclei	4	1
RelateObjects	13	Child	EditedAggregates	4	38	Nuclei	4	1
RelateObjects	13	Child	EditedAggregates	4	39	Nuclei	4	1
RelateObjects	13	Child	EditedAggregates	4	40	Nuclei	4	1
RelateObjects	13	Child	EditedAggregates	4	41	Nuclei	4	1
RelateObjects	13	Child	EditedAggregates	4	42	Nuclei	4	1
RelateObjects	13	Child	EditedAggregates	4	43	Nuclei	4	1
RelateObjects	13	Child	EditedAggregates	4	44	Nuclei	4	1
RelateObjects	13	Child	EditedAggregates	4	45	Nuclei	4	1
RelateObjects	13	Child	EditedAggregates	4	46	Nuclei	4	1
RelateObjects	13	Child	EditedAggregates	4	47	Nuclei	4	1
RelateObjects	13	Child	EditedAggregates	4	48	Nuclei	4	1
RelateObjects	13	Child	EditedAggregates	4	49	Nuclei	4	1
RelateObjects	13	Child	EditedAggregates	4	50	Nuclei	4	1
RelateObjects	13	Child	EditedAggregates	4	51	Nuclei	4	1
RelateObjects	13	Child	EditedAggregates	4	52	Nuclei	4	1
RelateObjects	13	Child	EditedAggregates	4	53	Nuclei	4	1
RelateObjects	13	Child	EditedAggregates	4	54	Nuclei	4	1
RelateObjects	13	Child	EditedAggregates	4	55	Nuclei	4	1
RelateObjects	13	Child	EditedAggregates	4	56	Nuclei	4	1
RelateObjects	13	Child	EditedAggregates	4	57	Nuclei	4	1
RelateObjects	13	Child	EditedAggregates	4	58	Nuclei	4	1
RelateObjects	13	Child	EditedAggregates	4	59	Nuclei	4	1
RelateObjects	13	Child	EditedAggregates	4	60	Nuclei	4	1
RelateObjects	13	Child	EditedAggregates	4	61	Nuclei	4	1
RelateObjects	13	Child	EditedAggregates	4	62	Nuclei	4	1
RelateObjects	13	Child	EditedAggregates	4	63	Nuclei	4	1
RelateObjects	13	Child	EditedAggregates	4	64	Nuclei	4	1
RelateObjects	13	Child	EditedAggregates	4	65	Nuclei	4	1
RelateObjects	13	Child	EditedAggregates	4	66	Nuclei	4	1
RelateObjects	13	Child	EditedAggregates	4	67	Nuclei	4	2
RelateObjects	13	Child	EditedAggregates	4	68	Nuclei	4	2
RelateObjects	13	Child	EditedAggregates	4	69	Nuclei	4	2
RelateObjects	13	Child	EditedAggregates	4	70	Nuclei	4	2
RelateObjects	13	Child	EditedAggregates	4	71	Nuclei	4	2
RelateObjects	13	Child	EditedAggregates	4	72	Nuclei	4	2
RelateObjects	13	Child	EditedAggregates	4	73	Nuclei	4	2
RelateObjects	13	Child	EditedAggregates	4	74	Nuclei	4	2
RelateObjects	13	Child	EditedAggregates	4	75	Nuclei	4	2
RelateObjects	13	Child	EditedAggregates	4	76	Nuclei	4	2
RelateObjects	13	Child	EditedAggregates	4	77	Nuclei	4	2
RelateObjects	13	Child	EditedAggregates	4	78	Nuclei	4	2
RelateObjects	13	Child	EditedAggregates	4	79	Nuclei	4	2
RelateObjects	13	Child	EditedAggregates	4	80	Nuclei	4	2
RelateObjects	13	Child	EditedAggregates	4	81	Nuclei	4	2
RelateObjects	13	Child	EditedAggregates	4	82	Nuclei	4	2
RelateObjects	13	Child	EditedAggregates	4	83	Nuclei	4	2
RelateObjects	13	Child	EditedAggregates	4	84	Nuclei	4	2
RelateObjects	13	Child	EditedAggregates	4	85	Nuclei	4	2
RelateObjects	13	Child	EditedAggregates	4	86	Nuclei	4	2
RelateObjects	13	Child	EditedAggregates	4	87	Nuclei	4	2
RelateObjects	13	Child	EditedAggregates	4	88	Nuclei	4	2
RelateObjects	13	Child	EditedAggregates	4	89	Nuclei	4	2
RelateObjects	13	Child	EditedAggregates	4	90	Nuclei	4	2
RelateObjects	13	Child	EditedAggregates	4	91	Nuclei	4	2
RelateObjects	13	Child	EditedAggregates	4	92	Nuclei	4	2
RelateObjects	13	Child	EditedAggregates	4	93	Nuclei	4	2
RelateObjects	13	Child	EditedAggregates	4	94	Nuclei	4	2
RelateObjects	13	Child	EditedAggregates	4	95	Nuclei	4	2
RelateObjects	13	Child	EditedAggregates	4	96	Nuclei	4	2
RelateObjects	13	Child	EditedAggregates	4	97	Nuclei	4	2
RelateObjects	13	Child	EditedAggregates	4	98	Nuclei	4	2
RelateObjects	13	Child	EditedAggregates	4	99	Nuclei	4	2
RelateObjects	13	Child	EditedAggregates	4	100	Nuclei	4	2
RelateObjects	13	Child	EditedAggregates	4	101	Nuclei	4	2
RelateObjects	13	Child	EditedAggregates	4	102	Nuclei	4	2
RelateObjects	13	Child	EditedAggregates	4	103	Nuclei	4	2
RelateObjects	13	Child	EditedAggregates	4	104	Nuclei	4	2
RelateObjects	13	Child	EditedAggregates	4	105	Nuclei	4	2
RelateObjects	13	Child	EditedAggregates	4	106	Nuclei	4	2
RelateObjects	13	Child	EditedAggregates	4	107	Nuclei	4	2
RelateObjects	13	Child	EditedAggregates	4	108	Nuclei	4	2
RelateObjects	13	Child	EditedAggregates	4	109	Nuclei	4	2
RelateObjects	13	Child	EditedAggregates	4	110	Nuclei	4	2
RelateObjects	13	Child	EditedAggregates	4	111	Nuclei	4	2
RelateObjects	13	Child	EditedAggregates	4	112	Nuclei	4	2
RelateObjects	13	Child	EditedAggregates	4	113	Nuclei	4	2
RelateObjects	13	Child	EditedAggregates	4	114	Nuclei	4	2
RelateObjects	13	Child	EditedAggregates	4	115	Nuclei	4	2
RelateObjects	13	Child	EditedAggregates	4	116	Nuclei	4	2
RelateObjects	13	Child	EditedAggregates	4	117	Nuclei	4	2
RelateObjects	13	Child	EditedAggregates	4	118	Nuclei	4	2
RelateObjects	13	Child	EditedAggregates	4	119	Nuclei	4	2
RelateObjects	13	Child	EditedAggregates	4	120	Nuclei	4	2
RelateObjects	13	Child	EditedAggregates	4	121	Nuclei	4	2
RelateObjects	13	Child	EditedAggregates	4	122	Nuclei	4	2
RelateObjects	13	Child	EditedAggregates	4	123	Nuclei	4	2
RelateObjects	13	Child	EditedAggregates	4	124	Nuclei	4	2
RelateObjects	13	Child	EditedAggregates	4	125	Nuclei	4	2
RelateObjects	13	Child	EditedAggregates	4	126	Nuclei	4	2
RelateObjects	13	Child	EditedAggregates	4	127	Nuclei	4	2
RelateObjects	13	Child	EditedAggregates	4	128	Nuclei	4	2
RelateObjects	13	Child	EditedAggregates	4	129	Nuclei	4	2
RelateObjects	13	Child	EditedAggregates	4	130	Nuclei	4	2
RelateObjects	13	Child	EditedAggregates	4	131	Nuclei	4	2
RelateObjects	13	Child	EditedAggregates	4	132	Nuclei	4	2
RelateObjects	13	Child	EditedAggregates	4	133	Nuclei	4	2
RelateObjects	13	Child	EditedAggregates	4	134	Nuclei	4	2
RelateObjects	13	Child	EditedAggregates	4	135	Nuclei	4	2
RelateObjects	13	Child	EditedAggregates	4	136	Nuclei	4	2
RelateObjects	13	Child	EditedAggregates	4	137	Nuclei	4	2
RelateObjects	13	Child	EditedAggregates	4	138	Nuclei	4	2
RelateObjects	13	Child	EditedAggregates	4	139	Nuclei	4	2
RelateObjects	13	Child	EditedAggregates	4	140	Nuclei	4	2
RelateObjects	13	Child	EditedAggregates	4	141	Nuclei	4	2
RelateObjects	13	Child	EditedAggregates	4	142	Nuclei	4	2
RelateObjects	13	Child	EditedAggregates	4	143	Nuclei	4	2
RelateObjects	13	Child	EditedAggregates	4	144	Nuclei	4	2
RelateObjects	13	Child	EditedAggregates	4	145	Nuclei	4	2
RelateObjects	13	Child	EditedAggregates	4	146	Nuclei	4	2
RelateObjects	13	Child	EditedAggregates	4	147	Nuclei	4	2
RelateObjects	13	Child	EditedAggregates	4	148	Nuclei	4	2
RelateObjects	13	Child	EditedAggregates	4	149	Nuclei	4	2
RelateObjects	13	Child	EditedAggregates	4	150	Nuclei	4	2
RelateObjects	13	Child	EditedAggregates	4	151	Nuclei	4	2
RelateObjects	13	Child	EditedAggregates	4	152	Nuclei	4	2
RelateObjects	13	Child	EditedAggregates	4	153	Nuclei	4	2
RelateObjects	13	Child	EditedAggregates	4	154	Nuclei	4	2
RelateObjects	13	Child	EditedAggregates	4	155	Nuclei	4	2
RelateObjects	13	Child	EditedAggregates	4	156	Nuclei	4	2
RelateObjects	13	Child	EditedAggregates	4	157	Nuclei	4	2
RelateObjects	13	Child	EditedAggregates	4	158	Nuclei	4	2
RelateObjects	13	Child	EditedAggregates	4	159	Nuclei	4	2
RelateObjects	13	Child	EditedAggregates	4	160	Nuclei	4	2
RelateObjects	13	Child	EditedAggregates	4	161	Nuclei	4	2
RelateObjects	13	Child	EditedAggregates	4	162	Nuclei	4	2
RelateObjects	13	Child	EditedAggregates	4	163	Nuclei	4	2
RelateObjects	13	Child	EditedAggregates	4	164	Nuclei	4	2
RelateObjects	13	Child	EditedAggregates	4	165	Nuclei	4	2
RelateObjects	13	Child	EditedAggregates	4	166	Nuclei	4	2
RelateObjects	13	Child	EditedAggregates	4	167	Nuclei	4	3
RelateObjects	13	Child	EditedAggregates	4	168	Nuclei	4	3
RelateObjects	13	Child	EditedAggregates	4	169	Nuclei	4	3
RelateObjects	13	Child	EditedAggregates	4	170	Nuclei	4	3
RelateObjects	13	Child	EditedAggregates	4	171	Nuclei	4	3
RelateObjects	13	Child	EditedAggregates	4	172	Nuclei	4	3
RelateObjects	13	Child	EditedAggregates	4	173	Nuclei	4	3
RelateObjects	13	Child	EditedAggregates	4	174	Nuclei	4	3
RelateObjects	13	Child	EditedAggregates	4	175	Nuclei	4	3
RelateObjects	13	Child	EditedAggregates	4	176	Nuclei	4	3
RelateObjects	13	Child	EditedAggregates	4	177	Nuclei	4	3
RelateObjects	13	Child	EditedAggregates	4	178	Nuclei	4	3
RelateObjects	13	Child	EditedAggregates	4	179	Nuclei	4	3
RelateObjects	13	Child	EditedAggregates	4	180	Nuclei	4	3
RelateObjects	13	Child	EditedAggregates	4	181	Nuclei	4	3
RelateObjects	13	Child	EditedAggregates	4	182	Nuclei	4	3
RelateObjects	13	Child	EditedAggregates	4	183	Nuclei	4	3
RelateObjects	13	Child	EditedAggregates	4	184	Nuclei	4	3
RelateObjects	13	Child	EditedAggregates	4	185	Nuclei	4	3
RelateObjects	13	Child	EditedAggregates	4	186	Nuclei	4	3
RelateObjects	13	Child	EditedAggregates	4	187	Nuclei	4	3
RelateObjects	13	Child	EditedAggregates	4	188	Nuclei	4	3
RelateObjects	13	Child	EditedAggregates	4	189	Nuclei	4	3
RelateObjects	13	Child	EditedAggregates	4	190	Nuclei	4	3
RelateObjects	13	Child	EditedAggregates	4	191	Nuclei	4	3
RelateObjects	13	Child	EditedAggregates	4	192	Nuclei	4	3
RelateObjects	13	Child	EditedAggregates	4	193	Nuclei	4	3
RelateObjects	13	Child	EditedAggregates	4	194	Nuclei	4	3
RelateObjects	13	Child	EditedAggregates	4	195	Nuclei	4	3
RelateObjects	13	Child	EditedAggregates	4	196	Nuclei	4	3
RelateObjects	13	Child	EditedAggregates	4	197	Nuclei	4	3
RelateObjects	13	Child	EditedAggregates	4	198	Nuclei	4	3
RelateObjects	13	Child	EditedAggregates	4	199	Nuclei	4	3
RelateObjects	13	Child	EditedAggregates	4	200	Nuclei	4	3
RelateObjects	13	Child	EditedAggregates	4	201	Nuclei	4	3
RelateObjects	13	Child	EditedAggregates	4	202	Nuclei	4	3
RelateObjects	13	Child	EditedAggregates	4	203	Nuclei	4	3
RelateObjects	13	Child	EditedAggregates	4	204	Nuclei	4	3
RelateObjects	13	Child	EditedAggregates	4	205	Nuclei	4	3
RelateObjects	13	Child	EditedAggregates	4	206	Nuclei	4	3
RelateObjects	13	Child	EditedAggregates	4	207	Nuclei	4	3
RelateObjects	13	Child	EditedAggregates	4	208	Nuclei	4	3
RelateObjects	13	Child	EditedAggregates	4	209	Nuclei	4	3
RelateObjects	13	Child	EditedAggregates	4	210	Nuclei	4	3
RelateObjects	13	Child	EditedAggregates	4	211	Nuclei	4	3
RelateObjects	13	Child	EditedAggregates	4	212	Nuclei	4	3
RelateObjects	13	Child	EditedAggregates	4	213	Nuclei	4	3
RelateObjects	13	Child	EditedAggregates	4	214	Nuclei	4	3
RelateObjects	13	Child	EditedAggregates	4	215	Nuclei	4	3
RelateObjects	13	Child	EditedAggregates	4	216	Nuclei	4	3
RelateObjects	13	Child	EditedAggregates	4	217	Nuclei	4	3
RelateObjects	13	Child	EditedAggregates	4	218	Nuclei	4	3
RelateObjects	13	Child	EditedAggregates	4	219	Nuclei	4	3
RelateObjects	13	Child	EditedAggregates	4	220	Nuclei	4	3
RelateObjects	13	Child	EditedAggregates	4	221	Nuclei	4	3
RelateObjects	13	Child	EditedAggregates	4	222	Nuclei	4	3
RelateObjects	13	Child	EditedAggregates	4	223	Nuclei	4	3
RelateObjects	13	Child	EditedAggregates	4	224	Nuclei	4	3
RelateObjects	13	Child	EditedAggregates	4	225	Nuclei	4	3
RelateObjects	13	Child	EditedAggregates	4	226	Nuclei	4	3
RelateObjects	13	Child	EditedAggregates	4	227	Nuclei	4	3
RelateObjects	13	Child	EditedAggregates	4	228	Nuclei	4	3
RelateObjects	13	Child	EditedAggregates	4	229	Nuclei	4	3
RelateObjects	13	Child	EditedAggregates	4	230	Nuclei	4	3
RelateObjects	13	Child	EditedAggregates	4	231	Nuclei	4	3
RelateObjects	13	Child	EditedAggregates	4	232	Nuclei	4	3
RelateObjects	13	Child	EditedAggregates	4	233	Nuclei	4	3
RelateObjects	13	Child	EditedAggregates	4	234	Nuclei	4	3
RelateObjects	13	Child	EditedAggregates	4	235	Nuclei	4	3
RelateObjects	13	Child	EditedAggregates	4	236	Nuclei	4	3
RelateObjects	13	Child	EditedAggregates	4	237	Nuclei	4	3
RelateObjects	13	Child	EditedAggregates	4	238	Nuclei	4	3
RelateObjects	13	Child	EditedAggregates	4	239	Nuclei	4	3
RelateObjects	13	Child	EditedAggregates	4	240	Nuclei	4	3
RelateObjects	13	Child	EditedAggregates	4	241	Nuclei	4	3
RelateObjects	13	Child	EditedAggregates	4	242	Nuclei	4	3
RelateObjects	13	Child	EditedAggregates	4	243	Nuclei	4	3
RelateObjects	13	Child	EditedAggregates	4	244	Nuclei	4	3
RelateObjects	13	Child	EditedAggregates	4	245	Nuclei	4	3
RelateObjects	13	Child	EditedAggregates	4	246	Nuclei	4	3
RelateObjects	13	Child	EditedAggregates	4	247	Nuclei	4	3
RelateObjects	13	Child	EditedAggregates	4	248	Nuclei	4	3
RelateObjects	13	Child	EditedAggregates	4	249	Nuclei	4	3
RelateObjects	13	Child	EditedAggregates	4	250	Nuclei	4	3
RelateObjects	13	Child	EditedAggregates	4	251	Nuclei	4	3
RelateObjects	13	Child	EditedAggregates	4	252	Nuclei	4	3
RelateObjects	13	Child	EditedAggregates	4	253	Nuclei	4	3
RelateObjects	13	Child	EditedAggregates	4	254	Nuclei	4	3
RelateObjects	13	Child	EditedAggregates	4	255	Nuclei	4	3
RelateObjects	13	Child	EditedAggregates	4	256	Nuclei	4	3
RelateObjects	13	Child	EditedAggregates	4	257	Nuclei	4	3
RelateObjects	13	Child	EditedAggregates	4	258	Nuclei	4	4
RelateObjects	13	Child	EditedAggregates	4	259	Nuclei	4	4
RelateObjects	13	Child	EditedAggregates	4	260	Nuclei	4	4
RelateObjects	13	Child	EditedAggregates	4	261	Nuclei	4	4
RelateObjects	13	Child	EditedAggregates	4	262	Nuclei	4	4
RelateObjects	13	Child	EditedAggregates	4	263	Nuclei	4	4
RelateObjects	13	Child	EditedAggregates	4	264	Nuclei	4	4
RelateObjects	13	Child	EditedAggregates	4	265	Nuclei	4	4
RelateObjects	13	Child	EditedAggregates	4	266	Nuclei	4	4
RelateObjects	13	Child	EditedAggregates	4	267	Nuclei	4	4
RelateObjects	13	Child	EditedAggregates	4	268	Nuclei	4	4
RelateObjects	13	Child	EditedAggregates	4	269	Nuclei	4	4
RelateObjects	13	Child	EditedAggregates	4	270	Nuclei	4	4
RelateObjects	13	Child	EditedAggregates	4	271	Nuclei	4	4
RelateObjects	13	Child	EditedAggregates	4	272	Nuclei	4	4
RelateObjects	13	Child	EditedAggregates	4	273	Nuclei	4	4
RelateObjects	13	Child	EditedAggregates	4	274	Nuclei	4	4
RelateObjects	13	Child	EditedAggregates	4	275	Nuclei	4	4
RelateObjects	13	Child	EditedAggregates	4	276	Nuclei	4	4
RelateObjects	13	Child	EditedAggregates	4	277	Nuclei	4	4
RelateObjects	13	Child	EditedAggregates	4	278	Nuclei	4	4
RelateObjects	13	Child	EditedAggregates	4	279	Nuclei	4	4
RelateObjects	13	Child	EditedAggregates	4	280	Nuclei	4	4
RelateObjects	13	Child	EditedAggregates	4	281	Nuclei	4	4
RelateObjects	13	Child	EditedAggregates	4	282	Nuclei	4	4
RelateObjects	13	Child	EditedAggregates	4	283	Nuclei	4	4
RelateObjects	13	Child	EditedAggregates	4	284	Nuclei	4	4
RelateObjects	13	Child	EditedAggregates	4	285	Nuclei	4	4
RelateObjects	13	Child	EditedAggregates	4	286	Nuclei	4	4
RelateObjects	13	Child	EditedAggregates	4	287	Nuclei	4	4
RelateObjects	13	Child	EditedAggregates	4	288	Nuclei	4	4
RelateObjects	13	Child	EditedAggregates	4	289	Nuclei	4	4
RelateObjects	13	Child	EditedAggregates	4	290	Nuclei	4	4
RelateObjects	13	Child	EditedAggregates	4	291	Nuclei	4	4
RelateObjects	13	Child	EditedAggregates	4	292	Nuclei	4	4
RelateObjects	13	Child	EditedAggregates	4	293	Nuclei	4	4
RelateObjects	13	Child	EditedAggregates	4	294	Nuclei	4	4
RelateObjects	13	Child	EditedAggregates	4	295	Nuclei	4	4
RelateObjects	13	Child	EditedAggregates	4	296	Nuclei	4	4
RelateObjects	13	Child	EditedAggregates	4	297	Nuclei	4	4
RelateObjects	13	Child	EditedAggregates	4	298	Nuclei	4	4
RelateObjects	13	Child	EditedAggregates	4	299	Nuclei	4	4
RelateObjects	13	Child	EditedAggregates	4	300	Nuclei	4	4
RelateObjects	13	Child	EditedAggregates	4	301	Nuclei	4	4
RelateObjects	13	Child	EditedAggregates	4	302	Nuclei	4	4
RelateObjects	13	Child	EditedAggregates	4	303	Nuclei	4	4
RelateObjects	13	Child	EditedAggregates	4	304	Nuclei	4	4
RelateObjects	13	Child	EditedAggregates	4	305	Nuclei	4	4
RelateObjects	13	Child	EditedAggregates	4	306	Nuclei	4	4
RelateObjects	13	Child	EditedAggregates	4	307	Nuclei	4	4
RelateObjects	13	Child	EditedAggregates	4	308	Nuclei	4	4
RelateObjects	13	Child	EditedAggregates	4	309	Nuclei	4	4
RelateObjects	13	Child	EditedAggregates	4	310	Nuclei	4	4
RelateObjects	13	Child	EditedAggregates	4	311	Nuclei	4	4
RelateObjects	13	Child	EditedAggregates	4	312	Nuclei	4	4
RelateObjects	13	Child	EditedAggregates	4	313	Nuclei	4	4
RelateObjects	13	Child	EditedAggregates	4	314	Nuclei	4	4
RelateObjects	13	Child	EditedAggregates	4	315	Nuclei	4	4
RelateObjects	13	Child	EditedAggregates	4	316	Nuclei	4	4
RelateObjects	13	Child	EditedAggregates	4	317	Nuclei	4	4
RelateObjects	13	Child	EditedAggregates	4	318	Nuclei	4	4
RelateObjects	13	Child	EditedAggregates	4	319	Nuclei	4	4
RelateObjects	13	Child	EditedAggregates	4	320	Nuclei	4	4
RelateObjects	13	Child	EditedAggregates	4	321	Nuclei	4	4
RelateObjects	13	Child	EditedAggregates	4	322	Nuclei	4	4
RelateObjects	13	Child	EditedAggregates	4	323	Nuclei	4	4
RelateObjects	13	Child	EditedAggregates	4	324	Nuclei	4	4
RelateObjects	13	Child	EditedAggregates	4	325	Nuclei	4	4
RelateObjects	13	Child	EditedAggregates	4	326	Nuclei	4	4
RelateObjects	13	Child	EditedAggregates	4	327	Nuclei	4	4
RelateObjects	13	Child	EditedAggregates	4	328	Nuclei	4	4
RelateObjects	13	Child	EditedAggregates	4	329	Nuclei	4	4
RelateObjects	13	Child	EditedAggregates	4	330	Nuclei	4	4
RelateObjects	13	Child	EditedAggregates	4	331	Nuclei	4	4
RelateObjects	13	Child	EditedAggregates	4	332	Nuclei	4	4
RelateObjects	13	Child	EditedAggregates	4	333	Nuclei	4	4
RelateObjects	13	Child	EditedAggregates	4	334	Nuclei	4	4
RelateObjects	13	Child	EditedAggregates	4	335	Nuclei	4	4
RelateObjects	13	Child	EditedAggregates	4	336	Nuclei	4	4
RelateObjects	13	Child	EditedAggregates	4	337	Nuclei	4	4
RelateObjects	13	Child	EditedAggregates	4	338	Nuclei	4	4
RelateObjects	13	Child	EditedAggregates	4	339	Nuclei	4	4
RelateObjects	13	Child	EditedAggregates	4	340	Nuclei	4	4
RelateObjects	13	Child	EditedAggregates	4	341	Nuclei	4	4
RelateObjects	13	Child	EditedAggregates	4	342	Nuclei	4	4
RelateObjects	13	Child	EditedAggregates	4	343	Nuclei	4	4
RelateObjects	13	Child	EditedAggregates	4	344	Nuclei	4	4
RelateObjects	13	Child	EditedAggregates	4	345	Nuclei	4	4
RelateObjects	13	Child	EditedAggregates	4	346	Nuclei	4	4
RelateObjects	13	Child	EditedAggregates	4	347	Nuclei	4	4
RelateObjects	13	Child	EditedAggregates	4	348	Nuclei	4	4
RelateObjects	13	Child	EditedAggregates	4	349	Nuclei	4	4
RelateObjects	13	Child	EditedAggregates	4	350	Nuclei	4	4
RelateObjects	13	Child	EditedAggregates	4	351	Nuclei	4	4
RelateObjects	13	Child	EditedAggregates	4	352	Nuclei	4	4
RelateObjects	13	Child	EditedAggregates	4	353	Nuclei	4	4
RelateObjects	13	Child	EditedAggregates	4	354	Nuclei	4	4
RelateObjects	13	Child	EditedAggregates	4	355	Nuclei	4	4
RelateObjects	13	Child	EditedAggregates	4	356	Nuclei	4	4
RelateObjects	13	Child	EditedAggregates	4	357	Nuclei	4	4
RelateObjects	13	Child	EditedAggregates	4	358	Nuclei	4	4
RelateObjects	13	Child	EditedAggregates	4	359	Nuclei	4	4
RelateObjects	13	Child	EditedAggregates	4	360	Nuclei	4	4
RelateObjects	13	Child	EditedAggregates	4	361	Nuclei	4	4
RelateObjects	13	Child	EditedAggregates	4	362	Nuclei	4	4
RelateObjects	13	Child	EditedAggregates	4	363	Nuclei	4	4
RelateObjects	13	Child	EditedAggregates	4	364	Nuclei	4	4
RelateObjects	13	Child	EditedAggregates	4	365	Nuclei	4	4
RelateObjects	13	Child	EditedAggregates	4	366	Nuclei	4	4
RelateObjects	13	Child	EditedAggregates	4	367	Nuclei	4	4
RelateObjects	13	Child	EditedAggregates	4	368	Nuclei	4	4
RelateObjects	13	Child	EditedAggregates	4	369	Nuclei	4	4
RelateObjects	13	Child	EditedAggregates	4	370	Nuclei	4	4
RelateObjects	13	Child	EditedAggregates	4	371	Nuclei	4	4
RelateObjects	13	Child	EditedAggregates	4	372	Nuclei	4	4
RelateObjects	13	Child	EditedAggregates	4	373	Nuclei	4	4
RelateObjects	13	Child	EditedAggregates	4	374	Nuclei	4	4
RelateObjects	13	Child	EditedAggregates	4	375	Nuclei	4	4
RelateObjects	13	Child	EditedAggregates	4	376	Nuclei	4	4
RelateObjects	13	Child	EditedAggregates	4	377	Nuclei	4	4
RelateObjects	13	Child	EditedAggregates	4	378	Nuclei	4	4
RelateObjects	13	Child	EditedAggregates	4	379	Nuclei	4	4
RelateObjects	13	Child	EditedAggregates	4	380	Nuclei	4	4
RelateObjects	13	Child	EditedAggregates	4	381	Nuclei	4	4
RelateObjects	13	Child	EditedAggregates	4	382	Nuclei	4	4
RelateObjects	13	Child	EditedAggregates	4	383	Nuclei	4	4
RelateObjects	13	Child	EditedAggregates	4	384	Nuclei	4	4
RelateObjects	13	Child	EditedAggregates	4	385	Nuclei	4	4
RelateObjects	13	Child	EditedAggregates	4	386	Nuclei	4	4
RelateObjects	13	Child	EditedAggregates	4	387	Nuclei	4	4
RelateObjects	13	Child	EditedAggregates	4	388	Nuclei	4	4
RelateObjects	13	Child	EditedAggregates	4	389	Nuclei	4	4
RelateObjects	13	Child	EditedAggregates	4	390	Nuclei	4	4
RelateObjects	13	Child	EditedAggregates	4	391	Nuclei	4	4
RelateObjects	13	Child	EditedAggregates	4	392	Nuclei	4	4
RelateObjects	13	Child	EditedAggregates	4	393	Nuclei	4	4
RelateObjects	13	Child	EditedAggregates	4	394	Nuclei	4	4
RelateObjects	13	Child	EditedAggregates	4	395	Nuclei	4	4
RelateObjects	13	Child	EditedAggregates	4	396	Nuclei	4	4
RelateObjects	13	Child	EditedAggregates	4	397	Nuclei	4	4
RelateObjects	13	Child	EditedAggregates	4	398	Nuclei	4	4
RelateObjects	13	Child	EditedAggregates	4	399	Nuclei	4	4
RelateObjects	13	Child	EditedAggregates	4	400	Nuclei	4	4
RelateObjects	13	Child	EditedAggregates	4	401	Nuclei	4	1
RelateObjects	13	Child	EditedAggregates	4	402	Nuclei	4	1
RelateObjects	13	Child	EditedAggregates	4	403	Nuclei	4	1
RelateObjects	13	Child	EditedAggregates	4	404	Nuclei	4	1
RelateObjects	13	Child	EditedAggregates	4	405	Nuclei	4	1
RelateObjects	13	Child	EditedAggregates	4	406	Nuclei	4	1
RelateObjects	13	Child	EditedAggregates	4	407	Nuclei	4	2
RelateObjects	13	Child	EditedAggregates	4	408	Nuclei	4	2
RelateObjects	13	Child	EditedAggregates	4	409	Nuclei	4	2
RelateObjects	13	Child	EditedAggregates	4	410	Nuclei	4	2
RelateObjects	13	Child	EditedAggregates	4	411	Nuclei	4	2
RelateObjects	13	Child	EditedAggregates	4	412	Nuclei	4	2
RelateObjects	13	Child	EditedAggregates	4	413	Nuclei	4	2
RelateObjects	13	Child	EditedAggregates	4	414	Nuclei	4	4
