# Supplementary material for: Sirtuin-1 sensitive lysine-136 acetylation drives phase separation and pathological aggregation of TDP-43
Source: Nat Commun. 2022 Mar 9;13:1223. doi: 10.1038/s41467-022-28822-7 (PMC8907366; doi:10.1038/s41467-022-28822-7)
Supplement: Supplementary file 7 — Source Data [file 41467_2022_28822_MOESM7_ESM.zip › Figure 5E data/Measures 1/K136Q_04_72h_Measures/EditedAggregates.csv]

ImageNumber	ObjectNumber	FileName_Apotome	PathName_Apotome	AreaShape_Area	AreaShape_Compactness	AreaShape_MaximumRadius	AreaShape_MeanRadius	AreaShape_Perimeter	AreaShape_Solidity	Number_Object_Number
17	1	K136Q_I_04.czi	\\hih-fileserver.neurologie.uni-tuebingen.de\HIH\Public\Jorge\Immunofluorescence\Exp. 267\Apotome\72h	34	0.9268198499660882	2.8284271247461903	1.4489574446648064	19.899494936611667	0.9714285714285714	1
17	2	K136Q_I_04.czi	\\hih-fileserver.neurologie.uni-tuebingen.de\HIH\Public\Jorge\Immunofluorescence\Exp. 267\Apotome\72h	45	0.981281449967029	3.1622776601683795	1.578545103286285	23.556349186104043	0.9375	2
17	3	K136Q_I_04.czi	\\hih-fileserver.neurologie.uni-tuebingen.de\HIH\Public\Jorge\Immunofluorescence\Exp. 267\Apotome\72h	17	0.7997667602429291	2.23606797749979	1.2634534508599458	13.071067811865476	0.8947368421052632	3
17	4	K136Q_I_04.czi	\\hih-fileserver.neurologie.uni-tuebingen.de\HIH\Public\Jorge\Immunofluorescence\Exp. 267\Apotome\72h	11	0.7285819637753527	2.0	1.128564869306645	10.035533905932738	0.9166666666666666	4
17	5	K136Q_I_04.czi	\\hih-fileserver.neurologie.uni-tuebingen.de\HIH\Public\Jorge\Immunofluorescence\Exp. 267\Apotome\72h	28	1.03367050793823	2.23606797749979	1.2966834210487594	19.071067811865476	0.875	5
17	6	K136Q_I_04.czi	\\hih-fileserver.neurologie.uni-tuebingen.de\HIH\Public\Jorge\Immunofluorescence\Exp. 267\Apotome\72h	8	0.49237304529448433	1.4142135623730951	1.051776695296637	7.035533905932738	0.8888888888888888	6
17	7	K136Q_I_04.czi	\\hih-fileserver.neurologie.uni-tuebingen.de\HIH\Public\Jorge\Immunofluorescence\Exp. 267\Apotome\72h	14	0.8233657959359779	2.0	1.1306019374818708	12.035533905932738	0.875	7
17	8	K136Q_I_04.czi	\\hih-fileserver.neurologie.uni-tuebingen.de\HIH\Public\Jorge\Immunofluorescence\Exp. 267\Apotome\72h	159	1.3861719985014516	5.0	2.223369582222824	52.62741699796952	0.9085714285714286	8
17	9	K136Q_I_04.czi	\\hih-fileserver.neurologie.uni-tuebingen.de\HIH\Public\Jorge\Immunofluorescence\Exp. 267\Apotome\72h	9	0.6007314423370597	1.4142135623730951	1.0920474583051323	8.242640687119284	1.0	9
17	10	K136Q_I_04.czi	\\hih-fileserver.neurologie.uni-tuebingen.de\HIH\Public\Jorge\Immunofluorescence\Exp. 267\Apotome\72h	12	0.7775702679947214	1.4142135623730951	1.0345177968644246	10.82842712474619	0.9230769230769231	10
17	11	K136Q_I_04.czi	\\hih-fileserver.neurologie.uni-tuebingen.de\HIH\Public\Jorge\Immunofluorescence\Exp. 267\Apotome\72h	53	0.9491144728409362	3.605551275463989	1.718203096386256	25.14213562373095	0.9298245614035088	11
17	12	K136Q_I_04.czi	\\hih-fileserver.neurologie.uni-tuebingen.de\HIH\Public\Jorge\Immunofluorescence\Exp. 267\Apotome\72h	141	2.3676244593101954	4.123105625617661	1.7903815673328713	64.76955262170047	0.26704545454545453	12
17	13	K136Q_I_04.czi	\\hih-fileserver.neurologie.uni-tuebingen.de\HIH\Public\Jorge\Immunofluorescence\Exp. 267\Apotome\72h	9	0.7836384171496399	1.0	1.0	9.414213562373096	0.8181818181818182	13
17	14	K136Q_I_04.czi	\\hih-fileserver.neurologie.uni-tuebingen.de\HIH\Public\Jorge\Immunofluorescence\Exp. 267\Apotome\72h	83	1.73926487789106	3.605551275463989	1.630321686875618	42.59188309203678	0.8137254901960784	14
17	15	K136Q_I_04.czi	\\hih-fileserver.neurologie.uni-tuebingen.de\HIH\Public\Jorge\Immunofluorescence\Exp. 267\Apotome\72h	19	0.8091603141756726	2.23606797749979	1.291747566677108	13.899494936611665	0.95	15
17	16	K136Q_I_04.czi	\\hih-fileserver.neurologie.uni-tuebingen.de\HIH\Public\Jorge\Immunofluorescence\Exp. 267\Apotome\72h	219	1.3463359663135266	7.0	2.7179918342283136	60.8700576850888	0.9125	16
17	17	K136Q_I_04.czi	\\hih-fileserver.neurologie.uni-tuebingen.de\HIH\Public\Jorge\Immunofluorescence\Exp. 267\Apotome\72h	36	1.0203983002121375	2.8284271247461903	1.4337297660758481	21.485281374238568	0.9	17
17	18	K136Q_I_04.czi	\\hih-fileserver.neurologie.uni-tuebingen.de\HIH\Public\Jorge\Immunofluorescence\Exp. 267\Apotome\72h	131	1.5359715132998357	4.123105625617661	2.008548275525831	50.2842712474619	0.8343949044585988	18
17	19	K136Q_I_04.czi	\\hih-fileserver.neurologie.uni-tuebingen.de\HIH\Public\Jorge\Immunofluorescence\Exp. 267\Apotome\72h	38	1.0267047055597975	2.8284271247461903	1.4776553325256863	22.14213562373095	0.926829268292683	19
17	20	K136Q_I_04.czi	\\hih-fileserver.neurologie.uni-tuebingen.de\HIH\Public\Jorge\Immunofluorescence\Exp. 267\Apotome\72h	1	0.0	1.0	1.0	0.0	1.0	20
17	21	K136Q_I_04.czi	\\hih-fileserver.neurologie.uni-tuebingen.de\HIH\Public\Jorge\Immunofluorescence\Exp. 267\Apotome\72h	30	0.9439188574208172	2.8284271247461903	1.406449510224598	18.86396103067893	0.9090909090909091	21
17	22	K136Q_I_04.czi	\\hih-fileserver.neurologie.uni-tuebingen.de\HIH\Public\Jorge\Immunofluorescence\Exp. 267\Apotome\72h	86	1.1095116803451484	4.242640687119285	1.9809354238987493	34.62741699796952	0.9247311827956989	22
17	23	K136Q_I_04.czi	\\hih-fileserver.neurologie.uni-tuebingen.de\HIH\Public\Jorge\Immunofluorescence\Exp. 267\Apotome\72h	10	0.8290781168231315	1.0	1.0	10.207106781186548	0.8333333333333334	23
17	24	K136Q_I_04.czi	\\hih-fileserver.neurologie.uni-tuebingen.de\HIH\Public\Jorge\Immunofluorescence\Exp. 267\Apotome\72h	7	0.43799638819941455	1.0	1.0	6.207106781186548	0.875	24
17	25	K136Q_I_04.czi	\\hih-fileserver.neurologie.uni-tuebingen.de\HIH\Public\Jorge\Immunofluorescence\Exp. 267\Apotome\72h	22	0.8215906780822315	2.23606797749979	1.3133146466814625	15.071067811865474	0.9166666666666666	25
17	26	K136Q_I_04.czi	\\hih-fileserver.neurologie.uni-tuebingen.de\HIH\Public\Jorge\Immunofluorescence\Exp. 267\Apotome\72h	10	0.6202357696493015	1.4142135623730951	1.082842712474619	8.82842712474619	1.0	26
17	27	K136Q_I_04.czi	\\hih-fileserver.neurologie.uni-tuebingen.de\HIH\Public\Jorge\Immunofluorescence\Exp. 267\Apotome\72h	104	1.0265246496089315	5.0990195135927845	2.1622468163215998	36.62741699796952	0.9369369369369369	27
17	28	K136Q_I_04.czi	\\hih-fileserver.neurologie.uni-tuebingen.de\HIH\Public\Jorge\Immunofluorescence\Exp. 267\Apotome\72h	45	0.9812814499670295	3.605551275463989	1.6068051197316584	23.556349186104047	0.9183673469387755	28
17	29	K136Q_I_04.czi	\\hih-fileserver.neurologie.uni-tuebingen.de\HIH\Public\Jorge\Immunofluorescence\Exp. 267\Apotome\72h	3	0.026525823848649224	1.0	1.0	1.0	1.0	29
17	30	K136Q_I_04.czi	\\hih-fileserver.neurologie.uni-tuebingen.de\HIH\Public\Jorge\Immunofluorescence\Exp. 267\Apotome\72h	1	0.0	1.0	1.0	0.0	1.0	30
17	31	K136Q_I_04.czi	\\hih-fileserver.neurologie.uni-tuebingen.de\HIH\Public\Jorge\Immunofluorescence\Exp. 267\Apotome\72h	3	0.026525823848649224	1.0	1.0	1.0	1.0	31
17	32	K136Q_I_04.czi	\\hih-fileserver.neurologie.uni-tuebingen.de\HIH\Public\Jorge\Immunofluorescence\Exp. 267\Apotome\72h	22	0.9143955684912093	2.0	1.2305030823575216	15.899494936611665	0.88	32
17	33	K136Q_I_04.czi	\\hih-fileserver.neurologie.uni-tuebingen.de\HIH\Public\Jorge\Immunofluorescence\Exp. 267\Apotome\72h	35	0.9768629217203453	2.8284271247461903	1.4781911163886567	20.727922061357855	0.875	33
17	34	K136Q_I_04.czi	\\hih-fileserver.neurologie.uni-tuebingen.de\HIH\Public\Jorge\Immunofluorescence\Exp. 267\Apotome\72h	14	0.5963290632991538	1.4142135623730951	1.0591733660532994	10.242640687119286	0.875	34
17	35	K136Q_I_04.czi	\\hih-fileserver.neurologie.uni-tuebingen.de\HIH\Public\Jorge\Immunofluorescence\Exp. 267\Apotome\72h	33	0.9549052999650606	2.8284271247461903	1.4071553331471887	19.899494936611667	0.9428571428571428	35
17	36	K136Q_I_04.czi	\\hih-fileserver.neurologie.uni-tuebingen.de\HIH\Public\Jorge\Immunofluorescence\Exp. 267\Apotome\72h	109	1.08931873744351	5.0	2.1648255696967387	38.62741699796952	0.9316239316239316	36
17	37	K136Q_I_04.czi	\\hih-fileserver.neurologie.uni-tuebingen.de\HIH\Public\Jorge\Immunofluorescence\Exp. 267\Apotome\72h	39	0.8766718528259508	3.0	1.5787612540504787	20.727922061357855	0.975	37
17	38	K136Q_I_04.czi	\\hih-fileserver.neurologie.uni-tuebingen.de\HIH\Public\Jorge\Immunofluorescence\Exp. 267\Apotome\72h	33	0.899513199858656	3.1622776601683795	1.4726788986068364	19.31370849898476	0.8918918918918919	38
17	39	K136Q_I_04.czi	\\hih-fileserver.neurologie.uni-tuebingen.de\HIH\Public\Jorge\Immunofluorescence\Exp. 267\Apotome\72h	33	0.9549052999650604	2.8284271247461903	1.4071553331471887	19.899494936611664	0.8918918918918919	39
17	40	K136Q_I_04.czi	\\hih-fileserver.neurologie.uni-tuebingen.de\HIH\Public\Jorge\Immunofluorescence\Exp. 267\Apotome\72h	111	1.4014290712795783	5.0	2.0449716930176303	44.21320343559643	0.8161764705882353	40
17	41	K136Q_I_04.czi	\\hih-fileserver.neurologie.uni-tuebingen.de\HIH\Public\Jorge\Immunofluorescence\Exp. 267\Apotome\72h	40	0.9753694702818076	2.8284271247461903	1.5157402825148791	22.14213562373095	0.9523809523809523	41
17	42	K136Q_I_04.czi	\\hih-fileserver.neurologie.uni-tuebingen.de\HIH\Public\Jorge\Immunofluorescence\Exp. 267\Apotome\72h	19	0.8788007248619109	2.0	1.2759284572168044	14.485281374238571	0.8636363636363636	42
17	43	K136Q_I_04.czi	\\hih-fileserver.neurologie.uni-tuebingen.de\HIH\Public\Jorge\Immunofluorescence\Exp. 267\Apotome\72h	197	1.2609043684109522	6.324555320336759	2.7005196130565587	55.8700576850888	0.8640350877192983	43
17	44	K136Q_I_04.czi	\\hih-fileserver.neurologie.uni-tuebingen.de\HIH\Public\Jorge\Immunofluorescence\Exp. 267\Apotome\72h	97	1.0716328652172067	4.123105625617661	2.0475922663128467	36.14213562373095	0.9509803921568627	44
17	45	K136Q_I_04.czi	\\hih-fileserver.neurologie.uni-tuebingen.de\HIH\Public\Jorge\Immunofluorescence\Exp. 267\Apotome\72h	96	1.1736205781123936	4.47213595499958	2.010290730856672	37.62741699796952	0.8888888888888888	45
17	46	K136Q_I_04.czi	\\hih-fileserver.neurologie.uni-tuebingen.de\HIH\Public\Jorge\Immunofluorescence\Exp. 267\Apotome\72h	75	1.0565799832105949	4.123105625617661	1.895890221962952	31.556349186104047	0.9146341463414634	46
17	47	K136Q_I_04.czi	\\hih-fileserver.neurologie.uni-tuebingen.de\HIH\Public\Jorge\Immunofluorescence\Exp. 267\Apotome\72h	39	1.0699841306497997	2.8284271247461903	1.4516479891982186	22.899494936611664	0.8666666666666667	47
17	48	K136Q_I_04.czi	\\hih-fileserver.neurologie.uni-tuebingen.de\HIH\Public\Jorge\Immunofluorescence\Exp. 267\Apotome\72h	49	0.9276229873542393	3.605551275463989	1.699300561760605	23.899494936611667	0.9245283018867925	48
17	49	K136Q_I_04.czi	\\hih-fileserver.neurologie.uni-tuebingen.de\HIH\Public\Jorge\Immunofluorescence\Exp. 267\Apotome\72h	97	1.3313413619464018	4.123105625617661	1.8965858692220932	40.2842712474619	0.9238095238095239	49
17	50	K136Q_I_04.czi	\\hih-fileserver.neurologie.uni-tuebingen.de\HIH\Public\Jorge\Immunofluorescence\Exp. 267\Apotome\72h	213	1.8096883857670942	5.0	2.2979586681928184	69.59797974644665	0.8452380952380952	50
17	51	K136Q_I_04.czi	\\hih-fileserver.neurologie.uni-tuebingen.de\HIH\Public\Jorge\Immunofluorescence\Exp. 267\Apotome\72h	15	0.9894645198445217	2.0	1.121895141649746	13.65685424949238	1.0	51
17	52	K136Q_I_04.czi	\\hih-fileserver.neurologie.uni-tuebingen.de\HIH\Public\Jorge\Immunofluorescence\Exp. 267\Apotome\72h	108	1.2368306498056523	4.123105625617661	2.0133615668449547	40.97056274847714	0.8925619834710744	52
17	53	K136Q_I_04.czi	\\hih-fileserver.neurologie.uni-tuebingen.de\HIH\Public\Jorge\Immunofluorescence\Exp. 267\Apotome\72h	161	1.4788184230767907	5.0	2.1823888306884363	54.698484809834994	0.8563829787234043	53
17	54	K136Q_I_04.czi	\\hih-fileserver.neurologie.uni-tuebingen.de\HIH\Public\Jorge\Immunofluorescence\Exp. 267\Apotome\72h	156	1.7700216627483418	4.242640687119285	1.9658672271540012	58.90559159102155	0.8125	54
17	55	K136Q_I_04.czi	\\hih-fileserver.neurologie.uni-tuebingen.de\HIH\Public\Jorge\Immunofluorescence\Exp. 267\Apotome\72h	4	0.3183098861837907	1.0	1.0	4.0	1.0	55
17	56	K136Q_I_04.czi	\\hih-fileserver.neurologie.uni-tuebingen.de\HIH\Public\Jorge\Immunofluorescence\Exp. 267\Apotome\72h	79	1.0030822625417037	4.242640687119285	1.9457111315845679	31.556349186104043	0.9294117647058824	56
17	57	K136Q_I_04.czi	\\hih-fileserver.neurologie.uni-tuebingen.de\HIH\Public\Jorge\Immunofluorescence\Exp. 267\Apotome\72h	88	1.390503571786002	4.0	1.8546243913770581	39.21320343559643	0.8461538461538461	57
17	58	K136Q_I_04.czi	\\hih-fileserver.neurologie.uni-tuebingen.de\HIH\Public\Jorge\Immunofluorescence\Exp. 267\Apotome\72h	9	0.6007314423370599	1.4142135623730951	1.0460237291525663	8.242640687119286	0.9	58
17	59	K136Q_I_04.czi	\\hih-fileserver.neurologie.uni-tuebingen.de\HIH\Public\Jorge\Immunofluorescence\Exp. 267\Apotome\72h	73	1.143270714940882	3.605551275463989	1.7813064872044835	32.384776310850235	0.9358974358974359	59
17	60	K136Q_I_04.czi	\\hih-fileserver.neurologie.uni-tuebingen.de\HIH\Public\Jorge\Immunofluorescence\Exp. 267\Apotome\72h	4	0.09691183900770337	1.0	1.0	2.2071067811865475	0.8	60
17	61	K136Q_I_04.czi	\\hih-fileserver.neurologie.uni-tuebingen.de\HIH\Public\Jorge\Immunofluorescence\Exp. 267\Apotome\72h	75	1.0565799832105947	4.123105625617661	1.9317452516350515	31.556349186104043	0.9036144578313253	61
17	62	K136Q_I_04.czi	\\hih-fileserver.neurologie.uni-tuebingen.de\HIH\Public\Jorge\Immunofluorescence\Exp. 267\Apotome\72h	25	0.8650532769653659	2.8284271247461903	1.3888539740695343	16.485281374238568	0.8928571428571429	62
17	63	K136Q_I_04.czi	\\hih-fileserver.neurologie.uni-tuebingen.de\HIH\Public\Jorge\Immunofluorescence\Exp. 267\Apotome\72h	31	0.9003422462651152	2.23606797749979	1.3156724017414303	18.727922061357855	0.8611111111111112	63
17	64	K136Q_I_04.czi	\\hih-fileserver.neurologie.uni-tuebingen.de\HIH\Public\Jorge\Immunofluorescence\Exp. 267\Apotome\72h	67	1.1392355448781661	3.605551275463989	1.7508917925739766	30.970562748477143	0.9571428571428572	64
17	65	K136Q_I_04.czi	\\hih-fileserver.neurologie.uni-tuebingen.de\HIH\Public\Jorge\Immunofluorescence\Exp. 267\Apotome\72h	5	0.25464790894703254	1.0	1.0	4.0	0.7142857142857143	65
17	66	K136Q_I_04.czi	\\hih-fileserver.neurologie.uni-tuebingen.de\HIH\Public\Jorge\Immunofluorescence\Exp. 267\Apotome\72h	19	0.9513155219899523	2.0	1.192466013131178	15.071067811865474	0.95	66
17	67	K136Q_I_04.czi	\\hih-fileserver.neurologie.uni-tuebingen.de\HIH\Public\Jorge\Immunofluorescence\Exp. 267\Apotome\72h	79	1.266306113208084	3.605551275463989	1.7763162878158638	35.45584412271571	0.8777777777777778	67
17	68	K136Q_I_04.czi	\\hih-fileserver.neurologie.uni-tuebingen.de\HIH\Public\Jorge\Immunofluorescence\Exp. 267\Apotome\72h	2	0.0	1.0	1.0	0.0	1.0	68
17	69	K136Q_I_04.czi	\\hih-fileserver.neurologie.uni-tuebingen.de\HIH\Public\Jorge\Immunofluorescence\Exp. 267\Apotome\72h	64	0.9678383898646683	4.0	1.8337387918974708	27.899494936611667	0.9411764705882353	69
17	70	K136Q_I_04.czi	\\hih-fileserver.neurologie.uni-tuebingen.de\HIH\Public\Jorge\Immunofluorescence\Exp. 267\Apotome\72h	14	0.7405494920056735	2.0	1.1724438258837926	11.414213562373096	1.0	70
17	71	K136Q_I_04.czi	\\hih-fileserver.neurologie.uni-tuebingen.de\HIH\Public\Jorge\Immunofluorescence\Exp. 267\Apotome\72h	22	1.1014017131771998	2.0	1.1928473039599674	17.449747468305834	0.88	71
17	72	K136Q_I_04.czi	\\hih-fileserver.neurologie.uni-tuebingen.de\HIH\Public\Jorge\Immunofluorescence\Exp. 267\Apotome\72h	14	0.7184536609573787	2.0	1.1601886205085203	11.242640687119286	0.9333333333333333	72
17	73	K136Q_I_04.czi	\\hih-fileserver.neurologie.uni-tuebingen.de\HIH\Public\Jorge\Immunofluorescence\Exp. 267\Apotome\72h	20	0.7420983898833913	2.23606797749979	1.2946461113496084	13.65685424949238	1.0	73
17	74	K136Q_I_04.czi	\\hih-fileserver.neurologie.uni-tuebingen.de\HIH\Public\Jorge\Immunofluorescence\Exp. 267\Apotome\72h	77	1.1001826653558988	4.123105625617661	1.9229763453328845	32.62741699796952	0.9058823529411765	74
17	75	K136Q_I_04.czi	\\hih-fileserver.neurologie.uni-tuebingen.de\HIH\Public\Jorge\Immunofluorescence\Exp. 267\Apotome\72h	10	0.7106087346549765	1.4142135623730951	1.082842712474619	9.449747468305834	0.9090909090909091	75
17	76	K136Q_I_04.czi	\\hih-fileserver.neurologie.uni-tuebingen.de\HIH\Public\Jorge\Immunofluorescence\Exp. 267\Apotome\72h	3	0.026525823848649224	1.0	1.0	1.0	1.0	76
17	77	K136Q_I_04.czi	\\hih-fileserver.neurologie.uni-tuebingen.de\HIH\Public\Jorge\Immunofluorescence\Exp. 267\Apotome\72h	255	1.7446146687579407	5.656854249492381	2.520992674897469	74.76955262170047	0.8252427184466019	77
17	78	K136Q_I_04.czi	\\hih-fileserver.neurologie.uni-tuebingen.de\HIH\Public\Jorge\Immunofluorescence\Exp. 267\Apotome\72h	29	0.9980266973196703	2.23606797749979	1.3290759919608637	19.071067811865476	0.9354838709677419	78
17	79	K136Q_I_04.czi	\\hih-fileserver.neurologie.uni-tuebingen.de\HIH\Public\Jorge\Immunofluorescence\Exp. 267\Apotome\72h	57	1.0601288149108823	3.605551275463989	1.677733082601077	27.556349186104043	0.9193548387096774	79
17	80	K136Q_I_04.czi	\\hih-fileserver.neurologie.uni-tuebingen.de\HIH\Public\Jorge\Immunofluorescence\Exp. 267\Apotome\72h	41	0.9308387988638677	3.1622776601683795	1.5773041820949047	21.899494936611667	0.9318181818181818	80
17	81	K136Q_I_04.czi	\\hih-fileserver.neurologie.uni-tuebingen.de\HIH\Public\Jorge\Immunofluorescence\Exp. 267\Apotome\72h	165	1.2194682923774456	5.656854249492381	2.4560765293925173	50.2842712474619	0.9065934065934066	81
17	82	K136Q_I_04.czi	\\hih-fileserver.neurologie.uni-tuebingen.de\HIH\Public\Jorge\Immunofluorescence\Exp. 267\Apotome\72h	40	1.0813165962067077	2.8284271247461903	1.4832262055212349	23.31370849898476	0.8888888888888888	82
17	83	K136Q_I_04.czi	\\hih-fileserver.neurologie.uni-tuebingen.de\HIH\Public\Jorge\Immunofluorescence\Exp. 267\Apotome\72h	25	0.9541800450968275	2.23606797749979	1.3417281506746022	17.31370849898476	0.8620689655172413	83
17	84	K136Q_I_04.czi	\\hih-fileserver.neurologie.uni-tuebingen.de\HIH\Public\Jorge\Immunofluorescence\Exp. 267\Apotome\72h	10	0.46654216079683286	1.4142135623730951	1.082842712474619	7.656854249492381	0.7692307692307693	84
17	85	K136Q_I_04.czi	\\hih-fileserver.neurologie.uni-tuebingen.de\HIH\Public\Jorge\Immunofluorescence\Exp. 267\Apotome\72h	22	1.0330346904626753	2.0	1.177249769845985	16.899494936611664	0.9166666666666666	85
17	86	K136Q_I_04.czi	\\hih-fileserver.neurologie.uni-tuebingen.de\HIH\Public\Jorge\Immunofluorescence\Exp. 267\Apotome\72h	102	1.0663556803239052	5.0	2.155266347589896	36.970562748477136	0.918918918918919	86
17	87	K136Q_I_04.czi	\\hih-fileserver.neurologie.uni-tuebingen.de\HIH\Public\Jorge\Immunofluorescence\Exp. 267\Apotome\72h	35	1.156803808739859	2.8284271247461903	1.3789872319600975	22.556349186104047	0.875	87
17	88	K136Q_I_04.czi	\\hih-fileserver.neurologie.uni-tuebingen.de\HIH\Public\Jorge\Immunofluorescence\Exp. 267\Apotome\72h	74	1.1278211106849247	4.123105625617661	1.8490385953902255	32.38477631085024	0.925	88
17	89	K136Q_I_04.czi	\\hih-fileserver.neurologie.uni-tuebingen.de\HIH\Public\Jorge\Immunofluorescence\Exp. 267\Apotome\72h	56	0.9711453517235569	4.0	1.7737539755092075	26.14213562373095	0.9180327868852459	89
17	90	K136Q_I_04.czi	\\hih-fileserver.neurologie.uni-tuebingen.de\HIH\Public\Jorge\Immunofluorescence\Exp. 267\Apotome\72h	32	0.9847460905889688	2.8284271247461903	1.4437518130111697	19.899494936611667	0.9142857142857143	90
17	91	K136Q_I_04.czi	\\hih-fileserver.neurologie.uni-tuebingen.de\HIH\Public\Jorge\Immunofluorescence\Exp. 267\Apotome\72h	7	0.6249169132830957	1.0	1.0	7.414213562373095	0.7777777777777778	91
17	92	K136Q_I_04.czi	\\hih-fileserver.neurologie.uni-tuebingen.de\HIH\Public\Jorge\Immunofluorescence\Exp. 267\Apotome\72h	260	1.445973259718447	7.211102550927978	2.8405090252549328	68.73401871576773	0.8666666666666667	92
17	93	K136Q_I_04.czi	\\hih-fileserver.neurologie.uni-tuebingen.de\HIH\Public\Jorge\Immunofluorescence\Exp. 267\Apotome\72h	199	1.4532659230399272	6.082762530298219	2.530269378569917	60.2842712474619	0.8728070175438597	93
17	94	K136Q_I_04.czi	\\hih-fileserver.neurologie.uni-tuebingen.de\HIH\Public\Jorge\Immunofluorescence\Exp. 267\Apotome\72h	22	0.9143955684912093	2.0	1.2493309715562988	15.899494936611665	0.9166666666666666	94
17	95	K136Q_I_04.czi	\\hih-fileserver.neurologie.uni-tuebingen.de\HIH\Public\Jorge\Immunofluorescence\Exp. 267\Apotome\72h	40	0.9541097688354643	3.1622776601683795	1.5503154304099673	21.899494936611667	0.8888888888888888	95
17	96	K136Q_I_04.czi	\\hih-fileserver.neurologie.uni-tuebingen.de\HIH\Public\Jorge\Immunofluorescence\Exp. 267\Apotome\72h	7	0.6249169132830957	1.0	1.0	7.414213562373095	0.7777777777777778	96
17	97	K136Q_I_04.czi	\\hih-fileserver.neurologie.uni-tuebingen.de\HIH\Public\Jorge\Immunofluorescence\Exp. 267\Apotome\72h	32	1.1887700281098232	2.23606797749979	1.3165309438903738	21.863961030678926	0.8421052631578947	97
17	98	K136Q_I_04.czi	\\hih-fileserver.neurologie.uni-tuebingen.de\HIH\Public\Jorge\Immunofluorescence\Exp. 267\Apotome\72h	7	0.5300702784881366	1.4142135623730951	1.0591733660532994	6.82842712474619	1.0	98
17	99	K136Q_I_04.czi	\\hih-fileserver.neurologie.uni-tuebingen.de\HIH\Public\Jorge\Immunofluorescence\Exp. 267\Apotome\72h	19	0.8788007248619106	2.0	1.2142667269402883	14.48528137423857	0.8636363636363636	99
17	100	K136Q_I_04.czi	\\hih-fileserver.neurologie.uni-tuebingen.de\HIH\Public\Jorge\Immunofluorescence\Exp. 267\Apotome\72h	111	1.2818135476645163	4.242640687119285	2.041640939567808	42.2842712474619	0.9098360655737705	100
17	101	K136Q_I_04.czi	\\hih-fileserver.neurologie.uni-tuebingen.de\HIH\Public\Jorge\Immunofluorescence\Exp. 267\Apotome\72h	31	0.877163543492245	2.8284271247461903	1.4200616913381976	18.48528137423857	0.9393939393939394	101
17	102	K136Q_I_04.czi	\\hih-fileserver.neurologie.uni-tuebingen.de\HIH\Public\Jorge\Immunofluorescence\Exp. 267\Apotome\72h	153	1.035862728637838	6.324555320336759	2.5609256472089883	44.62741699796952	0.9444444444444444	102
17	103	K136Q_I_04.czi	\\hih-fileserver.neurologie.uni-tuebingen.de\HIH\Public\Jorge\Immunofluorescence\Exp. 267\Apotome\72h	24	0.7878102696936464	2.8284271247461903	1.3851100286299705	15.414213562373096	1.0	103
17	104	K136Q_I_04.czi	\\hih-fileserver.neurologie.uni-tuebingen.de\HIH\Public\Jorge\Immunofluorescence\Exp. 267\Apotome\72h	116	1.2954734823395406	5.0	2.1373508589764487	43.45584412271571	0.8721804511278195	104
17	105	K136Q_I_04.czi	\\hih-fileserver.neurologie.uni-tuebingen.de\HIH\Public\Jorge\Immunofluorescence\Exp. 267\Apotome\72h	16	0.8497521827581123	2.0	1.1660533905932737	13.071067811865476	0.8888888888888888	105
17	106	K136Q_I_04.czi	\\hih-fileserver.neurologie.uni-tuebingen.de\HIH\Public\Jorge\Immunofluorescence\Exp. 267\Apotome\72h	27	1.071954600824831	2.0	1.2835871944256438	19.071067811865476	0.9642857142857143	106
17	107	K136Q_I_04.czi	\\hih-fileserver.neurologie.uni-tuebingen.de\HIH\Public\Jorge\Immunofluorescence\Exp. 267\Apotome\72h	29	1.1789724917314506	2.0	1.2379136185038504	20.72792206135785	0.7837837837837838	107
17	108	K136Q_I_04.czi	\\hih-fileserver.neurologie.uni-tuebingen.de\HIH\Public\Jorge\Immunofluorescence\Exp. 267\Apotome\72h	15	0.7208777308044718	2.0	1.1771236166328254	11.65685424949238	0.9375	108
17	109	K136Q_I_04.czi	\\hih-fileserver.neurologie.uni-tuebingen.de\HIH\Public\Jorge\Immunofluorescence\Exp. 267\Apotome\72h	81	1.4036715746271142	3.605551275463989	1.7370268854770312	37.798989873223334	0.8709677419354839	109
17	110	K136Q_I_04.czi	\\hih-fileserver.neurologie.uni-tuebingen.de\HIH\Public\Jorge\Immunofluorescence\Exp. 267\Apotome\72h	10	0.6202357696493015	2.0	1.1414213562373097	8.82842712474619	1.0	110
17	111	K136Q_I_04.czi	\\hih-fileserver.neurologie.uni-tuebingen.de\HIH\Public\Jorge\Immunofluorescence\Exp. 267\Apotome\72h	81	1.1872741348902451	4.0	1.8920506397723764	34.7634559672906	0.9	111
17	112	K136Q_I_04.czi	\\hih-fileserver.neurologie.uni-tuebingen.de\HIH\Public\Jorge\Immunofluorescence\Exp. 267\Apotome\72h	96	1.297033839489106	4.123105625617661	1.8600353910295067	39.55634918610404	0.8648648648648649	112
17	113	K136Q_I_04.czi	\\hih-fileserver.neurologie.uni-tuebingen.de\HIH\Public\Jorge\Immunofluorescence\Exp. 267\Apotome\72h	83	1.188839195384702	4.123105625617661	1.8695054074011643	35.21320343559643	0.9021739130434783	113
17	114	K136Q_I_04.czi	\\hih-fileserver.neurologie.uni-tuebingen.de\HIH\Public\Jorge\Immunofluorescence\Exp. 267\Apotome\72h	12	0.6957172405156791	1.4142135623730951	1.1035533905932737	10.242640687119284	0.9230769230769231	114
17	115	K136Q_I_04.czi	\\hih-fileserver.neurologie.uni-tuebingen.de\HIH\Public\Jorge\Immunofluorescence\Exp. 267\Apotome\72h	27	0.8835000417563218	2.23606797749979	1.3558406988559641	17.31370849898476	0.9	115
17	116	K136Q_I_04.czi	\\hih-fileserver.neurologie.uni-tuebingen.de\HIH\Public\Jorge\Immunofluorescence\Exp. 267\Apotome\72h	53	1.2243896058113404	2.8284271247461903	1.5226543228766158	28.556349186104047	0.8412698412698413	116
17	117	K136Q_I_04.czi	\\hih-fileserver.neurologie.uni-tuebingen.de\HIH\Public\Jorge\Immunofluorescence\Exp. 267\Apotome\72h	67	1.24565316702514	3.605551275463989	1.7223042871811918	32.384776310850235	0.881578947368421	117
17	118	K136Q_I_04.czi	\\hih-fileserver.neurologie.uni-tuebingen.de\HIH\Public\Jorge\Immunofluorescence\Exp. 267\Apotome\72h	9	0.5709224258135164	1.4142135623730951	1.0460237291525663	8.035533905932738	0.8181818181818182	118
17	119	K136Q_I_04.czi	\\hih-fileserver.neurologie.uni-tuebingen.de\HIH\Public\Jorge\Immunofluorescence\Exp. 267\Apotome\72h	9	0.6260005113464743	1.0	1.0	8.414213562373096	0.75	119
17	120	K136Q_I_04.czi	\\hih-fileserver.neurologie.uni-tuebingen.de\HIH\Public\Jorge\Immunofluorescence\Exp. 267\Apotome\72h	75	1.3597855368876275	3.605551275463989	1.723623627107318	35.798989873223334	0.8620689655172413	120
17	121	K136Q_I_04.czi	\\hih-fileserver.neurologie.uni-tuebingen.de\HIH\Public\Jorge\Immunofluorescence\Exp. 267\Apotome\72h	50	1.2978529821600204	2.8284271247461903	1.4738821280568228	28.556349186104043	0.847457627118644	121
17	122	K136Q_I_04.czi	\\hih-fileserver.neurologie.uni-tuebingen.de\HIH\Public\Jorge\Immunofluorescence\Exp. 267\Apotome\72h	62	1.2699924366720978	2.8284271247461903	1.606595823569636	31.45584412271571	0.9117647058823529	122
17	123	K136Q_I_04.czi	\\hih-fileserver.neurologie.uni-tuebingen.de\HIH\Public\Jorge\Immunofluorescence\Exp. 267\Apotome\72h	53	0.9621124081752077	3.605551275463989	1.6836309447281739	25.31370849898476	0.9814814814814815	123
17	124	K136Q_I_04.czi	\\hih-fileserver.neurologie.uni-tuebingen.de\HIH\Public\Jorge\Immunofluorescence\Exp. 267\Apotome\72h	32	1.0435758607735186	2.8284271247461903	1.4125018130111697	20.485281374238568	0.9142857142857143	124
17	125	K136Q_I_04.czi	\\hih-fileserver.neurologie.uni-tuebingen.de\HIH\Public\Jorge\Immunofluorescence\Exp. 267\Apotome\72h	71	1.1579271734809344	4.0	1.7860961719192514	32.14213562373095	0.8875	125
17	126	K136Q_I_04.czi	\\hih-fileserver.neurologie.uni-tuebingen.de\HIH\Public\Jorge\Immunofluorescence\Exp. 267\Apotome\72h	75	1.4046505421147741	3.0	1.6417364319559784	36.384776310850235	0.8064516129032258	126
17	127	K136Q_I_04.czi	\\hih-fileserver.neurologie.uni-tuebingen.de\HIH\Public\Jorge\Immunofluorescence\Exp. 267\Apotome\72h	30	0.9303536544739524	2.8284271247461903	1.4145375331285739	18.727922061357855	0.9375	127
17	128	K136Q_I_04.czi	\\hih-fileserver.neurologie.uni-tuebingen.de\HIH\Public\Jorge\Immunofluorescence\Exp. 267\Apotome\72h	65	1.28398095677976	3.1622776601683795	1.661825564971968	32.384776310850235	0.8227848101265823	128
17	129	K136Q_I_04.czi	\\hih-fileserver.neurologie.uni-tuebingen.de\HIH\Public\Jorge\Immunofluorescence\Exp. 267\Apotome\72h	29	0.7996749890984819	2.8284271247461903	1.4470341392709534	17.071067811865476	0.9666666666666667	129
17	130	K136Q_I_04.czi	\\hih-fileserver.neurologie.uni-tuebingen.de\HIH\Public\Jorge\Immunofluorescence\Exp. 267\Apotome\72h	57	1.0415415998363386	3.605551275463989	1.6912984727341585	27.31370849898476	0.9661016949152542	130
17	131	K136Q_I_04.czi	\\hih-fileserver.neurologie.uni-tuebingen.de\HIH\Public\Jorge\Immunofluorescence\Exp. 267\Apotome\72h	53	1.0261158433305506	3.605551275463989	1.6614017827494323	26.14213562373095	0.9464285714285714	131
17	132	K136Q_I_04.czi	\\hih-fileserver.neurologie.uni-tuebingen.de\HIH\Public\Jorge\Immunofluorescence\Exp. 267\Apotome\72h	29	0.9376575809744683	2.8284271247461903	1.349502169452119	18.485281374238568	0.8787878787878788	132
17	133	K136Q_I_04.czi	\\hih-fileserver.neurologie.uni-tuebingen.de\HIH\Public\Jorge\Immunofluorescence\Exp. 267\Apotome\72h	123	1.4613835631057008	5.0	2.025654671877773	47.52691193458118	0.8601398601398601	133
17	134	K136Q_I_04.czi	\\hih-fileserver.neurologie.uni-tuebingen.de\HIH\Public\Jorge\Immunofluorescence\Exp. 267\Apotome\72h	41	1.0025954794773946	3.0	1.530323458127378	22.727922061357855	0.9318181818181818	134
17	135	K136Q_I_04.czi	\\hih-fileserver.neurologie.uni-tuebingen.de\HIH\Public\Jorge\Immunofluorescence\Exp. 267\Apotome\72h	5	0.4665421607968328	1.0	1.0	5.414213562373095	0.7142857142857143	135
17	136	K136Q_I_04.czi	\\hih-fileserver.neurologie.uni-tuebingen.de\HIH\Public\Jorge\Immunofluorescence\Exp. 267\Apotome\72h	5	0.4665421607968328	1.0	1.0	5.414213562373095	1.0	136
17	137	K136Q_I_04.czi	\\hih-fileserver.neurologie.uni-tuebingen.de\HIH\Public\Jorge\Immunofluorescence\Exp. 267\Apotome\72h	12	0.6957172405156791	2.0	1.1523689270621824	10.242640687119284	0.9230769230769231	137
17	138	K136Q_I_04.czi	\\hih-fileserver.neurologie.uni-tuebingen.de\HIH\Public\Jorge\Immunofluorescence\Exp. 267\Apotome\72h	108	1.181380747851885	5.0	2.0899649020573956	40.04163056034262	0.8925619834710744	138
17	139	K136Q_I_04.czi	\\hih-fileserver.neurologie.uni-tuebingen.de\HIH\Public\Jorge\Immunofluorescence\Exp. 267\Apotome\72h	24	0.9010971635055895	2.23606797749979	1.3044639912235527	16.485281374238568	0.9230769230769231	139
17	140	K136Q_I_04.czi	\\hih-fileserver.neurologie.uni-tuebingen.de\HIH\Public\Jorge\Immunofluorescence\Exp. 267\Apotome\72h	12	0.6138725863006818	1.4142135623730951	1.0345177968644246	9.621320343559642	0.8	140
17	141	K136Q_I_04.czi	\\hih-fileserver.neurologie.uni-tuebingen.de\HIH\Public\Jorge\Immunofluorescence\Exp. 267\Apotome\72h	23	0.9127998798198903	2.0	1.2714191603095342	16.242640687119284	0.8846153846153846	141
17	142	K136Q_I_04.czi	\\hih-fileserver.neurologie.uni-tuebingen.de\HIH\Public\Jorge\Immunofluorescence\Exp. 267\Apotome\72h	154	1.1841243632766782	5.830951894845301	2.431998737991738	47.8700576850888	0.9112426035502958	142
17	143	K136Q_I_04.czi	\\hih-fileserver.neurologie.uni-tuebingen.de\HIH\Public\Jorge\Immunofluorescence\Exp. 267\Apotome\72h	40	0.9753694702818076	3.1622776601683795	1.5388955245815938	22.14213562373095	0.9302325581395349	143
17	144	K136Q_I_04.czi	\\hih-fileserver.neurologie.uni-tuebingen.de\HIH\Public\Jorge\Immunofluorescence\Exp. 267\Apotome\72h	172	1.2932463387595203	5.385164807134504	2.4696902611513023	52.87005768508881	0.8775510204081632	144
17	145	K136Q_I_04.czi	\\hih-fileserver.neurologie.uni-tuebingen.de\HIH\Public\Jorge\Immunofluorescence\Exp. 267\Apotome\72h	51	1.013441829217516	3.605551275463989	1.6869094520438388	25.48528137423857	0.8793103448275862	145
17	146	K136Q_I_04.czi	\\hih-fileserver.neurologie.uni-tuebingen.de\HIH\Public\Jorge\Immunofluorescence\Exp. 267\Apotome\72h	28	0.9711453517235565	2.23606797749979	1.332397706763045	18.485281374238568	0.9655172413793104	146
17	147	K136Q_I_04.czi	\\hih-fileserver.neurologie.uni-tuebingen.de\HIH\Public\Jorge\Immunofluorescence\Exp. 267\Apotome\72h	14	0.7184536609573787	2.0	1.1601886205085206	11.242640687119286	0.9333333333333333	147
17	148	K136Q_I_04.czi	\\hih-fileserver.neurologie.uni-tuebingen.de\HIH\Public\Jorge\Immunofluorescence\Exp. 267\Apotome\72h	32	1.0684438206316276	2.23606797749979	1.3518118877807475	20.727922061357855	0.9142857142857143	148
17	149	K136Q_I_04.czi	\\hih-fileserver.neurologie.uni-tuebingen.de\HIH\Public\Jorge\Immunofluorescence\Exp. 267\Apotome\72h	6	0.5168631413744181	1.4142135623730951	1.0690355937288492	6.242640687119286	1.0	149
17	150	K136Q_I_04.czi	\\hih-fileserver.neurologie.uni-tuebingen.de\HIH\Public\Jorge\Immunofluorescence\Exp. 267\Apotome\72h	33	0.8770537643112254	3.0	1.5086619531510406	19.071067811865476	0.9166666666666666	150
17	151	K136Q_I_04.czi	\\hih-fileserver.neurologie.uni-tuebingen.de\HIH\Public\Jorge\Immunofluorescence\Exp. 267\Apotome\72h	16	0.8451383330330589	2.0	1.176776695296637	13.035533905932738	0.8421052631578947	151
17	152	K136Q_I_04.czi	\\hih-fileserver.neurologie.uni-tuebingen.de\HIH\Public\Jorge\Immunofluorescence\Exp. 267\Apotome\72h	24	0.9010971635055895	2.23606797749979	1.299728554447414	16.485281374238568	0.8888888888888888	152
17	153	K136Q_I_04.czi	\\hih-fileserver.neurologie.uni-tuebingen.de\HIH\Public\Jorge\Immunofluorescence\Exp. 267\Apotome\72h	39	1.1090426627761105	2.8284271247461903	1.4425123181790749	23.31370849898476	0.8863636363636364	153
17	154	K136Q_I_04.czi	\\hih-fileserver.neurologie.uni-tuebingen.de\HIH\Public\Jorge\Immunofluorescence\Exp. 267\Apotome\72h	28	0.9281106064827593	2.8284271247461903	1.3619843897896946	18.071067811865476	0.875	154
17	155	K136Q_I_04.czi	\\hih-fileserver.neurologie.uni-tuebingen.de\HIH\Public\Jorge\Immunofluorescence\Exp. 267\Apotome\72h	18	0.8709144698358936	2.0	1.1896785312429499	14.035533905932738	0.8181818181818182	155
17	156	K136Q_I_04.czi	\\hih-fileserver.neurologie.uni-tuebingen.de\HIH\Public\Jorge\Immunofluorescence\Exp. 267\Apotome\72h	6	0.477464829275686	1.0	1.0	6.0	1.0	156
17	157	K136Q_I_04.czi	\\hih-fileserver.neurologie.uni-tuebingen.de\HIH\Public\Jorge\Immunofluorescence\Exp. 267\Apotome\72h	39	0.8079967922781283	3.605551275463989	1.6244970709822044	19.899494936611667	1.0	157
17	158	K136Q_I_04.czi	\\hih-fileserver.neurologie.uni-tuebingen.de\HIH\Public\Jorge\Immunofluorescence\Exp. 267\Apotome\72h	20	0.9330843215936657	2.23606797749979	1.2478708664619076	15.313708498984761	0.9090909090909091	158
17	159	K136Q_I_04.czi	\\hih-fileserver.neurologie.uni-tuebingen.de\HIH\Public\Jorge\Immunofluorescence\Exp. 267\Apotome\72h	39	1.0003789438787771	2.8284271247461903	1.5122905066851864	22.14213562373095	0.9069767441860465	159
17	160	K136Q_I_04.czi	\\hih-fileserver.neurologie.uni-tuebingen.de\HIH\Public\Jorge\Immunofluorescence\Exp. 267\Apotome\72h	83	1.2004524232167386	4.123105625617661	1.8568673632184798	35.384776310850235	0.9120879120879121	160
17	161	K136Q_I_04.czi	\\hih-fileserver.neurologie.uni-tuebingen.de\HIH\Public\Jorge\Immunofluorescence\Exp. 267\Apotome\72h	41	0.9308387988638677	3.1622776601683795	1.5682271310107205	21.899494936611667	0.8913043478260869	161
17	162	K136Q_I_04.czi	\\hih-fileserver.neurologie.uni-tuebingen.de\HIH\Public\Jorge\Immunofluorescence\Exp. 267\Apotome\72h	32	0.8815932192933449	3.0	1.4654038195935053	18.82842712474619	0.9696969696969697	162
17	163	K136Q_I_04.czi	\\hih-fileserver.neurologie.uni-tuebingen.de\HIH\Public\Jorge\Immunofluorescence\Exp. 267\Apotome\72h	20	0.807125700680006	2.0	1.262132034355964	14.242640687119284	0.9523809523809523	163
17	164	K136Q_I_04.czi	\\hih-fileserver.neurologie.uni-tuebingen.de\HIH\Public\Jorge\Immunofluorescence\Exp. 267\Apotome\72h	31	1.1849786712140953	2.23606797749979	1.3078452828020983	21.485281374238568	0.8157894736842105	164
17	165	K136Q_I_04.czi	\\hih-fileserver.neurologie.uni-tuebingen.de\HIH\Public\Jorge\Immunofluorescence\Exp. 267\Apotome\72h	9	0.3445754275829454	1.4142135623730951	1.0920474583051323	6.242640687119286	1.0	165
17	166	K136Q_I_04.czi	\\hih-fileserver.neurologie.uni-tuebingen.de\HIH\Public\Jorge\Immunofluorescence\Exp. 267\Apotome\72h	5	0.4665421607968328	1.0	1.0	5.414213562373095	0.7142857142857143	166
17	167	K136Q_I_04.czi	\\hih-fileserver.neurologie.uni-tuebingen.de\HIH\Public\Jorge\Immunofluorescence\Exp. 267\Apotome\72h	49	0.9465540687288154	3.605551275463989	1.697304999354025	24.14213562373095	0.9245283018867925	167
17	168	K136Q_I_04.czi	\\hih-fileserver.neurologie.uni-tuebingen.de\HIH\Public\Jorge\Immunofluorescence\Exp. 267\Apotome\72h	22	0.758964262380741	2.23606797749979	1.3162462422380978	14.48528137423857	1.0	168
17	169	K136Q_I_04.czi	\\hih-fileserver.neurologie.uni-tuebingen.de\HIH\Public\Jorge\Immunofluorescence\Exp. 267\Apotome\72h	8	0.5468022991227088	1.4142135623730951	1.051776695296637	7.414213562373095	1.0	169
17	170	K136Q_I_04.czi	\\hih-fileserver.neurologie.uni-tuebingen.de\HIH\Public\Jorge\Immunofluorescence\Exp. 267\Apotome\72h	2	0.0	1.0	1.0	0.0	1.0	170
17	171	K136Q_I_04.czi	\\hih-fileserver.neurologie.uni-tuebingen.de\HIH\Public\Jorge\Immunofluorescence\Exp. 267\Apotome\72h	16	0.6758228726291923	2.0	1.2285533905932737	11.65685424949238	1.0	171
17	172	K136Q_I_04.czi	\\hih-fileserver.neurologie.uni-tuebingen.de\HIH\Public\Jorge\Immunofluorescence\Exp. 267\Apotome\72h	4	0.3183098861837907	1.0	1.0	4.0	1.0	172
17	173	K136Q_I_04.czi	\\hih-fileserver.neurologie.uni-tuebingen.de\HIH\Public\Jorge\Immunofluorescence\Exp. 267\Apotome\72h	80	1.3168598832326006	3.605551275463989	1.7286400797658021	36.384776310850235	0.8421052631578947	173
17	174	K136Q_I_04.czi	\\hih-fileserver.neurologie.uni-tuebingen.de\HIH\Public\Jorge\Immunofluorescence\Exp. 267\Apotome\72h	25	0.8650532769653659	2.8284271247461903	1.3654225165644582	16.485281374238568	0.8928571428571429	174
17	175	K136Q_I_04.czi	\\hih-fileserver.neurologie.uni-tuebingen.de\HIH\Public\Jorge\Immunofluorescence\Exp. 267\Apotome\72h	8	0.7042505752647835	1.0	1.0	8.414213562373096	0.8	175
17	176	K136Q_I_04.czi	\\hih-fileserver.neurologie.uni-tuebingen.de\HIH\Public\Jorge\Immunofluorescence\Exp. 267\Apotome\72h	26	0.9174808125931033	2.23606797749979	1.3445160511245442	17.31370849898476	0.9285714285714286	176
17	177	K136Q_I_04.czi	\\hih-fileserver.neurologie.uni-tuebingen.de\HIH\Public\Jorge\Immunofluorescence\Exp. 267\Apotome\72h	37	1.1689909148180624	2.8284271247461903	1.4123778488914573	23.31370849898476	0.8222222222222222	177
17	178	K136Q_I_04.czi	\\hih-fileserver.neurologie.uni-tuebingen.de\HIH\Public\Jorge\Immunofluorescence\Exp. 267\Apotome\72h	16	0.8497521827581123	1.4142135623730951	1.1035533905932737	13.071067811865476	0.9411764705882353	178
17	179	K136Q_I_04.czi	\\hih-fileserver.neurologie.uni-tuebingen.de\HIH\Public\Jorge\Immunofluorescence\Exp. 267\Apotome\72h	62	1.0165120935111935	4.0	1.784836221954579	28.14213562373095	0.9253731343283582	179
17	180	K136Q_I_04.czi	\\hih-fileserver.neurologie.uni-tuebingen.de\HIH\Public\Jorge\Immunofluorescence\Exp. 267\Apotome\72h	24	0.9010971635055895	2.23606797749979	1.3143001569527106	16.485281374238568	0.8888888888888888	180
17	181	K136Q_I_04.czi	\\hih-fileserver.neurologie.uni-tuebingen.de\HIH\Public\Jorge\Immunofluorescence\Exp. 267\Apotome\72h	45	1.1549820880674337	3.0	1.488283490024506	25.556349186104047	0.8653846153846154	181
17	182	K136Q_I_04.czi	\\hih-fileserver.neurologie.uni-tuebingen.de\HIH\Public\Jorge\Immunofluorescence\Exp. 267\Apotome\72h	47	1.1058339141071172	3.0	1.51522122847281	25.556349186104043	0.8867924528301887	182
17	183	K136Q_I_04.czi	\\hih-fileserver.neurologie.uni-tuebingen.de\HIH\Public\Jorge\Immunofluorescence\Exp. 267\Apotome\72h	33	0.931760361778047	3.0	1.4461014955072231	19.65685424949238	0.9166666666666666	183
17	184	K136Q_I_04.czi	\\hih-fileserver.neurologie.uni-tuebingen.de\HIH\Public\Jorge\Immunofluorescence\Exp. 267\Apotome\72h	26	1.022545003114953	2.23606797749979	1.2810436842063562	18.27817459305202	0.9285714285714286	184
17	185	K136Q_I_04.czi	\\hih-fileserver.neurologie.uni-tuebingen.de\HIH\Public\Jorge\Immunofluorescence\Exp. 267\Apotome\72h	21	0.7951054177322048	2.23606797749979	1.283686539487531	14.48528137423857	0.9545454545454546	185
17	186	K136Q_I_04.czi	\\hih-fileserver.neurologie.uni-tuebingen.de\HIH\Public\Jorge\Immunofluorescence\Exp. 267\Apotome\72h	6	0.5456645211561616	1.0	1.0	6.414213562373095	0.8571428571428571	186
17	187	K136Q_I_04.czi	\\hih-fileserver.neurologie.uni-tuebingen.de\HIH\Public\Jorge\Immunofluorescence\Exp. 267\Apotome\72h	33	0.9549052999650604	2.8284271247461903	1.4428567145069857	19.899494936611664	0.9166666666666666	187
17	188	K136Q_I_04.czi	\\hih-fileserver.neurologie.uni-tuebingen.de\HIH\Public\Jorge\Immunofluorescence\Exp. 267\Apotome\72h	2	0.0	1.0	1.0	0.0	1.0	188
17	189	K136Q_I_04.czi	\\hih-fileserver.neurologie.uni-tuebingen.de\HIH\Public\Jorge\Immunofluorescence\Exp. 267\Apotome\72h	34	0.8512580653608952	3.0	1.5128272351134477	19.071067811865476	0.9444444444444444	189
17	190	K136Q_I_04.czi	\\hih-fileserver.neurologie.uni-tuebingen.de\HIH\Public\Jorge\Immunofluorescence\Exp. 267\Apotome\72h	59	1.0681991491134575	3.605551275463989	1.6632992798757766	28.14213562373095	0.921875	190
17	191	K136Q_I_04.czi	\\hih-fileserver.neurologie.uni-tuebingen.de\HIH\Public\Jorge\Immunofluorescence\Exp. 267\Apotome\72h	74	1.127821110684924	3.605551275463989	1.8297224129991654	32.384776310850235	0.891566265060241	191
17	192	K136Q_I_04.czi	\\hih-fileserver.neurologie.uni-tuebingen.de\HIH\Public\Jorge\Immunofluorescence\Exp. 267\Apotome\72h	63	0.9591641658717506	4.123105625617661	1.837843266578854	27.556349186104043	0.9402985074626866	192
17	193	K136Q_I_04.czi	\\hih-fileserver.neurologie.uni-tuebingen.de\HIH\Public\Jorge\Immunofluorescence\Exp. 267\Apotome\72h	5	0.4665421607968328	1.0	1.0	5.414213562373095	0.7142857142857143	193
17	194	K136Q_I_04.czi	\\hih-fileserver.neurologie.uni-tuebingen.de\HIH\Public\Jorge\Immunofluorescence\Exp. 267\Apotome\72h	12	0.618415324902826	1.4142135623730951	1.1035533905932737	9.65685424949238	0.9230769230769231	194
17	195	K136Q_I_04.czi	\\hih-fileserver.neurologie.uni-tuebingen.de\HIH\Public\Jorge\Immunofluorescence\Exp. 267\Apotome\72h	25	0.8650532769653659	2.23606797749979	1.3417281506746022	16.485281374238568	1.0	195
17	196	K136Q_I_04.czi	\\hih-fileserver.neurologie.uni-tuebingen.de\HIH\Public\Jorge\Immunofluorescence\Exp. 267\Apotome\72h	23	1.0371522229313344	2.23606797749979	1.2487543196407984	17.31370849898476	0.8518518518518519	196
17	197	K136Q_I_04.czi	\\hih-fileserver.neurologie.uni-tuebingen.de\HIH\Public\Jorge\Immunofluorescence\Exp. 267\Apotome\72h	24	0.9010971635055895	2.23606797749979	1.328871759458007	16.485281374238568	0.8888888888888888	197
17	198	K136Q_I_04.czi	\\hih-fileserver.neurologie.uni-tuebingen.de\HIH\Public\Jorge\Immunofluorescence\Exp. 267\Apotome\72h	10	0.6798017462064896	1.4142135623730951	1.082842712474619	9.242640687119284	0.9090909090909091	198
17	199	K136Q_I_04.czi	\\hih-fileserver.neurologie.uni-tuebingen.de\HIH\Public\Jorge\Immunofluorescence\Exp. 267\Apotome\72h	73	1.045599746669002	4.123105625617661	1.8891307299909623	30.970562748477143	0.9358974358974359	199
17	200	K136Q_I_04.czi	\\hih-fileserver.neurologie.uni-tuebingen.de\HIH\Public\Jorge\Immunofluorescence\Exp. 267\Apotome\72h	41	1.1086225946428712	2.8284271247461903	1.4310291212526103	23.899494936611664	0.8913043478260869	200
17	201	K136Q_I_04.czi	\\hih-fileserver.neurologie.uni-tuebingen.de\HIH\Public\Jorge\Immunofluorescence\Exp. 267\Apotome\72h	33	1.3576743415876231	2.23606797749979	1.2839888148973104	23.727922061357855	0.8048780487804879	201
17	202	K136Q_I_04.czi	\\hih-fileserver.neurologie.uni-tuebingen.de\HIH\Public\Jorge\Immunofluorescence\Exp. 267\Apotome\72h	13	0.7177571704566658	2.0	1.1406482403650917	10.82842712474619	0.9285714285714286	202
17	203	K136Q_I_04.czi	\\hih-fileserver.neurologie.uni-tuebingen.de\HIH\Public\Jorge\Immunofluorescence\Exp. 267\Apotome\72h	32	0.9510770980182082	2.23606797749979	1.3924544840228026	19.556349186104043	0.9696969696969697	203
17	204	K136Q_I_04.czi	\\hih-fileserver.neurologie.uni-tuebingen.de\HIH\Public\Jorge\Immunofluorescence\Exp. 267\Apotome\72h	89	1.05714007346587	4.47213595499958	2.019369072597346	34.384776310850235	0.9270833333333334	204
17	205	K136Q_I_04.czi	\\hih-fileserver.neurologie.uni-tuebingen.de\HIH\Public\Jorge\Immunofluorescence\Exp. 267\Apotome\72h	82	1.0549430206894708	4.242640687119285	1.9472770430711979	32.970562748477136	0.9213483146067416	205
17	206	K136Q_I_04.czi	\\hih-fileserver.neurologie.uni-tuebingen.de\HIH\Public\Jorge\Immunofluorescence\Exp. 267\Apotome\72h	6	0.3887851339973607	1.0	1.0	5.414213562373095	0.75	206
17	207	K136Q_I_04.czi	\\hih-fileserver.neurologie.uni-tuebingen.de\HIH\Public\Jorge\Immunofluorescence\Exp. 267\Apotome\72h	35	0.9224293722057212	2.8284271247461903	1.4732890342385483	20.14213562373095	0.9459459459459459	207
17	208	K136Q_I_04.czi	\\hih-fileserver.neurologie.uni-tuebingen.de\HIH\Public\Jorge\Immunofluorescence\Exp. 267\Apotome\72h	16	0.8184967817342425	2.0	1.176776695296637	12.82842712474619	0.8888888888888888	208
17	209	K136Q_I_04.czi	\\hih-fileserver.neurologie.uni-tuebingen.de\HIH\Public\Jorge\Immunofluorescence\Exp. 267\Apotome\72h	64	1.0384621398720901	4.0	1.8034598824502894	28.899494936611667	0.8888888888888888	209
17	210	K136Q_I_04.czi	\\hih-fileserver.neurologie.uni-tuebingen.de\HIH\Public\Jorge\Immunofluorescence\Exp. 267\Apotome\72h	63	1.1034462017329152	3.1622776601683795	1.6969660546778433	29.556349186104043	0.9264705882352942	210
17	211	K136Q_I_04.czi	\\hih-fileserver.neurologie.uni-tuebingen.de\HIH\Public\Jorge\Immunofluorescence\Exp. 267\Apotome\72h	7	0.6249169132830957	1.0	1.0	7.414213562373095	0.7777777777777778	211
17	212	K136Q_I_04.czi	\\hih-fileserver.neurologie.uni-tuebingen.de\HIH\Public\Jorge\Immunofluorescence\Exp. 267\Apotome\72h	43	1.2087021851868494	2.8284271247461903	1.4468697148423737	25.556349186104047	0.9148936170212766	212
17	213	K136Q_I_04.czi	\\hih-fileserver.neurologie.uni-tuebingen.de\HIH\Public\Jorge\Immunofluorescence\Exp. 267\Apotome\72h	53	1.1061201372747291	3.1622776601683795	1.6217767286968288	27.14213562373095	0.8833333333333333	213
17	214	K136Q_I_04.czi	\\hih-fileserver.neurologie.uni-tuebingen.de\HIH\Public\Jorge\Immunofluorescence\Exp. 267\Apotome\72h	10	0.6798017462064896	1.4142135623730951	1.082842712474619	9.242640687119284	0.8333333333333334	214
17	215	K136Q_I_04.czi	\\hih-fileserver.neurologie.uni-tuebingen.de\HIH\Public\Jorge\Immunofluorescence\Exp. 267\Apotome\72h	6	0.5456645211561616	1.0	1.0	6.414213562373095	0.8571428571428571	215
17	216	K136Q_I_04.czi	\\hih-fileserver.neurologie.uni-tuebingen.de\HIH\Public\Jorge\Immunofluorescence\Exp. 267\Apotome\72h	52	1.1416898305898326	3.0	1.5719858035235095	27.31370849898476	0.9122807017543859	216
17	217	K136Q_I_04.czi	\\hih-fileserver.neurologie.uni-tuebingen.de\HIH\Public\Jorge\Immunofluorescence\Exp. 267\Apotome\72h	30	0.964759140742348	2.23606797749979	1.3514401255621682	19.071067811865476	0.8823529411764706	217
17	218	K136Q_I_04.czi	\\hih-fileserver.neurologie.uni-tuebingen.de\HIH\Public\Jorge\Immunofluorescence\Exp. 267\Apotome\72h	94	1.5532814946064075	4.0	1.7661359908059202	42.834523779156065	0.7704918032786885	218
17	219	K136Q_I_04.czi	\\hih-fileserver.neurologie.uni-tuebingen.de\HIH\Public\Jorge\Immunofluorescence\Exp. 267\Apotome\72h	5	0.43153209248335733	1.0	1.0	5.207106781186548	1.0	219
17	220	K136Q_I_04.czi	\\hih-fileserver.neurologie.uni-tuebingen.de\HIH\Public\Jorge\Immunofluorescence\Exp. 267\Apotome\72h	196	2.696636248339857	4.47213595499958	1.9236948223895796	81.49747468305833	0.14244186046511628	220
17	221	K136Q_I_04.czi	\\hih-fileserver.neurologie.uni-tuebingen.de\HIH\Public\Jorge\Immunofluorescence\Exp. 267\Apotome\72h	16	0.7454531602318965	2.0	1.2026650429449552	12.242640687119284	0.9411764705882353	221
17	222	K136Q_I_04.czi	\\hih-fileserver.neurologie.uni-tuebingen.de\HIH\Public\Jorge\Immunofluorescence\Exp. 267\Apotome\72h	1	0.0	1.0	1.0	0.0	1.0	222
17	223	K136Q_I_04.czi	\\hih-fileserver.neurologie.uni-tuebingen.de\HIH\Public\Jorge\Immunofluorescence\Exp. 267\Apotome\72h	13	0.8267186388683254	2.0	1.1087856586440843	11.621320343559642	0.8666666666666667	223
17	224	K136Q_I_04.czi	\\hih-fileserver.neurologie.uni-tuebingen.de\HIH\Public\Jorge\Immunofluorescence\Exp. 267\Apotome\72h	4	0.2046241954335606	1.0	1.0	3.2071067811865475	0.8	224
17	225	K136Q_I_04.czi	\\hih-fileserver.neurologie.uni-tuebingen.de\HIH\Public\Jorge\Immunofluorescence\Exp. 267\Apotome\72h	3	0.309207662451413	1.0	1.0	3.414213562373095	1.0	225
17	226	K136Q_I_04.czi	\\hih-fileserver.neurologie.uni-tuebingen.de\HIH\Public\Jorge\Immunofluorescence\Exp. 267\Apotome\72h	2	0.0	1.0	1.0	0.0	1.0	226
17	227	K136Q_I_04.czi	\\hih-fileserver.neurologie.uni-tuebingen.de\HIH\Public\Jorge\Immunofluorescence\Exp. 267\Apotome\72h	6	0.5456645211561616	1.0	1.0	6.414213562373095	1.0	227
17	228	K136Q_I_04.czi	\\hih-fileserver.neurologie.uni-tuebingen.de\HIH\Public\Jorge\Immunofluorescence\Exp. 267\Apotome\72h	24	0.8128078919015064	2.23606797749979	1.3387079251871647	15.65685424949238	0.96	228
17	229	K136Q_I_04.czi	\\hih-fileserver.neurologie.uni-tuebingen.de\HIH\Public\Jorge\Immunofluorescence\Exp. 267\Apotome\72h	8	0.5831777009960409	1.4142135623730951	1.1035533905932737	7.65685424949238	1.0	229
17	230	K136Q_I_04.czi	\\hih-fileserver.neurologie.uni-tuebingen.de\HIH\Public\Jorge\Immunofluorescence\Exp. 267\Apotome\72h	72	0.9121495901091934	4.47213595499958	1.9649157918057618	28.72792206135785	0.96	230
17	231	K136Q_I_04.czi	\\hih-fileserver.neurologie.uni-tuebingen.de\HIH\Public\Jorge\Immunofluorescence\Exp. 267\Apotome\72h	52	0.9357547467173432	3.605551275463989	1.7340738823361421	24.727922061357855	0.9285714285714286	231
17	232	K136Q_I_04.czi	\\hih-fileserver.neurologie.uni-tuebingen.de\HIH\Public\Jorge\Immunofluorescence\Exp. 267\Apotome\72h	29	0.9376575809744683	2.23606797749979	1.3514994933357911	18.485281374238568	0.9354838709677419	232
17	233	K136Q_I_04.czi	\\hih-fileserver.neurologie.uni-tuebingen.de\HIH\Public\Jorge\Immunofluorescence\Exp. 267\Apotome\72h	9	0.7553352735627662	1.4142135623730951	1.0460237291525663	9.242640687119284	0.9	233
17	234	K136Q_I_04.czi	\\hih-fileserver.neurologie.uni-tuebingen.de\HIH\Public\Jorge\Immunofluorescence\Exp. 267\Apotome\72h	4	0.3183098861837907	1.0	1.0	4.0	1.0	234
17	235	K136Q_I_04.czi	\\hih-fileserver.neurologie.uni-tuebingen.de\HIH\Public\Jorge\Immunofluorescence\Exp. 267\Apotome\72h	1	0.0	1.0	1.0	0.0	1.0	235
17	236	K136Q_I_04.czi	\\hih-fileserver.neurologie.uni-tuebingen.de\HIH\Public\Jorge\Immunofluorescence\Exp. 267\Apotome\72h	21	0.7686911435047676	2.23606797749979	1.3085099364104322	14.242640687119286	0.9545454545454546	236
17	237	K136Q_I_04.czi	\\hih-fileserver.neurologie.uni-tuebingen.de\HIH\Public\Jorge\Immunofluorescence\Exp. 267\Apotome\72h	9	0.6007314423370597	1.4142135623730951	1.0920474583051323	8.242640687119284	1.0	237
17	238	K136Q_I_04.czi	\\hih-fileserver.neurologie.uni-tuebingen.de\HIH\Public\Jorge\Immunofluorescence\Exp. 267\Apotome\72h	64	1.2247522254911438	3.605551275463989	1.7116167620795413	31.384776310850235	0.8533333333333334	238
17	239	K136Q_I_04.czi	\\hih-fileserver.neurologie.uni-tuebingen.de\HIH\Public\Jorge\Immunofluorescence\Exp. 267\Apotome\72h	1	0.0	1.0	1.0	0.0	1.0	239
17	240	K136Q_I_04.czi	\\hih-fileserver.neurologie.uni-tuebingen.de\HIH\Public\Jorge\Immunofluorescence\Exp. 267\Apotome\72h	37	0.9025520958041242	3.1622776601683795	1.5202347349702294	20.485281374238568	0.9024390243902439	240
17	241	K136Q_I_04.czi	\\hih-fileserver.neurologie.uni-tuebingen.de\HIH\Public\Jorge\Immunofluorescence\Exp. 267\Apotome\72h	11	0.5906158404890287	1.4142135623730951	1.0753115567951081	9.035533905932738	0.9166666666666666	241
17	242	K136Q_I_04.czi	\\hih-fileserver.neurologie.uni-tuebingen.de\HIH\Public\Jorge\Immunofluorescence\Exp. 267\Apotome\72h	2	0.0	1.0	1.0	0.0	1.0	242
17	243	K136Q_I_04.czi	\\hih-fileserver.neurologie.uni-tuebingen.de\HIH\Public\Jorge\Immunofluorescence\Exp. 267\Apotome\72h	4	0.2046241954335606	1.0	1.0	3.2071067811865475	0.8	243
17	244	K136Q_I_04.czi	\\hih-fileserver.neurologie.uni-tuebingen.de\HIH\Public\Jorge\Immunofluorescence\Exp. 267\Apotome\72h	26	0.8074768167637489	2.8284271247461903	1.3964282995909716	16.242640687119284	1.0	244
17	245	K136Q_I_04.czi	\\hih-fileserver.neurologie.uni-tuebingen.de\HIH\Public\Jorge\Immunofluorescence\Exp. 267\Apotome\72h	10	0.6202357696493015	2.0	1.1414213562373097	8.82842712474619	1.0	245
17	246	K136Q_I_04.czi	\\hih-fileserver.neurologie.uni-tuebingen.de\HIH\Public\Jorge\Immunofluorescence\Exp. 267\Apotome\72h	76	1.29833754232803	4.0	1.7875994535615234	35.21320343559643	0.8636363636363636	246
17	247	K136Q_I_04.czi	\\hih-fileserver.neurologie.uni-tuebingen.de\HIH\Public\Jorge\Immunofluorescence\Exp. 267\Apotome\72h	52	1.0458488403176764	3.605551275463989	1.6827268366109505	26.14213562373095	0.9122807017543859	247
17	248	K136Q_I_04.czi	\\hih-fileserver.neurologie.uni-tuebingen.de\HIH\Public\Jorge\Immunofluorescence\Exp. 267\Apotome\72h	130	1.476503142591676	4.123105625617661	1.9885997847564112	49.11269837220809	0.8552631578947368	248
17	249	K136Q_I_04.czi	\\hih-fileserver.neurologie.uni-tuebingen.de\HIH\Public\Jorge\Immunofluorescence\Exp. 267\Apotome\72h	34	1.0055941841238847	2.8284271247461903	1.404020266870676	20.727922061357855	0.918918918918919	249
17	250	K136Q_I_04.czi	\\hih-fileserver.neurologie.uni-tuebingen.de\HIH\Public\Jorge\Immunofluorescence\Exp. 267\Apotome\72h	11	0.6696791850552892	1.4142135623730951	1.0376557783975542	9.621320343559642	0.9166666666666666	250
17	251	K136Q_I_04.czi	\\hih-fileserver.neurologie.uni-tuebingen.de\HIH\Public\Jorge\Immunofluorescence\Exp. 267\Apotome\72h	8	0.6758228726291922	1.4142135623730951	1.051776695296637	8.242640687119284	1.0	251
17	252	K136Q_I_04.czi	\\hih-fileserver.neurologie.uni-tuebingen.de\HIH\Public\Jorge\Immunofluorescence\Exp. 267\Apotome\72h	12	0.6631455962162306	2.0	1.1666666666666667	10.0	1.0	252
17	253	K136Q_I_04.czi	\\hih-fileserver.neurologie.uni-tuebingen.de\HIH\Public\Jorge\Immunofluorescence\Exp. 267\Apotome\72h	20	1.0813165962067075	2.0	1.182842712474619	16.485281374238568	0.9090909090909091	253
17	254	K136Q_I_04.czi	\\hih-fileserver.neurologie.uni-tuebingen.de\HIH\Public\Jorge\Immunofluorescence\Exp. 267\Apotome\72h	35	1.032856852446234	3.0	1.474505681974601	21.31370849898476	0.8974358974358975	254
17	255	K136Q_I_04.czi	\\hih-fileserver.neurologie.uni-tuebingen.de\HIH\Public\Jorge\Immunofluorescence\Exp. 267\Apotome\72h	39	0.9785741218825271	3.0	1.504415230034795	21.899494936611664	0.9285714285714286	255
17	256	K136Q_I_04.czi	\\hih-fileserver.neurologie.uni-tuebingen.de\HIH\Public\Jorge\Immunofluorescence\Exp. 267\Apotome\72h	28	0.9968074869363776	2.23606797749979	1.3137801590708693	18.727922061357855	0.9032258064516129	256
17	257	K136Q_I_04.czi	\\hih-fileserver.neurologie.uni-tuebingen.de\HIH\Public\Jorge\Immunofluorescence\Exp. 267\Apotome\72h	6	0.5456645211561616	1.0	1.0	6.414213562373095	0.8571428571428571	257
17	258	K136Q_I_04.czi	\\hih-fileserver.neurologie.uni-tuebingen.de\HIH\Public\Jorge\Immunofluorescence\Exp. 267\Apotome\72h	4	0.3183098861837907	1.0	1.0	4.0	1.0	258
17	259	K136Q_I_04.czi	\\hih-fileserver.neurologie.uni-tuebingen.de\HIH\Public\Jorge\Immunofluorescence\Exp. 267\Apotome\72h	18	0.8245537665371013	2.0	1.2031585694162432	13.65685424949238	0.9	259
17	260	K136Q_I_04.czi	\\hih-fileserver.neurologie.uni-tuebingen.de\HIH\Public\Jorge\Immunofluorescence\Exp. 267\Apotome\72h	6	0.5109957862326503	1.0	1.0	6.207106781186548	0.8571428571428571	260
17	261	K136Q_I_04.czi	\\hih-fileserver.neurologie.uni-tuebingen.de\HIH\Public\Jorge\Immunofluorescence\Exp. 267\Apotome\72h	78	1.0699841306498	4.242640687119285	1.9368640212708736	32.384776310850235	0.9285714285714286	261
17	262	K136Q_I_04.czi	\\hih-fileserver.neurologie.uni-tuebingen.de\HIH\Public\Jorge\Immunofluorescence\Exp. 267\Apotome\72h	13	0.6422005297067807	2.0	1.1725108220860991	10.242640687119284	1.0	262
17	263	K136Q_I_04.czi	\\hih-fileserver.neurologie.uni-tuebingen.de\HIH\Public\Jorge\Immunofluorescence\Exp. 267\Apotome\72h	29	1.0866163758223104	2.8284271247461903	1.3413618943659193	19.899494936611667	0.8787878787878788	263
17	264	K136Q_I_04.czi	\\hih-fileserver.neurologie.uni-tuebingen.de\HIH\Public\Jorge\Immunofluorescence\Exp. 267\Apotome\72h	13	0.7502842079090828	2.0	1.172510822086099	11.071067811865476	1.0	264
17	265	K136Q_I_04.czi	\\hih-fileserver.neurologie.uni-tuebingen.de\HIH\Public\Jorge\Immunofluorescence\Exp. 267\Apotome\72h	39	1.0127091531909649	2.8284271247461903	1.4939629004770107	22.27817459305202	0.9069767441860465	265
17	266	K136Q_I_04.czi	\\hih-fileserver.neurologie.uni-tuebingen.de\HIH\Public\Jorge\Immunofluorescence\Exp. 267\Apotome\72h	3	0.309207662451413	1.0	1.0	3.414213562373095	1.0	266
17	267	K136Q_I_04.czi	\\hih-fileserver.neurologie.uni-tuebingen.de\HIH\Public\Jorge\Immunofluorescence\Exp. 267\Apotome\72h	34	1.2948395654832436	2.23606797749979	1.234235001142872	23.520815280171306	0.8292682926829268	267
17	268	K136Q_I_04.czi	\\hih-fileserver.neurologie.uni-tuebingen.de\HIH\Public\Jorge\Immunofluorescence\Exp. 267\Apotome\72h	16	0.716197243913529	2.0	1.25	12.0	1.0	268
17	269	K136Q_I_04.czi	\\hih-fileserver.neurologie.uni-tuebingen.de\HIH\Public\Jorge\Immunofluorescence\Exp. 267\Apotome\72h	4	0.3183098861837907	1.0	1.0	4.0	1.0	269
17	270	K136Q_I_04.czi	\\hih-fileserver.neurologie.uni-tuebingen.de\HIH\Public\Jorge\Immunofluorescence\Exp. 267\Apotome\72h	5	0.43153209248335733	1.0	1.0	5.207106781186548	1.0	270
17	271	K136Q_I_04.czi	\\hih-fileserver.neurologie.uni-tuebingen.de\HIH\Public\Jorge\Immunofluorescence\Exp. 267\Apotome\72h	48	1.0827957075632193	3.0	1.5742732541322748	25.556349186104047	0.9411764705882353	271
17	272	K136Q_I_04.czi	\\hih-fileserver.neurologie.uni-tuebingen.de\HIH\Public\Jorge\Immunofluorescence\Exp. 267\Apotome\72h	27	0.8589101734761474	2.8284271247461903	1.405830271453265	17.071067811865476	0.9310344827586207	272
17	273	K136Q_I_04.czi	\\hih-fileserver.neurologie.uni-tuebingen.de\HIH\Public\Jorge\Immunofluorescence\Exp. 267\Apotome\72h	19	0.8788007248619109	2.23606797749979	1.257522222473272	14.485281374238571	0.8636363636363636	273
17	274	K136Q_I_04.czi	\\hih-fileserver.neurologie.uni-tuebingen.de\HIH\Public\Jorge\Immunofluorescence\Exp. 267\Apotome\72h	4	0.42487609137905596	1.0	1.0	4.621320343559642	1.0	274
17	275	K136Q_I_04.czi	\\hih-fileserver.neurologie.uni-tuebingen.de\HIH\Public\Jorge\Immunofluorescence\Exp. 267\Apotome\72h	6	0.5168631413744181	1.4142135623730951	1.0690355937288492	6.242640687119286	1.0	275
17	276	K136Q_I_04.czi	\\hih-fileserver.neurologie.uni-tuebingen.de\HIH\Public\Jorge\Immunofluorescence\Exp. 267\Apotome\72h	42	0.9086759703194898	3.0	1.6016934721005458	21.899494936611667	0.9545454545454546	276
17	277	K136Q_I_04.czi	\\hih-fileserver.neurologie.uni-tuebingen.de\HIH\Public\Jorge\Immunofluorescence\Exp. 267\Apotome\72h	2	0.0	1.0	1.0	0.0	1.0	277
17	278	K136Q_I_04.czi	\\hih-fileserver.neurologie.uni-tuebingen.de\HIH\Public\Jorge\Immunofluorescence\Exp. 267\Apotome\72h	11	0.6746348998939921	1.4142135623730951	1.112967335192662	9.65685424949238	0.9166666666666666	278
17	279	K136Q_I_04.czi	\\hih-fileserver.neurologie.uni-tuebingen.de\HIH\Public\Jorge\Immunofluorescence\Exp. 267\Apotome\72h	2	0.0	1.0	1.0	0.0	1.0	279
17	280	K136Q_I_04.czi	\\hih-fileserver.neurologie.uni-tuebingen.de\HIH\Public\Jorge\Immunofluorescence\Exp. 267\Apotome\72h	64	0.9847460905889687	4.123105625617661	1.8497360056298793	28.14213562373095	0.9142857142857143	280
17	281	K136Q_I_04.czi	\\hih-fileserver.neurologie.uni-tuebingen.de\HIH\Public\Jorge\Immunofluorescence\Exp. 267\Apotome\72h	11	0.6988202713335353	2.0	1.128564869306645	9.82842712474619	0.8461538461538461	281
17	282	K136Q_I_04.czi	\\hih-fileserver.neurologie.uni-tuebingen.de\HIH\Public\Jorge\Immunofluorescence\Exp. 267\Apotome\72h	6	0.477464829275686	1.0	1.0	6.0	1.0	282
17	283	K136Q_I_04.czi	\\hih-fileserver.neurologie.uni-tuebingen.de\HIH\Public\Jorge\Immunofluorescence\Exp. 267\Apotome\72h	18	0.7997346096382728	2.0	1.2357022603955157	13.449747468305832	0.9473684210526315	283
17	284	K136Q_I_04.czi	\\hih-fileserver.neurologie.uni-tuebingen.de\HIH\Public\Jorge\Immunofluorescence\Exp. 267\Apotome\72h	4	0.42487609137905596	1.0	1.0	4.621320343559642	1.0	284
17	285	K136Q_I_04.czi	\\hih-fileserver.neurologie.uni-tuebingen.de\HIH\Public\Jorge\Immunofluorescence\Exp. 267\Apotome\72h	27	0.9808481566845337	2.23606797749979	1.3357220408239254	18.242640687119284	0.9	285
17	286	K136Q_I_04.czi	\\hih-fileserver.neurologie.uni-tuebingen.de\HIH\Public\Jorge\Immunofluorescence\Exp. 267\Apotome\72h	3	0.309207662451413	1.0	1.0	3.414213562373095	1.0	286
17	287	K136Q_I_04.czi	\\hih-fileserver.neurologie.uni-tuebingen.de\HIH\Public\Jorge\Immunofluorescence\Exp. 267\Apotome\72h	25	0.8397758894342989	2.8284271247461903	1.362842712474619	16.242640687119284	0.9615384615384616	287
17	288	K136Q_I_04.czi	\\hih-fileserver.neurologie.uni-tuebingen.de\HIH\Public\Jorge\Immunofluorescence\Exp. 267\Apotome\72h	41	0.9308387988638677	2.8284271247461903	1.5404262279413556	21.899494936611667	0.9761904761904762	288
17	289	K136Q_I_04.czi	\\hih-fileserver.neurologie.uni-tuebingen.de\HIH\Public\Jorge\Immunofluorescence\Exp. 267\Apotome\72h	4	0.3183098861837907	1.0	1.0	4.0	1.0	289
17	290	K136Q_I_04.czi	\\hih-fileserver.neurologie.uni-tuebingen.de\HIH\Public\Jorge\Immunofluorescence\Exp. 267\Apotome\72h	24	0.970300784370839	2.23606797749979	1.3143001569527106	17.106601717798213	0.9230769230769231	290
17	291	K136Q_I_04.czi	\\hih-fileserver.neurologie.uni-tuebingen.de\HIH\Public\Jorge\Immunofluorescence\Exp. 267\Apotome\72h	15	0.7208777308044718	2.0	1.1771236166328256	11.65685424949238	1.0	291
17	292	K136Q_I_04.czi	\\hih-fileserver.neurologie.uni-tuebingen.de\HIH\Public\Jorge\Immunofluorescence\Exp. 267\Apotome\72h	2	0.0	1.0	1.0	0.0	1.0	292
17	293	K136Q_I_04.czi	\\hih-fileserver.neurologie.uni-tuebingen.de\HIH\Public\Jorge\Immunofluorescence\Exp. 267\Apotome\72h	26	0.9174808125931033	2.23606797749979	1.35359558872069	17.31370849898476	0.9285714285714286	293
17	294	K136Q_I_04.czi	\\hih-fileserver.neurologie.uni-tuebingen.de\HIH\Public\Jorge\Immunofluorescence\Exp. 267\Apotome\72h	1	0.0	1.0	1.0	0.0	1.0	294
17	295	K136Q_I_04.czi	\\hih-fileserver.neurologie.uni-tuebingen.de\HIH\Public\Jorge\Immunofluorescence\Exp. 267\Apotome\72h	8	0.5468022991227088	1.4142135623730951	1.051776695296637	7.414213562373095	1.0	295
17	296	K136Q_I_04.czi	\\hih-fileserver.neurologie.uni-tuebingen.de\HIH\Public\Jorge\Immunofluorescence\Exp. 267\Apotome\72h	76	1.496018388747319	3.1622776601683795	1.6752171354928649	37.798989873223334	0.8444444444444444	296
17	297	K136Q_I_04.czi	\\hih-fileserver.neurologie.uni-tuebingen.de\HIH\Public\Jorge\Immunofluorescence\Exp. 267\Apotome\72h	16	0.7454531602318965	2.0	1.239276695296637	12.242640687119284	0.9411764705882353	297
17	298	K136Q_I_04.czi	\\hih-fileserver.neurologie.uni-tuebingen.de\HIH\Public\Jorge\Immunofluorescence\Exp. 267\Apotome\72h	25	1.0198391526657204	2.0	1.2594112549695426	17.899494936611667	0.8620689655172413	298
17	299	K136Q_I_04.czi	\\hih-fileserver.neurologie.uni-tuebingen.de\HIH\Public\Jorge\Immunofluorescence\Exp. 267\Apotome\72h	20	0.7420983898833913	2.23606797749979	1.2946461113496086	13.65685424949238	1.0	299
17	300	K136Q_I_04.czi	\\hih-fileserver.neurologie.uni-tuebingen.de\HIH\Public\Jorge\Immunofluorescence\Exp. 267\Apotome\72h	27	0.8835000417563218	2.8284271247461903	1.386523184957675	17.31370849898476	0.9310344827586207	300
17	301	K136Q_I_04.czi	\\hih-fileserver.neurologie.uni-tuebingen.de\HIH\Public\Jorge\Immunofluorescence\Exp. 267\Apotome\72h	6	0.477464829275686	1.0	1.0	6.0	1.0	301
17	302	K136Q_I_04.czi	\\hih-fileserver.neurologie.uni-tuebingen.de\HIH\Public\Jorge\Immunofluorescence\Exp. 267\Apotome\72h	16	0.8497521827581119	2.0	1.166053390593274	13.071067811865474	0.8888888888888888	302
17	303	K136Q_I_04.czi	\\hih-fileserver.neurologie.uni-tuebingen.de\HIH\Public\Jorge\Immunofluorescence\Exp. 267\Apotome\72h	34	1.0632349951652407	2.8284271247461903	1.412409189161298	21.31370849898476	0.85	303
17	304	K136Q_I_04.czi	\\hih-fileserver.neurologie.uni-tuebingen.de\HIH\Public\Jorge\Immunofluorescence\Exp. 267\Apotome\72h	24	0.9010971635055895	2.23606797749979	1.3288717594580073	16.485281374238568	0.9230769230769231	304
17	305	K136Q_I_04.czi	\\hih-fileserver.neurologie.uni-tuebingen.de\HIH\Public\Jorge\Immunofluorescence\Exp. 267\Apotome\72h	35	0.9003392828241998	2.8284271247461903	1.4647015176743834	19.899494936611664	0.9459459459459459	305
17	306	K136Q_I_04.czi	\\hih-fileserver.neurologie.uni-tuebingen.de\HIH\Public\Jorge\Immunofluorescence\Exp. 267\Apotome\72h	48	0.9469484662574525	3.605551275463989	1.6690155225247227	23.899494936611667	0.96	306
17	307	K136Q_I_04.czi	\\hih-fileserver.neurologie.uni-tuebingen.de\HIH\Public\Jorge\Immunofluorescence\Exp. 267\Apotome\72h	68	1.2273347380982997	3.605551275463989	1.696782281072386	32.384776310850235	0.9315068493150684	307
17	308	K136Q_I_04.czi	\\hih-fileserver.neurologie.uni-tuebingen.de\HIH\Public\Jorge\Immunofluorescence\Exp. 267\Apotome\72h	4	0.42487609137905596	1.0	1.0	4.621320343559642	1.0	308
17	309	K136Q_I_04.czi	\\hih-fileserver.neurologie.uni-tuebingen.de\HIH\Public\Jorge\Immunofluorescence\Exp. 267\Apotome\72h	40	0.9244439076591424	3.1622776601683795	1.5846062027002485	21.556349186104043	0.9523809523809523	309
17	310	K136Q_I_04.czi	\\hih-fileserver.neurologie.uni-tuebingen.de\HIH\Public\Jorge\Immunofluorescence\Exp. 267\Apotome\72h	18	0.927622987354239	2.0	1.2031585694162432	14.48528137423857	0.8571428571428571	310
17	311	K136Q_I_04.czi	\\hih-fileserver.neurologie.uni-tuebingen.de\HIH\Public\Jorge\Immunofluorescence\Exp. 267\Apotome\72h	1	0.0	1.0	1.0	0.0	1.0	311
17	312	K136Q_I_04.czi	\\hih-fileserver.neurologie.uni-tuebingen.de\HIH\Public\Jorge\Immunofluorescence\Exp. 267\Apotome\72h	8	0.5468022991227088	1.4142135623730951	1.051776695296637	7.414213562373095	1.0	312
17	313	K136Q_I_04.czi	\\hih-fileserver.neurologie.uni-tuebingen.de\HIH\Public\Jorge\Immunofluorescence\Exp. 267\Apotome\72h	27	0.8835000417563218	2.8284271247461903	1.3994757205179384	17.31370849898476	0.9310344827586207	313
17	314	K136Q_I_04.czi	\\hih-fileserver.neurologie.uni-tuebingen.de\HIH\Public\Jorge\Immunofluorescence\Exp. 267\Apotome\72h	70	1.280092950639759	3.605551275463989	1.7438380145943388	33.55634918610404	0.8333333333333334	314
17	315	K136Q_I_04.czi	\\hih-fileserver.neurologie.uni-tuebingen.de\HIH\Public\Jorge\Immunofluorescence\Exp. 267\Apotome\72h	16	0.69586364939352	1.4142135623730951	1.051776695296637	11.82842712474619	0.8	315
17	316	K136Q_I_04.czi	\\hih-fileserver.neurologie.uni-tuebingen.de\HIH\Public\Jorge\Immunofluorescence\Exp. 267\Apotome\72h	44	1.105891973393224	3.0	1.4980644240562795	24.727922061357855	0.9565217391304348	316
17	317	K136Q_I_04.czi	\\hih-fileserver.neurologie.uni-tuebingen.de\HIH\Public\Jorge\Immunofluorescence\Exp. 267\Apotome\72h	18	0.8245537665371013	2.0	1.2357022603955157	13.65685424949238	0.9473684210526315	317
17	318	K136Q_I_04.czi	\\hih-fileserver.neurologie.uni-tuebingen.de\HIH\Public\Jorge\Immunofluorescence\Exp. 267\Apotome\72h	36	0.8039659506186233	3.0	1.572801230231945	19.071067811865476	1.0	318
17	319	K136Q_I_04.czi	\\hih-fileserver.neurologie.uni-tuebingen.de\HIH\Public\Jorge\Immunofluorescence\Exp. 267\Apotome\72h	15	0.6911795258719621	2.0	1.160947570824873	11.414213562373096	0.8333333333333334	319
17	320	K136Q_I_04.czi	\\hih-fileserver.neurologie.uni-tuebingen.de\HIH\Public\Jorge\Immunofluorescence\Exp. 267\Apotome\72h	13	0.6422005297067807	2.0	1.1725108220860991	10.242640687119284	1.0	320
17	321	K136Q_I_04.czi	\\hih-fileserver.neurologie.uni-tuebingen.de\HIH\Public\Jorge\Immunofluorescence\Exp. 267\Apotome\72h	20	0.9244439076591424	2.0	1.1621320343559642	15.242640687119284	0.8695652173913043	321
17	322	K136Q_I_04.czi	\\hih-fileserver.neurologie.uni-tuebingen.de\HIH\Public\Jorge\Immunofluorescence\Exp. 267\Apotome\72h	41	0.9018964952772124	3.605551275463989	1.6257548499524814	21.556349186104047	0.9761904761904762	322
17	323	K136Q_I_04.czi	\\hih-fileserver.neurologie.uni-tuebingen.de\HIH\Public\Jorge\Immunofluorescence\Exp. 267\Apotome\72h	16	0.7752947120616271	2.23606797749979	1.2433076391870106	12.485281374238571	1.0	323
17	324	K136Q_I_04.czi	\\hih-fileserver.neurologie.uni-tuebingen.de\HIH\Public\Jorge\Immunofluorescence\Exp. 267\Apotome\72h	52	1.0458488403176764	3.605551275463989	1.658494909339974	26.14213562373095	0.9454545454545454	324
17	325	K136Q_I_04.czi	\\hih-fileserver.neurologie.uni-tuebingen.de\HIH\Public\Jorge\Immunofluorescence\Exp. 267\Apotome\72h	87	1.3597613512512945	4.123105625617661	1.8512611890533535	38.55634918610404	0.8529411764705882	325
17	326	K136Q_I_04.czi	\\hih-fileserver.neurologie.uni-tuebingen.de\HIH\Public\Jorge\Immunofluorescence\Exp. 267\Apotome\72h	32	1.0089071258500075	2.8284271247461903	1.408950235429066	20.14213562373095	0.9142857142857143	326
17	327	K136Q_I_04.czi	\\hih-fileserver.neurologie.uni-tuebingen.de\HIH\Public\Jorge\Immunofluorescence\Exp. 267\Apotome\72h	22	0.8215906780822317	2.23606797749979	1.286687990425694	15.071067811865476	0.9565217391304348	327
17	328	K136Q_I_04.czi	\\hih-fileserver.neurologie.uni-tuebingen.de\HIH\Public\Jorge\Immunofluorescence\Exp. 267\Apotome\72h	7	0.5904919879238446	1.0	1.0	7.207106781186548	1.0	328
17	329	K136Q_I_04.czi	\\hih-fileserver.neurologie.uni-tuebingen.de\HIH\Public\Jorge\Immunofluorescence\Exp. 267\Apotome\72h	27	0.9442955117275191	2.8284271247461903	1.3624386834809015	17.899494936611667	0.9310344827586207	329
17	330	K136Q_I_04.czi	\\hih-fileserver.neurologie.uni-tuebingen.de\HIH\Public\Jorge\Immunofluorescence\Exp. 267\Apotome\72h	59	0.9811109905854388	3.605551275463989	1.757882129632957	26.970562748477143	0.9516129032258065	330
17	331	K136Q_I_04.czi	\\hih-fileserver.neurologie.uni-tuebingen.de\HIH\Public\Jorge\Immunofluorescence\Exp. 267\Apotome\72h	17	0.7016029743359026	2.0	1.249567099242311	12.242640687119284	1.0	331
17	332	K136Q_I_04.czi	\\hih-fileserver.neurologie.uni-tuebingen.de\HIH\Public\Jorge\Immunofluorescence\Exp. 267\Apotome\72h	8	0.49237304529448433	1.4142135623730951	1.051776695296637	7.035533905932738	0.8888888888888888	332
17	333	K136Q_I_04.czi	\\hih-fileserver.neurologie.uni-tuebingen.de\HIH\Public\Jorge\Immunofluorescence\Exp. 267\Apotome\72h	30	0.9303536544739524	2.8284271247461903	1.4145375331285739	18.727922061357855	0.9375	333
17	334	K136Q_I_04.czi	\\hih-fileserver.neurologie.uni-tuebingen.de\HIH\Public\Jorge\Immunofluorescence\Exp. 267\Apotome\72h	17	0.8730569292745779	2.0	1.1907435698305462	13.65685424949238	0.8947368421052632	334
17	335	K136Q_I_04.czi	\\hih-fileserver.neurologie.uni-tuebingen.de\HIH\Public\Jorge\Immunofluorescence\Exp. 267\Apotome\72h	47	1.0353031240276989	3.1622776601683795	1.6108835305066518	24.727922061357855	0.8867924528301887	335
17	336	K136Q_I_04.czi	\\hih-fileserver.neurologie.uni-tuebingen.de\HIH\Public\Jorge\Immunofluorescence\Exp. 267\Apotome\72h	49	1.1098804019697792	3.1622776601683795	1.5792703695512236	26.14213562373095	0.9245283018867925	336
17	337	K136Q_I_04.czi	\\hih-fileserver.neurologie.uni-tuebingen.de\HIH\Public\Jorge\Immunofluorescence\Exp. 267\Apotome\72h	12	0.6957172405156791	2.0	1.1523689270621826	10.242640687119284	1.0	337
17	338	K136Q_I_04.czi	\\hih-fileserver.neurologie.uni-tuebingen.de\HIH\Public\Jorge\Immunofluorescence\Exp. 267\Apotome\72h	56	0.9532014603511507	4.0	1.774272905025681	25.899494936611664	0.9655172413793104	338
17	339	K136Q_I_04.czi	\\hih-fileserver.neurologie.uni-tuebingen.de\HIH\Public\Jorge\Immunofluorescence\Exp. 267\Apotome\72h	18	0.9012867931666811	2.0	1.2357022603955157	14.278174593052023	0.9	339
17	340	K136Q_I_04.czi	\\hih-fileserver.neurologie.uni-tuebingen.de\HIH\Public\Jorge\Immunofluorescence\Exp. 267\Apotome\72h	7	0.43799638819941455	1.0	1.0	6.207106781186548	0.875	340
17	341	K136Q_I_04.czi	\\hih-fileserver.neurologie.uni-tuebingen.de\HIH\Public\Jorge\Immunofluorescence\Exp. 267\Apotome\72h	10	0.6202357696493015	2.0	1.1414213562373097	8.82842712474619	1.0	341
17	342	K136Q_I_04.czi	\\hih-fileserver.neurologie.uni-tuebingen.de\HIH\Public\Jorge\Immunofluorescence\Exp. 267\Apotome\72h	2	0.0	1.0	1.0	0.0	1.0	342
17	343	K136Q_I_04.czi	\\hih-fileserver.neurologie.uni-tuebingen.de\HIH\Public\Jorge\Immunofluorescence\Exp. 267\Apotome\72h	27	1.033726282748836	2.23606797749979	1.3317561973791907	18.727922061357855	0.9	343
17	344	K136Q_I_04.czi	\\hih-fileserver.neurologie.uni-tuebingen.de\HIH\Public\Jorge\Immunofluorescence\Exp. 267\Apotome\72h	12	0.6957172405156791	2.0	1.1523689270621826	10.242640687119284	1.0	344
17	345	K136Q_I_04.czi	\\hih-fileserver.neurologie.uni-tuebingen.de\HIH\Public\Jorge\Immunofluorescence\Exp. 267\Apotome\72h	62	1.0772395982178262	3.605551275463989	1.752172300345057	28.970562748477143	0.8985507246376812	345
17	346	K136Q_I_04.czi	\\hih-fileserver.neurologie.uni-tuebingen.de\HIH\Public\Jorge\Immunofluorescence\Exp. 267\Apotome\72h	42	1.0822268185799455	3.0	1.5200896868240672	23.899494936611664	0.875	346
17	347	K136Q_I_04.czi	\\hih-fileserver.neurologie.uni-tuebingen.de\HIH\Public\Jorge\Immunofluorescence\Exp. 267\Apotome\72h	47	1.0353031240276989	3.1622776601683795	1.5811314956626479	24.727922061357855	0.9215686274509803	347
17	348	K136Q_I_04.czi	\\hih-fileserver.neurologie.uni-tuebingen.de\HIH\Public\Jorge\Immunofluorescence\Exp. 267\Apotome\72h	14	0.6664888011383326	2.0	1.2020305089104422	10.82842712474619	1.0	348
17	349	K136Q_I_04.czi	\\hih-fileserver.neurologie.uni-tuebingen.de\HIH\Public\Jorge\Immunofluorescence\Exp. 267\Apotome\72h	73	1.045599746669002	4.123105625617661	1.8644445713979543	30.970562748477143	0.9125	349
17	350	K136Q_I_04.czi	\\hih-fileserver.neurologie.uni-tuebingen.de\HIH\Public\Jorge\Immunofluorescence\Exp. 267\Apotome\72h	32	0.9847460905889684	2.23606797749979	1.388423540132429	19.899494936611664	0.8888888888888888	350
17	351	K136Q_I_04.czi	\\hih-fileserver.neurologie.uni-tuebingen.de\HIH\Public\Jorge\Immunofluorescence\Exp. 267\Apotome\72h	7	0.43799638819941455	1.0	1.0	6.207106781186548	0.875	351
17	352	K136Q_I_04.czi	\\hih-fileserver.neurologie.uni-tuebingen.de\HIH\Public\Jorge\Immunofluorescence\Exp. 267\Apotome\72h	18	0.7275526948748822	2.0	1.2682459513747883	12.82842712474619	1.0	352
17	353	K136Q_I_04.czi	\\hih-fileserver.neurologie.uni-tuebingen.de\HIH\Public\Jorge\Immunofluorescence\Exp. 267\Apotome\72h	72	1.2937343791611187	3.1622776601683795	1.6892171956503195	34.21320343559643	0.8780487804878049	353
17	354	K136Q_I_04.czi	\\hih-fileserver.neurologie.uni-tuebingen.de\HIH\Public\Jorge\Immunofluorescence\Exp. 267\Apotome\72h	48	0.9010971635055898	3.605551275463989	1.6750836030384797	23.31370849898476	0.96	354
17	355	K136Q_I_04.czi	\\hih-fileserver.neurologie.uni-tuebingen.de\HIH\Public\Jorge\Immunofluorescence\Exp. 267\Apotome\72h	28	0.9105706720229648	2.8284271247461903	1.3976986755039804	17.899494936611667	0.9333333333333333	355
17	356	K136Q_I_04.czi	\\hih-fileserver.neurologie.uni-tuebingen.de\HIH\Public\Jorge\Immunofluorescence\Exp. 267\Apotome\72h	8	0.6366197723675814	1.0	1.0	8.0	0.8	356
17	357	K136Q_I_04.czi	\\hih-fileserver.neurologie.uni-tuebingen.de\HIH\Public\Jorge\Immunofluorescence\Exp. 267\Apotome\72h	23	1.008285855819825	2.0	1.2714191603095342	17.071067811865476	0.92	357
17	358	K136Q_I_04.czi	\\hih-fileserver.neurologie.uni-tuebingen.de\HIH\Public\Jorge\Immunofluorescence\Exp. 267\Apotome\72h	21	0.9579382146098379	2.23606797749979	1.2527207518745362	15.899494936611664	0.9130434782608695	358
17	359	K136Q_I_04.czi	\\hih-fileserver.neurologie.uni-tuebingen.de\HIH\Public\Jorge\Immunofluorescence\Exp. 267\Apotome\72h	53	0.9001698538649318	3.605551275463989	1.7492264366333063	24.48528137423857	0.9636363636363636	359
17	360	K136Q_I_04.czi	\\hih-fileserver.neurologie.uni-tuebingen.de\HIH\Public\Jorge\Immunofluorescence\Exp. 267\Apotome\72h	2	0.0	1.0	1.0	0.0	1.0	360
17	361	K136Q_I_04.czi	\\hih-fileserver.neurologie.uni-tuebingen.de\HIH\Public\Jorge\Immunofluorescence\Exp. 267\Apotome\72h	9	0.6007314423370597	1.4142135623730951	1.0920474583051323	8.242640687119284	1.0	361
17	362	K136Q_I_04.czi	\\hih-fileserver.neurologie.uni-tuebingen.de\HIH\Public\Jorge\Immunofluorescence\Exp. 267\Apotome\72h	13	0.9806145698708851	1.4142135623730951	1.0637251634420146	12.656854249492381	0.8666666666666667	362
17	363	K136Q_I_04.czi	\\hih-fileserver.neurologie.uni-tuebingen.de\HIH\Public\Jorge\Immunofluorescence\Exp. 267\Apotome\72h	35	0.9003392828241998	2.8284271247461903	1.488370864095703	19.899494936611664	0.9459459459459459	363
17	364	K136Q_I_04.czi	\\hih-fileserver.neurologie.uni-tuebingen.de\HIH\Public\Jorge\Immunofluorescence\Exp. 267\Apotome\72h	4	0.42487609137905596	1.0	1.0	4.621320343559642	1.0	364
17	365	K136Q_I_04.czi	\\hih-fileserver.neurologie.uni-tuebingen.de\HIH\Public\Jorge\Immunofluorescence\Exp. 267\Apotome\72h	46	0.9881201387034287	3.1622776601683795	1.5925056065982168	23.899494936611667	0.92	365
17	366	K136Q_I_04.czi	\\hih-fileserver.neurologie.uni-tuebingen.de\HIH\Public\Jorge\Immunofluorescence\Exp. 267\Apotome\72h	20	0.8630641849667144	2.23606797749979	1.2978708664619076	14.727922061357855	0.9523809523809523	366
17	367	K136Q_I_04.czi	\\hih-fileserver.neurologie.uni-tuebingen.de\HIH\Public\Jorge\Immunofluorescence\Exp. 267\Apotome\72h	1	0.0	1.0	1.0	0.0	1.0	367
17	368	K136Q_I_04.czi	\\hih-fileserver.neurologie.uni-tuebingen.de\HIH\Public\Jorge\Immunofluorescence\Exp. 267\Apotome\72h	32	0.8497521827581119	2.8284271247461903	1.5008901606594882	18.485281374238568	0.9411764705882353	368
17	369	K136Q_I_04.czi	\\hih-fileserver.neurologie.uni-tuebingen.de\HIH\Public\Jorge\Immunofluorescence\Exp. 267\Apotome\72h	43	1.0419361226137573	3.0	1.5344030176912158	23.727922061357855	0.9148936170212766	369
17	370	K136Q_I_04.czi	\\hih-fileserver.neurologie.uni-tuebingen.de\HIH\Public\Jorge\Immunofluorescence\Exp. 267\Apotome\72h	7	0.43799638819941455	1.0	1.0	6.207106781186548	0.875	370
17	371	K136Q_I_04.czi	\\hih-fileserver.neurologie.uni-tuebingen.de\HIH\Public\Jorge\Immunofluorescence\Exp. 267\Apotome\72h	26	0.8317819970820826	2.8284271247461903	1.3989088804465863	16.485281374238568	1.0	371
17	372	K136Q_I_04.czi	\\hih-fileserver.neurologie.uni-tuebingen.de\HIH\Public\Jorge\Immunofluorescence\Exp. 267\Apotome\72h	51	0.9998423065350198	3.1622776601683795	1.6314922063360127	25.31370849898476	0.9107142857142857	372
17	373	K136Q_I_04.czi	\\hih-fileserver.neurologie.uni-tuebingen.de\HIH\Public\Jorge\Immunofluorescence\Exp. 267\Apotome\72h	52	1.1303455250200867	3.1622776601683795	1.6072641041297673	27.17766952966369	0.8666666666666667	373
17	374	K136Q_I_04.czi	\\hih-fileserver.neurologie.uni-tuebingen.de\HIH\Public\Jorge\Immunofluorescence\Exp. 267\Apotome\72h	6	0.477464829275686	1.0	1.0	6.0	1.0	374
17	375	K136Q_I_04.czi	\\hih-fileserver.neurologie.uni-tuebingen.de\HIH\Public\Jorge\Immunofluorescence\Exp. 267\Apotome\72h	22	0.8215906780822317	2.23606797749979	1.286687990425694	15.071067811865476	0.9166666666666666	375
17	376	K136Q_I_04.czi	\\hih-fileserver.neurologie.uni-tuebingen.de\HIH\Public\Jorge\Immunofluorescence\Exp. 267\Apotome\72h	36	0.9276229873542389	3.0	1.5055571671210397	20.485281374238568	0.9473684210526315	376
17	377	K136Q_I_04.czi	\\hih-fileserver.neurologie.uni-tuebingen.de\HIH\Public\Jorge\Immunofluorescence\Exp. 267\Apotome\72h	8	0.6758228726291922	1.4142135623730951	1.051776695296637	8.242640687119284	1.0	377
17	378	K136Q_I_04.czi	\\hih-fileserver.neurologie.uni-tuebingen.de\HIH\Public\Jorge\Immunofluorescence\Exp. 267\Apotome\72h	28	1.1254241035302501	2.23606797749979	1.3176043652497202	19.899494936611667	0.875	378
17	379	K136Q_I_04.czi	\\hih-fileserver.neurologie.uni-tuebingen.de\HIH\Public\Jorge\Immunofluorescence\Exp. 267\Apotome\72h	199	1.3504519706673537	7.0	2.6616583283348065	58.11269837220809	0.8468085106382979	379
17	380	K136Q_I_04.czi	\\hih-fileserver.neurologie.uni-tuebingen.de\HIH\Public\Jorge\Immunofluorescence\Exp. 267\Apotome\72h	29	0.8791716833325173	2.8284271247461903	1.406408429447736	17.899494936611664	0.90625	380
17	381	K136Q_I_04.czi	\\hih-fileserver.neurologie.uni-tuebingen.de\HIH\Public\Jorge\Immunofluorescence\Exp. 267\Apotome\72h	8	0.5468022991227088	1.4142135623730951	1.051776695296637	7.414213562373095	1.0	381
17	382	K136Q_I_04.czi	\\hih-fileserver.neurologie.uni-tuebingen.de\HIH\Public\Jorge\Immunofluorescence\Exp. 267\Apotome\72h	50	1.2236431431716817	3.1622776601683795	1.5215422463728936	27.727922061357855	0.8620689655172413	382
17	383	K136Q_I_04.czi	\\hih-fileserver.neurologie.uni-tuebingen.de\HIH\Public\Jorge\Immunofluorescence\Exp. 267\Apotome\72h	16	0.9276229873542391	2.0	1.176776695296637	13.65685424949238	0.9411764705882353	383
17	384	K136Q_I_04.czi	\\hih-fileserver.neurologie.uni-tuebingen.de\HIH\Public\Jorge\Immunofluorescence\Exp. 267\Apotome\72h	53	1.0726169579697757	3.605551275463989	1.671909784597035	26.727922061357855	0.8833333333333333	384
17	385	K136Q_I_04.czi	\\hih-fileserver.neurologie.uni-tuebingen.de\HIH\Public\Jorge\Immunofluorescence\Exp. 267\Apotome\72h	12	0.8435027772061473	2.0	1.1523689270621824	11.278174593052023	0.8571428571428571	385
17	386	K136Q_I_04.czi	\\hih-fileserver.neurologie.uni-tuebingen.de\HIH\Public\Jorge\Immunofluorescence\Exp. 267\Apotome\72h	28	0.8860510994990022	2.8284271247461903	1.3829053339906558	17.65685424949238	0.9333333333333333	386
17	387	K136Q_I_04.czi	\\hih-fileserver.neurologie.uni-tuebingen.de\HIH\Public\Jorge\Immunofluorescence\Exp. 267\Apotome\72h	11	0.6411587049406146	2.0	1.128564869306645	9.414213562373096	1.0	387
17	388	K136Q_I_04.czi	\\hih-fileserver.neurologie.uni-tuebingen.de\HIH\Public\Jorge\Immunofluorescence\Exp. 267\Apotome\72h	22	0.8673725171231493	2.23606797749979	1.2600613341699256	15.485281374238571	0.88	388
17	389	K136Q_I_04.czi	\\hih-fileserver.neurologie.uni-tuebingen.de\HIH\Public\Jorge\Immunofluorescence\Exp. 267\Apotome\72h	32	1.1296871823630683	2.23606797749979	1.316736341065983	21.31370849898476	0.8888888888888888	389
17	390	K136Q_I_04.czi	\\hih-fileserver.neurologie.uni-tuebingen.de\HIH\Public\Jorge\Immunofluorescence\Exp. 267\Apotome\72h	26	0.8074768167637489	2.8284271247461903	1.3964282995909718	16.242640687119284	1.0	390
17	391	K136Q_I_04.czi	\\hih-fileserver.neurologie.uni-tuebingen.de\HIH\Public\Jorge\Immunofluorescence\Exp. 267\Apotome\72h	54	0.9808481566845343	3.605551275463989	1.6948051950462897	25.798989873223334	0.9642857142857143	391
17	392	K136Q_I_04.czi	\\hih-fileserver.neurologie.uni-tuebingen.de\HIH\Public\Jorge\Immunofluorescence\Exp. 267\Apotome\72h	6	0.5456645211561616	1.0	1.0	6.414213562373095	1.0	392
17	393	K136Q_I_04.czi	\\hih-fileserver.neurologie.uni-tuebingen.de\HIH\Public\Jorge\Immunofluorescence\Exp. 267\Apotome\72h	47	1.1027609180296887	2.8284271247461903	1.501525295914227	25.520815280171306	0.9038461538461539	393
17	394	K136Q_I_04.czi	\\hih-fileserver.neurologie.uni-tuebingen.de\HIH\Public\Jorge\Immunofluorescence\Exp. 267\Apotome\72h	80	1.1643609412450067	4.0	1.8764954188251295	34.21320343559643	0.898876404494382	394
17	395	K136Q_I_04.czi	\\hih-fileserver.neurologie.uni-tuebingen.de\HIH\Public\Jorge\Immunofluorescence\Exp. 267\Apotome\72h	20	0.8348606886188152	2.0	1.2535533905932739	14.485281374238571	0.9090909090909091	395
17	396	K136Q_I_04.czi	\\hih-fileserver.neurologie.uni-tuebingen.de\HIH\Public\Jorge\Immunofluorescence\Exp. 267\Apotome\72h	1	0.0	1.0	1.0	0.0	1.0	396
17	397	K136Q_I_04.czi	\\hih-fileserver.neurologie.uni-tuebingen.de\HIH\Public\Jorge\Immunofluorescence\Exp. 267\Apotome\72h	36	0.8245537665371013	2.8284271247461903	1.543658025221352	19.31370849898476	1.0	397
17	398	K136Q_I_04.czi	\\hih-fileserver.neurologie.uni-tuebingen.de\HIH\Public\Jorge\Immunofluorescence\Exp. 267\Apotome\72h	30	0.9064023282753195	2.23606797749979	1.3809851094745909	18.485281374238568	0.9090909090909091	398
17	399	K136Q_I_04.czi	\\hih-fileserver.neurologie.uni-tuebingen.de\HIH\Public\Jorge\Immunofluorescence\Exp. 267\Apotome\72h	20	0.8994931264327563	2.0	1.2414213562373095	15.035533905932738	0.8695652173913043	399
17	400	K136Q_I_04.czi	\\hih-fileserver.neurologie.uni-tuebingen.de\HIH\Public\Jorge\Immunofluorescence\Exp. 267\Apotome\72h	7	0.5300702784881366	1.4142135623730951	1.0591733660532994	6.82842712474619	1.0	400
17	401	K136Q_I_04.czi	\\hih-fileserver.neurologie.uni-tuebingen.de\HIH\Public\Jorge\Immunofluorescence\Exp. 267\Apotome\72h	6	0.3315727981081153	1.0	1.0	5.0	0.8571428571428571	401
17	402	K136Q_I_04.czi	\\hih-fileserver.neurologie.uni-tuebingen.de\HIH\Public\Jorge\Immunofluorescence\Exp. 267\Apotome\72h	10	0.6202357696493015	2.0	1.1414213562373097	8.82842712474619	1.0	402
17	403	K136Q_I_04.czi	\\hih-fileserver.neurologie.uni-tuebingen.de\HIH\Public\Jorge\Immunofluorescence\Exp. 267\Apotome\72h	50	0.9731849365860368	3.1622776601683795	1.6309305153635665	24.72792206135785	0.9433962264150944	403
17	404	K136Q_I_04.czi	\\hih-fileserver.neurologie.uni-tuebingen.de\HIH\Public\Jorge\Immunofluorescence\Exp. 267\Apotome\72h	27	0.8009752564494133	2.8284271247461903	1.3994757205179384	16.48528137423857	0.9642857142857143	404
17	405	K136Q_I_04.czi	\\hih-fileserver.neurologie.uni-tuebingen.de\HIH\Public\Jorge\Immunofluorescence\Exp. 267\Apotome\72h	57	1.1248282949514217	3.605551275463989	1.6985653773371954	28.384776310850235	0.9047619047619048	405
17	406	K136Q_I_04.czi	\\hih-fileserver.neurologie.uni-tuebingen.de\HIH\Public\Jorge\Immunofluorescence\Exp. 267\Apotome\72h	5	0.43153209248335733	1.0	1.0	5.207106781186548	1.0	406
17	407	K136Q_I_04.czi	\\hih-fileserver.neurologie.uni-tuebingen.de\HIH\Public\Jorge\Immunofluorescence\Exp. 267\Apotome\72h	32	1.2192118378522596	2.23606797749979	1.2875018130111697	22.14213562373095	0.8648648648648649	407
17	408	K136Q_I_04.czi	\\hih-fileserver.neurologie.uni-tuebingen.de\HIH\Public\Jorge\Immunofluorescence\Exp. 267\Apotome\72h	21	0.860714043705195	2.23606797749979	1.308509936410432	15.071067811865476	0.9130434782608695	408
17	409	K136Q_I_04.czi	\\hih-fileserver.neurologie.uni-tuebingen.de\HIH\Public\Jorge\Immunofluorescence\Exp. 267\Apotome\72h	45	1.0306922081713767	3.1622776601683795	1.564094402400221	24.14213562373095	0.9	409
17	410	K136Q_I_04.czi	\\hih-fileserver.neurologie.uni-tuebingen.de\HIH\Public\Jorge\Immunofluorescence\Exp. 267\Apotome\72h	3	0.309207662451413	1.0	1.0	3.414213562373095	1.0	410
17	411	K136Q_I_04.czi	\\hih-fileserver.neurologie.uni-tuebingen.de\HIH\Public\Jorge\Immunofluorescence\Exp. 267\Apotome\72h	1	0.0	1.0	1.0	0.0	1.0	411
17	412	K136Q_I_04.czi	\\hih-fileserver.neurologie.uni-tuebingen.de\HIH\Public\Jorge\Immunofluorescence\Exp. 267\Apotome\72h	24	1.0137343089437882	2.0	1.252961158827728	17.485281374238568	0.8571428571428571	412
17	413	K136Q_I_04.czi	\\hih-fileserver.neurologie.uni-tuebingen.de\HIH\Public\Jorge\Immunofluorescence\Exp. 267\Apotome\72h	13	0.9806145698708851	1.4142135623730951	1.0637251634420148	12.656854249492381	0.8666666666666667	413
17	414	K136Q_I_04.czi	\\hih-fileserver.neurologie.uni-tuebingen.de\HIH\Public\Jorge\Immunofluorescence\Exp. 267\Apotome\72h	59	0.9811109905854385	3.605551275463989	1.765237695738214	26.97056274847714	0.9365079365079365	414
17	415	K136Q_I_04.czi	\\hih-fileserver.neurologie.uni-tuebingen.de\HIH\Public\Jorge\Immunofluorescence\Exp. 267\Apotome\72h	7	0.6249169132830957	1.0	1.0	7.414213562373095	0.875	415
17	416	K136Q_I_04.czi	\\hih-fileserver.neurologie.uni-tuebingen.de\HIH\Public\Jorge\Immunofluorescence\Exp. 267\Apotome\72h	7	0.5963290632991538	1.4142135623730951	1.0591733660532994	7.242640687119286	0.875	416
17	417	K136Q_I_04.czi	\\hih-fileserver.neurologie.uni-tuebingen.de\HIH\Public\Jorge\Immunofluorescence\Exp. 267\Apotome\72h	8	0.5468022991227088	1.4142135623730951	1.051776695296637	7.414213562373095	1.0	417
17	418	K136Q_I_04.czi	\\hih-fileserver.neurologie.uni-tuebingen.de\HIH\Public\Jorge\Immunofluorescence\Exp. 267\Apotome\72h	30	0.9064023282753195	2.8284271247461903	1.420256628970368	18.485281374238568	0.9090909090909091	418
17	419	K136Q_I_04.czi	\\hih-fileserver.neurologie.uni-tuebingen.de\HIH\Public\Jorge\Immunofluorescence\Exp. 267\Apotome\72h	48	0.9662739451606657	3.1622776601683795	1.6048860343308924	24.14213562373095	0.9411764705882353	419
17	420	K136Q_I_04.czi	\\hih-fileserver.neurologie.uni-tuebingen.de\HIH\Public\Jorge\Immunofluorescence\Exp. 267\Apotome\72h	25	0.8397758894342989	2.8284271247461903	1.362842712474619	16.242640687119284	0.9615384615384616	420
17	421	K136Q_I_04.czi	\\hih-fileserver.neurologie.uni-tuebingen.de\HIH\Public\Jorge\Immunofluorescence\Exp. 267\Apotome\72h	3	0.309207662451413	1.0	1.0	3.414213562373095	1.0	421
17	422	K136Q_I_04.czi	\\hih-fileserver.neurologie.uni-tuebingen.de\HIH\Public\Jorge\Immunofluorescence\Exp. 267\Apotome\72h	4	0.3183098861837907	1.0	1.0	4.0	1.0	422
17	423	K136Q_I_04.czi	\\hih-fileserver.neurologie.uni-tuebingen.de\HIH\Public\Jorge\Immunofluorescence\Exp. 267\Apotome\72h	18	0.7275526948748822	2.0	1.2682459513747883	12.82842712474619	1.0	423
17	424	K136Q_I_04.czi	\\hih-fileserver.neurologie.uni-tuebingen.de\HIH\Public\Jorge\Immunofluorescence\Exp. 267\Apotome\72h	14	0.7405494920056735	2.0	1.1724438258837926	11.414213562373096	1.0	424
17	425	K136Q_I_04.czi	\\hih-fileserver.neurologie.uni-tuebingen.de\HIH\Public\Jorge\Immunofluorescence\Exp. 267\Apotome\72h	10	0.5360068056629818	2.0	1.1	8.207106781186548	0.9090909090909091	425
17	426	K136Q_I_04.czi	\\hih-fileserver.neurologie.uni-tuebingen.de\HIH\Public\Jorge\Immunofluorescence\Exp. 267\Apotome\72h	44	1.0121653082087563	3.0	1.5459525552610032	23.65685424949238	0.9166666666666666	426
17	427	K136Q_I_04.czi	\\hih-fileserver.neurologie.uni-tuebingen.de\HIH\Public\Jorge\Immunofluorescence\Exp. 267\Apotome\72h	66	1.1666788843695817	4.0	1.7909690140831755	31.106601717798213	0.8918918918918919	427
17	428	K136Q_I_04.czi	\\hih-fileserver.neurologie.uni-tuebingen.de\HIH\Public\Jorge\Immunofluorescence\Exp. 267\Apotome\72h	16	0.6758228726291923	2.0	1.2285533905932737	11.65685424949238	1.0	428
17	429	K136Q_I_04.czi	\\hih-fileserver.neurologie.uni-tuebingen.de\HIH\Public\Jorge\Immunofluorescence\Exp. 267\Apotome\72h	25	1.0876827939303833	2.0	1.266274169979695	18.485281374238568	0.8620689655172413	429
17	430	K136Q_I_04.czi	\\hih-fileserver.neurologie.uni-tuebingen.de\HIH\Public\Jorge\Immunofluorescence\Exp. 267\Apotome\72h	4	0.3183098861837907	1.0	1.0	4.0	1.0	430
17	431	K136Q_I_04.czi	\\hih-fileserver.neurologie.uni-tuebingen.de\HIH\Public\Jorge\Immunofluorescence\Exp. 267\Apotome\72h	14	0.6966924787727198	2.0	1.1897753035351701	11.071067811865476	1.0	431
17	432	K136Q_I_04.czi	\\hih-fileserver.neurologie.uni-tuebingen.de\HIH\Public\Jorge\Immunofluorescence\Exp. 267\Apotome\72h	23	1.057809713680475	2.0	1.1950122336625466	17.485281374238568	0.8518518518518519	432
17	433	K136Q_I_04.czi	\\hih-fileserver.neurologie.uni-tuebingen.de\HIH\Public\Jorge\Immunofluorescence\Exp. 267\Apotome\72h	58	1.0734073154392603	3.605551275463989	1.6855133778060922	27.970562748477143	0.90625	433
17	434	K136Q_I_04.czi	\\hih-fileserver.neurologie.uni-tuebingen.de\HIH\Public\Jorge\Immunofluorescence\Exp. 267\Apotome\72h	3	0.026525823848649224	1.0	1.0	1.0	1.0	434
17	435	K136Q_I_04.czi	\\hih-fileserver.neurologie.uni-tuebingen.de\HIH\Public\Jorge\Immunofluorescence\Exp. 267\Apotome\72h	96	1.1629420680924405	4.47213595499958	1.9954184789794596	37.45584412271571	0.9142857142857143	435
17	436	K136Q_I_04.czi	\\hih-fileserver.neurologie.uni-tuebingen.de\HIH\Public\Jorge\Immunofluorescence\Exp. 267\Apotome\72h	27	1.0071136980836883	2.23606797749979	1.3076716959024173	18.485281374238568	0.84375	436
17	437	K136Q_I_04.czi	\\hih-fileserver.neurologie.uni-tuebingen.de\HIH\Public\Jorge\Immunofluorescence\Exp. 267\Apotome\72h	52	1.0073806544421444	3.1622776601683795	1.6638084735975904	25.65685424949238	0.9285714285714286	437
17	438	K136Q_I_04.czi	\\hih-fileserver.neurologie.uni-tuebingen.de\HIH\Public\Jorge\Immunofluorescence\Exp. 267\Apotome\72h	4	0.2046241954335606	1.0	1.0	3.2071067811865475	0.8	438
17	439	K136Q_I_04.czi	\\hih-fileserver.neurologie.uni-tuebingen.de\HIH\Public\Jorge\Immunofluorescence\Exp. 267\Apotome\72h	31	1.2311093791425347	2.23606797749979	1.2755872182859695	21.899494936611667	0.8157894736842105	439
17	440	K136Q_I_04.czi	\\hih-fileserver.neurologie.uni-tuebingen.de\HIH\Public\Jorge\Immunofluorescence\Exp. 267\Apotome\72h	28	0.8282348101377135	2.8284271247461903	1.4061296747004017	17.071067811865476	0.9333333333333333	440
17	441	K136Q_I_04.czi	\\hih-fileserver.neurologie.uni-tuebingen.de\HIH\Public\Jorge\Immunofluorescence\Exp. 267\Apotome\72h	13	0.9806145698708851	1.4142135623730951	1.0637251634420148	12.656854249492381	0.8666666666666667	441
17	442	K136Q_I_04.czi	\\hih-fileserver.neurologie.uni-tuebingen.de\HIH\Public\Jorge\Immunofluorescence\Exp. 267\Apotome\72h	12	0.9010971635055898	1.4142135623730951	1.0690355937288494	11.65685424949238	0.8	442
17	443	K136Q_I_04.czi	\\hih-fileserver.neurologie.uni-tuebingen.de\HIH\Public\Jorge\Immunofluorescence\Exp. 267\Apotome\72h	1	0.0	1.0	1.0	0.0	1.0	443
17	444	K136Q_I_04.czi	\\hih-fileserver.neurologie.uni-tuebingen.de\HIH\Public\Jorge\Immunofluorescence\Exp. 267\Apotome\72h	4	0.3183098861837907	1.0	1.0	4.0	1.0	444
17	445	K136Q_I_04.czi	\\hih-fileserver.neurologie.uni-tuebingen.de\HIH\Public\Jorge\Immunofluorescence\Exp. 267\Apotome\72h	10	0.6202357696493015	2.0	1.1414213562373097	8.82842712474619	1.0	445
17	446	K136Q_I_04.czi	\\hih-fileserver.neurologie.uni-tuebingen.de\HIH\Public\Jorge\Immunofluorescence\Exp. 267\Apotome\72h	7	0.5300702784881366	1.4142135623730951	1.0591733660532994	6.82842712474619	1.0	446
17	447	K136Q_I_04.czi	\\hih-fileserver.neurologie.uni-tuebingen.de\HIH\Public\Jorge\Immunofluorescence\Exp. 267\Apotome\72h	21	1.0298253297206736	2.0	1.193860371993594	16.485281374238568	0.875	447
17	448	K136Q_I_04.czi	\\hih-fileserver.neurologie.uni-tuebingen.de\HIH\Public\Jorge\Immunofluorescence\Exp. 267\Apotome\72h	1	0.0	1.0	1.0	0.0	1.0	448
17	449	K136Q_I_04.czi	\\hih-fileserver.neurologie.uni-tuebingen.de\HIH\Public\Jorge\Immunofluorescence\Exp. 267\Apotome\72h	15	0.7208777308044718	2.0	1.2161760458079522	11.65685424949238	1.0	449
17	450	K136Q_I_04.czi	\\hih-fileserver.neurologie.uni-tuebingen.de\HIH\Public\Jorge\Immunofluorescence\Exp. 267\Apotome\72h	15	0.8269810261990688	2.0	1.2161760458079525	12.48528137423857	0.8823529411764706	450
17	451	K136Q_I_04.czi	\\hih-fileserver.neurologie.uni-tuebingen.de\HIH\Public\Jorge\Immunofluorescence\Exp. 267\Apotome\72h	19	0.849606000715796	2.23606797749979	1.26655237380242	14.242640687119286	0.8636363636363636	451
17	452	K136Q_I_04.czi	\\hih-fileserver.neurologie.uni-tuebingen.de\HIH\Public\Jorge\Immunofluorescence\Exp. 267\Apotome\72h	21	0.7067603713175155	2.8284271247461903	1.3564419702018367	13.65685424949238	1.0	452
17	453	K136Q_I_04.czi	\\hih-fileserver.neurologie.uni-tuebingen.de\HIH\Public\Jorge\Immunofluorescence\Exp. 267\Apotome\72h	26	0.8919451801483067	2.23606797749979	1.3420354702689297	17.071067811865476	0.9285714285714286	453
17	454	K136Q_I_04.czi	\\hih-fileserver.neurologie.uni-tuebingen.de\HIH\Public\Jorge\Immunofluorescence\Exp. 267\Apotome\72h	44	1.0330346904626755	3.1622776601683795	1.5511064816795113	23.899494936611664	0.88	454
17	455	K136Q_I_04.czi	\\hih-fileserver.neurologie.uni-tuebingen.de\HIH\Public\Jorge\Immunofluorescence\Exp. 267\Apotome\72h	9	0.5658842421045168	2.0	1.1111111111111112	8.0	1.0	455
17	456	K136Q_I_04.czi	\\hih-fileserver.neurologie.uni-tuebingen.de\HIH\Public\Jorge\Immunofluorescence\Exp. 267\Apotome\72h	19	0.9513155219899525	2.0	1.223296878269436	15.071067811865476	0.8636363636363636	456
17	457	K136Q_I_04.czi	\\hih-fileserver.neurologie.uni-tuebingen.de\HIH\Public\Jorge\Immunofluorescence\Exp. 267\Apotome\72h	4	0.3183098861837907	1.0	1.0	4.0	1.0	457
17	458	K136Q_I_04.czi	\\hih-fileserver.neurologie.uni-tuebingen.de\HIH\Public\Jorge\Immunofluorescence\Exp. 267\Apotome\72h	30	0.90640232827532	2.23606797749979	1.3809851094745909	18.48528137423857	0.8823529411764706	458
17	459	K136Q_I_04.czi	\\hih-fileserver.neurologie.uni-tuebingen.de\HIH\Public\Jorge\Immunofluorescence\Exp. 267\Apotome\72h	37	1.031470020362664	2.8284271247461903	1.4459627323271136	21.899494936611667	0.9487179487179487	459
17	460	K136Q_I_04.czi	\\hih-fileserver.neurologie.uni-tuebingen.de\HIH\Public\Jorge\Immunofluorescence\Exp. 267\Apotome\72h	57	1.0601288149108823	3.1622776601683795	1.6740978959730801	27.556349186104043	0.9193548387096774	460
17	461	K136Q_I_04.czi	\\hih-fileserver.neurologie.uni-tuebingen.de\HIH\Public\Jorge\Immunofluorescence\Exp. 267\Apotome\72h	55	0.927126502423382	3.605551275463989	1.765707627070053	25.31370849898476	0.9482758620689655	461
17	462	K136Q_I_04.czi	\\hih-fileserver.neurologie.uni-tuebingen.de\HIH\Public\Jorge\Immunofluorescence\Exp. 267\Apotome\72h	49	1.0690570210406434	3.0	1.579147012270015	25.65685424949238	0.9423076923076923	462
17	463	K136Q_I_04.czi	\\hih-fileserver.neurologie.uni-tuebingen.de\HIH\Public\Jorge\Immunofluorescence\Exp. 267\Apotome\72h	41	1.0025954794773941	3.1622776601683795	1.5198336657596212	22.72792206135785	0.8723404255319149	463
17	464	K136Q_I_04.czi	\\hih-fileserver.neurologie.uni-tuebingen.de\HIH\Public\Jorge\Immunofluorescence\Exp. 267\Apotome\72h	7	0.6249169132830957	1.0	1.0	7.414213562373095	0.7777777777777778	464
17	465	K136Q_I_04.czi	\\hih-fileserver.neurologie.uni-tuebingen.de\HIH\Public\Jorge\Immunofluorescence\Exp. 267\Apotome\72h	7	0.5300702784881366	1.4142135623730951	1.0591733660532994	6.82842712474619	1.0	465
17	466	K136Q_I_04.czi	\\hih-fileserver.neurologie.uni-tuebingen.de\HIH\Public\Jorge\Immunofluorescence\Exp. 267\Apotome\72h	28	0.9711453517235565	2.8284271247461903	1.3619843897896948	18.485281374238568	0.875	466
17	467	K136Q_I_04.czi	\\hih-fileserver.neurologie.uni-tuebingen.de\HIH\Public\Jorge\Immunofluorescence\Exp. 267\Apotome\72h	4	0.42487609137905596	1.0	1.0	4.621320343559642	1.0	467
17	468	K136Q_I_04.czi	\\hih-fileserver.neurologie.uni-tuebingen.de\HIH\Public\Jorge\Immunofluorescence\Exp. 267\Apotome\72h	5	0.43153209248335733	1.0	1.0	5.207106781186548	1.0	468
17	469	K136Q_I_04.czi	\\hih-fileserver.neurologie.uni-tuebingen.de\HIH\Public\Jorge\Immunofluorescence\Exp. 267\Apotome\72h	9	0.6007314423370597	1.4142135623730951	1.0920474583051323	8.242640687119284	1.0	469
17	470	K136Q_I_04.czi	\\hih-fileserver.neurologie.uni-tuebingen.de\HIH\Public\Jorge\Immunofluorescence\Exp. 267\Apotome\72h	27	0.8346673484619657	2.8284271247461903	1.403441563962673	16.82842712474619	0.9642857142857143	470
17	471	K136Q_I_04.czi	\\hih-fileserver.neurologie.uni-tuebingen.de\HIH\Public\Jorge\Immunofluorescence\Exp. 267\Apotome\72h	25	0.9923772314388823	2.0	1.2897056274847714	17.65685424949238	0.9615384615384616	471
17	472	K136Q_I_04.czi	\\hih-fileserver.neurologie.uni-tuebingen.de\HIH\Public\Jorge\Immunofluorescence\Exp. 267\Apotome\72h	18	0.7275526948748822	2.0	1.2682459513747883	12.82842712474619	1.0	472
17	473	K136Q_I_04.czi	\\hih-fileserver.neurologie.uni-tuebingen.de\HIH\Public\Jorge\Immunofluorescence\Exp. 267\Apotome\72h	62	1.0165120935111935	3.605551275463989	1.7450605534348955	28.14213562373095	0.9393939393939394	473
17	474	K136Q_I_04.czi	\\hih-fileserver.neurologie.uni-tuebingen.de\HIH\Public\Jorge\Immunofluorescence\Exp. 267\Apotome\72h	156	1.218291575146349	5.385164807134504	2.429381087406309	48.8700576850888	0.9454545454545454	474
17	475	K136Q_I_04.czi	\\hih-fileserver.neurologie.uni-tuebingen.de\HIH\Public\Jorge\Immunofluorescence\Exp. 267\Apotome\72h	14	0.7405494920056735	2.0	1.1724438258837926	11.414213562373096	0.9333333333333333	475
17	476	K136Q_I_04.czi	\\hih-fileserver.neurologie.uni-tuebingen.de\HIH\Public\Jorge\Immunofluorescence\Exp. 267\Apotome\72h	19	0.9513155219899523	2.0	1.192466013131178	15.071067811865474	0.9047619047619048	476
17	477	K136Q_I_04.czi	\\hih-fileserver.neurologie.uni-tuebingen.de\HIH\Public\Jorge\Immunofluorescence\Exp. 267\Apotome\72h	37	0.9895386890750862	2.8284271247461903	1.491893459901552	21.449747468305834	0.9487179487179487	477
17	478	K136Q_I_04.czi	\\hih-fileserver.neurologie.uni-tuebingen.de\HIH\Public\Jorge\Immunofluorescence\Exp. 267\Apotome\72h	3	0.026525823848649224	1.0	1.0	1.0	1.0	478
17	479	K136Q_I_04.czi	\\hih-fileserver.neurologie.uni-tuebingen.de\HIH\Public\Jorge\Immunofluorescence\Exp. 267\Apotome\72h	19	0.7811561998772539	2.23606797749979	1.2883530876115303	13.65685424949238	0.95	479
17	480	K136Q_I_04.czi	\\hih-fileserver.neurologie.uni-tuebingen.de\HIH\Public\Jorge\Immunofluorescence\Exp. 267\Apotome\72h	5	0.502917562670165	1.0	1.0	5.621320343559642	0.8333333333333334	480
17	481	K136Q_I_04.czi	\\hih-fileserver.neurologie.uni-tuebingen.de\HIH\Public\Jorge\Immunofluorescence\Exp. 267\Apotome\72h	32	0.9044616944459513	2.8284271247461903	1.4252405896597198	19.071067811865476	0.9411764705882353	481
17	482	K136Q_I_04.czi	\\hih-fileserver.neurologie.uni-tuebingen.de\HIH\Public\Jorge\Immunofluorescence\Exp. 267\Apotome\72h	70	0.9931015815596237	4.0	1.8513185380550035	29.556349186104043	0.958904109589041	482
17	483	K136Q_I_04.czi	\\hih-fileserver.neurologie.uni-tuebingen.de\HIH\Public\Jorge\Immunofluorescence\Exp. 267\Apotome\72h	10	0.6202357696493015	2.0	1.1414213562373097	8.82842712474619	1.0	483
17	484	K136Q_I_04.czi	\\hih-fileserver.neurologie.uni-tuebingen.de\HIH\Public\Jorge\Immunofluorescence\Exp. 267\Apotome\72h	37	0.9549079333257428	3.0	1.4982736755096546	21.071067811865476	0.925	484
17	485	K136Q_I_04.czi	\\hih-fileserver.neurologie.uni-tuebingen.de\HIH\Public\Jorge\Immunofluorescence\Exp. 267\Apotome\72h	37	0.9025520958041242	2.8284271247461903	1.5112117475263864	20.485281374238568	0.925	485
17	486	K136Q_I_04.czi	\\hih-fileserver.neurologie.uni-tuebingen.de\HIH\Public\Jorge\Immunofluorescence\Exp. 267\Apotome\72h	40	0.8348606886188149	3.0	1.606778145705573	20.485281374238568	1.0	486
17	487	K136Q_I_04.czi	\\hih-fileserver.neurologie.uni-tuebingen.de\HIH\Public\Jorge\Immunofluorescence\Exp. 267\Apotome\72h	57	0.9973455924982122	3.605551275463989	1.7427038516078555	26.72792206135785	0.9193548387096774	487
17	488	K136Q_I_04.czi	\\hih-fileserver.neurologie.uni-tuebingen.de\HIH\Public\Jorge\Immunofluorescence\Exp. 267\Apotome\72h	58	1.2954734823395406	3.1622776601683795	1.5583491053105165	30.727922061357855	0.8055555555555556	488
17	489	K136Q_I_04.czi	\\hih-fileserver.neurologie.uni-tuebingen.de\HIH\Public\Jorge\Immunofluorescence\Exp. 267\Apotome\72h	2	0.0	1.0	1.0	0.0	1.0	489
17	490	K136Q_I_04.czi	\\hih-fileserver.neurologie.uni-tuebingen.de\HIH\Public\Jorge\Immunofluorescence\Exp. 267\Apotome\72h	6	0.477464829275686	1.0	1.0	6.0	1.0	490
17	491	K136Q_I_04.czi	\\hih-fileserver.neurologie.uni-tuebingen.de\HIH\Public\Jorge\Immunofluorescence\Exp. 267\Apotome\72h	132	1.1693458639794758	5.385164807134504	2.2800180387994984	44.04163056034261	0.9428571428571428	491
17	492	K136Q_I_04.czi	\\hih-fileserver.neurologie.uni-tuebingen.de\HIH\Public\Jorge\Immunofluorescence\Exp. 267\Apotome\72h	1	0.0	1.0	1.0	0.0	1.0	492
17	493	K136Q_I_04.czi	\\hih-fileserver.neurologie.uni-tuebingen.de\HIH\Public\Jorge\Immunofluorescence\Exp. 267\Apotome\72h	3	0.309207662451413	1.0	1.0	3.414213562373095	1.0	493
17	494	K136Q_I_04.czi	\\hih-fileserver.neurologie.uni-tuebingen.de\HIH\Public\Jorge\Immunofluorescence\Exp. 267\Apotome\72h	34	0.8886373889694159	3.0	1.4955982222420683	19.485281374238568	0.918918918918919	494
17	495	K136Q_I_04.czi	\\hih-fileserver.neurologie.uni-tuebingen.de\HIH\Public\Jorge\Immunofluorescence\Exp. 267\Apotome\72h	82	1.3991695692060189	3.605551275463989	1.7276328081458916	37.97056274847714	0.8282828282828283	495
17	496	K136Q_I_04.czi	\\hih-fileserver.neurologie.uni-tuebingen.de\HIH\Public\Jorge\Immunofluorescence\Exp. 267\Apotome\72h	3	0.026525823848649224	1.0	1.0	1.0	1.0	496
17	497	K136Q_I_04.czi	\\hih-fileserver.neurologie.uni-tuebingen.de\HIH\Public\Jorge\Immunofluorescence\Exp. 267\Apotome\72h	10	0.6202357696493015	1.4142135623730951	1.0414213562373096	8.82842712474619	0.8333333333333334	497
17	498	K136Q_I_04.czi	\\hih-fileserver.neurologie.uni-tuebingen.de\HIH\Public\Jorge\Immunofluorescence\Exp. 267\Apotome\72h	33	0.8770537643112254	2.8284271247461903	1.5034627751130465	19.071067811865476	0.9428571428571428	498
17	499	K136Q_I_04.czi	\\hih-fileserver.neurologie.uni-tuebingen.de\HIH\Public\Jorge\Immunofluorescence\Exp. 267\Apotome\72h	43	0.8875439710097343	3.1622776601683795	1.6160773460701807	21.899494936611667	0.9555555555555556	499
17	500	K136Q_I_04.czi	\\hih-fileserver.neurologie.uni-tuebingen.de\HIH\Public\Jorge\Immunofluorescence\Exp. 267\Apotome\72h	9	0.5135799486995236	1.4142135623730951	1.0460237291525663	7.621320343559642	0.9	500
17	501	K136Q_I_04.czi	\\hih-fileserver.neurologie.uni-tuebingen.de\HIH\Public\Jorge\Immunofluorescence\Exp. 267\Apotome\72h	67	1.066854340695899	3.605551275463989	1.773123964006381	29.970562748477143	0.9305555555555556	501
17	502	K136Q_I_04.czi	\\hih-fileserver.neurologie.uni-tuebingen.de\HIH\Public\Jorge\Immunofluorescence\Exp. 267\Apotome\72h	23	0.9402753010493109	2.23606797749979	1.2742232951897943	16.485281374238568	0.92	502
17	503	K136Q_I_04.czi	\\hih-fileserver.neurologie.uni-tuebingen.de\HIH\Public\Jorge\Immunofluorescence\Exp. 267\Apotome\72h	59	1.0681991491134575	3.605551275463989	1.7161390662445815	28.14213562373095	0.921875	503
17	504	K136Q_I_04.czi	\\hih-fileserver.neurologie.uni-tuebingen.de\HIH\Public\Jorge\Immunofluorescence\Exp. 267\Apotome\72h	18	0.8245537665371013	2.0	1.2031585694162432	13.65685424949238	0.9	504
17	505	K136Q_I_04.czi	\\hih-fileserver.neurologie.uni-tuebingen.de\HIH\Public\Jorge\Immunofluorescence\Exp. 267\Apotome\72h	45	1.3428298322204513	3.0	1.4816043104746004	27.556349186104047	0.7894736842105263	505
17	506	K136Q_I_04.czi	\\hih-fileserver.neurologie.uni-tuebingen.de\HIH\Public\Jorge\Immunofluorescence\Exp. 267\Apotome\72h	391	1.4472227047016841	8.94427190999916	3.374824717765181	84.32590180780451	0.8967889908256881	506
17	507	K136Q_I_04.czi	\\hih-fileserver.neurologie.uni-tuebingen.de\HIH\Public\Jorge\Immunofluorescence\Exp. 267\Apotome\72h	74	1.01537110777964	4.0	1.8871696019743038	30.727922061357855	0.9487179487179487	507
17	508	K136Q_I_04.czi	\\hih-fileserver.neurologie.uni-tuebingen.de\HIH\Public\Jorge\Immunofluorescence\Exp. 267\Apotome\72h	14	0.6664888011383326	2.0	1.2020305089104422	10.82842712474619	1.0	508
17	509	K136Q_I_04.czi	\\hih-fileserver.neurologie.uni-tuebingen.de\HIH\Public\Jorge\Immunofluorescence\Exp. 267\Apotome\72h	97	1.1721381190185176	4.47213595499958	1.9862692718676591	37.79898987322333	0.9065420560747663	509
17	510	K136Q_I_04.czi	\\hih-fileserver.neurologie.uni-tuebingen.de\HIH\Public\Jorge\Immunofluorescence\Exp. 267\Apotome\72h	1	0.0	1.0	1.0	0.0	1.0	510
17	511	K136Q_I_04.czi	\\hih-fileserver.neurologie.uni-tuebingen.de\HIH\Public\Jorge\Immunofluorescence\Exp. 267\Apotome\72h	17	0.7703499122204635	2.0	1.2252015955733053	12.82842712474619	0.9444444444444444	511
17	512	K136Q_I_04.czi	\\hih-fileserver.neurologie.uni-tuebingen.de\HIH\Public\Jorge\Immunofluorescence\Exp. 267\Apotome\72h	4	0.3183098861837907	1.0	1.0	4.0	1.0	512
17	513	K136Q_I_04.czi	\\hih-fileserver.neurologie.uni-tuebingen.de\HIH\Public\Jorge\Immunofluorescence\Exp. 267\Apotome\72h	142	1.2895892912922498	5.656854249492381	2.3044352122485074	47.970562748477136	0.8875	513
17	514	K136Q_I_04.czi	\\hih-fileserver.neurologie.uni-tuebingen.de\HIH\Public\Jorge\Immunofluorescence\Exp. 267\Apotome\72h	29	0.9980266973196703	2.0	1.3127954417884646	19.071067811865476	0.9354838709677419	514
17	515	K136Q_I_04.czi	\\hih-fileserver.neurologie.uni-tuebingen.de\HIH\Public\Jorge\Immunofluorescence\Exp. 267\Apotome\72h	10	0.5360068056629818	2.0	1.1	8.207106781186548	0.9090909090909091	515
17	516	K136Q_I_04.czi	\\hih-fileserver.neurologie.uni-tuebingen.de\HIH\Public\Jorge\Immunofluorescence\Exp. 267\Apotome\72h	72	1.1418448516270328	3.1622776601683795	1.7418650674358351	32.14213562373095	0.9	516
17	517	K136Q_I_04.czi	\\hih-fileserver.neurologie.uni-tuebingen.de\HIH\Public\Jorge\Immunofluorescence\Exp. 267\Apotome\72h	25	0.8650532769653659	2.23606797749979	1.318296693169526	16.485281374238568	0.9615384615384616	517
17	518	K136Q_I_04.czi	\\hih-fileserver.neurologie.uni-tuebingen.de\HIH\Public\Jorge\Immunofluorescence\Exp. 267\Apotome\72h	45	0.9753694702818076	3.1622776601683795	1.6002803825866376	23.48528137423857	0.9375	518
17	519	K136Q_I_04.czi	\\hih-fileserver.neurologie.uni-tuebingen.de\HIH\Public\Jorge\Immunofluorescence\Exp. 267\Apotome\72h	166	1.2405278199310252	6.0	2.4582179535273596	50.87005768508881	0.8877005347593583	519
17	520	K136Q_I_04.czi	\\hih-fileserver.neurologie.uni-tuebingen.de\HIH\Public\Jorge\Immunofluorescence\Exp. 267\Apotome\72h	63	1.042456674410507	4.0	1.8056766399858144	28.727922061357855	0.9	520
17	521	K136Q_I_04.czi	\\hih-fileserver.neurologie.uni-tuebingen.de\HIH\Public\Jorge\Immunofluorescence\Exp. 267\Apotome\72h	18	0.6891508551658908	2.0	1.1706148784369708	12.485281374238571	0.9	521
17	522	K136Q_I_04.czi	\\hih-fileserver.neurologie.uni-tuebingen.de\HIH\Public\Jorge\Immunofluorescence\Exp. 267\Apotome\72h	60	0.9647591407423479	4.0	1.8222744141418896	26.97056274847714	0.967741935483871	522
17	523	K136Q_I_04.czi	\\hih-fileserver.neurologie.uni-tuebingen.de\HIH\Public\Jorge\Immunofluorescence\Exp. 267\Apotome\72h	68	0.9938571656311652	4.123105625617661	1.8827866027507796	29.14213562373095	0.9315068493150684	523
17	524	K136Q_I_04.czi	\\hih-fileserver.neurologie.uni-tuebingen.de\HIH\Public\Jorge\Immunofluorescence\Exp. 267\Apotome\72h	39	1.0316257695798254	3.0	1.462100318756003	22.485281374238568	0.9285714285714286	524
17	525	K136Q_I_04.czi	\\hih-fileserver.neurologie.uni-tuebingen.de\HIH\Public\Jorge\Immunofluorescence\Exp. 267\Apotome\72h	8	0.5468022991227088	1.4142135623730951	1.051776695296637	7.414213562373095	1.0	525
17	526	K136Q_I_04.czi	\\hih-fileserver.neurologie.uni-tuebingen.de\HIH\Public\Jorge\Immunofluorescence\Exp. 267\Apotome\72h	7	0.43799638819941455	1.0	1.0	6.207106781186548	0.875	526
17	527	K136Q_I_04.czi	\\hih-fileserver.neurologie.uni-tuebingen.de\HIH\Public\Jorge\Immunofluorescence\Exp. 267\Apotome\72h	39	0.9633007945601714	2.8284271247461903	1.5274792027684276	21.727922061357855	0.9512195121951219	527
17	528	K136Q_I_04.czi	\\hih-fileserver.neurologie.uni-tuebingen.de\HIH\Public\Jorge\Immunofluorescence\Exp. 267\Apotome\72h	8	0.5468022991227088	1.4142135623730951	1.051776695296637	7.414213562373095	1.0	528
17	529	K136Q_I_04.czi	\\hih-fileserver.neurologie.uni-tuebingen.de\HIH\Public\Jorge\Immunofluorescence\Exp. 267\Apotome\72h	21	0.7686911435047675	2.0	1.2972686041485373	14.242640687119284	1.0	529
17	530	K136Q_I_04.czi	\\hih-fileserver.neurologie.uni-tuebingen.de\HIH\Public\Jorge\Immunofluorescence\Exp. 267\Apotome\72h	9	0.6891508551658906	1.4142135623730951	1.0460237291525663	8.82842712474619	1.0	530
17	531	K136Q_I_04.czi	\\hih-fileserver.neurologie.uni-tuebingen.de\HIH\Public\Jorge\Immunofluorescence\Exp. 267\Apotome\72h	107	1.3887986402511812	4.47213595499958	1.9887030373530898	43.21320343559643	0.8770491803278688	531
17	532	K136Q_I_04.czi	\\hih-fileserver.neurologie.uni-tuebingen.de\HIH\Public\Jorge\Immunofluorescence\Exp. 267\Apotome\72h	1	0.0	1.0	1.0	0.0	1.0	532
17	533	K136Q_I_04.czi	\\hih-fileserver.neurologie.uni-tuebingen.de\HIH\Public\Jorge\Immunofluorescence\Exp. 267\Apotome\72h	1	0.0	1.0	1.0	0.0	1.0	533
17	534	K136Q_I_04.czi	\\hih-fileserver.neurologie.uni-tuebingen.de\HIH\Public\Jorge\Immunofluorescence\Exp. 267\Apotome\72h	29	0.9376575809744683	2.8284271247461903	1.3921252031590086	18.485281374238568	0.90625	534
17	535	K136Q_I_04.czi	\\hih-fileserver.neurologie.uni-tuebingen.de\HIH\Public\Jorge\Immunofluorescence\Exp. 267\Apotome\72h	12	0.618415324902826	1.4142135623730951	1.1035533905932737	9.65685424949238	0.9230769230769231	535
17	536	K136Q_I_04.czi	\\hih-fileserver.neurologie.uni-tuebingen.de\HIH\Public\Jorge\Immunofluorescence\Exp. 267\Apotome\72h	39	0.9269228162979023	2.8284271247461903	1.536446342771687	21.31370849898476	1.0	536
17	537	K136Q_I_04.czi	\\hih-fileserver.neurologie.uni-tuebingen.de\HIH\Public\Jorge\Immunofluorescence\Exp. 267\Apotome\72h	4	0.3183098861837907	1.0	1.0	4.0	1.0	537
17	538	K136Q_I_04.czi	\\hih-fileserver.neurologie.uni-tuebingen.de\HIH\Public\Jorge\Immunofluorescence\Exp. 267\Apotome\72h	28	1.1021199902858547	2.23606797749979	1.2757624768477986	19.692388155425117	0.9032258064516129	538
17	539	K136Q_I_04.czi	\\hih-fileserver.neurologie.uni-tuebingen.de\HIH\Public\Jorge\Immunofluorescence\Exp. 267\Apotome\72h	6	0.477464829275686	1.0	1.0	6.0	1.0	539
17	540	K136Q_I_04.czi	\\hih-fileserver.neurologie.uni-tuebingen.de\HIH\Public\Jorge\Immunofluorescence\Exp. 267\Apotome\72h	34	0.9495596478588306	2.8284271247461903	1.4334320315765587	20.14213562373095	0.9714285714285714	540
17	541	K136Q_I_04.czi	\\hih-fileserver.neurologie.uni-tuebingen.de\HIH\Public\Jorge\Immunofluorescence\Exp. 267\Apotome\72h	3	0.309207662451413	1.0	1.0	3.414213562373095	1.0	541
17	542	K136Q_I_04.czi	\\hih-fileserver.neurologie.uni-tuebingen.de\HIH\Public\Jorge\Immunofluorescence\Exp. 267\Apotome\72h	186	1.3109804708088815	5.656854249492381	2.5168055629455046	55.35533905932738	0.9117647058823529	542
17	543	K136Q_I_04.czi	\\hih-fileserver.neurologie.uni-tuebingen.de\HIH\Public\Jorge\Immunofluorescence\Exp. 267\Apotome\72h	31	0.85428710420911	2.8284271247461903	1.4636009965035885	18.242640687119284	0.9393939393939394	543
17	544	K136Q_I_04.czi	\\hih-fileserver.neurologie.uni-tuebingen.de\HIH\Public\Jorge\Immunofluorescence\Exp. 267\Apotome\72h	9	0.6007314423370597	1.4142135623730951	1.0920474583051323	8.242640687119284	1.0	544
17	545	K136Q_I_04.czi	\\hih-fileserver.neurologie.uni-tuebingen.de\HIH\Public\Jorge\Immunofluorescence\Exp. 267\Apotome\72h	51	1.1464895727139968	3.0	1.5196200214922198	27.106601717798213	0.864406779661017	545
17	546	K136Q_I_04.czi	\\hih-fileserver.neurologie.uni-tuebingen.de\HIH\Public\Jorge\Immunofluorescence\Exp. 267\Apotome\72h	33	1.3106867832808577	2.23606797749979	1.3266445983140862	23.31370849898476	0.75	546
17	547	K136Q_I_04.czi	\\hih-fileserver.neurologie.uni-tuebingen.de\HIH\Public\Jorge\Immunofluorescence\Exp. 267\Apotome\72h	49	1.1453304231618668	3.605551275463989	1.5715442307791603	26.556349186104047	0.875	547
17	548	K136Q_I_04.czi	\\hih-fileserver.neurologie.uni-tuebingen.de\HIH\Public\Jorge\Immunofluorescence\Exp. 267\Apotome\72h	100	1.0534879065860805	5.0	2.1503994797599275	36.384776310850235	0.9345794392523364	548
17	549	K136Q_I_04.czi	\\hih-fileserver.neurologie.uni-tuebingen.de\HIH\Public\Jorge\Immunofluorescence\Exp. 267\Apotome\72h	24	0.7531247882420457	2.8284271247461903	1.3806484547546443	15.071067811865476	1.0	549
17	550	K136Q_I_04.czi	\\hih-fileserver.neurologie.uni-tuebingen.de\HIH\Public\Jorge\Immunofluorescence\Exp. 267\Apotome\72h	69	0.9910203553684661	4.123105625617661	1.8860936764230867	29.31370849898476	0.92	550
17	551	K136Q_I_04.czi	\\hih-fileserver.neurologie.uni-tuebingen.de\HIH\Public\Jorge\Immunofluorescence\Exp. 267\Apotome\72h	2	0.0	1.0	1.0	0.0	1.0	551
17	552	K136Q_I_04.czi	\\hih-fileserver.neurologie.uni-tuebingen.de\HIH\Public\Jorge\Immunofluorescence\Exp. 267\Apotome\72h	10	0.6202357696493015	2.0	1.1414213562373097	8.82842712474619	1.0	552
17	553	K136Q_I_04.czi	\\hih-fileserver.neurologie.uni-tuebingen.de\HIH\Public\Jorge\Immunofluorescence\Exp. 267\Apotome\72h	233	1.375236740502093	7.0	2.762724745951822	63.45584412271572	0.8726591760299626	553
17	554	K136Q_I_04.czi	\\hih-fileserver.neurologie.uni-tuebingen.de\HIH\Public\Jorge\Immunofluorescence\Exp. 267\Apotome\72h	38	0.9513155219899524	2.8284271247461903	1.508659163706563	21.31370849898476	0.95	554
17	555	K136Q_I_04.czi	\\hih-fileserver.neurologie.uni-tuebingen.de\HIH\Public\Jorge\Immunofluorescence\Exp. 267\Apotome\72h	54	1.0071136980836886	3.605551275463989	1.6861906386244427	26.14213562373095	0.9310344827586207	555
17	556	K136Q_I_04.czi	\\hih-fileserver.neurologie.uni-tuebingen.de\HIH\Public\Jorge\Immunofluorescence\Exp. 267\Apotome\72h	4	0.3183098861837907	1.0	1.0	4.0	1.0	556
17	557	K136Q_I_04.czi	\\hih-fileserver.neurologie.uni-tuebingen.de\HIH\Public\Jorge\Immunofluorescence\Exp. 267\Apotome\72h	10	0.6798017462064899	1.4142135623730951	1.082842712474619	9.242640687119286	0.8333333333333334	557
17	558	K136Q_I_04.czi	\\hih-fileserver.neurologie.uni-tuebingen.de\HIH\Public\Jorge\Immunofluorescence\Exp. 267\Apotome\72h	103	1.3498468098868672	4.123105625617661	1.9096845622690022	41.79898987322333	0.8512396694214877	558
17	559	K136Q_I_04.czi	\\hih-fileserver.neurologie.uni-tuebingen.de\HIH\Public\Jorge\Immunofluorescence\Exp. 267\Apotome\72h	29	1.023583986046057	2.23606797749979	1.3433592182495913	19.31370849898476	0.90625	559
17	560	K136Q_I_04.czi	\\hih-fileserver.neurologie.uni-tuebingen.de\HIH\Public\Jorge\Immunofluorescence\Exp. 267\Apotome\72h	1	0.0	1.0	1.0	0.0	1.0	560
17	561	K136Q_I_04.czi	\\hih-fileserver.neurologie.uni-tuebingen.de\HIH\Public\Jorge\Immunofluorescence\Exp. 267\Apotome\72h	1	0.0	1.0	1.0	0.0	1.0	561
17	562	K136Q_I_04.czi	\\hih-fileserver.neurologie.uni-tuebingen.de\HIH\Public\Jorge\Immunofluorescence\Exp. 267\Apotome\72h	5	0.18552459747084782	1.0	1.0	3.414213562373095	0.7142857142857143	562
17	563	K136Q_I_04.czi	\\hih-fileserver.neurologie.uni-tuebingen.de\HIH\Public\Jorge\Immunofluorescence\Exp. 267\Apotome\72h	33	1.0289743918080345	2.8284271247461903	1.4032465390716746	20.65685424949238	0.8918918918918919	563
17	564	K136Q_I_04.czi	\\hih-fileserver.neurologie.uni-tuebingen.de\HIH\Public\Jorge\Immunofluorescence\Exp. 267\Apotome\72h	18	0.7553352735627664	2.0	1.2587141249717988	13.071067811865476	1.0	564
17	565	K136Q_I_04.czi	\\hih-fileserver.neurologie.uni-tuebingen.de\HIH\Public\Jorge\Immunofluorescence\Exp. 267\Apotome\72h	14	0.7723689972905055	2.0	1.2020305089104422	11.65685424949238	0.875	565
17	566	K136Q_I_04.czi	\\hih-fileserver.neurologie.uni-tuebingen.de\HIH\Public\Jorge\Immunofluorescence\Exp. 267\Apotome\72h	85	1.379396877072015	4.123105625617661	1.7950225900784937	38.384776310850235	0.8095238095238095	566
17	567	K136Q_I_04.czi	\\hih-fileserver.neurologie.uni-tuebingen.de\HIH\Public\Jorge\Immunofluorescence\Exp. 267\Apotome\72h	11	0.6746348998939921	1.4142135623730951	1.112967335192662	9.65685424949238	0.9166666666666666	567
17	568	K136Q_I_04.czi	\\hih-fileserver.neurologie.uni-tuebingen.de\HIH\Public\Jorge\Immunofluorescence\Exp. 267\Apotome\72h	11	0.5906158404890287	1.4142135623730951	1.0753115567951081	9.035533905932738	0.9166666666666666	568
17	569	K136Q_I_04.czi	\\hih-fileserver.neurologie.uni-tuebingen.de\HIH\Public\Jorge\Immunofluorescence\Exp. 267\Apotome\72h	2	0.0	1.0	1.0	0.0	1.0	569
17	570	K136Q_I_04.czi	\\hih-fileserver.neurologie.uni-tuebingen.de\HIH\Public\Jorge\Immunofluorescence\Exp. 267\Apotome\72h	2	0.0	1.0	1.0	0.0	1.0	570
17	571	K136Q_I_04.czi	\\hih-fileserver.neurologie.uni-tuebingen.de\HIH\Public\Jorge\Immunofluorescence\Exp. 267\Apotome\72h	28	0.9105706720229644	2.8284271247461903	1.4061296747004017	17.899494936611664	0.9333333333333333	571
17	572	K136Q_I_04.czi	\\hih-fileserver.neurologie.uni-tuebingen.de\HIH\Public\Jorge\Immunofluorescence\Exp. 267\Apotome\72h	13	0.6422005297067807	2.0	1.1725108220860991	10.242640687119284	1.0	572
17	573	K136Q_I_04.czi	\\hih-fileserver.neurologie.uni-tuebingen.de\HIH\Public\Jorge\Immunofluorescence\Exp. 267\Apotome\72h	32	0.8275906322025753	3.0	1.5042363410659831	18.242640687119284	1.0	573
17	574	K136Q_I_04.czi	\\hih-fileserver.neurologie.uni-tuebingen.de\HIH\Public\Jorge\Immunofluorescence\Exp. 267\Apotome\72h	16	0.6758228726291923	2.0	1.1660533905932737	11.65685424949238	0.8888888888888888	574
17	575	K136Q_I_04.czi	\\hih-fileserver.neurologie.uni-tuebingen.de\HIH\Public\Jorge\Immunofluorescence\Exp. 267\Apotome\72h	7	0.43799638819941455	1.0	1.0	6.207106781186548	0.875	575
17	576	K136Q_I_04.czi	\\hih-fileserver.neurologie.uni-tuebingen.de\HIH\Public\Jorge\Immunofluorescence\Exp. 267\Apotome\72h	21	1.0298253297206736	2.0	1.221754964261542	16.485281374238568	0.84	576
17	577	K136Q_I_04.czi	\\hih-fileserver.neurologie.uni-tuebingen.de\HIH\Public\Jorge\Immunofluorescence\Exp. 267\Apotome\72h	24	0.7531247882420457	2.8284271247461903	1.3806484547546438	15.071067811865476	1.0	577
17	578	K136Q_I_04.czi	\\hih-fileserver.neurologie.uni-tuebingen.de\HIH\Public\Jorge\Immunofluorescence\Exp. 267\Apotome\72h	18	0.8202685192964368	2.0	1.1571348402636774	13.621320343559642	0.9473684210526315	578
17	579	K136Q_I_04.czi	\\hih-fileserver.neurologie.uni-tuebingen.de\HIH\Public\Jorge\Immunofluorescence\Exp. 267\Apotome\72h	24	0.8381959377836083	2.8284271247461903	1.390484620483802	15.899494936611665	0.9230769230769231	579
17	580	K136Q_I_04.czi	\\hih-fileserver.neurologie.uni-tuebingen.de\HIH\Public\Jorge\Immunofluorescence\Exp. 267\Apotome\72h	34	1.0055941841238847	2.8284271247461903	1.4559006204736236	20.727922061357855	0.8717948717948718	580
17	581	K136Q_I_04.czi	\\hih-fileserver.neurologie.uni-tuebingen.de\HIH\Public\Jorge\Immunofluorescence\Exp. 267\Apotome\72h	69	1.0647634436996218	4.123105625617661	1.8128215778871533	30.384776310850235	0.92	581
17	582	K136Q_I_04.czi	\\hih-fileserver.neurologie.uni-tuebingen.de\HIH\Public\Jorge\Immunofluorescence\Exp. 267\Apotome\72h	12	0.6957172405156791	1.4142135623730951	1.1035533905932737	10.242640687119284	1.0	582
17	583	K136Q_I_04.czi	\\hih-fileserver.neurologie.uni-tuebingen.de\HIH\Public\Jorge\Immunofluorescence\Exp. 267\Apotome\72h	49	0.9736531072416608	3.1622776601683795	1.6307252947630788	24.485281374238568	0.9607843137254902	583
17	584	K136Q_I_04.czi	\\hih-fileserver.neurologie.uni-tuebingen.de\HIH\Public\Jorge\Immunofluorescence\Exp. 267\Apotome\72h	91	1.0694339962483925	4.123105625617661	2.0095427003796797	34.97056274847714	0.9578947368421052	584
17	585	K136Q_I_04.czi	\\hih-fileserver.neurologie.uni-tuebingen.de\HIH\Public\Jorge\Immunofluorescence\Exp. 267\Apotome\72h	3	0.309207662451413	1.0	1.0	3.414213562373095	1.0	585
17	586	K136Q_I_04.czi	\\hih-fileserver.neurologie.uni-tuebingen.de\HIH\Public\Jorge\Immunofluorescence\Exp. 267\Apotome\72h	40	0.9541097688354643	3.0	1.552160188343253	21.899494936611667	0.9302325581395349	586
17	587	K136Q_I_04.czi	\\hih-fileserver.neurologie.uni-tuebingen.de\HIH\Public\Jorge\Immunofluorescence\Exp. 267\Apotome\72h	16	0.7752947120616271	2.0	1.2285533905932737	12.485281374238571	1.0	587
17	588	K136Q_I_04.czi	\\hih-fileserver.neurologie.uni-tuebingen.de\HIH\Public\Jorge\Immunofluorescence\Exp. 267\Apotome\72h	73	1.185004488993652	3.605551275463989	1.7806937438564168	32.970562748477136	0.9012345679012346	588
17	589	K136Q_I_04.czi	\\hih-fileserver.neurologie.uni-tuebingen.de\HIH\Public\Jorge\Immunofluorescence\Exp. 267\Apotome\72h	14	0.6664888011383326	2.0	1.2020305089104422	10.82842712474619	1.0	589
17	590	K136Q_I_04.czi	\\hih-fileserver.neurologie.uni-tuebingen.de\HIH\Public\Jorge\Immunofluorescence\Exp. 267\Apotome\72h	30	0.8269810261990688	2.8284271247461903	1.4516592158828183	17.65685424949238	0.967741935483871	590
17	591	K136Q_I_04.czi	\\hih-fileserver.neurologie.uni-tuebingen.de\HIH\Public\Jorge\Immunofluorescence\Exp. 267\Apotome\72h	63	1.2087893835757104	4.0	1.726710975538042	30.935028842544405	0.8873239436619719	591
17	592	K136Q_I_04.czi	\\hih-fileserver.neurologie.uni-tuebingen.de\HIH\Public\Jorge\Immunofluorescence\Exp. 267\Apotome\72h	7	0.5300702784881366	1.4142135623730951	1.0591733660532994	6.82842712474619	1.0	592
17	593	K136Q_I_04.czi	\\hih-fileserver.neurologie.uni-tuebingen.de\HIH\Public\Jorge\Immunofluorescence\Exp. 267\Apotome\72h	45	1.2085364377004262	2.8284271247461903	1.4439851057938282	26.14213562373095	0.9	593
17	594	K136Q_I_04.czi	\\hih-fileserver.neurologie.uni-tuebingen.de\HIH\Public\Jorge\Immunofluorescence\Exp. 267\Apotome\72h	11	0.6988202713335353	2.0	1.128564869306645	9.82842712474619	0.8461538461538461	594
17	595	K136Q_I_04.czi	\\hih-fileserver.neurologie.uni-tuebingen.de\HIH\Public\Jorge\Immunofluorescence\Exp. 267\Apotome\72h	20	0.8348606886188152	2.23606797749979	1.2360674675869179	14.485281374238571	1.0	595
17	596	K136Q_I_04.czi	\\hih-fileserver.neurologie.uni-tuebingen.de\HIH\Public\Jorge\Immunofluorescence\Exp. 267\Apotome\72h	6	0.5109957862326503	1.0	1.0	6.207106781186548	0.8571428571428571	596
17	597	K136Q_I_04.czi	\\hih-fileserver.neurologie.uni-tuebingen.de\HIH\Public\Jorge\Immunofluorescence\Exp. 267\Apotome\72h	1	0.0	1.0	1.0	0.0	1.0	597
17	598	K136Q_I_04.czi	\\hih-fileserver.neurologie.uni-tuebingen.de\HIH\Public\Jorge\Immunofluorescence\Exp. 267\Apotome\72h	59	1.178256113714808	3.1622776601683795	1.6484966510219863	29.556349186104047	0.855072463768116	598
17	599	K136Q_I_04.czi	\\hih-fileserver.neurologie.uni-tuebingen.de\HIH\Public\Jorge\Immunofluorescence\Exp. 267\Apotome\72h	7	0.43799638819941455	1.0	1.0	6.207106781186548	0.875	599
17	600	K136Q_I_04.czi	\\hih-fileserver.neurologie.uni-tuebingen.de\HIH\Public\Jorge\Immunofluorescence\Exp. 267\Apotome\72h	1	0.0	1.0	1.0	0.0	1.0	600
17	601	K136Q_I_04.czi	\\hih-fileserver.neurologie.uni-tuebingen.de\HIH\Public\Jorge\Immunofluorescence\Exp. 267\Apotome\72h	2	0.0	1.0	1.0	0.0	1.0	601
17	602	K136Q_I_04.czi	\\hih-fileserver.neurologie.uni-tuebingen.de\HIH\Public\Jorge\Immunofluorescence\Exp. 267\Apotome\72h	5	0.43153209248335733	1.0	1.0	5.207106781186548	1.0	602
17	603	K136Q_I_04.czi	\\hih-fileserver.neurologie.uni-tuebingen.de\HIH\Public\Jorge\Immunofluorescence\Exp. 267\Apotome\72h	61	1.1079063485724463	4.0	1.7381218384592778	29.142135623730947	0.8840579710144928	603
17	604	K136Q_I_04.czi	\\hih-fileserver.neurologie.uni-tuebingen.de\HIH\Public\Jorge\Immunofluorescence\Exp. 267\Apotome\72h	10	0.7106087346549765	1.4142135623730951	1.082842712474619	9.449747468305834	0.9090909090909091	604
17	605	K136Q_I_04.czi	\\hih-fileserver.neurologie.uni-tuebingen.de\HIH\Public\Jorge\Immunofluorescence\Exp. 267\Apotome\72h	45	1.1549820880674335	3.1622776601683795	1.5102991519114968	25.556349186104043	0.8653846153846154	605
17	606	K136Q_I_04.czi	\\hih-fileserver.neurologie.uni-tuebingen.de\HIH\Public\Jorge\Immunofluorescence\Exp. 267\Apotome\72h	17	0.7997667602429291	2.0	1.2151090734995518	13.071067811865476	0.8947368421052632	606
17	607	K136Q_I_04.czi	\\hih-fileserver.neurologie.uni-tuebingen.de\HIH\Public\Jorge\Immunofluorescence\Exp. 267\Apotome\72h	3	0.309207662451413	1.0	1.0	3.414213562373095	1.0	607
17	608	K136Q_I_04.czi	\\hih-fileserver.neurologie.uni-tuebingen.de\HIH\Public\Jorge\Immunofluorescence\Exp. 267\Apotome\72h	80	0.9905437342599325	4.123105625617661	1.9952731016787424	31.556349186104043	0.9411764705882353	608
17	609	K136Q_I_04.czi	\\hih-fileserver.neurologie.uni-tuebingen.de\HIH\Public\Jorge\Immunofluorescence\Exp. 267\Apotome\72h	24	0.8526008143065027	2.8284271247461903	1.360702260395516	16.035533905932738	0.96	609
17	610	K136Q_I_04.czi	\\hih-fileserver.neurologie.uni-tuebingen.de\HIH\Public\Jorge\Immunofluorescence\Exp. 267\Apotome\72h	21	0.7951054177322048	2.23606797749979	1.3003397994935841	14.48528137423857	0.9545454545454546	610
17	611	K136Q_I_04.czi	\\hih-fileserver.neurologie.uni-tuebingen.de\HIH\Public\Jorge\Immunofluorescence\Exp. 267\Apotome\72h	38	1.0426776150104553	2.8284271247461903	1.4823433742328789	22.31370849898476	0.8837209302325582	611
17	612	K136Q_I_04.czi	\\hih-fileserver.neurologie.uni-tuebingen.de\HIH\Public\Jorge\Immunofluorescence\Exp. 267\Apotome\72h	31	0.8003042189023245	2.8284271247461903	1.496071083910669	17.65685424949238	1.0	612
17	613	K136Q_I_04.czi	\\hih-fileserver.neurologie.uni-tuebingen.de\HIH\Public\Jorge\Immunofluorescence\Exp. 267\Apotome\72h	18	0.8245537665371013	2.23606797749979	1.2488171480343933	13.65685424949238	0.9	613
17	614	K136Q_I_04.czi	\\hih-fileserver.neurologie.uni-tuebingen.de\HIH\Public\Jorge\Immunofluorescence\Exp. 267\Apotome\72h	6	0.3887851339973607	1.0	1.0	5.414213562373095	1.0	614
17	615	K136Q_I_04.czi	\\hih-fileserver.neurologie.uni-tuebingen.de\HIH\Public\Jorge\Immunofluorescence\Exp. 267\Apotome\72h	42	1.0822268185799455	2.8284271247461903	1.4782477984221456	23.899494936611664	0.9130434782608695	615
17	616	K136Q_I_04.czi	\\hih-fileserver.neurologie.uni-tuebingen.de\HIH\Public\Jorge\Immunofluorescence\Exp. 267\Apotome\72h	22	0.8215906780822317	2.23606797749979	1.286687990425694	15.071067811865476	0.9166666666666666	616
17	617	K136Q_I_04.czi	\\hih-fileserver.neurologie.uni-tuebingen.de\HIH\Public\Jorge\Immunofluorescence\Exp. 267\Apotome\72h	1	0.0	1.0	1.0	0.0	1.0	617
17	618	K136Q_I_04.czi	\\hih-fileserver.neurologie.uni-tuebingen.de\HIH\Public\Jorge\Immunofluorescence\Exp. 267\Apotome\72h	27	0.8589101734761474	2.8284271247461903	1.384134477467083	17.071067811865476	0.9	618
17	619	K136Q_I_04.czi	\\hih-fileserver.neurologie.uni-tuebingen.de\HIH\Public\Jorge\Immunofluorescence\Exp. 267\Apotome\72h	3	0.026525823848649224	1.0	1.0	1.0	1.0	619
17	620	K136Q_I_04.czi	\\hih-fileserver.neurologie.uni-tuebingen.de\HIH\Public\Jorge\Immunofluorescence\Exp. 267\Apotome\72h	30	0.8498659605547668	2.8284271247461903	1.442151770620114	17.899494936611664	0.967741935483871	620
17	621	K136Q_I_04.czi	\\hih-fileserver.neurologie.uni-tuebingen.de\HIH\Public\Jorge\Immunofluorescence\Exp. 267\Apotome\72h	7	0.43799638819941455	1.0	1.0	6.207106781186548	0.875	621
17	622	K136Q_I_04.czi	\\hih-fileserver.neurologie.uni-tuebingen.de\HIH\Public\Jorge\Immunofluorescence\Exp. 267\Apotome\72h	7	0.43799638819941455	1.0	1.0	6.207106781186548	0.875	622
17	623	K136Q_I_04.czi	\\hih-fileserver.neurologie.uni-tuebingen.de\HIH\Public\Jorge\Immunofluorescence\Exp. 267\Apotome\72h	9	0.6007314423370597	1.4142135623730951	1.0920474583051323	8.242640687119284	1.0	623
17	624	K136Q_I_04.czi	\\hih-fileserver.neurologie.uni-tuebingen.de\HIH\Public\Jorge\Immunofluorescence\Exp. 267\Apotome\72h	28	0.9495060743210278	2.8284271247461903	1.391336333187077	18.27817459305202	0.875	624
17	625	K136Q_I_04.czi	\\hih-fileserver.neurologie.uni-tuebingen.de\HIH\Public\Jorge\Immunofluorescence\Exp. 267\Apotome\72h	7	0.43799638819941455	1.0	1.0	6.207106781186548	0.875	625
17	626	K136Q_I_04.czi	\\hih-fileserver.neurologie.uni-tuebingen.de\HIH\Public\Jorge\Immunofluorescence\Exp. 267\Apotome\72h	6	0.5456645211561616	1.0	1.0	6.414213562373095	0.75	626
17	627	K136Q_I_04.czi	\\hih-fileserver.neurologie.uni-tuebingen.de\HIH\Public\Jorge\Immunofluorescence\Exp. 267\Apotome\72h	23	1.0371522229313344	2.23606797749979	1.2742232951897943	17.31370849898476	0.8846153846153846	627
17	628	K136Q_I_04.czi	\\hih-fileserver.neurologie.uni-tuebingen.de\HIH\Public\Jorge\Immunofluorescence\Exp. 267\Apotome\72h	46	1.1822639064460692	3.0	1.5147557974125327	26.14213562373095	0.8214285714285714	628
17	629	K136Q_I_04.czi	\\hih-fileserver.neurologie.uni-tuebingen.de\HIH\Public\Jorge\Immunofluorescence\Exp. 267\Apotome\72h	67	1.1827387871760386	3.605551275463989	1.7180122175581063	31.556349186104043	0.881578947368421	629
17	630	K136Q_I_04.czi	\\hih-fileserver.neurologie.uni-tuebingen.de\HIH\Public\Jorge\Immunofluorescence\Exp. 267\Apotome\72h	34	1.2496355628795766	2.23606797749979	1.3050479674003308	23.106601717798213	0.8717948717948718	630
17	631	K136Q_I_04.czi	\\hih-fileserver.neurologie.uni-tuebingen.de\HIH\Public\Jorge\Immunofluorescence\Exp. 267\Apotome\72h	1	0.0	1.0	1.0	0.0	1.0	631
17	632	K136Q_I_04.czi	\\hih-fileserver.neurologie.uni-tuebingen.de\HIH\Public\Jorge\Immunofluorescence\Exp. 267\Apotome\72h	42	0.999733201707499	2.8284271247461903	1.516526342924789	22.970562748477143	0.9333333333333333	632
17	633	K136Q_I_04.czi	\\hih-fileserver.neurologie.uni-tuebingen.de\HIH\Public\Jorge\Immunofluorescence\Exp. 267\Apotome\72h	9	0.5135799486995236	1.4142135623730951	1.0460237291525663	7.621320343559642	0.9	633
17	634	K136Q_I_04.czi	\\hih-fileserver.neurologie.uni-tuebingen.de\HIH\Public\Jorge\Immunofluorescence\Exp. 267\Apotome\72h	43	1.078631380644464	3.0	1.5015143301941671	24.14213562373095	0.9148936170212766	634
17	635	K136Q_I_04.czi	\\hih-fileserver.neurologie.uni-tuebingen.de\HIH\Public\Jorge\Immunofluorescence\Exp. 267\Apotome\72h	12	0.8075986583975281	1.4142135623730951	1.0690355937288492	11.035533905932738	0.8571428571428571	635
17	636	K136Q_I_04.czi	\\hih-fileserver.neurologie.uni-tuebingen.de\HIH\Public\Jorge\Immunofluorescence\Exp. 267\Apotome\72h	37	1.1654301636632993	2.8284271247461903	1.367775645111109	23.27817459305202	0.8043478260869565	636
17	637	K136Q_I_04.czi	\\hih-fileserver.neurologie.uni-tuebingen.de\HIH\Public\Jorge\Immunofluorescence\Exp. 267\Apotome\72h	19	0.7811561998772539	2.23606797749979	1.257522222473272	13.65685424949238	0.95	637
17	638	K136Q_I_04.czi	\\hih-fileserver.neurologie.uni-tuebingen.de\HIH\Public\Jorge\Immunofluorescence\Exp. 267\Apotome\72h	95	1.2498499198036062	3.605551275463989	1.9006177181791468	38.62741699796952	0.9223300970873787	638
17	639	K136Q_I_04.czi	\\hih-fileserver.neurologie.uni-tuebingen.de\HIH\Public\Jorge\Immunofluorescence\Exp. 267\Apotome\72h	6	0.477464829275686	1.0	1.0	6.0	1.0	639
17	640	K136Q_I_04.czi	\\hih-fileserver.neurologie.uni-tuebingen.de\HIH\Public\Jorge\Immunofluorescence\Exp. 267\Apotome\72h	7	0.5300702784881366	1.4142135623730951	1.0591733660532994	6.82842712474619	1.0	640
17	641	K136Q_I_04.czi	\\hih-fileserver.neurologie.uni-tuebingen.de\HIH\Public\Jorge\Immunofluorescence\Exp. 267\Apotome\72h	40	0.9905437342599326	3.1622776601683795	1.5372831470254442	22.31370849898476	0.9090909090909091	641
17	642	K136Q_I_04.czi	\\hih-fileserver.neurologie.uni-tuebingen.de\HIH\Public\Jorge\Immunofluorescence\Exp. 267\Apotome\72h	10	0.6202357696493015	2.0	1.1414213562373097	8.82842712474619	1.0	642
17	643	K136Q_I_04.czi	\\hih-fileserver.neurologie.uni-tuebingen.de\HIH\Public\Jorge\Immunofluorescence\Exp. 267\Apotome\72h	19	0.8091603141756726	2.23606797749979	1.2793229362823824	13.899494936611665	0.95	643
17	644	K136Q_I_04.czi	\\hih-fileserver.neurologie.uni-tuebingen.de\HIH\Public\Jorge\Immunofluorescence\Exp. 267\Apotome\72h	12	0.7481107665751883	2.0	1.117851130197758	10.621320343559642	0.9230769230769231	644
17	645	K136Q_I_04.czi	\\hih-fileserver.neurologie.uni-tuebingen.de\HIH\Public\Jorge\Immunofluorescence\Exp. 267\Apotome\72h	18	0.8245537665371013	2.0	1.2031585694162434	13.65685424949238	0.9473684210526315	645
17	646	K136Q_I_04.czi	\\hih-fileserver.neurologie.uni-tuebingen.de\HIH\Public\Jorge\Immunofluorescence\Exp. 267\Apotome\72h	26	0.9542088763835407	2.23606797749979	1.3035739318073911	17.65685424949238	0.9285714285714286	646
17	647	K136Q_I_04.czi	\\hih-fileserver.neurologie.uni-tuebingen.de\HIH\Public\Jorge\Immunofluorescence\Exp. 267\Apotome\72h	87	1.1971596152016315	4.47213595499958	1.94380911478688	36.17766952966369	0.87	647
17	648	K136Q_I_04.czi	\\hih-fileserver.neurologie.uni-tuebingen.de\HIH\Public\Jorge\Immunofluorescence\Exp. 267\Apotome\72h	13	0.49975186502917807	1.4142135623730951	1.0637251634420148	9.035533905932738	0.8666666666666667	648
17	649	K136Q_I_04.czi	\\hih-fileserver.neurologie.uni-tuebingen.de\HIH\Public\Jorge\Immunofluorescence\Exp. 267\Apotome\72h	2	0.0	1.0	1.0	0.0	1.0	649
17	650	K136Q_I_04.czi	\\hih-fileserver.neurologie.uni-tuebingen.de\HIH\Public\Jorge\Immunofluorescence\Exp. 267\Apotome\72h	12	0.7531247882420455	1.4142135623730951	1.1035533905932737	10.65685424949238	0.8571428571428571	650
17	651	K136Q_I_04.czi	\\hih-fileserver.neurologie.uni-tuebingen.de\HIH\Public\Jorge\Immunofluorescence\Exp. 267\Apotome\72h	31	0.9575463095269564	2.8284271247461903	1.4011653546405554	19.31370849898476	0.9393939393939394	651
17	652	K136Q_I_04.czi	\\hih-fileserver.neurologie.uni-tuebingen.de\HIH\Public\Jorge\Immunofluorescence\Exp. 267\Apotome\72h	51	0.9541028790059186	3.605551275463989	1.6755419632036879	24.727922061357855	0.9272727272727272	652
17	653	K136Q_I_04.czi	\\hih-fileserver.neurologie.uni-tuebingen.de\HIH\Public\Jorge\Immunofluorescence\Exp. 267\Apotome\72h	14	0.9054650253404358	2.0	1.1010152544552212	12.621320343559644	0.7777777777777778	653
17	654	K136Q_I_04.czi	\\hih-fileserver.neurologie.uni-tuebingen.de\HIH\Public\Jorge\Immunofluorescence\Exp. 267\Apotome\72h	7	0.43799638819941455	1.0	1.0	6.207106781186548	0.875	654
17	655	K136Q_I_04.czi	\\hih-fileserver.neurologie.uni-tuebingen.de\HIH\Public\Jorge\Immunofluorescence\Exp. 267\Apotome\72h	19	0.8496060007157958	2.0	1.2541277434076943	14.242640687119284	0.9047619047619048	655
17	656	K136Q_I_04.czi	\\hih-fileserver.neurologie.uni-tuebingen.de\HIH\Public\Jorge\Immunofluorescence\Exp. 267\Apotome\72h	59	1.1589899071258334	3.605551275463989	1.672089373755329	29.31370849898476	0.8676470588235294	656
17	657	K136Q_I_04.czi	\\hih-fileserver.neurologie.uni-tuebingen.de\HIH\Public\Jorge\Immunofluorescence\Exp. 267\Apotome\72h	22	0.7337506369818236	2.8284271247461903	1.366866718721158	14.242640687119284	1.0	657
17	658	K136Q_I_04.czi	\\hih-fileserver.neurologie.uni-tuebingen.de\HIH\Public\Jorge\Immunofluorescence\Exp. 267\Apotome\72h	31	0.9575463095269564	2.8284271247461903	1.4504512915760528	19.31370849898476	0.8857142857142857	658
17	659	K136Q_I_04.czi	\\hih-fileserver.neurologie.uni-tuebingen.de\HIH\Public\Jorge\Immunofluorescence\Exp. 267\Apotome\72h	12	0.8956118587740193	1.4142135623730951	1.0345177968644246	11.621320343559642	0.8571428571428571	659
17	660	K136Q_I_04.czi	\\hih-fileserver.neurologie.uni-tuebingen.de\HIH\Public\Jorge\Immunofluorescence\Exp. 267\Apotome\72h	16	0.7454531602318965	2.0	1.2026650429449552	12.242640687119284	1.0	660
17	661	K136Q_I_04.czi	\\hih-fileserver.neurologie.uni-tuebingen.de\HIH\Public\Jorge\Immunofluorescence\Exp. 267\Apotome\72h	12	0.6631455962162306	2.0	1.1666666666666667	10.0	1.0	661
17	662	K136Q_I_04.czi	\\hih-fileserver.neurologie.uni-tuebingen.de\HIH\Public\Jorge\Immunofluorescence\Exp. 267\Apotome\72h	14	0.6664888011383326	2.0	1.2020305089104422	10.82842712474619	1.0	662
17	663	K136Q_I_04.czi	\\hih-fileserver.neurologie.uni-tuebingen.de\HIH\Public\Jorge\Immunofluorescence\Exp. 267\Apotome\72h	34	0.9268198499660882	2.8284271247461903	1.4315351168046182	19.899494936611667	0.918918918918919	663
17	664	K136Q_I_04.czi	\\hih-fileserver.neurologie.uni-tuebingen.de\HIH\Public\Jorge\Immunofluorescence\Exp. 267\Apotome\72h	11	0.7285819637753527	1.4142135623730951	1.0376557783975542	10.035533905932738	0.6875	664
17	665	K136Q_I_04.czi	\\hih-fileserver.neurologie.uni-tuebingen.de\HIH\Public\Jorge\Immunofluorescence\Exp. 267\Apotome\72h	14	0.8233657959359779	2.0	1.1306019374818708	12.035533905932738	0.9333333333333333	665
17	666	K136Q_I_04.czi	\\hih-fileserver.neurologie.uni-tuebingen.de\HIH\Public\Jorge\Immunofluorescence\Exp. 267\Apotome\72h	25	1.0876827939303833	2.0	1.2194112549695426	18.485281374238568	0.8333333333333334	666
17	667	K136Q_I_04.czi	\\hih-fileserver.neurologie.uni-tuebingen.de\HIH\Public\Jorge\Immunofluorescence\Exp. 267\Apotome\72h	20	0.8748836785963341	2.0	1.2414213562373095	14.82842712474619	0.9523809523809523	667
17	668	K136Q_I_04.czi	\\hih-fileserver.neurologie.uni-tuebingen.de\HIH\Public\Jorge\Immunofluorescence\Exp. 267\Apotome\72h	9	0.6007314423370597	1.4142135623730951	1.0920474583051323	8.242640687119284	1.0	668
17	669	K136Q_I_04.czi	\\hih-fileserver.neurologie.uni-tuebingen.de\HIH\Public\Jorge\Immunofluorescence\Exp. 267\Apotome\72h	16	0.9276229873542391	2.0	1.1401650429449552	13.65685424949238	0.9411764705882353	669
17	670	K136Q_I_04.czi	\\hih-fileserver.neurologie.uni-tuebingen.de\HIH\Public\Jorge\Immunofluorescence\Exp. 267\Apotome\72h	15	0.7951500375806897	2.0	1.1885618083164127	12.242640687119284	0.9375	670
17	671	K136Q_I_04.czi	\\hih-fileserver.neurologie.uni-tuebingen.de\HIH\Public\Jorge\Immunofluorescence\Exp. 267\Apotome\72h	6	0.5456645211561616	1.0	1.0	6.414213562373095	0.8571428571428571	671
17	672	K136Q_I_04.czi	\\hih-fileserver.neurologie.uni-tuebingen.de\HIH\Public\Jorge\Immunofluorescence\Exp. 267\Apotome\72h	18	0.7275526948748822	2.0	1.2682459513747883	12.82842712474619	1.0	672
17	673	K136Q_I_04.czi	\\hih-fileserver.neurologie.uni-tuebingen.de\HIH\Public\Jorge\Immunofluorescence\Exp. 267\Apotome\72h	9	0.595563117403313	1.0	1.0	8.207106781186548	0.9	673
17	674	K136Q_I_04.czi	\\hih-fileserver.neurologie.uni-tuebingen.de\HIH\Public\Jorge\Immunofluorescence\Exp. 267\Apotome\72h	42	0.9579382146098379	3.0	1.5399706352613454	22.485281374238568	0.9333333333333333	674
17	675	K136Q_I_04.czi	\\hih-fileserver.neurologie.uni-tuebingen.de\HIH\Public\Jorge\Immunofluorescence\Exp. 267\Apotome\72h	15	0.7684747428735795	2.0	1.1885618083164127	12.035533905932738	0.9375	675
17	676	K136Q_I_04.czi	\\hih-fileserver.neurologie.uni-tuebingen.de\HIH\Public\Jorge\Immunofluorescence\Exp. 267\Apotome\72h	10	0.37104919494169564	1.4142135623730951	1.082842712474619	6.82842712474619	1.0	676
17	677	K136Q_I_04.czi	\\hih-fileserver.neurologie.uni-tuebingen.de\HIH\Public\Jorge\Immunofluorescence\Exp. 267\Apotome\72h	21	0.795105417732205	2.23606797749979	1.2724452072256363	14.485281374238571	0.9545454545454546	677
17	678	K136Q_I_04.czi	\\hih-fileserver.neurologie.uni-tuebingen.de\HIH\Public\Jorge\Immunofluorescence\Exp. 267\Apotome\72h	17	0.7016029743359026	2.0	1.249567099242311	12.242640687119284	1.0	678
17	679	K136Q_I_04.czi	\\hih-fileserver.neurologie.uni-tuebingen.de\HIH\Public\Jorge\Immunofluorescence\Exp. 267\Apotome\72h	48	0.9469484662574523	3.605551275463989	1.6525760399770029	23.899494936611664	0.9230769230769231	679
17	680	K136Q_I_04.czi	\\hih-fileserver.neurologie.uni-tuebingen.de\HIH\Public\Jorge\Immunofluorescence\Exp. 267\Apotome\72h	15	0.7208777308044718	2.0	1.1771236166328256	11.65685424949238	1.0	680
17	681	K136Q_I_04.czi	\\hih-fileserver.neurologie.uni-tuebingen.de\HIH\Public\Jorge\Immunofluorescence\Exp. 267\Apotome\72h	24	0.9010971635055895	2.23606797749979	1.2627973245568862	16.485281374238568	0.8888888888888888	681
17	682	K136Q_I_04.czi	\\hih-fileserver.neurologie.uni-tuebingen.de\HIH\Public\Jorge\Immunofluorescence\Exp. 267\Apotome\72h	120	1.5414905496964943	4.47213595499958	1.9844781074399307	48.21320343559643	0.8391608391608392	682
17	683	K136Q_I_04.czi	\\hih-fileserver.neurologie.uni-tuebingen.de\HIH\Public\Jorge\Immunofluorescence\Exp. 267\Apotome\72h	2	0.0	1.0	1.0	0.0	1.0	683
17	684	K136Q_I_04.czi	\\hih-fileserver.neurologie.uni-tuebingen.de\HIH\Public\Jorge\Immunofluorescence\Exp. 267\Apotome\72h	29	0.8225690043938167	2.8284271247461903	1.4573983834001178	17.31370849898476	1.0	684
17	685	K136Q_I_04.czi	\\hih-fileserver.neurologie.uni-tuebingen.de\HIH\Public\Jorge\Immunofluorescence\Exp. 267\Apotome\72h	22	0.9830150874606433	2.0	1.2038764261017532	16.485281374238568	0.88	685
17	686	K136Q_I_04.czi	\\hih-fileserver.neurologie.uni-tuebingen.de\HIH\Public\Jorge\Immunofluorescence\Exp. 267\Apotome\72h	19	0.8788007248619106	2.0	1.2450975920785463	14.48528137423857	0.8636363636363636	686
17	687	K136Q_I_04.czi	\\hih-fileserver.neurologie.uni-tuebingen.de\HIH\Public\Jorge\Immunofluorescence\Exp. 267\Apotome\72h	6	0.477464829275686	1.0	1.0	6.0	1.0	687
17	688	K136Q_I_04.czi	\\hih-fileserver.neurologie.uni-tuebingen.de\HIH\Public\Jorge\Immunofluorescence\Exp. 267\Apotome\72h	16	0.7752947120616269	1.4142135623730951	1.1294417382415922	12.48528137423857	0.9411764705882353	688
17	689	K136Q_I_04.czi	\\hih-fileserver.neurologie.uni-tuebingen.de\HIH\Public\Jorge\Immunofluorescence\Exp. 267\Apotome\72h	83	1.228721870681591	4.0	1.8352324834183384	35.798989873223334	0.8469387755102041	689
17	690	K136Q_I_04.czi	\\hih-fileserver.neurologie.uni-tuebingen.de\HIH\Public\Jorge\Immunofluorescence\Exp. 267\Apotome\72h	7	0.5300702784881366	1.4142135623730951	1.0591733660532994	6.82842712474619	1.0	690
17	691	K136Q_I_04.czi	\\hih-fileserver.neurologie.uni-tuebingen.de\HIH\Public\Jorge\Immunofluorescence\Exp. 267\Apotome\72h	9	0.6007314423370597	1.4142135623730951	1.0920474583051323	8.242640687119284	1.0	691
17	692	K136Q_I_04.czi	\\hih-fileserver.neurologie.uni-tuebingen.de\HIH\Public\Jorge\Immunofluorescence\Exp. 267\Apotome\72h	3	0.309207662451413	1.0	1.0	3.414213562373095	1.0	692
17	693	K136Q_I_04.czi	\\hih-fileserver.neurologie.uni-tuebingen.de\HIH\Public\Jorge\Immunofluorescence\Exp. 267\Apotome\72h	8	0.5468022991227088	1.4142135623730951	1.051776695296637	7.414213562373095	1.0	693
17	694	K136Q_I_04.czi	\\hih-fileserver.neurologie.uni-tuebingen.de\HIH\Public\Jorge\Immunofluorescence\Exp. 267\Apotome\72h	22	0.9830150874606433	2.23606797749979	1.2412334449711484	16.485281374238568	0.88	694
17	695	K136Q_I_04.czi	\\hih-fileserver.neurologie.uni-tuebingen.de\HIH\Public\Jorge\Immunofluorescence\Exp. 267\Apotome\72h	10	0.6202357696493015	2.0	1.1414213562373097	8.82842712474619	1.0	695
17	696	K136Q_I_04.czi	\\hih-fileserver.neurologie.uni-tuebingen.de\HIH\Public\Jorge\Immunofluorescence\Exp. 267\Apotome\72h	45	0.9611703077392957	2.8284271247461903	1.5644470229492196	23.31370849898476	0.9574468085106383	696
17	697	K136Q_I_04.czi	\\hih-fileserver.neurologie.uni-tuebingen.de\HIH\Public\Jorge\Immunofluorescence\Exp. 267\Apotome\72h	18	1.0041663843227275	2.0	1.1801467048399603	15.071067811865476	0.9	697
17	698	K136Q_I_04.czi	\\hih-fileserver.neurologie.uni-tuebingen.de\HIH\Public\Jorge\Immunofluorescence\Exp. 267\Apotome\72h	38	0.849606000715796	2.8284271247461903	1.5492697891503802	20.14213562373095	1.0	698
17	699	K136Q_I_04.czi	\\hih-fileserver.neurologie.uni-tuebingen.de\HIH\Public\Jorge\Immunofluorescence\Exp. 267\Apotome\72h	24	0.8747665514940615	2.23606797749979	1.3116128610257949	16.242640687119284	0.9230769230769231	699
17	700	K136Q_I_04.czi	\\hih-fileserver.neurologie.uni-tuebingen.de\HIH\Public\Jorge\Immunofluorescence\Exp. 267\Apotome\72h	1	0.0	1.0	1.0	0.0	1.0	700
17	701	K136Q_I_04.czi	\\hih-fileserver.neurologie.uni-tuebingen.de\HIH\Public\Jorge\Immunofluorescence\Exp. 267\Apotome\72h	1	0.0	1.0	1.0	0.0	1.0	701
17	702	K136Q_I_04.czi	\\hih-fileserver.neurologie.uni-tuebingen.de\HIH\Public\Jorge\Immunofluorescence\Exp. 267\Apotome\72h	1	0.0	1.0	1.0	0.0	1.0	702
17	703	K136Q_I_04.czi	\\hih-fileserver.neurologie.uni-tuebingen.de\HIH\Public\Jorge\Immunofluorescence\Exp. 267\Apotome\72h	13	0.8024880979873497	2.0	1.1406482403650915	11.449747468305832	0.8666666666666667	703
17	704	K136Q_I_04.czi	\\hih-fileserver.neurologie.uni-tuebingen.de\HIH\Public\Jorge\Immunofluorescence\Exp. 267\Apotome\72h	32	1.0684438206316276	2.23606797749979	1.3810464158355606	20.727922061357855	0.9142857142857143	704
17	705	K136Q_I_04.czi	\\hih-fileserver.neurologie.uni-tuebingen.de\HIH\Public\Jorge\Immunofluorescence\Exp. 267\Apotome\72h	12	0.8381959377836082	1.4142135623730951	1.0690355937288492	11.242640687119284	0.9230769230769231	705
17	706	K136Q_I_04.czi	\\hih-fileserver.neurologie.uni-tuebingen.de\HIH\Public\Jorge\Immunofluorescence\Exp. 267\Apotome\72h	2	0.0	1.0	1.0	0.0	1.0	706
17	707	K136Q_I_04.czi	\\hih-fileserver.neurologie.uni-tuebingen.de\HIH\Public\Jorge\Immunofluorescence\Exp. 267\Apotome\72h	1	0.0	1.0	1.0	0.0	1.0	707
17	708	K136Q_I_04.czi	\\hih-fileserver.neurologie.uni-tuebingen.de\HIH\Public\Jorge\Immunofluorescence\Exp. 267\Apotome\72h	3	0.026525823848649224	1.0	1.0	1.0	1.0	708
17	709	K136Q_I_04.czi	\\hih-fileserver.neurologie.uni-tuebingen.de\HIH\Public\Jorge\Immunofluorescence\Exp. 267\Apotome\72h	10	0.6202357696493015	1.4142135623730951	1.082842712474619	8.82842712474619	1.0	709
17	710	K136Q_I_04.czi	\\hih-fileserver.neurologie.uni-tuebingen.de\HIH\Public\Jorge\Immunofluorescence\Exp. 267\Apotome\72h	22	0.7589642623807412	2.8284271247461903	1.3697983142777934	14.485281374238571	1.0	710
17	711	K136Q_I_04.czi	\\hih-fileserver.neurologie.uni-tuebingen.de\HIH\Public\Jorge\Immunofluorescence\Exp. 267\Apotome\72h	5	0.43153209248335733	1.0	1.0	5.207106781186548	1.0	711
17	712	K136Q_I_04.czi	\\hih-fileserver.neurologie.uni-tuebingen.de\HIH\Public\Jorge\Immunofluorescence\Exp. 267\Apotome\72h	34	0.8512580653608952	3.0	1.5058840593046305	19.071067811865476	0.9444444444444444	712
17	713	K136Q_I_04.czi	\\hih-fileserver.neurologie.uni-tuebingen.de\HIH\Public\Jorge\Immunofluorescence\Exp. 267\Apotome\72h	33	0.931760361778047	2.8284271247461903	1.4301056153556952	19.65685424949238	0.9166666666666666	713
17	714	K136Q_I_04.czi	\\hih-fileserver.neurologie.uni-tuebingen.de\HIH\Public\Jorge\Immunofluorescence\Exp. 267\Apotome\72h	39	1.0316257695798254	3.0	1.4772890148392441	22.485281374238568	0.9069767441860465	714
17	715	K136Q_I_04.czi	\\hih-fileserver.neurologie.uni-tuebingen.de\HIH\Public\Jorge\Immunofluorescence\Exp. 267\Apotome\72h	40	0.9753694702818076	3.0	1.5053849434555517	22.14213562373095	0.9302325581395349	715
17	716	K136Q_I_04.czi	\\hih-fileserver.neurologie.uni-tuebingen.de\HIH\Public\Jorge\Immunofluorescence\Exp. 267\Apotome\72h	23	0.8113776709510135	2.23606797749979	1.3307695160483057	15.31370849898476	0.9583333333333334	716
17	717	K136Q_I_04.czi	\\hih-fileserver.neurologie.uni-tuebingen.de\HIH\Public\Jorge\Immunofluorescence\Exp. 267\Apotome\72h	2	0.0	1.0	1.0	0.0	1.0	717
17	718	K136Q_I_04.czi	\\hih-fileserver.neurologie.uni-tuebingen.de\HIH\Public\Jorge\Immunofluorescence\Exp. 267\Apotome\72h	33	0.899513199858656	2.8284271247461903	1.4982635970750522	19.31370849898476	0.9428571428571428	718
17	719	K136Q_I_04.czi	\\hih-fileserver.neurologie.uni-tuebingen.de\HIH\Public\Jorge\Immunofluorescence\Exp. 267\Apotome\72h	30	0.9303536544739524	2.8284271247461903	1.4224064657119002	18.727922061357855	0.8823529411764706	719
17	720	K136Q_I_04.czi	\\hih-fileserver.neurologie.uni-tuebingen.de\HIH\Public\Jorge\Immunofluorescence\Exp. 267\Apotome\72h	26	0.8074768167637489	2.8284271247461903	1.3964282995909716	16.242640687119284	0.9629629629629629	720
17	721	K136Q_I_04.czi	\\hih-fileserver.neurologie.uni-tuebingen.de\HIH\Public\Jorge\Immunofluorescence\Exp. 267\Apotome\72h	13	0.8919451801483067	1.4142135623730951	1.095587745163022	12.071067811865476	0.8666666666666667	721
17	722	K136Q_I_04.czi	\\hih-fileserver.neurologie.uni-tuebingen.de\HIH\Public\Jorge\Immunofluorescence\Exp. 267\Apotome\72h	5	0.4665421607968328	1.0	1.0	5.414213562373095	1.0	722
17	723	K136Q_I_04.czi	\\hih-fileserver.neurologie.uni-tuebingen.de\HIH\Public\Jorge\Immunofluorescence\Exp. 267\Apotome\72h	35	0.9768629217203453	2.8284271247461903	1.4714463170315202	20.727922061357855	0.9459459459459459	723
17	724	K136Q_I_04.czi	\\hih-fileserver.neurologie.uni-tuebingen.de\HIH\Public\Jorge\Immunofluorescence\Exp. 267\Apotome\72h	16	0.7752947120616271	2.23606797749979	1.2066959868353289	12.485281374238571	0.9411764705882353	724
17	725	K136Q_I_04.czi	\\hih-fileserver.neurologie.uni-tuebingen.de\HIH\Public\Jorge\Immunofluorescence\Exp. 267\Apotome\72h	24	0.8128078919015064	2.23606797749979	1.3387079251871652	15.65685424949238	1.0	725
17	726	K136Q_I_04.czi	\\hih-fileserver.neurologie.uni-tuebingen.de\HIH\Public\Jorge\Immunofluorescence\Exp. 267\Apotome\72h	15	0.7951500375806897	2.0	1.1495093791412858	12.242640687119284	0.9375	726
17	727	K136Q_I_04.czi	\\hih-fileserver.neurologie.uni-tuebingen.de\HIH\Public\Jorge\Immunofluorescence\Exp. 267\Apotome\72h	9	0.5658842421045168	2.0	1.1111111111111112	8.0	1.0	727
17	728	K136Q_I_04.czi	\\hih-fileserver.neurologie.uni-tuebingen.de\HIH\Public\Jorge\Immunofluorescence\Exp. 267\Apotome\72h	6	0.5109957862326503	1.0	1.0	6.207106781186548	0.8571428571428571	728
17	729	K136Q_I_04.czi	\\hih-fileserver.neurologie.uni-tuebingen.de\HIH\Public\Jorge\Immunofluorescence\Exp. 267\Apotome\72h	16	0.796749338020094	2.0	1.2026650429449552	12.65685424949238	0.9411764705882353	729
17	730	K136Q_I_04.czi	\\hih-fileserver.neurologie.uni-tuebingen.de\HIH\Public\Jorge\Immunofluorescence\Exp. 267\Apotome\72h	24	0.8128078919015064	2.8284271247461903	1.377961158827728	15.65685424949238	0.96	730
17	731	K136Q_I_04.czi	\\hih-fileserver.neurologie.uni-tuebingen.de\HIH\Public\Jorge\Immunofluorescence\Exp. 267\Apotome\72h	6	0.35961007706946446	1.0	1.0	5.207106781186548	0.8571428571428571	731
17	732	K136Q_I_04.czi	\\hih-fileserver.neurologie.uni-tuebingen.de\HIH\Public\Jorge\Immunofluorescence\Exp. 267\Apotome\72h	2	0.0	1.0	1.0	0.0	1.0	732
17	733	K136Q_I_04.czi	\\hih-fileserver.neurologie.uni-tuebingen.de\HIH\Public\Jorge\Immunofluorescence\Exp. 267\Apotome\72h	18	0.8245537665371013	2.0	1.2682459513747883	13.65685424949238	0.9	733
17	734	K136Q_I_04.czi	\\hih-fileserver.neurologie.uni-tuebingen.de\HIH\Public\Jorge\Immunofluorescence\Exp. 267\Apotome\72h	18	0.7512340738071633	2.0	1.1801467048399603	13.035533905932738	0.9473684210526315	734
17	735	K136Q_I_04.czi	\\hih-fileserver.neurologie.uni-tuebingen.de\HIH\Public\Jorge\Immunofluorescence\Exp. 267\Apotome\72h	31	0.991873933505663	2.23606797749979	1.385511116761892	19.65685424949238	0.8857142857142857	735
17	736	K136Q_I_04.czi	\\hih-fileserver.neurologie.uni-tuebingen.de\HIH\Public\Jorge\Immunofluorescence\Exp. 267\Apotome\72h	12	0.7531247882420455	2.0	1.1523689270621824	10.65685424949238	0.8571428571428571	736
17	737	K136Q_I_04.czi	\\hih-fileserver.neurologie.uni-tuebingen.de\HIH\Public\Jorge\Immunofluorescence\Exp. 267\Apotome\72h	63	1.085403246355939	3.605551275463989	1.7148956596986507	29.31370849898476	0.9130434782608695	737
17	738	K136Q_I_04.czi	\\hih-fileserver.neurologie.uni-tuebingen.de\HIH\Public\Jorge\Immunofluorescence\Exp. 267\Apotome\72h	75	1.0961710575619514	3.605551275463989	1.788090291565527	32.14213562373095	0.9375	738
17	739	K136Q_I_04.czi	\\hih-fileserver.neurologie.uni-tuebingen.de\HIH\Public\Jorge\Immunofluorescence\Exp. 267\Apotome\72h	11	0.6746348998939921	1.4142135623730951	1.112967335192662	9.65685424949238	0.9166666666666666	739
17	740	K136Q_I_04.czi	\\hih-fileserver.neurologie.uni-tuebingen.de\HIH\Public\Jorge\Immunofluorescence\Exp. 267\Apotome\72h	10	0.6202357696493015	1.4142135623730951	1.082842712474619	8.82842712474619	1.0	740
17	741	K136Q_I_04.czi	\\hih-fileserver.neurologie.uni-tuebingen.de\HIH\Public\Jorge\Immunofluorescence\Exp. 267\Apotome\72h	19	0.7811561998772539	2.0	1.2759284572168044	13.65685424949238	0.95	741
17	742	K136Q_I_04.czi	\\hih-fileserver.neurologie.uni-tuebingen.de\HIH\Public\Jorge\Immunofluorescence\Exp. 267\Apotome\72h	10	0.8348606886188152	1.4142135623730951	1.0414213562373096	10.242640687119286	0.8333333333333334	742
17	743	K136Q_I_04.czi	\\hih-fileserver.neurologie.uni-tuebingen.de\HIH\Public\Jorge\Immunofluorescence\Exp. 267\Apotome\72h	1	0.0	1.0	1.0	0.0	1.0	743
17	744	K136Q_I_04.czi	\\hih-fileserver.neurologie.uni-tuebingen.de\HIH\Public\Jorge\Immunofluorescence\Exp. 267\Apotome\72h	20	0.807125700680006	2.23606797749979	1.2739354332309536	14.242640687119284	0.9090909090909091	744
17	745	K136Q_I_04.czi	\\hih-fileserver.neurologie.uni-tuebingen.de\HIH\Public\Jorge\Immunofluorescence\Exp. 267\Apotome\72h	9	0.6007314423370597	1.4142135623730951	1.0920474583051323	8.242640687119284	1.0	745
17	746	K136Q_I_04.czi	\\hih-fileserver.neurologie.uni-tuebingen.de\HIH\Public\Jorge\Immunofluorescence\Exp. 267\Apotome\72h	13	0.6422005297067807	2.0	1.1725108220860987	10.242640687119284	1.0	746
17	747	K136Q_I_04.czi	\\hih-fileserver.neurologie.uni-tuebingen.de\HIH\Public\Jorge\Immunofluorescence\Exp. 267\Apotome\72h	2	0.0	1.0	1.0	0.0	1.0	747
17	748	K136Q_I_04.czi	\\hih-fileserver.neurologie.uni-tuebingen.de\HIH\Public\Jorge\Immunofluorescence\Exp. 267\Apotome\72h	59	1.0241922449139031	3.605551275463989	1.763208967104205	27.556349186104043	0.921875	748
17	749	K136Q_I_04.czi	\\hih-fileserver.neurologie.uni-tuebingen.de\HIH\Public\Jorge\Immunofluorescence\Exp. 267\Apotome\72h	1	0.0	1.0	1.0	0.0	1.0	749
17	750	K136Q_I_04.czi	\\hih-fileserver.neurologie.uni-tuebingen.de\HIH\Public\Jorge\Immunofluorescence\Exp. 267\Apotome\72h	10	0.8071257006800061	1.4142135623730951	1.082842712474619	10.071067811865476	0.8333333333333334	750
17	751	K136Q_I_04.czi	\\hih-fileserver.neurologie.uni-tuebingen.de\HIH\Public\Jorge\Immunofluorescence\Exp. 267\Apotome\72h	7	0.5300702784881366	1.4142135623730951	1.0591733660532994	6.82842712474619	1.0	751
17	752	K136Q_I_04.czi	\\hih-fileserver.neurologie.uni-tuebingen.de\HIH\Public\Jorge\Immunofluorescence\Exp. 267\Apotome\72h	82	1.429862616477089	4.0	1.7399928400707618	38.384776310850235	0.82	752
17	753	K136Q_I_04.czi	\\hih-fileserver.neurologie.uni-tuebingen.de\HIH\Public\Jorge\Immunofluorescence\Exp. 267\Apotome\72h	11	0.8215906780822316	1.4142135623730951	1.0753115567951084	10.65685424949238	0.8461538461538461	753
17	754	K136Q_I_04.czi	\\hih-fileserver.neurologie.uni-tuebingen.de\HIH\Public\Jorge\Immunofluorescence\Exp. 267\Apotome\72h	18	0.9814331536959023	2.0	1.2031585694162432	14.899494936611665	0.8181818181818182	754
17	755	K136Q_I_04.czi	\\hih-fileserver.neurologie.uni-tuebingen.de\HIH\Public\Jorge\Immunofluorescence\Exp. 267\Apotome\72h	2	0.0	1.0	1.0	0.0	1.0	755
17	756	K136Q_I_04.czi	\\hih-fileserver.neurologie.uni-tuebingen.de\HIH\Public\Jorge\Immunofluorescence\Exp. 267\Apotome\72h	20	0.8071257006800061	2.0	1.262132034355964	14.242640687119286	0.9523809523809523	756
17	757	K136Q_I_04.czi	\\hih-fileserver.neurologie.uni-tuebingen.de\HIH\Public\Jorge\Immunofluorescence\Exp. 267\Apotome\72h	17	0.8730569292745779	2.0	1.1562855440877873	13.65685424949238	0.8947368421052632	757
17	758	K136Q_I_04.czi	\\hih-fileserver.neurologie.uni-tuebingen.de\HIH\Public\Jorge\Immunofluorescence\Exp. 267\Apotome\72h	19	0.9513155219899523	2.0	1.192466013131178	15.071067811865474	0.8636363636363636	758
17	759	K136Q_I_04.czi	\\hih-fileserver.neurologie.uni-tuebingen.de\HIH\Public\Jorge\Immunofluorescence\Exp. 267\Apotome\72h	17	0.926819849966088	2.0	1.156285544087787	14.071067811865476	0.85	759
17	760	K136Q_I_04.czi	\\hih-fileserver.neurologie.uni-tuebingen.de\HIH\Public\Jorge\Immunofluorescence\Exp. 267\Apotome\72h	16	0.7752947120616271	2.0	1.2285533905932737	12.485281374238571	0.9411764705882353	760
17	761	K136Q_I_04.czi	\\hih-fileserver.neurologie.uni-tuebingen.de\HIH\Public\Jorge\Immunofluorescence\Exp. 267\Apotome\72h	2	0.0	1.0	1.0	0.0	1.0	761
17	762	K136Q_I_04.czi	\\hih-fileserver.neurologie.uni-tuebingen.de\HIH\Public\Jorge\Immunofluorescence\Exp. 267\Apotome\72h	9	0.5135799486995236	1.4142135623730951	1.0460237291525663	7.621320343559642	0.9	762
17	763	K136Q_I_04.czi	\\hih-fileserver.neurologie.uni-tuebingen.de\HIH\Public\Jorge\Immunofluorescence\Exp. 267\Apotome\72h	1	0.0	1.0	1.0	0.0	1.0	763
17	764	K136Q_I_04.czi	\\hih-fileserver.neurologie.uni-tuebingen.de\HIH\Public\Jorge\Immunofluorescence\Exp. 267\Apotome\72h	15	0.8498659605547669	2.0	1.1495093791412856	12.65685424949238	0.7894736842105263	764
17	765	K136Q_I_04.czi	\\hih-fileserver.neurologie.uni-tuebingen.de\HIH\Public\Jorge\Immunofluorescence\Exp. 267\Apotome\72h	10	0.6496774245379315	1.4142135623730951	1.0414213562373096	9.035533905932738	0.9090909090909091	765
17	766	K136Q_I_04.czi	\\hih-fileserver.neurologie.uni-tuebingen.de\HIH\Public\Jorge\Immunofluorescence\Exp. 267\Apotome\72h	29	0.9203324444769732	2.8284271247461903	1.394349172201973	18.31370849898476	0.9354838709677419	766
17	767	K136Q_I_04.czi	\\hih-fileserver.neurologie.uni-tuebingen.de\HIH\Public\Jorge\Immunofluorescence\Exp. 267\Apotome\72h	59	1.575516720988876	3.0	1.4731327908216323	34.17766952966369	0.7866666666666666	767
17	768	K136Q_I_04.czi	\\hih-fileserver.neurologie.uni-tuebingen.de\HIH\Public\Jorge\Immunofluorescence\Exp. 267\Apotome\72h	14	0.6664888011383326	2.0	1.2020305089104422	10.82842712474619	1.0	768
17	769	K136Q_I_04.czi	\\hih-fileserver.neurologie.uni-tuebingen.de\HIH\Public\Jorge\Immunofluorescence\Exp. 267\Apotome\72h	9	0.6007314423370597	1.4142135623730951	1.0920474583051323	8.242640687119284	1.0	769
17	770	K136Q_I_04.czi	\\hih-fileserver.neurologie.uni-tuebingen.de\HIH\Public\Jorge\Immunofluorescence\Exp. 267\Apotome\72h	13	0.7177571704566658	2.0	1.1406482403650917	10.82842712474619	0.9285714285714286	770
17	771	K136Q_I_04.czi	\\hih-fileserver.neurologie.uni-tuebingen.de\HIH\Public\Jorge\Immunofluorescence\Exp. 267\Apotome\72h	3	0.309207662451413	1.0	1.0	3.414213562373095	1.0	771
17	772	K136Q_I_04.czi	\\hih-fileserver.neurologie.uni-tuebingen.de\HIH\Public\Jorge\Immunofluorescence\Exp. 267\Apotome\72h	4	0.3183098861837907	1.0	1.0	4.0	1.0	772
17	773	K136Q_I_04.czi	\\hih-fileserver.neurologie.uni-tuebingen.de\HIH\Public\Jorge\Immunofluorescence\Exp. 267\Apotome\72h	17	0.7703499122204635	2.0	1.2252015955733053	12.82842712474619	0.9444444444444444	773
17	774	K136Q_I_04.czi	\\hih-fileserver.neurologie.uni-tuebingen.de\HIH\Public\Jorge\Immunofluorescence\Exp. 267\Apotome\72h	6	0.477464829275686	1.0	1.0	6.0	1.0	774
17	775	K136Q_I_04.czi	\\hih-fileserver.neurologie.uni-tuebingen.de\HIH\Public\Jorge\Immunofluorescence\Exp. 267\Apotome\72h	27	0.7775702679947213	2.8284271247461903	1.440722034689321	16.242640687119284	1.0	775
17	776	K136Q_I_04.czi	\\hih-fileserver.neurologie.uni-tuebingen.de\HIH\Public\Jorge\Immunofluorescence\Exp. 267\Apotome\72h	6	0.477464829275686	1.0	1.0	6.0	1.0	776
17	777	K136Q_I_04.czi	\\hih-fileserver.neurologie.uni-tuebingen.de\HIH\Public\Jorge\Immunofluorescence\Exp. 267\Apotome\72h	36	0.9497278405614468	2.8284271247461903	1.4764139621104468	20.727922061357855	0.9473684210526315	777
17	778	K136Q_I_04.czi	\\hih-fileserver.neurologie.uni-tuebingen.de\HIH\Public\Jorge\Immunofluorescence\Exp. 267\Apotome\72h	38	1.0043260724583836	2.8284271247461903	1.4759580929928977	21.899494936611667	0.8837209302325582	778
17	779	K136Q_I_04.czi	\\hih-fileserver.neurologie.uni-tuebingen.de\HIH\Public\Jorge\Immunofluorescence\Exp. 267\Apotome\72h	17	0.8423093996576282	2.0	1.2008360919042997	13.414213562373096	1.0	779
17	780	K136Q_I_04.czi	\\hih-fileserver.neurologie.uni-tuebingen.de\HIH\Public\Jorge\Immunofluorescence\Exp. 267\Apotome\72h	31	1.0377811850803016	2.8284271247461903	1.3366492256082974	20.106601717798213	0.8611111111111112	780
17	781	K136Q_I_04.czi	\\hih-fileserver.neurologie.uni-tuebingen.de\HIH\Public\Jorge\Immunofluorescence\Exp. 267\Apotome\72h	10	0.5360068056629818	2.0	1.1	8.207106781186548	0.9090909090909091	781
17	782	K136Q_I_04.czi	\\hih-fileserver.neurologie.uni-tuebingen.de\HIH\Public\Jorge\Immunofluorescence\Exp. 267\Apotome\72h	34	0.9268198499660882	3.0	1.4989408834958131	19.899494936611667	0.918918918918919	782
17	783	K136Q_I_04.czi	\\hih-fileserver.neurologie.uni-tuebingen.de\HIH\Public\Jorge\Immunofluorescence\Exp. 267\Apotome\72h	12	0.6138725863006818	1.4142135623730951	1.0345177968644246	9.621320343559642	0.8	783
17	784	K136Q_I_04.czi	\\hih-fileserver.neurologie.uni-tuebingen.de\HIH\Public\Jorge\Immunofluorescence\Exp. 267\Apotome\72h	10	0.6202357696493015	2.0	1.1414213562373097	8.82842712474619	1.0	784
17	785	K136Q_I_04.czi	\\hih-fileserver.neurologie.uni-tuebingen.de\HIH\Public\Jorge\Immunofluorescence\Exp. 267\Apotome\72h	6	0.3315727981081153	1.0	1.0	5.0	0.8571428571428571	785
17	786	K136Q_I_04.czi	\\hih-fileserver.neurologie.uni-tuebingen.de\HIH\Public\Jorge\Immunofluorescence\Exp. 267\Apotome\72h	10	0.7106087346549765	1.4142135623730951	1.082842712474619	9.449747468305834	0.9090909090909091	786
17	787	K136Q_I_04.czi	\\hih-fileserver.neurologie.uni-tuebingen.de\HIH\Public\Jorge\Immunofluorescence\Exp. 267\Apotome\72h	46	1.0082858558198249	3.1622776601683795	1.5988375166995288	24.142135623730947	0.8846153846153846	787
17	788	K136Q_I_04.czi	\\hih-fileserver.neurologie.uni-tuebingen.de\HIH\Public\Jorge\Immunofluorescence\Exp. 267\Apotome\72h	1	0.0	1.0	1.0	0.0	1.0	788
17	789	K136Q_I_04.czi	\\hih-fileserver.neurologie.uni-tuebingen.de\HIH\Public\Jorge\Immunofluorescence\Exp. 267\Apotome\72h	27	0.8589101734761474	2.8284271247461903	1.3970870130273467	17.071067811865476	0.9310344827586207	789
17	790	K136Q_I_04.czi	\\hih-fileserver.neurologie.uni-tuebingen.de\HIH\Public\Jorge\Immunofluorescence\Exp. 267\Apotome\72h	17	0.8467778219699361	2.0	1.1907435698305462	13.449747468305834	0.8947368421052632	790
17	791	K136Q_I_04.czi	\\hih-fileserver.neurologie.uni-tuebingen.de\HIH\Public\Jorge\Immunofluorescence\Exp. 267\Apotome\72h	16	0.7752947120616271	2.0	1.2285533905932737	12.485281374238571	1.0	791
17	792	K136Q_I_04.czi	\\hih-fileserver.neurologie.uni-tuebingen.de\HIH\Public\Jorge\Immunofluorescence\Exp. 267\Apotome\72h	7	0.5300702784881366	1.4142135623730951	1.0591733660532994	6.82842712474619	1.0	792
17	793	K136Q_I_04.czi	\\hih-fileserver.neurologie.uni-tuebingen.de\HIH\Public\Jorge\Immunofluorescence\Exp. 267\Apotome\72h	46	1.057809713680475	3.1622776601683795	1.5589462159524488	24.727922061357855	0.8846153846153846	793
17	794	K136Q_I_04.czi	\\hih-fileserver.neurologie.uni-tuebingen.de\HIH\Public\Jorge\Immunofluorescence\Exp. 267\Apotome\72h	25	0.9276229873542391	2.0	1.3062741699796954	17.071067811865476	0.9259259259259259	794
17	795	K136Q_I_04.czi	\\hih-fileserver.neurologie.uni-tuebingen.de\HIH\Public\Jorge\Immunofluorescence\Exp. 267\Apotome\72h	10	0.6202357696493015	1.4142135623730951	1.0414213562373096	8.82842712474619	0.9090909090909091	795
17	796	K136Q_I_04.czi	\\hih-fileserver.neurologie.uni-tuebingen.de\HIH\Public\Jorge\Immunofluorescence\Exp. 267\Apotome\72h	33	0.9155657946957622	2.8284271247461903	1.450010289582737	19.48528137423857	0.9705882352941176	796
17	797	K136Q_I_04.czi	\\hih-fileserver.neurologie.uni-tuebingen.de\HIH\Public\Jorge\Immunofluorescence\Exp. 267\Apotome\72h	2	0.0	1.0	1.0	0.0	1.0	797
17	798	K136Q_I_04.czi	\\hih-fileserver.neurologie.uni-tuebingen.de\HIH\Public\Jorge\Immunofluorescence\Exp. 267\Apotome\72h	116	1.2465513736420064	5.0	2.120284185607274	42.62741699796952	0.8992248062015504	798
17	799	K136Q_I_04.czi	\\hih-fileserver.neurologie.uni-tuebingen.de\HIH\Public\Jorge\Immunofluorescence\Exp. 267\Apotome\72h	13	0.773719327184869	2.0	1.1406482403650917	11.242640687119284	0.8666666666666667	799
17	800	K136Q_I_04.czi	\\hih-fileserver.neurologie.uni-tuebingen.de\HIH\Public\Jorge\Immunofluorescence\Exp. 267\Apotome\72h	9	0.6007314423370597	1.4142135623730951	1.0920474583051323	8.242640687119284	1.0	800
17	801	K136Q_I_04.czi	\\hih-fileserver.neurologie.uni-tuebingen.de\HIH\Public\Jorge\Immunofluorescence\Exp. 267\Apotome\72h	4	0.09691183900770337	1.0	1.0	2.2071067811865475	0.8	801
17	802	K136Q_I_04.czi	\\hih-fileserver.neurologie.uni-tuebingen.de\HIH\Public\Jorge\Immunofluorescence\Exp. 267\Apotome\72h	30	1.0249363979558523	2.8284271247461903	1.3769045263121753	19.656854249492383	0.8823529411764706	802
17	803	K136Q_I_04.czi	\\hih-fileserver.neurologie.uni-tuebingen.de\HIH\Public\Jorge\Immunofluorescence\Exp. 267\Apotome\72h	5	0.43153209248335733	1.0	1.0	5.207106781186548	1.0	803
17	804	K136Q_I_04.czi	\\hih-fileserver.neurologie.uni-tuebingen.de\HIH\Public\Jorge\Immunofluorescence\Exp. 267\Apotome\72h	9	0.7553352735627662	1.4142135623730951	1.0460237291525663	9.242640687119284	0.8181818181818182	804
17	805	K136Q_I_04.czi	\\hih-fileserver.neurologie.uni-tuebingen.de\HIH\Public\Jorge\Immunofluorescence\Exp. 267\Apotome\72h	51	0.9541028790059186	3.605551275463989	1.668995874273841	24.727922061357855	0.9444444444444444	805
17	806	K136Q_I_04.czi	\\hih-fileserver.neurologie.uni-tuebingen.de\HIH\Public\Jorge\Immunofluorescence\Exp. 267\Apotome\72h	67	1.1214546563536325	3.605551275463989	1.7255957878142758	30.72792206135786	0.9178082191780822	806
17	807	K136Q_I_04.czi	\\hih-fileserver.neurologie.uni-tuebingen.de\HIH\Public\Jorge\Immunofluorescence\Exp. 267\Apotome\72h	2	0.0	1.0	1.0	0.0	1.0	807
17	808	K136Q_I_04.czi	\\hih-fileserver.neurologie.uni-tuebingen.de\HIH\Public\Jorge\Immunofluorescence\Exp. 267\Apotome\72h	23	0.8481473654624414	2.23606797749979	1.325161246287786	15.65685424949238	0.92	808
17	809	K136Q_I_04.czi	\\hih-fileserver.neurologie.uni-tuebingen.de\HIH\Public\Jorge\Immunofluorescence\Exp. 267\Apotome\72h	2	0.0	1.0	1.0	0.0	1.0	809
17	810	K136Q_I_04.czi	\\hih-fileserver.neurologie.uni-tuebingen.de\HIH\Public\Jorge\Immunofluorescence\Exp. 267\Apotome\72h	38	1.0267047055597975	2.8284271247461903	1.4776553325256863	22.14213562373095	0.9047619047619048	810
17	811	K136Q_I_04.czi	\\hih-fileserver.neurologie.uni-tuebingen.de\HIH\Public\Jorge\Immunofluorescence\Exp. 267\Apotome\72h	1	0.0	1.0	1.0	0.0	1.0	811
17	812	K136Q_I_04.czi	\\hih-fileserver.neurologie.uni-tuebingen.de\HIH\Public\Jorge\Immunofluorescence\Exp. 267\Apotome\72h	10	0.6202357696493015	2.0	1.1414213562373097	8.82842712474619	1.0	812
17	813	K136Q_I_04.czi	\\hih-fileserver.neurologie.uni-tuebingen.de\HIH\Public\Jorge\Immunofluorescence\Exp. 267\Apotome\72h	96	1.5305974503182063	4.0	1.784177783834732	42.970562748477136	0.8571428571428571	813
17	814	K136Q_I_04.czi	\\hih-fileserver.neurologie.uni-tuebingen.de\HIH\Public\Jorge\Immunofluorescence\Exp. 267\Apotome\72h	47	1.0849352687933194	3.1622776601683795	1.557576649428439	25.31370849898476	0.8703703703703703	814
17	815	K136Q_I_04.czi	\\hih-fileserver.neurologie.uni-tuebingen.de\HIH\Public\Jorge\Immunofluorescence\Exp. 267\Apotome\72h	6	0.5456645211561616	1.0	1.0	6.414213562373095	0.8571428571428571	815
17	816	K136Q_I_04.czi	\\hih-fileserver.neurologie.uni-tuebingen.de\HIH\Public\Jorge\Immunofluorescence\Exp. 267\Apotome\72h	9	0.6626250313172414	1.4142135623730951	1.0920474583051323	8.65685424949238	0.9	816
17	817	K136Q_I_04.czi	\\hih-fileserver.neurologie.uni-tuebingen.de\HIH\Public\Jorge\Immunofluorescence\Exp. 267\Apotome\72h	14	0.7723689972905055	2.0	1.1601886205085206	11.65685424949238	0.9333333333333333	817
17	818	K136Q_I_04.czi	\\hih-fileserver.neurologie.uni-tuebingen.de\HIH\Public\Jorge\Immunofluorescence\Exp. 267\Apotome\72h	23	0.9402753010493109	2.0	1.2639594700811076	16.485281374238568	0.8846153846153846	818
17	819	K136Q_I_04.czi	\\hih-fileserver.neurologie.uni-tuebingen.de\HIH\Public\Jorge\Immunofluorescence\Exp. 267\Apotome\72h	20	0.8071257006800061	2.0	1.2621320343559643	14.242640687119286	0.9523809523809523	819
17	820	K136Q_I_04.czi	\\hih-fileserver.neurologie.uni-tuebingen.de\HIH\Public\Jorge\Immunofluorescence\Exp. 267\Apotome\72h	24	1.0581187729102093	2.23606797749979	1.2455384261246738	17.86396103067893	0.8275862068965517	820
17	821	K136Q_I_04.czi	\\hih-fileserver.neurologie.uni-tuebingen.de\HIH\Public\Jorge\Immunofluorescence\Exp. 267\Apotome\72h	101	1.2587784165136586	4.47213595499958	2.0006214436526486	39.970562748477136	0.8559322033898306	821
17	822	K136Q_I_04.czi	\\hih-fileserver.neurologie.uni-tuebingen.de\HIH\Public\Jorge\Immunofluorescence\Exp. 267\Apotome\72h	26	0.9806145698708851	2.23606797749979	1.3060545126630059	17.899494936611667	0.896551724137931	822
17	823	K136Q_I_04.czi	\\hih-fileserver.neurologie.uni-tuebingen.de\HIH\Public\Jorge\Immunofluorescence\Exp. 267\Apotome\72h	19	0.7811561998772539	2.0	1.2759284572168044	13.65685424949238	0.95	823
17	824	K136Q_I_04.czi	\\hih-fileserver.neurologie.uni-tuebingen.de\HIH\Public\Jorge\Immunofluorescence\Exp. 267\Apotome\72h	18	0.8709144698358936	2.0	1.2126903958192328	14.035533905932738	0.9	824
17	825	K136Q_I_04.czi	\\hih-fileserver.neurologie.uni-tuebingen.de\HIH\Public\Jorge\Immunofluorescence\Exp. 267\Apotome\72h	7	0.5300702784881366	1.4142135623730951	1.0591733660532994	6.82842712474619	1.0	825
17	826	K136Q_I_04.czi	\\hih-fileserver.neurologie.uni-tuebingen.de\HIH\Public\Jorge\Immunofluorescence\Exp. 267\Apotome\72h	20	0.8348606886188152	2.23606797749979	1.236067467586918	14.485281374238571	1.0	826
17	827	K136Q_I_04.czi	\\hih-fileserver.neurologie.uni-tuebingen.de\HIH\Public\Jorge\Immunofluorescence\Exp. 267\Apotome\72h	26	0.935754746717343	2.23606797749979	1.3195052226678947	17.485281374238568	0.9285714285714286	827
17	828	K136Q_I_04.czi	\\hih-fileserver.neurologie.uni-tuebingen.de\HIH\Public\Jorge\Immunofluorescence\Exp. 267\Apotome\72h	55	1.0203852860896627	3.1622776601683795	1.663708056316663	26.556349186104043	0.9166666666666666	828
17	829	K136Q_I_04.czi	\\hih-fileserver.neurologie.uni-tuebingen.de\HIH\Public\Jorge\Immunofluorescence\Exp. 267\Apotome\72h	74	1.2108987370916637	4.0	1.797033840113358	33.55634918610404	0.8809523809523809	829
17	830	K136Q_I_04.czi	\\hih-fileserver.neurologie.uni-tuebingen.de\HIH\Public\Jorge\Immunofluorescence\Exp. 267\Apotome\72h	8	0.5468022991227088	1.4142135623730951	1.051776695296637	7.414213562373095	1.0	830
17	831	K136Q_I_04.czi	\\hih-fileserver.neurologie.uni-tuebingen.de\HIH\Public\Jorge\Immunofluorescence\Exp. 267\Apotome\72h	6	0.477464829275686	1.0	1.0	6.0	1.0	831
17	832	K136Q_I_04.czi	\\hih-fileserver.neurologie.uni-tuebingen.de\HIH\Public\Jorge\Immunofluorescence\Exp. 267\Apotome\72h	45	1.0306922081713767	2.8284271247461903	1.5435119650075855	24.14213562373095	0.9375	832
17	833	K136Q_I_04.czi	\\hih-fileserver.neurologie.uni-tuebingen.de\HIH\Public\Jorge\Immunofluorescence\Exp. 267\Apotome\72h	3	0.026525823848649224	1.0	1.0	1.0	1.0	833
17	834	K136Q_I_04.czi	\\hih-fileserver.neurologie.uni-tuebingen.de\HIH\Public\Jorge\Immunofluorescence\Exp. 267\Apotome\72h	2	0.0	1.0	1.0	0.0	1.0	834
17	835	K136Q_I_04.czi	\\hih-fileserver.neurologie.uni-tuebingen.de\HIH\Public\Jorge\Immunofluorescence\Exp. 267\Apotome\72h	33	0.9783341826424315	2.8284271247461903	1.4268608343554579	20.14213562373095	0.9166666666666666	835
17	836	K136Q_I_04.czi	\\hih-fileserver.neurologie.uni-tuebingen.de\HIH\Public\Jorge\Immunofluorescence\Exp. 267\Apotome\72h	18	0.8245537665371013	2.0	1.2357022603955157	13.65685424949238	0.9	836
17	837	K136Q_I_04.czi	\\hih-fileserver.neurologie.uni-tuebingen.de\HIH\Public\Jorge\Immunofluorescence\Exp. 267\Apotome\72h	24	0.8747665514940615	2.0	1.301776695296637	16.242640687119284	0.9230769230769231	837
17	838	K136Q_I_04.czi	\\hih-fileserver.neurologie.uni-tuebingen.de\HIH\Public\Jorge\Immunofluorescence\Exp. 267\Apotome\72h	83	0.9756176700215679	5.0	2.055412621350242	31.899494936611667	0.9540229885057471	838
17	839	K136Q_I_04.czi	\\hih-fileserver.neurologie.uni-tuebingen.de\HIH\Public\Jorge\Immunofluorescence\Exp. 267\Apotome\72h	54	1.1330029103441497	3.605551275463989	1.5826284321939539	27.727922061357855	0.8709677419354839	839
17	840	K136Q_I_04.czi	\\hih-fileserver.neurologie.uni-tuebingen.de\HIH\Public\Jorge\Immunofluorescence\Exp. 267\Apotome\72h	5	0.43153209248335733	1.0	1.0	5.207106781186548	1.0	840
17	841	K136Q_I_04.czi	\\hih-fileserver.neurologie.uni-tuebingen.de\HIH\Public\Jorge\Immunofluorescence\Exp. 267\Apotome\72h	5	0.4665421607968328	1.0	1.0	5.414213562373095	1.0	841
17	842	K136Q_I_04.czi	\\hih-fileserver.neurologie.uni-tuebingen.de\HIH\Public\Jorge\Immunofluorescence\Exp. 267\Apotome\72h	24	0.8128078919015064	2.23606797749979	1.328871759458007	15.65685424949238	0.96	842
17	843	K136Q_I_04.czi	\\hih-fileserver.neurologie.uni-tuebingen.de\HIH\Public\Jorge\Immunofluorescence\Exp. 267\Apotome\72h	20	0.7687022984668889	2.23606797749979	1.2978708664619076	13.899494936611665	1.0	843
17	844	K136Q_I_04.czi	\\hih-fileserver.neurologie.uni-tuebingen.de\HIH\Public\Jorge\Immunofluorescence\Exp. 267\Apotome\72h	35	1.0904111643833878	2.8284271247461903	1.3938812701138383	21.899494936611667	0.9459459459459459	844
17	845	K136Q_I_04.czi	\\hih-fileserver.neurologie.uni-tuebingen.de\HIH\Public\Jorge\Immunofluorescence\Exp. 267\Apotome\72h	6	0.477464829275686	1.0	1.0	6.0	1.0	845
17	846	K136Q_I_04.czi	\\hih-fileserver.neurologie.uni-tuebingen.de\HIH\Public\Jorge\Immunofluorescence\Exp. 267\Apotome\72h	6	0.477464829275686	1.0	1.0	6.0	1.0	846
17	847	K136Q_I_04.czi	\\hih-fileserver.neurologie.uni-tuebingen.de\HIH\Public\Jorge\Immunofluorescence\Exp. 267\Apotome\72h	19	0.8788007248619106	2.0	1.2142667269402883	14.48528137423857	0.8636363636363636	847
17	848	K136Q_I_04.czi	\\hih-fileserver.neurologie.uni-tuebingen.de\HIH\Public\Jorge\Immunofluorescence\Exp. 267\Apotome\72h	4	0.42487609137905596	1.0	1.0	4.621320343559642	1.0	848
17	849	K136Q_I_04.czi	\\hih-fileserver.neurologie.uni-tuebingen.de\HIH\Public\Jorge\Immunofluorescence\Exp. 267\Apotome\72h	28	1.1254241035302497	2.23606797749979	1.2966834210487594	19.899494936611664	0.8235294117647058	849
17	850	K136Q_I_04.czi	\\hih-fileserver.neurologie.uni-tuebingen.de\HIH\Public\Jorge\Immunofluorescence\Exp. 267\Apotome\72h	25	0.8650532769653659	2.23606797749979	1.3277394122695176	16.485281374238568	0.9259259259259259	850
17	851	K136Q_I_04.czi	\\hih-fileserver.neurologie.uni-tuebingen.de\HIH\Public\Jorge\Immunofluorescence\Exp. 267\Apotome\72h	24	0.9898619048064086	2.23606797749979	1.2627973245568862	17.27817459305202	0.8571428571428571	851
17	852	K136Q_I_04.czi	\\hih-fileserver.neurologie.uni-tuebingen.de\HIH\Public\Jorge\Immunofluorescence\Exp. 267\Apotome\72h	62	0.9169144963290018	4.123105625617661	1.860954958825486	26.727922061357855	0.9538461538461539	852
17	853	K136Q_I_04.czi	\\hih-fileserver.neurologie.uni-tuebingen.de\HIH\Public\Jorge\Immunofluorescence\Exp. 267\Apotome\72h	28	0.8519464688364532	2.8284271247461903	1.4084330712091866	17.31370849898476	0.9333333333333333	853
17	854	K136Q_I_04.czi	\\hih-fileserver.neurologie.uni-tuebingen.de\HIH\Public\Jorge\Immunofluorescence\Exp. 267\Apotome\72h	6	0.477464829275686	1.0	1.0	6.0	1.0	854
17	855	K136Q_I_04.czi	\\hih-fileserver.neurologie.uni-tuebingen.de\HIH\Public\Jorge\Immunofluorescence\Exp. 267\Apotome\72h	4	0.42487609137905596	1.0	1.0	4.621320343559642	1.0	855
17	856	K136Q_I_04.czi	\\hih-fileserver.neurologie.uni-tuebingen.de\HIH\Public\Jorge\Immunofluorescence\Exp. 267\Apotome\72h	4	0.2046241954335606	1.0	1.0	3.2071067811865475	0.8	856
17	857	K136Q_I_04.czi	\\hih-fileserver.neurologie.uni-tuebingen.de\HIH\Public\Jorge\Immunofluorescence\Exp. 267\Apotome\72h	20	0.807125700680006	2.0	1.2914213562373096	14.242640687119284	0.9523809523809523	857
17	858	K136Q_I_04.czi	\\hih-fileserver.neurologie.uni-tuebingen.de\HIH\Public\Jorge\Immunofluorescence\Exp. 267\Apotome\72h	2	0.0	1.0	1.0	0.0	1.0	858
17	859	K136Q_I_04.czi	\\hih-fileserver.neurologie.uni-tuebingen.de\HIH\Public\Jorge\Immunofluorescence\Exp. 267\Apotome\72h	11	0.8215906780822316	1.4142135623730951	1.0753115567951081	10.65685424949238	0.8461538461538461	859
17	860	K136Q_I_04.czi	\\hih-fileserver.neurologie.uni-tuebingen.de\HIH\Public\Jorge\Immunofluorescence\Exp. 267\Apotome\72h	37	0.8516722945634322	3.1622776601683795	1.5474394027977834	19.899494936611664	0.9487179487179487	860
17	861	K136Q_I_04.czi	\\hih-fileserver.neurologie.uni-tuebingen.de\HIH\Public\Jorge\Immunofluorescence\Exp. 267\Apotome\72h	9	0.7836384171496399	1.0	1.0	9.414213562373096	0.9	861
17	862	K136Q_I_04.czi	\\hih-fileserver.neurologie.uni-tuebingen.de\HIH\Public\Jorge\Immunofluorescence\Exp. 267\Apotome\72h	75	1.0796835548238686	4.0	1.8816948215609401	31.899494936611667	0.9493670886075949	862
17	863	K136Q_I_04.czi	\\hih-fileserver.neurologie.uni-tuebingen.de\HIH\Public\Jorge\Immunofluorescence\Exp. 267\Apotome\72h	7	0.5904919879238446	1.0	1.0	7.207106781186548	1.0	863
17	864	K136Q_I_04.czi	\\hih-fileserver.neurologie.uni-tuebingen.de\HIH\Public\Jorge\Immunofluorescence\Exp. 267\Apotome\72h	4	0.3183098861837907	1.0	1.0	4.0	1.0	864
17	865	K136Q_I_04.czi	\\hih-fileserver.neurologie.uni-tuebingen.de\HIH\Public\Jorge\Immunofluorescence\Exp. 267\Apotome\72h	24	1.0827957075632193	2.0	1.1940355937288492	18.071067811865476	0.8275862068965517	865
17	866	K136Q_I_04.czi	\\hih-fileserver.neurologie.uni-tuebingen.de\HIH\Public\Jorge\Immunofluorescence\Exp. 267\Apotome\72h	14	0.7723689972905055	2.0	1.2020305089104422	11.65685424949238	0.875	866
17	867	K136Q_I_04.czi	\\hih-fileserver.neurologie.uni-tuebingen.de\HIH\Public\Jorge\Immunofluorescence\Exp. 267\Apotome\72h	28	0.9105706720229648	2.8284271247461903	1.4061296747004017	17.899494936611667	0.9655172413793104	867
17	868	K136Q_I_04.czi	\\hih-fileserver.neurologie.uni-tuebingen.de\HIH\Public\Jorge\Immunofluorescence\Exp. 267\Apotome\72h	8	0.38324683967448775	1.0	1.0	6.207106781186548	0.7272727272727273	868
17	869	K136Q_I_04.czi	\\hih-fileserver.neurologie.uni-tuebingen.de\HIH\Public\Jorge\Immunofluorescence\Exp. 267\Apotome\72h	7	0.5904919879238446	1.0	1.0	7.207106781186548	1.0	869
17	870	K136Q_I_04.czi	\\hih-fileserver.neurologie.uni-tuebingen.de\HIH\Public\Jorge\Immunofluorescence\Exp. 267\Apotome\72h	63	1.222235021720514	3.605551275463989	1.6518030111238944	31.106601717798213	0.875	870
17	871	K136Q_I_04.czi	\\hih-fileserver.neurologie.uni-tuebingen.de\HIH\Public\Jorge\Immunofluorescence\Exp. 267\Apotome\72h	35	1.0495525373610557	2.8284271247461903	1.3032649022494438	21.485281374238568	0.8333333333333334	871
17	872	K136Q_I_04.czi	\\hih-fileserver.neurologie.uni-tuebingen.de\HIH\Public\Jorge\Immunofluorescence\Exp. 267\Apotome\72h	23	0.9402753010493109	2.0	1.2639594700811076	16.485281374238568	0.8846153846153846	872
17	873	K136Q_I_04.czi	\\hih-fileserver.neurologie.uni-tuebingen.de\HIH\Public\Jorge\Immunofluorescence\Exp. 267\Apotome\72h	53	1.3116435982862953	2.8284271247461903	1.495723021336765	29.556349186104043	0.8548387096774194	873
17	874	K136Q_I_04.czi	\\hih-fileserver.neurologie.uni-tuebingen.de\HIH\Public\Jorge\Immunofluorescence\Exp. 267\Apotome\72h	5	0.43153209248335733	1.0	1.0	5.207106781186548	1.0	874
17	875	K136Q_I_04.czi	\\hih-fileserver.neurologie.uni-tuebingen.de\HIH\Public\Jorge\Immunofluorescence\Exp. 267\Apotome\72h	25	0.996375511269893	2.23606797749979	1.3157168890796869	17.692388155425117	0.8928571428571429	875
17	876	K136Q_I_04.czi	\\hih-fileserver.neurologie.uni-tuebingen.de\HIH\Public\Jorge\Immunofluorescence\Exp. 267\Apotome\72h	11	0.6746348998939921	2.0	1.166220647704199	9.65685424949238	1.0	876
17	877	K136Q_I_04.czi	\\hih-fileserver.neurologie.uni-tuebingen.de\HIH\Public\Jorge\Immunofluorescence\Exp. 267\Apotome\72h	199	1.1033182405631101	6.708203932499369	2.8142502792699986	52.52691193458119	0.9567307692307693	877
17	878	K136Q_I_04.czi	\\hih-fileserver.neurologie.uni-tuebingen.de\HIH\Public\Jorge\Immunofluorescence\Exp. 267\Apotome\72h	40	1.3596034924129796	2.23606797749979	1.3710941711652707	26.14213562373095	0.7692307692307693	878
17	879	K136Q_I_04.czi	\\hih-fileserver.neurologie.uni-tuebingen.de\HIH\Public\Jorge\Immunofluorescence\Exp. 267\Apotome\72h	23	0.8746392394263742	2.0	1.1515339727929814	15.899494936611667	0.8518518518518519	879
17	880	K136Q_I_04.czi	\\hih-fileserver.neurologie.uni-tuebingen.de\HIH\Public\Jorge\Immunofluorescence\Exp. 267\Apotome\72h	2	0.0	1.0	1.0	0.0	1.0	880
17	881	K136Q_I_04.czi	\\hih-fileserver.neurologie.uni-tuebingen.de\HIH\Public\Jorge\Immunofluorescence\Exp. 267\Apotome\72h	29	1.2750950450470933	2.23606797749979	1.268477394964977	21.556349186104047	0.8787878787878788	881
17	882	K136Q_I_04.czi	\\hih-fileserver.neurologie.uni-tuebingen.de\HIH\Public\Jorge\Immunofluorescence\Exp. 267\Apotome\72h	113	1.7393940860035493	3.605551275463989	1.7442983669179997	49.698484809834994	0.7902097902097902	882
17	883	K136Q_I_04.czi	\\hih-fileserver.neurologie.uni-tuebingen.de\HIH\Public\Jorge\Immunofluorescence\Exp. 267\Apotome\72h	8	0.5468022991227088	1.4142135623730951	1.051776695296637	7.414213562373095	1.0	883
17	884	K136Q_I_04.czi	\\hih-fileserver.neurologie.uni-tuebingen.de\HIH\Public\Jorge\Immunofluorescence\Exp. 267\Apotome\72h	26	0.935754746717343	2.8284271247461903	1.3738980519899369	17.485281374238568	0.8666666666666667	884
17	885	K136Q_I_04.czi	\\hih-fileserver.neurologie.uni-tuebingen.de\HIH\Public\Jorge\Immunofluorescence\Exp. 267\Apotome\72h	46	1.1085208181149133	3.1622776601683795	1.5592911708373383	25.31370849898476	0.8679245283018868	885
17	886	K136Q_I_04.czi	\\hih-fileserver.neurologie.uni-tuebingen.de\HIH\Public\Jorge\Immunofluorescence\Exp. 267\Apotome\72h	1	0.0	1.0	1.0	0.0	1.0	886
17	887	K136Q_I_04.czi	\\hih-fileserver.neurologie.uni-tuebingen.de\HIH\Public\Jorge\Immunofluorescence\Exp. 267\Apotome\72h	4	0.38764735603081346	1.0	1.0	4.414213562373095	1.0	887
17	888	K136Q_I_04.czi	\\hih-fileserver.neurologie.uni-tuebingen.de\HIH\Public\Jorge\Immunofluorescence\Exp. 267\Apotome\72h	36	0.8753298583013056	2.8284271247461903	1.5091402283569275	19.899494936611667	0.9473684210526315	888
17	889	K136Q_I_04.czi	\\hih-fileserver.neurologie.uni-tuebingen.de\HIH\Public\Jorge\Immunofluorescence\Exp. 267\Apotome\72h	65	1.2379509234957906	4.0	1.7056857875573401	31.798989873223327	0.8666666666666667	889
17	890	K136Q_I_04.czi	\\hih-fileserver.neurologie.uni-tuebingen.de\HIH\Public\Jorge\Immunofluorescence\Exp. 267\Apotome\72h	16	0.8497521827581123	2.0	1.1660533905932737	13.071067811865476	0.8888888888888888	890
17	891	K136Q_I_04.czi	\\hih-fileserver.neurologie.uni-tuebingen.de\HIH\Public\Jorge\Immunofluorescence\Exp. 267\Apotome\72h	29	1.0866163758223104	2.8284271247461903	1.3413618943659193	19.899494936611667	0.90625	891
17	892	K136Q_I_04.czi	\\hih-fileserver.neurologie.uni-tuebingen.de\HIH\Public\Jorge\Immunofluorescence\Exp. 267\Apotome\72h	2	0.0	1.0	1.0	0.0	1.0	892
17	893	K136Q_I_04.czi	\\hih-fileserver.neurologie.uni-tuebingen.de\HIH\Public\Jorge\Immunofluorescence\Exp. 267\Apotome\72h	4	0.38764735603081346	1.0	1.0	4.414213562373095	1.0	893
17	894	K136Q_I_04.czi	\\hih-fileserver.neurologie.uni-tuebingen.de\HIH\Public\Jorge\Immunofluorescence\Exp. 267\Apotome\72h	24	0.9469484662574525	2.23606797749979	1.2898923887182563	16.899494936611667	0.8888888888888888	894
17	895	K136Q_I_04.czi	\\hih-fileserver.neurologie.uni-tuebingen.de\HIH\Public\Jorge\Immunofluorescence\Exp. 267\Apotome\72h	59	1.081263735322064	3.605551275463989	1.7039755043492468	28.31370849898476	0.8676470588235294	895
17	896	K136Q_I_04.czi	\\hih-fileserver.neurologie.uni-tuebingen.de\HIH\Public\Jorge\Immunofluorescence\Exp. 267\Apotome\72h	29	0.903168862603302	2.8284271247461903	1.4167726735769004	18.14213562373095	0.9354838709677419	896
17	897	K136Q_I_04.czi	\\hih-fileserver.neurologie.uni-tuebingen.de\HIH\Public\Jorge\Immunofluorescence\Exp. 267\Apotome\72h	6	0.5109957862326503	1.0	1.0	6.207106781186548	0.8571428571428571	897
17	898	K136Q_I_04.czi	\\hih-fileserver.neurologie.uni-tuebingen.de\HIH\Public\Jorge\Immunofluorescence\Exp. 267\Apotome\72h	79	1.2490335850244336	4.0	1.833768324098806	35.21320343559643	0.8876404494382022	898
17	899	K136Q_I_04.czi	\\hih-fileserver.neurologie.uni-tuebingen.de\HIH\Public\Jorge\Immunofluorescence\Exp. 267\Apotome\72h	20	0.8071257006800061	2.0	1.262132034355964	14.242640687119286	0.9523809523809523	899
17	900	K136Q_I_04.czi	\\hih-fileserver.neurologie.uni-tuebingen.de\HIH\Public\Jorge\Immunofluorescence\Exp. 267\Apotome\72h	1	0.0	1.0	1.0	0.0	1.0	900
17	901	K136Q_I_04.czi	\\hih-fileserver.neurologie.uni-tuebingen.de\HIH\Public\Jorge\Immunofluorescence\Exp. 267\Apotome\72h	35	0.9003392828241998	2.8284271247461903	1.4781911163886567	19.899494936611664	0.9210526315789473	901
17	902	K136Q_I_04.czi	\\hih-fileserver.neurologie.uni-tuebingen.de\HIH\Public\Jorge\Immunofluorescence\Exp. 267\Apotome\72h	1	0.0	1.0	1.0	0.0	1.0	902
17	903	K136Q_I_04.czi	\\hih-fileserver.neurologie.uni-tuebingen.de\HIH\Public\Jorge\Immunofluorescence\Exp. 267\Apotome\72h	5	0.25464790894703254	1.0	1.0	4.0	0.7142857142857143	903
17	904	K136Q_I_04.czi	\\hih-fileserver.neurologie.uni-tuebingen.de\HIH\Public\Jorge\Immunofluorescence\Exp. 267\Apotome\72h	29	0.962434814973054	2.8284271247461903	1.406408429447736	18.727922061357855	0.9354838709677419	904
17	905	K136Q_I_04.czi	\\hih-fileserver.neurologie.uni-tuebingen.de\HIH\Public\Jorge\Immunofluorescence\Exp. 267\Apotome\72h	27	0.9442955117275191	2.23606797749979	1.331756197379191	17.899494936611667	0.9642857142857143	905
17	906	K136Q_I_04.czi	\\hih-fileserver.neurologie.uni-tuebingen.de\HIH\Public\Jorge\Immunofluorescence\Exp. 267\Apotome\72h	23	1.0873715537330286	2.0	1.2384904945321118	17.727922061357855	0.8518518518518519	906
17	907	K136Q_I_04.czi	\\hih-fileserver.neurologie.uni-tuebingen.de\HIH\Public\Jorge\Immunofluorescence\Exp. 267\Apotome\72h	7	0.5300702784881366	1.4142135623730951	1.0591733660532994	6.82842712474619	1.0	907
17	908	K136Q_I_04.czi	\\hih-fileserver.neurologie.uni-tuebingen.de\HIH\Public\Jorge\Immunofluorescence\Exp. 267\Apotome\72h	61	1.0948992637623804	3.605551275463989	1.7189763683717336	28.97056274847714	0.9104477611940298	908
17	909	K136Q_I_04.czi	\\hih-fileserver.neurologie.uni-tuebingen.de\HIH\Public\Jorge\Immunofluorescence\Exp. 267\Apotome\72h	25	0.8650532769653659	2.23606797749979	1.3182966931695261	16.485281374238568	0.9615384615384616	909
17	910	K136Q_I_04.czi	\\hih-fileserver.neurologie.uni-tuebingen.de\HIH\Public\Jorge\Immunofluorescence\Exp. 267\Apotome\72h	259	1.5537626891295633	6.324555320336759	2.67280081536211	71.11269837220809	0.8809523809523809	910
17	911	K136Q_I_04.czi	\\hih-fileserver.neurologie.uni-tuebingen.de\HIH\Public\Jorge\Immunofluorescence\Exp. 267\Apotome\72h	33	0.9549052999650606	2.8284271247461903	1.4428567145069855	19.899494936611667	0.9705882352941176	911
17	912	K136Q_I_04.czi	\\hih-fileserver.neurologie.uni-tuebingen.de\HIH\Public\Jorge\Immunofluorescence\Exp. 267\Apotome\72h	1	0.0	1.0	1.0	0.0	1.0	912
17	913	K136Q_I_04.czi	\\hih-fileserver.neurologie.uni-tuebingen.de\HIH\Public\Jorge\Immunofluorescence\Exp. 267\Apotome\72h	27	0.9442955117275186	2.23606797749979	1.3188036618189272	17.899494936611664	0.9	913
17	914	K136Q_I_04.czi	\\hih-fileserver.neurologie.uni-tuebingen.de\HIH\Public\Jorge\Immunofluorescence\Exp. 267\Apotome\72h	25	0.9276229873542391	2.23606797749979	1.3391483465847631	17.071067811865476	0.9259259259259259	914
17	915	K136Q_I_04.czi	\\hih-fileserver.neurologie.uni-tuebingen.de\HIH\Public\Jorge\Immunofluorescence\Exp. 267\Apotome\72h	22	1.0078697374207666	2.23606797749979	1.2678601012269168	16.692388155425117	0.8461538461538461	915
17	916	K136Q_I_04.czi	\\hih-fileserver.neurologie.uni-tuebingen.de\HIH\Public\Jorge\Immunofluorescence\Exp. 267\Apotome\72h	46	0.9599492445329633	3.0	1.6352602271269907	23.556349186104043	0.9387755102040817	916
17	917	K136Q_I_04.czi	\\hih-fileserver.neurologie.uni-tuebingen.de\HIH\Public\Jorge\Immunofluorescence\Exp. 267\Apotome\72h	87	1.2386330911969907	4.47213595499958	1.9570402755110934	36.798989873223334	0.8877551020408163	917
17	918	K136Q_I_04.czi	\\hih-fileserver.neurologie.uni-tuebingen.de\HIH\Public\Jorge\Immunofluorescence\Exp. 267\Apotome\72h	5	0.43153209248335733	1.0	1.0	5.207106781186548	1.0	918
17	919	K136Q_I_04.czi	\\hih-fileserver.neurologie.uni-tuebingen.de\HIH\Public\Jorge\Immunofluorescence\Exp. 267\Apotome\72h	20	0.9037497458904548	2.0	1.232842712474619	15.071067811865476	0.9090909090909091	919
17	920	K136Q_I_04.czi	\\hih-fileserver.neurologie.uni-tuebingen.de\HIH\Public\Jorge\Immunofluorescence\Exp. 267\Apotome\72h	30	0.9303536544739524	2.23606797749979	1.375266013632797	18.727922061357855	0.9090909090909091	920
17	921	K136Q_I_04.czi	\\hih-fileserver.neurologie.uni-tuebingen.de\HIH\Public\Jorge\Immunofluorescence\Exp. 267\Apotome\72h	36	1.0837438558686752	2.8284271247461903	1.4452356983639898	22.14213562373095	0.8780487804878049	921
17	922	K136Q_I_04.czi	\\hih-fileserver.neurologie.uni-tuebingen.de\HIH\Public\Jorge\Immunofluorescence\Exp. 267\Apotome\72h	12	0.6631455962162306	2.0	1.1666666666666667	10.0	1.0	922
17	923	K136Q_I_04.czi	\\hih-fileserver.neurologie.uni-tuebingen.de\HIH\Public\Jorge\Immunofluorescence\Exp. 267\Apotome\72h	8	0.5468022991227088	1.4142135623730951	1.051776695296637	7.414213562373095	1.0	923
17	924	K136Q_I_04.czi	\\hih-fileserver.neurologie.uni-tuebingen.de\HIH\Public\Jorge\Immunofluorescence\Exp. 267\Apotome\72h	6	0.5109957862326503	1.0	1.0	6.207106781186548	0.8571428571428571	924
17	925	K136Q_I_04.czi	\\hih-fileserver.neurologie.uni-tuebingen.de\HIH\Public\Jorge\Immunofluorescence\Exp. 267\Apotome\72h	12	0.6957172405156791	2.0	1.1523689270621826	10.242640687119284	0.9230769230769231	925
17	926	K136Q_I_04.czi	\\hih-fileserver.neurologie.uni-tuebingen.de\HIH\Public\Jorge\Immunofluorescence\Exp. 267\Apotome\72h	6	0.477464829275686	1.0	1.0	6.0	1.0	926
17	927	K136Q_I_04.czi	\\hih-fileserver.neurologie.uni-tuebingen.de\HIH\Public\Jorge\Immunofluorescence\Exp. 267\Apotome\72h	25	1.0198391526657204	2.23606797749979	1.278296693169526	17.899494936611667	0.8928571428571429	927
17	928	K136Q_I_04.czi	\\hih-fileserver.neurologie.uni-tuebingen.de\HIH\Public\Jorge\Immunofluorescence\Exp. 267\Apotome\72h	72	1.1006041491777028	4.123105625617661	1.831505357424317	31.556349186104043	0.9	928
17	929	K136Q_I_04.czi	\\hih-fileserver.neurologie.uni-tuebingen.de\HIH\Public\Jorge\Immunofluorescence\Exp. 267\Apotome\72h	16	1.03846213987209	1.4142135623730951	1.0776650429449552	14.449747468305832	0.8421052631578947	929
17	930	K136Q_I_04.czi	\\hih-fileserver.neurologie.uni-tuebingen.de\HIH\Public\Jorge\Immunofluorescence\Exp. 267\Apotome\72h	4	0.3183098861837907	1.0	1.0	4.0	1.0	930
17	931	K136Q_I_04.czi	\\hih-fileserver.neurologie.uni-tuebingen.de\HIH\Public\Jorge\Immunofluorescence\Exp. 267\Apotome\72h	226	1.2651193066659334	7.0710678118654755	2.8678505933630483	59.941125496954285	0.8828125	931
17	932	K136Q_I_04.czi	\\hih-fileserver.neurologie.uni-tuebingen.de\HIH\Public\Jorge\Immunofluorescence\Exp. 267\Apotome\72h	33	0.9549052999650606	2.8284271247461903	1.4320600123934522	19.899494936611667	0.9166666666666666	932
17	933	K136Q_I_04.czi	\\hih-fileserver.neurologie.uni-tuebingen.de\HIH\Public\Jorge\Immunofluorescence\Exp. 267\Apotome\72h	12	0.6631455962162306	2.0	1.1666666666666667	10.0	1.0	933
17	934	K136Q_I_04.czi	\\hih-fileserver.neurologie.uni-tuebingen.de\HIH\Public\Jorge\Immunofluorescence\Exp. 267\Apotome\72h	62	1.1342990122618015	3.605551275463989	1.7160006763592623	29.72792206135785	0.8611111111111112	934
17	935	K136Q_I_04.czi	\\hih-fileserver.neurologie.uni-tuebingen.de\HIH\Public\Jorge\Immunofluorescence\Exp. 267\Apotome\72h	7	0.5300702784881366	1.4142135623730951	1.0591733660532994	6.82842712474619	1.0	935
17	936	K136Q_I_04.czi	\\hih-fileserver.neurologie.uni-tuebingen.de\HIH\Public\Jorge\Immunofluorescence\Exp. 267\Apotome\72h	2	0.0	1.0	1.0	0.0	1.0	936
17	937	K136Q_I_04.czi	\\hih-fileserver.neurologie.uni-tuebingen.de\HIH\Public\Jorge\Immunofluorescence\Exp. 267\Apotome\72h	13	0.7177571704566658	2.0	1.1406482403650917	10.82842712474619	0.9285714285714286	937
17	938	K136Q_I_04.czi	\\hih-fileserver.neurologie.uni-tuebingen.de\HIH\Public\Jorge\Immunofluorescence\Exp. 267\Apotome\72h	1	0.0	1.0	1.0	0.0	1.0	938
17	939	K136Q_I_04.czi	\\hih-fileserver.neurologie.uni-tuebingen.de\HIH\Public\Jorge\Immunofluorescence\Exp. 267\Apotome\72h	17	0.8209002833593695	2.0	1.1907435698305462	13.242640687119284	0.8947368421052632	939
17	940	K136Q_I_04.czi	\\hih-fileserver.neurologie.uni-tuebingen.de\HIH\Public\Jorge\Immunofluorescence\Exp. 267\Apotome\72h	7	0.5904919879238446	1.0	1.0	7.207106781186548	1.0	940
17	941	K136Q_I_04.czi	\\hih-fileserver.neurologie.uni-tuebingen.de\HIH\Public\Jorge\Immunofluorescence\Exp. 267\Apotome\72h	17	0.7703499122204635	2.0	1.2252015955733053	12.82842712474619	0.9444444444444444	941
17	942	K136Q_I_04.czi	\\hih-fileserver.neurologie.uni-tuebingen.de\HIH\Public\Jorge\Immunofluorescence\Exp. 267\Apotome\72h	23	0.7858693442525693	2.23606797749979	1.3279653811680459	15.071067811865474	0.9583333333333334	942
17	943	K136Q_I_04.czi	\\hih-fileserver.neurologie.uni-tuebingen.de\HIH\Public\Jorge\Immunofluorescence\Exp. 267\Apotome\72h	5	0.4665421607968328	1.0	1.0	5.414213562373095	0.7142857142857143	943
17	944	K136Q_I_04.czi	\\hih-fileserver.neurologie.uni-tuebingen.de\HIH\Public\Jorge\Immunofluorescence\Exp. 267\Apotome\72h	87	1.1186033753862492	4.123105625617661	1.9442961956360565	34.970562748477136	0.925531914893617	944
17	945	K136Q_I_04.czi	\\hih-fileserver.neurologie.uni-tuebingen.de\HIH\Public\Jorge\Immunofluorescence\Exp. 267\Apotome\72h	9	0.5709224258135164	1.4142135623730951	1.0460237291525663	8.035533905932738	0.8181818181818182	945
17	946	K136Q_I_04.czi	\\hih-fileserver.neurologie.uni-tuebingen.de\HIH\Public\Jorge\Immunofluorescence\Exp. 267\Apotome\72h	69	1.176185092634739	3.605551275463989	1.7161519212840388	31.9350288425444	0.8625	946
17	947	K136Q_I_04.czi	\\hih-fileserver.neurologie.uni-tuebingen.de\HIH\Public\Jorge\Immunofluorescence\Exp. 267\Apotome\72h	23	0.725965816190274	2.23606797749979	1.274223295189794	14.48528137423857	0.8846153846153846	947
17	948	K136Q_I_04.czi	\\hih-fileserver.neurologie.uni-tuebingen.de\HIH\Public\Jorge\Immunofluorescence\Exp. 267\Apotome\72h	7	0.5300702784881366	1.4142135623730951	1.0591733660532994	6.82842712474619	1.0	948
17	949	K136Q_I_04.czi	\\hih-fileserver.neurologie.uni-tuebingen.de\HIH\Public\Jorge\Immunofluorescence\Exp. 267\Apotome\72h	2	0.0	1.0	1.0	0.0	1.0	949
17	950	K136Q_I_04.czi	\\hih-fileserver.neurologie.uni-tuebingen.de\HIH\Public\Jorge\Immunofluorescence\Exp. 267\Apotome\72h	15	0.6911795258719621	2.0	1.2276142374915398	11.414213562373096	1.0	950
17	951	K136Q_I_04.czi	\\hih-fileserver.neurologie.uni-tuebingen.de\HIH\Public\Jorge\Immunofluorescence\Exp. 267\Apotome\72h	47	0.986832965270467	3.605551275463989	1.633952890933951	24.14213562373095	0.9038461538461539	951
17	952	K136Q_I_04.czi	\\hih-fileserver.neurologie.uni-tuebingen.de\HIH\Public\Jorge\Immunofluorescence\Exp. 267\Apotome\72h	13	0.6422005297067807	1.4142135623730951	1.095587745163022	10.242640687119284	0.9285714285714286	952
17	953	K136Q_I_04.czi	\\hih-fileserver.neurologie.uni-tuebingen.de\HIH\Public\Jorge\Immunofluorescence\Exp. 267\Apotome\72h	18	0.8245537665371013	2.23606797749979	1.2488171480343933	13.65685424949238	0.9	953
17	954	K136Q_I_04.czi	\\hih-fileserver.neurologie.uni-tuebingen.de\HIH\Public\Jorge\Immunofluorescence\Exp. 267\Apotome\72h	19	0.8788007248619106	2.23606797749979	1.2266913573350138	14.48528137423857	0.95	954
17	955	K136Q_I_04.czi	\\hih-fileserver.neurologie.uni-tuebingen.de\HIH\Public\Jorge\Immunofluorescence\Exp. 267\Apotome\72h	68	1.0223104516054948	3.605551275463989	1.8061628003862442	29.556349186104043	0.9444444444444444	955
17	956	K136Q_I_04.czi	\\hih-fileserver.neurologie.uni-tuebingen.de\HIH\Public\Jorge\Immunofluorescence\Exp. 267\Apotome\72h	26	1.0418318741050188	2.0	1.2175713172881684	18.44974746830583	0.8387096774193549	956
17	957	K136Q_I_04.czi	\\hih-fileserver.neurologie.uni-tuebingen.de\HIH\Public\Jorge\Immunofluorescence\Exp. 267\Apotome\72h	13	0.9806145698708851	1.4142135623730951	1.0637251634420148	12.656854249492381	0.8666666666666667	957
17	958	K136Q_I_04.czi	\\hih-fileserver.neurologie.uni-tuebingen.de\HIH\Public\Jorge\Immunofluorescence\Exp. 267\Apotome\72h	5	0.43153209248335733	1.0	1.0	5.207106781186548	1.0	958
17	959	K136Q_I_04.czi	\\hih-fileserver.neurologie.uni-tuebingen.de\HIH\Public\Jorge\Immunofluorescence\Exp. 267\Apotome\72h	8	0.5468022991227088	1.4142135623730951	1.051776695296637	7.414213562373095	1.0	959
17	960	K136Q_I_04.czi	\\hih-fileserver.neurologie.uni-tuebingen.de\HIH\Public\Jorge\Immunofluorescence\Exp. 267\Apotome\72h	13	0.8024880979873499	2.0	1.1406482403650917	11.449747468305834	0.9285714285714286	960
17	961	K136Q_I_04.czi	\\hih-fileserver.neurologie.uni-tuebingen.de\HIH\Public\Jorge\Immunofluorescence\Exp. 267\Apotome\72h	11	0.6746348998939921	1.4142135623730951	1.112967335192662	9.65685424949238	0.9166666666666666	961
17	962	K136Q_I_04.czi	\\hih-fileserver.neurologie.uni-tuebingen.de\HIH\Public\Jorge\Immunofluorescence\Exp. 267\Apotome\72h	23	1.0371522229313344	2.0	1.2384904945321118	17.31370849898476	0.92	962
17	963	K136Q_I_04.czi	\\hih-fileserver.neurologie.uni-tuebingen.de\HIH\Public\Jorge\Immunofluorescence\Exp. 267\Apotome\72h	56	1.0468637013492972	3.605551275463989	1.6973981158164269	27.14213562373095	0.9491525423728814	963
17	964	K136Q_I_04.czi	\\hih-fileserver.neurologie.uni-tuebingen.de\HIH\Public\Jorge\Immunofluorescence\Exp. 267\Apotome\72h	24	0.8747665514940615	2.0	1.3017766952966368	16.242640687119284	0.96	964
17	965	K136Q_I_04.czi	\\hih-fileserver.neurologie.uni-tuebingen.de\HIH\Public\Jorge\Immunofluorescence\Exp. 267\Apotome\72h	50	0.9731849365860368	3.1622776601683795	1.6276849621601988	24.72792206135785	0.9433962264150944	965
17	966	K136Q_I_04.czi	\\hih-fileserver.neurologie.uni-tuebingen.de\HIH\Public\Jorge\Immunofluorescence\Exp. 267\Apotome\72h	5	0.43153209248335733	1.0	1.0	5.207106781186548	1.0	966
17	967	K136Q_I_04.czi	\\hih-fileserver.neurologie.uni-tuebingen.de\HIH\Public\Jorge\Immunofluorescence\Exp. 267\Apotome\72h	2	0.0	1.0	1.0	0.0	1.0	967
17	968	K136Q_I_04.czi	\\hih-fileserver.neurologie.uni-tuebingen.de\HIH\Public\Jorge\Immunofluorescence\Exp. 267\Apotome\72h	1	0.0	1.0	1.0	0.0	1.0	968
17	969	K136Q_I_04.czi	\\hih-fileserver.neurologie.uni-tuebingen.de\HIH\Public\Jorge\Immunofluorescence\Exp. 267\Apotome\72h	16	0.8497521827581123	2.0	1.2026650429449552	13.071067811865476	0.9411764705882353	969
17	970	K136Q_I_04.czi	\\hih-fileserver.neurologie.uni-tuebingen.de\HIH\Public\Jorge\Immunofluorescence\Exp. 267\Apotome\72h	1	0.0	1.0	1.0	0.0	1.0	970
17	971	K136Q_I_04.czi	\\hih-fileserver.neurologie.uni-tuebingen.de\HIH\Public\Jorge\Immunofluorescence\Exp. 267\Apotome\72h	6	0.477464829275686	1.0	1.0	6.0	1.0	971
17	972	K136Q_I_04.czi	\\hih-fileserver.neurologie.uni-tuebingen.de\HIH\Public\Jorge\Immunofluorescence\Exp. 267\Apotome\72h	35	1.1495258575318055	2.8284271247461903	1.3820465969031785	22.485281374238568	0.875	972
17	973	K136Q_I_04.czi	\\hih-fileserver.neurologie.uni-tuebingen.de\HIH\Public\Jorge\Immunofluorescence\Exp. 267\Apotome\72h	16	0.716197243913529	2.0	1.25	12.0	1.0	973
17	974	K136Q_I_04.czi	\\hih-fileserver.neurologie.uni-tuebingen.de\HIH\Public\Jorge\Immunofluorescence\Exp. 267\Apotome\72h	7	0.5300702784881366	1.4142135623730951	1.0591733660532994	6.82842712474619	1.0	974
17	975	K136Q_I_04.czi	\\hih-fileserver.neurologie.uni-tuebingen.de\HIH\Public\Jorge\Immunofluorescence\Exp. 267\Apotome\72h	39	1.1488013659587581	3.0	1.4470801536886468	23.727922061357855	0.8478260869565217	975
17	976	K136Q_I_04.czi	\\hih-fileserver.neurologie.uni-tuebingen.de\HIH\Public\Jorge\Immunofluorescence\Exp. 267\Apotome\72h	168	1.14253219367213	5.656854249492381	2.530552592057547	49.11269837220809	0.9281767955801105	976
17	977	K136Q_I_04.czi	\\hih-fileserver.neurologie.uni-tuebingen.de\HIH\Public\Jorge\Immunofluorescence\Exp. 267\Apotome\72h	25	0.8397758894342989	2.23606797749979	1.3485910656847546	16.242640687119284	0.9615384615384616	977
17	978	K136Q_I_04.czi	\\hih-fileserver.neurologie.uni-tuebingen.de\HIH\Public\Jorge\Immunofluorescence\Exp. 267\Apotome\72h	2	0.0	1.0	1.0	0.0	1.0	978
17	979	K136Q_I_04.czi	\\hih-fileserver.neurologie.uni-tuebingen.de\HIH\Public\Jorge\Immunofluorescence\Exp. 267\Apotome\72h	3	0.309207662451413	1.0	1.0	3.414213562373095	1.0	979
17	980	K136Q_I_04.czi	\\hih-fileserver.neurologie.uni-tuebingen.de\HIH\Public\Jorge\Immunofluorescence\Exp. 267\Apotome\72h	12	0.7290697321636119	2.0	1.1868867239266072	10.485281374238571	1.0	980
17	981	K136Q_I_04.czi	\\hih-fileserver.neurologie.uni-tuebingen.de\HIH\Public\Jorge\Immunofluorescence\Exp. 267\Apotome\72h	22	0.7953487987239404	2.23606797749979	1.3211134137384537	14.828427124746192	1.0	981
17	982	K136Q_I_04.czi	\\hih-fileserver.neurologie.uni-tuebingen.de\HIH\Public\Jorge\Immunofluorescence\Exp. 267\Apotome\72h	17	0.7997667602429291	2.0	1.2151090734995518	13.071067811865476	1.0	982
17	983	K136Q_I_04.czi	\\hih-fileserver.neurologie.uni-tuebingen.de\HIH\Public\Jorge\Immunofluorescence\Exp. 267\Apotome\72h	57	1.0231187736772651	3.1622776601683795	1.7015342820457604	27.071067811865476	0.9193548387096774	983
17	984	K136Q_I_04.czi	\\hih-fileserver.neurologie.uni-tuebingen.de\HIH\Public\Jorge\Immunofluorescence\Exp. 267\Apotome\72h	27	1.033726282748836	2.23606797749979	1.3188036618189272	18.727922061357855	0.9	984
17	985	K136Q_I_04.czi	\\hih-fileserver.neurologie.uni-tuebingen.de\HIH\Public\Jorge\Immunofluorescence\Exp. 267\Apotome\72h	9	0.5135799486995236	1.4142135623730951	1.0460237291525663	7.621320343559642	0.9	985
17	986	K136Q_I_04.czi	\\hih-fileserver.neurologie.uni-tuebingen.de\HIH\Public\Jorge\Immunofluorescence\Exp. 267\Apotome\72h	2	0.0	1.0	1.0	0.0	1.0	986
17	987	K136Q_I_04.czi	\\hih-fileserver.neurologie.uni-tuebingen.de\HIH\Public\Jorge\Immunofluorescence\Exp. 267\Apotome\72h	32	0.9044616944459513	2.8284271247461903	1.4363746887143014	19.071067811865476	0.9411764705882353	987
17	988	K136Q_I_04.czi	\\hih-fileserver.neurologie.uni-tuebingen.de\HIH\Public\Jorge\Immunofluorescence\Exp. 267\Apotome\72h	16	0.8184967817342425	2.0	1.2133883476483185	12.82842712474619	1.0	988
17	989	K136Q_I_04.czi	\\hih-fileserver.neurologie.uni-tuebingen.de\HIH\Public\Jorge\Immunofluorescence\Exp. 267\Apotome\72h	16	0.6758228726291923	2.0	1.2285533905932737	11.65685424949238	1.0	989
17	990	K136Q_I_04.czi	\\hih-fileserver.neurologie.uni-tuebingen.de\HIH\Public\Jorge\Immunofluorescence\Exp. 267\Apotome\72h	80	1.3596034924129792	3.605551275463989	1.7387190420163463	36.970562748477136	0.8333333333333334	990
17	991	K136Q_I_04.czi	\\hih-fileserver.neurologie.uni-tuebingen.de\HIH\Public\Jorge\Immunofluorescence\Exp. 267\Apotome\72h	36	0.9814331536959023	3.0	1.4874937910134598	21.071067811865476	0.9230769230769231	991
17	992	K136Q_I_04.czi	\\hih-fileserver.neurologie.uni-tuebingen.de\HIH\Public\Jorge\Immunofluorescence\Exp. 267\Apotome\72h	16	0.7454531602318965	2.0	1.2026650429449552	12.242640687119284	1.0	992
17	993	K136Q_I_04.czi	\\hih-fileserver.neurologie.uni-tuebingen.de\HIH\Public\Jorge\Immunofluorescence\Exp. 267\Apotome\72h	53	1.3332676804925465	3.0	1.5380369965654308	29.79898987322333	0.828125	993
17	994	K136Q_I_04.czi	\\hih-fileserver.neurologie.uni-tuebingen.de\HIH\Public\Jorge\Immunofluorescence\Exp. 267\Apotome\72h	14	0.7723689972905055	2.0	1.2020305089104422	11.65685424949238	1.0	994
17	995	K136Q_I_04.czi	\\hih-fileserver.neurologie.uni-tuebingen.de\HIH\Public\Jorge\Immunofluorescence\Exp. 267\Apotome\72h	14	0.8860510994990025	2.0	1.1601886205085203	12.485281374238571	0.8235294117647058	995
17	996	K136Q_I_04.czi	\\hih-fileserver.neurologie.uni-tuebingen.de\HIH\Public\Jorge\Immunofluorescence\Exp. 267\Apotome\72h	424	1.5546171005002452	6.708203932499369	3.149923522985829	91.01219330881975	0.8814968814968815	996
17	997	K136Q_I_04.czi	\\hih-fileserver.neurologie.uni-tuebingen.de\HIH\Public\Jorge\Immunofluorescence\Exp. 267\Apotome\72h	20	0.9753694702818075	2.0	1.2121320343559643	15.65685424949238	0.9090909090909091	997
17	998	K136Q_I_04.czi	\\hih-fileserver.neurologie.uni-tuebingen.de\HIH\Public\Jorge\Immunofluorescence\Exp. 267\Apotome\72h	33	1.0119523498409877	2.8284271247461903	1.3946034070146704	20.485281374238568	0.8918918918918919	998
17	999	K136Q_I_04.czi	\\hih-fileserver.neurologie.uni-tuebingen.de\HIH\Public\Jorge\Immunofluorescence\Exp. 267\Apotome\72h	80	1.2164811707325465	4.123105625617661	1.819513152899588	34.97056274847714	0.8888888888888888	999
17	1000	K136Q_I_04.czi	\\hih-fileserver.neurologie.uni-tuebingen.de\HIH\Public\Jorge\Immunofluorescence\Exp. 267\Apotome\72h	16	0.7708879157572676	2.0	1.176776695296637	12.449747468305832	0.8888888888888888	1000
17	1001	K136Q_I_04.czi	\\hih-fileserver.neurologie.uni-tuebingen.de\HIH\Public\Jorge\Immunofluorescence\Exp. 267\Apotome\72h	77	1.0291363472830466	4.123105625617661	1.9252045644920242	31.556349186104043	0.9166666666666666	1001
17	1002	K136Q_I_04.czi	\\hih-fileserver.neurologie.uni-tuebingen.de\HIH\Public\Jorge\Immunofluorescence\Exp. 267\Apotome\72h	7	0.43799638819941455	1.0	1.0	6.207106781186548	0.875	1002
17	1003	K136Q_I_04.czi	\\hih-fileserver.neurologie.uni-tuebingen.de\HIH\Public\Jorge\Immunofluorescence\Exp. 267\Apotome\72h	2	0.0	1.0	1.0	0.0	1.0	1003
17	1004	K136Q_I_04.czi	\\hih-fileserver.neurologie.uni-tuebingen.de\HIH\Public\Jorge\Immunofluorescence\Exp. 267\Apotome\72h	4	0.3183098861837907	1.0	1.0	4.0	1.0	1004
17	1005	K136Q_I_04.czi	\\hih-fileserver.neurologie.uni-tuebingen.de\HIH\Public\Jorge\Immunofluorescence\Exp. 267\Apotome\72h	49	1.0406521965976738	3.605551275463989	1.6143561197163523	25.31370849898476	0.9245283018867925	1005
17	1006	K136Q_I_04.czi	\\hih-fileserver.neurologie.uni-tuebingen.de\HIH\Public\Jorge\Immunofluorescence\Exp. 267\Apotome\72h	22	0.8215906780822317	2.23606797749979	1.2866879904256938	15.071067811865476	0.9565217391304348	1006
17	1007	K136Q_I_04.czi	\\hih-fileserver.neurologie.uni-tuebingen.de\HIH\Public\Jorge\Immunofluorescence\Exp. 267\Apotome\72h	43	1.1858594798438609	2.8284271247461903	1.456145850668152	25.31370849898476	0.9347826086956522	1007
17	1008	K136Q_I_04.czi	\\hih-fileserver.neurologie.uni-tuebingen.de\HIH\Public\Jorge\Immunofluorescence\Exp. 267\Apotome\72h	37	0.9549079333257428	2.8284271247461903	1.4776268640907302	21.071067811865476	0.925	1008
17	1009	K136Q_I_04.czi	\\hih-fileserver.neurologie.uni-tuebingen.de\HIH\Public\Jorge\Immunofluorescence\Exp. 267\Apotome\72h	1	0.0	1.0	1.0	0.0	1.0	1009
17	1010	K136Q_I_04.czi	\\hih-fileserver.neurologie.uni-tuebingen.de\HIH\Public\Jorge\Immunofluorescence\Exp. 267\Apotome\72h	30	0.8498659605547673	2.8284271247461903	1.4224064657119004	17.899494936611667	0.967741935483871	1010
17	1011	K136Q_I_04.czi	\\hih-fileserver.neurologie.uni-tuebingen.de\HIH\Public\Jorge\Immunofluorescence\Exp. 267\Apotome\72h	4	0.3183098861837907	1.0	1.0	4.0	1.0	1011
17	1012	K136Q_I_04.czi	\\hih-fileserver.neurologie.uni-tuebingen.de\HIH\Public\Jorge\Immunofluorescence\Exp. 267\Apotome\72h	378	1.314275981888664	7.615773105863909	3.299529819957948	79.01219330881975	0.9086538461538461	1012
17	1013	K136Q_I_04.czi	\\hih-fileserver.neurologie.uni-tuebingen.de\HIH\Public\Jorge\Immunofluorescence\Exp. 267\Apotome\72h	12	0.6957172405156794	2.0	1.1523689270621824	10.242640687119286	1.0	1013
17	1014	K136Q_I_04.czi	\\hih-fileserver.neurologie.uni-tuebingen.de\HIH\Public\Jorge\Immunofluorescence\Exp. 267\Apotome\72h	5	0.43153209248335733	1.0	1.0	5.207106781186548	1.0	1014
17	1015	K136Q_I_04.czi	\\hih-fileserver.neurologie.uni-tuebingen.de\HIH\Public\Jorge\Immunofluorescence\Exp. 267\Apotome\72h	64	1.00180020019111	4.123105625617661	1.8271264649967098	28.384776310850235	0.927536231884058	1015
17	1016	K136Q_I_04.czi	\\hih-fileserver.neurologie.uni-tuebingen.de\HIH\Public\Jorge\Immunofluorescence\Exp. 267\Apotome\72h	13	0.637752397556255	2.0	1.1087856586440843	10.207106781186548	0.9285714285714286	1016
17	1017	K136Q_I_04.czi	\\hih-fileserver.neurologie.uni-tuebingen.de\HIH\Public\Jorge\Immunofluorescence\Exp. 267\Apotome\72h	1	0.0	1.0	1.0	0.0	1.0	1017
17	1018	K136Q_I_04.czi	\\hih-fileserver.neurologie.uni-tuebingen.de\HIH\Public\Jorge\Immunofluorescence\Exp. 267\Apotome\72h	16	0.7454531602318967	2.0	1.2026650429449552	12.242640687119286	0.9411764705882353	1018
17	1019	K136Q_I_04.czi	\\hih-fileserver.neurologie.uni-tuebingen.de\HIH\Public\Jorge\Immunofluorescence\Exp. 267\Apotome\72h	29	0.8791716833325177	2.8284271247461903	1.406408429447736	17.899494936611667	0.9354838709677419	1019
17	1020	K136Q_I_04.czi	\\hih-fileserver.neurologie.uni-tuebingen.de\HIH\Public\Jorge\Immunofluorescence\Exp. 267\Apotome\72h	30	0.8269810261990688	2.8284271247461903	1.4595281484661449	17.65685424949238	0.967741935483871	1020
17	1021	K136Q_I_04.czi	\\hih-fileserver.neurologie.uni-tuebingen.de\HIH\Public\Jorge\Immunofluorescence\Exp. 267\Apotome\72h	195	1.0661373120622464	7.0710678118654755	2.8520629836709723	51.11269837220809	0.9466019417475728	1021
17	1022	K136Q_I_04.czi	\\hih-fileserver.neurologie.uni-tuebingen.de\HIH\Public\Jorge\Immunofluorescence\Exp. 267\Apotome\72h	1	0.0	1.0	1.0	0.0	1.0	1022
17	1023	K136Q_I_04.czi	\\hih-fileserver.neurologie.uni-tuebingen.de\HIH\Public\Jorge\Immunofluorescence\Exp. 267\Apotome\72h	39	1.1892602401977426	2.8284271247461903	1.397451822977005	24.14213562373095	0.9285714285714286	1023
17	1024	K136Q_I_04.czi	\\hih-fileserver.neurologie.uni-tuebingen.de\HIH\Public\Jorge\Immunofluorescence\Exp. 267\Apotome\72h	9	0.5135799486995236	1.4142135623730951	1.0460237291525663	7.621320343559642	0.9	1024
17	1025	K136Q_I_04.czi	\\hih-fileserver.neurologie.uni-tuebingen.de\HIH\Public\Jorge\Immunofluorescence\Exp. 267\Apotome\72h	5	0.43153209248335733	1.0	1.0	5.207106781186548	1.0	1025
17	1026	K136Q_I_04.czi	\\hih-fileserver.neurologie.uni-tuebingen.de\HIH\Public\Jorge\Immunofluorescence\Exp. 267\Apotome\72h	1	0.0	1.0	1.0	0.0	1.0	1026
17	1027	K136Q_I_04.czi	\\hih-fileserver.neurologie.uni-tuebingen.de\HIH\Public\Jorge\Immunofluorescence\Exp. 267\Apotome\72h	2	0.0	1.0	1.0	0.0	1.0	1027
17	1028	K136Q_I_04.czi	\\hih-fileserver.neurologie.uni-tuebingen.de\HIH\Public\Jorge\Immunofluorescence\Exp. 267\Apotome\72h	28	0.9105706720229644	2.23606797749979	1.364053046669212	17.899494936611664	0.9655172413793104	1028
17	1029	K136Q_I_04.czi	\\hih-fileserver.neurologie.uni-tuebingen.de\HIH\Public\Jorge\Immunofluorescence\Exp. 267\Apotome\72h	14	0.6922274214835955	2.0	1.1306019374818708	11.035533905932738	0.875	1029
17	1030	K136Q_I_04.czi	\\hih-fileserver.neurologie.uni-tuebingen.de\HIH\Public\Jorge\Immunofluorescence\Exp. 267\Apotome\72h	54	1.052753680970335	3.1622776601683795	1.6462267449686192	26.72792206135785	0.9152542372881356	1030
17	1031	K136Q_I_04.czi	\\hih-fileserver.neurologie.uni-tuebingen.de\HIH\Public\Jorge\Immunofluorescence\Exp. 267\Apotome\72h	10	0.6202357696493015	1.4142135623730951	1.082842712474619	8.82842712474619	1.0	1031
17	1032	K136Q_I_04.czi	\\hih-fileserver.neurologie.uni-tuebingen.de\HIH\Public\Jorge\Immunofluorescence\Exp. 267\Apotome\72h	29	0.7996749890984819	2.8284271247461903	1.447034139270953	17.071067811865476	0.9666666666666667	1032
17	1033	K136Q_I_04.czi	\\hih-fileserver.neurologie.uni-tuebingen.de\HIH\Public\Jorge\Immunofluorescence\Exp. 267\Apotome\72h	2	0.0	1.0	1.0	0.0	1.0	1033
17	1034	K136Q_I_04.czi	\\hih-fileserver.neurologie.uni-tuebingen.de\HIH\Public\Jorge\Immunofluorescence\Exp. 267\Apotome\72h	1	0.0	1.0	1.0	0.0	1.0	1034
17	1035	K136Q_I_04.czi	\\hih-fileserver.neurologie.uni-tuebingen.de\HIH\Public\Jorge\Immunofluorescence\Exp. 267\Apotome\72h	23	0.8296606685525774	2.23606797749979	1.30249640561905	15.48528137423857	0.92	1035
17	1036	K136Q_I_04.czi	\\hih-fileserver.neurologie.uni-tuebingen.de\HIH\Public\Jorge\Immunofluorescence\Exp. 267\Apotome\72h	22	0.8215906780822315	2.23606797749979	1.3133146466814625	15.071067811865474	0.9565217391304348	1036
17	1037	K136Q_I_04.czi	\\hih-fileserver.neurologie.uni-tuebingen.de\HIH\Public\Jorge\Immunofluorescence\Exp. 267\Apotome\72h	41	0.9515799710066417	2.8284271247461903	1.5419992792156476	22.14213562373095	0.9761904761904762	1037
17	1038	K136Q_I_04.czi	\\hih-fileserver.neurologie.uni-tuebingen.de\HIH\Public\Jorge\Immunofluorescence\Exp. 267\Apotome\72h	8	0.5468022991227088	1.4142135623730951	1.051776695296637	7.414213562373095	1.0	1038
17	1039	K136Q_I_04.czi	\\hih-fileserver.neurologie.uni-tuebingen.de\HIH\Public\Jorge\Immunofluorescence\Exp. 267\Apotome\72h	24	0.8747665514940615	2.0	1.301776695296637	16.242640687119284	0.96	1039
17	1040	K136Q_I_04.czi	\\hih-fileserver.neurologie.uni-tuebingen.de\HIH\Public\Jorge\Immunofluorescence\Exp. 267\Apotome\72h	9	0.546802299122709	1.4142135623730951	1.0920474583051323	7.8639610306789285	0.9	1040
17	1041	K136Q_I_04.czi	\\hih-fileserver.neurologie.uni-tuebingen.de\HIH\Public\Jorge\Immunofluorescence\Exp. 267\Apotome\72h	7	0.43799638819941455	1.0	1.0	6.207106781186548	0.875	1041
17	1042	K136Q_I_04.czi	\\hih-fileserver.neurologie.uni-tuebingen.de\HIH\Public\Jorge\Immunofluorescence\Exp. 267\Apotome\72h	7	0.5300702784881366	1.4142135623730951	1.0591733660532994	6.82842712474619	1.0	1042
17	1043	K136Q_I_04.czi	\\hih-fileserver.neurologie.uni-tuebingen.de\HIH\Public\Jorge\Immunofluorescence\Exp. 267\Apotome\72h	14	0.7723689972905055	2.0	1.1601886205085203	11.65685424949238	0.9333333333333333	1043
17	1044	K136Q_I_04.czi	\\hih-fileserver.neurologie.uni-tuebingen.de\HIH\Public\Jorge\Immunofluorescence\Exp. 267\Apotome\72h	55	1.0336127049526929	3.605551275463989	1.7063911629799373	26.727922061357855	0.9166666666666666	1044
17	1045	K136Q_I_04.czi	\\hih-fileserver.neurologie.uni-tuebingen.de\HIH\Public\Jorge\Immunofluorescence\Exp. 267\Apotome\72h	32	0.9441772257800045	2.8284271247461903	1.4069347634838791	19.485281374238568	0.9142857142857143	1045
17	1046	K136Q_I_04.czi	\\hih-fileserver.neurologie.uni-tuebingen.de\HIH\Public\Jorge\Immunofluorescence\Exp. 267\Apotome\72h	17	0.7296891407638844	2.23606797749979	1.2533609287861918	12.485281374238571	1.0	1046
17	1047	K136Q_I_04.czi	\\hih-fileserver.neurologie.uni-tuebingen.de\HIH\Public\Jorge\Immunofluorescence\Exp. 267\Apotome\72h	3	0.309207662451413	1.0	1.0	3.414213562373095	1.0	1047
17	1048	K136Q_I_04.czi	\\hih-fileserver.neurologie.uni-tuebingen.de\HIH\Public\Jorge\Immunofluorescence\Exp. 267\Apotome\72h	12	0.7192201541389289	2.0	1.117851130197758	10.414213562373096	0.9230769230769231	1048
17	1049	K136Q_I_04.czi	\\hih-fileserver.neurologie.uni-tuebingen.de\HIH\Public\Jorge\Immunofluorescence\Exp. 267\Apotome\72h	19	0.8091603141756726	2.23606797749979	1.291747566677108	13.899494936611665	0.95	1049
17	1050	K136Q_I_04.czi	\\hih-fileserver.neurologie.uni-tuebingen.de\HIH\Public\Jorge\Immunofluorescence\Exp. 267\Apotome\72h	11	0.7285819637753527	2.0	1.128564869306645	10.035533905932738	0.9166666666666666	1050
17	1051	K136Q_I_04.czi	\\hih-fileserver.neurologie.uni-tuebingen.de\HIH\Public\Jorge\Immunofluorescence\Exp. 267\Apotome\72h	43	0.8679854154359681	3.605551275463989	1.6522848832311792	21.65685424949238	0.9555555555555556	1051
17	1052	K136Q_I_04.czi	\\hih-fileserver.neurologie.uni-tuebingen.de\HIH\Public\Jorge\Immunofluorescence\Exp. 267\Apotome\72h	15	0.7951500375806898	2.0	1.1885618083164127	12.242640687119286	0.8823529411764706	1052
17	1053	K136Q_I_04.czi	\\hih-fileserver.neurologie.uni-tuebingen.de\HIH\Public\Jorge\Immunofluorescence\Exp. 267\Apotome\72h	3	0.026525823848649224	1.0	1.0	1.0	1.0	1053
17	1054	K136Q_I_04.czi	\\hih-fileserver.neurologie.uni-tuebingen.de\HIH\Public\Jorge\Immunofluorescence\Exp. 267\Apotome\72h	13	0.7502842079090828	2.0	1.172510822086099	11.071067811865476	0.9285714285714286	1054
17	1055	K136Q_I_04.czi	\\hih-fileserver.neurologie.uni-tuebingen.de\HIH\Public\Jorge\Immunofluorescence\Exp. 267\Apotome\72h	44	0.9830150874606435	3.1622776601683795	1.5472070981510155	23.31370849898476	0.9166666666666666	1055
17	1056	K136Q_I_04.czi	\\hih-fileserver.neurologie.uni-tuebingen.de\HIH\Public\Jorge\Immunofluorescence\Exp. 267\Apotome\72h	13	0.6422005297067807	2.0	1.1725108220860991	10.242640687119284	1.0	1056
17	1057	K136Q_I_04.czi	\\hih-fileserver.neurologie.uni-tuebingen.de\HIH\Public\Jorge\Immunofluorescence\Exp. 267\Apotome\72h	6	0.5168631413744181	1.4142135623730951	1.0690355937288492	6.242640687119286	1.0	1057
17	1058	K136Q_I_04.czi	\\hih-fileserver.neurologie.uni-tuebingen.de\HIH\Public\Jorge\Immunofluorescence\Exp. 267\Apotome\72h	22	0.8633963838868121	2.23606797749979	1.2944867574826853	15.449747468305834	0.9565217391304348	1058
17	1059	K136Q_I_04.czi	\\hih-fileserver.neurologie.uni-tuebingen.de\HIH\Public\Jorge\Immunofluorescence\Exp. 267\Apotome\72h	2	0.0	1.0	1.0	0.0	1.0	1059
17	1060	K136Q_I_04.czi	\\hih-fileserver.neurologie.uni-tuebingen.de\HIH\Public\Jorge\Immunofluorescence\Exp. 267\Apotome\72h	9	0.5658842421045168	2.0	1.1111111111111112	8.0	1.0	1060
17	1061	K136Q_I_04.czi	\\hih-fileserver.neurologie.uni-tuebingen.de\HIH\Public\Jorge\Immunofluorescence\Exp. 267\Apotome\72h	43	1.057058753031575	3.0	1.550668992580849	23.899494936611667	0.9772727272727273	1061
17	1062	K136Q_I_04.czi	\\hih-fileserver.neurologie.uni-tuebingen.de\HIH\Public\Jorge\Immunofluorescence\Exp. 267\Apotome\72h	56	1.1117432909906626	3.605551275463989	1.6690805008588039	27.970562748477143	0.9180327868852459	1062
17	1063	K136Q_I_04.czi	\\hih-fileserver.neurologie.uni-tuebingen.de\HIH\Public\Jorge\Immunofluorescence\Exp. 267\Apotome\72h	78	1.0159422915486487	4.242640687119285	1.9395704642314888	31.556349186104043	0.9397590361445783	1063
17	1064	K136Q_I_04.czi	\\hih-fileserver.neurologie.uni-tuebingen.de\HIH\Public\Jorge\Immunofluorescence\Exp. 267\Apotome\72h	47	1.2856881372323465	2.8284271247461903	1.4589721044248656	27.556349186104043	0.8392857142857143	1064
17	1065	K136Q_I_04.czi	\\hih-fileserver.neurologie.uni-tuebingen.de\HIH\Public\Jorge\Immunofluorescence\Exp. 267\Apotome\72h	10	0.6547974253873939	1.4142135623730951	1.1242640687119283	9.071067811865476	1.0	1065
17	1066	K136Q_I_04.czi	\\hih-fileserver.neurologie.uni-tuebingen.de\HIH\Public\Jorge\Immunofluorescence\Exp. 267\Apotome\72h	8	0.5468022991227088	1.4142135623730951	1.051776695296637	7.414213562373095	1.0	1066
17	1067	K136Q_I_04.czi	\\hih-fileserver.neurologie.uni-tuebingen.de\HIH\Public\Jorge\Immunofluorescence\Exp. 267\Apotome\72h	45	0.8940756669691821	3.605551275463989	1.6558020159745523	22.485281374238568	0.9574468085106383	1067
17	1068	K136Q_I_04.czi	\\hih-fileserver.neurologie.uni-tuebingen.de\HIH\Public\Jorge\Immunofluorescence\Exp. 267\Apotome\72h	121	1.0726057703801823	5.0	2.3053199754077434	40.384776310850235	0.937984496124031	1068
17	1069	K136Q_I_04.czi	\\hih-fileserver.neurologie.uni-tuebingen.de\HIH\Public\Jorge\Immunofluorescence\Exp. 267\Apotome\72h	13	0.7177571704566658	2.0	1.1406482403650917	10.82842712474619	0.9285714285714286	1069
17	1070	K136Q_I_04.czi	\\hih-fileserver.neurologie.uni-tuebingen.de\HIH\Public\Jorge\Immunofluorescence\Exp. 267\Apotome\72h	16	0.7454531602318965	2.0	1.239276695296637	12.242640687119284	1.0	1070
17	1071	K136Q_I_04.czi	\\hih-fileserver.neurologie.uni-tuebingen.de\HIH\Public\Jorge\Immunofluorescence\Exp. 267\Apotome\72h	47	1.0557204589775349	3.1622776601683795	1.6039201725108496	24.970562748477143	0.9215686274509803	1071
17	1072	K136Q_I_04.czi	\\hih-fileserver.neurologie.uni-tuebingen.de\HIH\Public\Jorge\Immunofluorescence\Exp. 267\Apotome\72h	14	0.8048578003026096	2.0	1.18977530353517	11.899494936611665	0.9333333333333333	1072
17	1073	K136Q_I_04.czi	\\hih-fileserver.neurologie.uni-tuebingen.de\HIH\Public\Jorge\Immunofluorescence\Exp. 267\Apotome\72h	15	0.7208777308044718	2.0	1.2161760458079522	11.65685424949238	1.0	1073
17	1074	K136Q_I_04.czi	\\hih-fileserver.neurologie.uni-tuebingen.de\HIH\Public\Jorge\Immunofluorescence\Exp. 267\Apotome\72h	8	0.6366197723675814	1.0	1.0	8.0	0.8	1074
17	1075	K136Q_I_04.czi	\\hih-fileserver.neurologie.uni-tuebingen.de\HIH\Public\Jorge\Immunofluorescence\Exp. 267\Apotome\72h	50	1.1369739754479622	2.8284271247461903	1.5455978568093611	26.727922061357855	0.8928571428571429	1075
17	1076	K136Q_I_04.czi	\\hih-fileserver.neurologie.uni-tuebingen.de\HIH\Public\Jorge\Immunofluorescence\Exp. 267\Apotome\72h	21	0.7686911435047675	2.0	1.2972686041485373	14.242640687119284	1.0	1076
17	1077	K136Q_I_04.czi	\\hih-fileserver.neurologie.uni-tuebingen.de\HIH\Public\Jorge\Immunofluorescence\Exp. 267\Apotome\72h	2	0.0	1.0	1.0	0.0	1.0	1077
17	1078	K136Q_I_04.czi	\\hih-fileserver.neurologie.uni-tuebingen.de\HIH\Public\Jorge\Immunofluorescence\Exp. 267\Apotome\72h	33	1.0954542374429754	2.8284271247461903	1.3946034070146704	21.31370849898476	0.8918918918918919	1078
17	1079	K136Q_I_04.czi	\\hih-fileserver.neurologie.uni-tuebingen.de\HIH\Public\Jorge\Immunofluorescence\Exp. 267\Apotome\72h	4	0.3183098861837907	1.0	1.0	4.0	1.0	1079
17	1080	K136Q_I_04.czi	\\hih-fileserver.neurologie.uni-tuebingen.de\HIH\Public\Jorge\Immunofluorescence\Exp. 267\Apotome\72h	10	0.6202357696493015	2.0	1.1414213562373097	8.82842712474619	1.0	1080
17	1081	K136Q_I_04.czi	\\hih-fileserver.neurologie.uni-tuebingen.de\HIH\Public\Jorge\Immunofluorescence\Exp. 267\Apotome\72h	27	0.9442955117275191	2.23606797749979	1.331756197379191	17.899494936611667	0.8709677419354839	1081
17	1082	K136Q_I_04.czi	\\hih-fileserver.neurologie.uni-tuebingen.de\HIH\Public\Jorge\Immunofluorescence\Exp. 267\Apotome\72h	8	0.5831777009960409	1.4142135623730951	1.1035533905932737	7.65685424949238	1.0	1082
17	1083	K136Q_I_04.czi	\\hih-fileserver.neurologie.uni-tuebingen.de\HIH\Public\Jorge\Immunofluorescence\Exp. 267\Apotome\72h	32	0.9276229873542391	2.8284271247461903	1.4198789373080385	19.31370849898476	0.9411764705882353	1083
17	1084	K136Q_I_04.czi	\\hih-fileserver.neurologie.uni-tuebingen.de\HIH\Public\Jorge\Immunofluorescence\Exp. 267\Apotome\72h	83	1.3277189624200652	4.123105625617661	1.8371919448796854	37.21320343559643	0.8383838383838383	1084
17	1085	K136Q_I_04.czi	\\hih-fileserver.neurologie.uni-tuebingen.de\HIH\Public\Jorge\Immunofluorescence\Exp. 267\Apotome\72h	24	0.8128078919015064	2.8284271247461903	1.387797324556886	15.65685424949238	1.0	1085
17	1086	K136Q_I_04.czi	\\hih-fileserver.neurologie.uni-tuebingen.de\HIH\Public\Jorge\Immunofluorescence\Exp. 267\Apotome\72h	24	0.7878102696936464	2.8284271247461903	1.3851100286299705	15.414213562373096	1.0	1086
17	1087	K136Q_I_04.czi	\\hih-fileserver.neurologie.uni-tuebingen.de\HIH\Public\Jorge\Immunofluorescence\Exp. 267\Apotome\72h	16	0.7454531602318967	2.0	1.2026650429449552	12.242640687119286	0.9411764705882353	1087
17	1088	K136Q_I_04.czi	\\hih-fileserver.neurologie.uni-tuebingen.de\HIH\Public\Jorge\Immunofluorescence\Exp. 267\Apotome\72h	33	1.0119523498409877	2.23606797749979	1.3766531298253857	20.485281374238568	0.9428571428571428	1088
17	1089	K136Q_I_04.czi	\\hih-fileserver.neurologie.uni-tuebingen.de\HIH\Public\Jorge\Immunofluorescence\Exp. 267\Apotome\72h	35	1.0868754542718386	3.0	1.4440915361961442	21.86396103067893	0.8333333333333334	1089
17	1090	K136Q_I_04.czi	\\hih-fileserver.neurologie.uni-tuebingen.de\HIH\Public\Jorge\Immunofluorescence\Exp. 267\Apotome\72h	120	1.0071223741653381	5.385164807134504	2.328629853382324	38.970562748477136	0.9523809523809523	1090
17	1091	K136Q_I_04.czi	\\hih-fileserver.neurologie.uni-tuebingen.de\HIH\Public\Jorge\Immunofluorescence\Exp. 267\Apotome\72h	16	0.8997014358430573	2.0	1.176776695296637	13.449747468305834	0.8421052631578947	1091
17	1092	K136Q_I_04.czi	\\hih-fileserver.neurologie.uni-tuebingen.de\HIH\Public\Jorge\Immunofluorescence\Exp. 267\Apotome\72h	18	0.85411366496321	2.0	1.2261704339925263	13.899494936611665	0.9473684210526315	1092
17	1093	K136Q_I_04.czi	\\hih-fileserver.neurologie.uni-tuebingen.de\HIH\Public\Jorge\Immunofluorescence\Exp. 267\Apotome\72h	3	0.309207662451413	1.0	1.0	3.414213562373095	1.0	1093
17	1094	K136Q_I_04.czi	\\hih-fileserver.neurologie.uni-tuebingen.de\HIH\Public\Jorge\Immunofluorescence\Exp. 267\Apotome\72h	221	1.19874464285359	7.0710678118654755	2.8711645940220314	57.698484809834994	0.9132231404958677	1094
17	1095	K136Q_I_04.czi	\\hih-fileserver.neurologie.uni-tuebingen.de\HIH\Public\Jorge\Immunofluorescence\Exp. 267\Apotome\72h	98	1.2115892079728838	5.0	2.0625831172452838	38.62741699796952	0.8828828828828829	1095
17	1096	K136Q_I_04.czi	\\hih-fileserver.neurologie.uni-tuebingen.de\HIH\Public\Jorge\Immunofluorescence\Exp. 267\Apotome\72h	18	0.8245537665371013	2.0	1.2357022603955157	13.65685424949238	0.9473684210526315	1096
17	1097	K136Q_I_04.czi	\\hih-fileserver.neurologie.uni-tuebingen.de\HIH\Public\Jorge\Immunofluorescence\Exp. 267\Apotome\72h	10	0.6202357696493015	2.0	1.1414213562373097	8.82842712474619	1.0	1097
17	1098	K136Q_I_04.czi	\\hih-fileserver.neurologie.uni-tuebingen.de\HIH\Public\Jorge\Immunofluorescence\Exp. 267\Apotome\72h	44	1.0182557561907173	3.1622776601683795	1.578987680825292	23.72792206135785	0.88	1098
17	1099	K136Q_I_04.czi	\\hih-fileserver.neurologie.uni-tuebingen.de\HIH\Public\Jorge\Immunofluorescence\Exp. 267\Apotome\72h	5	0.43153209248335733	1.0	1.0	5.207106781186548	1.0	1099
17	1100	K136Q_I_04.czi	\\hih-fileserver.neurologie.uni-tuebingen.de\HIH\Public\Jorge\Immunofluorescence\Exp. 267\Apotome\72h	43	1.078631380644464	2.8284271247461903	1.4948812288480942	24.14213562373095	0.8775510204081632	1100
17	1101	K136Q_I_04.czi	\\hih-fileserver.neurologie.uni-tuebingen.de\HIH\Public\Jorge\Immunofluorescence\Exp. 267\Apotome\72h	12	0.6631455962162306	2.0	1.1666666666666667	10.0	1.0	1101
17	1102	K136Q_I_04.czi	\\hih-fileserver.neurologie.uni-tuebingen.de\HIH\Public\Jorge\Immunofluorescence\Exp. 267\Apotome\72h	18	0.7275526948748822	2.0	1.2682459513747883	12.82842712474619	1.0	1102
17	1103	K136Q_I_04.czi	\\hih-fileserver.neurologie.uni-tuebingen.de\HIH\Public\Jorge\Immunofluorescence\Exp. 267\Apotome\72h	33	1.074268462460693	2.8284271247461903	1.3768523028441582	21.106601717798213	0.8918918918918919	1103
17	1104	K136Q_I_04.czi	\\hih-fileserver.neurologie.uni-tuebingen.de\HIH\Public\Jorge\Immunofluorescence\Exp. 267\Apotome\72h	32	0.9847460905889688	2.8284271247461903	1.3995576391870106	19.899494936611667	0.9142857142857143	1104
17	1105	K136Q_I_04.czi	\\hih-fileserver.neurologie.uni-tuebingen.de\HIH\Public\Jorge\Immunofluorescence\Exp. 267\Apotome\72h	11	0.7285819637753527	1.4142135623730951	1.0753115567951081	10.035533905932738	0.9166666666666666	1105
17	1106	K136Q_I_04.czi	\\hih-fileserver.neurologie.uni-tuebingen.de\HIH\Public\Jorge\Immunofluorescence\Exp. 267\Apotome\72h	24	0.9010971635055895	2.0	1.2946278254943948	16.485281374238568	0.9230769230769231	1106
17	1107	K136Q_I_04.czi	\\hih-fileserver.neurologie.uni-tuebingen.de\HIH\Public\Jorge\Immunofluorescence\Exp. 267\Apotome\72h	28	0.9495060743210278	2.23606797749979	1.3492597051558872	18.27817459305202	0.9032258064516129	1107
17	1108	K136Q_I_04.czi	\\hih-fileserver.neurologie.uni-tuebingen.de\HIH\Public\Jorge\Immunofluorescence\Exp. 267\Apotome\72h	48	0.9469484662574525	3.605551275463989	1.6491952553901614	23.899494936611667	0.9230769230769231	1108
17	1109	K136Q_I_04.czi	\\hih-fileserver.neurologie.uni-tuebingen.de\HIH\Public\Jorge\Immunofluorescence\Exp. 267\Apotome\72h	248	2.149197275531966	6.0	2.3908859911904035	81.84062043356595	0.2646744930629669	1109
17	1110	K136Q_I_04.czi	\\hih-fileserver.neurologie.uni-tuebingen.de\HIH\Public\Jorge\Immunofluorescence\Exp. 267\Apotome\72h	3	0.026525823848649224	1.0	1.0	1.0	1.0	1110
17	1111	K136Q_I_04.czi	\\hih-fileserver.neurologie.uni-tuebingen.de\HIH\Public\Jorge\Immunofluorescence\Exp. 267\Apotome\72h	11	0.6746348998939921	1.4142135623730951	1.112967335192662	9.65685424949238	0.9166666666666666	1111
17	1112	K136Q_I_04.czi	\\hih-fileserver.neurologie.uni-tuebingen.de\HIH\Public\Jorge\Immunofluorescence\Exp. 267\Apotome\72h	10	0.6202357696493015	2.0	1.1414213562373097	8.82842712474619	1.0	1112
17	1113	K136Q_I_04.czi	\\hih-fileserver.neurologie.uni-tuebingen.de\HIH\Public\Jorge\Immunofluorescence\Exp. 267\Apotome\72h	17	0.7016029743359026	2.0	1.249567099242311	12.242640687119284	1.0	1113
17	1114	K136Q_I_04.czi	\\hih-fileserver.neurologie.uni-tuebingen.de\HIH\Public\Jorge\Immunofluorescence\Exp. 267\Apotome\72h	28	0.9105706720229648	2.23606797749979	1.3640530466692122	17.899494936611667	0.875	1114
17	1115	K136Q_I_04.czi	\\hih-fileserver.neurologie.uni-tuebingen.de\HIH\Public\Jorge\Immunofluorescence\Exp. 267\Apotome\72h	14	0.6664888011383326	2.0	1.2020305089104422	10.82842712474619	1.0	1115
17	1116	K136Q_I_04.czi	\\hih-fileserver.neurologie.uni-tuebingen.de\HIH\Public\Jorge\Immunofluorescence\Exp. 267\Apotome\72h	17	0.7016029743359026	2.0	1.249567099242311	12.242640687119284	1.0	1116
17	1117	K136Q_I_04.czi	\\hih-fileserver.neurologie.uni-tuebingen.de\HIH\Public\Jorge\Immunofluorescence\Exp. 267\Apotome\72h	110	1.3357941384595253	4.242640687119285	1.9732225915781216	42.970562748477136	0.8943089430894309	1117
17	1118	K136Q_I_04.czi	\\hih-fileserver.neurologie.uni-tuebingen.de\HIH\Public\Jorge\Immunofluorescence\Exp. 267\Apotome\72h	29	0.8791716833325177	2.8284271247461903	1.4145487045339353	17.899494936611667	0.9354838709677419	1118
17	1119	K136Q_I_04.czi	\\hih-fileserver.neurologie.uni-tuebingen.de\HIH\Public\Jorge\Immunofluorescence\Exp. 267\Apotome\72h	21	0.8140524347669543	2.23606797749979	1.2806153441424843	14.65685424949238	0.9545454545454546	1119
17	1120	K136Q_I_04.czi	\\hih-fileserver.neurologie.uni-tuebingen.de\HIH\Public\Jorge\Immunofluorescence\Exp. 267\Apotome\72h	19	0.8788007248619106	2.23606797749979	1.257522222473272	14.48528137423857	0.8636363636363636	1120
17	1121	K136Q_I_04.czi	\\hih-fileserver.neurologie.uni-tuebingen.de\HIH\Public\Jorge\Immunofluorescence\Exp. 267\Apotome\72h	27	0.8974384329591998	2.8284271247461903	1.3817457699764912	17.449747468305834	0.9310344827586207	1121
17	1122	K136Q_I_04.czi	\\hih-fileserver.neurologie.uni-tuebingen.de\HIH\Public\Jorge\Immunofluorescence\Exp. 267\Apotome\72h	28	1.03367050793823	2.23606797749979	1.3051144202451805	19.071067811865476	0.8235294117647058	1122
17	1123	K136Q_I_04.czi	\\hih-fileserver.neurologie.uni-tuebingen.de\HIH\Public\Jorge\Immunofluorescence\Exp. 267\Apotome\72h	27	0.8009752564494129	2.8284271247461903	1.3994757205179384	16.485281374238568	1.0	1123
17	1124	K136Q_I_04.czi	\\hih-fileserver.neurologie.uni-tuebingen.de\HIH\Public\Jorge\Immunofluorescence\Exp. 267\Apotome\72h	7	0.43799638819941455	1.0	1.0	6.207106781186548	0.875	1124
17	1125	K136Q_I_04.czi	\\hih-fileserver.neurologie.uni-tuebingen.de\HIH\Public\Jorge\Immunofluorescence\Exp. 267\Apotome\72h	10	0.5681690797544715	1.4142135623730951	1.082842712474619	8.449747468305834	0.9090909090909091	1125
17	1126	K136Q_I_04.czi	\\hih-fileserver.neurologie.uni-tuebingen.de\HIH\Public\Jorge\Immunofluorescence\Exp. 267\Apotome\72h	4	0.3183098861837907	1.0	1.0	4.0	1.0	1126
17	1127	K136Q_I_04.czi	\\hih-fileserver.neurologie.uni-tuebingen.de\HIH\Public\Jorge\Immunofluorescence\Exp. 267\Apotome\72h	16	0.8497521827581119	2.0	1.166053390593274	13.071067811865474	0.8888888888888888	1127
17	1128	K136Q_I_04.czi	\\hih-fileserver.neurologie.uni-tuebingen.de\HIH\Public\Jorge\Immunofluorescence\Exp. 267\Apotome\72h	12	0.6957172405156791	1.4142135623730951	1.1035533905932737	10.242640687119284	0.9230769230769231	1128
17	1129	K136Q_I_04.czi	\\hih-fileserver.neurologie.uni-tuebingen.de\HIH\Public\Jorge\Immunofluorescence\Exp. 267\Apotome\72h	13	0.8317819970820828	2.0	1.1406482403650915	11.65685424949238	0.7647058823529411	1129
17	1130	K136Q_I_04.czi	\\hih-fileserver.neurologie.uni-tuebingen.de\HIH\Public\Jorge\Immunofluorescence\Exp. 267\Apotome\72h	17	0.7997667602429288	2.0	1.2151090734995518	13.071067811865474	0.9444444444444444	1130
17	1131	K136Q_I_04.czi	\\hih-fileserver.neurologie.uni-tuebingen.de\HIH\Public\Jorge\Immunofluorescence\Exp. 267\Apotome\72h	37	1.031470020362664	2.8284271247461903	1.4394048759184843	21.899494936611667	0.8809523809523809	1131
17	1132	K136Q_I_04.czi	\\hih-fileserver.neurologie.uni-tuebingen.de\HIH\Public\Jorge\Immunofluorescence\Exp. 267\Apotome\72h	79	1.040668725533498	4.47213595499958	1.9899361870308734	32.14213562373095	0.8977272727272727	1132
17	1133	K136Q_I_04.czi	\\hih-fileserver.neurologie.uni-tuebingen.de\HIH\Public\Jorge\Immunofluorescence\Exp. 267\Apotome\72h	15	0.7951500375806897	2.0	1.1885618083164127	12.242640687119284	0.9375	1133
17	1134	K136Q_I_04.czi	\\hih-fileserver.neurologie.uni-tuebingen.de\HIH\Public\Jorge\Immunofluorescence\Exp. 267\Apotome\72h	2	0.0	1.0	1.0	0.0	1.0	1134
17	1135	K136Q_I_04.czi	\\hih-fileserver.neurologie.uni-tuebingen.de\HIH\Public\Jorge\Immunofluorescence\Exp. 267\Apotome\72h	7	0.5300702784881366	1.4142135623730951	1.0591733660532994	6.82842712474619	1.0	1135
17	1136	K136Q_I_04.czi	\\hih-fileserver.neurologie.uni-tuebingen.de\HIH\Public\Jorge\Immunofluorescence\Exp. 267\Apotome\72h	4	0.2046241954335606	1.0	1.0	3.2071067811865475	0.8	1136
17	1137	K136Q_I_04.czi	\\hih-fileserver.neurologie.uni-tuebingen.de\HIH\Public\Jorge\Immunofluorescence\Exp. 267\Apotome\72h	4	0.3183098861837907	1.0	1.0	4.0	1.0	1137
17	1138	K136Q_I_04.czi	\\hih-fileserver.neurologie.uni-tuebingen.de\HIH\Public\Jorge\Immunofluorescence\Exp. 267\Apotome\72h	19	0.7811561998772539	2.23606797749979	1.257522222473272	13.65685424949238	0.95	1138
17	1139	K136Q_I_04.czi	\\hih-fileserver.neurologie.uni-tuebingen.de\HIH\Public\Jorge\Immunofluorescence\Exp. 267\Apotome\72h	204	1.1494973975600127	6.4031242374328485	2.7448705521023213	54.2842712474619	0.9532710280373832	1139
17	1140	K136Q_I_04.czi	\\hih-fileserver.neurologie.uni-tuebingen.de\HIH\Public\Jorge\Immunofluorescence\Exp. 267\Apotome\72h	98	1.2861989754631429	4.47213595499958	1.9454568093371476	39.798989873223334	0.8828828828828829	1140
17	1141	K136Q_I_04.czi	\\hih-fileserver.neurologie.uni-tuebingen.de\HIH\Public\Jorge\Immunofluorescence\Exp. 267\Apotome\72h	4	0.3183098861837907	1.0	1.0	4.0	1.0	1141
17	1142	K136Q_I_04.czi	\\hih-fileserver.neurologie.uni-tuebingen.de\HIH\Public\Jorge\Immunofluorescence\Exp. 267\Apotome\72h	108	1.467472198903604	4.123105625617661	1.8828683251789098	44.62741699796952	0.8372093023255814	1142
17	1143	K136Q_I_04.czi	\\hih-fileserver.neurologie.uni-tuebingen.de\HIH\Public\Jorge\Immunofluorescence\Exp. 267\Apotome\72h	53	1.1687105085158256	3.0	1.600949802947742	27.899494936611664	0.8688524590163934	1143
17	1144	K136Q_I_04.czi	\\hih-fileserver.neurologie.uni-tuebingen.de\HIH\Public\Jorge\Immunofluorescence\Exp. 267\Apotome\72h	8	0.7042505752647835	1.0	1.0	8.414213562373096	1.0	1144
17	1145	K136Q_I_04.czi	\\hih-fileserver.neurologie.uni-tuebingen.de\HIH\Public\Jorge\Immunofluorescence\Exp. 267\Apotome\72h	198	1.1058919733932238	7.0710678118654755	2.852914055424931	52.45584412271571	0.9209302325581395	1145
17	1146	K136Q_I_04.czi	\\hih-fileserver.neurologie.uni-tuebingen.de\HIH\Public\Jorge\Immunofluorescence\Exp. 267\Apotome\72h	7	0.6249169132830957	1.0	1.0	7.414213562373095	0.7777777777777778	1146
17	1147	K136Q_I_04.czi	\\hih-fileserver.neurologie.uni-tuebingen.de\HIH\Public\Jorge\Immunofluorescence\Exp. 267\Apotome\72h	24	0.8747665514940615	2.23606797749979	1.3360206292602494	16.242640687119284	0.9230769230769231	1147
17	1148	K136Q_I_04.czi	\\hih-fileserver.neurologie.uni-tuebingen.de\HIH\Public\Jorge\Immunofluorescence\Exp. 267\Apotome\72h	25	0.9276229873542391	2.23606797749979	1.2922854315746104	17.071067811865476	0.9615384615384616	1148
17	1149	K136Q_I_04.czi	\\hih-fileserver.neurologie.uni-tuebingen.de\HIH\Public\Jorge\Immunofluorescence\Exp. 267\Apotome\72h	12	0.618415324902826	1.4142135623730951	1.1035533905932737	9.65685424949238	0.9230769230769231	1149
17	1150	K136Q_I_04.czi	\\hih-fileserver.neurologie.uni-tuebingen.de\HIH\Public\Jorge\Immunofluorescence\Exp. 267\Apotome\72h	21	0.8845324673028354	2.0	1.1938603719935943	15.278174593052022	0.84	1150
17	1151	K136Q_I_04.czi	\\hih-fileserver.neurologie.uni-tuebingen.de\HIH\Public\Jorge\Immunofluorescence\Exp. 267\Apotome\72h	43	1.1440955945170057	3.0	1.497014671897936	24.86396103067893	0.8775510204081632	1151
17	1152	K136Q_I_04.czi	\\hih-fileserver.neurologie.uni-tuebingen.de\HIH\Public\Jorge\Immunofluorescence\Exp. 267\Apotome\72h	31	1.0165120935111935	2.8284271247461903	1.3801885307736883	19.899494936611667	0.8611111111111112	1152
17	1153	K136Q_I_04.czi	\\hih-fileserver.neurologie.uni-tuebingen.de\HIH\Public\Jorge\Immunofluorescence\Exp. 267\Apotome\72h	12	0.6631455962162306	2.0	1.1666666666666667	10.0	1.0	1153
17	1154	K136Q_I_04.czi	\\hih-fileserver.neurologie.uni-tuebingen.de\HIH\Public\Jorge\Immunofluorescence\Exp. 267\Apotome\72h	14	0.6966924787727198	2.0	1.18977530353517	11.071067811865476	1.0	1154
17	1155	K136Q_I_04.czi	\\hih-fileserver.neurologie.uni-tuebingen.de\HIH\Public\Jorge\Immunofluorescence\Exp. 267\Apotome\72h	19	0.8788007248619109	2.23606797749979	1.257522222473272	14.485281374238571	0.9047619047619048	1155
17	1156	K136Q_I_04.czi	\\hih-fileserver.neurologie.uni-tuebingen.de\HIH\Public\Jorge\Immunofluorescence\Exp. 267\Apotome\72h	35	1.261647578529038	2.23606797749979	1.3367384129709812	23.556349186104047	0.8536585365853658	1156
17	1157	K136Q_I_04.czi	\\hih-fileserver.neurologie.uni-tuebingen.de\HIH\Public\Jorge\Immunofluorescence\Exp. 267\Apotome\72h	17	0.8467778219699359	2.0	1.2252015955733053	13.449747468305832	0.9444444444444444	1157
17	1158	K136Q_I_04.czi	\\hih-fileserver.neurologie.uni-tuebingen.de\HIH\Public\Jorge\Immunofluorescence\Exp. 267\Apotome\72h	6	0.477464829275686	1.0	1.0	6.0	1.0	1158
17	1159	K136Q_I_04.czi	\\hih-fileserver.neurologie.uni-tuebingen.de\HIH\Public\Jorge\Immunofluorescence\Exp. 267\Apotome\72h	5	0.43153209248335733	1.0	1.0	5.207106781186548	1.0	1159
17	1160	K136Q_I_04.czi	\\hih-fileserver.neurologie.uni-tuebingen.de\HIH\Public\Jorge\Immunofluorescence\Exp. 267\Apotome\72h	13	0.6422005297067807	1.4142135623730951	1.095587745163022	10.242640687119284	0.9285714285714286	1160
17	1161	K136Q_I_04.czi	\\hih-fileserver.neurologie.uni-tuebingen.de\HIH\Public\Jorge\Immunofluorescence\Exp. 267\Apotome\72h	23	0.9881201387034287	2.0	1.2384904945321118	16.899494936611667	0.8518518518518519	1161
17	1162	K136Q_I_04.czi	\\hih-fileserver.neurologie.uni-tuebingen.de\HIH\Public\Jorge\Immunofluorescence\Exp. 267\Apotome\72h	14	0.7723689972905055	2.0	1.2020305089104422	11.65685424949238	0.9333333333333333	1162
17	1163	K136Q_I_04.czi	\\hih-fileserver.neurologie.uni-tuebingen.de\HIH\Public\Jorge\Immunofluorescence\Exp. 267\Apotome\72h	11	0.5906158404890287	1.4142135623730951	1.0753115567951081	9.035533905932738	0.9166666666666666	1163
17	1164	K136Q_I_04.czi	\\hih-fileserver.neurologie.uni-tuebingen.de\HIH\Public\Jorge\Immunofluorescence\Exp. 267\Apotome\72h	7	0.5300702784881366	1.4142135623730951	1.0591733660532994	6.82842712474619	1.0	1164
17	1165	K136Q_I_04.czi	\\hih-fileserver.neurologie.uni-tuebingen.de\HIH\Public\Jorge\Immunofluorescence\Exp. 267\Apotome\72h	19	0.929778777185592	2.23606797749979	1.2266913573350138	14.899494936611667	0.9047619047619048	1165
17	1166	K136Q_I_04.czi	\\hih-fileserver.neurologie.uni-tuebingen.de\HIH\Public\Jorge\Immunofluorescence\Exp. 267\Apotome\72h	4	0.3183098861837907	1.0	1.0	4.0	1.0	1166
17	1167	K136Q_I_04.czi	\\hih-fileserver.neurologie.uni-tuebingen.de\HIH\Public\Jorge\Immunofluorescence\Exp. 267\Apotome\72h	88	1.3155806464668383	4.0	1.8566221218089642	38.14213562373095	0.8627450980392157	1167
17	1168	K136Q_I_04.czi	\\hih-fileserver.neurologie.uni-tuebingen.de\HIH\Public\Jorge\Immunofluorescence\Exp. 267\Apotome\72h	19	0.7811561998772539	2.0	1.2450975920785463	13.65685424949238	0.95	1168
17	1169	K136Q_I_04.czi	\\hih-fileserver.neurologie.uni-tuebingen.de\HIH\Public\Jorge\Immunofluorescence\Exp. 267\Apotome\72h	13	0.7177571704566658	2.0	1.1857087355671612	10.82842712474619	0.9285714285714286	1169
17	1170	K136Q_I_04.czi	\\hih-fileserver.neurologie.uni-tuebingen.de\HIH\Public\Jorge\Immunofluorescence\Exp. 267\Apotome\72h	29	0.9980266973196703	2.8284271247461903	1.349502169452119	19.071067811865476	0.8787878787878788	1170
17	1171	K136Q_I_04.czi	\\hih-fileserver.neurologie.uni-tuebingen.de\HIH\Public\Jorge\Immunofluorescence\Exp. 267\Apotome\72h	4	0.42487609137905596	1.0	1.0	4.621320343559642	1.0	1171
17	1172	K136Q_I_04.czi	\\hih-fileserver.neurologie.uni-tuebingen.de\HIH\Public\Jorge\Immunofluorescence\Exp. 267\Apotome\72h	14	0.7405494920056735	2.0	1.1724438258837926	11.414213562373096	1.0	1172
17	1173	K136Q_I_04.czi	\\hih-fileserver.neurologie.uni-tuebingen.de\HIH\Public\Jorge\Immunofluorescence\Exp. 267\Apotome\72h	15	0.6911795258719621	2.0	1.2276142374915398	11.414213562373096	1.0	1173
17	1174	K136Q_I_04.czi	\\hih-fileserver.neurologie.uni-tuebingen.de\HIH\Public\Jorge\Immunofluorescence\Exp. 267\Apotome\72h	22	0.886699518438007	2.0	1.2837563948690585	15.65685424949238	0.9565217391304348	1174
17	1175	K136Q_I_04.czi	\\hih-fileserver.neurologie.uni-tuebingen.de\HIH\Public\Jorge\Immunofluorescence\Exp. 267\Apotome\72h	3	0.03865095780642663	1.0	1.0	1.2071067811865475	0.75	1175
17	1176	K136Q_I_04.czi	\\hih-fileserver.neurologie.uni-tuebingen.de\HIH\Public\Jorge\Immunofluorescence\Exp. 267\Apotome\72h	80	1.0276603664643293	4.123105625617661	1.9672400930897518	32.14213562373095	0.9195402298850575	1176
17	1177	K136Q_I_04.czi	\\hih-fileserver.neurologie.uni-tuebingen.de\HIH\Public\Jorge\Immunofluorescence\Exp. 267\Apotome\72h	20	0.7420983898833913	2.23606797749979	1.2946461113496084	13.65685424949238	0.9523809523809523	1177
17	1178	K136Q_I_04.czi	\\hih-fileserver.neurologie.uni-tuebingen.de\HIH\Public\Jorge\Immunofluorescence\Exp. 267\Apotome\72h	10	0.6202357696493015	2.0	1.1414213562373097	8.82842712474619	1.0	1178
17	1179	K136Q_I_04.czi	\\hih-fileserver.neurologie.uni-tuebingen.de\HIH\Public\Jorge\Immunofluorescence\Exp. 267\Apotome\72h	10	0.6547974253873939	1.4142135623730951	1.1242640687119283	9.071067811865476	1.0	1179
17	1180	K136Q_I_04.czi	\\hih-fileserver.neurologie.uni-tuebingen.de\HIH\Public\Jorge\Immunofluorescence\Exp. 267\Apotome\72h	38	1.0075879359384174	2.8284271247461903	1.4994560463347968	21.935028842544405	0.9743589743589743	1180
17	1181	K136Q_I_04.czi	\\hih-fileserver.neurologie.uni-tuebingen.de\HIH\Public\Jorge\Immunofluorescence\Exp. 267\Apotome\72h	17	0.7703499122204635	2.0	1.2252015955733053	12.82842712474619	0.9444444444444444	1181
17	1182	K136Q_I_04.czi	\\hih-fileserver.neurologie.uni-tuebingen.de\HIH\Public\Jorge\Immunofluorescence\Exp. 267\Apotome\72h	19	0.7155807854805156	2.23606797749979	1.2793229362823824	13.071067811865476	1.0	1182
17	1183	K136Q_I_04.czi	\\hih-fileserver.neurologie.uni-tuebingen.de\HIH\Public\Jorge\Immunofluorescence\Exp. 267\Apotome\72h	5	0.43153209248335733	1.0	1.0	5.207106781186548	1.0	1183
17	1184	K136Q_I_04.czi	\\hih-fileserver.neurologie.uni-tuebingen.de\HIH\Public\Jorge\Immunofluorescence\Exp. 267\Apotome\72h	22	0.7337506369818236	2.8284271247461903	1.366866718721158	14.242640687119284	1.0	1184
17	1185	K136Q_I_04.czi	\\hih-fileserver.neurologie.uni-tuebingen.de\HIH\Public\Jorge\Immunofluorescence\Exp. 267\Apotome\72h	11	0.7589642623807409	1.4142135623730951	1.0753115567951081	10.242640687119284	1.0	1185
17	1186	K136Q_I_04.czi	\\hih-fileserver.neurologie.uni-tuebingen.de\HIH\Public\Jorge\Immunofluorescence\Exp. 267\Apotome\72h	9	0.6007314423370597	1.4142135623730951	1.0920474583051323	8.242640687119284	1.0	1186
17	1187	K136Q_I_04.czi	\\hih-fileserver.neurologie.uni-tuebingen.de\HIH\Public\Jorge\Immunofluorescence\Exp. 267\Apotome\72h	4	0.3183098861837907	1.0	1.0	4.0	1.0	1187
17	1188	K136Q_I_04.czi	\\hih-fileserver.neurologie.uni-tuebingen.de\HIH\Public\Jorge\Immunofluorescence\Exp. 267\Apotome\72h	20	0.8071257006800061	2.0	1.262132034355964	14.242640687119286	0.9523809523809523	1188
17	1189	K136Q_I_04.czi	\\hih-fileserver.neurologie.uni-tuebingen.de\HIH\Public\Jorge\Immunofluorescence\Exp. 267\Apotome\72h	1	0.0	1.0	1.0	0.0	1.0	1189
17	1190	K136Q_I_04.czi	\\hih-fileserver.neurologie.uni-tuebingen.de\HIH\Public\Jorge\Immunofluorescence\Exp. 267\Apotome\72h	41	0.8817070691614193	3.1622776601683795	1.5788772333691967	21.31370849898476	0.9534883720930233	1190
17	1191	K136Q_I_04.czi	\\hih-fileserver.neurologie.uni-tuebingen.de\HIH\Public\Jorge\Immunofluorescence\Exp. 267\Apotome\72h	28	0.8282348101377135	2.8284271247461903	1.4061296747004017	17.071067811865476	0.9333333333333333	1191
17	1192	K136Q_I_04.czi	\\hih-fileserver.neurologie.uni-tuebingen.de\HIH\Public\Jorge\Immunofluorescence\Exp. 267\Apotome\72h	95	2.077340067724848	3.1622776601683795	1.5880947503095602	49.798989873223334	0.12995896032831739	1192
17	1193	K136Q_I_04.czi	\\hih-fileserver.neurologie.uni-tuebingen.de\HIH\Public\Jorge\Immunofluorescence\Exp. 267\Apotome\72h	20	0.7420983898833913	2.0	1.282842712474619	13.65685424949238	1.0	1193
17	1194	K136Q_I_04.czi	\\hih-fileserver.neurologie.uni-tuebingen.de\HIH\Public\Jorge\Immunofluorescence\Exp. 267\Apotome\72h	6	0.477464829275686	1.0	1.0	6.0	1.0	1194
17	1195	K136Q_I_04.czi	\\hih-fileserver.neurologie.uni-tuebingen.de\HIH\Public\Jorge\Immunofluorescence\Exp. 267\Apotome\72h	14	0.7723689972905055	2.0	1.1601886205085203	11.65685424949238	0.9333333333333333	1195
17	1196	K136Q_I_04.czi	\\hih-fileserver.neurologie.uni-tuebingen.de\HIH\Public\Jorge\Immunofluorescence\Exp. 267\Apotome\72h	32	0.9847460905889688	2.8284271247461903	1.4252405896597198	19.899494936611667	0.9411764705882353	1196
17	1197	K136Q_I_04.czi	\\hih-fileserver.neurologie.uni-tuebingen.de\HIH\Public\Jorge\Immunofluorescence\Exp. 267\Apotome\72h	28	0.8519464688364532	2.23606797749979	1.3663564431779969	17.31370849898476	0.9333333333333333	1197
17	1198	K136Q_I_04.czi	\\hih-fileserver.neurologie.uni-tuebingen.de\HIH\Public\Jorge\Immunofluorescence\Exp. 267\Apotome\72h	15	0.7951500375806898	2.0	1.1495093791412856	12.242640687119286	0.8823529411764706	1198
17	1199	K136Q_I_04.czi	\\hih-fileserver.neurologie.uni-tuebingen.de\HIH\Public\Jorge\Immunofluorescence\Exp. 267\Apotome\72h	1	0.0	1.0	1.0	0.0	1.0	1199
17	1200	K136Q_I_04.czi	\\hih-fileserver.neurologie.uni-tuebingen.de\HIH\Public\Jorge\Immunofluorescence\Exp. 267\Apotome\72h	2	0.0	1.0	1.0	0.0	1.0	1200
17	1201	K136Q_I_04.czi	\\hih-fileserver.neurologie.uni-tuebingen.de\HIH\Public\Jorge\Immunofluorescence\Exp. 267\Apotome\72h	23	0.874639239426374	2.23606797749979	1.3177015560593595	15.899494936611665	0.92	1201
17	1202	K136Q_I_04.czi	\\hih-fileserver.neurologie.uni-tuebingen.de\HIH\Public\Jorge\Immunofluorescence\Exp. 267\Apotome\72h	11	0.7899671671497009	1.4142135623730951	1.0753115567951084	10.449747468305834	0.8461538461538461	1202
17	1203	K136Q_I_04.czi	\\hih-fileserver.neurologie.uni-tuebingen.de\HIH\Public\Jorge\Immunofluorescence\Exp. 267\Apotome\72h	27	0.8589101734761474	2.23606797749979	1.3534519913653722	17.071067811865476	0.9642857142857143	1203
17	1204	K136Q_I_04.czi	\\hih-fileserver.neurologie.uni-tuebingen.de\HIH\Public\Jorge\Immunofluorescence\Exp. 267\Apotome\72h	19	0.8496060007157958	2.23606797749979	1.26655237380242	14.242640687119284	0.8636363636363636	1204
17	1205	K136Q_I_04.czi	\\hih-fileserver.neurologie.uni-tuebingen.de\HIH\Public\Jorge\Immunofluorescence\Exp. 267\Apotome\72h	13	0.7177571704566658	2.0	1.1406482403650917	10.82842712474619	0.9285714285714286	1205
17	1206	K136Q_I_04.czi	\\hih-fileserver.neurologie.uni-tuebingen.de\HIH\Public\Jorge\Immunofluorescence\Exp. 267\Apotome\72h	17	0.7016029743359026	2.0	1.249567099242311	12.242640687119284	1.0	1206
17	1207	K136Q_I_04.czi	\\hih-fileserver.neurologie.uni-tuebingen.de\HIH\Public\Jorge\Immunofluorescence\Exp. 267\Apotome\72h	12	0.6631455962162306	2.0	1.1666666666666667	10.0	1.0	1207
17	1208	K136Q_I_04.czi	\\hih-fileserver.neurologie.uni-tuebingen.de\HIH\Public\Jorge\Immunofluorescence\Exp. 267\Apotome\72h	13	0.7177571704566658	2.0	1.1857087355671612	10.82842712474619	1.0	1208
17	1209	K136Q_I_04.czi	\\hih-fileserver.neurologie.uni-tuebingen.de\HIH\Public\Jorge\Immunofluorescence\Exp. 267\Apotome\72h	11	0.6988202713335353	1.4142135623730951	1.0753115567951081	9.82842712474619	0.8461538461538461	1209
17	1210	K136Q_I_04.czi	\\hih-fileserver.neurologie.uni-tuebingen.de\HIH\Public\Jorge\Immunofluorescence\Exp. 267\Apotome\72h	22	0.8633963838868121	2.0	1.2649285056702815	15.449747468305834	0.8461538461538461	1210
17	1211	K136Q_I_04.czi	\\hih-fileserver.neurologie.uni-tuebingen.de\HIH\Public\Jorge\Immunofluorescence\Exp. 267\Apotome\72h	31	0.9336378781377561	2.8284271247461903	1.4179812041689726	19.071067811865476	0.9393939393939394	1211
17	1212	K136Q_I_04.czi	\\hih-fileserver.neurologie.uni-tuebingen.de\HIH\Public\Jorge\Immunofluorescence\Exp. 267\Apotome\72h	83	1.1335598378128002	4.47213595499958	1.9690017649876628	34.384776310850235	0.8829787234042553	1212
17	1213	K136Q_I_04.czi	\\hih-fileserver.neurologie.uni-tuebingen.de\HIH\Public\Jorge\Immunofluorescence\Exp. 267\Apotome\72h	12	0.6631455962162306	2.0	1.1666666666666667	10.0	1.0	1213
17	1214	K136Q_I_04.czi	\\hih-fileserver.neurologie.uni-tuebingen.de\HIH\Public\Jorge\Immunofluorescence\Exp. 267\Apotome\72h	31	1.1661287043747803	2.23606797749979	1.3212070106205853	21.31370849898476	0.8378378378378378	1214
17	1215	K136Q_I_04.czi	\\hih-fileserver.neurologie.uni-tuebingen.de\HIH\Public\Jorge\Immunofluorescence\Exp. 267\Apotome\72h	14	0.7723689972905055	1.4142135623730951	1.1183467321065985	11.65685424949238	0.9333333333333333	1215
17	1216	K136Q_I_04.czi	\\hih-fileserver.neurologie.uni-tuebingen.de\HIH\Public\Jorge\Immunofluorescence\Exp. 267\Apotome\72h	9	0.5658842421045168	2.0	1.1111111111111112	8.0	1.0	1216
17	1217	K136Q_I_04.czi	\\hih-fileserver.neurologie.uni-tuebingen.de\HIH\Public\Jorge\Immunofluorescence\Exp. 267\Apotome\72h	60	0.9894645198445217	4.0	1.789321378023969	27.31370849898476	0.9523809523809523	1217
17	1218	K136Q_I_04.czi	\\hih-fileserver.neurologie.uni-tuebingen.de\HIH\Public\Jorge\Immunofluorescence\Exp. 267\Apotome\72h	8	0.5831777009960409	1.4142135623730951	1.1035533905932737	7.65685424949238	1.0	1218
17	1219	K136Q_I_04.czi	\\hih-fileserver.neurologie.uni-tuebingen.de\HIH\Public\Jorge\Immunofluorescence\Exp. 267\Apotome\72h	84	1.294860468964742	3.605551275463989	1.747797330951356	36.970562748477136	0.865979381443299	1219
17	1220	K136Q_I_04.czi	\\hih-fileserver.neurologie.uni-tuebingen.de\HIH\Public\Jorge\Immunofluorescence\Exp. 267\Apotome\72h	77	1.1069710809856155	4.0	1.8578985895954814	32.72792206135786	0.927710843373494	1220
17	1221	K136Q_I_04.czi	\\hih-fileserver.neurologie.uni-tuebingen.de\HIH\Public\Jorge\Immunofluorescence\Exp. 267\Apotome\72h	8	0.6096059189261297	1.4142135623730951	1.051776695296637	7.82842712474619	0.8888888888888888	1221
17	1222	K136Q_I_04.czi	\\hih-fileserver.neurologie.uni-tuebingen.de\HIH\Public\Jorge\Immunofluorescence\Exp. 267\Apotome\72h	8	0.5468022991227088	1.4142135623730951	1.051776695296637	7.414213562373095	1.0	1222
17	1223	K136Q_I_04.czi	\\hih-fileserver.neurologie.uni-tuebingen.de\HIH\Public\Jorge\Immunofluorescence\Exp. 267\Apotome\72h	2	0.0	1.0	1.0	0.0	1.0	1223
17	1224	K136Q_I_04.czi	\\hih-fileserver.neurologie.uni-tuebingen.de\HIH\Public\Jorge\Immunofluorescence\Exp. 267\Apotome\72h	27	0.7775702679947213	2.8284271247461903	1.440722034689321	16.242640687119284	1.0	1224
17	1225	K136Q_I_04.czi	\\hih-fileserver.neurologie.uni-tuebingen.de\HIH\Public\Jorge\Immunofluorescence\Exp. 267\Apotome\72h	14	0.7405494920056735	2.0	1.1724438258837926	11.414213562373096	1.0	1225
17	1226	K136Q_I_04.czi	\\hih-fileserver.neurologie.uni-tuebingen.de\HIH\Public\Jorge\Immunofluorescence\Exp. 267\Apotome\72h	8	0.5468022991227088	1.4142135623730951	1.051776695296637	7.414213562373095	1.0	1226
17	1227	K136Q_I_04.czi	\\hih-fileserver.neurologie.uni-tuebingen.de\HIH\Public\Jorge\Immunofluorescence\Exp. 267\Apotome\72h	1	0.0	1.0	1.0	0.0	1.0	1227
17	1228	K136Q_I_04.czi	\\hih-fileserver.neurologie.uni-tuebingen.de\HIH\Public\Jorge\Immunofluorescence\Exp. 267\Apotome\72h	15	0.7208777308044718	2.0	1.2161760458079522	11.65685424949238	0.9375	1228
17	1229	K136Q_I_04.czi	\\hih-fileserver.neurologie.uni-tuebingen.de\HIH\Public\Jorge\Immunofluorescence\Exp. 267\Apotome\72h	5	0.502917562670165	1.0	1.0	5.621320343559642	0.8333333333333334	1229
17	1230	K136Q_I_04.czi	\\hih-fileserver.neurologie.uni-tuebingen.de\HIH\Public\Jorge\Immunofluorescence\Exp. 267\Apotome\72h	3	0.309207662451413	1.0	1.0	3.414213562373095	1.0	1230
17	1231	K136Q_I_04.czi	\\hih-fileserver.neurologie.uni-tuebingen.de\HIH\Public\Jorge\Immunofluorescence\Exp. 267\Apotome\72h	115	1.7736333089838612	3.605551275463989	1.7393758777781647	50.62741699796952	0.8098591549295775	1231
17	1232	K136Q_I_04.czi	\\hih-fileserver.neurologie.uni-tuebingen.de\HIH\Public\Jorge\Immunofluorescence\Exp. 267\Apotome\72h	11	0.6746348998939921	1.4142135623730951	1.112967335192662	9.65685424949238	0.9166666666666666	1232
17	1233	K136Q_I_04.czi	\\hih-fileserver.neurologie.uni-tuebingen.de\HIH\Public\Jorge\Immunofluorescence\Exp. 267\Apotome\72h	4	0.3183098861837907	1.0	1.0	4.0	1.0	1233
17	1234	K136Q_I_04.czi	\\hih-fileserver.neurologie.uni-tuebingen.de\HIH\Public\Jorge\Immunofluorescence\Exp. 267\Apotome\72h	12	0.7481107665751883	2.0	1.117851130197758	10.621320343559642	0.9230769230769231	1234
17	1235	K136Q_I_04.czi	\\hih-fileserver.neurologie.uni-tuebingen.de\HIH\Public\Jorge\Immunofluorescence\Exp. 267\Apotome\72h	6	0.5456645211561616	1.0	1.0	6.414213562373095	0.8571428571428571	1235
17	1236	K136Q_I_04.czi	\\hih-fileserver.neurologie.uni-tuebingen.de\HIH\Public\Jorge\Immunofluorescence\Exp. 267\Apotome\72h	1	0.0	1.0	1.0	0.0	1.0	1236
17	1237	K136Q_I_04.czi	\\hih-fileserver.neurologie.uni-tuebingen.de\HIH\Public\Jorge\Immunofluorescence\Exp. 267\Apotome\72h	46	0.9881201387034285	3.1622776601683795	1.5773004561579074	23.899494936611664	0.8846153846153846	1237
17	1238	K136Q_I_04.czi	\\hih-fileserver.neurologie.uni-tuebingen.de\HIH\Public\Jorge\Immunofluorescence\Exp. 267\Apotome\72h	6	0.477464829275686	1.0	1.0	6.0	1.0	1238
17	1239	K136Q_I_04.czi	\\hih-fileserver.neurologie.uni-tuebingen.de\HIH\Public\Jorge\Immunofluorescence\Exp. 267\Apotome\72h	10	0.6202357696493015	2.0	1.1414213562373097	8.82842712474619	1.0	1239
17	1240	K136Q_I_04.czi	\\hih-fileserver.neurologie.uni-tuebingen.de\HIH\Public\Jorge\Immunofluorescence\Exp. 267\Apotome\72h	7	0.5300702784881366	1.4142135623730951	1.0591733660532994	6.82842712474619	1.0	1240
17	1241	K136Q_I_04.czi	\\hih-fileserver.neurologie.uni-tuebingen.de\HIH\Public\Jorge\Immunofluorescence\Exp. 267\Apotome\72h	4	0.3183098861837907	1.0	1.0	4.0	1.0	1241
17	1242	K136Q_I_04.czi	\\hih-fileserver.neurologie.uni-tuebingen.de\HIH\Public\Jorge\Immunofluorescence\Exp. 267\Apotome\72h	4	0.42487609137905596	1.0	1.0	4.621320343559642	1.0	1242
17	1243	K136Q_I_04.czi	\\hih-fileserver.neurologie.uni-tuebingen.de\HIH\Public\Jorge\Immunofluorescence\Exp. 267\Apotome\72h	8	0.5468022991227088	1.4142135623730951	1.051776695296637	7.414213562373095	1.0	1243
17	1244	K136Q_I_04.czi	\\hih-fileserver.neurologie.uni-tuebingen.de\HIH\Public\Jorge\Immunofluorescence\Exp. 267\Apotome\72h	66	1.0954542374429754	3.605551275463989	1.7532582673991584	30.14213562373095	0.9166666666666666	1244
17	1245	K136Q_I_04.czi	\\hih-fileserver.neurologie.uni-tuebingen.de\HIH\Public\Jorge\Immunofluorescence\Exp. 267\Apotome\72h	63	1.0249215246730234	3.605551275463989	1.753849210931492	28.485281374238568	0.9402985074626866	1245
17	1246	K136Q_I_04.czi	\\hih-fileserver.neurologie.uni-tuebingen.de\HIH\Public\Jorge\Immunofluorescence\Exp. 267\Apotome\72h	42	1.0085007765762406	3.0	1.5144690206931197	23.071067811865476	0.9333333333333333	1246
17	1247	K136Q_I_04.czi	\\hih-fileserver.neurologie.uni-tuebingen.de\HIH\Public\Jorge\Immunofluorescence\Exp. 267\Apotome\72h	39	0.9269228162979023	3.1622776601683795	1.520850776824217	21.31370849898476	0.9285714285714286	1247
17	1248	K136Q_I_04.czi	\\hih-fileserver.neurologie.uni-tuebingen.de\HIH\Public\Jorge\Immunofluorescence\Exp. 267\Apotome\72h	16	0.7752947120616271	2.23606797749979	1.206695986835329	12.485281374238571	0.9411764705882353	1248
17	1249	K136Q_I_04.czi	\\hih-fileserver.neurologie.uni-tuebingen.de\HIH\Public\Jorge\Immunofluorescence\Exp. 267\Apotome\72h	17	0.7296891407638844	2.23606797749979	1.253360928786192	12.485281374238571	1.0	1249
17	1250	K136Q_I_04.czi	\\hih-fileserver.neurologie.uni-tuebingen.de\HIH\Public\Jorge\Immunofluorescence\Exp. 267\Apotome\72h	27	1.071954600824831	2.0	1.2835871944256438	19.071067811865476	0.9310344827586207	1250
17	1251	K136Q_I_04.czi	\\hih-fileserver.neurologie.uni-tuebingen.de\HIH\Public\Jorge\Immunofluorescence\Exp. 267\Apotome\72h	38	1.1180949773133055	2.8284271247461903	1.4280145557527215	23.106601717798213	0.8636363636363636	1251
17	1252	K136Q_I_04.czi	\\hih-fileserver.neurologie.uni-tuebingen.de\HIH\Public\Jorge\Immunofluorescence\Exp. 267\Apotome\72h	1	0.0	1.0	1.0	0.0	1.0	1252
17	1253	K136Q_I_04.czi	\\hih-fileserver.neurologie.uni-tuebingen.de\HIH\Public\Jorge\Immunofluorescence\Exp. 267\Apotome\72h	19	0.9513155219899523	2.0	1.192466013131178	15.071067811865474	0.9047619047619048	1253
17	1254	K136Q_I_04.czi	\\hih-fileserver.neurologie.uni-tuebingen.de\HIH\Public\Jorge\Immunofluorescence\Exp. 267\Apotome\72h	12	0.618415324902826	1.4142135623730951	1.1380711874576983	9.65685424949238	1.0	1254
17	1255	K136Q_I_04.czi	\\hih-fileserver.neurologie.uni-tuebingen.de\HIH\Public\Jorge\Immunofluorescence\Exp. 267\Apotome\72h	76	1.237966664979769	4.123105625617661	1.825253950034211	34.384776310850235	0.9047619047619048	1255
17	1256	K136Q_I_04.czi	\\hih-fileserver.neurologie.uni-tuebingen.de\HIH\Public\Jorge\Immunofluorescence\Exp. 267\Apotome\72h	38	0.8788007248619105	3.1622776601683795	1.5484485352932864	20.485281374238568	0.926829268292683	1256
17	1257	K136Q_I_04.czi	\\hih-fileserver.neurologie.uni-tuebingen.de\HIH\Public\Jorge\Immunofluorescence\Exp. 267\Apotome\72h	16	0.6758228726291923	2.0	1.2285533905932737	11.65685424949238	1.0	1257
17	1258	K136Q_I_04.czi	\\hih-fileserver.neurologie.uni-tuebingen.de\HIH\Public\Jorge\Immunofluorescence\Exp. 267\Apotome\72h	59	1.1589899071258334	3.0	1.629787717721959	29.31370849898476	0.921875	1258
17	1259	K136Q_I_04.czi	\\hih-fileserver.neurologie.uni-tuebingen.de\HIH\Public\Jorge\Immunofluorescence\Exp. 267\Apotome\72h	7	0.5300702784881366	1.4142135623730951	1.0591733660532994	6.82842712474619	1.0	1259
17	1260	K136Q_I_04.czi	\\hih-fileserver.neurologie.uni-tuebingen.de\HIH\Public\Jorge\Immunofluorescence\Exp. 267\Apotome\72h	27	0.9442955117275186	2.23606797749979	1.3230129389532725	17.899494936611664	0.9	1260
17	1261	K136Q_I_04.czi	\\hih-fileserver.neurologie.uni-tuebingen.de\HIH\Public\Jorge\Immunofluorescence\Exp. 267\Apotome\72h	67	0.9802204550427156	4.0	1.8436985456955859	28.727922061357855	0.9710144927536232	1261
17	1262	K136Q_I_04.czi	\\hih-fileserver.neurologie.uni-tuebingen.de\HIH\Public\Jorge\Immunofluorescence\Exp. 267\Apotome\72h	2	0.0	1.0	1.0	0.0	1.0	1262
17	1263	K136Q_I_04.czi	\\hih-fileserver.neurologie.uni-tuebingen.de\HIH\Public\Jorge\Immunofluorescence\Exp. 267\Apotome\72h	9	0.5658842421045168	2.0	1.1111111111111112	8.0	1.0	1263
17	1264	K136Q_I_04.czi	\\hih-fileserver.neurologie.uni-tuebingen.de\HIH\Public\Jorge\Immunofluorescence\Exp. 267\Apotome\72h	42	1.0298253297206739	3.0	1.5399706352613454	23.31370849898476	0.9545454545454546	1264
17	1265	K136Q_I_04.czi	\\hih-fileserver.neurologie.uni-tuebingen.de\HIH\Public\Jorge\Immunofluorescence\Exp. 267\Apotome\72h	2	0.0	1.0	1.0	0.0	1.0	1265
17	1266	K136Q_I_04.czi	\\hih-fileserver.neurologie.uni-tuebingen.de\HIH\Public\Jorge\Immunofluorescence\Exp. 267\Apotome\72h	5	0.43153209248335733	1.0	1.0	5.207106781186548	1.0	1266
17	1267	K136Q_I_04.czi	\\hih-fileserver.neurologie.uni-tuebingen.de\HIH\Public\Jorge\Immunofluorescence\Exp. 267\Apotome\72h	12	0.6138725863006818	2.0	1.117851130197758	9.621320343559642	0.9230769230769231	1267
17	1268	K136Q_I_04.czi	\\hih-fileserver.neurologie.uni-tuebingen.de\HIH\Public\Jorge\Immunofluorescence\Exp. 267\Apotome\72h	29	0.8225690043938167	2.8284271247461903	1.4167726735769002	17.31370849898476	1.0	1268
17	1269	K136Q_I_04.czi	\\hih-fileserver.neurologie.uni-tuebingen.de\HIH\Public\Jorge\Immunofluorescence\Exp. 267\Apotome\72h	12	0.6957172405156791	2.0	1.1523689270621826	10.242640687119284	0.9230769230769231	1269
17	1270	K136Q_I_04.czi	\\hih-fileserver.neurologie.uni-tuebingen.de\HIH\Public\Jorge\Immunofluorescence\Exp. 267\Apotome\72h	11	0.6411587049406146	2.0	1.128564869306645	9.414213562373096	1.0	1270
17	1271	K136Q_I_04.czi	\\hih-fileserver.neurologie.uni-tuebingen.de\HIH\Public\Jorge\Immunofluorescence\Exp. 267\Apotome\72h	11	0.7285819637753527	1.4142135623730951	1.0753115567951081	10.035533905932738	0.9166666666666666	1271
17	1272	K136Q_I_04.czi	\\hih-fileserver.neurologie.uni-tuebingen.de\HIH\Public\Jorge\Immunofluorescence\Exp. 267\Apotome\72h	8	0.5468022991227088	1.4142135623730951	1.051776695296637	7.414213562373095	1.0	1272
17	1273	K136Q_I_04.czi	\\hih-fileserver.neurologie.uni-tuebingen.de\HIH\Public\Jorge\Immunofluorescence\Exp. 267\Apotome\72h	6	0.5168631413744181	1.4142135623730951	1.0690355937288492	6.242640687119286	1.0	1273
17	1274	K136Q_I_04.czi	\\hih-fileserver.neurologie.uni-tuebingen.de\HIH\Public\Jorge\Immunofluorescence\Exp. 267\Apotome\72h	11	0.6746348998939921	1.4142135623730951	1.112967335192662	9.65685424949238	0.9166666666666666	1274
17	1275	K136Q_I_04.czi	\\hih-fileserver.neurologie.uni-tuebingen.de\HIH\Public\Jorge\Immunofluorescence\Exp. 267\Apotome\72h	5	0.43153209248335733	1.0	1.0	5.207106781186548	1.0	1275
17	1276	K136Q_I_04.czi	\\hih-fileserver.neurologie.uni-tuebingen.de\HIH\Public\Jorge\Immunofluorescence\Exp. 267\Apotome\72h	45	0.8480975722981905	3.605551275463989	1.6932667782504391	21.899494936611667	0.9782608695652174	1276
17	1277	K136Q_I_04.czi	\\hih-fileserver.neurologie.uni-tuebingen.de\HIH\Public\Jorge\Immunofluorescence\Exp. 267\Apotome\72h	48	0.9469484662574525	3.605551275463989	1.6806951745629843	23.899494936611667	0.9056603773584906	1277
17	1278	K136Q_I_04.czi	\\hih-fileserver.neurologie.uni-tuebingen.de\HIH\Public\Jorge\Immunofluorescence\Exp. 267\Apotome\72h	5	0.43153209248335733	1.0	1.0	5.207106781186548	1.0	1278
17	1279	K136Q_I_04.czi	\\hih-fileserver.neurologie.uni-tuebingen.de\HIH\Public\Jorge\Immunofluorescence\Exp. 267\Apotome\72h	21	0.9331445527551571	2.23606797749979	1.2248261596065886	15.692388155425117	0.9545454545454546	1279
17	1280	K136Q_I_04.czi	\\hih-fileserver.neurologie.uni-tuebingen.de\HIH\Public\Jorge\Immunofluorescence\Exp. 267\Apotome\72h	11	0.6411587049406146	2.0	1.128564869306645	9.414213562373096	1.0	1280
17	1281	K136Q_I_04.czi	\\hih-fileserver.neurologie.uni-tuebingen.de\HIH\Public\Jorge\Immunofluorescence\Exp. 267\Apotome\72h	18	0.8709144698358936	2.0	1.2126903958192328	14.035533905932738	0.9	1281
17	1282	K136Q_I_04.czi	\\hih-fileserver.neurologie.uni-tuebingen.de\HIH\Public\Jorge\Immunofluorescence\Exp. 267\Apotome\72h	10	0.6202357696493015	1.4142135623730951	1.082842712474619	8.82842712474619	1.0	1282
17	1283	K136Q_I_04.czi	\\hih-fileserver.neurologie.uni-tuebingen.de\HIH\Public\Jorge\Immunofluorescence\Exp. 267\Apotome\72h	12	0.6957172405156791	2.0	1.1523689270621826	10.242640687119284	0.9230769230769231	1283
17	1284	K136Q_I_04.czi	\\hih-fileserver.neurologie.uni-tuebingen.de\HIH\Public\Jorge\Immunofluorescence\Exp. 267\Apotome\72h	20	0.834860688618815	2.23606797749979	1.2653567894682634	14.48528137423857	0.9090909090909091	1284
17	1285	K136Q_I_04.czi	\\hih-fileserver.neurologie.uni-tuebingen.de\HIH\Public\Jorge\Immunofluorescence\Exp. 267\Apotome\72h	7	0.43799638819941455	1.0	1.0	6.207106781186548	0.875	1285
17	1286	K136Q_I_04.czi	\\hih-fileserver.neurologie.uni-tuebingen.de\HIH\Public\Jorge\Immunofluorescence\Exp. 267\Apotome\72h	7	0.5300702784881366	1.4142135623730951	1.0591733660532994	6.82842712474619	1.0	1286
17	1287	K136Q_I_04.czi	\\hih-fileserver.neurologie.uni-tuebingen.de\HIH\Public\Jorge\Immunofluorescence\Exp. 267\Apotome\72h	12	0.6957172405156791	2.0	1.1523689270621824	10.242640687119284	0.9230769230769231	1287
17	1288	K136Q_I_04.czi	\\hih-fileserver.neurologie.uni-tuebingen.de\HIH\Public\Jorge\Immunofluorescence\Exp. 267\Apotome\72h	11	0.7285819637753527	2.0	1.128564869306645	10.035533905932738	0.9166666666666666	1288
17	1289	K136Q_I_04.czi	\\hih-fileserver.neurologie.uni-tuebingen.de\HIH\Public\Jorge\Immunofluorescence\Exp. 267\Apotome\72h	40	0.8832898383263121	2.8284271247461903	1.5730351842023949	21.071067811865476	1.0	1289
17	1290	K136Q_I_04.czi	\\hih-fileserver.neurologie.uni-tuebingen.de\HIH\Public\Jorge\Immunofluorescence\Exp. 267\Apotome\72h	89	1.05714007346587	4.242640687119285	1.980669059571194	34.384776310850235	0.956989247311828	1290
17	1291	K136Q_I_04.czi	\\hih-fileserver.neurologie.uni-tuebingen.de\HIH\Public\Jorge\Immunofluorescence\Exp. 267\Apotome\72h	3	0.309207662451413	1.0	1.0	3.414213562373095	1.0	1291
17	1292	K136Q_I_04.czi	\\hih-fileserver.neurologie.uni-tuebingen.de\HIH\Public\Jorge\Immunofluorescence\Exp. 267\Apotome\72h	15	0.6911795258719621	2.0	1.2276142374915398	11.414213562373096	1.0	1292
17	1293	K136Q_I_04.czi	\\hih-fileserver.neurologie.uni-tuebingen.de\HIH\Public\Jorge\Immunofluorescence\Exp. 267\Apotome\72h	17	0.7016029743359026	2.0	1.249567099242311	12.242640687119284	1.0	1293
17	1294	K136Q_I_04.czi	\\hih-fileserver.neurologie.uni-tuebingen.de\HIH\Public\Jorge\Immunofluorescence\Exp. 267\Apotome\72h	106	1.7751974818577816	4.0	1.7518116047377468	48.62741699796952	0.7851851851851852	1294
17	1295	K136Q_I_04.czi	\\hih-fileserver.neurologie.uni-tuebingen.de\HIH\Public\Jorge\Immunofluorescence\Exp. 267\Apotome\72h	9	0.5658842421045168	2.0	1.1111111111111112	8.0	1.0	1295
17	1296	K136Q_I_04.czi	\\hih-fileserver.neurologie.uni-tuebingen.de\HIH\Public\Jorge\Immunofluorescence\Exp. 267\Apotome\72h	11	0.6411587049406146	2.0	1.128564869306645	9.414213562373096	1.0	1296
17	1297	K136Q_I_04.czi	\\hih-fileserver.neurologie.uni-tuebingen.de\HIH\Public\Jorge\Immunofluorescence\Exp. 267\Apotome\72h	4	0.2046241954335606	1.0	1.0	3.2071067811865475	0.8	1297
17	1298	K136Q_I_04.czi	\\hih-fileserver.neurologie.uni-tuebingen.de\HIH\Public\Jorge\Immunofluorescence\Exp. 267\Apotome\72h	74	1.0708580910918188	4.242640687119285	1.8548597504877604	31.556349186104043	0.9367088607594937	1298
17	1299	K136Q_I_04.czi	\\hih-fileserver.neurologie.uni-tuebingen.de\HIH\Public\Jorge\Immunofluorescence\Exp. 267\Apotome\72h	17	0.7016029743359026	2.0	1.249567099242311	12.242640687119284	1.0	1299
17	1300	K136Q_I_04.czi	\\hih-fileserver.neurologie.uni-tuebingen.de\HIH\Public\Jorge\Immunofluorescence\Exp. 267\Apotome\72h	1	0.0	1.0	1.0	0.0	1.0	1300
17	1301	K136Q_I_04.czi	\\hih-fileserver.neurologie.uni-tuebingen.de\HIH\Public\Jorge\Immunofluorescence\Exp. 267\Apotome\72h	62	1.061892560723443	3.605551275463989	1.685929110457834	28.76345596729059	0.8732394366197183	1301
17	1302	K136Q_I_04.czi	\\hih-fileserver.neurologie.uni-tuebingen.de\HIH\Public\Jorge\Immunofluorescence\Exp. 267\Apotome\72h	12	0.6631455962162306	2.0	1.1666666666666667	10.0	1.0	1302
17	1303	K136Q_I_04.czi	\\hih-fileserver.neurologie.uni-tuebingen.de\HIH\Public\Jorge\Immunofluorescence\Exp. 267\Apotome\72h	12	0.6631455962162306	2.0	1.1666666666666667	10.0	1.0	1303
17	1304	K136Q_I_04.czi	\\hih-fileserver.neurologie.uni-tuebingen.de\HIH\Public\Jorge\Immunofluorescence\Exp. 267\Apotome\72h	4	0.3183098861837907	1.0	1.0	4.0	1.0	1304
17	1305	K136Q_I_04.czi	\\hih-fileserver.neurologie.uni-tuebingen.de\HIH\Public\Jorge\Immunofluorescence\Exp. 267\Apotome\72h	13	0.7502842079090828	2.0	1.172510822086099	11.071067811865476	0.9285714285714286	1305
17	1306	K136Q_I_04.czi	\\hih-fileserver.neurologie.uni-tuebingen.de\HIH\Public\Jorge\Immunofluorescence\Exp. 267\Apotome\72h	10	0.6202357696493015	1.4142135623730951	1.0414213562373096	8.82842712474619	0.9090909090909091	1306
17	1307	K136Q_I_04.czi	\\hih-fileserver.neurologie.uni-tuebingen.de\HIH\Public\Jorge\Immunofluorescence\Exp. 267\Apotome\72h	57	1.073371178220773	3.605551275463989	1.6900039057634322	27.72792206135785	0.890625	1307
17	1308	K136Q_I_04.czi	\\hih-fileserver.neurologie.uni-tuebingen.de\HIH\Public\Jorge\Immunofluorescence\Exp. 267\Apotome\72h	47	0.8560298939066636	3.605551275463989	1.7137600740722738	22.485281374238568	1.0	1308
17	1309	K136Q_I_04.czi	\\hih-fileserver.neurologie.uni-tuebingen.de\HIH\Public\Jorge\Immunofluorescence\Exp. 267\Apotome\72h	15	0.7208777308044718	2.0	1.2161760458079522	11.65685424949238	0.9375	1309
17	1310	K136Q_I_04.czi	\\hih-fileserver.neurologie.uni-tuebingen.de\HIH\Public\Jorge\Immunofluorescence\Exp. 267\Apotome\72h	19	0.8091603141756726	2.23606797749979	1.2609167015388498	13.899494936611665	0.95	1310
17	1311	K136Q_I_04.czi	\\hih-fileserver.neurologie.uni-tuebingen.de\HIH\Public\Jorge\Immunofluorescence\Exp. 267\Apotome\72h	27	0.8835000417563218	2.23606797749979	1.3558406988559641	17.31370849898476	0.9642857142857143	1311
17	1312	K136Q_I_04.czi	\\hih-fileserver.neurologie.uni-tuebingen.de\HIH\Public\Jorge\Immunofluorescence\Exp. 267\Apotome\72h	42	0.9086759703194894	3.1622776601683795	1.5790417382324755	21.899494936611664	0.9333333333333333	1312
17	1313	K136Q_I_04.czi	\\hih-fileserver.neurologie.uni-tuebingen.de\HIH\Public\Jorge\Immunofluorescence\Exp. 267\Apotome\72h	109	1.029746618989568	5.0	2.2337009982309595	37.55634918610404	0.9396551724137931	1313
17	1314	K136Q_I_04.czi	\\hih-fileserver.neurologie.uni-tuebingen.de\HIH\Public\Jorge\Immunofluorescence\Exp. 267\Apotome\72h	18	0.7275526948748822	2.0	1.2682459513747883	12.82842712474619	1.0	1314
17	1315	K136Q_I_04.czi	\\hih-fileserver.neurologie.uni-tuebingen.de\HIH\Public\Jorge\Immunofluorescence\Exp. 267\Apotome\72h	49	1.2115892079728838	2.8284271247461903	1.484556362922908	27.31370849898476	0.8909090909090909	1315
17	1316	K136Q_I_04.czi	\\hih-fileserver.neurologie.uni-tuebingen.de\HIH\Public\Jorge\Immunofluorescence\Exp. 267\Apotome\72h	13	0.6422005297067807	2.0	1.172510822086099	10.242640687119284	1.0	1316
17	1317	K136Q_I_04.czi	\\hih-fileserver.neurologie.uni-tuebingen.de\HIH\Public\Jorge\Immunofluorescence\Exp. 267\Apotome\72h	67	1.1571562866591447	3.605551275463989	1.734960917768725	31.213203435596427	0.881578947368421	1317
17	1318	K136Q_I_04.czi	\\hih-fileserver.neurologie.uni-tuebingen.de\HIH\Public\Jorge\Immunofluorescence\Exp. 267\Apotome\72h	108	1.4515581931746884	3.605551275463989	1.8304317759282211	44.38477631085023	0.8372093023255814	1318
17	1319	K136Q_I_04.czi	\\hih-fileserver.neurologie.uni-tuebingen.de\HIH\Public\Jorge\Immunofluorescence\Exp. 267\Apotome\72h	10	0.5138301832321647	1.4142135623730951	1.082842712474619	8.035533905932738	0.8333333333333334	1319
17	1320	K136Q_I_04.czi	\\hih-fileserver.neurologie.uni-tuebingen.de\HIH\Public\Jorge\Immunofluorescence\Exp. 267\Apotome\72h	2	0.0	1.0	1.0	0.0	1.0	1320
17	1321	K136Q_I_04.czi	\\hih-fileserver.neurologie.uni-tuebingen.de\HIH\Public\Jorge\Immunofluorescence\Exp. 267\Apotome\72h	20	0.9037497458904548	2.0	1.232842712474619	15.071067811865476	0.9090909090909091	1321
17	1322	K136Q_I_04.czi	\\hih-fileserver.neurologie.uni-tuebingen.de\HIH\Public\Jorge\Immunofluorescence\Exp. 267\Apotome\72h	45	1.0306922081713767	2.8284271247461903	1.5566755016130611	24.14213562373095	0.9375	1322
17	1323	K136Q_I_04.czi	\\hih-fileserver.neurologie.uni-tuebingen.de\HIH\Public\Jorge\Immunofluorescence\Exp. 267\Apotome\72h	26	0.8074768167637489	2.8284271247461903	1.3964282995909716	16.242640687119284	0.9629629629629629	1323
17	1324	K136Q_I_04.czi	\\hih-fileserver.neurologie.uni-tuebingen.de\HIH\Public\Jorge\Immunofluorescence\Exp. 267\Apotome\72h	1	0.0	1.0	1.0	0.0	1.0	1324
17	1325	K136Q_I_04.czi	\\hih-fileserver.neurologie.uni-tuebingen.de\HIH\Public\Jorge\Immunofluorescence\Exp. 267\Apotome\72h	13	0.8024880979873497	1.4142135623730951	1.0637251634420146	11.449747468305832	0.8125	1325
17	1326	K136Q_I_04.czi	\\hih-fileserver.neurologie.uni-tuebingen.de\HIH\Public\Jorge\Immunofluorescence\Exp. 267\Apotome\72h	20	0.7687022984668889	2.23606797749979	1.2978708664619076	13.899494936611665	1.0	1326
17	1327	K136Q_I_04.czi	\\hih-fileserver.neurologie.uni-tuebingen.de\HIH\Public\Jorge\Immunofluorescence\Exp. 267\Apotome\72h	23	0.7858693442525694	2.8284271247461903	1.379189102249494	15.071067811865476	0.9583333333333334	1327
17	1328	K136Q_I_04.czi	\\hih-fileserver.neurologie.uni-tuebingen.de\HIH\Public\Jorge\Immunofluorescence\Exp. 267\Apotome\72h	2	0.0	1.0	1.0	0.0	1.0	1328
17	1329	K136Q_I_04.czi	\\hih-fileserver.neurologie.uni-tuebingen.de\HIH\Public\Jorge\Immunofluorescence\Exp. 267\Apotome\72h	4	0.3183098861837907	1.0	1.0	4.0	1.0	1329
17	1330	K136Q_I_04.czi	\\hih-fileserver.neurologie.uni-tuebingen.de\HIH\Public\Jorge\Immunofluorescence\Exp. 267\Apotome\72h	45	1.1331546140730224	3.0	1.5184232937966533	25.31370849898476	0.8823529411764706	1330
17	1331	K136Q_I_04.czi	\\hih-fileserver.neurologie.uni-tuebingen.de\HIH\Public\Jorge\Immunofluorescence\Exp. 267\Apotome\72h	11	0.8215906780822316	1.4142135623730951	1.0753115567951084	10.65685424949238	0.8461538461538461	1331
17	1332	K136Q_I_04.czi	\\hih-fileserver.neurologie.uni-tuebingen.de\HIH\Public\Jorge\Immunofluorescence\Exp. 267\Apotome\72h	9	0.6007314423370597	1.4142135623730951	1.0920474583051323	8.242640687119284	1.0	1332
17	1333	K136Q_I_04.czi	\\hih-fileserver.neurologie.uni-tuebingen.de\HIH\Public\Jorge\Immunofluorescence\Exp. 267\Apotome\72h	3	0.309207662451413	1.0	1.0	3.414213562373095	1.0	1333
17	1334	K136Q_I_04.czi	\\hih-fileserver.neurologie.uni-tuebingen.de\HIH\Public\Jorge\Immunofluorescence\Exp. 267\Apotome\72h	4	0.3183098861837907	1.0	1.0	4.0	1.0	1334
17	1335	K136Q_I_04.czi	\\hih-fileserver.neurologie.uni-tuebingen.de\HIH\Public\Jorge\Immunofluorescence\Exp. 267\Apotome\72h	3	0.026525823848649224	1.0	1.0	1.0	1.0	1335
17	1336	K136Q_I_04.czi	\\hih-fileserver.neurologie.uni-tuebingen.de\HIH\Public\Jorge\Immunofluorescence\Exp. 267\Apotome\72h	19	0.8091603141756726	2.23606797749979	1.2793229362823821	13.899494936611665	0.95	1336
17	1337	K136Q_I_04.czi	\\hih-fileserver.neurologie.uni-tuebingen.de\HIH\Public\Jorge\Immunofluorescence\Exp. 267\Apotome\72h	8	0.49237304529448433	1.4142135623730951	1.051776695296637	7.035533905932738	0.8888888888888888	1337
17	1338	K136Q_I_04.czi	\\hih-fileserver.neurologie.uni-tuebingen.de\HIH\Public\Jorge\Immunofluorescence\Exp. 267\Apotome\72h	48	0.9010971635055898	3.605551275463989	1.6854196071132834	23.31370849898476	0.9230769230769231	1338
17	1339	K136Q_I_04.czi	\\hih-fileserver.neurologie.uni-tuebingen.de\HIH\Public\Jorge\Immunofluorescence\Exp. 267\Apotome\72h	55	1.1458863599580724	3.0	1.5827345013197773	28.14213562373095	0.9016393442622951	1339
17	1340	K136Q_I_04.czi	\\hih-fileserver.neurologie.uni-tuebingen.de\HIH\Public\Jorge\Immunofluorescence\Exp. 267\Apotome\72h	6	0.5456645211561616	1.0	1.0	6.414213562373095	1.0	1340
17	1341	K136Q_I_04.czi	\\hih-fileserver.neurologie.uni-tuebingen.de\HIH\Public\Jorge\Immunofluorescence\Exp. 267\Apotome\72h	22	0.7337506369818236	2.8284271247461903	1.366866718721158	14.242640687119284	1.0	1341
17	1342	K136Q_I_04.czi	\\hih-fileserver.neurologie.uni-tuebingen.de\HIH\Public\Jorge\Immunofluorescence\Exp. 267\Apotome\72h	57	1.1056798210121754	3.1622776601683795	1.6333162236864704	28.14213562373095	0.9047619047619048	1342
17	1343	K136Q_I_04.czi	\\hih-fileserver.neurologie.uni-tuebingen.de\HIH\Public\Jorge\Immunofluorescence\Exp. 267\Apotome\72h	69	1.047825792336759	4.0	1.849298447520807	30.14213562373095	0.9452054794520548	1343
17	1344	K136Q_I_04.czi	\\hih-fileserver.neurologie.uni-tuebingen.de\HIH\Public\Jorge\Immunofluorescence\Exp. 267\Apotome\72h	30	0.9064023282753195	2.8284271247461903	1.4202566289703678	18.485281374238568	0.9090909090909091	1344
17	1345	K136Q_I_04.czi	\\hih-fileserver.neurologie.uni-tuebingen.de\HIH\Public\Jorge\Immunofluorescence\Exp. 267\Apotome\72h	13	0.6422005297067807	2.0	1.172510822086099	10.242640687119284	1.0	1345
17	1346	K136Q_I_04.czi	\\hih-fileserver.neurologie.uni-tuebingen.de\HIH\Public\Jorge\Immunofluorescence\Exp. 267\Apotome\72h	30	0.8498659605547673	2.8284271247461903	1.4538090526243508	17.899494936611667	0.967741935483871	1346
17	1347	K136Q_I_04.czi	\\hih-fileserver.neurologie.uni-tuebingen.de\HIH\Public\Jorge\Immunofluorescence\Exp. 267\Apotome\72h	46	1.1387781311085114	3.0	1.5464252807415535	25.656854249492383	0.9019607843137255	1347
17	1348	K136Q_I_04.czi	\\hih-fileserver.neurologie.uni-tuebingen.de\HIH\Public\Jorge\Immunofluorescence\Exp. 267\Apotome\72h	11	0.7589642623807409	1.4142135623730951	1.0376557783975542	10.242640687119284	0.9166666666666666	1348
17	1349	K136Q_I_04.czi	\\hih-fileserver.neurologie.uni-tuebingen.de\HIH\Public\Jorge\Immunofluorescence\Exp. 267\Apotome\72h	48	0.8824381795042107	3.605551275463989	1.6969410067964243	23.071067811865476	0.96	1349
17	1350	K136Q_I_04.czi	\\hih-fileserver.neurologie.uni-tuebingen.de\HIH\Public\Jorge\Immunofluorescence\Exp. 267\Apotome\72h	1	0.0	1.0	1.0	0.0	1.0	1350
17	1351	K136Q_I_04.czi	\\hih-fileserver.neurologie.uni-tuebingen.de\HIH\Public\Jorge\Immunofluorescence\Exp. 267\Apotome\72h	11	0.6411587049406146	2.0	1.128564869306645	9.414213562373096	1.0	1351
17	1352	K136Q_I_04.czi	\\hih-fileserver.neurologie.uni-tuebingen.de\HIH\Public\Jorge\Immunofluorescence\Exp. 267\Apotome\72h	43	0.8875439710097343	3.1622776601683795	1.6080972123374455	21.899494936611667	0.9772727272727273	1352
17	1353	K136Q_I_04.czi	\\hih-fileserver.neurologie.uni-tuebingen.de\HIH\Public\Jorge\Immunofluorescence\Exp. 267\Apotome\72h	2	0.0	1.0	1.0	0.0	1.0	1353
17	1354	K136Q_I_04.czi	\\hih-fileserver.neurologie.uni-tuebingen.de\HIH\Public\Jorge\Immunofluorescence\Exp. 267\Apotome\72h	51	0.9998423065350198	3.1622776601683795	1.6418424817281774	25.31370849898476	0.9444444444444444	1354
17	1355	K136Q_I_04.czi	\\hih-fileserver.neurologie.uni-tuebingen.de\HIH\Public\Jorge\Immunofluorescence\Exp. 267\Apotome\72h	2	0.0	1.0	1.0	0.0	1.0	1355
17	1356	K136Q_I_04.czi	\\hih-fileserver.neurologie.uni-tuebingen.de\HIH\Public\Jorge\Immunofluorescence\Exp. 267\Apotome\72h	10	0.6202357696493015	1.4142135623730951	1.082842712474619	8.82842712474619	1.0	1356
17	1357	K136Q_I_04.czi	\\hih-fileserver.neurologie.uni-tuebingen.de\HIH\Public\Jorge\Immunofluorescence\Exp. 267\Apotome\72h	13	0.8024880979873497	2.0	1.1406482403650915	11.449747468305832	0.8666666666666667	1357
17	1358	K136Q_I_04.czi	\\hih-fileserver.neurologie.uni-tuebingen.de\HIH\Public\Jorge\Immunofluorescence\Exp. 267\Apotome\72h	48	0.9469484662574523	3.605551275463989	1.677314389976143	23.899494936611664	0.9411764705882353	1358
17	1359	K136Q_I_04.czi	\\hih-fileserver.neurologie.uni-tuebingen.de\HIH\Public\Jorge\Immunofluorescence\Exp. 267\Apotome\72h	70	1.1075638743737526	4.123105625617661	1.8309849830613807	31.213203435596423	0.9090909090909091	1359
17	1360	K136Q_I_04.czi	\\hih-fileserver.neurologie.uni-tuebingen.de\HIH\Public\Jorge\Immunofluorescence\Exp. 267\Apotome\72h	43	1.1665343903947891	2.8284271247461903	1.4452169750315487	25.106601717798213	0.8775510204081632	1360
17	1361	K136Q_I_04.czi	\\hih-fileserver.neurologie.uni-tuebingen.de\HIH\Public\Jorge\Immunofluorescence\Exp. 267\Apotome\72h	2	0.0	1.0	1.0	0.0	1.0	1361
17	1362	K136Q_I_04.czi	\\hih-fileserver.neurologie.uni-tuebingen.de\HIH\Public\Jorge\Immunofluorescence\Exp. 267\Apotome\72h	94	1.0353031240276986	5.0	2.07633533536081	34.970562748477136	0.9494949494949495	1362
17	1363	K136Q_I_04.czi	\\hih-fileserver.neurologie.uni-tuebingen.de\HIH\Public\Jorge\Immunofluorescence\Exp. 267\Apotome\72h	9	0.5135799486995236	1.4142135623730951	1.0460237291525663	7.621320343559642	0.9	1363
17	1364	K136Q_I_04.czi	\\hih-fileserver.neurologie.uni-tuebingen.de\HIH\Public\Jorge\Immunofluorescence\Exp. 267\Apotome\72h	17	0.7016029743359026	2.0	1.249567099242311	12.242640687119284	1.0	1364
17	1365	K136Q_I_04.czi	\\hih-fileserver.neurologie.uni-tuebingen.de\HIH\Public\Jorge\Immunofluorescence\Exp. 267\Apotome\72h	4	0.3183098861837907	1.0	1.0	4.0	1.0	1365
17	1366	K136Q_I_04.czi	\\hih-fileserver.neurologie.uni-tuebingen.de\HIH\Public\Jorge\Immunofluorescence\Exp. 267\Apotome\72h	9	0.6007314423370599	1.4142135623730951	1.0460237291525663	8.242640687119286	0.8181818181818182	1366
17	1367	K136Q_I_04.czi	\\hih-fileserver.neurologie.uni-tuebingen.de\HIH\Public\Jorge\Immunofluorescence\Exp. 267\Apotome\72h	94	1.1723475944772916	4.47213595499958	2.0319590987824023	37.21320343559643	0.8703703703703703	1367
17	1368	K136Q_I_04.czi	\\hih-fileserver.neurologie.uni-tuebingen.de\HIH\Public\Jorge\Immunofluorescence\Exp. 267\Apotome\72h	7	0.35922683047868925	1.0	1.0	5.621320343559642	0.7	1368
17	1369	K136Q_I_04.czi	\\hih-fileserver.neurologie.uni-tuebingen.de\HIH\Public\Jorge\Immunofluorescence\Exp. 267\Apotome\72h	15	0.7684747428735795	2.0	1.1885618083164127	12.035533905932738	0.9375	1369
17	1370	K136Q_I_04.czi	\\hih-fileserver.neurologie.uni-tuebingen.de\HIH\Public\Jorge\Immunofluorescence\Exp. 267\Apotome\72h	7	0.5300702784881366	1.4142135623730951	1.0591733660532994	6.82842712474619	1.0	1370
17	1371	K136Q_I_04.czi	\\hih-fileserver.neurologie.uni-tuebingen.de\HIH\Public\Jorge\Immunofluorescence\Exp. 267\Apotome\72h	16	0.796749338020094	2.0	1.166053390593274	12.65685424949238	0.8888888888888888	1371
17	1372	K136Q_I_04.czi	\\hih-fileserver.neurologie.uni-tuebingen.de\HIH\Public\Jorge\Immunofluorescence\Exp. 267\Apotome\72h	53	1.2304914338669786	3.1622776601683795	1.587990940610845	28.62741699796952	0.8688524590163934	1372
17	1373	K136Q_I_04.czi	\\hih-fileserver.neurologie.uni-tuebingen.de\HIH\Public\Jorge\Immunofluorescence\Exp. 267\Apotome\72h	3	0.309207662451413	1.0	1.0	3.414213562373095	1.0	1373
17	1374	K136Q_I_04.czi	\\hih-fileserver.neurologie.uni-tuebingen.de\HIH\Public\Jorge\Immunofluorescence\Exp. 267\Apotome\72h	44	0.9143955684912091	3.605551275463989	1.652239352700309	22.485281374238568	0.9361702127659575	1374
17	1375	K136Q_I_04.czi	\\hih-fileserver.neurologie.uni-tuebingen.de\HIH\Public\Jorge\Immunofluorescence\Exp. 267\Apotome\72h	5	0.43153209248335733	1.0	1.0	5.207106781186548	1.0	1375
17	1376	K136Q_I_04.czi	\\hih-fileserver.neurologie.uni-tuebingen.de\HIH\Public\Jorge\Immunofluorescence\Exp. 267\Apotome\72h	9	0.5135799486995236	1.4142135623730951	1.0460237291525663	7.621320343559642	0.9	1376
17	1377	K136Q_I_04.czi	\\hih-fileserver.neurologie.uni-tuebingen.de\HIH\Public\Jorge\Immunofluorescence\Exp. 267\Apotome\72h	40	0.9905437342599326	2.8284271247461903	1.499483244018057	22.31370849898476	0.9090909090909091	1377
17	1378	K136Q_I_04.czi	\\hih-fileserver.neurologie.uni-tuebingen.de\HIH\Public\Jorge\Immunofluorescence\Exp. 267\Apotome\72h	3	0.309207662451413	1.0	1.0	3.414213562373095	1.0	1378
17	1379	K136Q_I_04.czi	\\hih-fileserver.neurologie.uni-tuebingen.de\HIH\Public\Jorge\Immunofluorescence\Exp. 267\Apotome\72h	1	0.0	1.0	1.0	0.0	1.0	1379
17	1380	K136Q_I_04.czi	\\hih-fileserver.neurologie.uni-tuebingen.de\HIH\Public\Jorge\Immunofluorescence\Exp. 267\Apotome\72h	21	0.7067603713175155	2.8284271247461903	1.3564419702018367	13.65685424949238	1.0	1380
17	1381	K136Q_I_04.czi	\\hih-fileserver.neurologie.uni-tuebingen.de\HIH\Public\Jorge\Immunofluorescence\Exp. 267\Apotome\72h	46	1.0935449360993394	3.1622776601683795	1.5518314806089117	25.142135623730947	0.8679245283018868	1381
17	1382	K136Q_I_04.czi	\\hih-fileserver.neurologie.uni-tuebingen.de\HIH\Public\Jorge\Immunofluorescence\Exp. 267\Apotome\72h	14	0.7723689972905055	2.0	1.1601886205085203	11.65685424949238	0.875	1382
17	1383	K136Q_I_04.czi	\\hih-fileserver.neurologie.uni-tuebingen.de\HIH\Public\Jorge\Immunofluorescence\Exp. 267\Apotome\72h	5	0.43153209248335733	1.0	1.0	5.207106781186548	1.0	1383
17	1384	K136Q_I_04.czi	\\hih-fileserver.neurologie.uni-tuebingen.de\HIH\Public\Jorge\Immunofluorescence\Exp. 267\Apotome\72h	1	0.0	1.0	1.0	0.0	1.0	1384
17	1385	K136Q_I_04.czi	\\hih-fileserver.neurologie.uni-tuebingen.de\HIH\Public\Jorge\Immunofluorescence\Exp. 267\Apotome\72h	89	1.199534422014931	4.242640687119285	1.9464088867579206	36.62741699796952	0.89	1385
17	1386	K136Q_I_04.czi	\\hih-fileserver.neurologie.uni-tuebingen.de\HIH\Public\Jorge\Immunofluorescence\Exp. 267\Apotome\72h	22	0.8215906780822315	2.23606797749979	1.3133146466814625	15.071067811865474	0.9166666666666666	1386
17	1387	K136Q_I_04.czi	\\hih-fileserver.neurologie.uni-tuebingen.de\HIH\Public\Jorge\Immunofluorescence\Exp. 267\Apotome\72h	9	0.5658842421045168	2.0	1.1111111111111112	8.0	1.0	1387
17	1388	K136Q_I_04.czi	\\hih-fileserver.neurologie.uni-tuebingen.de\HIH\Public\Jorge\Immunofluorescence\Exp. 267\Apotome\72h	2	0.0	1.0	1.0	0.0	1.0	1388
17	1389	K136Q_I_04.czi	\\hih-fileserver.neurologie.uni-tuebingen.de\HIH\Public\Jorge\Immunofluorescence\Exp. 267\Apotome\72h	16	0.6758228726291923	2.0	1.2285533905932737	11.65685424949238	1.0	1389
17	1390	K136Q_I_04.czi	\\hih-fileserver.neurologie.uni-tuebingen.de\HIH\Public\Jorge\Immunofluorescence\Exp. 267\Apotome\72h	92	1.182263906446069	4.242640687119285	1.9529399490417443	36.970562748477136	0.8932038834951457	1390
17	1391	K136Q_I_04.czi	\\hih-fileserver.neurologie.uni-tuebingen.de\HIH\Public\Jorge\Immunofluorescence\Exp. 267\Apotome\72h	55	0.9888025399367124	4.0	1.74039991921026	26.14213562373095	0.9016393442622951	1391
17	1392	K136Q_I_04.czi	\\hih-fileserver.neurologie.uni-tuebingen.de\HIH\Public\Jorge\Immunofluorescence\Exp. 267\Apotome\72h	5	0.25464790894703254	1.0	1.0	4.0	0.7142857142857143	1392
17	1393	K136Q_I_04.czi	\\hih-fileserver.neurologie.uni-tuebingen.de\HIH\Public\Jorge\Immunofluorescence\Exp. 267\Apotome\72h	5	0.43153209248335733	1.0	1.0	5.207106781186548	1.0	1393
17	1394	K136Q_I_04.czi	\\hih-fileserver.neurologie.uni-tuebingen.de\HIH\Public\Jorge\Immunofluorescence\Exp. 267\Apotome\72h	17	0.8730569292745779	2.0	1.156285544087787	13.65685424949238	0.8947368421052632	1394
17	1395	K136Q_I_04.czi	\\hih-fileserver.neurologie.uni-tuebingen.de\HIH\Public\Jorge\Immunofluorescence\Exp. 267\Apotome\72h	38	0.9513155219899524	2.8284271247461903	1.4932437311374338	21.31370849898476	0.926829268292683	1395
17	1396	K136Q_I_04.czi	\\hih-fileserver.neurologie.uni-tuebingen.de\HIH\Public\Jorge\Immunofluorescence\Exp. 267\Apotome\72h	80	1.2045738317762225	4.0	1.8201483098558597	34.798989873223334	0.8888888888888888	1396
17	1397	K136Q_I_04.czi	\\hih-fileserver.neurologie.uni-tuebingen.de\HIH\Public\Jorge\Immunofluorescence\Exp. 267\Apotome\72h	11	0.6411587049406146	2.0	1.128564869306645	9.414213562373096	1.0	1397
17	1398	K136Q_I_04.czi	\\hih-fileserver.neurologie.uni-tuebingen.de\HIH\Public\Jorge\Immunofluorescence\Exp. 267\Apotome\72h	2	0.0	1.0	1.0	0.0	1.0	1398
17	1399	K136Q_I_04.czi	\\hih-fileserver.neurologie.uni-tuebingen.de\HIH\Public\Jorge\Immunofluorescence\Exp. 267\Apotome\72h	7	0.6249169132830957	1.0	1.0	7.414213562373095	0.7777777777777778	1399
17	1400	K136Q_I_04.czi	\\hih-fileserver.neurologie.uni-tuebingen.de\HIH\Public\Jorge\Immunofluorescence\Exp. 267\Apotome\72h	2	0.0	1.0	1.0	0.0	1.0	1400
17	1401	K136Q_I_04.czi	\\hih-fileserver.neurologie.uni-tuebingen.de\HIH\Public\Jorge\Immunofluorescence\Exp. 267\Apotome\72h	25	0.9731849365860368	2.23606797749979	1.2922854315746104	17.485281374238568	0.8620689655172413	1401
17	1402	K136Q_I_04.czi	\\hih-fileserver.neurologie.uni-tuebingen.de\HIH\Public\Jorge\Immunofluorescence\Exp. 267\Apotome\72h	2	0.0	1.0	1.0	0.0	1.0	1402
17	1403	K136Q_I_04.czi	\\hih-fileserver.neurologie.uni-tuebingen.de\HIH\Public\Jorge\Immunofluorescence\Exp. 267\Apotome\72h	6	0.5168631413744181	1.4142135623730951	1.0690355937288492	6.242640687119286	1.0	1403
17	1404	K136Q_I_04.czi	\\hih-fileserver.neurologie.uni-tuebingen.de\HIH\Public\Jorge\Immunofluorescence\Exp. 267\Apotome\72h	70	1.149525857531806	3.605551275463989	1.7751735189763094	31.79898987322333	0.8974358974358975	1404
17	1405	K136Q_I_04.czi	\\hih-fileserver.neurologie.uni-tuebingen.de\HIH\Public\Jorge\Immunofluorescence\Exp. 267\Apotome\72h	71	0.924996767434675	4.242640687119285	1.946541149984982	28.72792206135785	0.9726027397260274	1405
17	1406	K136Q_I_04.czi	\\hih-fileserver.neurologie.uni-tuebingen.de\HIH\Public\Jorge\Immunofluorescence\Exp. 267\Apotome\72h	2	0.0	1.0	1.0	0.0	1.0	1406
17	1407	K136Q_I_04.czi	\\hih-fileserver.neurologie.uni-tuebingen.de\HIH\Public\Jorge\Immunofluorescence\Exp. 267\Apotome\72h	73	1.0455997466690017	4.123105625617661	1.8895889133276926	30.97056274847714	0.9012345679012346	1407
17	1408	K136Q_I_04.czi	\\hih-fileserver.neurologie.uni-tuebingen.de\HIH\Public\Jorge\Immunofluorescence\Exp. 267\Apotome\72h	14	0.7723689972905055	2.0	1.2020305089104422	11.65685424949238	0.9333333333333333	1408
17	1409	K136Q_I_04.czi	\\hih-fileserver.neurologie.uni-tuebingen.de\HIH\Public\Jorge\Immunofluorescence\Exp. 267\Apotome\72h	101	1.1608785599120919	4.0	1.9721722538838942	38.384776310850235	0.9351851851851852	1409
17	1410	K136Q_I_04.czi	\\hih-fileserver.neurologie.uni-tuebingen.de\HIH\Public\Jorge\Immunofluorescence\Exp. 267\Apotome\72h	72	0.9655154265163007	4.47213595499958	1.9246748564868088	29.556349186104043	0.9473684210526315	1410
17	1411	K136Q_I_04.czi	\\hih-fileserver.neurologie.uni-tuebingen.de\HIH\Public\Jorge\Immunofluorescence\Exp. 267\Apotome\72h	38	1.0267047055597975	2.8284271247461903	1.4714430173283235	22.14213562373095	0.926829268292683	1411
17	1412	K136Q_I_04.czi	\\hih-fileserver.neurologie.uni-tuebingen.de\HIH\Public\Jorge\Immunofluorescence\Exp. 267\Apotome\72h	6	0.477464829275686	1.0	1.0	6.0	1.0	1412
17	1413	K136Q_I_04.czi	\\hih-fileserver.neurologie.uni-tuebingen.de\HIH\Public\Jorge\Immunofluorescence\Exp. 267\Apotome\72h	2	0.0	1.0	1.0	0.0	1.0	1413
17	1414	K136Q_I_04.czi	\\hih-fileserver.neurologie.uni-tuebingen.de\HIH\Public\Jorge\Immunofluorescence\Exp. 267\Apotome\72h	3	0.026525823848649224	1.0	1.0	1.0	1.0	1414
17	1415	K136Q_I_04.czi	\\hih-fileserver.neurologie.uni-tuebingen.de\HIH\Public\Jorge\Immunofluorescence\Exp. 267\Apotome\72h	59	1.496870008424282	2.8284271247461903	1.452182486118246	33.31370849898476	0.8082191780821918	1415
17	1416	K136Q_I_04.czi	\\hih-fileserver.neurologie.uni-tuebingen.de\HIH\Public\Jorge\Immunofluorescence\Exp. 267\Apotome\72h	81	0.9889819769660112	4.47213595499958	2.012838995182774	31.72792206135785	0.9310344827586207	1416
17	1417	K136Q_I_04.czi	\\hih-fileserver.neurologie.uni-tuebingen.de\HIH\Public\Jorge\Immunofluorescence\Exp. 267\Apotome\72h	23	0.8481473654624414	2.23606797749979	1.2996922707387901	15.65685424949238	0.92	1417
17	1418	K136Q_I_04.czi	\\hih-fileserver.neurologie.uni-tuebingen.de\HIH\Public\Jorge\Immunofluorescence\Exp. 267\Apotome\72h	2	0.0	1.0	1.0	0.0	1.0	1418
17	1419	K136Q_I_04.czi	\\hih-fileserver.neurologie.uni-tuebingen.de\HIH\Public\Jorge\Immunofluorescence\Exp. 267\Apotome\72h	78	1.1090426627761103	3.605551275463989	1.8207279889199544	32.970562748477136	0.9512195121951219	1419
17	1420	K136Q_I_04.czi	\\hih-fileserver.neurologie.uni-tuebingen.de\HIH\Public\Jorge\Immunofluorescence\Exp. 267\Apotome\72h	18	0.9276229873542392	2.0	1.2031585694162432	14.485281374238571	0.9	1420
17	1421	K136Q_I_04.czi	\\hih-fileserver.neurologie.uni-tuebingen.de\HIH\Public\Jorge\Immunofluorescence\Exp. 267\Apotome\72h	216	1.6714001552171585	5.385164807134504	2.3335613545628315	67.35533905932738	0.8244274809160306	1421
17	1422	K136Q_I_04.czi	\\hih-fileserver.neurologie.uni-tuebingen.de\HIH\Public\Jorge\Immunofluorescence\Exp. 267\Apotome\72h	38	1.1620438223293772	2.8284271247461903	1.4669279416637497	23.556349186104047	0.8636363636363636	1422
17	1423	K136Q_I_04.czi	\\hih-fileserver.neurologie.uni-tuebingen.de\HIH\Public\Jorge\Immunofluorescence\Exp. 267\Apotome\72h	22	0.886699518438007	2.0	1.25712973861329	15.65685424949238	0.9166666666666666	1423
17	1424	K136Q_I_04.czi	\\hih-fileserver.neurologie.uni-tuebingen.de\HIH\Public\Jorge\Immunofluorescence\Exp. 267\Apotome\72h	21	1.2092785976116678	1.4142135623730951	1.078897821404399	17.86396103067893	0.84	1424
17	1425	K136Q_I_04.czi	\\hih-fileserver.neurologie.uni-tuebingen.de\HIH\Public\Jorge\Immunofluorescence\Exp. 267\Apotome\72h	60	1.2106885510200092	3.1622776601683795	1.604875167614446	30.213203435596427	0.8823529411764706	1425
17	1426	K136Q_I_04.czi	\\hih-fileserver.neurologie.uni-tuebingen.de\HIH\Public\Jorge\Immunofluorescence\Exp. 267\Apotome\72h	6	0.477464829275686	1.0	1.0	6.0	1.0	1426
17	1427	K136Q_I_04.czi	\\hih-fileserver.neurologie.uni-tuebingen.de\HIH\Public\Jorge\Immunofluorescence\Exp. 267\Apotome\72h	12	0.618415324902826	1.4142135623730951	1.1380711874576983	9.65685424949238	1.0	1427
17	1428	K136Q_I_04.czi	\\hih-fileserver.neurologie.uni-tuebingen.de\HIH\Public\Jorge\Immunofluorescence\Exp. 267\Apotome\72h	3	0.309207662451413	1.0	1.0	3.414213562373095	1.0	1428
17	1429	K136Q_I_04.czi	\\hih-fileserver.neurologie.uni-tuebingen.de\HIH\Public\Jorge\Immunofluorescence\Exp. 267\Apotome\72h	68	0.926819849966088	4.242640687119285	1.9061564001662765	28.14213562373095	0.9714285714285714	1429
17	1430	K136Q_I_04.czi	\\hih-fileserver.neurologie.uni-tuebingen.de\HIH\Public\Jorge\Immunofluorescence\Exp. 267\Apotome\72h	74	1.0708580910918188	4.0	1.8657927165081585	31.556349186104043	0.9135802469135802	1430
17	1431	K136Q_I_04.czi	\\hih-fileserver.neurologie.uni-tuebingen.de\HIH\Public\Jorge\Immunofluorescence\Exp. 267\Apotome\72h	7	0.5300702784881366	1.4142135623730951	1.0591733660532994	6.82842712474619	1.0	1431
17	1432	K136Q_I_04.czi	\\hih-fileserver.neurologie.uni-tuebingen.de\HIH\Public\Jorge\Immunofluorescence\Exp. 267\Apotome\72h	4	0.3183098861837907	1.0	1.0	4.0	1.0	1432
17	1433	K136Q_I_04.czi	\\hih-fileserver.neurologie.uni-tuebingen.de\HIH\Public\Jorge\Immunofluorescence\Exp. 267\Apotome\72h	44	0.9342366967857542	3.0	1.5785917823941213	22.727922061357855	0.9565217391304348	1433
17	1434	K136Q_I_04.czi	\\hih-fileserver.neurologie.uni-tuebingen.de\HIH\Public\Jorge\Immunofluorescence\Exp. 267\Apotome\72h	11	0.6746348998939921	2.0	1.166220647704199	9.65685424949238	1.0	1434
17	1435	K136Q_I_04.czi	\\hih-fileserver.neurologie.uni-tuebingen.de\HIH\Public\Jorge\Immunofluorescence\Exp. 267\Apotome\72h	6	0.477464829275686	1.0	1.0	6.0	1.0	1435
17	1436	K136Q_I_04.czi	\\hih-fileserver.neurologie.uni-tuebingen.de\HIH\Public\Jorge\Immunofluorescence\Exp. 267\Apotome\72h	13	0.7177571704566658	2.0	1.1406482403650917	10.82842712474619	1.0	1436
17	1437	K136Q_I_04.czi	\\hih-fileserver.neurologie.uni-tuebingen.de\HIH\Public\Jorge\Immunofluorescence\Exp. 267\Apotome\72h	1	0.0	1.0	1.0	0.0	1.0	1437
17	1438	K136Q_I_04.czi	\\hih-fileserver.neurologie.uni-tuebingen.de\HIH\Public\Jorge\Immunofluorescence\Exp. 267\Apotome\72h	13	0.7688361645130697	2.0	1.1538461538461537	11.207106781186548	0.9285714285714286	1438
17	1439	K136Q_I_04.czi	\\hih-fileserver.neurologie.uni-tuebingen.de\HIH\Public\Jorge\Immunofluorescence\Exp. 267\Apotome\72h	85	1.080380390659108	4.242640687119285	1.9518812126584375	33.970562748477136	0.8947368421052632	1439
17	1440	K136Q_I_04.czi	\\hih-fileserver.neurologie.uni-tuebingen.de\HIH\Public\Jorge\Immunofluorescence\Exp. 267\Apotome\72h	131	1.3069825026324418	5.0	2.2329953711896113	46.38477631085023	0.8618421052631579	1440
17	1441	K136Q_I_04.czi	\\hih-fileserver.neurologie.uni-tuebingen.de\HIH\Public\Jorge\Immunofluorescence\Exp. 267\Apotome\72h	4	0.3183098861837907	1.0	1.0	4.0	1.0	1441
17	1442	K136Q_I_04.czi	\\hih-fileserver.neurologie.uni-tuebingen.de\HIH\Public\Jorge\Immunofluorescence\Exp. 267\Apotome\72h	79	1.1909552726387653	4.0	1.8413842021030065	34.38477631085024	0.9518072289156626	1442
17	1443	K136Q_I_04.czi	\\hih-fileserver.neurologie.uni-tuebingen.de\HIH\Public\Jorge\Immunofluorescence\Exp. 267\Apotome\72h	5	0.43153209248335733	1.0	1.0	5.207106781186548	1.0	1443
17	1444	K136Q_I_04.czi	\\hih-fileserver.neurologie.uni-tuebingen.de\HIH\Public\Jorge\Immunofluorescence\Exp. 267\Apotome\72h	202	1.3004905047101378	6.708203932499369	2.699066020817817	57.45584412271572	0.8938053097345132	1444
17	1445	K136Q_I_04.czi	\\hih-fileserver.neurologie.uni-tuebingen.de\HIH\Public\Jorge\Immunofluorescence\Exp. 267\Apotome\72h	4	0.3183098861837907	1.0	1.0	4.0	1.0	1445
17	1446	K136Q_I_04.czi	\\hih-fileserver.neurologie.uni-tuebingen.de\HIH\Public\Jorge\Immunofluorescence\Exp. 267\Apotome\72h	3	0.026525823848649224	1.0	1.0	1.0	1.0	1446
17	1447	K136Q_I_04.czi	\\hih-fileserver.neurologie.uni-tuebingen.de\HIH\Public\Jorge\Immunofluorescence\Exp. 267\Apotome\72h	15	0.7208777308044718	2.0	1.1771236166328256	11.65685424949238	0.9375	1447
17	1448	K136Q_I_04.czi	\\hih-fileserver.neurologie.uni-tuebingen.de\HIH\Public\Jorge\Immunofluorescence\Exp. 267\Apotome\72h	96	1.0973832360271674	4.242640687119285	2.0159339006896224	36.384776310850235	0.9142857142857143	1448
17	1449	K136Q_I_04.czi	\\hih-fileserver.neurologie.uni-tuebingen.de\HIH\Public\Jorge\Immunofluorescence\Exp. 267\Apotome\72h	30	0.8269810261990688	2.8284271247461903	1.4516592158828183	17.65685424949238	0.967741935483871	1449
17	1450	K136Q_I_04.czi	\\hih-fileserver.neurologie.uni-tuebingen.de\HIH\Public\Jorge\Immunofluorescence\Exp. 267\Apotome\72h	44	0.8673725171231491	3.1622776601683795	1.6380543139358805	21.899494936611664	0.9565217391304348	1450
17	1451	K136Q_I_04.czi	\\hih-fileserver.neurologie.uni-tuebingen.de\HIH\Public\Jorge\Immunofluorescence\Exp. 267\Apotome\72h	24	0.9429704300065592	2.23606797749979	1.2872050927913403	16.863961030678926	0.8571428571428571	1451
17	1452	K136Q_I_04.czi	\\hih-fileserver.neurologie.uni-tuebingen.de\HIH\Public\Jorge\Immunofluorescence\Exp. 267\Apotome\72h	68	1.1527079769328412	4.123105625617661	1.7953630716796112	31.384776310850235	0.8607594936708861	1452
17	1453	K136Q_I_04.czi	\\hih-fileserver.neurologie.uni-tuebingen.de\HIH\Public\Jorge\Immunofluorescence\Exp. 267\Apotome\72h	69	1.148456503489777	3.605551275463989	1.7411384699391736	31.556349186104047	0.8846153846153846	1453
17	1454	K136Q_I_04.czi	\\hih-fileserver.neurologie.uni-tuebingen.de\HIH\Public\Jorge\Immunofluorescence\Exp. 267\Apotome\72h	65	1.0448047670666198	3.605551275463989	1.7863959475827418	29.213203435596427	0.9558823529411765	1454
17	1455	K136Q_I_04.czi	\\hih-fileserver.neurologie.uni-tuebingen.de\HIH\Public\Jorge\Immunofluorescence\Exp. 267\Apotome\72h	32	0.8497521827581119	2.8284271247461903	1.5008901606594884	18.485281374238568	0.9696969696969697	1455
17	1456	K136Q_I_04.czi	\\hih-fileserver.neurologie.uni-tuebingen.de\HIH\Public\Jorge\Immunofluorescence\Exp. 267\Apotome\72h	87	1.1722289111100237	4.123105625617661	1.9161019505785533	35.798989873223334	0.90625	1456
17	1457	K136Q_I_04.czi	\\hih-fileserver.neurologie.uni-tuebingen.de\HIH\Public\Jorge\Immunofluorescence\Exp. 267\Apotome\72h	76	1.29833754232803	4.123105625617661	1.7928455493350974	35.21320343559643	0.8539325842696629	1457
17	1458	K136Q_I_04.czi	\\hih-fileserver.neurologie.uni-tuebingen.de\HIH\Public\Jorge\Immunofluorescence\Exp. 267\Apotome\72h	137	1.8490153146105486	4.47213595499958	1.9880140918737959	56.42031021678297	0.7740112994350282	1458
17	1459	K136Q_I_04.czi	\\hih-fileserver.neurologie.uni-tuebingen.de\HIH\Public\Jorge\Immunofluorescence\Exp. 267\Apotome\72h	14	0.8282348101377135	2.0	1.1601886205085206	12.071067811865476	0.875	1459
17	1460	K136Q_I_04.czi	\\hih-fileserver.neurologie.uni-tuebingen.de\HIH\Public\Jorge\Immunofluorescence\Exp. 267\Apotome\72h	5	0.4665421607968328	1.0	1.0	5.414213562373095	0.7142857142857143	1460
17	1461	K136Q_I_04.czi	\\hih-fileserver.neurologie.uni-tuebingen.de\HIH\Public\Jorge\Immunofluorescence\Exp. 267\Apotome\72h	17	0.7296891407638844	2.23606797749979	1.253360928786192	12.485281374238571	1.0	1461
17	1462	K136Q_I_04.czi	\\hih-fileserver.neurologie.uni-tuebingen.de\HIH\Public\Jorge\Immunofluorescence\Exp. 267\Apotome\72h	72	1.1591494748706166	3.1622776601683795	1.7308838623169862	32.384776310850235	0.9113924050632911	1462
17	1463	K136Q_I_04.czi	\\hih-fileserver.neurologie.uni-tuebingen.de\HIH\Public\Jorge\Immunofluorescence\Exp. 267\Apotome\72h	27	1.0071136980836883	2.0	1.298928437476499	18.485281374238568	0.8709677419354839	1463
17	1464	K136Q_I_04.czi	\\hih-fileserver.neurologie.uni-tuebingen.de\HIH\Public\Jorge\Immunofluorescence\Exp. 267\Apotome\72h	10	0.37104919494169564	1.4142135623730951	1.082842712474619	6.82842712474619	1.0	1464
17	1465	K136Q_I_04.czi	\\hih-fileserver.neurologie.uni-tuebingen.de\HIH\Public\Jorge\Immunofluorescence\Exp. 267\Apotome\72h	155	1.4482887931595214	4.47213595499958	2.1533401944232406	53.11269837220809	0.8659217877094972	1465
17	1466	K136Q_I_04.czi	\\hih-fileserver.neurologie.uni-tuebingen.de\HIH\Public\Jorge\Immunofluorescence\Exp. 267\Apotome\72h	64	1.0435758607735188	4.123105625617661	1.818876090420064	28.97056274847714	0.9014084507042254	1466
17	1467	K136Q_I_04.czi	\\hih-fileserver.neurologie.uni-tuebingen.de\HIH\Public\Jorge\Immunofluorescence\Exp. 267\Apotome\72h	44	0.9830150874606435	3.0	1.5717608033089905	23.31370849898476	0.9361702127659575	1467
17	1468	K136Q_I_04.czi	\\hih-fileserver.neurologie.uni-tuebingen.de\HIH\Public\Jorge\Immunofluorescence\Exp. 267\Apotome\72h	4	0.3183098861837907	1.0	1.0	4.0	1.0	1468
17	1469	K136Q_I_04.czi	\\hih-fileserver.neurologie.uni-tuebingen.de\HIH\Public\Jorge\Immunofluorescence\Exp. 267\Apotome\72h	47	1.015085154358327	3.605551275463989	1.6180478718923554	24.485281374238568	0.9215686274509803	1469
17	1470	K136Q_I_04.czi	\\hih-fileserver.neurologie.uni-tuebingen.de\HIH\Public\Jorge\Immunofluorescence\Exp. 267\Apotome\72h	53	1.1401385367909491	3.0	1.568081508777627	27.556349186104047	0.8983050847457628	1470
17	1471	K136Q_I_04.czi	\\hih-fileserver.neurologie.uni-tuebingen.de\HIH\Public\Jorge\Immunofluorescence\Exp. 267\Apotome\72h	15	0.826981026199069	2.0	1.2161760458079522	12.485281374238571	0.8823529411764706	1471
17	1472	K136Q_I_04.czi	\\hih-fileserver.neurologie.uni-tuebingen.de\HIH\Public\Jorge\Immunofluorescence\Exp. 267\Apotome\72h	105	1.2004523770989333	5.0	2.0574573107166647	39.798989873223334	0.8823529411764706	1472
17	1473	K136Q_I_04.czi	\\hih-fileserver.neurologie.uni-tuebingen.de\HIH\Public\Jorge\Immunofluorescence\Exp. 267\Apotome\72h	76	1.0267047055597975	4.0	1.9021880342896766	31.31370849898476	0.9382716049382716	1473
17	1474	K136Q_I_04.czi	\\hih-fileserver.neurologie.uni-tuebingen.de\HIH\Public\Jorge\Immunofluorescence\Exp. 267\Apotome\72h	11	0.5906158404890287	1.4142135623730951	1.0753115567951081	9.035533905932738	0.9166666666666666	1474
17	1475	K136Q_I_04.czi	\\hih-fileserver.neurologie.uni-tuebingen.de\HIH\Public\Jorge\Immunofluorescence\Exp. 267\Apotome\72h	59	1.0681991491134573	3.1622776601683795	1.693980871285534	28.142135623730947	0.921875	1475
17	1476	K136Q_I_04.czi	\\hih-fileserver.neurologie.uni-tuebingen.de\HIH\Public\Jorge\Immunofluorescence\Exp. 267\Apotome\72h	28	0.8282348101377135	2.8284271247461903	1.4145606738968226	17.071067811865476	0.9333333333333333	1476
17	1477	K136Q_I_04.czi	\\hih-fileserver.neurologie.uni-tuebingen.de\HIH\Public\Jorge\Immunofluorescence\Exp. 267\Apotome\72h	16	0.8497521827581123	2.0	1.2026650429449552	13.071067811865476	0.8888888888888888	1477
17	1478	K136Q_I_04.czi	\\hih-fileserver.neurologie.uni-tuebingen.de\HIH\Public\Jorge\Immunofluorescence\Exp. 267\Apotome\72h	46	0.8936177099689818	3.1622776601683795	1.6458435527901458	22.72792206135785	0.9387755102040817	1478
17	1479	K136Q_I_04.czi	\\hih-fileserver.neurologie.uni-tuebingen.de\HIH\Public\Jorge\Immunofluorescence\Exp. 267\Apotome\72h	107	1.3405447572389868	3.605551275463989	1.9033484382146417	42.45584412271571	0.8699186991869918	1479
17	1480	K136Q_I_04.czi	\\hih-fileserver.neurologie.uni-tuebingen.de\HIH\Public\Jorge\Immunofluorescence\Exp. 267\Apotome\72h	21	0.860714043705195	2.23606797749979	1.3085099364104322	15.071067811865476	0.9130434782608695	1480
17	1481	K136Q_I_04.czi	\\hih-fileserver.neurologie.uni-tuebingen.de\HIH\Public\Jorge\Immunofluorescence\Exp. 267\Apotome\72h	19	0.8997421647424233	2.0	1.223296878269436	14.65685424949238	0.9047619047619048	1481
17	1482	K136Q_I_04.czi	\\hih-fileserver.neurologie.uni-tuebingen.de\HIH\Public\Jorge\Immunofluorescence\Exp. 267\Apotome\72h	95	1.1449292567688245	4.47213595499958	2.0142017218364723	36.970562748477136	0.9134615384615384	1482
17	1483	K136Q_I_04.czi	\\hih-fileserver.neurologie.uni-tuebingen.de\HIH\Public\Jorge\Immunofluorescence\Exp. 267\Apotome\72h	52	1.3213916873501252	3.1622776601683795	1.5342806489553484	29.384776310850235	0.8524590163934426	1483
17	1484	K136Q_I_04.czi	\\hih-fileserver.neurologie.uni-tuebingen.de\HIH\Public\Jorge\Immunofluorescence\Exp. 267\Apotome\72h	6	0.3887851339973607	1.0	1.0	5.414213562373095	0.6666666666666666	1484
17	1485	K136Q_I_04.czi	\\hih-fileserver.neurologie.uni-tuebingen.de\HIH\Public\Jorge\Immunofluorescence\Exp. 267\Apotome\72h	44	0.9626598321864117	3.0	1.5780937725876643	23.071067811865476	0.9166666666666666	1485
17	1486	K136Q_I_04.czi	\\hih-fileserver.neurologie.uni-tuebingen.de\HIH\Public\Jorge\Immunofluorescence\Exp. 267\Apotome\72h	49	1.0606978359802963	3.0	1.5963667438335014	25.556349186104043	0.9245283018867925	1486
17	1487	K136Q_I_04.czi	\\hih-fileserver.neurologie.uni-tuebingen.de\HIH\Public\Jorge\Immunofluorescence\Exp. 267\Apotome\72h	45	0.8940756669691821	3.605551275463989	1.6467433303578056	22.485281374238568	0.9375	1487
17	1488	K136Q_I_04.czi	\\hih-fileserver.neurologie.uni-tuebingen.de\HIH\Public\Jorge\Immunofluorescence\Exp. 267\Apotome\72h	75	1.1947534205971082	4.0	1.8173444278129516	33.55634918610404	0.872093023255814	1488
17	1489	K136Q_I_04.czi	\\hih-fileserver.neurologie.uni-tuebingen.de\HIH\Public\Jorge\Immunofluorescence\Exp. 267\Apotome\72h	54	1.0856364310289004	3.1622776601683795	1.6053959980995407	27.142135623730947	0.9310344827586207	1489
17	1490	K136Q_I_04.czi	\\hih-fileserver.neurologie.uni-tuebingen.de\HIH\Public\Jorge\Immunofluorescence\Exp. 267\Apotome\72h	26	0.8317819970820826	2.8284271247461903	1.3898293428504407	16.485281374238568	0.9629629629629629	1490
17	1491	K136Q_I_04.czi	\\hih-fileserver.neurologie.uni-tuebingen.de\HIH\Public\Jorge\Immunofluorescence\Exp. 267\Apotome\72h	10	0.6202357696493015	1.4142135623730951	1.0414213562373096	8.82842712474619	0.9090909090909091	1491
17	1492	K136Q_I_04.czi	\\hih-fileserver.neurologie.uni-tuebingen.de\HIH\Public\Jorge\Immunofluorescence\Exp. 267\Apotome\72h	6	0.477464829275686	1.0	1.0	6.0	1.0	1492
17	1493	K136Q_I_04.czi	\\hih-fileserver.neurologie.uni-tuebingen.de\HIH\Public\Jorge\Immunofluorescence\Exp. 267\Apotome\72h	84	1.0822268185799457	4.123105625617661	1.9672300497083977	33.798989873223334	0.9333333333333333	1493
17	1494	K136Q_I_04.czi	\\hih-fileserver.neurologie.uni-tuebingen.de\HIH\Public\Jorge\Immunofluorescence\Exp. 267\Apotome\72h	115	1.064037515801462	5.385164807134504	2.271783312002853	39.21320343559643	0.905511811023622	1494
17	1495	K136Q_I_04.czi	\\hih-fileserver.neurologie.uni-tuebingen.de\HIH\Public\Jorge\Immunofluorescence\Exp. 267\Apotome\72h	89	1.1304060013611148	4.123105625617661	1.9564255420564287	35.55634918610404	0.9081632653061225	1495
17	1496	K136Q_I_04.czi	\\hih-fileserver.neurologie.uni-tuebingen.de\HIH\Public\Jorge\Immunofluorescence\Exp. 267\Apotome\72h	2	0.0	1.0	1.0	0.0	1.0	1496
17	1497	K136Q_I_04.czi	\\hih-fileserver.neurologie.uni-tuebingen.de\HIH\Public\Jorge\Immunofluorescence\Exp. 267\Apotome\72h	63	1.3049655447166089	3.1622776601683795	1.6381921035418516	32.14213562373095	0.8513513513513513	1497
17	1498	K136Q_I_04.czi	\\hih-fileserver.neurologie.uni-tuebingen.de\HIH\Public\Jorge\Immunofluorescence\Exp. 267\Apotome\72h	67	1.1827387871760386	3.1622776601683795	1.68452174287506	31.556349186104043	0.9054054054054054	1498
17	1499	K136Q_I_04.czi	\\hih-fileserver.neurologie.uni-tuebingen.de\HIH\Public\Jorge\Immunofluorescence\Exp. 267\Apotome\72h	29	1.0866163758223104	2.23606797749979	1.3088764596289013	19.899494936611667	0.8529411764705882	1499
17	1500	K136Q_I_04.czi	\\hih-fileserver.neurologie.uni-tuebingen.de\HIH\Public\Jorge\Immunofluorescence\Exp. 267\Apotome\72h	46	0.8746392394263738	3.605551275463989	1.67989179872511	22.485281374238568	0.9787234042553191	1500
17	1501	K136Q_I_04.czi	\\hih-fileserver.neurologie.uni-tuebingen.de\HIH\Public\Jorge\Immunofluorescence\Exp. 267\Apotome\72h	12	0.58772881286223	1.4142135623730951	1.0345177968644246	9.414213562373096	0.8	1501
17	1502	K136Q_I_04.czi	\\hih-fileserver.neurologie.uni-tuebingen.de\HIH\Public\Jorge\Immunofluorescence\Exp. 267\Apotome\72h	110	1.3509223136988762	4.123105625617661	1.983174399785996	43.21320343559643	0.8661417322834646	1502
17	1503	K136Q_I_04.czi	\\hih-fileserver.neurologie.uni-tuebingen.de\HIH\Public\Jorge\Immunofluorescence\Exp. 267\Apotome\72h	49	0.9465540687288154	3.605551275463989	1.6765730008906596	24.14213562373095	0.9423076923076923	1503
17	1504	K136Q_I_04.czi	\\hih-fileserver.neurologie.uni-tuebingen.de\HIH\Public\Jorge\Immunofluorescence\Exp. 267\Apotome\72h	6	0.477464829275686	1.0	1.0	6.0	1.0	1504
17	1505	K136Q_I_04.czi	\\hih-fileserver.neurologie.uni-tuebingen.de\HIH\Public\Jorge\Immunofluorescence\Exp. 267\Apotome\72h	46	1.4763545621593541	2.23606797749979	1.360111221703243	29.213203435596427	0.8518518518518519	1505
17	1506	K136Q_I_04.czi	\\hih-fileserver.neurologie.uni-tuebingen.de\HIH\Public\Jorge\Immunofluorescence\Exp. 267\Apotome\72h	71	1.1161056160675293	4.0	1.8237024589292508	31.556349186104043	0.8875	1506
17	1507	K136Q_I_04.czi	\\hih-fileserver.neurologie.uni-tuebingen.de\HIH\Public\Jorge\Immunofluorescence\Exp. 267\Apotome\72h	131	1.981454934595451	3.605551275463989	1.7296495697460403	57.11269837220809	0.81875	1507
17	1508	K136Q_I_04.czi	\\hih-fileserver.neurologie.uni-tuebingen.de\HIH\Public\Jorge\Immunofluorescence\Exp. 267\Apotome\72h	29	0.962434814973054	2.8284271247461903	1.406408429447736	18.727922061357855	0.8787878787878788	1508
17	1509	K136Q_I_04.czi	\\hih-fileserver.neurologie.uni-tuebingen.de\HIH\Public\Jorge\Immunofluorescence\Exp. 267\Apotome\72h	28	0.8282348101377135	2.8284271247461903	1.4145606738968226	17.071067811865476	0.9333333333333333	1509
17	1510	K136Q_I_04.czi	\\hih-fileserver.neurologie.uni-tuebingen.de\HIH\Public\Jorge\Immunofluorescence\Exp. 267\Apotome\72h	44	0.9542907834480674	3.1622776601683795	1.5837457088126299	22.970562748477143	0.9565217391304348	1510
17	1511	K136Q_I_04.czi	\\hih-fileserver.neurologie.uni-tuebingen.de\HIH\Public\Jorge\Immunofluorescence\Exp. 267\Apotome\72h	19	0.8091603141756726	2.23606797749979	1.2484920711441243	13.899494936611665	0.95	1511
17	1512	K136Q_I_04.czi	\\hih-fileserver.neurologie.uni-tuebingen.de\HIH\Public\Jorge\Immunofluorescence\Exp. 267\Apotome\72h	50	1.187357423813426	3.0	1.5148652356644499	27.31370849898476	0.8771929824561403	1512
17	1513	K136Q_I_04.czi	\\hih-fileserver.neurologie.uni-tuebingen.de\HIH\Public\Jorge\Immunofluorescence\Exp. 267\Apotome\72h	61	0.9319458815147231	3.605551275463989	1.809118519448368	26.727922061357855	0.9682539682539683	1513
17	1514	K136Q_I_04.czi	\\hih-fileserver.neurologie.uni-tuebingen.de\HIH\Public\Jorge\Immunofluorescence\Exp. 267\Apotome\72h	24	0.993937546975862	2.0	1.2458122890254861	17.31370849898476	0.8888888888888888	1514
17	1515	K136Q_I_04.czi	\\hih-fileserver.neurologie.uni-tuebingen.de\HIH\Public\Jorge\Immunofluorescence\Exp. 267\Apotome\72h	9	0.5658842421045168	2.0	1.1111111111111112	8.0	1.0	1515
17	1516	K136Q_I_04.czi	\\hih-fileserver.neurologie.uni-tuebingen.de\HIH\Public\Jorge\Immunofluorescence\Exp. 267\Apotome\72h	36	1.0041663843227273	2.8284271247461903	1.4746224314925032	21.31370849898476	0.8571428571428571	1516
17	1517	K136Q_I_04.czi	\\hih-fileserver.neurologie.uni-tuebingen.de\HIH\Public\Jorge\Immunofluorescence\Exp. 267\Apotome\72h	56	1.1587973055000182	3.1622776601683795	1.6044123008557871	28.556349186104043	0.8888888888888888	1517
17	1518	K136Q_I_04.czi	\\hih-fileserver.neurologie.uni-tuebingen.de\HIH\Public\Jorge\Immunofluorescence\Exp. 267\Apotome\72h	8	0.5468022991227088	1.4142135623730951	1.051776695296637	7.414213562373095	1.0	1518
17	1519	K136Q_I_04.czi	\\hih-fileserver.neurologie.uni-tuebingen.de\HIH\Public\Jorge\Immunofluorescence\Exp. 267\Apotome\72h	58	1.0418507318951773	4.0	1.7423154221675845	27.556349186104043	0.9666666666666667	1519
17	1520	K136Q_I_04.czi	\\hih-fileserver.neurologie.uni-tuebingen.de\HIH\Public\Jorge\Immunofluorescence\Exp. 267\Apotome\72h	68	1.0391645156780143	4.123105625617661	1.86185500202205	29.79898987322333	0.9315068493150684	1520
17	1521	K136Q_I_04.czi	\\hih-fileserver.neurologie.uni-tuebingen.de\HIH\Public\Jorge\Immunofluorescence\Exp. 267\Apotome\72h	63	0.983200903989504	4.0	1.8310997251021925	27.899494936611664	0.9264705882352942	1521
17	1522	K136Q_I_04.czi	\\hih-fileserver.neurologie.uni-tuebingen.de\HIH\Public\Jorge\Immunofluorescence\Exp. 267\Apotome\72h	70	1.0904111643833876	4.0	1.8392015100180994	30.970562748477143	0.9090909090909091	1522
17	1523	K136Q_I_04.czi	\\hih-fileserver.neurologie.uni-tuebingen.de\HIH\Public\Jorge\Immunofluorescence\Exp. 267\Apotome\72h	20	0.7877968724711749	2.23606797749979	1.2653567894682631	14.071067811865476	0.9090909090909091	1523
17	1524	K136Q_I_04.czi	\\hih-fileserver.neurologie.uni-tuebingen.de\HIH\Public\Jorge\Immunofluorescence\Exp. 267\Apotome\72h	63	1.1661694859567286	3.1622776601683795	1.6516895568153482	30.384776310850235	0.875	1524
17	1525	K136Q_I_04.czi	\\hih-fileserver.neurologie.uni-tuebingen.de\HIH\Public\Jorge\Immunofluorescence\Exp. 267\Apotome\72h	60	0.9647591407423483	4.123105625617661	1.8140341364515715	26.970562748477143	0.9375	1525
17	1526	K136Q_I_04.czi	\\hih-fileserver.neurologie.uni-tuebingen.de\HIH\Public\Jorge\Immunofluorescence\Exp. 267\Apotome\72h	13	0.773719327184869	1.4142135623730951	1.0637251634420148	11.242640687119284	0.8666666666666667	1526
17	1527	K136Q_I_04.czi	\\hih-fileserver.neurologie.uni-tuebingen.de\HIH\Public\Jorge\Immunofluorescence\Exp. 267\Apotome\72h	33	0.8548782732541527	3.0	1.4995539810375325	18.82842712474619	1.0	1527
17	1528	K136Q_I_04.czi	\\hih-fileserver.neurologie.uni-tuebingen.de\HIH\Public\Jorge\Immunofluorescence\Exp. 267\Apotome\72h	73	1.5574985965040582	3.1622776601683795	1.6177948595908058	37.798989873223334	0.9012345679012346	1528
17	1529	K136Q_I_04.czi	\\hih-fileserver.neurologie.uni-tuebingen.de\HIH\Public\Jorge\Immunofluorescence\Exp. 267\Apotome\72h	126	1.375194066793899	5.0	2.102242256872439	46.66295090390226	0.8873239436619719	1529
17	1530	K136Q_I_04.czi	\\hih-fileserver.neurologie.uni-tuebingen.de\HIH\Public\Jorge\Immunofluorescence\Exp. 267\Apotome\72h	79	1.2078228418947183	3.605551275463989	1.7918985683876145	34.62741699796952	0.9404761904761905	1530
17	1531	K136Q_I_04.czi	\\hih-fileserver.neurologie.uni-tuebingen.de\HIH\Public\Jorge\Immunofluorescence\Exp. 267\Apotome\72h	124	1.2879674695643188	4.47213595499958	2.0984364721717195	44.79898987322333	0.9185185185185185	1531
17	1532	K136Q_I_04.czi	\\hih-fileserver.neurologie.uni-tuebingen.de\HIH\Public\Jorge\Immunofluorescence\Exp. 267\Apotome\72h	57	1.171734299815881	3.1622776601683795	1.635031707158793	28.970562748477143	0.9047619047619048	1532
17	1533	K136Q_I_04.czi	\\hih-fileserver.neurologie.uni-tuebingen.de\HIH\Public\Jorge\Immunofluorescence\Exp. 267\Apotome\72h	48	0.993937546975862	3.605551275463989	1.6392221582105975	24.485281374238568	0.9056603773584906	1533
17	1534	K136Q_I_04.czi	\\hih-fileserver.neurologie.uni-tuebingen.de\HIH\Public\Jorge\Immunofluorescence\Exp. 267\Apotome\72h	66	1.0360667351579418	3.605551275463989	1.8060920657889112	29.31370849898476	0.9166666666666666	1534
17	1535	K136Q_I_04.czi	\\hih-fileserver.neurologie.uni-tuebingen.de\HIH\Public\Jorge\Immunofluorescence\Exp. 267\Apotome\72h	56	1.092538520689001	3.1622776601683795	1.6460882032740407	27.72792206135785	0.8888888888888888	1535
17	1536	K136Q_I_04.czi	\\hih-fileserver.neurologie.uni-tuebingen.de\HIH\Public\Jorge\Immunofluorescence\Exp. 267\Apotome\72h	45	1.111535366038207	3.0	1.5507965434218742	25.071067811865476	0.9574468085106383	1536
17	1537	K136Q_I_04.czi	\\hih-fileserver.neurologie.uni-tuebingen.de\HIH\Public\Jorge\Immunofluorescence\Exp. 267\Apotome\72h	48	1.184347891091627	3.1622776601683795	1.5273579228363434	26.72792206135785	0.8727272727272727	1537
17	1538	K136Q_I_04.czi	\\hih-fileserver.neurologie.uni-tuebingen.de\HIH\Public\Jorge\Immunofluorescence\Exp. 267\Apotome\72h	52	1.1244416963156505	3.1622776601683795	1.605423666652545	27.106601717798213	0.8813559322033898	1538
