# Supplementary material for: Sirtuin-1 sensitive lysine-136 acetylation drives phase separation and pathological aggregation of TDP-43
Source: Nat Commun. 2022 Mar 9;13:1223. doi: 10.1038/s41467-022-28822-7 (PMC8907366; doi:10.1038/s41467-022-28822-7)
Supplement: Supplementary file 7 — Source Data [file 41467_2022_28822_MOESM7_ESM.zip › Figure 5E data/Measures 1/K136Q_04_72h_Measures/Image.csv]

Count_Aggregates	Count_EditedAggregates	Count_Nuclei	ImageNumber	Mean_Aggregates_AreaShape_Area	Mean_Aggregates_AreaShape_BoundingBoxArea	Mean_Aggregates_AreaShape_BoundingBoxMaximum_X	Mean_Aggregates_AreaShape_BoundingBoxMaximum_Y	Mean_Aggregates_AreaShape_BoundingBoxMinimum_X	Mean_Aggregates_AreaShape_BoundingBoxMinimum_Y	Mean_Aggregates_AreaShape_Center_X	Mean_Aggregates_AreaShape_Center_Y	Mean_Aggregates_AreaShape_Compactness	Mean_Aggregates_AreaShape_Eccentricity	Mean_Aggregates_AreaShape_EquivalentDiameter	Mean_Aggregates_AreaShape_EulerNumber	Mean_Aggregates_AreaShape_Extent	Mean_Aggregates_AreaShape_FormFactor	Mean_Aggregates_AreaShape_MajorAxisLength	Mean_Aggregates_AreaShape_MaxFeretDiameter	Mean_Aggregates_AreaShape_MaximumRadius	Mean_Aggregates_AreaShape_MeanRadius	Mean_Aggregates_AreaShape_MedianRadius	Mean_Aggregates_AreaShape_MinFeretDiameter	Mean_Aggregates_AreaShape_MinorAxisLength	Mean_Aggregates_AreaShape_Orientation	Mean_Aggregates_AreaShape_Perimeter	Mean_Aggregates_AreaShape_Solidity	Mean_EditedAggregates_AreaShape_Area	Mean_EditedAggregates_AreaShape_Compactness	Mean_EditedAggregates_AreaShape_MaximumRadius	Mean_EditedAggregates_AreaShape_MeanRadius	Mean_EditedAggregates_AreaShape_Perimeter	Mean_EditedAggregates_AreaShape_Solidity	Mean_Nuclei_Children_EditedAggregates_Count	Mean_Nuclei_Mean_EditedAggregates_Number_Object_Number	Median_Aggregates_AreaShape_Area	Median_Aggregates_AreaShape_BoundingBoxArea	Median_Aggregates_AreaShape_BoundingBoxMaximum_X	Median_Aggregates_AreaShape_BoundingBoxMaximum_Y	Median_Aggregates_AreaShape_BoundingBoxMinimum_X	Median_Aggregates_AreaShape_BoundingBoxMinimum_Y	Median_Aggregates_AreaShape_Center_X	Median_Aggregates_AreaShape_Center_Y	Median_Aggregates_AreaShape_Compactness	Median_Aggregates_AreaShape_Eccentricity	Median_Aggregates_AreaShape_EquivalentDiameter	Median_Aggregates_AreaShape_EulerNumber	Median_Aggregates_AreaShape_Extent	Median_Aggregates_AreaShape_FormFactor
1660.0	1538.0	21.0	17	30.116265060240963	46.350602409638554	895.0861445783132	672.5957831325301	889.1433734939759	666.5156626506024	891.6074551814396	669.0500389237628	0.7876604479879334	0.6698652839835801	5.501267186270391	1.0	0.717930868585048	1.7055090231404235	6.7987439901894255	6.160262051319953	2.3110867168606424	1.3300988482363947	1.156721341000965	3.871023594954736	4.52761124030238	0.03655692416102154	16.411200093335356	0.927562364949017	32.414174252275686	0.7845214086660345	2.357606805816424	1.346301444541835	16.876897330242972	0.928955843656511	73.23809523809524	858.0298763812043	20.0	30.0	1019.5	706.5	1013.0	703.0	1015.2802197802198	704.093220338983	0.8496790917369539	0.7117639563193815	5.046265044040321	1.0	0.6941609977324263	1.1468095287701496
[truncated: 18 more columns]
