# Supplementary material for: Sirtuin-1 sensitive lysine-136 acetylation drives phase separation and pathological aggregation of TDP-43
Source: Nat Commun. 2022 Mar 9;13:1223. doi: 10.1038/s41467-022-28822-7 (PMC8907366; doi:10.1038/s41467-022-28822-7)
Supplement: Supplementary file 7 — Source Data [file 41467_2022_28822_MOESM7_ESM.zip › Figure 5E data/Measures 1/K136Q_04_72h_Measures/Object relationships.csv]

Module	Module Number	Relationship	First Object Name	First Image Number	First Object Number	Second Object Name	Second Image Number	Second Object Number
RelateObjects	13	Parent	Nuclei	17	5	EditedAggregates	17	1
RelateObjects	13	Parent	Nuclei	17	5	EditedAggregates	17	2
RelateObjects	13	Parent	Nuclei	17	5	EditedAggregates	17	3
RelateObjects	13	Parent	Nuclei	17	5	EditedAggregates	17	4
RelateObjects	13	Parent	Nuclei	17	5	EditedAggregates	17	5
RelateObjects	13	Parent	Nuclei	17	5	EditedAggregates	17	6
RelateObjects	13	Parent	Nuclei	17	5	EditedAggregates	17	7
RelateObjects	13	Parent	Nuclei	17	5	EditedAggregates	17	8
RelateObjects	13	Parent	Nuclei	17	5	EditedAggregates	17	9
RelateObjects	13	Parent	Nuclei	17	5	EditedAggregates	17	10
RelateObjects	13	Parent	Nuclei	17	5	EditedAggregates	17	11
RelateObjects	13	Parent	Nuclei	17	5	EditedAggregates	17	12
RelateObjects	13	Parent	Nuclei	17	5	EditedAggregates	17	13
RelateObjects	13	Parent	Nuclei	17	5	EditedAggregates	17	14
RelateObjects	13	Parent	Nuclei	17	5	EditedAggregates	17	15
RelateObjects	13	Parent	Nuclei	17	5	EditedAggregates	17	16
RelateObjects	13	Parent	Nuclei	17	5	EditedAggregates	17	17
RelateObjects	13	Parent	Nuclei	17	5	EditedAggregates	17	18
RelateObjects	13	Parent	Nuclei	17	5	EditedAggregates	17	19
RelateObjects	13	Parent	Nuclei	17	5	EditedAggregates	17	20
RelateObjects	13	Parent	Nuclei	17	5	EditedAggregates	17	21
RelateObjects	13	Parent	Nuclei	17	5	EditedAggregates	17	22
RelateObjects	13	Parent	Nuclei	17	5	EditedAggregates	17	23
RelateObjects	13	Parent	Nuclei	17	5	EditedAggregates	17	24
RelateObjects	13	Parent	Nuclei	17	5	EditedAggregates	17	25
RelateObjects	13	Parent	Nuclei	17	5	EditedAggregates	17	26
RelateObjects	13	Parent	Nuclei	17	5	EditedAggregates	17	27
RelateObjects	13	Parent	Nuclei	17	5	EditedAggregates	17	28
RelateObjects	13	Parent	Nuclei	17	5	EditedAggregates	17	29
RelateObjects	13	Parent	Nuclei	17	5	EditedAggregates	17	30
RelateObjects	13	Parent	Nuclei	17	5	EditedAggregates	17	31
RelateObjects	13	Parent	Nuclei	17	5	EditedAggregates	17	32
RelateObjects	13	Parent	Nuclei	17	5	EditedAggregates	17	33
RelateObjects	13	Parent	Nuclei	17	5	EditedAggregates	17	34
RelateObjects	13	Parent	Nuclei	17	5	EditedAggregates	17	35
RelateObjects	13	Parent	Nuclei	17	5	EditedAggregates	17	36
RelateObjects	13	Parent	Nuclei	17	5	EditedAggregates	17	37
RelateObjects	13	Parent	Nuclei	17	5	EditedAggregates	17	38
RelateObjects	13	Parent	Nuclei	17	5	EditedAggregates	17	39
RelateObjects	13	Parent	Nuclei	17	5	EditedAggregates	17	40
RelateObjects	13	Parent	Nuclei	17	5	EditedAggregates	17	41
RelateObjects	13	Parent	Nuclei	17	5	EditedAggregates	17	42
RelateObjects	13	Parent	Nuclei	17	5	EditedAggregates	17	43
RelateObjects	13	Parent	Nuclei	17	5	EditedAggregates	17	44
RelateObjects	13	Parent	Nuclei	17	5	EditedAggregates	17	45
RelateObjects	13	Parent	Nuclei	17	5	EditedAggregates	17	46
RelateObjects	13	Parent	Nuclei	17	5	EditedAggregates	17	47
RelateObjects	13	Parent	Nuclei	17	5	EditedAggregates	17	48
RelateObjects	13	Parent	Nuclei	17	5	EditedAggregates	17	49
RelateObjects	13	Parent	Nuclei	17	5	EditedAggregates	17	50
RelateObjects	13	Parent	Nuclei	17	5	EditedAggregates	17	51
RelateObjects	13	Parent	Nuclei	17	5	EditedAggregates	17	52
RelateObjects	13	Parent	Nuclei	17	5	EditedAggregates	17	53
RelateObjects	13	Parent	Nuclei	17	5	EditedAggregates	17	54
RelateObjects	13	Parent	Nuclei	17	5	EditedAggregates	17	55
RelateObjects	13	Parent	Nuclei	17	5	EditedAggregates	17	56
RelateObjects	13	Parent	Nuclei	17	5	EditedAggregates	17	57
RelateObjects	13	Parent	Nuclei	17	5	EditedAggregates	17	58
RelateObjects	13	Parent	Nuclei	17	5	EditedAggregates	17	59
RelateObjects	13	Parent	Nuclei	17	5	EditedAggregates	17	60
RelateObjects	13	Parent	Nuclei	17	5	EditedAggregates	17	61
RelateObjects	13	Parent	Nuclei	17	5	EditedAggregates	17	62
RelateObjects	13	Parent	Nuclei	17	5	EditedAggregates	17	63
RelateObjects	13	Parent	Nuclei	17	5	EditedAggregates	17	64
RelateObjects	13	Parent	Nuclei	17	5	EditedAggregates	17	65
RelateObjects	13	Parent	Nuclei	17	5	EditedAggregates	17	66
RelateObjects	13	Parent	Nuclei	17	5	EditedAggregates	17	67
RelateObjects	13	Parent	Nuclei	17	5	EditedAggregates	17	68
RelateObjects	13	Parent	Nuclei	17	5	EditedAggregates	17	69
RelateObjects	13	Parent	Nuclei	17	5	EditedAggregates	17	70
RelateObjects	13	Parent	Nuclei	17	5	EditedAggregates	17	71
RelateObjects	13	Parent	Nuclei	17	5	EditedAggregates	17	72
RelateObjects	13	Parent	Nuclei	17	5	EditedAggregates	17	73
RelateObjects	13	Parent	Nuclei	17	5	EditedAggregates	17	74
RelateObjects	13	Parent	Nuclei	17	5	EditedAggregates	17	75
RelateObjects	13	Parent	Nuclei	17	5	EditedAggregates	17	76
RelateObjects	13	Parent	Nuclei	17	5	EditedAggregates	17	77
RelateObjects	13	Parent	Nuclei	17	5	EditedAggregates	17	78
RelateObjects	13	Parent	Nuclei	17	5	EditedAggregates	17	79
RelateObjects	13	Parent	Nuclei	17	5	EditedAggregates	17	80
RelateObjects	13	Parent	Nuclei	17	5	EditedAggregates	17	81
RelateObjects	13	Parent	Nuclei	17	5	EditedAggregates	17	82
RelateObjects	13	Parent	Nuclei	17	5	EditedAggregates	17	83
RelateObjects	13	Parent	Nuclei	17	5	EditedAggregates	17	84
RelateObjects	13	Parent	Nuclei	17	5	EditedAggregates	17	85
RelateObjects	13	Parent	Nuclei	17	5	EditedAggregates	17	86
RelateObjects	13	Parent	Nuclei	17	5	EditedAggregates	17	87
RelateObjects	13	Parent	Nuclei	17	5	EditedAggregates	17	88
RelateObjects	13	Parent	Nuclei	17	5	EditedAggregates	17	89
RelateObjects	13	Parent	Nuclei	17	5	EditedAggregates	17	90
RelateObjects	13	Parent	Nuclei	17	5	EditedAggregates	17	91
RelateObjects	13	Parent	Nuclei	17	5	EditedAggregates	17	92
RelateObjects	13	Parent	Nuclei	17	5	EditedAggregates	17	93
RelateObjects	13	Parent	Nuclei	17	5	EditedAggregates	17	94
RelateObjects	13	Parent	Nuclei	17	5	EditedAggregates	17	95
RelateObjects	13	Parent	Nuclei	17	5	EditedAggregates	17	96
RelateObjects	13	Parent	Nuclei	17	5	EditedAggregates	17	97
RelateObjects	13	Parent	Nuclei	17	5	EditedAggregates	17	98
RelateObjects	13	Parent	Nuclei	17	5	EditedAggregates	17	99
RelateObjects	13	Parent	Nuclei	17	5	EditedAggregates	17	100
RelateObjects	13	Parent	Nuclei	17	5	EditedAggregates	17	101
RelateObjects	13	Parent	Nuclei	17	5	EditedAggregates	17	102
RelateObjects	13	Parent	Nuclei	17	5	EditedAggregates	17	103
RelateObjects	13	Parent	Nuclei	17	5	EditedAggregates	17	104
RelateObjects	13	Parent	Nuclei	17	5	EditedAggregates	17	105
RelateObjects	13	Parent	Nuclei	17	5	EditedAggregates	17	106
RelateObjects	13	Parent	Nuclei	17	5	EditedAggregates	17	107
RelateObjects	13	Parent	Nuclei	17	5	EditedAggregates	17	108
RelateObjects	13	Parent	Nuclei	17	5	EditedAggregates	17	109
RelateObjects	13	Parent	Nuclei	17	5	EditedAggregates	17	110
RelateObjects	13	Parent	Nuclei	17	5	EditedAggregates	17	111
RelateObjects	13	Parent	Nuclei	17	5	EditedAggregates	17	112
RelateObjects	13	Parent	Nuclei	17	5	EditedAggregates	17	113
RelateObjects	13	Parent	Nuclei	17	5	EditedAggregates	17	114
RelateObjects	13	Parent	Nuclei	17	5	EditedAggregates	17	115
RelateObjects	13	Parent	Nuclei	17	5	EditedAggregates	17	116
RelateObjects	13	Parent	Nuclei	17	5	EditedAggregates	17	117
RelateObjects	13	Parent	Nuclei	17	5	EditedAggregates	17	118
RelateObjects	13	Parent	Nuclei	17	5	EditedAggregates	17	119
RelateObjects	13	Parent	Nuclei	17	5	EditedAggregates	17	120
RelateObjects	13	Parent	Nuclei	17	5	EditedAggregates	17	121
RelateObjects	13	Parent	Nuclei	17	5	EditedAggregates	17	122
RelateObjects	13	Parent	Nuclei	17	5	EditedAggregates	17	123
RelateObjects	13	Parent	Nuclei	17	5	EditedAggregates	17	124
RelateObjects	13	Parent	Nuclei	17	5	EditedAggregates	17	125
RelateObjects	13	Parent	Nuclei	17	5	EditedAggregates	17	126
RelateObjects	13	Parent	Nuclei	17	5	EditedAggregates	17	127
RelateObjects	13	Parent	Nuclei	17	5	EditedAggregates	17	128
RelateObjects	13	Parent	Nuclei	17	5	EditedAggregates	17	129
RelateObjects	13	Parent	Nuclei	17	5	EditedAggregates	17	130
RelateObjects	13	Parent	Nuclei	17	5	EditedAggregates	17	131
RelateObjects	13	Parent	Nuclei	17	5	EditedAggregates	17	132
RelateObjects	13	Parent	Nuclei	17	5	EditedAggregates	17	133
RelateObjects	13	Parent	Nuclei	17	5	EditedAggregates	17	134
RelateObjects	13	Parent	Nuclei	17	5	EditedAggregates	17	135
RelateObjects	13	Parent	Nuclei	17	5	EditedAggregates	17	136
RelateObjects	13	Parent	Nuclei	17	5	EditedAggregates	17	137
RelateObjects	13	Parent	Nuclei	17	5	EditedAggregates	17	138
RelateObjects	13	Parent	Nuclei	17	5	EditedAggregates	17	139
RelateObjects	13	Parent	Nuclei	17	5	EditedAggregates	17	140
RelateObjects	13	Parent	Nuclei	17	5	EditedAggregates	17	141
RelateObjects	13	Parent	Nuclei	17	5	EditedAggregates	17	142
RelateObjects	13	Parent	Nuclei	17	5	EditedAggregates	17	143
RelateObjects	13	Parent	Nuclei	17	5	EditedAggregates	17	144
RelateObjects	13	Parent	Nuclei	17	5	EditedAggregates	17	145
RelateObjects	13	Parent	Nuclei	17	5	EditedAggregates	17	146
RelateObjects	13	Parent	Nuclei	17	6	EditedAggregates	17	147
RelateObjects	13	Parent	Nuclei	17	5	EditedAggregates	17	148
RelateObjects	13	Parent	Nuclei	17	6	EditedAggregates	17	149
RelateObjects	13	Parent	Nuclei	17	6	EditedAggregates	17	150
RelateObjects	13	Parent	Nuclei	17	5	EditedAggregates	17	151
RelateObjects	13	Parent	Nuclei	17	6	EditedAggregates	17	152
RelateObjects	13	Parent	Nuclei	17	6	EditedAggregates	17	153
RelateObjects	13	Parent	Nuclei	17	6	EditedAggregates	17	154
RelateObjects	13	Parent	Nuclei	17	5	EditedAggregates	17	155
RelateObjects	13	Parent	Nuclei	17	6	EditedAggregates	17	156
RelateObjects	13	Parent	Nuclei	17	6	EditedAggregates	17	157
RelateObjects	13	Parent	Nuclei	17	5	EditedAggregates	17	158
RelateObjects	13	Parent	Nuclei	17	5	EditedAggregates	17	159
RelateObjects	13	Parent	Nuclei	17	5	EditedAggregates	17	160
RelateObjects	13	Parent	Nuclei	17	5	EditedAggregates	17	161
RelateObjects	13	Parent	Nuclei	17	6	EditedAggregates	17	162
RelateObjects	13	Parent	Nuclei	17	6	EditedAggregates	17	163
RelateObjects	13	Parent	Nuclei	17	6	EditedAggregates	17	164
RelateObjects	13	Parent	Nuclei	17	5	EditedAggregates	17	165
RelateObjects	13	Parent	Nuclei	17	6	EditedAggregates	17	166
RelateObjects	13	Parent	Nuclei	17	5	EditedAggregates	17	167
RelateObjects	13	Parent	Nuclei	17	5	EditedAggregates	17	168
RelateObjects	13	Parent	Nuclei	17	6	EditedAggregates	17	169
RelateObjects	13	Parent	Nuclei	17	6	EditedAggregates	17	170
RelateObjects	13	Parent	Nuclei	17	6	EditedAggregates	17	171
RelateObjects	13	Parent	Nuclei	17	6	EditedAggregates	17	172
RelateObjects	13	Parent	Nuclei	17	6	EditedAggregates	17	173
RelateObjects	13	Parent	Nuclei	17	6	EditedAggregates	17	174
RelateObjects	13	Parent	Nuclei	17	5	EditedAggregates	17	175
RelateObjects	13	Parent	Nuclei	17	6	EditedAggregates	17	176
RelateObjects	13	Parent	Nuclei	17	6	EditedAggregates	17	177
RelateObjects	13	Parent	Nuclei	17	6	EditedAggregates	17	178
RelateObjects	13	Parent	Nuclei	17	5	EditedAggregates	17	179
RelateObjects	13	Parent	Nuclei	17	5	EditedAggregates	17	180
RelateObjects	13	Parent	Nuclei	17	6	EditedAggregates	17	181
RelateObjects	13	Parent	Nuclei	17	6	EditedAggregates	17	182
RelateObjects	13	Parent	Nuclei	17	5	EditedAggregates	17	183
RelateObjects	13	Parent	Nuclei	17	6	EditedAggregates	17	184
RelateObjects	13	Parent	Nuclei	17	6	EditedAggregates	17	185
RelateObjects	13	Parent	Nuclei	17	6	EditedAggregates	17	186
RelateObjects	13	Parent	Nuclei	17	6	EditedAggregates	17	187
RelateObjects	13	Parent	Nuclei	17	6	EditedAggregates	17	188
RelateObjects	13	Parent	Nuclei	17	6	EditedAggregates	17	189
RelateObjects	13	Parent	Nuclei	17	6	EditedAggregates	17	190
RelateObjects	13	Parent	Nuclei	17	6	EditedAggregates	17	191
RelateObjects	13	Parent	Nuclei	17	6	EditedAggregates	17	192
RelateObjects	13	Parent	Nuclei	17	6	EditedAggregates	17	193
RelateObjects	13	Parent	Nuclei	17	6	EditedAggregates	17	194
RelateObjects	13	Parent	Nuclei	17	6	EditedAggregates	17	195
RelateObjects	13	Parent	Nuclei	17	6	EditedAggregates	17	196
RelateObjects	13	Parent	Nuclei	17	6	EditedAggregates	17	197
RelateObjects	13	Parent	Nuclei	17	6	EditedAggregates	17	198
RelateObjects	13	Parent	Nuclei	17	6	EditedAggregates	17	199
RelateObjects	13	Parent	Nuclei	17	6	EditedAggregates	17	200
RelateObjects	13	Parent	Nuclei	17	6	EditedAggregates	17	201
RelateObjects	13	Parent	Nuclei	17	6	EditedAggregates	17	202
RelateObjects	13	Parent	Nuclei	17	6	EditedAggregates	17	203
RelateObjects	13	Parent	Nuclei	17	6	EditedAggregates	17	204
RelateObjects	13	Parent	Nuclei	17	6	EditedAggregates	17	205
RelateObjects	13	Parent	Nuclei	17	6	EditedAggregates	17	206
RelateObjects	13	Parent	Nuclei	17	6	EditedAggregates	17	207
RelateObjects	13	Parent	Nuclei	17	6	EditedAggregates	17	208
RelateObjects	13	Parent	Nuclei	17	6	EditedAggregates	17	209
RelateObjects	13	Parent	Nuclei	17	6	EditedAggregates	17	210
RelateObjects	13	Parent	Nuclei	17	6	EditedAggregates	17	211
RelateObjects	13	Parent	Nuclei	17	6	EditedAggregates	17	212
RelateObjects	13	Parent	Nuclei	17	6	EditedAggregates	17	213
RelateObjects	13	Parent	Nuclei	17	6	EditedAggregates	17	214
RelateObjects	13	Parent	Nuclei	17	6	EditedAggregates	17	215
RelateObjects	13	Parent	Nuclei	17	6	EditedAggregates	17	216
RelateObjects	13	Parent	Nuclei	17	6	EditedAggregates	17	217
RelateObjects	13	Parent	Nuclei	17	6	EditedAggregates	17	218
RelateObjects	13	Parent	Nuclei	17	6	EditedAggregates	17	219
RelateObjects	13	Parent	Nuclei	17	6	EditedAggregates	17	220
RelateObjects	13	Parent	Nuclei	17	6	EditedAggregates	17	221
RelateObjects	13	Parent	Nuclei	17	6	EditedAggregates	17	222
RelateObjects	13	Parent	Nuclei	17	6	EditedAggregates	17	223
RelateObjects	13	Parent	Nuclei	17	6	EditedAggregates	17	224
RelateObjects	13	Parent	Nuclei	17	6	EditedAggregates	17	225
RelateObjects	13	Parent	Nuclei	17	6	EditedAggregates	17	226
RelateObjects	13	Parent	Nuclei	17	6	EditedAggregates	17	227
RelateObjects	13	Parent	Nuclei	17	6	EditedAggregates	17	228
RelateObjects	13	Parent	Nuclei	17	6	EditedAggregates	17	229
RelateObjects	13	Parent	Nuclei	17	6	EditedAggregates	17	230
RelateObjects	13	Parent	Nuclei	17	6	EditedAggregates	17	231
RelateObjects	13	Parent	Nuclei	17	6	EditedAggregates	17	232
RelateObjects	13	Parent	Nuclei	17	6	EditedAggregates	17	233
RelateObjects	13	Parent	Nuclei	17	6	EditedAggregates	17	234
RelateObjects	13	Parent	Nuclei	17	6	EditedAggregates	17	235
RelateObjects	13	Parent	Nuclei	17	6	EditedAggregates	17	236
RelateObjects	13	Parent	Nuclei	17	6	EditedAggregates	17	237
RelateObjects	13	Parent	Nuclei	17	6	EditedAggregates	17	238
RelateObjects	13	Parent	Nuclei	17	6	EditedAggregates	17	239
RelateObjects	13	Parent	Nuclei	17	6	EditedAggregates	17	240
RelateObjects	13	Parent	Nuclei	17	6	EditedAggregates	17	241
RelateObjects	13	Parent	Nuclei	17	6	EditedAggregates	17	242
RelateObjects	13	Parent	Nuclei	17	6	EditedAggregates	17	243
RelateObjects	13	Parent	Nuclei	17	6	EditedAggregates	17	244
RelateObjects	13	Parent	Nuclei	17	6	EditedAggregates	17	245
RelateObjects	13	Parent	Nuclei	17	6	EditedAggregates	17	246
RelateObjects	13	Parent	Nuclei	17	6	EditedAggregates	17	247
RelateObjects	13	Parent	Nuclei	17	6	EditedAggregates	17	248
RelateObjects	13	Parent	Nuclei	17	6	EditedAggregates	17	249
RelateObjects	13	Parent	Nuclei	17	6	EditedAggregates	17	250
RelateObjects	13	Parent	Nuclei	17	6	EditedAggregates	17	251
RelateObjects	13	Parent	Nuclei	17	6	EditedAggregates	17	252
RelateObjects	13	Parent	Nuclei	17	6	EditedAggregates	17	253
RelateObjects	13	Parent	Nuclei	17	6	EditedAggregates	17	254
RelateObjects	13	Parent	Nuclei	17	6	EditedAggregates	17	255
RelateObjects	13	Parent	Nuclei	17	6	EditedAggregates	17	256
RelateObjects	13	Parent	Nuclei	17	6	EditedAggregates	17	257
RelateObjects	13	Parent	Nuclei	17	6	EditedAggregates	17	258
RelateObjects	13	Parent	Nuclei	17	6	EditedAggregates	17	259
RelateObjects	13	Parent	Nuclei	17	6	EditedAggregates	17	260
RelateObjects	13	Parent	Nuclei	17	6	EditedAggregates	17	261
RelateObjects	13	Parent	Nuclei	17	6	EditedAggregates	17	262
RelateObjects	13	Parent	Nuclei	17	6	EditedAggregates	17	263
RelateObjects	13	Parent	Nuclei	17	6	EditedAggregates	17	264
RelateObjects	13	Parent	Nuclei	17	6	EditedAggregates	17	265
RelateObjects	13	Parent	Nuclei	17	6	EditedAggregates	17	266
RelateObjects	13	Parent	Nuclei	17	6	EditedAggregates	17	267
RelateObjects	13	Parent	Nuclei	17	6	EditedAggregates	17	268
RelateObjects	13	Parent	Nuclei	17	6	EditedAggregates	17	269
RelateObjects	13	Parent	Nuclei	17	6	EditedAggregates	17	270
RelateObjects	13	Parent	Nuclei	17	6	EditedAggregates	17	271
RelateObjects	13	Parent	Nuclei	17	6	EditedAggregates	17	272
RelateObjects	13	Parent	Nuclei	17	6	EditedAggregates	17	273
RelateObjects	13	Parent	Nuclei	17	6	EditedAggregates	17	274
RelateObjects	13	Parent	Nuclei	17	6	EditedAggregates	17	275
RelateObjects	13	Parent	Nuclei	17	6	EditedAggregates	17	276
RelateObjects	13	Parent	Nuclei	17	6	EditedAggregates	17	277
RelateObjects	13	Parent	Nuclei	17	6	EditedAggregates	17	278
RelateObjects	13	Parent	Nuclei	17	6	EditedAggregates	17	279
RelateObjects	13	Parent	Nuclei	17	6	EditedAggregates	17	280
RelateObjects	13	Parent	Nuclei	17	6	EditedAggregates	17	281
RelateObjects	13	Parent	Nuclei	17	6	EditedAggregates	17	282
RelateObjects	13	Parent	Nuclei	17	6	EditedAggregates	17	283
RelateObjects	13	Parent	Nuclei	17	6	EditedAggregates	17	284
RelateObjects	13	Parent	Nuclei	17	6	EditedAggregates	17	285
RelateObjects	13	Parent	Nuclei	17	6	EditedAggregates	17	286
RelateObjects	13	Parent	Nuclei	17	6	EditedAggregates	17	287
RelateObjects	13	Parent	Nuclei	17	6	EditedAggregates	17	288
RelateObjects	13	Parent	Nuclei	17	6	EditedAggregates	17	289
RelateObjects	13	Parent	Nuclei	17	6	EditedAggregates	17	290
RelateObjects	13	Parent	Nuclei	17	6	EditedAggregates	17	291
RelateObjects	13	Parent	Nuclei	17	6	EditedAggregates	17	292
RelateObjects	13	Parent	Nuclei	17	6	EditedAggregates	17	293
RelateObjects	13	Parent	Nuclei	17	6	EditedAggregates	17	294
RelateObjects	13	Parent	Nuclei	17	6	EditedAggregates	17	295
RelateObjects	13	Parent	Nuclei	17	6	EditedAggregates	17	296
RelateObjects	13	Parent	Nuclei	17	6	EditedAggregates	17	297
RelateObjects	13	Parent	Nuclei	17	6	EditedAggregates	17	298
RelateObjects	13	Parent	Nuclei	17	6	EditedAggregates	17	299
RelateObjects	13	Parent	Nuclei	17	6	EditedAggregates	17	300
RelateObjects	13	Parent	Nuclei	17	6	EditedAggregates	17	301
RelateObjects	13	Parent	Nuclei	17	6	EditedAggregates	17	302
RelateObjects	13	Parent	Nuclei	17	6	EditedAggregates	17	303
RelateObjects	13	Parent	Nuclei	17	6	EditedAggregates	17	304
RelateObjects	13	Parent	Nuclei	17	6	EditedAggregates	17	305
RelateObjects	13	Parent	Nuclei	17	6	EditedAggregates	17	306
RelateObjects	13	Parent	Nuclei	17	6	EditedAggregates	17	307
RelateObjects	13	Parent	Nuclei	17	6	EditedAggregates	17	308
RelateObjects	13	Parent	Nuclei	17	6	EditedAggregates	17	309
RelateObjects	13	Parent	Nuclei	17	6	EditedAggregates	17	310
RelateObjects	13	Parent	Nuclei	17	6	EditedAggregates	17	311
RelateObjects	13	Parent	Nuclei	17	6	EditedAggregates	17	312
RelateObjects	13	Parent	Nuclei	17	6	EditedAggregates	17	313
RelateObjects	13	Parent	Nuclei	17	6	EditedAggregates	17	314
RelateObjects	13	Parent	Nuclei	17	6	EditedAggregates	17	315
RelateObjects	13	Parent	Nuclei	17	6	EditedAggregates	17	316
RelateObjects	13	Parent	Nuclei	17	6	EditedAggregates	17	317
RelateObjects	13	Parent	Nuclei	17	6	EditedAggregates	17	318
RelateObjects	13	Parent	Nuclei	17	6	EditedAggregates	17	319
RelateObjects	13	Parent	Nuclei	17	6	EditedAggregates	17	320
RelateObjects	13	Parent	Nuclei	17	6	EditedAggregates	17	321
RelateObjects	13	Parent	Nuclei	17	6	EditedAggregates	17	322
RelateObjects	13	Parent	Nuclei	17	6	EditedAggregates	17	323
RelateObjects	13	Parent	Nuclei	17	6	EditedAggregates	17	324
RelateObjects	13	Parent	Nuclei	17	6	EditedAggregates	17	325
RelateObjects	13	Parent	Nuclei	17	6	EditedAggregates	17	326
RelateObjects	13	Parent	Nuclei	17	6	EditedAggregates	17	327
RelateObjects	13	Parent	Nuclei	17	6	EditedAggregates	17	328
RelateObjects	13	Parent	Nuclei	17	6	EditedAggregates	17	329
RelateObjects	13	Parent	Nuclei	17	6	EditedAggregates	17	330
RelateObjects	13	Parent	Nuclei	17	6	EditedAggregates	17	331
RelateObjects	13	Parent	Nuclei	17	6	EditedAggregates	17	332
RelateObjects	13	Parent	Nuclei	17	6	EditedAggregates	17	333
RelateObjects	13	Parent	Nuclei	17	6	EditedAggregates	17	334
RelateObjects	13	Parent	Nuclei	17	6	EditedAggregates	17	335
RelateObjects	13	Parent	Nuclei	17	6	EditedAggregates	17	336
RelateObjects	13	Parent	Nuclei	17	6	EditedAggregates	17	337
RelateObjects	13	Parent	Nuclei	17	6	EditedAggregates	17	338
RelateObjects	13	Parent	Nuclei	17	6	EditedAggregates	17	339
RelateObjects	13	Parent	Nuclei	17	6	EditedAggregates	17	340
RelateObjects	13	Parent	Nuclei	17	6	EditedAggregates	17	341
RelateObjects	13	Parent	Nuclei	17	6	EditedAggregates	17	342
RelateObjects	13	Parent	Nuclei	17	6	EditedAggregates	17	343
RelateObjects	13	Parent	Nuclei	17	6	EditedAggregates	17	344
RelateObjects	13	Parent	Nuclei	17	6	EditedAggregates	17	345
RelateObjects	13	Parent	Nuclei	17	6	EditedAggregates	17	346
RelateObjects	13	Parent	Nuclei	17	6	EditedAggregates	17	347
RelateObjects	13	Parent	Nuclei	17	6	EditedAggregates	17	348
RelateObjects	13	Parent	Nuclei	17	6	EditedAggregates	17	349
RelateObjects	13	Parent	Nuclei	17	6	EditedAggregates	17	350
RelateObjects	13	Parent	Nuclei	17	6	EditedAggregates	17	351
RelateObjects	13	Parent	Nuclei	17	6	EditedAggregates	17	352
RelateObjects	13	Parent	Nuclei	17	6	EditedAggregates	17	353
RelateObjects	13	Parent	Nuclei	17	6	EditedAggregates	17	354
RelateObjects	13	Parent	Nuclei	17	6	EditedAggregates	17	355
RelateObjects	13	Parent	Nuclei	17	6	EditedAggregates	17	356
RelateObjects	13	Parent	Nuclei	17	6	EditedAggregates	17	357
RelateObjects	13	Parent	Nuclei	17	6	EditedAggregates	17	358
RelateObjects	13	Parent	Nuclei	17	6	EditedAggregates	17	359
RelateObjects	13	Parent	Nuclei	17	6	EditedAggregates	17	360
RelateObjects	13	Parent	Nuclei	17	6	EditedAggregates	17	361
RelateObjects	13	Parent	Nuclei	17	6	EditedAggregates	17	362
RelateObjects	13	Parent	Nuclei	17	6	EditedAggregates	17	363
RelateObjects	13	Parent	Nuclei	17	6	EditedAggregates	17	364
RelateObjects	13	Parent	Nuclei	17	6	EditedAggregates	17	365
RelateObjects	13	Parent	Nuclei	17	6	EditedAggregates	17	366
RelateObjects	13	Parent	Nuclei	17	6	EditedAggregates	17	367
RelateObjects	13	Parent	Nuclei	17	6	EditedAggregates	17	368
RelateObjects	13	Parent	Nuclei	17	6	EditedAggregates	17	369
RelateObjects	13	Parent	Nuclei	17	6	EditedAggregates	17	370
RelateObjects	13	Parent	Nuclei	17	6	EditedAggregates	17	371
RelateObjects	13	Parent	Nuclei	17	6	EditedAggregates	17	372
RelateObjects	13	Parent	Nuclei	17	6	EditedAggregates	17	373
RelateObjects	13	Parent	Nuclei	17	6	EditedAggregates	17	374
RelateObjects	13	Parent	Nuclei	17	6	EditedAggregates	17	375
RelateObjects	13	Parent	Nuclei	17	6	EditedAggregates	17	376
RelateObjects	13	Parent	Nuclei	17	6	EditedAggregates	17	377
RelateObjects	13	Parent	Nuclei	17	6	EditedAggregates	17	378
RelateObjects	13	Parent	Nuclei	17	6	EditedAggregates	17	379
RelateObjects	13	Parent	Nuclei	17	6	EditedAggregates	17	380
RelateObjects	13	Parent	Nuclei	17	6	EditedAggregates	17	381
RelateObjects	13	Parent	Nuclei	17	7	EditedAggregates	17	382
RelateObjects	13	Parent	Nuclei	17	7	EditedAggregates	17	383
RelateObjects	13	Parent	Nuclei	17	7	EditedAggregates	17	384
RelateObjects	13	Parent	Nuclei	17	7	EditedAggregates	17	385
RelateObjects	13	Parent	Nuclei	17	7	EditedAggregates	17	386
RelateObjects	13	Parent	Nuclei	17	7	EditedAggregates	17	387
RelateObjects	13	Parent	Nuclei	17	7	EditedAggregates	17	388
RelateObjects	13	Parent	Nuclei	17	7	EditedAggregates	17	389
RelateObjects	13	Parent	Nuclei	17	7	EditedAggregates	17	390
RelateObjects	13	Parent	Nuclei	17	7	EditedAggregates	17	391
RelateObjects	13	Parent	Nuclei	17	7	EditedAggregates	17	392
RelateObjects	13	Parent	Nuclei	17	7	EditedAggregates	17	393
RelateObjects	13	Parent	Nuclei	17	7	EditedAggregates	17	394
RelateObjects	13	Parent	Nuclei	17	7	EditedAggregates	17	395
RelateObjects	13	Parent	Nuclei	17	7	EditedAggregates	17	396
RelateObjects	13	Parent	Nuclei	17	7	EditedAggregates	17	397
RelateObjects	13	Parent	Nuclei	17	7	EditedAggregates	17	398
RelateObjects	13	Parent	Nuclei	17	7	EditedAggregates	17	399
RelateObjects	13	Parent	Nuclei	17	7	EditedAggregates	17	400
RelateObjects	13	Parent	Nuclei	17	7	EditedAggregates	17	401
RelateObjects	13	Parent	Nuclei	17	7	EditedAggregates	17	402
RelateObjects	13	Parent	Nuclei	17	7	EditedAggregates	17	403
RelateObjects	13	Parent	Nuclei	17	7	EditedAggregates	17	404
RelateObjects	13	Parent	Nuclei	17	7	EditedAggregates	17	405
RelateObjects	13	Parent	Nuclei	17	7	EditedAggregates	17	406
RelateObjects	13	Parent	Nuclei	17	7	EditedAggregates	17	407
RelateObjects	13	Parent	Nuclei	17	7	EditedAggregates	17	408
RelateObjects	13	Parent	Nuclei	17	7	EditedAggregates	17	409
RelateObjects	13	Parent	Nuclei	17	7	EditedAggregates	17	410
RelateObjects	13	Parent	Nuclei	17	7	EditedAggregates	17	411
RelateObjects	13	Parent	Nuclei	17	7	EditedAggregates	17	412
RelateObjects	13	Parent	Nuclei	17	7	EditedAggregates	17	413
RelateObjects	13	Parent	Nuclei	17	7	EditedAggregates	17	414
RelateObjects	13	Parent	Nuclei	17	7	EditedAggregates	17	415
RelateObjects	13	Parent	Nuclei	17	7	EditedAggregates	17	416
RelateObjects	13	Parent	Nuclei	17	7	EditedAggregates	17	417
RelateObjects	13	Parent	Nuclei	17	7	EditedAggregates	17	418
RelateObjects	13	Parent	Nuclei	17	7	EditedAggregates	17	419
RelateObjects	13	Parent	Nuclei	17	7	EditedAggregates	17	420
RelateObjects	13	Parent	Nuclei	17	7	EditedAggregates	17	421
RelateObjects	13	Parent	Nuclei	17	7	EditedAggregates	17	422
RelateObjects	13	Parent	Nuclei	17	7	EditedAggregates	17	423
RelateObjects	13	Parent	Nuclei	17	7	EditedAggregates	17	424
RelateObjects	13	Parent	Nuclei	17	7	EditedAggregates	17	425
RelateObjects	13	Parent	Nuclei	17	7	EditedAggregates	17	426
RelateObjects	13	Parent	Nuclei	17	7	EditedAggregates	17	427
RelateObjects	13	Parent	Nuclei	17	7	EditedAggregates	17	428
RelateObjects	13	Parent	Nuclei	17	7	EditedAggregates	17	429
RelateObjects	13	Parent	Nuclei	17	7	EditedAggregates	17	430
RelateObjects	13	Parent	Nuclei	17	7	EditedAggregates	17	431
RelateObjects	13	Parent	Nuclei	17	7	EditedAggregates	17	432
RelateObjects	13	Parent	Nuclei	17	7	EditedAggregates	17	433
RelateObjects	13	Parent	Nuclei	17	7	EditedAggregates	17	434
RelateObjects	13	Parent	Nuclei	17	7	EditedAggregates	17	435
RelateObjects	13	Parent	Nuclei	17	7	EditedAggregates	17	436
RelateObjects	13	Parent	Nuclei	17	7	EditedAggregates	17	437
RelateObjects	13	Parent	Nuclei	17	7	EditedAggregates	17	438
RelateObjects	13	Parent	Nuclei	17	7	EditedAggregates	17	439
RelateObjects	13	Parent	Nuclei	17	7	EditedAggregates	17	440
RelateObjects	13	Parent	Nuclei	17	7	EditedAggregates	17	441
RelateObjects	13	Parent	Nuclei	17	9	EditedAggregates	17	442
RelateObjects	13	Parent	Nuclei	17	9	EditedAggregates	17	443
RelateObjects	13	Parent	Nuclei	17	9	EditedAggregates	17	444
RelateObjects	13	Parent	Nuclei	17	9	EditedAggregates	17	445
RelateObjects	13	Parent	Nuclei	17	7	EditedAggregates	17	446
RelateObjects	13	Parent	Nuclei	17	7	EditedAggregates	17	447
RelateObjects	13	Parent	Nuclei	17	7	EditedAggregates	17	448
RelateObjects	13	Parent	Nuclei	17	7	EditedAggregates	17	449
RelateObjects	13	Parent	Nuclei	17	9	EditedAggregates	17	450
RelateObjects	13	Parent	Nuclei	17	7	EditedAggregates	17	451
RelateObjects	13	Parent	Nuclei	17	7	EditedAggregates	17	452
RelateObjects	13	Parent	Nuclei	17	7	EditedAggregates	17	453
RelateObjects	13	Parent	Nuclei	17	7	EditedAggregates	17	454
RelateObjects	13	Parent	Nuclei	17	7	EditedAggregates	17	455
RelateObjects	13	Parent	Nuclei	17	7	EditedAggregates	17	456
RelateObjects	13	Parent	Nuclei	17	7	EditedAggregates	17	457
RelateObjects	13	Parent	Nuclei	17	9	EditedAggregates	17	458
RelateObjects	13	Parent	Nuclei	17	7	EditedAggregates	17	459
RelateObjects	13	Parent	Nuclei	17	7	EditedAggregates	17	460
RelateObjects	13	Parent	Nuclei	17	9	EditedAggregates	17	461
RelateObjects	13	Parent	Nuclei	17	7	EditedAggregates	17	462
RelateObjects	13	Parent	Nuclei	17	7	EditedAggregates	17	463
RelateObjects	13	Parent	Nuclei	17	7	EditedAggregates	17	464
RelateObjects	13	Parent	Nuclei	17	7	EditedAggregates	17	465
RelateObjects	13	Parent	Nuclei	17	7	EditedAggregates	17	466
RelateObjects	13	Parent	Nuclei	17	7	EditedAggregates	17	467
RelateObjects	13	Parent	Nuclei	17	7	EditedAggregates	17	468
RelateObjects	13	Parent	Nuclei	17	7	EditedAggregates	17	469
RelateObjects	13	Parent	Nuclei	17	7	EditedAggregates	17	470
RelateObjects	13	Parent	Nuclei	17	7	EditedAggregates	17	471
RelateObjects	13	Parent	Nuclei	17	7	EditedAggregates	17	472
RelateObjects	13	Parent	Nuclei	17	7	EditedAggregates	17	473
RelateObjects	13	Parent	Nuclei	17	9	EditedAggregates	17	474
RelateObjects	13	Parent	Nuclei	17	7	EditedAggregates	17	475
RelateObjects	13	Parent	Nuclei	17	9	EditedAggregates	17	476
RelateObjects	13	Parent	Nuclei	17	7	EditedAggregates	17	477
RelateObjects	13	Parent	Nuclei	17	7	EditedAggregates	17	478
RelateObjects	13	Parent	Nuclei	17	7	EditedAggregates	17	479
RelateObjects	13	Parent	Nuclei	17	7	EditedAggregates	17	480
RelateObjects	13	Parent	Nuclei	17	9	EditedAggregates	17	481
RelateObjects	13	Parent	Nuclei	17	9	EditedAggregates	17	482
RelateObjects	13	Parent	Nuclei	17	9	EditedAggregates	17	483
RelateObjects	13	Parent	Nuclei	17	9	EditedAggregates	17	484
RelateObjects	13	Parent	Nuclei	17	9	EditedAggregates	17	485
RelateObjects	13	Parent	Nuclei	17	7	EditedAggregates	17	486
RelateObjects	13	Parent	Nuclei	17	7	EditedAggregates	17	487
RelateObjects	13	Parent	Nuclei	17	7	EditedAggregates	17	488
RelateObjects	13	Parent	Nuclei	17	7	EditedAggregates	17	489
RelateObjects	13	Parent	Nuclei	17	9	EditedAggregates	17	490
RelateObjects	13	Parent	Nuclei	17	9	EditedAggregates	17	491
RelateObjects	13	Parent	Nuclei	17	7	EditedAggregates	17	492
RelateObjects	13	Parent	Nuclei	17	7	EditedAggregates	17	493
RelateObjects	13	Parent	Nuclei	17	7	EditedAggregates	17	494
RelateObjects	13	Parent	Nuclei	17	7	EditedAggregates	17	495
RelateObjects	13	Parent	Nuclei	17	7	EditedAggregates	17	496
RelateObjects	13	Parent	Nuclei	17	7	EditedAggregates	17	497
RelateObjects	13	Parent	Nuclei	17	7	EditedAggregates	17	498
RelateObjects	13	Parent	Nuclei	17	9	EditedAggregates	17	499
RelateObjects	13	Parent	Nuclei	17	7	EditedAggregates	17	500
RelateObjects	13	Parent	Nuclei	17	9	EditedAggregates	17	501
RelateObjects	13	Parent	Nuclei	17	7	EditedAggregates	17	502
RelateObjects	13	Parent	Nuclei	17	9	EditedAggregates	17	503
RelateObjects	13	Parent	Nuclei	17	7	EditedAggregates	17	504
RelateObjects	13	Parent	Nuclei	17	7	EditedAggregates	17	505
RelateObjects	13	Parent	Nuclei	17	9	EditedAggregates	17	506
RelateObjects	13	Parent	Nuclei	17	9	EditedAggregates	17	507
RelateObjects	13	Parent	Nuclei	17	9	EditedAggregates	17	508
RelateObjects	13	Parent	Nuclei	17	9	EditedAggregates	17	509
RelateObjects	13	Parent	Nuclei	17	7	EditedAggregates	17	510
RelateObjects	13	Parent	Nuclei	17	9	EditedAggregates	17	511
RelateObjects	13	Parent	Nuclei	17	7	EditedAggregates	17	512
RelateObjects	13	Parent	Nuclei	17	9	EditedAggregates	17	513
RelateObjects	13	Parent	Nuclei	17	7	EditedAggregates	17	514
RelateObjects	13	Parent	Nuclei	17	7	EditedAggregates	17	515
RelateObjects	13	Parent	Nuclei	17	9	EditedAggregates	17	516
RelateObjects	13	Parent	Nuclei	17	9	EditedAggregates	17	517
RelateObjects	13	Parent	Nuclei	17	9	EditedAggregates	17	518
RelateObjects	13	Parent	Nuclei	17	9	EditedAggregates	17	519
RelateObjects	13	Parent	Nuclei	17	9	EditedAggregates	17	520
RelateObjects	13	Parent	Nuclei	17	9	EditedAggregates	17	521
RelateObjects	13	Parent	Nuclei	17	9	EditedAggregates	17	522
RelateObjects	13	Parent	Nuclei	17	9	EditedAggregates	17	523
RelateObjects	13	Parent	Nuclei	17	11	EditedAggregates	17	524
RelateObjects	13	Parent	Nuclei	17	11	EditedAggregates	17	525
RelateObjects	13	Parent	Nuclei	17	9	EditedAggregates	17	526
RelateObjects	13	Parent	Nuclei	17	9	EditedAggregates	17	527
RelateObjects	13	Parent	Nuclei	17	11	EditedAggregates	17	528
RelateObjects	13	Parent	Nuclei	17	11	EditedAggregates	17	529
RelateObjects	13	Parent	Nuclei	17	9	EditedAggregates	17	530
RelateObjects	13	Parent	Nuclei	17	11	EditedAggregates	17	531
RelateObjects	13	Parent	Nuclei	17	11	EditedAggregates	17	532
RelateObjects	13	Parent	Nuclei	17	9	EditedAggregates	17	533
RelateObjects	13	Parent	Nuclei	17	11	EditedAggregates	17	534
RelateObjects	13	Parent	Nuclei	17	11	EditedAggregates	17	535
RelateObjects	13	Parent	Nuclei	17	11	EditedAggregates	17	536
RelateObjects	13	Parent	Nuclei	17	9	EditedAggregates	17	537
RelateObjects	13	Parent	Nuclei	17	11	EditedAggregates	17	538
RelateObjects	13	Parent	Nuclei	17	11	EditedAggregates	17	539
RelateObjects	13	Parent	Nuclei	17	11	EditedAggregates	17	540
RelateObjects	13	Parent	Nuclei	17	9	EditedAggregates	17	541
RelateObjects	13	Parent	Nuclei	17	9	EditedAggregates	17	542
RelateObjects	13	Parent	Nuclei	17	11	EditedAggregates	17	543
RelateObjects	13	Parent	Nuclei	17	9	EditedAggregates	17	544
RelateObjects	13	Parent	Nuclei	17	11	EditedAggregates	17	545
RelateObjects	13	Parent	Nuclei	17	11	EditedAggregates	17	546
RelateObjects	13	Parent	Nuclei	17	11	EditedAggregates	17	547
RelateObjects	13	Parent	Nuclei	17	9	EditedAggregates	17	548
RelateObjects	13	Parent	Nuclei	17	9	EditedAggregates	17	549
RelateObjects	13	Parent	Nuclei	17	9	EditedAggregates	17	550
RelateObjects	13	Parent	Nuclei	17	11	EditedAggregates	17	551
RelateObjects	13	Parent	Nuclei	17	9	EditedAggregates	17	552
RelateObjects	13	Parent	Nuclei	17	9	EditedAggregates	17	553
RelateObjects	13	Parent	Nuclei	17	11	EditedAggregates	17	554
RelateObjects	13	Parent	Nuclei	17	11	EditedAggregates	17	555
RelateObjects	13	Parent	Nuclei	17	11	EditedAggregates	17	556
RelateObjects	13	Parent	Nuclei	17	11	EditedAggregates	17	557
RelateObjects	13	Parent	Nuclei	17	11	EditedAggregates	17	558
RelateObjects	13	Parent	Nuclei	17	11	EditedAggregates	17	559
RelateObjects	13	Parent	Nuclei	17	9	EditedAggregates	17	560
RelateObjects	13	Parent	Nuclei	17	9	EditedAggregates	17	561
RelateObjects	13	Parent	Nuclei	17	11	EditedAggregates	17	562
RelateObjects	13	Parent	Nuclei	17	11	EditedAggregates	17	563
RelateObjects	13	Parent	Nuclei	17	9	EditedAggregates	17	564
RelateObjects	13	Parent	Nuclei	17	11	EditedAggregates	17	565
RelateObjects	13	Parent	Nuclei	17	11	EditedAggregates	17	566
RelateObjects	13	Parent	Nuclei	17	11	EditedAggregates	17	567
RelateObjects	13	Parent	Nuclei	17	9	EditedAggregates	17	568
RelateObjects	13	Parent	Nuclei	17	11	EditedAggregates	17	569
RelateObjects	13	Parent	Nuclei	17	9	EditedAggregates	17	570
RelateObjects	13	Parent	Nuclei	17	11	EditedAggregates	17	571
RelateObjects	13	Parent	Nuclei	17	9	EditedAggregates	17	572
RelateObjects	13	Parent	Nuclei	17	11	EditedAggregates	17	573
RelateObjects	13	Parent	Nuclei	17	9	EditedAggregates	17	574
RelateObjects	13	Parent	Nuclei	17	11	EditedAggregates	17	575
RelateObjects	13	Parent	Nuclei	17	11	EditedAggregates	17	576
RelateObjects	13	Parent	Nuclei	17	11	EditedAggregates	17	577
RelateObjects	13	Parent	Nuclei	17	9	EditedAggregates	17	578
RelateObjects	13	Parent	Nuclei	17	9	EditedAggregates	17	579
RelateObjects	13	Parent	Nuclei	17	11	EditedAggregates	17	580
RelateObjects	13	Parent	Nuclei	17	11	EditedAggregates	17	581
RelateObjects	13	Parent	Nuclei	17	11	EditedAggregates	17	582
RelateObjects	13	Parent	Nuclei	17	11	EditedAggregates	17	583
RelateObjects	13	Parent	Nuclei	17	9	EditedAggregates	17	584
RelateObjects	13	Parent	Nuclei	17	9	EditedAggregates	17	585
RelateObjects	13	Parent	Nuclei	17	11	EditedAggregates	17	586
RelateObjects	13	Parent	Nuclei	17	11	EditedAggregates	17	587
RelateObjects	13	Parent	Nuclei	17	9	EditedAggregates	17	588
RelateObjects	13	Parent	Nuclei	17	11	EditedAggregates	17	589
RelateObjects	13	Parent	Nuclei	17	11	EditedAggregates	17	590
RelateObjects	13	Parent	Nuclei	17	9	EditedAggregates	17	591
RelateObjects	13	Parent	Nuclei	17	11	EditedAggregates	17	592
RelateObjects	13	Parent	Nuclei	17	11	EditedAggregates	17	593
RelateObjects	13	Parent	Nuclei	17	11	EditedAggregates	17	594
RelateObjects	13	Parent	Nuclei	17	11	EditedAggregates	17	595
RelateObjects	13	Parent	Nuclei	17	11	EditedAggregates	17	596
RelateObjects	13	Parent	Nuclei	17	9	EditedAggregates	17	597
RelateObjects	13	Parent	Nuclei	17	11	EditedAggregates	17	598
RelateObjects	13	Parent	Nuclei	17	11	EditedAggregates	17	599
RelateObjects	13	Parent	Nuclei	17	11	EditedAggregates	17	600
RelateObjects	13	Parent	Nuclei	17	11	EditedAggregates	17	601
RelateObjects	13	Parent	Nuclei	17	9	EditedAggregates	17	602
RelateObjects	13	Parent	Nuclei	17	11	EditedAggregates	17	603
RelateObjects	13	Parent	Nuclei	17	11	EditedAggregates	17	604
RelateObjects	13	Parent	Nuclei	17	11	EditedAggregates	17	605
RelateObjects	13	Parent	Nuclei	17	9	EditedAggregates	17	606
RelateObjects	13	Parent	Nuclei	17	11	EditedAggregates	17	607
RelateObjects	13	Parent	Nuclei	17	11	EditedAggregates	17	608
RelateObjects	13	Parent	Nuclei	17	11	EditedAggregates	17	609
RelateObjects	13	Parent	Nuclei	17	11	EditedAggregates	17	610
RelateObjects	13	Parent	Nuclei	17	11	EditedAggregates	17	611
RelateObjects	13	Parent	Nuclei	17	11	EditedAggregates	17	612
RelateObjects	13	Parent	Nuclei	17	9	EditedAggregates	17	613
RelateObjects	13	Parent	Nuclei	17	9	EditedAggregates	17	614
RelateObjects	13	Parent	Nuclei	17	11	EditedAggregates	17	615
RelateObjects	13	Parent	Nuclei	17	11	EditedAggregates	17	616
RelateObjects	13	Parent	Nuclei	17	11	EditedAggregates	17	617
RelateObjects	13	Parent	Nuclei	17	11	EditedAggregates	17	618
RelateObjects	13	Parent	Nuclei	17	11	EditedAggregates	17	619
RelateObjects	13	Parent	Nuclei	17	11	EditedAggregates	17	620
RelateObjects	13	Parent	Nuclei	17	11	EditedAggregates	17	621
RelateObjects	13	Parent	Nuclei	17	11	EditedAggregates	17	622
RelateObjects	13	Parent	Nuclei	17	11	EditedAggregates	17	623
RelateObjects	13	Parent	Nuclei	17	11	EditedAggregates	17	624
RelateObjects	13	Parent	Nuclei	17	11	EditedAggregates	17	625
RelateObjects	13	Parent	Nuclei	17	11	EditedAggregates	17	626
RelateObjects	13	Parent	Nuclei	17	11	EditedAggregates	17	627
RelateObjects	13	Parent	Nuclei	17	11	EditedAggregates	17	628
RelateObjects	13	Parent	Nuclei	17	11	EditedAggregates	17	629
RelateObjects	13	Parent	Nuclei	17	11	EditedAggregates	17	630
RelateObjects	13	Parent	Nuclei	17	12	EditedAggregates	17	631
RelateObjects	13	Parent	Nuclei	17	11	EditedAggregates	17	632
RelateObjects	13	Parent	Nuclei	17	11	EditedAggregates	17	633
RelateObjects	13	Parent	Nuclei	17	11	EditedAggregates	17	634
RelateObjects	13	Parent	Nuclei	17	11	EditedAggregates	17	635
RelateObjects	13	Parent	Nuclei	17	11	EditedAggregates	17	636
RelateObjects	13	Parent	Nuclei	17	12	EditedAggregates	17	637
RelateObjects	13	Parent	Nuclei	17	11	EditedAggregates	17	638
RelateObjects	13	Parent	Nuclei	17	11	EditedAggregates	17	639
RelateObjects	13	Parent	Nuclei	17	11	EditedAggregates	17	640
RelateObjects	13	Parent	Nuclei	17	11	EditedAggregates	17	641
RelateObjects	13	Parent	Nuclei	17	12	EditedAggregates	17	642
RelateObjects	13	Parent	Nuclei	17	11	EditedAggregates	17	643
RelateObjects	13	Parent	Nuclei	17	12	EditedAggregates	17	644
RelateObjects	13	Parent	Nuclei	17	11	EditedAggregates	17	645
RelateObjects	13	Parent	Nuclei	17	11	EditedAggregates	17	646
RelateObjects	13	Parent	Nuclei	17	11	EditedAggregates	17	647
RelateObjects	13	Parent	Nuclei	17	11	EditedAggregates	17	648
RelateObjects	13	Parent	Nuclei	17	11	EditedAggregates	17	649
RelateObjects	13	Parent	Nuclei	17	11	EditedAggregates	17	650
RelateObjects	13	Parent	Nuclei	17	12	EditedAggregates	17	651
RelateObjects	13	Parent	Nuclei	17	11	EditedAggregates	17	652
RelateObjects	13	Parent	Nuclei	17	12	EditedAggregates	17	653
RelateObjects	13	Parent	Nuclei	17	12	EditedAggregates	17	654
RelateObjects	13	Parent	Nuclei	17	11	EditedAggregates	17	655
RelateObjects	13	Parent	Nuclei	17	12	EditedAggregates	17	656
RelateObjects	13	Parent	Nuclei	17	12	EditedAggregates	17	657
RelateObjects	13	Parent	Nuclei	17	11	EditedAggregates	17	658
RelateObjects	13	Parent	Nuclei	17	12	EditedAggregates	17	659
RelateObjects	13	Parent	Nuclei	17	11	EditedAggregates	17	660
RelateObjects	13	Parent	Nuclei	17	11	EditedAggregates	17	661
RelateObjects	13	Parent	Nuclei	17	12	EditedAggregates	17	662
RelateObjects	13	Parent	Nuclei	17	11	EditedAggregates	17	663
RelateObjects	13	Parent	Nuclei	17	11	EditedAggregates	17	664
RelateObjects	13	Parent	Nuclei	17	11	EditedAggregates	17	665
RelateObjects	13	Parent	Nuclei	17	11	EditedAggregates	17	666
RelateObjects	13	Parent	Nuclei	17	11	EditedAggregates	17	667
RelateObjects	13	Parent	Nuclei	17	12	EditedAggregates	17	668
RelateObjects	13	Parent	Nuclei	17	12	EditedAggregates	17	669
RelateObjects	13	Parent	Nuclei	17	11	EditedAggregates	17	670
RelateObjects	13	Parent	Nuclei	17	11	EditedAggregates	17	671
RelateObjects	13	Parent	Nuclei	17	11	EditedAggregates	17	672
RelateObjects	13	Parent	Nuclei	17	12	EditedAggregates	17	673
RelateObjects	13	Parent	Nuclei	17	12	EditedAggregates	17	674
RelateObjects	13	Parent	Nuclei	17	12	EditedAggregates	17	675
RelateObjects	13	Parent	Nuclei	17	11	EditedAggregates	17	676
RelateObjects	13	Parent	Nuclei	17	11	EditedAggregates	17	677
RelateObjects	13	Parent	Nuclei	17	12	EditedAggregates	17	678
RelateObjects	13	Parent	Nuclei	17	12	EditedAggregates	17	679
RelateObjects	13	Parent	Nuclei	17	11	EditedAggregates	17	680
RelateObjects	13	Parent	Nuclei	17	11	EditedAggregates	17	681
RelateObjects	13	Parent	Nuclei	17	11	EditedAggregates	17	682
RelateObjects	13	Parent	Nuclei	17	12	EditedAggregates	17	683
RelateObjects	13	Parent	Nuclei	17	11	EditedAggregates	17	684
RelateObjects	13	Parent	Nuclei	17	11	EditedAggregates	17	685
RelateObjects	13	Parent	Nuclei	17	12	EditedAggregates	17	686
RelateObjects	13	Parent	Nuclei	17	12	EditedAggregates	17	687
RelateObjects	13	Parent	Nuclei	17	11	EditedAggregates	17	688
RelateObjects	13	Parent	Nuclei	17	12	EditedAggregates	17	689
RelateObjects	13	Parent	Nuclei	17	12	EditedAggregates	17	690
RelateObjects	13	Parent	Nuclei	17	13	EditedAggregates	17	691
RelateObjects	13	Parent	Nuclei	17	13	EditedAggregates	17	692
RelateObjects	13	Parent	Nuclei	17	12	EditedAggregates	17	693
RelateObjects	13	Parent	Nuclei	17	12	EditedAggregates	17	694
RelateObjects	13	Parent	Nuclei	17	13	EditedAggregates	17	695
RelateObjects	13	Parent	Nuclei	17	12	EditedAggregates	17	696
RelateObjects	13	Parent	Nuclei	17	11	EditedAggregates	17	697
RelateObjects	13	Parent	Nuclei	17	11	EditedAggregates	17	698
RelateObjects	13	Parent	Nuclei	17	12	EditedAggregates	17	699
RelateObjects	13	Parent	Nuclei	17	12	EditedAggregates	17	700
RelateObjects	13	Parent	Nuclei	17	12	EditedAggregates	17	701
RelateObjects	13	Parent	Nuclei	17	13	EditedAggregates	17	702
RelateObjects	13	Parent	Nuclei	17	12	EditedAggregates	17	703
RelateObjects	13	Parent	Nuclei	17	12	EditedAggregates	17	704
RelateObjects	13	Parent	Nuclei	17	12	EditedAggregates	17	705
RelateObjects	13	Parent	Nuclei	17	13	EditedAggregates	17	706
RelateObjects	13	Parent	Nuclei	17	13	EditedAggregates	17	707
RelateObjects	13	Parent	Nuclei	17	13	EditedAggregates	17	708
RelateObjects	13	Parent	Nuclei	17	13	EditedAggregates	17	709
RelateObjects	13	Parent	Nuclei	17	11	EditedAggregates	17	710
RelateObjects	13	Parent	Nuclei	17	11	EditedAggregates	17	711
RelateObjects	13	Parent	Nuclei	17	12	EditedAggregates	17	712
RelateObjects	13	Parent	Nuclei	17	12	EditedAggregates	17	713
RelateObjects	13	Parent	Nuclei	17	13	EditedAggregates	17	714
RelateObjects	13	Parent	Nuclei	17	13	EditedAggregates	17	715
RelateObjects	13	Parent	Nuclei	17	11	EditedAggregates	17	716
RelateObjects	13	Parent	Nuclei	17	11	EditedAggregates	17	717
RelateObjects	13	Parent	Nuclei	17	12	EditedAggregates	17	718
RelateObjects	13	Parent	Nuclei	17	12	EditedAggregates	17	719
RelateObjects	13	Parent	Nuclei	17	13	EditedAggregates	17	720
RelateObjects	13	Parent	Nuclei	17	11	EditedAggregates	17	721
RelateObjects	13	Parent	Nuclei	17	12	EditedAggregates	17	722
RelateObjects	13	Parent	Nuclei	17	12	EditedAggregates	17	723
RelateObjects	13	Parent	Nuclei	17	11	EditedAggregates	17	724
RelateObjects	13	Parent	Nuclei	17	12	EditedAggregates	17	725
RelateObjects	13	Parent	Nuclei	17	11	EditedAggregates	17	726
RelateObjects	13	Parent	Nuclei	17	12	EditedAggregates	17	727
RelateObjects	13	Parent	Nuclei	17	12	EditedAggregates	17	728
RelateObjects	13	Parent	Nuclei	17	12	EditedAggregates	17	729
RelateObjects	13	Parent	Nuclei	17	13	EditedAggregates	17	730
RelateObjects	13	Parent	Nuclei	17	11	EditedAggregates	17	731
RelateObjects	13	Parent	Nuclei	17	11	EditedAggregates	17	732
RelateObjects	13	Parent	Nuclei	17	11	EditedAggregates	17	733
RelateObjects	13	Parent	Nuclei	17	12	EditedAggregates	17	734
RelateObjects	13	Parent	Nuclei	17	12	EditedAggregates	17	735
RelateObjects	13	Parent	Nuclei	17	12	EditedAggregates	17	736
RelateObjects	13	Parent	Nuclei	17	13	EditedAggregates	17	737
RelateObjects	13	Parent	Nuclei	17	13	EditedAggregates	17	738
RelateObjects	13	Parent	Nuclei	17	11	EditedAggregates	17	739
RelateObjects	13	Parent	Nuclei	17	11	EditedAggregates	17	740
RelateObjects	13	Parent	Nuclei	17	13	EditedAggregates	17	741
RelateObjects	13	Parent	Nuclei	17	11	EditedAggregates	17	742
RelateObjects	13	Parent	Nuclei	17	13	EditedAggregates	17	743
RelateObjects	13	Parent	Nuclei	17	13	EditedAggregates	17	744
RelateObjects	13	Parent	Nuclei	17	12	EditedAggregates	17	745
RelateObjects	13	Parent	Nuclei	17	12	EditedAggregates	17	746
RelateObjects	13	Parent	Nuclei	17	12	EditedAggregates	17	747
RelateObjects	13	Parent	Nuclei	17	12	EditedAggregates	17	748
RelateObjects	13	Parent	Nuclei	17	12	EditedAggregates	17	749
RelateObjects	13	Parent	Nuclei	17	13	EditedAggregates	17	750
RelateObjects	13	Parent	Nuclei	17	13	EditedAggregates	17	751
RelateObjects	13	Parent	Nuclei	17	13	EditedAggregates	17	752
RelateObjects	13	Parent	Nuclei	17	13	EditedAggregates	17	753
RelateObjects	13	Parent	Nuclei	17	12	EditedAggregates	17	754
RelateObjects	13	Parent	Nuclei	17	13	EditedAggregates	17	755
RelateObjects	13	Parent	Nuclei	17	13	EditedAggregates	17	756
RelateObjects	13	Parent	Nuclei	17	12	EditedAggregates	17	757
RelateObjects	13	Parent	Nuclei	17	12	EditedAggregates	17	758
RelateObjects	13	Parent	Nuclei	17	12	EditedAggregates	17	759
RelateObjects	13	Parent	Nuclei	17	12	EditedAggregates	17	760
RelateObjects	13	Parent	Nuclei	17	12	EditedAggregates	17	761
RelateObjects	13	Parent	Nuclei	17	13	EditedAggregates	17	762
RelateObjects	13	Parent	Nuclei	17	13	EditedAggregates	17	763
RelateObjects	13	Parent	Nuclei	17	13	EditedAggregates	17	764
RelateObjects	13	Parent	Nuclei	17	12	EditedAggregates	17	765
RelateObjects	13	Parent	Nuclei	17	12	EditedAggregates	17	766
RelateObjects	13	Parent	Nuclei	17	13	EditedAggregates	17	767
RelateObjects	13	Parent	Nuclei	17	13	EditedAggregates	17	768
RelateObjects	13	Parent	Nuclei	17	13	EditedAggregates	17	769
RelateObjects	13	Parent	Nuclei	17	12	EditedAggregates	17	770
RelateObjects	13	Parent	Nuclei	17	12	EditedAggregates	17	771
RelateObjects	13	Parent	Nuclei	17	12	EditedAggregates	17	772
RelateObjects	13	Parent	Nuclei	17	13	EditedAggregates	17	773
RelateObjects	13	Parent	Nuclei	17	13	EditedAggregates	17	774
RelateObjects	13	Parent	Nuclei	17	12	EditedAggregates	17	775
RelateObjects	13	Parent	Nuclei	17	12	EditedAggregates	17	776
RelateObjects	13	Parent	Nuclei	17	12	EditedAggregates	17	777
RelateObjects	13	Parent	Nuclei	17	13	EditedAggregates	17	778
RelateObjects	13	Parent	Nuclei	17	13	EditedAggregates	17	779
RelateObjects	13	Parent	Nuclei	17	13	EditedAggregates	17	780
RelateObjects	13	Parent	Nuclei	17	12	EditedAggregates	17	781
RelateObjects	13	Parent	Nuclei	17	12	EditedAggregates	17	782
RelateObjects	13	Parent	Nuclei	17	12	EditedAggregates	17	783
RelateObjects	13	Parent	Nuclei	17	13	EditedAggregates	17	784
RelateObjects	13	Parent	Nuclei	17	13	EditedAggregates	17	785
RelateObjects	13	Parent	Nuclei	17	12	EditedAggregates	17	786
RelateObjects	13	Parent	Nuclei	17	12	EditedAggregates	17	787
RelateObjects	13	Parent	Nuclei	17	12	EditedAggregates	17	788
RelateObjects	13	Parent	Nuclei	17	13	EditedAggregates	17	789
RelateObjects	13	Parent	Nuclei	17	12	EditedAggregates	17	790
RelateObjects	13	Parent	Nuclei	17	13	EditedAggregates	17	791
RelateObjects	13	Parent	Nuclei	17	13	EditedAggregates	17	792
RelateObjects	13	Parent	Nuclei	17	12	EditedAggregates	17	793
RelateObjects	13	Parent	Nuclei	17	12	EditedAggregates	17	794
RelateObjects	13	Parent	Nuclei	17	12	EditedAggregates	17	795
RelateObjects	13	Parent	Nuclei	17	13	EditedAggregates	17	796
RelateObjects	13	Parent	Nuclei	17	13	EditedAggregates	17	797
RelateObjects	13	Parent	Nuclei	17	13	EditedAggregates	17	798
RelateObjects	13	Parent	Nuclei	17	12	EditedAggregates	17	799
RelateObjects	13	Parent	Nuclei	17	13	EditedAggregates	17	800
RelateObjects	13	Parent	Nuclei	17	12	EditedAggregates	17	801
RelateObjects	13	Parent	Nuclei	17	12	EditedAggregates	17	802
RelateObjects	13	Parent	Nuclei	17	12	EditedAggregates	17	803
RelateObjects	13	Parent	Nuclei	17	13	EditedAggregates	17	804
RelateObjects	13	Parent	Nuclei	17	13	EditedAggregates	17	805
RelateObjects	13	Parent	Nuclei	17	12	EditedAggregates	17	806
RelateObjects	13	Parent	Nuclei	17	12	EditedAggregates	17	807
RelateObjects	13	Parent	Nuclei	17	12	EditedAggregates	17	808
RelateObjects	13	Parent	Nuclei	17	13	EditedAggregates	17	809
RelateObjects	13	Parent	Nuclei	17	13	EditedAggregates	17	810
RelateObjects	13	Parent	Nuclei	17	13	EditedAggregates	17	811
RelateObjects	13	Parent	Nuclei	17	12	EditedAggregates	17	812
RelateObjects	13	Parent	Nuclei	17	12	EditedAggregates	17	813
RelateObjects	13	Parent	Nuclei	17	13	EditedAggregates	17	814
RelateObjects	13	Parent	Nuclei	17	12	EditedAggregates	17	815
RelateObjects	13	Parent	Nuclei	17	13	EditedAggregates	17	816
RelateObjects	13	Parent	Nuclei	17	13	EditedAggregates	17	817
RelateObjects	13	Parent	Nuclei	17	12	EditedAggregates	17	818
RelateObjects	13	Parent	Nuclei	17	12	EditedAggregates	17	819
RelateObjects	13	Parent	Nuclei	17	12	EditedAggregates	17	820
RelateObjects	13	Parent	Nuclei	17	13	EditedAggregates	17	821
RelateObjects	13	Parent	Nuclei	17	13	EditedAggregates	17	822
RelateObjects	13	Parent	Nuclei	17	13	EditedAggregates	17	823
RelateObjects	13	Parent	Nuclei	17	13	EditedAggregates	17	824
RelateObjects	13	Parent	Nuclei	17	12	EditedAggregates	17	825
RelateObjects	13	Parent	Nuclei	17	12	EditedAggregates	17	826
RelateObjects	13	Parent	Nuclei	17	13	EditedAggregates	17	827
RelateObjects	13	Parent	Nuclei	17	13	EditedAggregates	17	828
RelateObjects	13	Parent	Nuclei	17	12	EditedAggregates	17	829
RelateObjects	13	Parent	Nuclei	17	13	EditedAggregates	17	830
RelateObjects	13	Parent	Nuclei	17	13	EditedAggregates	17	831
RelateObjects	13	Parent	Nuclei	17	13	EditedAggregates	17	832
RelateObjects	13	Parent	Nuclei	17	13	EditedAggregates	17	833
RelateObjects	13	Parent	Nuclei	17	12	EditedAggregates	17	834
RelateObjects	13	Parent	Nuclei	17	12	EditedAggregates	17	835
RelateObjects	13	Parent	Nuclei	17	13	EditedAggregates	17	836
RelateObjects	13	Parent	Nuclei	17	13	EditedAggregates	17	837
RelateObjects	13	Parent	Nuclei	17	15	EditedAggregates	17	838
RelateObjects	13	Parent	Nuclei	17	13	EditedAggregates	17	839
RelateObjects	13	Parent	Nuclei	17	12	EditedAggregates	17	840
RelateObjects	13	Parent	Nuclei	17	12	EditedAggregates	17	841
RelateObjects	13	Parent	Nuclei	17	13	EditedAggregates	17	842
RelateObjects	13	Parent	Nuclei	17	13	EditedAggregates	17	843
RelateObjects	13	Parent	Nuclei	17	13	EditedAggregates	17	844
RelateObjects	13	Parent	Nuclei	17	13	EditedAggregates	17	845
RelateObjects	13	Parent	Nuclei	17	13	EditedAggregates	17	846
RelateObjects	13	Parent	Nuclei	17	12	EditedAggregates	17	847
RelateObjects	13	Parent	Nuclei	17	12	EditedAggregates	17	848
RelateObjects	13	Parent	Nuclei	17	12	EditedAggregates	17	849
RelateObjects	13	Parent	Nuclei	17	14	EditedAggregates	17	850
RelateObjects	13	Parent	Nuclei	17	13	EditedAggregates	17	851
RelateObjects	13	Parent	Nuclei	17	15	EditedAggregates	17	852
RelateObjects	13	Parent	Nuclei	17	12	EditedAggregates	17	853
RelateObjects	13	Parent	Nuclei	17	14	EditedAggregates	17	854
RelateObjects	13	Parent	Nuclei	17	13	EditedAggregates	17	855
RelateObjects	13	Parent	Nuclei	17	13	EditedAggregates	17	856
RelateObjects	13	Parent	Nuclei	17	13	EditedAggregates	17	857
RelateObjects	13	Parent	Nuclei	17	13	EditedAggregates	17	858
RelateObjects	13	Parent	Nuclei	17	13	EditedAggregates	17	859
RelateObjects	13	Parent	Nuclei	17	15	EditedAggregates	17	860
RelateObjects	13	Parent	Nuclei	17	12	EditedAggregates	17	861
RelateObjects	13	Parent	Nuclei	17	13	EditedAggregates	17	862
RelateObjects	13	Parent	Nuclei	17	13	EditedAggregates	17	863
RelateObjects	13	Parent	Nuclei	17	13	EditedAggregates	17	864
RelateObjects	13	Parent	Nuclei	17	13	EditedAggregates	17	865
RelateObjects	13	Parent	Nuclei	17	13	EditedAggregates	17	866
RelateObjects	13	Parent	Nuclei	17	13	EditedAggregates	17	867
RelateObjects	13	Parent	Nuclei	17	13	EditedAggregates	17	868
RelateObjects	13	Parent	Nuclei	17	12	EditedAggregates	17	869
RelateObjects	13	Parent	Nuclei	17	12	EditedAggregates	17	870
RelateObjects	13	Parent	Nuclei	17	12	EditedAggregates	17	871
RelateObjects	13	Parent	Nuclei	17	13	EditedAggregates	17	872
RelateObjects	13	Parent	Nuclei	17	13	EditedAggregates	17	873
RelateObjects	13	Parent	Nuclei	17	13	EditedAggregates	17	874
RelateObjects	13	Parent	Nuclei	17	13	EditedAggregates	17	875
RelateObjects	13	Parent	Nuclei	17	13	EditedAggregates	17	876
RelateObjects	13	Parent	Nuclei	17	15	EditedAggregates	17	877
RelateObjects	13	Parent	Nuclei	17	12	EditedAggregates	17	878
RelateObjects	13	Parent	Nuclei	17	12	EditedAggregates	17	879
RelateObjects	13	Parent	Nuclei	17	13	EditedAggregates	17	880
RelateObjects	13	Parent	Nuclei	17	12	EditedAggregates	17	881
RelateObjects	13	Parent	Nuclei	17	13	EditedAggregates	17	882
RelateObjects	13	Parent	Nuclei	17	12	EditedAggregates	17	883
RelateObjects	13	Parent	Nuclei	17	12	EditedAggregates	17	884
RelateObjects	13	Parent	Nuclei	17	12	EditedAggregates	17	885
RelateObjects	13	Parent	Nuclei	17	12	EditedAggregates	17	886
RelateObjects	13	Parent	Nuclei	17	14	EditedAggregates	17	887
RelateObjects	13	Parent	Nuclei	17	13	EditedAggregates	17	888
RelateObjects	13	Parent	Nuclei	17	13	EditedAggregates	17	889
RelateObjects	13	Parent	Nuclei	17	12	EditedAggregates	17	890
RelateObjects	13	Parent	Nuclei	17	13	EditedAggregates	17	891
RelateObjects	13	Parent	Nuclei	17	13	EditedAggregates	17	892
RelateObjects	13	Parent	Nuclei	17	12	EditedAggregates	17	893
RelateObjects	13	Parent	Nuclei	17	14	EditedAggregates	17	894
RelateObjects	13	Parent	Nuclei	17	15	EditedAggregates	17	895
RelateObjects	13	Parent	Nuclei	17	12	EditedAggregates	17	896
RelateObjects	13	Parent	Nuclei	17	12	EditedAggregates	17	897
RelateObjects	13	Parent	Nuclei	17	12	EditedAggregates	17	898
RelateObjects	13	Parent	Nuclei	17	13	EditedAggregates	17	899
RelateObjects	13	Parent	Nuclei	17	13	EditedAggregates	17	900
RelateObjects	13	Parent	Nuclei	17	13	EditedAggregates	17	901
RelateObjects	13	Parent	Nuclei	17	12	EditedAggregates	17	902
RelateObjects	13	Parent	Nuclei	17	12	EditedAggregates	17	903
RelateObjects	13	Parent	Nuclei	17	13	EditedAggregates	17	904
RelateObjects	13	Parent	Nuclei	17	12	EditedAggregates	17	905
RelateObjects	13	Parent	Nuclei	17	12	EditedAggregates	17	906
RelateObjects	13	Parent	Nuclei	17	13	EditedAggregates	17	907
RelateObjects	13	Parent	Nuclei	17	13	EditedAggregates	17	908
RelateObjects	13	Parent	Nuclei	17	13	EditedAggregates	17	909
RelateObjects	13	Parent	Nuclei	17	15	EditedAggregates	17	910
RelateObjects	13	Parent	Nuclei	17	15	EditedAggregates	17	911
RelateObjects	13	Parent	Nuclei	17	14	EditedAggregates	17	912
RelateObjects	13	Parent	Nuclei	17	13	EditedAggregates	17	913
RelateObjects	13	Parent	Nuclei	17	13	EditedAggregates	17	914
RelateObjects	13	Parent	Nuclei	17	13	EditedAggregates	17	915
RelateObjects	13	Parent	Nuclei	17	13	EditedAggregates	17	916
RelateObjects	13	Parent	Nuclei	17	12	EditedAggregates	17	917
RelateObjects	13	Parent	Nuclei	17	14	EditedAggregates	17	918
RelateObjects	13	Parent	Nuclei	17	13	EditedAggregates	17	919
RelateObjects	13	Parent	Nuclei	17	13	EditedAggregates	17	920
RelateObjects	13	Parent	Nuclei	17	12	EditedAggregates	17	921
RelateObjects	13	Parent	Nuclei	17	12	EditedAggregates	17	922
RelateObjects	13	Parent	Nuclei	17	14	EditedAggregates	17	923
RelateObjects	13	Parent	Nuclei	17	13	EditedAggregates	17	924
RelateObjects	13	Parent	Nuclei	17	15	EditedAggregates	17	925
RelateObjects	13	Parent	Nuclei	17	12	EditedAggregates	17	926
RelateObjects	13	Parent	Nuclei	17	12	EditedAggregates	17	927
RelateObjects	13	Parent	Nuclei	17	13	EditedAggregates	17	928
RelateObjects	13	Parent	Nuclei	17	13	EditedAggregates	17	929
RelateObjects	13	Parent	Nuclei	17	13	EditedAggregates	17	930
RelateObjects	13	Parent	Nuclei	17	15	EditedAggregates	17	931
RelateObjects	13	Parent	Nuclei	17	15	EditedAggregates	17	932
RelateObjects	13	Parent	Nuclei	17	13	EditedAggregates	17	933
RelateObjects	13	Parent	Nuclei	17	13	EditedAggregates	17	934
RelateObjects	13	Parent	Nuclei	17	13	EditedAggregates	17	935
RelateObjects	13	Parent	Nuclei	17	13	EditedAggregates	17	936
RelateObjects	13	Parent	Nuclei	17	13	EditedAggregates	17	937
RelateObjects	13	Parent	Nuclei	17	12	EditedAggregates	17	938
RelateObjects	13	Parent	Nuclei	17	14	EditedAggregates	17	939
RelateObjects	13	Parent	Nuclei	17	13	EditedAggregates	17	940
RelateObjects	13	Parent	Nuclei	17	13	EditedAggregates	17	941
RelateObjects	13	Parent	Nuclei	17	15	EditedAggregates	17	942
RelateObjects	13	Parent	Nuclei	17	15	EditedAggregates	17	943
RelateObjects	13	Parent	Nuclei	17	13	EditedAggregates	17	944
RelateObjects	13	Parent	Nuclei	17	15	EditedAggregates	17	945
RelateObjects	13	Parent	Nuclei	17	14	EditedAggregates	17	946
RelateObjects	13	Parent	Nuclei	17	14	EditedAggregates	17	947
RelateObjects	13	Parent	Nuclei	17	13	EditedAggregates	17	948
RelateObjects	13	Parent	Nuclei	17	13	EditedAggregates	17	949
RelateObjects	13	Parent	Nuclei	17	12	EditedAggregates	17	950
RelateObjects	13	Parent	Nuclei	17	13	EditedAggregates	17	951
RelateObjects	13	Parent	Nuclei	17	13	EditedAggregates	17	952
RelateObjects	13	Parent	Nuclei	17	13	EditedAggregates	17	953
RelateObjects	13	Parent	Nuclei	17	15	EditedAggregates	17	954
RelateObjects	13	Parent	Nuclei	17	15	EditedAggregates	17	955
RelateObjects	13	Parent	Nuclei	17	12	EditedAggregates	17	956
RelateObjects	13	Parent	Nuclei	17	14	EditedAggregates	17	957
RelateObjects	13	Parent	Nuclei	17	13	EditedAggregates	17	958
RelateObjects	13	Parent	Nuclei	17	12	EditedAggregates	17	959
RelateObjects	13	Parent	Nuclei	17	12	EditedAggregates	17	960
RelateObjects	13	Parent	Nuclei	17	13	EditedAggregates	17	961
RelateObjects	13	Parent	Nuclei	17	14	EditedAggregates	17	962
RelateObjects	13	Parent	Nuclei	17	13	EditedAggregates	17	963
RelateObjects	13	Parent	Nuclei	17	13	EditedAggregates	17	964
RelateObjects	13	Parent	Nuclei	17	15	EditedAggregates	17	965
RelateObjects	13	Parent	Nuclei	17	12	EditedAggregates	17	966
RelateObjects	13	Parent	Nuclei	17	13	EditedAggregates	17	967
RelateObjects	13	Parent	Nuclei	17	13	EditedAggregates	17	968
RelateObjects	13	Parent	Nuclei	17	13	EditedAggregates	17	969
RelateObjects	13	Parent	Nuclei	17	13	EditedAggregates	17	970
RelateObjects	13	Parent	Nuclei	17	13	EditedAggregates	17	971
RelateObjects	13	Parent	Nuclei	17	12	EditedAggregates	17	972
RelateObjects	13	Parent	Nuclei	17	13	EditedAggregates	17	973
RelateObjects	13	Parent	Nuclei	17	13	EditedAggregates	17	974
RelateObjects	13	Parent	Nuclei	17	13	EditedAggregates	17	975
RelateObjects	13	Parent	Nuclei	17	15	EditedAggregates	17	976
RelateObjects	13	Parent	Nuclei	17	13	EditedAggregates	17	977
RelateObjects	13	Parent	Nuclei	17	13	EditedAggregates	17	978
RelateObjects	13	Parent	Nuclei	17	15	EditedAggregates	17	979
RelateObjects	13	Parent	Nuclei	17	15	EditedAggregates	17	980
RelateObjects	13	Parent	Nuclei	17	13	EditedAggregates	17	981
RelateObjects	13	Parent	Nuclei	17	13	EditedAggregates	17	982
RelateObjects	13	Parent	Nuclei	17	13	EditedAggregates	17	983
RelateObjects	13	Parent	Nuclei	17	13	EditedAggregates	17	984
RelateObjects	13	Parent	Nuclei	17	13	EditedAggregates	17	985
RelateObjects	13	Parent	Nuclei	17	13	EditedAggregates	17	986
RelateObjects	13	Parent	Nuclei	17	14	EditedAggregates	17	987
RelateObjects	13	Parent	Nuclei	17	13	EditedAggregates	17	988
RelateObjects	13	Parent	Nuclei	17	13	EditedAggregates	17	989
RelateObjects	13	Parent	Nuclei	17	14	EditedAggregates	17	990
RelateObjects	13	Parent	Nuclei	17	13	EditedAggregates	17	991
RelateObjects	13	Parent	Nuclei	17	13	EditedAggregates	17	992
RelateObjects	13	Parent	Nuclei	17	13	EditedAggregates	17	993
RelateObjects	13	Parent	Nuclei	17	14	EditedAggregates	17	994
RelateObjects	13	Parent	Nuclei	17	14	EditedAggregates	17	995
RelateObjects	13	Parent	Nuclei	17	15	EditedAggregates	17	996
RelateObjects	13	Parent	Nuclei	17	13	EditedAggregates	17	997
RelateObjects	13	Parent	Nuclei	17	13	EditedAggregates	17	998
RelateObjects	13	Parent	Nuclei	17	15	EditedAggregates	17	999
RelateObjects	13	Parent	Nuclei	17	13	EditedAggregates	17	1000
RelateObjects	13	Parent	Nuclei	17	13	EditedAggregates	17	1001
RelateObjects	13	Parent	Nuclei	17	13	EditedAggregates	17	1002
RelateObjects	13	Parent	Nuclei	17	14	EditedAggregates	17	1003
RelateObjects	13	Parent	Nuclei	17	14	EditedAggregates	17	1004
RelateObjects	13	Parent	Nuclei	17	13	EditedAggregates	17	1005
RelateObjects	13	Parent	Nuclei	17	13	EditedAggregates	17	1006
RelateObjects	13	Parent	Nuclei	17	14	EditedAggregates	17	1007
RelateObjects	13	Parent	Nuclei	17	14	EditedAggregates	17	1008
RelateObjects	13	Parent	Nuclei	17	13	EditedAggregates	17	1009
RelateObjects	13	Parent	Nuclei	17	13	EditedAggregates	17	1010
RelateObjects	13	Parent	Nuclei	17	13	EditedAggregates	17	1011
RelateObjects	13	Parent	Nuclei	17	15	EditedAggregates	17	1012
RelateObjects	13	Parent	Nuclei	17	13	EditedAggregates	17	1013
RelateObjects	13	Parent	Nuclei	17	13	EditedAggregates	17	1014
RelateObjects	13	Parent	Nuclei	17	15	EditedAggregates	17	1015
RelateObjects	13	Parent	Nuclei	17	14	EditedAggregates	17	1016
RelateObjects	13	Parent	Nuclei	17	14	EditedAggregates	17	1017
RelateObjects	13	Parent	Nuclei	17	14	EditedAggregates	17	1018
RelateObjects	13	Parent	Nuclei	17	13	EditedAggregates	17	1019
RelateObjects	13	Parent	Nuclei	17	13	EditedAggregates	17	1020
RelateObjects	13	Parent	Nuclei	17	15	EditedAggregates	17	1021
RelateObjects	13	Parent	Nuclei	17	14	EditedAggregates	17	1022
RelateObjects	13	Parent	Nuclei	17	14	EditedAggregates	17	1023
RelateObjects	13	Parent	Nuclei	17	13	EditedAggregates	17	1024
RelateObjects	13	Parent	Nuclei	17	13	EditedAggregates	17	1025
RelateObjects	13	Parent	Nuclei	17	13	EditedAggregates	17	1026
RelateObjects	13	Parent	Nuclei	17	15	EditedAggregates	17	1027
RelateObjects	13	Parent	Nuclei	17	13	EditedAggregates	17	1028
RelateObjects	13	Parent	Nuclei	17	14	EditedAggregates	17	1029
RelateObjects	13	Parent	Nuclei	17	13	EditedAggregates	17	1030
RelateObjects	13	Parent	Nuclei	17	13	EditedAggregates	17	1031
RelateObjects	13	Parent	Nuclei	17	14	EditedAggregates	17	1032
RelateObjects	13	Parent	Nuclei	17	14	EditedAggregates	17	1033
RelateObjects	13	Parent	Nuclei	17	13	EditedAggregates	17	1034
RelateObjects	13	Parent	Nuclei	17	13	EditedAggregates	17	1035
RelateObjects	13	Parent	Nuclei	17	14	EditedAggregates	17	1036
RelateObjects	13	Parent	Nuclei	17	13	EditedAggregates	17	1037
RelateObjects	13	Parent	Nuclei	17	13	EditedAggregates	17	1038
RelateObjects	13	Parent	Nuclei	17	13	EditedAggregates	17	1039
RelateObjects	13	Parent	Nuclei	17	14	EditedAggregates	17	1040
RelateObjects	13	Parent	Nuclei	17	13	EditedAggregates	17	1041
RelateObjects	13	Parent	Nuclei	17	13	EditedAggregates	17	1042
RelateObjects	13	Parent	Nuclei	17	13	EditedAggregates	17	1043
RelateObjects	13	Parent	Nuclei	17	13	EditedAggregates	17	1044
RelateObjects	13	Parent	Nuclei	17	15	EditedAggregates	17	1045
RelateObjects	13	Parent	Nuclei	17	14	EditedAggregates	17	1046
RelateObjects	13	Parent	Nuclei	17	14	EditedAggregates	17	1047
RelateObjects	13	Parent	Nuclei	17	13	EditedAggregates	17	1048
RelateObjects	13	Parent	Nuclei	17	13	EditedAggregates	17	1049
RelateObjects	13	Parent	Nuclei	17	13	EditedAggregates	17	1050
RelateObjects	13	Parent	Nuclei	17	15	EditedAggregates	17	1051
RelateObjects	13	Parent	Nuclei	17	14	EditedAggregates	17	1052
RelateObjects	13	Parent	Nuclei	17	14	EditedAggregates	17	1053
RelateObjects	13	Parent	Nuclei	17	13	EditedAggregates	17	1054
RelateObjects	13	Parent	Nuclei	17	13	EditedAggregates	17	1055
RelateObjects	13	Parent	Nuclei	17	13	EditedAggregates	17	1056
RelateObjects	13	Parent	Nuclei	17	13	EditedAggregates	17	1057
RelateObjects	13	Parent	Nuclei	17	14	EditedAggregates	17	1058
RelateObjects	13	Parent	Nuclei	17	13	EditedAggregates	17	1059
RelateObjects	13	Parent	Nuclei	17	13	EditedAggregates	17	1060
RelateObjects	13	Parent	Nuclei	17	15	EditedAggregates	17	1061
RelateObjects	13	Parent	Nuclei	17	15	EditedAggregates	17	1062
RelateObjects	13	Parent	Nuclei	17	15	EditedAggregates	17	1063
RelateObjects	13	Parent	Nuclei	17	14	EditedAggregates	17	1064
RelateObjects	13	Parent	Nuclei	17	14	EditedAggregates	17	1065
RelateObjects	13	Parent	Nuclei	17	13	EditedAggregates	17	1066
RelateObjects	13	Parent	Nuclei	17	13	EditedAggregates	17	1067
RelateObjects	13	Parent	Nuclei	17	15	EditedAggregates	17	1068
RelateObjects	13	Parent	Nuclei	17	14	EditedAggregates	17	1069
RelateObjects	13	Parent	Nuclei	17	13	EditedAggregates	17	1070
RelateObjects	13	Parent	Nuclei	17	13	EditedAggregates	17	1071
RelateObjects	13	Parent	Nuclei	17	15	EditedAggregates	17	1072
RelateObjects	13	Parent	Nuclei	17	15	EditedAggregates	17	1073
RelateObjects	13	Parent	Nuclei	17	14	EditedAggregates	17	1074
RelateObjects	13	Parent	Nuclei	17	13	EditedAggregates	17	1075
RelateObjects	13	Parent	Nuclei	17	15	EditedAggregates	17	1076
RelateObjects	13	Parent	Nuclei	17	15	EditedAggregates	17	1077
RelateObjects	13	Parent	Nuclei	17	13	EditedAggregates	17	1078
RelateObjects	13	Parent	Nuclei	17	14	EditedAggregates	17	1079
RelateObjects	13	Parent	Nuclei	17	15	EditedAggregates	17	1080
RelateObjects	13	Parent	Nuclei	17	14	EditedAggregates	17	1081
RelateObjects	13	Parent	Nuclei	17	13	EditedAggregates	17	1082
RelateObjects	13	Parent	Nuclei	17	13	EditedAggregates	17	1083
RelateObjects	13	Parent	Nuclei	17	13	EditedAggregates	17	1084
RelateObjects	13	Parent	Nuclei	17	13	EditedAggregates	17	1085
RelateObjects	13	Parent	Nuclei	17	13	EditedAggregates	17	1086
RelateObjects	13	Parent	Nuclei	17	13	EditedAggregates	17	1087
RelateObjects	13	Parent	Nuclei	17	13	EditedAggregates	17	1088
RelateObjects	13	Parent	Nuclei	17	15	EditedAggregates	17	1089
RelateObjects	13	Parent	Nuclei	17	15	EditedAggregates	17	1090
RelateObjects	13	Parent	Nuclei	17	14	EditedAggregates	17	1091
RelateObjects	13	Parent	Nuclei	17	14	EditedAggregates	17	1092
RelateObjects	13	Parent	Nuclei	17	13	EditedAggregates	17	1093
RelateObjects	13	Parent	Nuclei	17	15	EditedAggregates	17	1094
RelateObjects	13	Parent	Nuclei	17	13	EditedAggregates	17	1095
RelateObjects	13	Parent	Nuclei	17	13	EditedAggregates	17	1096
RelateObjects	13	Parent	Nuclei	17	13	EditedAggregates	17	1097
RelateObjects	13	Parent	Nuclei	17	13	EditedAggregates	17	1098
RelateObjects	13	Parent	Nuclei	17	13	EditedAggregates	17	1099
RelateObjects	13	Parent	Nuclei	17	13	EditedAggregates	17	1100
RelateObjects	13	Parent	Nuclei	17	13	EditedAggregates	17	1101
RelateObjects	13	Parent	Nuclei	17	15	EditedAggregates	17	1102
RelateObjects	13	Parent	Nuclei	17	14	EditedAggregates	17	1103
RelateObjects	13	Parent	Nuclei	17	14	EditedAggregates	17	1104
RelateObjects	13	Parent	Nuclei	17	13	EditedAggregates	17	1105
RelateObjects	13	Parent	Nuclei	17	13	EditedAggregates	17	1106
RelateObjects	13	Parent	Nuclei	17	13	EditedAggregates	17	1107
RelateObjects	13	Parent	Nuclei	17	15	EditedAggregates	17	1108
RelateObjects	13	Parent	Nuclei	17	15	EditedAggregates	17	1109
RelateObjects	13	Parent	Nuclei	17	15	EditedAggregates	17	1110
RelateObjects	13	Parent	Nuclei	17	13	EditedAggregates	17	1111
RelateObjects	13	Parent	Nuclei	17	15	EditedAggregates	17	1112
RelateObjects	13	Parent	Nuclei	17	13	EditedAggregates	17	1113
RelateObjects	13	Parent	Nuclei	17	13	EditedAggregates	17	1114
RelateObjects	13	Parent	Nuclei	17	14	EditedAggregates	17	1115
RelateObjects	13	Parent	Nuclei	17	13	EditedAggregates	17	1116
RelateObjects	13	Parent	Nuclei	17	13	EditedAggregates	17	1117
RelateObjects	13	Parent	Nuclei	17	15	EditedAggregates	17	1118
RelateObjects	13	Parent	Nuclei	17	13	EditedAggregates	17	1119
RelateObjects	13	Parent	Nuclei	17	15	EditedAggregates	17	1120
RelateObjects	13	Parent	Nuclei	17	14	EditedAggregates	17	1121
RelateObjects	13	Parent	Nuclei	17	13	EditedAggregates	17	1122
RelateObjects	13	Parent	Nuclei	17	13	EditedAggregates	17	1123
RelateObjects	13	Parent	Nuclei	17	13	EditedAggregates	17	1124
RelateObjects	13	Parent	Nuclei	17	13	EditedAggregates	17	1125
RelateObjects	13	Parent	Nuclei	17	13	EditedAggregates	17	1126
RelateObjects	13	Parent	Nuclei	17	13	EditedAggregates	17	1127
RelateObjects	13	Parent	Nuclei	17	14	EditedAggregates	17	1128
RelateObjects	13	Parent	Nuclei	17	13	EditedAggregates	17	1129
RelateObjects	13	Parent	Nuclei	17	13	EditedAggregates	17	1130
RelateObjects	13	Parent	Nuclei	17	13	EditedAggregates	17	1131
RelateObjects	13	Parent	Nuclei	17	15	EditedAggregates	17	1132
RelateObjects	13	Parent	Nuclei	17	15	EditedAggregates	17	1133
RelateObjects	13	Parent	Nuclei	17	13	EditedAggregates	17	1134
RelateObjects	13	Parent	Nuclei	17	15	EditedAggregates	17	1135
RelateObjects	13	Parent	Nuclei	17	13	EditedAggregates	17	1136
RelateObjects	13	Parent	Nuclei	17	15	EditedAggregates	17	1137
RelateObjects	13	Parent	Nuclei	17	15	EditedAggregates	17	1138
RelateObjects	13	Parent	Nuclei	17	15	EditedAggregates	17	1139
RelateObjects	13	Parent	Nuclei	17	13	EditedAggregates	17	1140
RelateObjects	13	Parent	Nuclei	17	16	EditedAggregates	17	1141
RelateObjects	13	Parent	Nuclei	17	13	EditedAggregates	17	1142
RelateObjects	13	Parent	Nuclei	17	13	EditedAggregates	17	1143
RelateObjects	13	Parent	Nuclei	17	13	EditedAggregates	17	1144
RelateObjects	13	Parent	Nuclei	17	15	EditedAggregates	17	1145
RelateObjects	13	Parent	Nuclei	17	15	EditedAggregates	17	1146
RelateObjects	13	Parent	Nuclei	17	13	EditedAggregates	17	1147
RelateObjects	13	Parent	Nuclei	17	15	EditedAggregates	17	1148
RelateObjects	13	Parent	Nuclei	17	16	EditedAggregates	17	1149
RelateObjects	13	Parent	Nuclei	17	16	EditedAggregates	17	1150
RelateObjects	13	Parent	Nuclei	17	13	EditedAggregates	17	1151
RelateObjects	13	Parent	Nuclei	17	15	EditedAggregates	17	1152
RelateObjects	13	Parent	Nuclei	17	16	EditedAggregates	17	1153
RelateObjects	13	Parent	Nuclei	17	13	EditedAggregates	17	1154
RelateObjects	13	Parent	Nuclei	17	15	EditedAggregates	17	1155
RelateObjects	13	Parent	Nuclei	17	16	EditedAggregates	17	1156
RelateObjects	13	Parent	Nuclei	17	13	EditedAggregates	17	1157
RelateObjects	13	Parent	Nuclei	17	13	EditedAggregates	17	1158
RelateObjects	13	Parent	Nuclei	17	15	EditedAggregates	17	1159
RelateObjects	13	Parent	Nuclei	17	13	EditedAggregates	17	1160
RelateObjects	13	Parent	Nuclei	17	13	EditedAggregates	17	1161
RelateObjects	13	Parent	Nuclei	17	15	EditedAggregates	17	1162
RelateObjects	13	Parent	Nuclei	17	16	EditedAggregates	17	1163
RelateObjects	13	Parent	Nuclei	17	16	EditedAggregates	17	1164
RelateObjects	13	Parent	Nuclei	17	16	EditedAggregates	17	1165
RelateObjects	13	Parent	Nuclei	17	16	EditedAggregates	17	1166
RelateObjects	13	Parent	Nuclei	17	16	EditedAggregates	17	1167
RelateObjects	13	Parent	Nuclei	17	15	EditedAggregates	17	1168
RelateObjects	13	Parent	Nuclei	17	16	EditedAggregates	17	1169
RelateObjects	13	Parent	Nuclei	17	16	EditedAggregates	17	1170
RelateObjects	13	Parent	Nuclei	17	16	EditedAggregates	17	1171
RelateObjects	13	Parent	Nuclei	17	13	EditedAggregates	17	1172
RelateObjects	13	Parent	Nuclei	17	16	EditedAggregates	17	1173
RelateObjects	13	Parent	Nuclei	17	16	EditedAggregates	17	1174
RelateObjects	13	Parent	Nuclei	17	16	EditedAggregates	17	1175
RelateObjects	13	Parent	Nuclei	17	16	EditedAggregates	17	1176
RelateObjects	13	Parent	Nuclei	17	16	EditedAggregates	17	1177
RelateObjects	13	Parent	Nuclei	17	16	EditedAggregates	17	1178
RelateObjects	13	Parent	Nuclei	17	16	EditedAggregates	17	1179
RelateObjects	13	Parent	Nuclei	17	16	EditedAggregates	17	1180
RelateObjects	13	Parent	Nuclei	17	16	EditedAggregates	17	1181
RelateObjects	13	Parent	Nuclei	17	16	EditedAggregates	17	1182
RelateObjects	13	Parent	Nuclei	17	16	EditedAggregates	17	1183
RelateObjects	13	Parent	Nuclei	17	16	EditedAggregates	17	1184
RelateObjects	13	Parent	Nuclei	17	16	EditedAggregates	17	1185
RelateObjects	13	Parent	Nuclei	17	16	EditedAggregates	17	1186
RelateObjects	13	Parent	Nuclei	17	16	EditedAggregates	17	1187
RelateObjects	13	Parent	Nuclei	17	16	EditedAggregates	17	1188
RelateObjects	13	Parent	Nuclei	17	16	EditedAggregates	17	1189
RelateObjects	13	Parent	Nuclei	17	16	EditedAggregates	17	1190
RelateObjects	13	Parent	Nuclei	17	16	EditedAggregates	17	1191
RelateObjects	13	Parent	Nuclei	17	16	EditedAggregates	17	1192
RelateObjects	13	Parent	Nuclei	17	16	EditedAggregates	17	1193
RelateObjects	13	Parent	Nuclei	17	16	EditedAggregates	17	1194
RelateObjects	13	Parent	Nuclei	17	16	EditedAggregates	17	1195
RelateObjects	13	Parent	Nuclei	17	16	EditedAggregates	17	1196
RelateObjects	13	Parent	Nuclei	17	16	EditedAggregates	17	1197
RelateObjects	13	Parent	Nuclei	17	16	EditedAggregates	17	1198
RelateObjects	13	Parent	Nuclei	17	16	EditedAggregates	17	1199
RelateObjects	13	Parent	Nuclei	17	16	EditedAggregates	17	1200
RelateObjects	13	Parent	Nuclei	17	16	EditedAggregates	17	1201
RelateObjects	13	Parent	Nuclei	17	16	EditedAggregates	17	1202
RelateObjects	13	Parent	Nuclei	17	16	EditedAggregates	17	1203
RelateObjects	13	Parent	Nuclei	17	16	EditedAggregates	17	1204
RelateObjects	13	Parent	Nuclei	17	16	EditedAggregates	17	1205
RelateObjects	13	Parent	Nuclei	17	16	EditedAggregates	17	1206
RelateObjects	13	Parent	Nuclei	17	16	EditedAggregates	17	1207
RelateObjects	13	Parent	Nuclei	17	16	EditedAggregates	17	1208
RelateObjects	13	Parent	Nuclei	17	16	EditedAggregates	17	1209
RelateObjects	13	Parent	Nuclei	17	16	EditedAggregates	17	1210
RelateObjects	13	Parent	Nuclei	17	16	EditedAggregates	17	1211
RelateObjects	13	Parent	Nuclei	17	16	EditedAggregates	17	1212
RelateObjects	13	Parent	Nuclei	17	18	EditedAggregates	17	1213
RelateObjects	13	Parent	Nuclei	17	16	EditedAggregates	17	1214
RelateObjects	13	Parent	Nuclei	17	16	EditedAggregates	17	1215
RelateObjects	13	Parent	Nuclei	17	16	EditedAggregates	17	1216
RelateObjects	13	Parent	Nuclei	17	16	EditedAggregates	17	1217
RelateObjects	13	Parent	Nuclei	17	16	EditedAggregates	17	1218
RelateObjects	13	Parent	Nuclei	17	16	EditedAggregates	17	1219
RelateObjects	13	Parent	Nuclei	17	16	EditedAggregates	17	1220
RelateObjects	13	Parent	Nuclei	17	16	EditedAggregates	17	1221
RelateObjects	13	Parent	Nuclei	17	18	EditedAggregates	17	1222
RelateObjects	13	Parent	Nuclei	17	16	EditedAggregates	17	1223
RelateObjects	13	Parent	Nuclei	17	18	EditedAggregates	17	1224
RelateObjects	13	Parent	Nuclei	17	16	EditedAggregates	17	1225
RelateObjects	13	Parent	Nuclei	17	16	EditedAggregates	17	1226
RelateObjects	13	Parent	Nuclei	17	16	EditedAggregates	17	1227
RelateObjects	13	Parent	Nuclei	17	16	EditedAggregates	17	1228
RelateObjects	13	Parent	Nuclei	17	16	EditedAggregates	17	1229
RelateObjects	13	Parent	Nuclei	17	18	EditedAggregates	17	1230
RelateObjects	13	Parent	Nuclei	17	18	EditedAggregates	17	1231
RelateObjects	13	Parent	Nuclei	17	16	EditedAggregates	17	1232
RelateObjects	13	Parent	Nuclei	17	16	EditedAggregates	17	1233
RelateObjects	13	Parent	Nuclei	17	16	EditedAggregates	17	1234
RelateObjects	13	Parent	Nuclei	17	16	EditedAggregates	17	1235
RelateObjects	13	Parent	Nuclei	17	16	EditedAggregates	17	1236
RelateObjects	13	Parent	Nuclei	17	18	EditedAggregates	17	1237
RelateObjects	13	Parent	Nuclei	17	16	EditedAggregates	17	1238
RelateObjects	13	Parent	Nuclei	17	16	EditedAggregates	17	1239
RelateObjects	13	Parent	Nuclei	17	16	EditedAggregates	17	1240
RelateObjects	13	Parent	Nuclei	17	18	EditedAggregates	17	1241
RelateObjects	13	Parent	Nuclei	17	16	EditedAggregates	17	1242
RelateObjects	13	Parent	Nuclei	17	16	EditedAggregates	17	1243
RelateObjects	13	Parent	Nuclei	17	18	EditedAggregates	17	1244
RelateObjects	13	Parent	Nuclei	17	16	EditedAggregates	17	1245
RelateObjects	13	Parent	Nuclei	17	16	EditedAggregates	17	1246
RelateObjects	13	Parent	Nuclei	17	16	EditedAggregates	17	1247
RelateObjects	13	Parent	Nuclei	17	16	EditedAggregates	17	1248
RelateObjects	13	Parent	Nuclei	17	16	EditedAggregates	17	1249
RelateObjects	13	Parent	Nuclei	17	16	EditedAggregates	17	1250
RelateObjects	13	Parent	Nuclei	17	16	EditedAggregates	17	1251
RelateObjects	13	Parent	Nuclei	17	16	EditedAggregates	17	1252
RelateObjects	13	Parent	Nuclei	17	16	EditedAggregates	17	1253
RelateObjects	13	Parent	Nuclei	17	16	EditedAggregates	17	1254
RelateObjects	13	Parent	Nuclei	17	18	EditedAggregates	17	1255
RelateObjects	13	Parent	Nuclei	17	18	EditedAggregates	17	1256
RelateObjects	13	Parent	Nuclei	17	18	EditedAggregates	17	1257
RelateObjects	13	Parent	Nuclei	17	16	EditedAggregates	17	1258
RelateObjects	13	Parent	Nuclei	17	16	EditedAggregates	17	1259
RelateObjects	13	Parent	Nuclei	17	16	EditedAggregates	17	1260
RelateObjects	13	Parent	Nuclei	17	18	EditedAggregates	17	1261
RelateObjects	13	Parent	Nuclei	17	18	EditedAggregates	17	1262
RelateObjects	13	Parent	Nuclei	17	16	EditedAggregates	17	1263
RelateObjects	13	Parent	Nuclei	17	16	EditedAggregates	17	1264
RelateObjects	13	Parent	Nuclei	17	16	EditedAggregates	17	1265
RelateObjects	13	Parent	Nuclei	17	16	EditedAggregates	17	1266
RelateObjects	13	Parent	Nuclei	17	16	EditedAggregates	17	1267
RelateObjects	13	Parent	Nuclei	17	16	EditedAggregates	17	1268
RelateObjects	13	Parent	Nuclei	17	18	EditedAggregates	17	1269
RelateObjects	13	Parent	Nuclei	17	16	EditedAggregates	17	1270
RelateObjects	13	Parent	Nuclei	17	18	EditedAggregates	17	1271
RelateObjects	13	Parent	Nuclei	17	16	EditedAggregates	17	1272
RelateObjects	13	Parent	Nuclei	17	16	EditedAggregates	17	1273
RelateObjects	13	Parent	Nuclei	17	18	EditedAggregates	17	1274
RelateObjects	13	Parent	Nuclei	17	16	EditedAggregates	17	1275
RelateObjects	13	Parent	Nuclei	17	18	EditedAggregates	17	1276
RelateObjects	13	Parent	Nuclei	17	18	EditedAggregates	17	1277
RelateObjects	13	Parent	Nuclei	17	18	EditedAggregates	17	1278
RelateObjects	13	Parent	Nuclei	17	16	EditedAggregates	17	1279
RelateObjects	13	Parent	Nuclei	17	16	EditedAggregates	17	1280
RelateObjects	13	Parent	Nuclei	17	16	EditedAggregates	17	1281
RelateObjects	13	Parent	Nuclei	17	16	EditedAggregates	17	1282
RelateObjects	13	Parent	Nuclei	17	16	EditedAggregates	17	1283
RelateObjects	13	Parent	Nuclei	17	16	EditedAggregates	17	1284
RelateObjects	13	Parent	Nuclei	17	16	EditedAggregates	17	1285
RelateObjects	13	Parent	Nuclei	17	16	EditedAggregates	17	1286
RelateObjects	13	Parent	Nuclei	17	16	EditedAggregates	17	1287
RelateObjects	13	Parent	Nuclei	17	16	EditedAggregates	17	1288
RelateObjects	13	Parent	Nuclei	17	18	EditedAggregates	17	1289
RelateObjects	13	Parent	Nuclei	17	18	EditedAggregates	17	1290
RelateObjects	13	Parent	Nuclei	17	18	EditedAggregates	17	1291
RelateObjects	13	Parent	Nuclei	17	18	EditedAggregates	17	1292
RelateObjects	13	Parent	Nuclei	17	18	EditedAggregates	17	1293
RelateObjects	13	Parent	Nuclei	17	16	EditedAggregates	17	1294
RelateObjects	13	Parent	Nuclei	17	16	EditedAggregates	17	1295
RelateObjects	13	Parent	Nuclei	17	18	EditedAggregates	17	1296
RelateObjects	13	Parent	Nuclei	17	18	EditedAggregates	17	1297
RelateObjects	13	Parent	Nuclei	17	16	EditedAggregates	17	1298
RelateObjects	13	Parent	Nuclei	17	18	EditedAggregates	17	1299
RelateObjects	13	Parent	Nuclei	17	18	EditedAggregates	17	1300
RelateObjects	13	Parent	Nuclei	17	16	EditedAggregates	17	1301
RelateObjects	13	Parent	Nuclei	17	16	EditedAggregates	17	1302
RelateObjects	13	Parent	Nuclei	17	16	EditedAggregates	17	1303
RelateObjects	13	Parent	Nuclei	17	16	EditedAggregates	17	1304
RelateObjects	13	Parent	Nuclei	17	16	EditedAggregates	17	1305
RelateObjects	13	Parent	Nuclei	17	18	EditedAggregates	17	1306
RelateObjects	13	Parent	Nuclei	17	18	EditedAggregates	17	1307
RelateObjects	13	Parent	Nuclei	17	18	EditedAggregates	17	1308
RelateObjects	13	Parent	Nuclei	17	18	EditedAggregates	17	1309
RelateObjects	13	Parent	Nuclei	17	16	EditedAggregates	17	1310
RelateObjects	13	Parent	Nuclei	17	18	EditedAggregates	17	1311
RelateObjects	13	Parent	Nuclei	17	18	EditedAggregates	17	1312
RelateObjects	13	Parent	Nuclei	17	18	EditedAggregates	17	1313
RelateObjects	13	Parent	Nuclei	17	18	EditedAggregates	17	1314
RelateObjects	13	Parent	Nuclei	17	16	EditedAggregates	17	1315
RelateObjects	13	Parent	Nuclei	17	16	EditedAggregates	17	1316
RelateObjects	13	Parent	Nuclei	17	18	EditedAggregates	17	1317
RelateObjects	13	Parent	Nuclei	17	18	EditedAggregates	17	1318
RelateObjects	13	Parent	Nuclei	17	18	EditedAggregates	17	1319
RelateObjects	13	Parent	Nuclei	17	18	EditedAggregates	17	1320
RelateObjects	13	Parent	Nuclei	17	16	EditedAggregates	17	1321
RelateObjects	13	Parent	Nuclei	17	18	EditedAggregates	17	1322
RelateObjects	13	Parent	Nuclei	17	16	EditedAggregates	17	1323
RelateObjects	13	Parent	Nuclei	17	18	EditedAggregates	17	1324
RelateObjects	13	Parent	Nuclei	17	20	EditedAggregates	17	1325
RelateObjects	13	Parent	Nuclei	17	20	EditedAggregates	17	1326
RelateObjects	13	Parent	Nuclei	17	16	EditedAggregates	17	1327
RelateObjects	13	Parent	Nuclei	17	16	EditedAggregates	17	1328
RelateObjects	13	Parent	Nuclei	17	17	EditedAggregates	17	1329
RelateObjects	13	Parent	Nuclei	17	16	EditedAggregates	17	1330
RelateObjects	13	Parent	Nuclei	17	20	EditedAggregates	17	1331
RelateObjects	13	Parent	Nuclei	17	16	EditedAggregates	17	1332
RelateObjects	13	Parent	Nuclei	17	16	EditedAggregates	17	1333
RelateObjects	13	Parent	Nuclei	17	16	EditedAggregates	17	1334
RelateObjects	13	Parent	Nuclei	17	18	EditedAggregates	17	1335
RelateObjects	13	Parent	Nuclei	17	20	EditedAggregates	17	1336
RelateObjects	13	Parent	Nuclei	17	16	EditedAggregates	17	1337
RelateObjects	13	Parent	Nuclei	17	18	EditedAggregates	17	1338
RelateObjects	13	Parent	Nuclei	17	20	EditedAggregates	17	1339
RelateObjects	13	Parent	Nuclei	17	16	EditedAggregates	17	1340
RelateObjects	13	Parent	Nuclei	17	18	EditedAggregates	17	1341
RelateObjects	13	Parent	Nuclei	17	20	EditedAggregates	17	1342
RelateObjects	13	Parent	Nuclei	17	18	EditedAggregates	17	1343
RelateObjects	13	Parent	Nuclei	17	20	EditedAggregates	17	1344
RelateObjects	13	Parent	Nuclei	17	20	EditedAggregates	17	1345
RelateObjects	13	Parent	Nuclei	17	16	EditedAggregates	17	1346
RelateObjects	13	Parent	Nuclei	17	16	EditedAggregates	17	1347
RelateObjects	13	Parent	Nuclei	17	16	EditedAggregates	17	1348
RelateObjects	13	Parent	Nuclei	17	18	EditedAggregates	17	1349
RelateObjects	13	Parent	Nuclei	17	18	EditedAggregates	17	1350
RelateObjects	13	Parent	Nuclei	17	18	EditedAggregates	17	1351
RelateObjects	13	Parent	Nuclei	17	16	EditedAggregates	17	1352
RelateObjects	13	Parent	Nuclei	17	18	EditedAggregates	17	1353
RelateObjects	13	Parent	Nuclei	17	18	EditedAggregates	17	1354
RelateObjects	13	Parent	Nuclei	17	18	EditedAggregates	17	1355
RelateObjects	13	Parent	Nuclei	17	18	EditedAggregates	17	1356
RelateObjects	13	Parent	Nuclei	17	18	EditedAggregates	17	1357
RelateObjects	13	Parent	Nuclei	17	20	EditedAggregates	17	1358
RelateObjects	13	Parent	Nuclei	17	20	EditedAggregates	17	1359
RelateObjects	13	Parent	Nuclei	17	18	EditedAggregates	17	1360
RelateObjects	13	Parent	Nuclei	17	18	EditedAggregates	17	1361
RelateObjects	13	Parent	Nuclei	17	20	EditedAggregates	17	1362
RelateObjects	13	Parent	Nuclei	17	18	EditedAggregates	17	1363
RelateObjects	13	Parent	Nuclei	17	16	EditedAggregates	17	1364
RelateObjects	13	Parent	Nuclei	17	16	EditedAggregates	17	1365
RelateObjects	13	Parent	Nuclei	17	20	EditedAggregates	17	1366
RelateObjects	13	Parent	Nuclei	17	20	EditedAggregates	17	1367
RelateObjects	13	Parent	Nuclei	17	20	EditedAggregates	17	1368
RelateObjects	13	Parent	Nuclei	17	20	EditedAggregates	17	1369
RelateObjects	13	Parent	Nuclei	17	16	EditedAggregates	17	1370
RelateObjects	13	Parent	Nuclei	17	16	EditedAggregates	17	1371
RelateObjects	13	Parent	Nuclei	17	18	EditedAggregates	17	1372
RelateObjects	13	Parent	Nuclei	17	18	EditedAggregates	17	1373
RelateObjects	13	Parent	Nuclei	17	18	EditedAggregates	17	1374
RelateObjects	13	Parent	Nuclei	17	18	EditedAggregates	17	1375
RelateObjects	13	Parent	Nuclei	17	20	EditedAggregates	17	1376
RelateObjects	13	Parent	Nuclei	17	20	EditedAggregates	17	1377
RelateObjects	13	Parent	Nuclei	17	16	EditedAggregates	17	1378
RelateObjects	13	Parent	Nuclei	17	18	EditedAggregates	17	1379
RelateObjects	13	Parent	Nuclei	17	18	EditedAggregates	17	1380
RelateObjects	13	Parent	Nuclei	17	20	EditedAggregates	17	1381
RelateObjects	13	Parent	Nuclei	17	16	EditedAggregates	17	1382
RelateObjects	13	Parent	Nuclei	17	18	EditedAggregates	17	1383
RelateObjects	13	Parent	Nuclei	17	18	EditedAggregates	17	1384
RelateObjects	13	Parent	Nuclei	17	20	EditedAggregates	17	1385
RelateObjects	13	Parent	Nuclei	17	18	EditedAggregates	17	1386
RelateObjects	13	Parent	Nuclei	17	18	EditedAggregates	17	1387
RelateObjects	13	Parent	Nuclei	17	18	EditedAggregates	17	1388
RelateObjects	13	Parent	Nuclei	17	18	EditedAggregates	17	1389
RelateObjects	13	Parent	Nuclei	17	18	EditedAggregates	17	1390
RelateObjects	13	Parent	Nuclei	17	20	EditedAggregates	17	1391
RelateObjects	13	Parent	Nuclei	17	20	EditedAggregates	17	1392
RelateObjects	13	Parent	Nuclei	17	18	EditedAggregates	17	1393
RelateObjects	13	Parent	Nuclei	17	18	EditedAggregates	17	1394
RelateObjects	13	Parent	Nuclei	17	20	EditedAggregates	17	1395
RelateObjects	13	Parent	Nuclei	17	20	EditedAggregates	17	1396
RelateObjects	13	Parent	Nuclei	17	20	EditedAggregates	17	1397
RelateObjects	13	Parent	Nuclei	17	18	EditedAggregates	17	1398
RelateObjects	13	Parent	Nuclei	17	20	EditedAggregates	17	1399
RelateObjects	13	Parent	Nuclei	17	18	EditedAggregates	17	1400
RelateObjects	13	Parent	Nuclei	17	20	EditedAggregates	17	1401
RelateObjects	13	Parent	Nuclei	17	18	EditedAggregates	17	1402
RelateObjects	13	Parent	Nuclei	17	18	EditedAggregates	17	1403
RelateObjects	13	Parent	Nuclei	17	20	EditedAggregates	17	1404
RelateObjects	13	Parent	Nuclei	17	18	EditedAggregates	17	1405
RelateObjects	13	Parent	Nuclei	17	20	EditedAggregates	17	1406
RelateObjects	13	Parent	Nuclei	17	18	EditedAggregates	17	1407
RelateObjects	13	Parent	Nuclei	17	20	EditedAggregates	17	1408
RelateObjects	13	Parent	Nuclei	17	20	EditedAggregates	17	1409
RelateObjects	13	Parent	Nuclei	17	20	EditedAggregates	17	1410
RelateObjects	13	Parent	Nuclei	17	20	EditedAggregates	17	1411
RelateObjects	13	Parent	Nuclei	17	20	EditedAggregates	17	1412
RelateObjects	13	Parent	Nuclei	17	20	EditedAggregates	17	1413
RelateObjects	13	Parent	Nuclei	17	20	EditedAggregates	17	1414
RelateObjects	13	Parent	Nuclei	17	18	EditedAggregates	17	1415
RelateObjects	13	Parent	Nuclei	17	18	EditedAggregates	17	1416
RelateObjects	13	Parent	Nuclei	17	20	EditedAggregates	17	1417
RelateObjects	13	Parent	Nuclei	17	18	EditedAggregates	17	1418
RelateObjects	13	Parent	Nuclei	17	20	EditedAggregates	17	1419
RelateObjects	13	Parent	Nuclei	17	20	EditedAggregates	17	1420
RelateObjects	13	Parent	Nuclei	17	20	EditedAggregates	17	1421
RelateObjects	13	Parent	Nuclei	17	20	EditedAggregates	17	1422
RelateObjects	13	Parent	Nuclei	17	20	EditedAggregates	17	1423
RelateObjects	13	Parent	Nuclei	17	20	EditedAggregates	17	1424
RelateObjects	13	Parent	Nuclei	17	20	EditedAggregates	17	1425
RelateObjects	13	Parent	Nuclei	17	18	EditedAggregates	17	1426
RelateObjects	13	Parent	Nuclei	17	18	EditedAggregates	17	1427
RelateObjects	13	Parent	Nuclei	17	18	EditedAggregates	17	1428
RelateObjects	13	Parent	Nuclei	17	18	EditedAggregates	17	1429
RelateObjects	13	Parent	Nuclei	17	20	EditedAggregates	17	1430
RelateObjects	13	Parent	Nuclei	17	20	EditedAggregates	17	1431
RelateObjects	13	Parent	Nuclei	17	18	EditedAggregates	17	1432
RelateObjects	13	Parent	Nuclei	17	20	EditedAggregates	17	1433
RelateObjects	13	Parent	Nuclei	17	18	EditedAggregates	17	1434
RelateObjects	13	Parent	Nuclei	17	18	EditedAggregates	17	1435
RelateObjects	13	Parent	Nuclei	17	18	EditedAggregates	17	1436
RelateObjects	13	Parent	Nuclei	17	18	EditedAggregates	17	1437
RelateObjects	13	Parent	Nuclei	17	18	EditedAggregates	17	1438
RelateObjects	13	Parent	Nuclei	17	20	EditedAggregates	17	1439
RelateObjects	13	Parent	Nuclei	17	20	EditedAggregates	17	1440
RelateObjects	13	Parent	Nuclei	17	18	EditedAggregates	17	1441
RelateObjects	13	Parent	Nuclei	17	18	EditedAggregates	17	1442
RelateObjects	13	Parent	Nuclei	17	18	EditedAggregates	17	1443
RelateObjects	13	Parent	Nuclei	17	20	EditedAggregates	17	1444
RelateObjects	13	Parent	Nuclei	17	18	EditedAggregates	17	1445
RelateObjects	13	Parent	Nuclei	17	20	EditedAggregates	17	1446
RelateObjects	13	Parent	Nuclei	17	20	EditedAggregates	17	1447
RelateObjects	13	Parent	Nuclei	17	20	EditedAggregates	17	1448
RelateObjects	13	Parent	Nuclei	17	20	EditedAggregates	17	1449
RelateObjects	13	Parent	Nuclei	17	20	EditedAggregates	17	1450
RelateObjects	13	Parent	Nuclei	17	20	EditedAggregates	17	1451
RelateObjects	13	Parent	Nuclei	17	20	EditedAggregates	17	1452
RelateObjects	13	Parent	Nuclei	17	20	EditedAggregates	17	1453
RelateObjects	13	Parent	Nuclei	17	20	EditedAggregates	17	1454
RelateObjects	13	Parent	Nuclei	17	20	EditedAggregates	17	1455
RelateObjects	13	Parent	Nuclei	17	20	EditedAggregates	17	1456
RelateObjects	13	Parent	Nuclei	17	20	EditedAggregates	17	1457
RelateObjects	13	Parent	Nuclei	17	20	EditedAggregates	17	1458
RelateObjects	13	Parent	Nuclei	17	20	EditedAggregates	17	1459
RelateObjects	13	Parent	Nuclei	17	20	EditedAggregates	17	1460
RelateObjects	13	Parent	Nuclei	17	20	EditedAggregates	17	1461
RelateObjects	13	Parent	Nuclei	17	20	EditedAggregates	17	1462
RelateObjects	13	Parent	Nuclei	17	20	EditedAggregates	17	1463
RelateObjects	13	Parent	Nuclei	17	20	EditedAggregates	17	1464
RelateObjects	13	Parent	Nuclei	17	20	EditedAggregates	17	1465
RelateObjects	13	Parent	Nuclei	17	20	EditedAggregates	17	1466
RelateObjects	13	Parent	Nuclei	17	20	EditedAggregates	17	1467
RelateObjects	13	Parent	Nuclei	17	20	EditedAggregates	17	1468
RelateObjects	13	Parent	Nuclei	17	20	EditedAggregates	17	1469
RelateObjects	13	Parent	Nuclei	17	20	EditedAggregates	17	1470
RelateObjects	13	Parent	Nuclei	17	20	EditedAggregates	17	1471
RelateObjects	13	Parent	Nuclei	17	20	EditedAggregates	17	1472
RelateObjects	13	Parent	Nuclei	17	20	EditedAggregates	17	1473
RelateObjects	13	Parent	Nuclei	17	20	EditedAggregates	17	1474
RelateObjects	13	Parent	Nuclei	17	20	EditedAggregates	17	1475
RelateObjects	13	Parent	Nuclei	17	20	EditedAggregates	17	1476
RelateObjects	13	Parent	Nuclei	17	20	EditedAggregates	17	1477
RelateObjects	13	Parent	Nuclei	17	20	EditedAggregates	17	1478
RelateObjects	13	Parent	Nuclei	17	20	EditedAggregates	17	1479
RelateObjects	13	Parent	Nuclei	17	20	EditedAggregates	17	1480
RelateObjects	13	Parent	Nuclei	17	20	EditedAggregates	17	1481
RelateObjects	13	Parent	Nuclei	17	20	EditedAggregates	17	1482
RelateObjects	13	Parent	Nuclei	17	20	EditedAggregates	17	1483
RelateObjects	13	Parent	Nuclei	17	20	EditedAggregates	17	1484
RelateObjects	13	Parent	Nuclei	17	20	EditedAggregates	17	1485
RelateObjects	13	Parent	Nuclei	17	20	EditedAggregates	17	1486
RelateObjects	13	Parent	Nuclei	17	20	EditedAggregates	17	1487
RelateObjects	13	Parent	Nuclei	17	20	EditedAggregates	17	1488
RelateObjects	13	Parent	Nuclei	17	20	EditedAggregates	17	1489
RelateObjects	13	Parent	Nuclei	17	20	EditedAggregates	17	1490
RelateObjects	13	Parent	Nuclei	17	20	EditedAggregates	17	1491
RelateObjects	13	Parent	Nuclei	17	20	EditedAggregates	17	1492
RelateObjects	13	Parent	Nuclei	17	20	EditedAggregates	17	1493
RelateObjects	13	Parent	Nuclei	17	20	EditedAggregates	17	1494
RelateObjects	13	Parent	Nuclei	17	20	EditedAggregates	17	1495
RelateObjects	13	Parent	Nuclei	17	20	EditedAggregates	17	1496
RelateObjects	13	Parent	Nuclei	17	20	EditedAggregates	17	1497
RelateObjects	13	Parent	Nuclei	17	20	EditedAggregates	17	1498
RelateObjects	13	Parent	Nuclei	17	20	EditedAggregates	17	1499
RelateObjects	13	Parent	Nuclei	17	20	EditedAggregates	17	1500
RelateObjects	13	Parent	Nuclei	17	20	EditedAggregates	17	1501
RelateObjects	13	Parent	Nuclei	17	20	EditedAggregates	17	1502
RelateObjects	13	Parent	Nuclei	17	20	EditedAggregates	17	1503
RelateObjects	13	Parent	Nuclei	17	20	EditedAggregates	17	1504
RelateObjects	13	Parent	Nuclei	17	20	EditedAggregates	17	1505
RelateObjects	13	Parent	Nuclei	17	20	EditedAggregates	17	1506
RelateObjects	13	Parent	Nuclei	17	20	EditedAggregates	17	1507
RelateObjects	13	Parent	Nuclei	17	20	EditedAggregates	17	1508
RelateObjects	13	Parent	Nuclei	17	20	EditedAggregates	17	1509
RelateObjects	13	Parent	Nuclei	17	20	EditedAggregates	17	1510
RelateObjects	13	Parent	Nuclei	17	20	EditedAggregates	17	1511
RelateObjects	13	Parent	Nuclei	17	20	EditedAggregates	17	1512
RelateObjects	13	Parent	Nuclei	17	20	EditedAggregates	17	1513
RelateObjects	13	Parent	Nuclei	17	20	EditedAggregates	17	1514
RelateObjects	13	Parent	Nuclei	17	20	EditedAggregates	17	1515
RelateObjects	13	Parent	Nuclei	17	20	EditedAggregates	17	1516
RelateObjects	13	Parent	Nuclei	17	20	EditedAggregates	17	1517
RelateObjects	13	Parent	Nuclei	17	20	EditedAggregates	17	1518
RelateObjects	13	Parent	Nuclei	17	20	EditedAggregates	17	1519
RelateObjects	13	Parent	Nuclei	17	20	EditedAggregates	17	1520
RelateObjects	13	Parent	Nuclei	17	20	EditedAggregates	17	1521
RelateObjects	13	Parent	Nuclei	17	20	EditedAggregates	17	1522
RelateObjects	13	Parent	Nuclei	17	20	EditedAggregates	17	1523
RelateObjects	13	Parent	Nuclei	17	20	EditedAggregates	17	1524
RelateObjects	13	Parent	Nuclei	17	20	EditedAggregates	17	1525
RelateObjects	13	Parent	Nuclei	17	20	EditedAggregates	17	1526
RelateObjects	13	Parent	Nuclei	17	20	EditedAggregates	17	1527
RelateObjects	13	Parent	Nuclei	17	5	EditedAggregates	17	1528
RelateObjects	13	Parent	Nuclei	17	5	EditedAggregates	17	1529
RelateObjects	13	Parent	Nuclei	17	5	EditedAggregates	17	1530
RelateObjects	13	Parent	Nuclei	17	5	EditedAggregates	17	1531
RelateObjects	13	Parent	Nuclei	17	5	EditedAggregates	17	1532
RelateObjects	13	Parent	Nuclei	17	18	EditedAggregates	17	1533
RelateObjects	13	Parent	Nuclei	17	18	EditedAggregates	17	1534
RelateObjects	13	Parent	Nuclei	17	15	EditedAggregates	17	1535
RelateObjects	13	Parent	Nuclei	17	15	EditedAggregates	17	1536
RelateObjects	13	Parent	Nuclei	17	20	EditedAggregates	17	1537
RelateObjects	13	Parent	Nuclei	17	20	EditedAggregates	17	1538
RelateObjects	13	Child	EditedAggregates	17	1	Nuclei	17	5
RelateObjects	13	Child	EditedAggregates	17	2	Nuclei	17	5
RelateObjects	13	Child	EditedAggregates	17	3	Nuclei	17	5
RelateObjects	13	Child	EditedAggregates	17	4	Nuclei	17	5
RelateObjects	13	Child	EditedAggregates	17	5	Nuclei	17	5
RelateObjects	13	Child	EditedAggregates	17	6	Nuclei	17	5
RelateObjects	13	Child	EditedAggregates	17	7	Nuclei	17	5
RelateObjects	13	Child	EditedAggregates	17	8	Nuclei	17	5
RelateObjects	13	Child	EditedAggregates	17	9	Nuclei	17	5
RelateObjects	13	Child	EditedAggregates	17	10	Nuclei	17	5
RelateObjects	13	Child	EditedAggregates	17	11	Nuclei	17	5
RelateObjects	13	Child	EditedAggregates	17	12	Nuclei	17	5
RelateObjects	13	Child	EditedAggregates	17	13	Nuclei	17	5
RelateObjects	13	Child	EditedAggregates	17	14	Nuclei	17	5
RelateObjects	13	Child	EditedAggregates	17	15	Nuclei	17	5
RelateObjects	13	Child	EditedAggregates	17	16	Nuclei	17	5
RelateObjects	13	Child	EditedAggregates	17	17	Nuclei	17	5
RelateObjects	13	Child	EditedAggregates	17	18	Nuclei	17	5
RelateObjects	13	Child	EditedAggregates	17	19	Nuclei	17	5
RelateObjects	13	Child	EditedAggregates	17	20	Nuclei	17	5
RelateObjects	13	Child	EditedAggregates	17	21	Nuclei	17	5
RelateObjects	13	Child	EditedAggregates	17	22	Nuclei	17	5
RelateObjects	13	Child	EditedAggregates	17	23	Nuclei	17	5
RelateObjects	13	Child	EditedAggregates	17	24	Nuclei	17	5
RelateObjects	13	Child	EditedAggregates	17	25	Nuclei	17	5
RelateObjects	13	Child	EditedAggregates	17	26	Nuclei	17	5
RelateObjects	13	Child	EditedAggregates	17	27	Nuclei	17	5
RelateObjects	13	Child	EditedAggregates	17	28	Nuclei	17	5
RelateObjects	13	Child	EditedAggregates	17	29	Nuclei	17	5
RelateObjects	13	Child	EditedAggregates	17	30	Nuclei	17	5
RelateObjects	13	Child	EditedAggregates	17	31	Nuclei	17	5
RelateObjects	13	Child	EditedAggregates	17	32	Nuclei	17	5
RelateObjects	13	Child	EditedAggregates	17	33	Nuclei	17	5
RelateObjects	13	Child	EditedAggregates	17	34	Nuclei	17	5
RelateObjects	13	Child	EditedAggregates	17	35	Nuclei	17	5
RelateObjects	13	Child	EditedAggregates	17	36	Nuclei	17	5
RelateObjects	13	Child	EditedAggregates	17	37	Nuclei	17	5
RelateObjects	13	Child	EditedAggregates	17	38	Nuclei	17	5
RelateObjects	13	Child	EditedAggregates	17	39	Nuclei	17	5
RelateObjects	13	Child	EditedAggregates	17	40	Nuclei	17	5
RelateObjects	13	Child	EditedAggregates	17	41	Nuclei	17	5
RelateObjects	13	Child	EditedAggregates	17	42	Nuclei	17	5
RelateObjects	13	Child	EditedAggregates	17	43	Nuclei	17	5
RelateObjects	13	Child	EditedAggregates	17	44	Nuclei	17	5
RelateObjects	13	Child	EditedAggregates	17	45	Nuclei	17	5
RelateObjects	13	Child	EditedAggregates	17	46	Nuclei	17	5
RelateObjects	13	Child	EditedAggregates	17	47	Nuclei	17	5
RelateObjects	13	Child	EditedAggregates	17	48	Nuclei	17	5
RelateObjects	13	Child	EditedAggregates	17	49	Nuclei	17	5
RelateObjects	13	Child	EditedAggregates	17	50	Nuclei	17	5
RelateObjects	13	Child	EditedAggregates	17	51	Nuclei	17	5
RelateObjects	13	Child	EditedAggregates	17	52	Nuclei	17	5
RelateObjects	13	Child	EditedAggregates	17	53	Nuclei	17	5
RelateObjects	13	Child	EditedAggregates	17	54	Nuclei	17	5
RelateObjects	13	Child	EditedAggregates	17	55	Nuclei	17	5
RelateObjects	13	Child	EditedAggregates	17	56	Nuclei	17	5
RelateObjects	13	Child	EditedAggregates	17	57	Nuclei	17	5
RelateObjects	13	Child	EditedAggregates	17	58	Nuclei	17	5
RelateObjects	13	Child	EditedAggregates	17	59	Nuclei	17	5
RelateObjects	13	Child	EditedAggregates	17	60	Nuclei	17	5
RelateObjects	13	Child	EditedAggregates	17	61	Nuclei	17	5
RelateObjects	13	Child	EditedAggregates	17	62	Nuclei	17	5
RelateObjects	13	Child	EditedAggregates	17	63	Nuclei	17	5
RelateObjects	13	Child	EditedAggregates	17	64	Nuclei	17	5
RelateObjects	13	Child	EditedAggregates	17	65	Nuclei	17	5
RelateObjects	13	Child	EditedAggregates	17	66	Nuclei	17	5
RelateObjects	13	Child	EditedAggregates	17	67	Nuclei	17	5
RelateObjects	13	Child	EditedAggregates	17	68	Nuclei	17	5
RelateObjects	13	Child	EditedAggregates	17	69	Nuclei	17	5
RelateObjects	13	Child	EditedAggregates	17	70	Nuclei	17	5
RelateObjects	13	Child	EditedAggregates	17	71	Nuclei	17	5
RelateObjects	13	Child	EditedAggregates	17	72	Nuclei	17	5
RelateObjects	13	Child	EditedAggregates	17	73	Nuclei	17	5
RelateObjects	13	Child	EditedAggregates	17	74	Nuclei	17	5
RelateObjects	13	Child	EditedAggregates	17	75	Nuclei	17	5
RelateObjects	13	Child	EditedAggregates	17	76	Nuclei	17	5
RelateObjects	13	Child	EditedAggregates	17	77	Nuclei	17	5
RelateObjects	13	Child	EditedAggregates	17	78	Nuclei	17	5
RelateObjects	13	Child	EditedAggregates	17	79	Nuclei	17	5
RelateObjects	13	Child	EditedAggregates	17	80	Nuclei	17	5
RelateObjects	13	Child	EditedAggregates	17	81	Nuclei	17	5
RelateObjects	13	Child	EditedAggregates	17	82	Nuclei	17	5
RelateObjects	13	Child	EditedAggregates	17	83	Nuclei	17	5
RelateObjects	13	Child	EditedAggregates	17	84	Nuclei	17	5
RelateObjects	13	Child	EditedAggregates	17	85	Nuclei	17	5
RelateObjects	13	Child	EditedAggregates	17	86	Nuclei	17	5
RelateObjects	13	Child	EditedAggregates	17	87	Nuclei	17	5
RelateObjects	13	Child	EditedAggregates	17	88	Nuclei	17	5
RelateObjects	13	Child	EditedAggregates	17	89	Nuclei	17	5
RelateObjects	13	Child	EditedAggregates	17	90	Nuclei	17	5
RelateObjects	13	Child	EditedAggregates	17	91	Nuclei	17	5
RelateObjects	13	Child	EditedAggregates	17	92	Nuclei	17	5
RelateObjects	13	Child	EditedAggregates	17	93	Nuclei	17	5
RelateObjects	13	Child	EditedAggregates	17	94	Nuclei	17	5
RelateObjects	13	Child	EditedAggregates	17	95	Nuclei	17	5
RelateObjects	13	Child	EditedAggregates	17	96	Nuclei	17	5
RelateObjects	13	Child	EditedAggregates	17	97	Nuclei	17	5
RelateObjects	13	Child	EditedAggregates	17	98	Nuclei	17	5
RelateObjects	13	Child	EditedAggregates	17	99	Nuclei	17	5
RelateObjects	13	Child	EditedAggregates	17	100	Nuclei	17	5
RelateObjects	13	Child	EditedAggregates	17	101	Nuclei	17	5
RelateObjects	13	Child	EditedAggregates	17	102	Nuclei	17	5
RelateObjects	13	Child	EditedAggregates	17	103	Nuclei	17	5
RelateObjects	13	Child	EditedAggregates	17	104	Nuclei	17	5
RelateObjects	13	Child	EditedAggregates	17	105	Nuclei	17	5
RelateObjects	13	Child	EditedAggregates	17	106	Nuclei	17	5
RelateObjects	13	Child	EditedAggregates	17	107	Nuclei	17	5
RelateObjects	13	Child	EditedAggregates	17	108	Nuclei	17	5
RelateObjects	13	Child	EditedAggregates	17	109	Nuclei	17	5
RelateObjects	13	Child	EditedAggregates	17	110	Nuclei	17	5
RelateObjects	13	Child	EditedAggregates	17	111	Nuclei	17	5
RelateObjects	13	Child	EditedAggregates	17	112	Nuclei	17	5
RelateObjects	13	Child	EditedAggregates	17	113	Nuclei	17	5
RelateObjects	13	Child	EditedAggregates	17	114	Nuclei	17	5
RelateObjects	13	Child	EditedAggregates	17	115	Nuclei	17	5
RelateObjects	13	Child	EditedAggregates	17	116	Nuclei	17	5
RelateObjects	13	Child	EditedAggregates	17	117	Nuclei	17	5
RelateObjects	13	Child	EditedAggregates	17	118	Nuclei	17	5
RelateObjects	13	Child	EditedAggregates	17	119	Nuclei	17	5
RelateObjects	13	Child	EditedAggregates	17	120	Nuclei	17	5
RelateObjects	13	Child	EditedAggregates	17	121	Nuclei	17	5
RelateObjects	13	Child	EditedAggregates	17	122	Nuclei	17	5
RelateObjects	13	Child	EditedAggregates	17	123	Nuclei	17	5
RelateObjects	13	Child	EditedAggregates	17	124	Nuclei	17	5
RelateObjects	13	Child	EditedAggregates	17	125	Nuclei	17	5
RelateObjects	13	Child	EditedAggregates	17	126	Nuclei	17	5
RelateObjects	13	Child	EditedAggregates	17	127	Nuclei	17	5
RelateObjects	13	Child	EditedAggregates	17	128	Nuclei	17	5
RelateObjects	13	Child	EditedAggregates	17	129	Nuclei	17	5
RelateObjects	13	Child	EditedAggregates	17	130	Nuclei	17	5
RelateObjects	13	Child	EditedAggregates	17	131	Nuclei	17	5
RelateObjects	13	Child	EditedAggregates	17	132	Nuclei	17	5
RelateObjects	13	Child	EditedAggregates	17	133	Nuclei	17	5
RelateObjects	13	Child	EditedAggregates	17	134	Nuclei	17	5
RelateObjects	13	Child	EditedAggregates	17	135	Nuclei	17	5
RelateObjects	13	Child	EditedAggregates	17	136	Nuclei	17	5
RelateObjects	13	Child	EditedAggregates	17	137	Nuclei	17	5
RelateObjects	13	Child	EditedAggregates	17	138	Nuclei	17	5
RelateObjects	13	Child	EditedAggregates	17	139	Nuclei	17	5
RelateObjects	13	Child	EditedAggregates	17	140	Nuclei	17	5
RelateObjects	13	Child	EditedAggregates	17	141	Nuclei	17	5
RelateObjects	13	Child	EditedAggregates	17	142	Nuclei	17	5
RelateObjects	13	Child	EditedAggregates	17	143	Nuclei	17	5
RelateObjects	13	Child	EditedAggregates	17	144	Nuclei	17	5
RelateObjects	13	Child	EditedAggregates	17	145	Nuclei	17	5
RelateObjects	13	Child	EditedAggregates	17	146	Nuclei	17	5
RelateObjects	13	Child	EditedAggregates	17	147	Nuclei	17	6
RelateObjects	13	Child	EditedAggregates	17	148	Nuclei	17	5
RelateObjects	13	Child	EditedAggregates	17	149	Nuclei	17	6
RelateObjects	13	Child	EditedAggregates	17	150	Nuclei	17	6
RelateObjects	13	Child	EditedAggregates	17	151	Nuclei	17	5
RelateObjects	13	Child	EditedAggregates	17	152	Nuclei	17	6
RelateObjects	13	Child	EditedAggregates	17	153	Nuclei	17	6
RelateObjects	13	Child	EditedAggregates	17	154	Nuclei	17	6
RelateObjects	13	Child	EditedAggregates	17	155	Nuclei	17	5
RelateObjects	13	Child	EditedAggregates	17	156	Nuclei	17	6
RelateObjects	13	Child	EditedAggregates	17	157	Nuclei	17	6
RelateObjects	13	Child	EditedAggregates	17	158	Nuclei	17	5
RelateObjects	13	Child	EditedAggregates	17	159	Nuclei	17	5
RelateObjects	13	Child	EditedAggregates	17	160	Nuclei	17	5
RelateObjects	13	Child	EditedAggregates	17	161	Nuclei	17	5
RelateObjects	13	Child	EditedAggregates	17	162	Nuclei	17	6
RelateObjects	13	Child	EditedAggregates	17	163	Nuclei	17	6
RelateObjects	13	Child	EditedAggregates	17	164	Nuclei	17	6
RelateObjects	13	Child	EditedAggregates	17	165	Nuclei	17	5
RelateObjects	13	Child	EditedAggregates	17	166	Nuclei	17	6
RelateObjects	13	Child	EditedAggregates	17	167	Nuclei	17	5
RelateObjects	13	Child	EditedAggregates	17	168	Nuclei	17	5
RelateObjects	13	Child	EditedAggregates	17	169	Nuclei	17	6
RelateObjects	13	Child	EditedAggregates	17	170	Nuclei	17	6
RelateObjects	13	Child	EditedAggregates	17	171	Nuclei	17	6
RelateObjects	13	Child	EditedAggregates	17	172	Nuclei	17	6
RelateObjects	13	Child	EditedAggregates	17	173	Nuclei	17	6
RelateObjects	13	Child	EditedAggregates	17	174	Nuclei	17	6
RelateObjects	13	Child	EditedAggregates	17	175	Nuclei	17	5
RelateObjects	13	Child	EditedAggregates	17	176	Nuclei	17	6
RelateObjects	13	Child	EditedAggregates	17	177	Nuclei	17	6
RelateObjects	13	Child	EditedAggregates	17	178	Nuclei	17	6
RelateObjects	13	Child	EditedAggregates	17	179	Nuclei	17	5
RelateObjects	13	Child	EditedAggregates	17	180	Nuclei	17	5
RelateObjects	13	Child	EditedAggregates	17	181	Nuclei	17	6
RelateObjects	13	Child	EditedAggregates	17	182	Nuclei	17	6
RelateObjects	13	Child	EditedAggregates	17	183	Nuclei	17	5
RelateObjects	13	Child	EditedAggregates	17	184	Nuclei	17	6
RelateObjects	13	Child	EditedAggregates	17	185	Nuclei	17	6
RelateObjects	13	Child	EditedAggregates	17	186	Nuclei	17	6
RelateObjects	13	Child	EditedAggregates	17	187	Nuclei	17	6
RelateObjects	13	Child	EditedAggregates	17	188	Nuclei	17	6
RelateObjects	13	Child	EditedAggregates	17	189	Nuclei	17	6
RelateObjects	13	Child	EditedAggregates	17	190	Nuclei	17	6
RelateObjects	13	Child	EditedAggregates	17	191	Nuclei	17	6
RelateObjects	13	Child	EditedAggregates	17	192	Nuclei	17	6
RelateObjects	13	Child	EditedAggregates	17	193	Nuclei	17	6
RelateObjects	13	Child	EditedAggregates	17	194	Nuclei	17	6
RelateObjects	13	Child	EditedAggregates	17	195	Nuclei	17	6
RelateObjects	13	Child	EditedAggregates	17	196	Nuclei	17	6
RelateObjects	13	Child	EditedAggregates	17	197	Nuclei	17	6
RelateObjects	13	Child	EditedAggregates	17	198	Nuclei	17	6
RelateObjects	13	Child	EditedAggregates	17	199	Nuclei	17	6
RelateObjects	13	Child	EditedAggregates	17	200	Nuclei	17	6
RelateObjects	13	Child	EditedAggregates	17	201	Nuclei	17	6
RelateObjects	13	Child	EditedAggregates	17	202	Nuclei	17	6
RelateObjects	13	Child	EditedAggregates	17	203	Nuclei	17	6
RelateObjects	13	Child	EditedAggregates	17	204	Nuclei	17	6
RelateObjects	13	Child	EditedAggregates	17	205	Nuclei	17	6
RelateObjects	13	Child	EditedAggregates	17	206	Nuclei	17	6
RelateObjects	13	Child	EditedAggregates	17	207	Nuclei	17	6
RelateObjects	13	Child	EditedAggregates	17	208	Nuclei	17	6
RelateObjects	13	Child	EditedAggregates	17	209	Nuclei	17	6
RelateObjects	13	Child	EditedAggregates	17	210	Nuclei	17	6
RelateObjects	13	Child	EditedAggregates	17	211	Nuclei	17	6
RelateObjects	13	Child	EditedAggregates	17	212	Nuclei	17	6
RelateObjects	13	Child	EditedAggregates	17	213	Nuclei	17	6
RelateObjects	13	Child	EditedAggregates	17	214	Nuclei	17	6
RelateObjects	13	Child	EditedAggregates	17	215	Nuclei	17	6
RelateObjects	13	Child	EditedAggregates	17	216	Nuclei	17	6
RelateObjects	13	Child	EditedAggregates	17	217	Nuclei	17	6
RelateObjects	13	Child	EditedAggregates	17	218	Nuclei	17	6
RelateObjects	13	Child	EditedAggregates	17	219	Nuclei	17	6
RelateObjects	13	Child	EditedAggregates	17	220	Nuclei	17	6
RelateObjects	13	Child	EditedAggregates	17	221	Nuclei	17	6
RelateObjects	13	Child	EditedAggregates	17	222	Nuclei	17	6
RelateObjects	13	Child	EditedAggregates	17	223	Nuclei	17	6
RelateObjects	13	Child	EditedAggregates	17	224	Nuclei	17	6
RelateObjects	13	Child	EditedAggregates	17	225	Nuclei	17	6
RelateObjects	13	Child	EditedAggregates	17	226	Nuclei	17	6
RelateObjects	13	Child	EditedAggregates	17	227	Nuclei	17	6
RelateObjects	13	Child	EditedAggregates	17	228	Nuclei	17	6
RelateObjects	13	Child	EditedAggregates	17	229	Nuclei	17	6
RelateObjects	13	Child	EditedAggregates	17	230	Nuclei	17	6
RelateObjects	13	Child	EditedAggregates	17	231	Nuclei	17	6
RelateObjects	13	Child	EditedAggregates	17	232	Nuclei	17	6
RelateObjects	13	Child	EditedAggregates	17	233	Nuclei	17	6
RelateObjects	13	Child	EditedAggregates	17	234	Nuclei	17	6
RelateObjects	13	Child	EditedAggregates	17	235	Nuclei	17	6
RelateObjects	13	Child	EditedAggregates	17	236	Nuclei	17	6
RelateObjects	13	Child	EditedAggregates	17	237	Nuclei	17	6
RelateObjects	13	Child	EditedAggregates	17	238	Nuclei	17	6
RelateObjects	13	Child	EditedAggregates	17	239	Nuclei	17	6
RelateObjects	13	Child	EditedAggregates	17	240	Nuclei	17	6
RelateObjects	13	Child	EditedAggregates	17	241	Nuclei	17	6
RelateObjects	13	Child	EditedAggregates	17	242	Nuclei	17	6
RelateObjects	13	Child	EditedAggregates	17	243	Nuclei	17	6
RelateObjects	13	Child	EditedAggregates	17	244	Nuclei	17	6
RelateObjects	13	Child	EditedAggregates	17	245	Nuclei	17	6
RelateObjects	13	Child	EditedAggregates	17	246	Nuclei	17	6
RelateObjects	13	Child	EditedAggregates	17	247	Nuclei	17	6
RelateObjects	13	Child	EditedAggregates	17	248	Nuclei	17	6
RelateObjects	13	Child	EditedAggregates	17	249	Nuclei	17	6
RelateObjects	13	Child	EditedAggregates	17	250	Nuclei	17	6
RelateObjects	13	Child	EditedAggregates	17	251	Nuclei	17	6
RelateObjects	13	Child	EditedAggregates	17	252	Nuclei	17	6
RelateObjects	13	Child	EditedAggregates	17	253	Nuclei	17	6
RelateObjects	13	Child	EditedAggregates	17	254	Nuclei	17	6
RelateObjects	13	Child	EditedAggregates	17	255	Nuclei	17	6
RelateObjects	13	Child	EditedAggregates	17	256	Nuclei	17	6
RelateObjects	13	Child	EditedAggregates	17	257	Nuclei	17	6
RelateObjects	13	Child	EditedAggregates	17	258	Nuclei	17	6
RelateObjects	13	Child	EditedAggregates	17	259	Nuclei	17	6
RelateObjects	13	Child	EditedAggregates	17	260	Nuclei	17	6
RelateObjects	13	Child	EditedAggregates	17	261	Nuclei	17	6
RelateObjects	13	Child	EditedAggregates	17	262	Nuclei	17	6
RelateObjects	13	Child	EditedAggregates	17	263	Nuclei	17	6
RelateObjects	13	Child	EditedAggregates	17	264	Nuclei	17	6
RelateObjects	13	Child	EditedAggregates	17	265	Nuclei	17	6
RelateObjects	13	Child	EditedAggregates	17	266	Nuclei	17	6
RelateObjects	13	Child	EditedAggregates	17	267	Nuclei	17	6
RelateObjects	13	Child	EditedAggregates	17	268	Nuclei	17	6
RelateObjects	13	Child	EditedAggregates	17	269	Nuclei	17	6
RelateObjects	13	Child	EditedAggregates	17	270	Nuclei	17	6
RelateObjects	13	Child	EditedAggregates	17	271	Nuclei	17	6
RelateObjects	13	Child	EditedAggregates	17	272	Nuclei	17	6
RelateObjects	13	Child	EditedAggregates	17	273	Nuclei	17	6
RelateObjects	13	Child	EditedAggregates	17	274	Nuclei	17	6
RelateObjects	13	Child	EditedAggregates	17	275	Nuclei	17	6
RelateObjects	13	Child	EditedAggregates	17	276	Nuclei	17	6
RelateObjects	13	Child	EditedAggregates	17	277	Nuclei	17	6
RelateObjects	13	Child	EditedAggregates	17	278	Nuclei	17	6
RelateObjects	13	Child	EditedAggregates	17	279	Nuclei	17	6
RelateObjects	13	Child	EditedAggregates	17	280	Nuclei	17	6
RelateObjects	13	Child	EditedAggregates	17	281	Nuclei	17	6
RelateObjects	13	Child	EditedAggregates	17	282	Nuclei	17	6
RelateObjects	13	Child	EditedAggregates	17	283	Nuclei	17	6
RelateObjects	13	Child	EditedAggregates	17	284	Nuclei	17	6
RelateObjects	13	Child	EditedAggregates	17	285	Nuclei	17	6
RelateObjects	13	Child	EditedAggregates	17	286	Nuclei	17	6
RelateObjects	13	Child	EditedAggregates	17	287	Nuclei	17	6
RelateObjects	13	Child	EditedAggregates	17	288	Nuclei	17	6
RelateObjects	13	Child	EditedAggregates	17	289	Nuclei	17	6
RelateObjects	13	Child	EditedAggregates	17	290	Nuclei	17	6
RelateObjects	13	Child	EditedAggregates	17	291	Nuclei	17	6
RelateObjects	13	Child	EditedAggregates	17	292	Nuclei	17	6
RelateObjects	13	Child	EditedAggregates	17	293	Nuclei	17	6
RelateObjects	13	Child	EditedAggregates	17	294	Nuclei	17	6
RelateObjects	13	Child	EditedAggregates	17	295	Nuclei	17	6
RelateObjects	13	Child	EditedAggregates	17	296	Nuclei	17	6
RelateObjects	13	Child	EditedAggregates	17	297	Nuclei	17	6
RelateObjects	13	Child	EditedAggregates	17	298	Nuclei	17	6
RelateObjects	13	Child	EditedAggregates	17	299	Nuclei	17	6
RelateObjects	13	Child	EditedAggregates	17	300	Nuclei	17	6
RelateObjects	13	Child	EditedAggregates	17	301	Nuclei	17	6
RelateObjects	13	Child	EditedAggregates	17	302	Nuclei	17	6
RelateObjects	13	Child	EditedAggregates	17	303	Nuclei	17	6
RelateObjects	13	Child	EditedAggregates	17	304	Nuclei	17	6
RelateObjects	13	Child	EditedAggregates	17	305	Nuclei	17	6
RelateObjects	13	Child	EditedAggregates	17	306	Nuclei	17	6
RelateObjects	13	Child	EditedAggregates	17	307	Nuclei	17	6
RelateObjects	13	Child	EditedAggregates	17	308	Nuclei	17	6
RelateObjects	13	Child	EditedAggregates	17	309	Nuclei	17	6
RelateObjects	13	Child	EditedAggregates	17	310	Nuclei	17	6
RelateObjects	13	Child	EditedAggregates	17	311	Nuclei	17	6
RelateObjects	13	Child	EditedAggregates	17	312	Nuclei	17	6
RelateObjects	13	Child	EditedAggregates	17	313	Nuclei	17	6
RelateObjects	13	Child	EditedAggregates	17	314	Nuclei	17	6
RelateObjects	13	Child	EditedAggregates	17	315	Nuclei	17	6
RelateObjects	13	Child	EditedAggregates	17	316	Nuclei	17	6
RelateObjects	13	Child	EditedAggregates	17	317	Nuclei	17	6
RelateObjects	13	Child	EditedAggregates	17	318	Nuclei	17	6
RelateObjects	13	Child	EditedAggregates	17	319	Nuclei	17	6
RelateObjects	13	Child	EditedAggregates	17	320	Nuclei	17	6
RelateObjects	13	Child	EditedAggregates	17	321	Nuclei	17	6
RelateObjects	13	Child	EditedAggregates	17	322	Nuclei	17	6
RelateObjects	13	Child	EditedAggregates	17	323	Nuclei	17	6
RelateObjects	13	Child	EditedAggregates	17	324	Nuclei	17	6
RelateObjects	13	Child	EditedAggregates	17	325	Nuclei	17	6
RelateObjects	13	Child	EditedAggregates	17	326	Nuclei	17	6
RelateObjects	13	Child	EditedAggregates	17	327	Nuclei	17	6
RelateObjects	13	Child	EditedAggregates	17	328	Nuclei	17	6
RelateObjects	13	Child	EditedAggregates	17	329	Nuclei	17	6
RelateObjects	13	Child	EditedAggregates	17	330	Nuclei	17	6
RelateObjects	13	Child	EditedAggregates	17	331	Nuclei	17	6
RelateObjects	13	Child	EditedAggregates	17	332	Nuclei	17	6
RelateObjects	13	Child	EditedAggregates	17	333	Nuclei	17	6
RelateObjects	13	Child	EditedAggregates	17	334	Nuclei	17	6
RelateObjects	13	Child	EditedAggregates	17	335	Nuclei	17	6
RelateObjects	13	Child	EditedAggregates	17	336	Nuclei	17	6
RelateObjects	13	Child	EditedAggregates	17	337	Nuclei	17	6
RelateObjects	13	Child	EditedAggregates	17	338	Nuclei	17	6
RelateObjects	13	Child	EditedAggregates	17	339	Nuclei	17	6
RelateObjects	13	Child	EditedAggregates	17	340	Nuclei	17	6
RelateObjects	13	Child	EditedAggregates	17	341	Nuclei	17	6
RelateObjects	13	Child	EditedAggregates	17	342	Nuclei	17	6
RelateObjects	13	Child	EditedAggregates	17	343	Nuclei	17	6
RelateObjects	13	Child	EditedAggregates	17	344	Nuclei	17	6
RelateObjects	13	Child	EditedAggregates	17	345	Nuclei	17	6
RelateObjects	13	Child	EditedAggregates	17	346	Nuclei	17	6
RelateObjects	13	Child	EditedAggregates	17	347	Nuclei	17	6
RelateObjects	13	Child	EditedAggregates	17	348	Nuclei	17	6
RelateObjects	13	Child	EditedAggregates	17	349	Nuclei	17	6
RelateObjects	13	Child	EditedAggregates	17	350	Nuclei	17	6
RelateObjects	13	Child	EditedAggregates	17	351	Nuclei	17	6
RelateObjects	13	Child	EditedAggregates	17	352	Nuclei	17	6
RelateObjects	13	Child	EditedAggregates	17	353	Nuclei	17	6
RelateObjects	13	Child	EditedAggregates	17	354	Nuclei	17	6
RelateObjects	13	Child	EditedAggregates	17	355	Nuclei	17	6
RelateObjects	13	Child	EditedAggregates	17	356	Nuclei	17	6
RelateObjects	13	Child	EditedAggregates	17	357	Nuclei	17	6
RelateObjects	13	Child	EditedAggregates	17	358	Nuclei	17	6
RelateObjects	13	Child	EditedAggregates	17	359	Nuclei	17	6
RelateObjects	13	Child	EditedAggregates	17	360	Nuclei	17	6
RelateObjects	13	Child	EditedAggregates	17	361	Nuclei	17	6
RelateObjects	13	Child	EditedAggregates	17	362	Nuclei	17	6
RelateObjects	13	Child	EditedAggregates	17	363	Nuclei	17	6
RelateObjects	13	Child	EditedAggregates	17	364	Nuclei	17	6
RelateObjects	13	Child	EditedAggregates	17	365	Nuclei	17	6
RelateObjects	13	Child	EditedAggregates	17	366	Nuclei	17	6
RelateObjects	13	Child	EditedAggregates	17	367	Nuclei	17	6
RelateObjects	13	Child	EditedAggregates	17	368	Nuclei	17	6
RelateObjects	13	Child	EditedAggregates	17	369	Nuclei	17	6
RelateObjects	13	Child	EditedAggregates	17	370	Nuclei	17	6
RelateObjects	13	Child	EditedAggregates	17	371	Nuclei	17	6
RelateObjects	13	Child	EditedAggregates	17	372	Nuclei	17	6
RelateObjects	13	Child	EditedAggregates	17	373	Nuclei	17	6
RelateObjects	13	Child	EditedAggregates	17	374	Nuclei	17	6
RelateObjects	13	Child	EditedAggregates	17	375	Nuclei	17	6
RelateObjects	13	Child	EditedAggregates	17	376	Nuclei	17	6
RelateObjects	13	Child	EditedAggregates	17	377	Nuclei	17	6
RelateObjects	13	Child	EditedAggregates	17	378	Nuclei	17	6
RelateObjects	13	Child	EditedAggregates	17	379	Nuclei	17	6
RelateObjects	13	Child	EditedAggregates	17	380	Nuclei	17	6
RelateObjects	13	Child	EditedAggregates	17	381	Nuclei	17	6
RelateObjects	13	Child	EditedAggregates	17	382	Nuclei	17	7
RelateObjects	13	Child	EditedAggregates	17	383	Nuclei	17	7
RelateObjects	13	Child	EditedAggregates	17	384	Nuclei	17	7
RelateObjects	13	Child	EditedAggregates	17	385	Nuclei	17	7
RelateObjects	13	Child	EditedAggregates	17	386	Nuclei	17	7
RelateObjects	13	Child	EditedAggregates	17	387	Nuclei	17	7
RelateObjects	13	Child	EditedAggregates	17	388	Nuclei	17	7
RelateObjects	13	Child	EditedAggregates	17	389	Nuclei	17	7
RelateObjects	13	Child	EditedAggregates	17	390	Nuclei	17	7
RelateObjects	13	Child	EditedAggregates	17	391	Nuclei	17	7
RelateObjects	13	Child	EditedAggregates	17	392	Nuclei	17	7
RelateObjects	13	Child	EditedAggregates	17	393	Nuclei	17	7
RelateObjects	13	Child	EditedAggregates	17	394	Nuclei	17	7
RelateObjects	13	Child	EditedAggregates	17	395	Nuclei	17	7
RelateObjects	13	Child	EditedAggregates	17	396	Nuclei	17	7
RelateObjects	13	Child	EditedAggregates	17	397	Nuclei	17	7
RelateObjects	13	Child	EditedAggregates	17	398	Nuclei	17	7
RelateObjects	13	Child	EditedAggregates	17	399	Nuclei	17	7
RelateObjects	13	Child	EditedAggregates	17	400	Nuclei	17	7
RelateObjects	13	Child	EditedAggregates	17	401	Nuclei	17	7
RelateObjects	13	Child	EditedAggregates	17	402	Nuclei	17	7
RelateObjects	13	Child	EditedAggregates	17	403	Nuclei	17	7
RelateObjects	13	Child	EditedAggregates	17	404	Nuclei	17	7
RelateObjects	13	Child	EditedAggregates	17	405	Nuclei	17	7
RelateObjects	13	Child	EditedAggregates	17	406	Nuclei	17	7
RelateObjects	13	Child	EditedAggregates	17	407	Nuclei	17	7
RelateObjects	13	Child	EditedAggregates	17	408	Nuclei	17	7
RelateObjects	13	Child	EditedAggregates	17	409	Nuclei	17	7
RelateObjects	13	Child	EditedAggregates	17	410	Nuclei	17	7
RelateObjects	13	Child	EditedAggregates	17	411	Nuclei	17	7
RelateObjects	13	Child	EditedAggregates	17	412	Nuclei	17	7
RelateObjects	13	Child	EditedAggregates	17	413	Nuclei	17	7
RelateObjects	13	Child	EditedAggregates	17	414	Nuclei	17	7
RelateObjects	13	Child	EditedAggregates	17	415	Nuclei	17	7
RelateObjects	13	Child	EditedAggregates	17	416	Nuclei	17	7
RelateObjects	13	Child	EditedAggregates	17	417	Nuclei	17	7
RelateObjects	13	Child	EditedAggregates	17	418	Nuclei	17	7
RelateObjects	13	Child	EditedAggregates	17	419	Nuclei	17	7
RelateObjects	13	Child	EditedAggregates	17	420	Nuclei	17	7
RelateObjects	13	Child	EditedAggregates	17	421	Nuclei	17	7
RelateObjects	13	Child	EditedAggregates	17	422	Nuclei	17	7
RelateObjects	13	Child	EditedAggregates	17	423	Nuclei	17	7
RelateObjects	13	Child	EditedAggregates	17	424	Nuclei	17	7
RelateObjects	13	Child	EditedAggregates	17	425	Nuclei	17	7
RelateObjects	13	Child	EditedAggregates	17	426	Nuclei	17	7
RelateObjects	13	Child	EditedAggregates	17	427	Nuclei	17	7
RelateObjects	13	Child	EditedAggregates	17	428	Nuclei	17	7
RelateObjects	13	Child	EditedAggregates	17	429	Nuclei	17	7
RelateObjects	13	Child	EditedAggregates	17	430	Nuclei	17	7
RelateObjects	13	Child	EditedAggregates	17	431	Nuclei	17	7
RelateObjects	13	Child	EditedAggregates	17	432	Nuclei	17	7
RelateObjects	13	Child	EditedAggregates	17	433	Nuclei	17	7
RelateObjects	13	Child	EditedAggregates	17	434	Nuclei	17	7
RelateObjects	13	Child	EditedAggregates	17	435	Nuclei	17	7
RelateObjects	13	Child	EditedAggregates	17	436	Nuclei	17	7
RelateObjects	13	Child	EditedAggregates	17	437	Nuclei	17	7
RelateObjects	13	Child	EditedAggregates	17	438	Nuclei	17	7
RelateObjects	13	Child	EditedAggregates	17	439	Nuclei	17	7
RelateObjects	13	Child	EditedAggregates	17	440	Nuclei	17	7
RelateObjects	13	Child	EditedAggregates	17	441	Nuclei	17	7
RelateObjects	13	Child	EditedAggregates	17	442	Nuclei	17	9
RelateObjects	13	Child	EditedAggregates	17	443	Nuclei	17	9
RelateObjects	13	Child	EditedAggregates	17	444	Nuclei	17	9
RelateObjects	13	Child	EditedAggregates	17	445	Nuclei	17	9
RelateObjects	13	Child	EditedAggregates	17	446	Nuclei	17	7
RelateObjects	13	Child	EditedAggregates	17	447	Nuclei	17	7
RelateObjects	13	Child	EditedAggregates	17	448	Nuclei	17	7
RelateObjects	13	Child	EditedAggregates	17	449	Nuclei	17	7
RelateObjects	13	Child	EditedAggregates	17	450	Nuclei	17	9
RelateObjects	13	Child	EditedAggregates	17	451	Nuclei	17	7
RelateObjects	13	Child	EditedAggregates	17	452	Nuclei	17	7
RelateObjects	13	Child	EditedAggregates	17	453	Nuclei	17	7
RelateObjects	13	Child	EditedAggregates	17	454	Nuclei	17	7
RelateObjects	13	Child	EditedAggregates	17	455	Nuclei	17	7
RelateObjects	13	Child	EditedAggregates	17	456	Nuclei	17	7
RelateObjects	13	Child	EditedAggregates	17	457	Nuclei	17	7
RelateObjects	13	Child	EditedAggregates	17	458	Nuclei	17	9
RelateObjects	13	Child	EditedAggregates	17	459	Nuclei	17	7
RelateObjects	13	Child	EditedAggregates	17	460	Nuclei	17	7
RelateObjects	13	Child	EditedAggregates	17	461	Nuclei	17	9
[truncated: 1,077 more rows]
