# Supplementary material for: Sirtuin-1 sensitive lysine-136 acetylation drives phase separation and pathological aggregation of TDP-43
Source: Nat Commun. 2022 Mar 9;13:1223. doi: 10.1038/s41467-022-28822-7 (PMC8907366; doi:10.1038/s41467-022-28822-7)
Supplement: Supplementary file 7 — Source Data [file 41467_2022_28822_MOESM7_ESM.zip › Figure 5E data/Measures 1/K136Q_05_24h_Measures/Image.csv]

Count_Aggregates	Count_EditedAggregates	Count_Nuclei	ImageNumber	Mean_Aggregates_AreaShape_Area	Mean_Aggregates_AreaShape_BoundingBoxArea	Mean_Aggregates_AreaShape_BoundingBoxMaximum_X	Mean_Aggregates_AreaShape_BoundingBoxMaximum_Y	Mean_Aggregates_AreaShape_BoundingBoxMinimum_X	Mean_Aggregates_AreaShape_BoundingBoxMinimum_Y	Mean_Aggregates_AreaShape_Center_X	Mean_Aggregates_AreaShape_Center_Y	Mean_Aggregates_AreaShape_Compactness	Mean_Aggregates_AreaShape_Eccentricity	Mean_Aggregates_AreaShape_EquivalentDiameter	Mean_Aggregates_AreaShape_EulerNumber	Mean_Aggregates_AreaShape_Extent	Mean_Aggregates_AreaShape_FormFactor	Mean_Aggregates_AreaShape_MajorAxisLength	Mean_Aggregates_AreaShape_MaxFeretDiameter	Mean_Aggregates_AreaShape_MaximumRadius	Mean_Aggregates_AreaShape_MeanRadius	Mean_Aggregates_AreaShape_MedianRadius	Mean_Aggregates_AreaShape_MinFeretDiameter	Mean_Aggregates_AreaShape_MinorAxisLength	Mean_Aggregates_AreaShape_Orientation	Mean_Aggregates_AreaShape_Perimeter	Mean_Aggregates_AreaShape_Solidity	Mean_EditedAggregates_AreaShape_Area	Mean_EditedAggregates_AreaShape_Compactness	Mean_EditedAggregates_AreaShape_MaximumRadius	Mean_EditedAggregates_AreaShape_MeanRadius	Mean_EditedAggregates_AreaShape_Perimeter	Mean_EditedAggregates_AreaShape_Solidity	Mean_Nuclei_Children_EditedAggregates_Count	Mean_Nuclei_Mean_EditedAggregates_Number_Object_Number	Median_Aggregates_AreaShape_Area	Median_Aggregates_AreaShape_BoundingBoxArea	Median_Aggregates_AreaShape_BoundingBoxMaximum_X	Median_Aggregates_AreaShape_BoundingBoxMaximum_Y	Median_Aggregates_AreaShape_BoundingBoxMinimum_X	Median_Aggregates_AreaShape_BoundingBoxMinimum_Y	Median_Aggregates_AreaShape_Center_X	Median_Aggregates_AreaShape_Center_Y	Median_Aggregates_AreaShape_Compactness	Median_Aggregates_AreaShape_Eccentricity	Median_Aggregates_AreaShape_EquivalentDiameter	Median_Aggregates_AreaShape_EulerNumber	Median_Aggregates_AreaShape_Extent	Median_Aggregates_AreaShape_FormFactor
581.0	579.0	17.0	5	21.643717728055076	32.117039586919105	976.0567986230636	647.0068846815835	971.263339070568	642.2358003442341	973.1686831198716	644.1090755143974	0.6458728957374709	0.6427891356697841	4.500679630042719	1.0	0.7700552858694302	1.6991461384391544	5.378335768016567	4.701505630839716	1.9705022946905149	1.2328005936065007	1.094818421370032	3.001873981303061	3.6411799779445837	0.15714191440839334	12.449008457180149	0.944134730173637	20.934369602763386	0.6453427804109293	1.9585031648534843	1.2278468275183176	12.297049503674883	0.9439356048343197	34.05882352941177	256.089130820805	12.0	16.0	936.0	703.0	933.0	701.0	934.3404255319149	702.0	0.6957172405156791	0.7022803074022312	3.9088200952233594	1.0	0.75	1.3239153988972323
[truncated: 18 more columns]
