# Supplementary material for: Sirtuin-1 sensitive lysine-136 acetylation drives phase separation and pathological aggregation of TDP-43
Source: Nat Commun. 2022 Mar 9;13:1223. doi: 10.1038/s41467-022-28822-7 (PMC8907366; doi:10.1038/s41467-022-28822-7)
Supplement: Supplementary file 7 — Source Data [file 41467_2022_28822_MOESM7_ESM.zip › Figure 5E data/Measures 1/K136Q_05_24h_Measures/Object relationships.csv]

Module	Module Number	Relationship	First Object Name	First Image Number	First Object Number	Second Object Name	Second Image Number	Second Object Number
RelateObjects	13	Parent	Nuclei	5	1	EditedAggregates	5	1
RelateObjects	13	Parent	Nuclei	5	3	EditedAggregates	5	2
RelateObjects	13	Parent	Nuclei	5	3	EditedAggregates	5	3
RelateObjects	13	Parent	Nuclei	5	3	EditedAggregates	5	4
RelateObjects	13	Parent	Nuclei	5	4	EditedAggregates	5	5
RelateObjects	13	Parent	Nuclei	5	3	EditedAggregates	5	6
RelateObjects	13	Parent	Nuclei	5	3	EditedAggregates	5	7
RelateObjects	13	Parent	Nuclei	5	3	EditedAggregates	5	8
RelateObjects	13	Parent	Nuclei	5	4	EditedAggregates	5	9
RelateObjects	13	Parent	Nuclei	5	4	EditedAggregates	5	10
RelateObjects	13	Parent	Nuclei	5	3	EditedAggregates	5	11
RelateObjects	13	Parent	Nuclei	5	3	EditedAggregates	5	12
RelateObjects	13	Parent	Nuclei	5	3	EditedAggregates	5	13
RelateObjects	13	Parent	Nuclei	5	4	EditedAggregates	5	14
RelateObjects	13	Parent	Nuclei	5	3	EditedAggregates	5	15
RelateObjects	13	Parent	Nuclei	5	3	EditedAggregates	5	16
RelateObjects	13	Parent	Nuclei	5	3	EditedAggregates	5	17
RelateObjects	13	Parent	Nuclei	5	3	EditedAggregates	5	18
RelateObjects	13	Parent	Nuclei	5	3	EditedAggregates	5	19
RelateObjects	13	Parent	Nuclei	5	3	EditedAggregates	5	20
RelateObjects	13	Parent	Nuclei	5	3	EditedAggregates	5	21
RelateObjects	13	Parent	Nuclei	5	3	EditedAggregates	5	22
RelateObjects	13	Parent	Nuclei	5	3	EditedAggregates	5	23
RelateObjects	13	Parent	Nuclei	5	3	EditedAggregates	5	24
RelateObjects	13	Parent	Nuclei	5	4	EditedAggregates	5	25
RelateObjects	13	Parent	Nuclei	5	4	EditedAggregates	5	26
RelateObjects	13	Parent	Nuclei	5	3	EditedAggregates	5	27
RelateObjects	13	Parent	Nuclei	5	3	EditedAggregates	5	28
RelateObjects	13	Parent	Nuclei	5	4	EditedAggregates	5	29
RelateObjects	13	Parent	Nuclei	5	3	EditedAggregates	5	30
RelateObjects	13	Parent	Nuclei	5	4	EditedAggregates	5	31
RelateObjects	13	Parent	Nuclei	5	3	EditedAggregates	5	32
RelateObjects	13	Parent	Nuclei	5	3	EditedAggregates	5	33
RelateObjects	13	Parent	Nuclei	5	3	EditedAggregates	5	34
RelateObjects	13	Parent	Nuclei	5	4	EditedAggregates	5	35
RelateObjects	13	Parent	Nuclei	5	4	EditedAggregates	5	36
RelateObjects	13	Parent	Nuclei	5	3	EditedAggregates	5	37
RelateObjects	13	Parent	Nuclei	5	3	EditedAggregates	5	38
RelateObjects	13	Parent	Nuclei	5	3	EditedAggregates	5	39
RelateObjects	13	Parent	Nuclei	5	3	EditedAggregates	5	40
RelateObjects	13	Parent	Nuclei	5	4	EditedAggregates	5	41
RelateObjects	13	Parent	Nuclei	5	3	EditedAggregates	5	42
RelateObjects	13	Parent	Nuclei	5	3	EditedAggregates	5	43
RelateObjects	13	Parent	Nuclei	5	3	EditedAggregates	5	44
RelateObjects	13	Parent	Nuclei	5	4	EditedAggregates	5	45
RelateObjects	13	Parent	Nuclei	5	3	EditedAggregates	5	46
RelateObjects	13	Parent	Nuclei	5	4	EditedAggregates	5	47
RelateObjects	13	Parent	Nuclei	5	4	EditedAggregates	5	48
RelateObjects	13	Parent	Nuclei	5	3	EditedAggregates	5	49
RelateObjects	13	Parent	Nuclei	5	4	EditedAggregates	5	50
RelateObjects	13	Parent	Nuclei	5	4	EditedAggregates	5	51
RelateObjects	13	Parent	Nuclei	5	4	EditedAggregates	5	52
RelateObjects	13	Parent	Nuclei	5	3	EditedAggregates	5	53
RelateObjects	13	Parent	Nuclei	5	3	EditedAggregates	5	54
RelateObjects	13	Parent	Nuclei	5	3	EditedAggregates	5	55
RelateObjects	13	Parent	Nuclei	5	3	EditedAggregates	5	56
RelateObjects	13	Parent	Nuclei	5	4	EditedAggregates	5	57
RelateObjects	13	Parent	Nuclei	5	4	EditedAggregates	5	58
RelateObjects	13	Parent	Nuclei	5	3	EditedAggregates	5	59
RelateObjects	13	Parent	Nuclei	5	4	EditedAggregates	5	60
RelateObjects	13	Parent	Nuclei	5	4	EditedAggregates	5	61
RelateObjects	13	Parent	Nuclei	5	3	EditedAggregates	5	62
RelateObjects	13	Parent	Nuclei	5	4	EditedAggregates	5	63
RelateObjects	13	Parent	Nuclei	5	3	EditedAggregates	5	64
RelateObjects	13	Parent	Nuclei	5	3	EditedAggregates	5	65
RelateObjects	13	Parent	Nuclei	5	4	EditedAggregates	5	66
RelateObjects	13	Parent	Nuclei	5	4	EditedAggregates	5	67
RelateObjects	13	Parent	Nuclei	5	4	EditedAggregates	5	68
RelateObjects	13	Parent	Nuclei	5	3	EditedAggregates	5	69
RelateObjects	13	Parent	Nuclei	5	3	EditedAggregates	5	70
RelateObjects	13	Parent	Nuclei	5	3	EditedAggregates	5	71
RelateObjects	13	Parent	Nuclei	5	3	EditedAggregates	5	72
RelateObjects	13	Parent	Nuclei	5	3	EditedAggregates	5	73
RelateObjects	13	Parent	Nuclei	5	4	EditedAggregates	5	74
RelateObjects	13	Parent	Nuclei	5	4	EditedAggregates	5	75
RelateObjects	13	Parent	Nuclei	5	3	EditedAggregates	5	76
RelateObjects	13	Parent	Nuclei	5	3	EditedAggregates	5	77
RelateObjects	13	Parent	Nuclei	5	4	EditedAggregates	5	78
RelateObjects	13	Parent	Nuclei	5	3	EditedAggregates	5	79
RelateObjects	13	Parent	Nuclei	5	3	EditedAggregates	5	80
RelateObjects	13	Parent	Nuclei	5	3	EditedAggregates	5	81
RelateObjects	13	Parent	Nuclei	5	3	EditedAggregates	5	82
RelateObjects	13	Parent	Nuclei	5	3	EditedAggregates	5	83
RelateObjects	13	Parent	Nuclei	5	3	EditedAggregates	5	84
RelateObjects	13	Parent	Nuclei	5	4	EditedAggregates	5	85
RelateObjects	13	Parent	Nuclei	5	4	EditedAggregates	5	86
RelateObjects	13	Parent	Nuclei	5	4	EditedAggregates	5	87
RelateObjects	13	Parent	Nuclei	5	3	EditedAggregates	5	88
RelateObjects	13	Parent	Nuclei	5	3	EditedAggregates	5	89
RelateObjects	13	Parent	Nuclei	5	3	EditedAggregates	5	90
RelateObjects	13	Parent	Nuclei	5	3	EditedAggregates	5	91
RelateObjects	13	Parent	Nuclei	5	3	EditedAggregates	5	92
RelateObjects	13	Parent	Nuclei	5	3	EditedAggregates	5	93
RelateObjects	13	Parent	Nuclei	5	3	EditedAggregates	5	94
RelateObjects	13	Parent	Nuclei	5	3	EditedAggregates	5	95
RelateObjects	13	Parent	Nuclei	5	3	EditedAggregates	5	96
RelateObjects	13	Parent	Nuclei	5	3	EditedAggregates	5	97
RelateObjects	13	Parent	Nuclei	5	3	EditedAggregates	5	98
RelateObjects	13	Parent	Nuclei	5	4	EditedAggregates	5	99
RelateObjects	13	Parent	Nuclei	5	3	EditedAggregates	5	100
RelateObjects	13	Parent	Nuclei	5	3	EditedAggregates	5	101
RelateObjects	13	Parent	Nuclei	5	4	EditedAggregates	5	102
RelateObjects	13	Parent	Nuclei	5	3	EditedAggregates	5	103
RelateObjects	13	Parent	Nuclei	5	3	EditedAggregates	5	104
RelateObjects	13	Parent	Nuclei	5	3	EditedAggregates	5	105
RelateObjects	13	Parent	Nuclei	5	3	EditedAggregates	5	106
RelateObjects	13	Parent	Nuclei	5	3	EditedAggregates	5	107
RelateObjects	13	Parent	Nuclei	5	3	EditedAggregates	5	108
RelateObjects	13	Parent	Nuclei	5	4	EditedAggregates	5	109
RelateObjects	13	Parent	Nuclei	5	3	EditedAggregates	5	110
RelateObjects	13	Parent	Nuclei	5	3	EditedAggregates	5	111
RelateObjects	13	Parent	Nuclei	5	3	EditedAggregates	5	112
RelateObjects	13	Parent	Nuclei	5	3	EditedAggregates	5	113
RelateObjects	13	Parent	Nuclei	5	3	EditedAggregates	5	114
RelateObjects	13	Parent	Nuclei	5	3	EditedAggregates	5	115
RelateObjects	13	Parent	Nuclei	5	3	EditedAggregates	5	116
RelateObjects	13	Parent	Nuclei	5	3	EditedAggregates	5	117
RelateObjects	13	Parent	Nuclei	5	4	EditedAggregates	5	118
RelateObjects	13	Parent	Nuclei	5	3	EditedAggregates	5	119
RelateObjects	13	Parent	Nuclei	5	3	EditedAggregates	5	120
RelateObjects	13	Parent	Nuclei	5	3	EditedAggregates	5	121
RelateObjects	13	Parent	Nuclei	5	3	EditedAggregates	5	122
RelateObjects	13	Parent	Nuclei	5	4	EditedAggregates	5	123
RelateObjects	13	Parent	Nuclei	5	4	EditedAggregates	5	124
RelateObjects	13	Parent	Nuclei	5	4	EditedAggregates	5	125
RelateObjects	13	Parent	Nuclei	5	3	EditedAggregates	5	126
RelateObjects	13	Parent	Nuclei	5	3	EditedAggregates	5	127
RelateObjects	13	Parent	Nuclei	5	4	EditedAggregates	5	128
RelateObjects	13	Parent	Nuclei	5	3	EditedAggregates	5	129
RelateObjects	13	Parent	Nuclei	5	3	EditedAggregates	5	130
RelateObjects	13	Parent	Nuclei	5	4	EditedAggregates	5	131
RelateObjects	13	Parent	Nuclei	5	4	EditedAggregates	5	132
RelateObjects	13	Parent	Nuclei	5	4	EditedAggregates	5	133
RelateObjects	13	Parent	Nuclei	5	3	EditedAggregates	5	134
RelateObjects	13	Parent	Nuclei	5	3	EditedAggregates	5	135
RelateObjects	13	Parent	Nuclei	5	3	EditedAggregates	5	136
RelateObjects	13	Parent	Nuclei	5	4	EditedAggregates	5	137
RelateObjects	13	Parent	Nuclei	5	3	EditedAggregates	5	138
RelateObjects	13	Parent	Nuclei	5	3	EditedAggregates	5	139
RelateObjects	13	Parent	Nuclei	5	3	EditedAggregates	5	140
RelateObjects	13	Parent	Nuclei	5	3	EditedAggregates	5	141
RelateObjects	13	Parent	Nuclei	5	3	EditedAggregates	5	142
RelateObjects	13	Parent	Nuclei	5	3	EditedAggregates	5	143
RelateObjects	13	Parent	Nuclei	5	3	EditedAggregates	5	144
RelateObjects	13	Parent	Nuclei	5	3	EditedAggregates	5	145
RelateObjects	13	Parent	Nuclei	5	3	EditedAggregates	5	146
RelateObjects	13	Parent	Nuclei	5	3	EditedAggregates	5	147
RelateObjects	13	Parent	Nuclei	5	3	EditedAggregates	5	148
RelateObjects	13	Parent	Nuclei	5	3	EditedAggregates	5	149
RelateObjects	13	Parent	Nuclei	5	3	EditedAggregates	5	150
RelateObjects	13	Parent	Nuclei	5	4	EditedAggregates	5	151
RelateObjects	13	Parent	Nuclei	5	5	EditedAggregates	5	152
RelateObjects	13	Parent	Nuclei	5	5	EditedAggregates	5	153
RelateObjects	13	Parent	Nuclei	5	5	EditedAggregates	5	154
RelateObjects	13	Parent	Nuclei	5	5	EditedAggregates	5	155
RelateObjects	13	Parent	Nuclei	5	5	EditedAggregates	5	156
RelateObjects	13	Parent	Nuclei	5	5	EditedAggregates	5	157
RelateObjects	13	Parent	Nuclei	5	5	EditedAggregates	5	158
RelateObjects	13	Parent	Nuclei	5	5	EditedAggregates	5	159
RelateObjects	13	Parent	Nuclei	5	5	EditedAggregates	5	160
RelateObjects	13	Parent	Nuclei	5	5	EditedAggregates	5	161
RelateObjects	13	Parent	Nuclei	5	5	EditedAggregates	5	162
RelateObjects	13	Parent	Nuclei	5	5	EditedAggregates	5	163
RelateObjects	13	Parent	Nuclei	5	5	EditedAggregates	5	164
RelateObjects	13	Parent	Nuclei	5	5	EditedAggregates	5	165
RelateObjects	13	Parent	Nuclei	5	5	EditedAggregates	5	166
RelateObjects	13	Parent	Nuclei	5	5	EditedAggregates	5	167
RelateObjects	13	Parent	Nuclei	5	5	EditedAggregates	5	168
RelateObjects	13	Parent	Nuclei	5	5	EditedAggregates	5	169
RelateObjects	13	Parent	Nuclei	5	5	EditedAggregates	5	170
RelateObjects	13	Parent	Nuclei	5	5	EditedAggregates	5	171
RelateObjects	13	Parent	Nuclei	5	5	EditedAggregates	5	172
RelateObjects	13	Parent	Nuclei	5	5	EditedAggregates	5	173
RelateObjects	13	Parent	Nuclei	5	5	EditedAggregates	5	174
RelateObjects	13	Parent	Nuclei	5	5	EditedAggregates	5	175
RelateObjects	13	Parent	Nuclei	5	5	EditedAggregates	5	176
RelateObjects	13	Parent	Nuclei	5	5	EditedAggregates	5	177
RelateObjects	13	Parent	Nuclei	5	5	EditedAggregates	5	178
RelateObjects	13	Parent	Nuclei	5	5	EditedAggregates	5	179
RelateObjects	13	Parent	Nuclei	5	5	EditedAggregates	5	180
RelateObjects	13	Parent	Nuclei	5	5	EditedAggregates	5	181
RelateObjects	13	Parent	Nuclei	5	5	EditedAggregates	5	182
RelateObjects	13	Parent	Nuclei	5	5	EditedAggregates	5	183
RelateObjects	13	Parent	Nuclei	5	5	EditedAggregates	5	184
RelateObjects	13	Parent	Nuclei	5	5	EditedAggregates	5	185
RelateObjects	13	Parent	Nuclei	5	5	EditedAggregates	5	186
RelateObjects	13	Parent	Nuclei	5	5	EditedAggregates	5	187
RelateObjects	13	Parent	Nuclei	5	5	EditedAggregates	5	188
RelateObjects	13	Parent	Nuclei	5	5	EditedAggregates	5	189
RelateObjects	13	Parent	Nuclei	5	5	EditedAggregates	5	190
RelateObjects	13	Parent	Nuclei	5	5	EditedAggregates	5	191
RelateObjects	13	Parent	Nuclei	5	5	EditedAggregates	5	192
RelateObjects	13	Parent	Nuclei	5	5	EditedAggregates	5	193
RelateObjects	13	Parent	Nuclei	5	5	EditedAggregates	5	194
RelateObjects	13	Parent	Nuclei	5	5	EditedAggregates	5	195
RelateObjects	13	Parent	Nuclei	5	5	EditedAggregates	5	196
RelateObjects	13	Parent	Nuclei	5	5	EditedAggregates	5	197
RelateObjects	13	Parent	Nuclei	5	5	EditedAggregates	5	198
RelateObjects	13	Parent	Nuclei	5	5	EditedAggregates	5	199
RelateObjects	13	Parent	Nuclei	5	5	EditedAggregates	5	200
RelateObjects	13	Parent	Nuclei	5	5	EditedAggregates	5	201
RelateObjects	13	Parent	Nuclei	5	5	EditedAggregates	5	202
RelateObjects	13	Parent	Nuclei	5	5	EditedAggregates	5	203
RelateObjects	13	Parent	Nuclei	5	5	EditedAggregates	5	204
RelateObjects	13	Parent	Nuclei	5	7	EditedAggregates	5	205
RelateObjects	13	Parent	Nuclei	5	7	EditedAggregates	5	206
RelateObjects	13	Parent	Nuclei	5	7	EditedAggregates	5	207
RelateObjects	13	Parent	Nuclei	5	8	EditedAggregates	5	208
RelateObjects	13	Parent	Nuclei	5	9	EditedAggregates	5	209
RelateObjects	13	Parent	Nuclei	5	8	EditedAggregates	5	210
RelateObjects	13	Parent	Nuclei	5	10	EditedAggregates	5	211
RelateObjects	13	Parent	Nuclei	5	10	EditedAggregates	5	212
RelateObjects	13	Parent	Nuclei	5	10	EditedAggregates	5	213
RelateObjects	13	Parent	Nuclei	5	10	EditedAggregates	5	214
RelateObjects	13	Parent	Nuclei	5	10	EditedAggregates	5	215
RelateObjects	13	Parent	Nuclei	5	10	EditedAggregates	5	216
RelateObjects	13	Parent	Nuclei	5	10	EditedAggregates	5	217
RelateObjects	13	Parent	Nuclei	5	10	EditedAggregates	5	218
RelateObjects	13	Parent	Nuclei	5	10	EditedAggregates	5	219
RelateObjects	13	Parent	Nuclei	5	10	EditedAggregates	5	220
RelateObjects	13	Parent	Nuclei	5	10	EditedAggregates	5	221
RelateObjects	13	Parent	Nuclei	5	10	EditedAggregates	5	222
RelateObjects	13	Parent	Nuclei	5	10	EditedAggregates	5	223
RelateObjects	13	Parent	Nuclei	5	10	EditedAggregates	5	224
RelateObjects	13	Parent	Nuclei	5	10	EditedAggregates	5	225
RelateObjects	13	Parent	Nuclei	5	10	EditedAggregates	5	226
RelateObjects	13	Parent	Nuclei	5	10	EditedAggregates	5	227
RelateObjects	13	Parent	Nuclei	5	10	EditedAggregates	5	228
RelateObjects	13	Parent	Nuclei	5	10	EditedAggregates	5	229
RelateObjects	13	Parent	Nuclei	5	10	EditedAggregates	5	230
RelateObjects	13	Parent	Nuclei	5	10	EditedAggregates	5	231
RelateObjects	13	Parent	Nuclei	5	10	EditedAggregates	5	232
RelateObjects	13	Parent	Nuclei	5	10	EditedAggregates	5	233
RelateObjects	13	Parent	Nuclei	5	10	EditedAggregates	5	234
RelateObjects	13	Parent	Nuclei	5	10	EditedAggregates	5	235
RelateObjects	13	Parent	Nuclei	5	10	EditedAggregates	5	236
RelateObjects	13	Parent	Nuclei	5	10	EditedAggregates	5	237
RelateObjects	13	Parent	Nuclei	5	10	EditedAggregates	5	238
RelateObjects	13	Parent	Nuclei	5	10	EditedAggregates	5	239
RelateObjects	13	Parent	Nuclei	5	10	EditedAggregates	5	240
RelateObjects	13	Parent	Nuclei	5	10	EditedAggregates	5	241
RelateObjects	13	Parent	Nuclei	5	10	EditedAggregates	5	242
RelateObjects	13	Parent	Nuclei	5	10	EditedAggregates	5	243
RelateObjects	13	Parent	Nuclei	5	10	EditedAggregates	5	244
RelateObjects	13	Parent	Nuclei	5	10	EditedAggregates	5	245
RelateObjects	13	Parent	Nuclei	5	10	EditedAggregates	5	246
RelateObjects	13	Parent	Nuclei	5	10	EditedAggregates	5	247
RelateObjects	13	Parent	Nuclei	5	10	EditedAggregates	5	248
RelateObjects	13	Parent	Nuclei	5	10	EditedAggregates	5	249
RelateObjects	13	Parent	Nuclei	5	10	EditedAggregates	5	250
RelateObjects	13	Parent	Nuclei	5	10	EditedAggregates	5	251
RelateObjects	13	Parent	Nuclei	5	10	EditedAggregates	5	252
RelateObjects	13	Parent	Nuclei	5	10	EditedAggregates	5	253
RelateObjects	13	Parent	Nuclei	5	10	EditedAggregates	5	254
RelateObjects	13	Parent	Nuclei	5	10	EditedAggregates	5	255
RelateObjects	13	Parent	Nuclei	5	10	EditedAggregates	5	256
RelateObjects	13	Parent	Nuclei	5	10	EditedAggregates	5	257
RelateObjects	13	Parent	Nuclei	5	10	EditedAggregates	5	258
RelateObjects	13	Parent	Nuclei	5	10	EditedAggregates	5	259
RelateObjects	13	Parent	Nuclei	5	10	EditedAggregates	5	260
RelateObjects	13	Parent	Nuclei	5	10	EditedAggregates	5	261
RelateObjects	13	Parent	Nuclei	5	10	EditedAggregates	5	262
RelateObjects	13	Parent	Nuclei	5	10	EditedAggregates	5	263
RelateObjects	13	Parent	Nuclei	5	10	EditedAggregates	5	264
RelateObjects	13	Parent	Nuclei	5	10	EditedAggregates	5	265
RelateObjects	13	Parent	Nuclei	5	10	EditedAggregates	5	266
RelateObjects	13	Parent	Nuclei	5	10	EditedAggregates	5	267
RelateObjects	13	Parent	Nuclei	5	10	EditedAggregates	5	268
RelateObjects	13	Parent	Nuclei	5	10	EditedAggregates	5	269
RelateObjects	13	Parent	Nuclei	5	10	EditedAggregates	5	270
RelateObjects	13	Parent	Nuclei	5	10	EditedAggregates	5	271
RelateObjects	13	Parent	Nuclei	5	10	EditedAggregates	5	272
RelateObjects	13	Parent	Nuclei	5	10	EditedAggregates	5	273
RelateObjects	13	Parent	Nuclei	5	10	EditedAggregates	5	274
RelateObjects	13	Parent	Nuclei	5	10	EditedAggregates	5	275
RelateObjects	13	Parent	Nuclei	5	10	EditedAggregates	5	276
RelateObjects	13	Parent	Nuclei	5	10	EditedAggregates	5	277
RelateObjects	13	Parent	Nuclei	5	10	EditedAggregates	5	278
RelateObjects	13	Parent	Nuclei	5	10	EditedAggregates	5	279
RelateObjects	13	Parent	Nuclei	5	10	EditedAggregates	5	280
RelateObjects	13	Parent	Nuclei	5	10	EditedAggregates	5	281
RelateObjects	13	Parent	Nuclei	5	10	EditedAggregates	5	282
RelateObjects	13	Parent	Nuclei	5	10	EditedAggregates	5	283
RelateObjects	13	Parent	Nuclei	5	10	EditedAggregates	5	284
RelateObjects	13	Parent	Nuclei	5	10	EditedAggregates	5	285
RelateObjects	13	Parent	Nuclei	5	10	EditedAggregates	5	286
RelateObjects	13	Parent	Nuclei	5	10	EditedAggregates	5	287
RelateObjects	13	Parent	Nuclei	5	11	EditedAggregates	5	288
RelateObjects	13	Parent	Nuclei	5	11	EditedAggregates	5	289
RelateObjects	13	Parent	Nuclei	5	11	EditedAggregates	5	290
RelateObjects	13	Parent	Nuclei	5	11	EditedAggregates	5	291
RelateObjects	13	Parent	Nuclei	5	11	EditedAggregates	5	292
RelateObjects	13	Parent	Nuclei	5	11	EditedAggregates	5	293
RelateObjects	13	Parent	Nuclei	5	11	EditedAggregates	5	294
RelateObjects	13	Parent	Nuclei	5	11	EditedAggregates	5	295
RelateObjects	13	Parent	Nuclei	5	12	EditedAggregates	5	296
RelateObjects	13	Parent	Nuclei	5	12	EditedAggregates	5	297
RelateObjects	13	Parent	Nuclei	5	12	EditedAggregates	5	298
RelateObjects	13	Parent	Nuclei	5	12	EditedAggregates	5	299
RelateObjects	13	Parent	Nuclei	5	12	EditedAggregates	5	300
RelateObjects	13	Parent	Nuclei	5	12	EditedAggregates	5	301
RelateObjects	13	Parent	Nuclei	5	12	EditedAggregates	5	302
RelateObjects	13	Parent	Nuclei	5	12	EditedAggregates	5	303
RelateObjects	13	Parent	Nuclei	5	12	EditedAggregates	5	304
RelateObjects	13	Parent	Nuclei	5	12	EditedAggregates	5	305
RelateObjects	13	Parent	Nuclei	5	12	EditedAggregates	5	306
RelateObjects	13	Parent	Nuclei	5	12	EditedAggregates	5	307
RelateObjects	13	Parent	Nuclei	5	12	EditedAggregates	5	308
RelateObjects	13	Parent	Nuclei	5	12	EditedAggregates	5	309
RelateObjects	13	Parent	Nuclei	5	12	EditedAggregates	5	310
RelateObjects	13	Parent	Nuclei	5	12	EditedAggregates	5	311
RelateObjects	13	Parent	Nuclei	5	12	EditedAggregates	5	312
RelateObjects	13	Parent	Nuclei	5	12	EditedAggregates	5	313
RelateObjects	13	Parent	Nuclei	5	12	EditedAggregates	5	314
RelateObjects	13	Parent	Nuclei	5	12	EditedAggregates	5	315
RelateObjects	13	Parent	Nuclei	5	12	EditedAggregates	5	316
RelateObjects	13	Parent	Nuclei	5	12	EditedAggregates	5	317
RelateObjects	13	Parent	Nuclei	5	12	EditedAggregates	5	318
RelateObjects	13	Parent	Nuclei	5	12	EditedAggregates	5	319
RelateObjects	13	Parent	Nuclei	5	12	EditedAggregates	5	320
RelateObjects	13	Parent	Nuclei	5	12	EditedAggregates	5	321
RelateObjects	13	Parent	Nuclei	5	12	EditedAggregates	5	322
RelateObjects	13	Parent	Nuclei	5	12	EditedAggregates	5	323
RelateObjects	13	Parent	Nuclei	5	12	EditedAggregates	5	324
RelateObjects	13	Parent	Nuclei	5	12	EditedAggregates	5	325
RelateObjects	13	Parent	Nuclei	5	12	EditedAggregates	5	326
RelateObjects	13	Parent	Nuclei	5	12	EditedAggregates	5	327
RelateObjects	13	Parent	Nuclei	5	12	EditedAggregates	5	328
RelateObjects	13	Parent	Nuclei	5	12	EditedAggregates	5	329
RelateObjects	13	Parent	Nuclei	5	12	EditedAggregates	5	330
RelateObjects	13	Parent	Nuclei	5	12	EditedAggregates	5	331
RelateObjects	13	Parent	Nuclei	5	12	EditedAggregates	5	332
RelateObjects	13	Parent	Nuclei	5	12	EditedAggregates	5	333
RelateObjects	13	Parent	Nuclei	5	12	EditedAggregates	5	334
RelateObjects	13	Parent	Nuclei	5	12	EditedAggregates	5	335
RelateObjects	13	Parent	Nuclei	5	12	EditedAggregates	5	336
RelateObjects	13	Parent	Nuclei	5	12	EditedAggregates	5	337
RelateObjects	13	Parent	Nuclei	5	12	EditedAggregates	5	338
RelateObjects	13	Parent	Nuclei	5	12	EditedAggregates	5	339
RelateObjects	13	Parent	Nuclei	5	12	EditedAggregates	5	340
RelateObjects	13	Parent	Nuclei	5	12	EditedAggregates	5	341
RelateObjects	13	Parent	Nuclei	5	12	EditedAggregates	5	342
RelateObjects	13	Parent	Nuclei	5	12	EditedAggregates	5	343
RelateObjects	13	Parent	Nuclei	5	12	EditedAggregates	5	344
RelateObjects	13	Parent	Nuclei	5	12	EditedAggregates	5	345
RelateObjects	13	Parent	Nuclei	5	12	EditedAggregates	5	346
RelateObjects	13	Parent	Nuclei	5	12	EditedAggregates	5	347
RelateObjects	13	Parent	Nuclei	5	12	EditedAggregates	5	348
RelateObjects	13	Parent	Nuclei	5	12	EditedAggregates	5	349
RelateObjects	13	Parent	Nuclei	5	12	EditedAggregates	5	350
RelateObjects	13	Parent	Nuclei	5	12	EditedAggregates	5	351
RelateObjects	13	Parent	Nuclei	5	12	EditedAggregates	5	352
RelateObjects	13	Parent	Nuclei	5	12	EditedAggregates	5	353
RelateObjects	13	Parent	Nuclei	5	12	EditedAggregates	5	354
RelateObjects	13	Parent	Nuclei	5	12	EditedAggregates	5	355
RelateObjects	13	Parent	Nuclei	5	12	EditedAggregates	5	356
RelateObjects	13	Parent	Nuclei	5	12	EditedAggregates	5	357
RelateObjects	13	Parent	Nuclei	5	12	EditedAggregates	5	358
RelateObjects	13	Parent	Nuclei	5	12	EditedAggregates	5	359
RelateObjects	13	Parent	Nuclei	5	12	EditedAggregates	5	360
RelateObjects	13	Parent	Nuclei	5	12	EditedAggregates	5	361
RelateObjects	13	Parent	Nuclei	5	12	EditedAggregates	5	362
RelateObjects	13	Parent	Nuclei	5	12	EditedAggregates	5	363
RelateObjects	13	Parent	Nuclei	5	12	EditedAggregates	5	364
RelateObjects	13	Parent	Nuclei	5	12	EditedAggregates	5	365
RelateObjects	13	Parent	Nuclei	5	12	EditedAggregates	5	366
RelateObjects	13	Parent	Nuclei	5	12	EditedAggregates	5	367
RelateObjects	13	Parent	Nuclei	5	12	EditedAggregates	5	368
RelateObjects	13	Parent	Nuclei	5	12	EditedAggregates	5	369
RelateObjects	13	Parent	Nuclei	5	12	EditedAggregates	5	370
RelateObjects	13	Parent	Nuclei	5	12	EditedAggregates	5	371
RelateObjects	13	Parent	Nuclei	5	12	EditedAggregates	5	372
RelateObjects	13	Parent	Nuclei	5	12	EditedAggregates	5	373
RelateObjects	13	Parent	Nuclei	5	12	EditedAggregates	5	374
RelateObjects	13	Parent	Nuclei	5	12	EditedAggregates	5	375
RelateObjects	13	Parent	Nuclei	5	12	EditedAggregates	5	376
RelateObjects	13	Parent	Nuclei	5	12	EditedAggregates	5	377
RelateObjects	13	Parent	Nuclei	5	12	EditedAggregates	5	378
RelateObjects	13	Parent	Nuclei	5	12	EditedAggregates	5	379
RelateObjects	13	Parent	Nuclei	5	12	EditedAggregates	5	380
RelateObjects	13	Parent	Nuclei	5	12	EditedAggregates	5	381
RelateObjects	13	Parent	Nuclei	5	12	EditedAggregates	5	382
RelateObjects	13	Parent	Nuclei	5	12	EditedAggregates	5	383
RelateObjects	13	Parent	Nuclei	5	12	EditedAggregates	5	384
RelateObjects	13	Parent	Nuclei	5	12	EditedAggregates	5	385
RelateObjects	13	Parent	Nuclei	5	12	EditedAggregates	5	386
RelateObjects	13	Parent	Nuclei	5	12	EditedAggregates	5	387
RelateObjects	13	Parent	Nuclei	5	12	EditedAggregates	5	388
RelateObjects	13	Parent	Nuclei	5	12	EditedAggregates	5	389
RelateObjects	13	Parent	Nuclei	5	12	EditedAggregates	5	390
RelateObjects	13	Parent	Nuclei	5	12	EditedAggregates	5	391
RelateObjects	13	Parent	Nuclei	5	12	EditedAggregates	5	392
RelateObjects	13	Parent	Nuclei	5	12	EditedAggregates	5	393
RelateObjects	13	Parent	Nuclei	5	12	EditedAggregates	5	394
RelateObjects	13	Parent	Nuclei	5	12	EditedAggregates	5	395
RelateObjects	13	Parent	Nuclei	5	12	EditedAggregates	5	396
RelateObjects	13	Parent	Nuclei	5	12	EditedAggregates	5	397
RelateObjects	13	Parent	Nuclei	5	12	EditedAggregates	5	398
RelateObjects	13	Parent	Nuclei	5	12	EditedAggregates	5	399
RelateObjects	13	Parent	Nuclei	5	12	EditedAggregates	5	400
RelateObjects	13	Parent	Nuclei	5	12	EditedAggregates	5	401
RelateObjects	13	Parent	Nuclei	5	12	EditedAggregates	5	402
RelateObjects	13	Parent	Nuclei	5	12	EditedAggregates	5	403
RelateObjects	13	Parent	Nuclei	5	12	EditedAggregates	5	404
RelateObjects	13	Parent	Nuclei	5	12	EditedAggregates	5	405
RelateObjects	13	Parent	Nuclei	5	12	EditedAggregates	5	406
RelateObjects	13	Parent	Nuclei	5	12	EditedAggregates	5	407
RelateObjects	13	Parent	Nuclei	5	12	EditedAggregates	5	408
RelateObjects	13	Parent	Nuclei	5	12	EditedAggregates	5	409
RelateObjects	13	Parent	Nuclei	5	12	EditedAggregates	5	410
RelateObjects	13	Parent	Nuclei	5	12	EditedAggregates	5	411
RelateObjects	13	Parent	Nuclei	5	12	EditedAggregates	5	412
RelateObjects	13	Parent	Nuclei	5	12	EditedAggregates	5	413
RelateObjects	13	Parent	Nuclei	5	12	EditedAggregates	5	414
RelateObjects	13	Parent	Nuclei	5	12	EditedAggregates	5	415
RelateObjects	13	Parent	Nuclei	5	12	EditedAggregates	5	416
RelateObjects	13	Parent	Nuclei	5	12	EditedAggregates	5	417
RelateObjects	13	Parent	Nuclei	5	12	EditedAggregates	5	418
RelateObjects	13	Parent	Nuclei	5	12	EditedAggregates	5	419
RelateObjects	13	Parent	Nuclei	5	12	EditedAggregates	5	420
RelateObjects	13	Parent	Nuclei	5	12	EditedAggregates	5	421
RelateObjects	13	Parent	Nuclei	5	12	EditedAggregates	5	422
RelateObjects	13	Parent	Nuclei	5	12	EditedAggregates	5	423
RelateObjects	13	Parent	Nuclei	5	12	EditedAggregates	5	424
RelateObjects	13	Parent	Nuclei	5	12	EditedAggregates	5	425
RelateObjects	13	Parent	Nuclei	5	12	EditedAggregates	5	426
RelateObjects	13	Parent	Nuclei	5	12	EditedAggregates	5	427
RelateObjects	13	Parent	Nuclei	5	12	EditedAggregates	5	428
RelateObjects	13	Parent	Nuclei	5	12	EditedAggregates	5	429
RelateObjects	13	Parent	Nuclei	5	12	EditedAggregates	5	430
RelateObjects	13	Parent	Nuclei	5	12	EditedAggregates	5	431
RelateObjects	13	Parent	Nuclei	5	15	EditedAggregates	5	432
RelateObjects	13	Parent	Nuclei	5	16	EditedAggregates	5	433
RelateObjects	13	Parent	Nuclei	5	16	EditedAggregates	5	434
RelateObjects	13	Parent	Nuclei	5	16	EditedAggregates	5	435
RelateObjects	13	Parent	Nuclei	5	17	EditedAggregates	5	436
RelateObjects	13	Parent	Nuclei	5	16	EditedAggregates	5	437
RelateObjects	13	Parent	Nuclei	5	17	EditedAggregates	5	438
RelateObjects	13	Parent	Nuclei	5	17	EditedAggregates	5	439
RelateObjects	13	Parent	Nuclei	5	16	EditedAggregates	5	440
RelateObjects	13	Parent	Nuclei	5	17	EditedAggregates	5	441
RelateObjects	13	Parent	Nuclei	5	16	EditedAggregates	5	442
RelateObjects	13	Parent	Nuclei	5	17	EditedAggregates	5	443
RelateObjects	13	Parent	Nuclei	5	17	EditedAggregates	5	444
RelateObjects	13	Parent	Nuclei	5	17	EditedAggregates	5	445
RelateObjects	13	Parent	Nuclei	5	16	EditedAggregates	5	446
RelateObjects	13	Parent	Nuclei	5	17	EditedAggregates	5	447
RelateObjects	13	Parent	Nuclei	5	16	EditedAggregates	5	448
RelateObjects	13	Parent	Nuclei	5	17	EditedAggregates	5	449
RelateObjects	13	Parent	Nuclei	5	16	EditedAggregates	5	450
RelateObjects	13	Parent	Nuclei	5	16	EditedAggregates	5	451
RelateObjects	13	Parent	Nuclei	5	17	EditedAggregates	5	452
RelateObjects	13	Parent	Nuclei	5	17	EditedAggregates	5	453
RelateObjects	13	Parent	Nuclei	5	16	EditedAggregates	5	454
RelateObjects	13	Parent	Nuclei	5	16	EditedAggregates	5	455
RelateObjects	13	Parent	Nuclei	5	17	EditedAggregates	5	456
RelateObjects	13	Parent	Nuclei	5	17	EditedAggregates	5	457
RelateObjects	13	Parent	Nuclei	5	16	EditedAggregates	5	458
RelateObjects	13	Parent	Nuclei	5	17	EditedAggregates	5	459
RelateObjects	13	Parent	Nuclei	5	16	EditedAggregates	5	460
RelateObjects	13	Parent	Nuclei	5	16	EditedAggregates	5	461
RelateObjects	13	Parent	Nuclei	5	16	EditedAggregates	5	462
RelateObjects	13	Parent	Nuclei	5	17	EditedAggregates	5	463
RelateObjects	13	Parent	Nuclei	5	17	EditedAggregates	5	464
RelateObjects	13	Parent	Nuclei	5	16	EditedAggregates	5	465
RelateObjects	13	Parent	Nuclei	5	17	EditedAggregates	5	466
RelateObjects	13	Parent	Nuclei	5	17	EditedAggregates	5	467
RelateObjects	13	Parent	Nuclei	5	17	EditedAggregates	5	468
RelateObjects	13	Parent	Nuclei	5	17	EditedAggregates	5	469
RelateObjects	13	Parent	Nuclei	5	16	EditedAggregates	5	470
RelateObjects	13	Parent	Nuclei	5	17	EditedAggregates	5	471
RelateObjects	13	Parent	Nuclei	5	17	EditedAggregates	5	472
RelateObjects	13	Parent	Nuclei	5	17	EditedAggregates	5	473
RelateObjects	13	Parent	Nuclei	5	17	EditedAggregates	5	474
RelateObjects	13	Parent	Nuclei	5	16	EditedAggregates	5	475
RelateObjects	13	Parent	Nuclei	5	16	EditedAggregates	5	476
RelateObjects	13	Parent	Nuclei	5	17	EditedAggregates	5	477
RelateObjects	13	Parent	Nuclei	5	17	EditedAggregates	5	478
RelateObjects	13	Parent	Nuclei	5	16	EditedAggregates	5	479
RelateObjects	13	Parent	Nuclei	5	16	EditedAggregates	5	480
RelateObjects	13	Parent	Nuclei	5	17	EditedAggregates	5	481
RelateObjects	13	Parent	Nuclei	5	17	EditedAggregates	5	482
RelateObjects	13	Parent	Nuclei	5	16	EditedAggregates	5	483
RelateObjects	13	Parent	Nuclei	5	17	EditedAggregates	5	484
RelateObjects	13	Parent	Nuclei	5	17	EditedAggregates	5	485
RelateObjects	13	Parent	Nuclei	5	16	EditedAggregates	5	486
RelateObjects	13	Parent	Nuclei	5	17	EditedAggregates	5	487
RelateObjects	13	Parent	Nuclei	5	17	EditedAggregates	5	488
RelateObjects	13	Parent	Nuclei	5	17	EditedAggregates	5	489
RelateObjects	13	Parent	Nuclei	5	17	EditedAggregates	5	490
RelateObjects	13	Parent	Nuclei	5	17	EditedAggregates	5	491
RelateObjects	13	Parent	Nuclei	5	17	EditedAggregates	5	492
RelateObjects	13	Parent	Nuclei	5	17	EditedAggregates	5	493
RelateObjects	13	Parent	Nuclei	5	17	EditedAggregates	5	494
RelateObjects	13	Parent	Nuclei	5	17	EditedAggregates	5	495
RelateObjects	13	Parent	Nuclei	5	16	EditedAggregates	5	496
RelateObjects	13	Parent	Nuclei	5	17	EditedAggregates	5	497
RelateObjects	13	Parent	Nuclei	5	17	EditedAggregates	5	498
RelateObjects	13	Parent	Nuclei	5	17	EditedAggregates	5	499
RelateObjects	13	Parent	Nuclei	5	17	EditedAggregates	5	500
RelateObjects	13	Parent	Nuclei	5	17	EditedAggregates	5	501
RelateObjects	13	Parent	Nuclei	5	17	EditedAggregates	5	502
RelateObjects	13	Parent	Nuclei	5	16	EditedAggregates	5	503
RelateObjects	13	Parent	Nuclei	5	16	EditedAggregates	5	504
RelateObjects	13	Parent	Nuclei	5	17	EditedAggregates	5	505
RelateObjects	13	Parent	Nuclei	5	17	EditedAggregates	5	506
RelateObjects	13	Parent	Nuclei	5	17	EditedAggregates	5	507
RelateObjects	13	Parent	Nuclei	5	16	EditedAggregates	5	508
RelateObjects	13	Parent	Nuclei	5	17	EditedAggregates	5	509
RelateObjects	13	Parent	Nuclei	5	17	EditedAggregates	5	510
RelateObjects	13	Parent	Nuclei	5	17	EditedAggregates	5	511
RelateObjects	13	Parent	Nuclei	5	16	EditedAggregates	5	512
RelateObjects	13	Parent	Nuclei	5	17	EditedAggregates	5	513
RelateObjects	13	Parent	Nuclei	5	17	EditedAggregates	5	514
RelateObjects	13	Parent	Nuclei	5	17	EditedAggregates	5	515
RelateObjects	13	Parent	Nuclei	5	16	EditedAggregates	5	516
RelateObjects	13	Parent	Nuclei	5	17	EditedAggregates	5	517
RelateObjects	13	Parent	Nuclei	5	16	EditedAggregates	5	518
RelateObjects	13	Parent	Nuclei	5	17	EditedAggregates	5	519
RelateObjects	13	Parent	Nuclei	5	17	EditedAggregates	5	520
RelateObjects	13	Parent	Nuclei	5	17	EditedAggregates	5	521
RelateObjects	13	Parent	Nuclei	5	16	EditedAggregates	5	522
RelateObjects	13	Parent	Nuclei	5	17	EditedAggregates	5	523
RelateObjects	13	Parent	Nuclei	5	17	EditedAggregates	5	524
RelateObjects	13	Parent	Nuclei	5	17	EditedAggregates	5	525
RelateObjects	13	Parent	Nuclei	5	17	EditedAggregates	5	526
RelateObjects	13	Parent	Nuclei	5	17	EditedAggregates	5	527
RelateObjects	13	Parent	Nuclei	5	16	EditedAggregates	5	528
RelateObjects	13	Parent	Nuclei	5	16	EditedAggregates	5	529
RelateObjects	13	Parent	Nuclei	5	17	EditedAggregates	5	530
RelateObjects	13	Parent	Nuclei	5	17	EditedAggregates	5	531
RelateObjects	13	Parent	Nuclei	5	17	EditedAggregates	5	532
RelateObjects	13	Parent	Nuclei	5	17	EditedAggregates	5	533
RelateObjects	13	Parent	Nuclei	5	16	EditedAggregates	5	534
RelateObjects	13	Parent	Nuclei	5	16	EditedAggregates	5	535
RelateObjects	13	Parent	Nuclei	5	17	EditedAggregates	5	536
RelateObjects	13	Parent	Nuclei	5	17	EditedAggregates	5	537
RelateObjects	13	Parent	Nuclei	5	16	EditedAggregates	5	538
RelateObjects	13	Parent	Nuclei	5	17	EditedAggregates	5	539
RelateObjects	13	Parent	Nuclei	5	17	EditedAggregates	5	540
RelateObjects	13	Parent	Nuclei	5	16	EditedAggregates	5	541
RelateObjects	13	Parent	Nuclei	5	16	EditedAggregates	5	542
RelateObjects	13	Parent	Nuclei	5	17	EditedAggregates	5	543
RelateObjects	13	Parent	Nuclei	5	17	EditedAggregates	5	544
RelateObjects	13	Parent	Nuclei	5	17	EditedAggregates	5	545
RelateObjects	13	Parent	Nuclei	5	17	EditedAggregates	5	546
RelateObjects	13	Parent	Nuclei	5	17	EditedAggregates	5	547
RelateObjects	13	Parent	Nuclei	5	16	EditedAggregates	5	548
RelateObjects	13	Parent	Nuclei	5	17	EditedAggregates	5	549
RelateObjects	13	Parent	Nuclei	5	17	EditedAggregates	5	550
RelateObjects	13	Parent	Nuclei	5	17	EditedAggregates	5	551
RelateObjects	13	Parent	Nuclei	5	17	EditedAggregates	5	552
RelateObjects	13	Parent	Nuclei	5	17	EditedAggregates	5	553
RelateObjects	13	Parent	Nuclei	5	17	EditedAggregates	5	554
RelateObjects	13	Parent	Nuclei	5	17	EditedAggregates	5	555
RelateObjects	13	Parent	Nuclei	5	17	EditedAggregates	5	556
RelateObjects	13	Parent	Nuclei	5	17	EditedAggregates	5	557
RelateObjects	13	Parent	Nuclei	5	17	EditedAggregates	5	558
RelateObjects	13	Parent	Nuclei	5	17	EditedAggregates	5	559
RelateObjects	13	Parent	Nuclei	5	17	EditedAggregates	5	560
RelateObjects	13	Parent	Nuclei	5	17	EditedAggregates	5	561
RelateObjects	13	Parent	Nuclei	5	16	EditedAggregates	5	562
RelateObjects	13	Parent	Nuclei	5	16	EditedAggregates	5	563
RelateObjects	13	Parent	Nuclei	5	17	EditedAggregates	5	564
RelateObjects	13	Parent	Nuclei	5	17	EditedAggregates	5	565
RelateObjects	13	Parent	Nuclei	5	17	EditedAggregates	5	566
RelateObjects	13	Parent	Nuclei	5	17	EditedAggregates	5	567
RelateObjects	13	Parent	Nuclei	5	17	EditedAggregates	5	568
RelateObjects	13	Parent	Nuclei	5	17	EditedAggregates	5	569
RelateObjects	13	Parent	Nuclei	5	17	EditedAggregates	5	570
RelateObjects	13	Parent	Nuclei	5	17	EditedAggregates	5	571
RelateObjects	13	Parent	Nuclei	5	4	EditedAggregates	5	572
RelateObjects	13	Parent	Nuclei	5	4	EditedAggregates	5	573
RelateObjects	13	Parent	Nuclei	5	4	EditedAggregates	5	574
RelateObjects	13	Parent	Nuclei	5	3	EditedAggregates	5	575
RelateObjects	13	Parent	Nuclei	5	3	EditedAggregates	5	576
RelateObjects	13	Parent	Nuclei	5	12	EditedAggregates	5	577
RelateObjects	13	Parent	Nuclei	5	17	EditedAggregates	5	578
RelateObjects	13	Parent	Nuclei	5	17	EditedAggregates	5	579
RelateObjects	13	Child	EditedAggregates	5	1	Nuclei	5	1
RelateObjects	13	Child	EditedAggregates	5	2	Nuclei	5	3
RelateObjects	13	Child	EditedAggregates	5	3	Nuclei	5	3
RelateObjects	13	Child	EditedAggregates	5	4	Nuclei	5	3
RelateObjects	13	Child	EditedAggregates	5	5	Nuclei	5	4
RelateObjects	13	Child	EditedAggregates	5	6	Nuclei	5	3
RelateObjects	13	Child	EditedAggregates	5	7	Nuclei	5	3
RelateObjects	13	Child	EditedAggregates	5	8	Nuclei	5	3
RelateObjects	13	Child	EditedAggregates	5	9	Nuclei	5	4
RelateObjects	13	Child	EditedAggregates	5	10	Nuclei	5	4
RelateObjects	13	Child	EditedAggregates	5	11	Nuclei	5	3
RelateObjects	13	Child	EditedAggregates	5	12	Nuclei	5	3
RelateObjects	13	Child	EditedAggregates	5	13	Nuclei	5	3
RelateObjects	13	Child	EditedAggregates	5	14	Nuclei	5	4
RelateObjects	13	Child	EditedAggregates	5	15	Nuclei	5	3
RelateObjects	13	Child	EditedAggregates	5	16	Nuclei	5	3
RelateObjects	13	Child	EditedAggregates	5	17	Nuclei	5	3
RelateObjects	13	Child	EditedAggregates	5	18	Nuclei	5	3
RelateObjects	13	Child	EditedAggregates	5	19	Nuclei	5	3
RelateObjects	13	Child	EditedAggregates	5	20	Nuclei	5	3
RelateObjects	13	Child	EditedAggregates	5	21	Nuclei	5	3
RelateObjects	13	Child	EditedAggregates	5	22	Nuclei	5	3
RelateObjects	13	Child	EditedAggregates	5	23	Nuclei	5	3
RelateObjects	13	Child	EditedAggregates	5	24	Nuclei	5	3
RelateObjects	13	Child	EditedAggregates	5	25	Nuclei	5	4
RelateObjects	13	Child	EditedAggregates	5	26	Nuclei	5	4
RelateObjects	13	Child	EditedAggregates	5	27	Nuclei	5	3
RelateObjects	13	Child	EditedAggregates	5	28	Nuclei	5	3
RelateObjects	13	Child	EditedAggregates	5	29	Nuclei	5	4
RelateObjects	13	Child	EditedAggregates	5	30	Nuclei	5	3
RelateObjects	13	Child	EditedAggregates	5	31	Nuclei	5	4
RelateObjects	13	Child	EditedAggregates	5	32	Nuclei	5	3
RelateObjects	13	Child	EditedAggregates	5	33	Nuclei	5	3
RelateObjects	13	Child	EditedAggregates	5	34	Nuclei	5	3
RelateObjects	13	Child	EditedAggregates	5	35	Nuclei	5	4
RelateObjects	13	Child	EditedAggregates	5	36	Nuclei	5	4
RelateObjects	13	Child	EditedAggregates	5	37	Nuclei	5	3
RelateObjects	13	Child	EditedAggregates	5	38	Nuclei	5	3
RelateObjects	13	Child	EditedAggregates	5	39	Nuclei	5	3
RelateObjects	13	Child	EditedAggregates	5	40	Nuclei	5	3
RelateObjects	13	Child	EditedAggregates	5	41	Nuclei	5	4
RelateObjects	13	Child	EditedAggregates	5	42	Nuclei	5	3
RelateObjects	13	Child	EditedAggregates	5	43	Nuclei	5	3
RelateObjects	13	Child	EditedAggregates	5	44	Nuclei	5	3
RelateObjects	13	Child	EditedAggregates	5	45	Nuclei	5	4
RelateObjects	13	Child	EditedAggregates	5	46	Nuclei	5	3
RelateObjects	13	Child	EditedAggregates	5	47	Nuclei	5	4
RelateObjects	13	Child	EditedAggregates	5	48	Nuclei	5	4
RelateObjects	13	Child	EditedAggregates	5	49	Nuclei	5	3
RelateObjects	13	Child	EditedAggregates	5	50	Nuclei	5	4
RelateObjects	13	Child	EditedAggregates	5	51	Nuclei	5	4
RelateObjects	13	Child	EditedAggregates	5	52	Nuclei	5	4
RelateObjects	13	Child	EditedAggregates	5	53	Nuclei	5	3
RelateObjects	13	Child	EditedAggregates	5	54	Nuclei	5	3
RelateObjects	13	Child	EditedAggregates	5	55	Nuclei	5	3
RelateObjects	13	Child	EditedAggregates	5	56	Nuclei	5	3
RelateObjects	13	Child	EditedAggregates	5	57	Nuclei	5	4
RelateObjects	13	Child	EditedAggregates	5	58	Nuclei	5	4
RelateObjects	13	Child	EditedAggregates	5	59	Nuclei	5	3
RelateObjects	13	Child	EditedAggregates	5	60	Nuclei	5	4
RelateObjects	13	Child	EditedAggregates	5	61	Nuclei	5	4
RelateObjects	13	Child	EditedAggregates	5	62	Nuclei	5	3
RelateObjects	13	Child	EditedAggregates	5	63	Nuclei	5	4
RelateObjects	13	Child	EditedAggregates	5	64	Nuclei	5	3
RelateObjects	13	Child	EditedAggregates	5	65	Nuclei	5	3
RelateObjects	13	Child	EditedAggregates	5	66	Nuclei	5	4
RelateObjects	13	Child	EditedAggregates	5	67	Nuclei	5	4
RelateObjects	13	Child	EditedAggregates	5	68	Nuclei	5	4
RelateObjects	13	Child	EditedAggregates	5	69	Nuclei	5	3
RelateObjects	13	Child	EditedAggregates	5	70	Nuclei	5	3
RelateObjects	13	Child	EditedAggregates	5	71	Nuclei	5	3
RelateObjects	13	Child	EditedAggregates	5	72	Nuclei	5	3
RelateObjects	13	Child	EditedAggregates	5	73	Nuclei	5	3
RelateObjects	13	Child	EditedAggregates	5	74	Nuclei	5	4
RelateObjects	13	Child	EditedAggregates	5	75	Nuclei	5	4
RelateObjects	13	Child	EditedAggregates	5	76	Nuclei	5	3
RelateObjects	13	Child	EditedAggregates	5	77	Nuclei	5	3
RelateObjects	13	Child	EditedAggregates	5	78	Nuclei	5	4
RelateObjects	13	Child	EditedAggregates	5	79	Nuclei	5	3
RelateObjects	13	Child	EditedAggregates	5	80	Nuclei	5	3
RelateObjects	13	Child	EditedAggregates	5	81	Nuclei	5	3
RelateObjects	13	Child	EditedAggregates	5	82	Nuclei	5	3
RelateObjects	13	Child	EditedAggregates	5	83	Nuclei	5	3
RelateObjects	13	Child	EditedAggregates	5	84	Nuclei	5	3
RelateObjects	13	Child	EditedAggregates	5	85	Nuclei	5	4
RelateObjects	13	Child	EditedAggregates	5	86	Nuclei	5	4
RelateObjects	13	Child	EditedAggregates	5	87	Nuclei	5	4
RelateObjects	13	Child	EditedAggregates	5	88	Nuclei	5	3
RelateObjects	13	Child	EditedAggregates	5	89	Nuclei	5	3
RelateObjects	13	Child	EditedAggregates	5	90	Nuclei	5	3
RelateObjects	13	Child	EditedAggregates	5	91	Nuclei	5	3
RelateObjects	13	Child	EditedAggregates	5	92	Nuclei	5	3
RelateObjects	13	Child	EditedAggregates	5	93	Nuclei	5	3
RelateObjects	13	Child	EditedAggregates	5	94	Nuclei	5	3
RelateObjects	13	Child	EditedAggregates	5	95	Nuclei	5	3
RelateObjects	13	Child	EditedAggregates	5	96	Nuclei	5	3
RelateObjects	13	Child	EditedAggregates	5	97	Nuclei	5	3
RelateObjects	13	Child	EditedAggregates	5	98	Nuclei	5	3
RelateObjects	13	Child	EditedAggregates	5	99	Nuclei	5	4
RelateObjects	13	Child	EditedAggregates	5	100	Nuclei	5	3
RelateObjects	13	Child	EditedAggregates	5	101	Nuclei	5	3
RelateObjects	13	Child	EditedAggregates	5	102	Nuclei	5	4
RelateObjects	13	Child	EditedAggregates	5	103	Nuclei	5	3
RelateObjects	13	Child	EditedAggregates	5	104	Nuclei	5	3
RelateObjects	13	Child	EditedAggregates	5	105	Nuclei	5	3
RelateObjects	13	Child	EditedAggregates	5	106	Nuclei	5	3
RelateObjects	13	Child	EditedAggregates	5	107	Nuclei	5	3
RelateObjects	13	Child	EditedAggregates	5	108	Nuclei	5	3
RelateObjects	13	Child	EditedAggregates	5	109	Nuclei	5	4
RelateObjects	13	Child	EditedAggregates	5	110	Nuclei	5	3
RelateObjects	13	Child	EditedAggregates	5	111	Nuclei	5	3
RelateObjects	13	Child	EditedAggregates	5	112	Nuclei	5	3
RelateObjects	13	Child	EditedAggregates	5	113	Nuclei	5	3
RelateObjects	13	Child	EditedAggregates	5	114	Nuclei	5	3
RelateObjects	13	Child	EditedAggregates	5	115	Nuclei	5	3
RelateObjects	13	Child	EditedAggregates	5	116	Nuclei	5	3
RelateObjects	13	Child	EditedAggregates	5	117	Nuclei	5	3
RelateObjects	13	Child	EditedAggregates	5	118	Nuclei	5	4
RelateObjects	13	Child	EditedAggregates	5	119	Nuclei	5	3
RelateObjects	13	Child	EditedAggregates	5	120	Nuclei	5	3
RelateObjects	13	Child	EditedAggregates	5	121	Nuclei	5	3
RelateObjects	13	Child	EditedAggregates	5	122	Nuclei	5	3
RelateObjects	13	Child	EditedAggregates	5	123	Nuclei	5	4
RelateObjects	13	Child	EditedAggregates	5	124	Nuclei	5	4
RelateObjects	13	Child	EditedAggregates	5	125	Nuclei	5	4
RelateObjects	13	Child	EditedAggregates	5	126	Nuclei	5	3
RelateObjects	13	Child	EditedAggregates	5	127	Nuclei	5	3
RelateObjects	13	Child	EditedAggregates	5	128	Nuclei	5	4
RelateObjects	13	Child	EditedAggregates	5	129	Nuclei	5	3
RelateObjects	13	Child	EditedAggregates	5	130	Nuclei	5	3
RelateObjects	13	Child	EditedAggregates	5	131	Nuclei	5	4
RelateObjects	13	Child	EditedAggregates	5	132	Nuclei	5	4
RelateObjects	13	Child	EditedAggregates	5	133	Nuclei	5	4
RelateObjects	13	Child	EditedAggregates	5	134	Nuclei	5	3
RelateObjects	13	Child	EditedAggregates	5	135	Nuclei	5	3
RelateObjects	13	Child	EditedAggregates	5	136	Nuclei	5	3
RelateObjects	13	Child	EditedAggregates	5	137	Nuclei	5	4
RelateObjects	13	Child	EditedAggregates	5	138	Nuclei	5	3
RelateObjects	13	Child	EditedAggregates	5	139	Nuclei	5	3
RelateObjects	13	Child	EditedAggregates	5	140	Nuclei	5	3
RelateObjects	13	Child	EditedAggregates	5	141	Nuclei	5	3
RelateObjects	13	Child	EditedAggregates	5	142	Nuclei	5	3
RelateObjects	13	Child	EditedAggregates	5	143	Nuclei	5	3
RelateObjects	13	Child	EditedAggregates	5	144	Nuclei	5	3
RelateObjects	13	Child	EditedAggregates	5	145	Nuclei	5	3
RelateObjects	13	Child	EditedAggregates	5	146	Nuclei	5	3
RelateObjects	13	Child	EditedAggregates	5	147	Nuclei	5	3
RelateObjects	13	Child	EditedAggregates	5	148	Nuclei	5	3
RelateObjects	13	Child	EditedAggregates	5	149	Nuclei	5	3
RelateObjects	13	Child	EditedAggregates	5	150	Nuclei	5	3
RelateObjects	13	Child	EditedAggregates	5	151	Nuclei	5	4
RelateObjects	13	Child	EditedAggregates	5	152	Nuclei	5	5
RelateObjects	13	Child	EditedAggregates	5	153	Nuclei	5	5
RelateObjects	13	Child	EditedAggregates	5	154	Nuclei	5	5
RelateObjects	13	Child	EditedAggregates	5	155	Nuclei	5	5
RelateObjects	13	Child	EditedAggregates	5	156	Nuclei	5	5
RelateObjects	13	Child	EditedAggregates	5	157	Nuclei	5	5
RelateObjects	13	Child	EditedAggregates	5	158	Nuclei	5	5
RelateObjects	13	Child	EditedAggregates	5	159	Nuclei	5	5
RelateObjects	13	Child	EditedAggregates	5	160	Nuclei	5	5
RelateObjects	13	Child	EditedAggregates	5	161	Nuclei	5	5
RelateObjects	13	Child	EditedAggregates	5	162	Nuclei	5	5
RelateObjects	13	Child	EditedAggregates	5	163	Nuclei	5	5
RelateObjects	13	Child	EditedAggregates	5	164	Nuclei	5	5
RelateObjects	13	Child	EditedAggregates	5	165	Nuclei	5	5
RelateObjects	13	Child	EditedAggregates	5	166	Nuclei	5	5
RelateObjects	13	Child	EditedAggregates	5	167	Nuclei	5	5
RelateObjects	13	Child	EditedAggregates	5	168	Nuclei	5	5
RelateObjects	13	Child	EditedAggregates	5	169	Nuclei	5	5
RelateObjects	13	Child	EditedAggregates	5	170	Nuclei	5	5
RelateObjects	13	Child	EditedAggregates	5	171	Nuclei	5	5
RelateObjects	13	Child	EditedAggregates	5	172	Nuclei	5	5
RelateObjects	13	Child	EditedAggregates	5	173	Nuclei	5	5
RelateObjects	13	Child	EditedAggregates	5	174	Nuclei	5	5
RelateObjects	13	Child	EditedAggregates	5	175	Nuclei	5	5
RelateObjects	13	Child	EditedAggregates	5	176	Nuclei	5	5
RelateObjects	13	Child	EditedAggregates	5	177	Nuclei	5	5
RelateObjects	13	Child	EditedAggregates	5	178	Nuclei	5	5
RelateObjects	13	Child	EditedAggregates	5	179	Nuclei	5	5
RelateObjects	13	Child	EditedAggregates	5	180	Nuclei	5	5
RelateObjects	13	Child	EditedAggregates	5	181	Nuclei	5	5
RelateObjects	13	Child	EditedAggregates	5	182	Nuclei	5	5
RelateObjects	13	Child	EditedAggregates	5	183	Nuclei	5	5
RelateObjects	13	Child	EditedAggregates	5	184	Nuclei	5	5
RelateObjects	13	Child	EditedAggregates	5	185	Nuclei	5	5
RelateObjects	13	Child	EditedAggregates	5	186	Nuclei	5	5
RelateObjects	13	Child	EditedAggregates	5	187	Nuclei	5	5
RelateObjects	13	Child	EditedAggregates	5	188	Nuclei	5	5
RelateObjects	13	Child	EditedAggregates	5	189	Nuclei	5	5
RelateObjects	13	Child	EditedAggregates	5	190	Nuclei	5	5
RelateObjects	13	Child	EditedAggregates	5	191	Nuclei	5	5
RelateObjects	13	Child	EditedAggregates	5	192	Nuclei	5	5
RelateObjects	13	Child	EditedAggregates	5	193	Nuclei	5	5
RelateObjects	13	Child	EditedAggregates	5	194	Nuclei	5	5
RelateObjects	13	Child	EditedAggregates	5	195	Nuclei	5	5
RelateObjects	13	Child	EditedAggregates	5	196	Nuclei	5	5
RelateObjects	13	Child	EditedAggregates	5	197	Nuclei	5	5
RelateObjects	13	Child	EditedAggregates	5	198	Nuclei	5	5
RelateObjects	13	Child	EditedAggregates	5	199	Nuclei	5	5
RelateObjects	13	Child	EditedAggregates	5	200	Nuclei	5	5
RelateObjects	13	Child	EditedAggregates	5	201	Nuclei	5	5
RelateObjects	13	Child	EditedAggregates	5	202	Nuclei	5	5
RelateObjects	13	Child	EditedAggregates	5	203	Nuclei	5	5
RelateObjects	13	Child	EditedAggregates	5	204	Nuclei	5	5
RelateObjects	13	Child	EditedAggregates	5	205	Nuclei	5	7
RelateObjects	13	Child	EditedAggregates	5	206	Nuclei	5	7
RelateObjects	13	Child	EditedAggregates	5	207	Nuclei	5	7
RelateObjects	13	Child	EditedAggregates	5	208	Nuclei	5	8
RelateObjects	13	Child	EditedAggregates	5	209	Nuclei	5	9
RelateObjects	13	Child	EditedAggregates	5	210	Nuclei	5	8
RelateObjects	13	Child	EditedAggregates	5	211	Nuclei	5	10
RelateObjects	13	Child	EditedAggregates	5	212	Nuclei	5	10
RelateObjects	13	Child	EditedAggregates	5	213	Nuclei	5	10
RelateObjects	13	Child	EditedAggregates	5	214	Nuclei	5	10
RelateObjects	13	Child	EditedAggregates	5	215	Nuclei	5	10
RelateObjects	13	Child	EditedAggregates	5	216	Nuclei	5	10
RelateObjects	13	Child	EditedAggregates	5	217	Nuclei	5	10
RelateObjects	13	Child	EditedAggregates	5	218	Nuclei	5	10
RelateObjects	13	Child	EditedAggregates	5	219	Nuclei	5	10
RelateObjects	13	Child	EditedAggregates	5	220	Nuclei	5	10
RelateObjects	13	Child	EditedAggregates	5	221	Nuclei	5	10
RelateObjects	13	Child	EditedAggregates	5	222	Nuclei	5	10
RelateObjects	13	Child	EditedAggregates	5	223	Nuclei	5	10
RelateObjects	13	Child	EditedAggregates	5	224	Nuclei	5	10
RelateObjects	13	Child	EditedAggregates	5	225	Nuclei	5	10
RelateObjects	13	Child	EditedAggregates	5	226	Nuclei	5	10
RelateObjects	13	Child	EditedAggregates	5	227	Nuclei	5	10
RelateObjects	13	Child	EditedAggregates	5	228	Nuclei	5	10
RelateObjects	13	Child	EditedAggregates	5	229	Nuclei	5	10
RelateObjects	13	Child	EditedAggregates	5	230	Nuclei	5	10
RelateObjects	13	Child	EditedAggregates	5	231	Nuclei	5	10
RelateObjects	13	Child	EditedAggregates	5	232	Nuclei	5	10
RelateObjects	13	Child	EditedAggregates	5	233	Nuclei	5	10
RelateObjects	13	Child	EditedAggregates	5	234	Nuclei	5	10
RelateObjects	13	Child	EditedAggregates	5	235	Nuclei	5	10
RelateObjects	13	Child	EditedAggregates	5	236	Nuclei	5	10
RelateObjects	13	Child	EditedAggregates	5	237	Nuclei	5	10
RelateObjects	13	Child	EditedAggregates	5	238	Nuclei	5	10
RelateObjects	13	Child	EditedAggregates	5	239	Nuclei	5	10
RelateObjects	13	Child	EditedAggregates	5	240	Nuclei	5	10
RelateObjects	13	Child	EditedAggregates	5	241	Nuclei	5	10
RelateObjects	13	Child	EditedAggregates	5	242	Nuclei	5	10
RelateObjects	13	Child	EditedAggregates	5	243	Nuclei	5	10
RelateObjects	13	Child	EditedAggregates	5	244	Nuclei	5	10
RelateObjects	13	Child	EditedAggregates	5	245	Nuclei	5	10
RelateObjects	13	Child	EditedAggregates	5	246	Nuclei	5	10
RelateObjects	13	Child	EditedAggregates	5	247	Nuclei	5	10
RelateObjects	13	Child	EditedAggregates	5	248	Nuclei	5	10
RelateObjects	13	Child	EditedAggregates	5	249	Nuclei	5	10
RelateObjects	13	Child	EditedAggregates	5	250	Nuclei	5	10
RelateObjects	13	Child	EditedAggregates	5	251	Nuclei	5	10
RelateObjects	13	Child	EditedAggregates	5	252	Nuclei	5	10
RelateObjects	13	Child	EditedAggregates	5	253	Nuclei	5	10
RelateObjects	13	Child	EditedAggregates	5	254	Nuclei	5	10
RelateObjects	13	Child	EditedAggregates	5	255	Nuclei	5	10
RelateObjects	13	Child	EditedAggregates	5	256	Nuclei	5	10
RelateObjects	13	Child	EditedAggregates	5	257	Nuclei	5	10
RelateObjects	13	Child	EditedAggregates	5	258	Nuclei	5	10
RelateObjects	13	Child	EditedAggregates	5	259	Nuclei	5	10
RelateObjects	13	Child	EditedAggregates	5	260	Nuclei	5	10
RelateObjects	13	Child	EditedAggregates	5	261	Nuclei	5	10
RelateObjects	13	Child	EditedAggregates	5	262	Nuclei	5	10
RelateObjects	13	Child	EditedAggregates	5	263	Nuclei	5	10
RelateObjects	13	Child	EditedAggregates	5	264	Nuclei	5	10
RelateObjects	13	Child	EditedAggregates	5	265	Nuclei	5	10
RelateObjects	13	Child	EditedAggregates	5	266	Nuclei	5	10
RelateObjects	13	Child	EditedAggregates	5	267	Nuclei	5	10
RelateObjects	13	Child	EditedAggregates	5	268	Nuclei	5	10
RelateObjects	13	Child	EditedAggregates	5	269	Nuclei	5	10
RelateObjects	13	Child	EditedAggregates	5	270	Nuclei	5	10
RelateObjects	13	Child	EditedAggregates	5	271	Nuclei	5	10
RelateObjects	13	Child	EditedAggregates	5	272	Nuclei	5	10
RelateObjects	13	Child	EditedAggregates	5	273	Nuclei	5	10
RelateObjects	13	Child	EditedAggregates	5	274	Nuclei	5	10
RelateObjects	13	Child	EditedAggregates	5	275	Nuclei	5	10
RelateObjects	13	Child	EditedAggregates	5	276	Nuclei	5	10
RelateObjects	13	Child	EditedAggregates	5	277	Nuclei	5	10
RelateObjects	13	Child	EditedAggregates	5	278	Nuclei	5	10
RelateObjects	13	Child	EditedAggregates	5	279	Nuclei	5	10
RelateObjects	13	Child	EditedAggregates	5	280	Nuclei	5	10
RelateObjects	13	Child	EditedAggregates	5	281	Nuclei	5	10
RelateObjects	13	Child	EditedAggregates	5	282	Nuclei	5	10
RelateObjects	13	Child	EditedAggregates	5	283	Nuclei	5	10
RelateObjects	13	Child	EditedAggregates	5	284	Nuclei	5	10
RelateObjects	13	Child	EditedAggregates	5	285	Nuclei	5	10
RelateObjects	13	Child	EditedAggregates	5	286	Nuclei	5	10
RelateObjects	13	Child	EditedAggregates	5	287	Nuclei	5	10
RelateObjects	13	Child	EditedAggregates	5	288	Nuclei	5	11
RelateObjects	13	Child	EditedAggregates	5	289	Nuclei	5	11
RelateObjects	13	Child	EditedAggregates	5	290	Nuclei	5	11
RelateObjects	13	Child	EditedAggregates	5	291	Nuclei	5	11
RelateObjects	13	Child	EditedAggregates	5	292	Nuclei	5	11
RelateObjects	13	Child	EditedAggregates	5	293	Nuclei	5	11
RelateObjects	13	Child	EditedAggregates	5	294	Nuclei	5	11
RelateObjects	13	Child	EditedAggregates	5	295	Nuclei	5	11
RelateObjects	13	Child	EditedAggregates	5	296	Nuclei	5	12
RelateObjects	13	Child	EditedAggregates	5	297	Nuclei	5	12
RelateObjects	13	Child	EditedAggregates	5	298	Nuclei	5	12
RelateObjects	13	Child	EditedAggregates	5	299	Nuclei	5	12
RelateObjects	13	Child	EditedAggregates	5	300	Nuclei	5	12
RelateObjects	13	Child	EditedAggregates	5	301	Nuclei	5	12
RelateObjects	13	Child	EditedAggregates	5	302	Nuclei	5	12
RelateObjects	13	Child	EditedAggregates	5	303	Nuclei	5	12
RelateObjects	13	Child	EditedAggregates	5	304	Nuclei	5	12
RelateObjects	13	Child	EditedAggregates	5	305	Nuclei	5	12
RelateObjects	13	Child	EditedAggregates	5	306	Nuclei	5	12
RelateObjects	13	Child	EditedAggregates	5	307	Nuclei	5	12
RelateObjects	13	Child	EditedAggregates	5	308	Nuclei	5	12
RelateObjects	13	Child	EditedAggregates	5	309	Nuclei	5	12
RelateObjects	13	Child	EditedAggregates	5	310	Nuclei	5	12
RelateObjects	13	Child	EditedAggregates	5	311	Nuclei	5	12
RelateObjects	13	Child	EditedAggregates	5	312	Nuclei	5	12
RelateObjects	13	Child	EditedAggregates	5	313	Nuclei	5	12
RelateObjects	13	Child	EditedAggregates	5	314	Nuclei	5	12
RelateObjects	13	Child	EditedAggregates	5	315	Nuclei	5	12
RelateObjects	13	Child	EditedAggregates	5	316	Nuclei	5	12
RelateObjects	13	Child	EditedAggregates	5	317	Nuclei	5	12
RelateObjects	13	Child	EditedAggregates	5	318	Nuclei	5	12
RelateObjects	13	Child	EditedAggregates	5	319	Nuclei	5	12
RelateObjects	13	Child	EditedAggregates	5	320	Nuclei	5	12
RelateObjects	13	Child	EditedAggregates	5	321	Nuclei	5	12
RelateObjects	13	Child	EditedAggregates	5	322	Nuclei	5	12
RelateObjects	13	Child	EditedAggregates	5	323	Nuclei	5	12
RelateObjects	13	Child	EditedAggregates	5	324	Nuclei	5	12
RelateObjects	13	Child	EditedAggregates	5	325	Nuclei	5	12
RelateObjects	13	Child	EditedAggregates	5	326	Nuclei	5	12
RelateObjects	13	Child	EditedAggregates	5	327	Nuclei	5	12
RelateObjects	13	Child	EditedAggregates	5	328	Nuclei	5	12
RelateObjects	13	Child	EditedAggregates	5	329	Nuclei	5	12
RelateObjects	13	Child	EditedAggregates	5	330	Nuclei	5	12
RelateObjects	13	Child	EditedAggregates	5	331	Nuclei	5	12
RelateObjects	13	Child	EditedAggregates	5	332	Nuclei	5	12
RelateObjects	13	Child	EditedAggregates	5	333	Nuclei	5	12
RelateObjects	13	Child	EditedAggregates	5	334	Nuclei	5	12
RelateObjects	13	Child	EditedAggregates	5	335	Nuclei	5	12
RelateObjects	13	Child	EditedAggregates	5	336	Nuclei	5	12
RelateObjects	13	Child	EditedAggregates	5	337	Nuclei	5	12
RelateObjects	13	Child	EditedAggregates	5	338	Nuclei	5	12
RelateObjects	13	Child	EditedAggregates	5	339	Nuclei	5	12
RelateObjects	13	Child	EditedAggregates	5	340	Nuclei	5	12
RelateObjects	13	Child	EditedAggregates	5	341	Nuclei	5	12
RelateObjects	13	Child	EditedAggregates	5	342	Nuclei	5	12
RelateObjects	13	Child	EditedAggregates	5	343	Nuclei	5	12
RelateObjects	13	Child	EditedAggregates	5	344	Nuclei	5	12
RelateObjects	13	Child	EditedAggregates	5	345	Nuclei	5	12
RelateObjects	13	Child	EditedAggregates	5	346	Nuclei	5	12
RelateObjects	13	Child	EditedAggregates	5	347	Nuclei	5	12
RelateObjects	13	Child	EditedAggregates	5	348	Nuclei	5	12
RelateObjects	13	Child	EditedAggregates	5	349	Nuclei	5	12
RelateObjects	13	Child	EditedAggregates	5	350	Nuclei	5	12
RelateObjects	13	Child	EditedAggregates	5	351	Nuclei	5	12
RelateObjects	13	Child	EditedAggregates	5	352	Nuclei	5	12
RelateObjects	13	Child	EditedAggregates	5	353	Nuclei	5	12
RelateObjects	13	Child	EditedAggregates	5	354	Nuclei	5	12
RelateObjects	13	Child	EditedAggregates	5	355	Nuclei	5	12
RelateObjects	13	Child	EditedAggregates	5	356	Nuclei	5	12
RelateObjects	13	Child	EditedAggregates	5	357	Nuclei	5	12
RelateObjects	13	Child	EditedAggregates	5	358	Nuclei	5	12
RelateObjects	13	Child	EditedAggregates	5	359	Nuclei	5	12
RelateObjects	13	Child	EditedAggregates	5	360	Nuclei	5	12
RelateObjects	13	Child	EditedAggregates	5	361	Nuclei	5	12
RelateObjects	13	Child	EditedAggregates	5	362	Nuclei	5	12
RelateObjects	13	Child	EditedAggregates	5	363	Nuclei	5	12
RelateObjects	13	Child	EditedAggregates	5	364	Nuclei	5	12
RelateObjects	13	Child	EditedAggregates	5	365	Nuclei	5	12
RelateObjects	13	Child	EditedAggregates	5	366	Nuclei	5	12
RelateObjects	13	Child	EditedAggregates	5	367	Nuclei	5	12
RelateObjects	13	Child	EditedAggregates	5	368	Nuclei	5	12
RelateObjects	13	Child	EditedAggregates	5	369	Nuclei	5	12
RelateObjects	13	Child	EditedAggregates	5	370	Nuclei	5	12
RelateObjects	13	Child	EditedAggregates	5	371	Nuclei	5	12
RelateObjects	13	Child	EditedAggregates	5	372	Nuclei	5	12
RelateObjects	13	Child	EditedAggregates	5	373	Nuclei	5	12
RelateObjects	13	Child	EditedAggregates	5	374	Nuclei	5	12
RelateObjects	13	Child	EditedAggregates	5	375	Nuclei	5	12
RelateObjects	13	Child	EditedAggregates	5	376	Nuclei	5	12
RelateObjects	13	Child	EditedAggregates	5	377	Nuclei	5	12
RelateObjects	13	Child	EditedAggregates	5	378	Nuclei	5	12
RelateObjects	13	Child	EditedAggregates	5	379	Nuclei	5	12
RelateObjects	13	Child	EditedAggregates	5	380	Nuclei	5	12
RelateObjects	13	Child	EditedAggregates	5	381	Nuclei	5	12
RelateObjects	13	Child	EditedAggregates	5	382	Nuclei	5	12
RelateObjects	13	Child	EditedAggregates	5	383	Nuclei	5	12
RelateObjects	13	Child	EditedAggregates	5	384	Nuclei	5	12
RelateObjects	13	Child	EditedAggregates	5	385	Nuclei	5	12
RelateObjects	13	Child	EditedAggregates	5	386	Nuclei	5	12
RelateObjects	13	Child	EditedAggregates	5	387	Nuclei	5	12
RelateObjects	13	Child	EditedAggregates	5	388	Nuclei	5	12
RelateObjects	13	Child	EditedAggregates	5	389	Nuclei	5	12
RelateObjects	13	Child	EditedAggregates	5	390	Nuclei	5	12
RelateObjects	13	Child	EditedAggregates	5	391	Nuclei	5	12
RelateObjects	13	Child	EditedAggregates	5	392	Nuclei	5	12
RelateObjects	13	Child	EditedAggregates	5	393	Nuclei	5	12
RelateObjects	13	Child	EditedAggregates	5	394	Nuclei	5	12
RelateObjects	13	Child	EditedAggregates	5	395	Nuclei	5	12
RelateObjects	13	Child	EditedAggregates	5	396	Nuclei	5	12
RelateObjects	13	Child	EditedAggregates	5	397	Nuclei	5	12
RelateObjects	13	Child	EditedAggregates	5	398	Nuclei	5	12
RelateObjects	13	Child	EditedAggregates	5	399	Nuclei	5	12
RelateObjects	13	Child	EditedAggregates	5	400	Nuclei	5	12
RelateObjects	13	Child	EditedAggregates	5	401	Nuclei	5	12
RelateObjects	13	Child	EditedAggregates	5	402	Nuclei	5	12
RelateObjects	13	Child	EditedAggregates	5	403	Nuclei	5	12
RelateObjects	13	Child	EditedAggregates	5	404	Nuclei	5	12
RelateObjects	13	Child	EditedAggregates	5	405	Nuclei	5	12
RelateObjects	13	Child	EditedAggregates	5	406	Nuclei	5	12
RelateObjects	13	Child	EditedAggregates	5	407	Nuclei	5	12
RelateObjects	13	Child	EditedAggregates	5	408	Nuclei	5	12
RelateObjects	13	Child	EditedAggregates	5	409	Nuclei	5	12
RelateObjects	13	Child	EditedAggregates	5	410	Nuclei	5	12
RelateObjects	13	Child	EditedAggregates	5	411	Nuclei	5	12
RelateObjects	13	Child	EditedAggregates	5	412	Nuclei	5	12
RelateObjects	13	Child	EditedAggregates	5	413	Nuclei	5	12
RelateObjects	13	Child	EditedAggregates	5	414	Nuclei	5	12
RelateObjects	13	Child	EditedAggregates	5	415	Nuclei	5	12
RelateObjects	13	Child	EditedAggregates	5	416	Nuclei	5	12
RelateObjects	13	Child	EditedAggregates	5	417	Nuclei	5	12
RelateObjects	13	Child	EditedAggregates	5	418	Nuclei	5	12
RelateObjects	13	Child	EditedAggregates	5	419	Nuclei	5	12
RelateObjects	13	Child	EditedAggregates	5	420	Nuclei	5	12
RelateObjects	13	Child	EditedAggregates	5	421	Nuclei	5	12
RelateObjects	13	Child	EditedAggregates	5	422	Nuclei	5	12
RelateObjects	13	Child	EditedAggregates	5	423	Nuclei	5	12
RelateObjects	13	Child	EditedAggregates	5	424	Nuclei	5	12
RelateObjects	13	Child	EditedAggregates	5	425	Nuclei	5	12
RelateObjects	13	Child	EditedAggregates	5	426	Nuclei	5	12
RelateObjects	13	Child	EditedAggregates	5	427	Nuclei	5	12
RelateObjects	13	Child	EditedAggregates	5	428	Nuclei	5	12
RelateObjects	13	Child	EditedAggregates	5	429	Nuclei	5	12
RelateObjects	13	Child	EditedAggregates	5	430	Nuclei	5	12
RelateObjects	13	Child	EditedAggregates	5	431	Nuclei	5	12
RelateObjects	13	Child	EditedAggregates	5	432	Nuclei	5	15
RelateObjects	13	Child	EditedAggregates	5	433	Nuclei	5	16
RelateObjects	13	Child	EditedAggregates	5	434	Nuclei	5	16
RelateObjects	13	Child	EditedAggregates	5	435	Nuclei	5	16
RelateObjects	13	Child	EditedAggregates	5	436	Nuclei	5	17
RelateObjects	13	Child	EditedAggregates	5	437	Nuclei	5	16
RelateObjects	13	Child	EditedAggregates	5	438	Nuclei	5	17
RelateObjects	13	Child	EditedAggregates	5	439	Nuclei	5	17
RelateObjects	13	Child	EditedAggregates	5	440	Nuclei	5	16
RelateObjects	13	Child	EditedAggregates	5	441	Nuclei	5	17
RelateObjects	13	Child	EditedAggregates	5	442	Nuclei	5	16
RelateObjects	13	Child	EditedAggregates	5	443	Nuclei	5	17
RelateObjects	13	Child	EditedAggregates	5	444	Nuclei	5	17
RelateObjects	13	Child	EditedAggregates	5	445	Nuclei	5	17
RelateObjects	13	Child	EditedAggregates	5	446	Nuclei	5	16
RelateObjects	13	Child	EditedAggregates	5	447	Nuclei	5	17
RelateObjects	13	Child	EditedAggregates	5	448	Nuclei	5	16
RelateObjects	13	Child	EditedAggregates	5	449	Nuclei	5	17
RelateObjects	13	Child	EditedAggregates	5	450	Nuclei	5	16
RelateObjects	13	Child	EditedAggregates	5	451	Nuclei	5	16
RelateObjects	13	Child	EditedAggregates	5	452	Nuclei	5	17
RelateObjects	13	Child	EditedAggregates	5	453	Nuclei	5	17
RelateObjects	13	Child	EditedAggregates	5	454	Nuclei	5	16
RelateObjects	13	Child	EditedAggregates	5	455	Nuclei	5	16
RelateObjects	13	Child	EditedAggregates	5	456	Nuclei	5	17
RelateObjects	13	Child	EditedAggregates	5	457	Nuclei	5	17
RelateObjects	13	Child	EditedAggregates	5	458	Nuclei	5	16
RelateObjects	13	Child	EditedAggregates	5	459	Nuclei	5	17
RelateObjects	13	Child	EditedAggregates	5	460	Nuclei	5	16
RelateObjects	13	Child	EditedAggregates	5	461	Nuclei	5	16
RelateObjects	13	Child	EditedAggregates	5	462	Nuclei	5	16
RelateObjects	13	Child	EditedAggregates	5	463	Nuclei	5	17
RelateObjects	13	Child	EditedAggregates	5	464	Nuclei	5	17
RelateObjects	13	Child	EditedAggregates	5	465	Nuclei	5	16
RelateObjects	13	Child	EditedAggregates	5	466	Nuclei	5	17
RelateObjects	13	Child	EditedAggregates	5	467	Nuclei	5	17
RelateObjects	13	Child	EditedAggregates	5	468	Nuclei	5	17
RelateObjects	13	Child	EditedAggregates	5	469	Nuclei	5	17
RelateObjects	13	Child	EditedAggregates	5	470	Nuclei	5	16
RelateObjects	13	Child	EditedAggregates	5	471	Nuclei	5	17
RelateObjects	13	Child	EditedAggregates	5	472	Nuclei	5	17
RelateObjects	13	Child	EditedAggregates	5	473	Nuclei	5	17
RelateObjects	13	Child	EditedAggregates	5	474	Nuclei	5	17
RelateObjects	13	Child	EditedAggregates	5	475	Nuclei	5	16
RelateObjects	13	Child	EditedAggregates	5	476	Nuclei	5	16
RelateObjects	13	Child	EditedAggregates	5	477	Nuclei	5	17
RelateObjects	13	Child	EditedAggregates	5	478	Nuclei	5	17
RelateObjects	13	Child	EditedAggregates	5	479	Nuclei	5	16
RelateObjects	13	Child	EditedAggregates	5	480	Nuclei	5	16
RelateObjects	13	Child	EditedAggregates	5	481	Nuclei	5	17
RelateObjects	13	Child	EditedAggregates	5	482	Nuclei	5	17
RelateObjects	13	Child	EditedAggregates	5	483	Nuclei	5	16
RelateObjects	13	Child	EditedAggregates	5	484	Nuclei	5	17
RelateObjects	13	Child	EditedAggregates	5	485	Nuclei	5	17
RelateObjects	13	Child	EditedAggregates	5	486	Nuclei	5	16
RelateObjects	13	Child	EditedAggregates	5	487	Nuclei	5	17
RelateObjects	13	Child	EditedAggregates	5	488	Nuclei	5	17
RelateObjects	13	Child	EditedAggregates	5	489	Nuclei	5	17
RelateObjects	13	Child	EditedAggregates	5	490	Nuclei	5	17
RelateObjects	13	Child	EditedAggregates	5	491	Nuclei	5	17
RelateObjects	13	Child	EditedAggregates	5	492	Nuclei	5	17
RelateObjects	13	Child	EditedAggregates	5	493	Nuclei	5	17
RelateObjects	13	Child	EditedAggregates	5	494	Nuclei	5	17
RelateObjects	13	Child	EditedAggregates	5	495	Nuclei	5	17
RelateObjects	13	Child	EditedAggregates	5	496	Nuclei	5	16
RelateObjects	13	Child	EditedAggregates	5	497	Nuclei	5	17
RelateObjects	13	Child	EditedAggregates	5	498	Nuclei	5	17
RelateObjects	13	Child	EditedAggregates	5	499	Nuclei	5	17
RelateObjects	13	Child	EditedAggregates	5	500	Nuclei	5	17
RelateObjects	13	Child	EditedAggregates	5	501	Nuclei	5	17
RelateObjects	13	Child	EditedAggregates	5	502	Nuclei	5	17
RelateObjects	13	Child	EditedAggregates	5	503	Nuclei	5	16
RelateObjects	13	Child	EditedAggregates	5	504	Nuclei	5	16
RelateObjects	13	Child	EditedAggregates	5	505	Nuclei	5	17
RelateObjects	13	Child	EditedAggregates	5	506	Nuclei	5	17
RelateObjects	13	Child	EditedAggregates	5	507	Nuclei	5	17
RelateObjects	13	Child	EditedAggregates	5	508	Nuclei	5	16
RelateObjects	13	Child	EditedAggregates	5	509	Nuclei	5	17
RelateObjects	13	Child	EditedAggregates	5	510	Nuclei	5	17
RelateObjects	13	Child	EditedAggregates	5	511	Nuclei	5	17
RelateObjects	13	Child	EditedAggregates	5	512	Nuclei	5	16
RelateObjects	13	Child	EditedAggregates	5	513	Nuclei	5	17
RelateObjects	13	Child	EditedAggregates	5	514	Nuclei	5	17
RelateObjects	13	Child	EditedAggregates	5	515	Nuclei	5	17
RelateObjects	13	Child	EditedAggregates	5	516	Nuclei	5	16
RelateObjects	13	Child	EditedAggregates	5	517	Nuclei	5	17
RelateObjects	13	Child	EditedAggregates	5	518	Nuclei	5	16
RelateObjects	13	Child	EditedAggregates	5	519	Nuclei	5	17
RelateObjects	13	Child	EditedAggregates	5	520	Nuclei	5	17
RelateObjects	13	Child	EditedAggregates	5	521	Nuclei	5	17
RelateObjects	13	Child	EditedAggregates	5	522	Nuclei	5	16
RelateObjects	13	Child	EditedAggregates	5	523	Nuclei	5	17
RelateObjects	13	Child	EditedAggregates	5	524	Nuclei	5	17
RelateObjects	13	Child	EditedAggregates	5	525	Nuclei	5	17
RelateObjects	13	Child	EditedAggregates	5	526	Nuclei	5	17
RelateObjects	13	Child	EditedAggregates	5	527	Nuclei	5	17
RelateObjects	13	Child	EditedAggregates	5	528	Nuclei	5	16
RelateObjects	13	Child	EditedAggregates	5	529	Nuclei	5	16
RelateObjects	13	Child	EditedAggregates	5	530	Nuclei	5	17
RelateObjects	13	Child	EditedAggregates	5	531	Nuclei	5	17
RelateObjects	13	Child	EditedAggregates	5	532	Nuclei	5	17
RelateObjects	13	Child	EditedAggregates	5	533	Nuclei	5	17
RelateObjects	13	Child	EditedAggregates	5	534	Nuclei	5	16
RelateObjects	13	Child	EditedAggregates	5	535	Nuclei	5	16
RelateObjects	13	Child	EditedAggregates	5	536	Nuclei	5	17
RelateObjects	13	Child	EditedAggregates	5	537	Nuclei	5	17
RelateObjects	13	Child	EditedAggregates	5	538	Nuclei	5	16
RelateObjects	13	Child	EditedAggregates	5	539	Nuclei	5	17
RelateObjects	13	Child	EditedAggregates	5	540	Nuclei	5	17
RelateObjects	13	Child	EditedAggregates	5	541	Nuclei	5	16
RelateObjects	13	Child	EditedAggregates	5	542	Nuclei	5	16
RelateObjects	13	Child	EditedAggregates	5	543	Nuclei	5	17
RelateObjects	13	Child	EditedAggregates	5	544	Nuclei	5	17
RelateObjects	13	Child	EditedAggregates	5	545	Nuclei	5	17
RelateObjects	13	Child	EditedAggregates	5	546	Nuclei	5	17
RelateObjects	13	Child	EditedAggregates	5	547	Nuclei	5	17
RelateObjects	13	Child	EditedAggregates	5	548	Nuclei	5	16
RelateObjects	13	Child	EditedAggregates	5	549	Nuclei	5	17
RelateObjects	13	Child	EditedAggregates	5	550	Nuclei	5	17
RelateObjects	13	Child	EditedAggregates	5	551	Nuclei	5	17
RelateObjects	13	Child	EditedAggregates	5	552	Nuclei	5	17
RelateObjects	13	Child	EditedAggregates	5	553	Nuclei	5	17
RelateObjects	13	Child	EditedAggregates	5	554	Nuclei	5	17
RelateObjects	13	Child	EditedAggregates	5	555	Nuclei	5	17
RelateObjects	13	Child	EditedAggregates	5	556	Nuclei	5	17
RelateObjects	13	Child	EditedAggregates	5	557	Nuclei	5	17
RelateObjects	13	Child	EditedAggregates	5	558	Nuclei	5	17
RelateObjects	13	Child	EditedAggregates	5	559	Nuclei	5	17
RelateObjects	13	Child	EditedAggregates	5	560	Nuclei	5	17
RelateObjects	13	Child	EditedAggregates	5	561	Nuclei	5	17
RelateObjects	13	Child	EditedAggregates	5	562	Nuclei	5	16
RelateObjects	13	Child	EditedAggregates	5	563	Nuclei	5	16
RelateObjects	13	Child	EditedAggregates	5	564	Nuclei	5	17
RelateObjects	13	Child	EditedAggregates	5	565	Nuclei	5	17
RelateObjects	13	Child	EditedAggregates	5	566	Nuclei	5	17
RelateObjects	13	Child	EditedAggregates	5	567	Nuclei	5	17
RelateObjects	13	Child	EditedAggregates	5	568	Nuclei	5	17
RelateObjects	13	Child	EditedAggregates	5	569	Nuclei	5	17
RelateObjects	13	Child	EditedAggregates	5	570	Nuclei	5	17
RelateObjects	13	Child	EditedAggregates	5	571	Nuclei	5	17
RelateObjects	13	Child	EditedAggregates	5	572	Nuclei	5	4
RelateObjects	13	Child	EditedAggregates	5	573	Nuclei	5	4
RelateObjects	13	Child	EditedAggregates	5	574	Nuclei	5	4
RelateObjects	13	Child	EditedAggregates	5	575	Nuclei	5	3
RelateObjects	13	Child	EditedAggregates	5	576	Nuclei	5	3
RelateObjects	13	Child	EditedAggregates	5	577	Nuclei	5	12
RelateObjects	13	Child	EditedAggregates	5	578	Nuclei	5	17
RelateObjects	13	Child	EditedAggregates	5	579	Nuclei	5	17
