# Supplementary material for: Sirtuin-1 sensitive lysine-136 acetylation drives phase separation and pathological aggregation of TDP-43
Source: Nat Commun. 2022 Mar 9;13:1223. doi: 10.1038/s41467-022-28822-7 (PMC8907366; doi:10.1038/s41467-022-28822-7)
Supplement: Supplementary file 7 — Source Data [file 41467_2022_28822_MOESM7_ESM.zip › Figure 5E data/Measures 1/K136Q_05_48h_Measures/EditedAggregates.csv]

ImageNumber	ObjectNumber	FileName_Apotome	PathName_Apotome	AreaShape_Area	AreaShape_Compactness	AreaShape_MaximumRadius	AreaShape_MeanRadius	AreaShape_Perimeter	AreaShape_Solidity	Number_Object_Number
5	1	K136Q_I_05.czi	\\hih-fileserver.neurologie.uni-tuebingen.de\HIH\Public\Jorge\Immunofluorescence\Exp. 267\Apotome\48h	22	0.7337506369818236	2.8284271247461903	1.366866718721158	14.242640687119284	1.0	1
5	2	K136Q_I_05.czi	\\hih-fileserver.neurologie.uni-tuebingen.de\HIH\Public\Jorge\Immunofluorescence\Exp. 267\Apotome\48h	184	1.302096424984197	5.830951894845301	2.424166889998976	54.8700576850888	0.9108910891089109	2
5	3	K136Q_I_05.czi	\\hih-fileserver.neurologie.uni-tuebingen.de\HIH\Public\Jorge\Immunofluorescence\Exp. 267\Apotome\48h	145	1.0248376172888027	5.656854249492381	2.4917320569314696	43.21320343559643	0.9666666666666667	3
5	4	K136Q_I_05.czi	\\hih-fileserver.neurologie.uni-tuebingen.de\HIH\Public\Jorge\Immunofluorescence\Exp. 267\Apotome\48h	214	1.178014014910168	7.0710678118654755	2.806884021071169	56.2842712474619	0.9344978165938864	4
5	5	K136Q_I_05.czi	\\hih-fileserver.neurologie.uni-tuebingen.de\HIH\Public\Jorge\Immunofluorescence\Exp. 267\Apotome\48h	75	1.1246056689499055	4.123105625617661	1.8277958516561807	32.55634918610404	0.9036144578313253	5
5	6	K136Q_I_05.czi	\\hih-fileserver.neurologie.uni-tuebingen.de\HIH\Public\Jorge\Immunofluorescence\Exp. 267\Apotome\48h	93	0.963510823062184	5.0	2.16520443955702	33.55634918610404	0.9393939393939394	6
5	7	K136Q_I_05.czi	\\hih-fileserver.neurologie.uni-tuebingen.de\HIH\Public\Jorge\Immunofluorescence\Exp. 267\Apotome\48h	215	1.462983384384128	5.0990195135927845	2.438214417834357	62.8700576850888	0.8884297520661157	7
5	8	K136Q_I_05.czi	\\hih-fileserver.neurologie.uni-tuebingen.de\HIH\Public\Jorge\Immunofluorescence\Exp. 267\Apotome\48h	247	1.2168010036549533	6.708203932499369	2.901145836236715	61.45584412271571	0.9250936329588015	8
5	9	K136Q_I_05.czi	\\hih-fileserver.neurologie.uni-tuebingen.de\HIH\Public\Jorge\Immunofluorescence\Exp. 267\Apotome\48h	74	0.8874968984846209	4.47213595499958	2.01553218499565	28.727922061357855	0.9866666666666667	9
5	10	K136Q_I_05.czi	\\hih-fileserver.neurologie.uni-tuebingen.de\HIH\Public\Jorge\Immunofluorescence\Exp. 267\Apotome\48h	175	1.0645585748525774	6.0	2.745408918861842	48.384776310850235	0.9459459459459459	10
5	11	K136Q_I_05.czi	\\hih-fileserver.neurologie.uni-tuebingen.de\HIH\Public\Jorge\Immunofluorescence\Exp. 267\Apotome\48h	81	0.942330635886878	5.0	2.0758055111419456	30.97056274847714	0.9529411764705882	11
5	12	K136Q_I_05.czi	\\hih-fileserver.neurologie.uni-tuebingen.de\HIH\Public\Jorge\Immunofluorescence\Exp. 267\Apotome\48h	61	0.8915432737134292	4.0	1.848695790962681	26.14213562373095	0.9838709677419355	12
5	13	K136Q_I_05.czi	\\hih-fileserver.neurologie.uni-tuebingen.de\HIH\Public\Jorge\Immunofluorescence\Exp. 267\Apotome\48h	86	0.9911252701847952	4.47213595499958	2.0429097691822973	32.72792206135786	0.9555555555555556	13
5	14	K136Q_I_05.czi	\\hih-fileserver.neurologie.uni-tuebingen.de\HIH\Public\Jorge\Immunofluorescence\Exp. 267\Apotome\48h	351	1.463903655932093	7.810249675906654	3.1135897776054398	80.35533905932738	0.8645320197044335	14
5	15	K136Q_I_05.czi	\\hih-fileserver.neurologie.uni-tuebingen.de\HIH\Public\Jorge\Immunofluorescence\Exp. 267\Apotome\48h	235	1.2789355229905253	6.0	2.7248977207573333	61.45584412271571	0.8969465648854962	15
5	16	K136Q_I_05.czi	\\hih-fileserver.neurologie.uni-tuebingen.de\HIH\Public\Jorge\Immunofluorescence\Exp. 267\Apotome\48h	141	1.1326806115317418	5.830951894845301	2.4173025985851826	44.798989873223334	0.9215686274509803	16
5	17	K136Q_I_05.czi	\\hih-fileserver.neurologie.uni-tuebingen.de\HIH\Public\Jorge\Immunofluorescence\Exp. 267\Apotome\48h	29	1.0866163758223104	2.23606797749979	1.2805366522107398	19.899494936611667	0.8787878787878788	17
5	18	K136Q_I_05.czi	\\hih-fileserver.neurologie.uni-tuebingen.de\HIH\Public\Jorge\Immunofluorescence\Exp. 267\Apotome\48h	13	0.6422005297067807	2.0	1.172510822086099	10.242640687119284	1.0	18
5	19	K136Q_I_05.czi	\\hih-fileserver.neurologie.uni-tuebingen.de\HIH\Public\Jorge\Immunofluorescence\Exp. 267\Apotome\48h	202	1.333651706997921	5.656854249492381	2.5402190137373366	58.18376618407356	0.8977777777777778	19
5	20	K136Q_I_05.czi	\\hih-fileserver.neurologie.uni-tuebingen.de\HIH\Public\Jorge\Immunofluorescence\Exp. 267\Apotome\48h	94	1.0009092184942812	5.0	2.113797582842574	34.384776310850235	0.9591836734693877	20
5	21	K136Q_I_05.czi	\\hih-fileserver.neurologie.uni-tuebingen.de\HIH\Public\Jorge\Immunofluorescence\Exp. 267\Apotome\48h	183	1.1622369434312037	7.0	2.6913167183766555	51.698484809834994	0.9289340101522843	21
5	22	K136Q_I_05.czi	\\hih-fileserver.neurologie.uni-tuebingen.de\HIH\Public\Jorge\Immunofluorescence\Exp. 267\Apotome\48h	6	0.477464829275686	1.0	1.0	6.0	1.0	22
5	23	K136Q_I_05.czi	\\hih-fileserver.neurologie.uni-tuebingen.de\HIH\Public\Jorge\Immunofluorescence\Exp. 267\Apotome\48h	63	0.9423471617566872	4.123105625617661	1.8485273836073879	27.31370849898476	0.9402985074626866	23
5	24	K136Q_I_05.czi	\\hih-fileserver.neurologie.uni-tuebingen.de\HIH\Public\Jorge\Immunofluorescence\Exp. 267\Apotome\48h	87	0.9797330256999125	5.0	2.080616334049978	32.72792206135786	0.9560439560439561	24
5	25	K136Q_I_05.czi	\\hih-fileserver.neurologie.uni-tuebingen.de\HIH\Public\Jorge\Immunofluorescence\Exp. 267\Apotome\48h	127	1.076856764101168	5.0	2.3145847074190677	41.45584412271571	0.9548872180451128	25
5	26	K136Q_I_05.czi	\\hih-fileserver.neurologie.uni-tuebingen.de\HIH\Public\Jorge\Immunofluorescence\Exp. 267\Apotome\48h	175	1.1655304601893945	6.082762530298219	2.527354882799018	50.62741699796952	0.9162303664921466	26
5	27	K136Q_I_05.czi	\\hih-fileserver.neurologie.uni-tuebingen.de\HIH\Public\Jorge\Immunofluorescence\Exp. 267\Apotome\48h	94	1.1419707986531178	4.242640687119285	2.000254582523349	36.72792206135785	0.912621359223301	27
5	28	K136Q_I_05.czi	\\hih-fileserver.neurologie.uni-tuebingen.de\HIH\Public\Jorge\Immunofluorescence\Exp. 267\Apotome\48h	33	0.9783341826424315	2.8284271247461903	1.4268608343554579	20.14213562373095	0.8918918918918919	28
5	29	K136Q_I_05.czi	\\hih-fileserver.neurologie.uni-tuebingen.de\HIH\Public\Jorge\Immunofluorescence\Exp. 267\Apotome\48h	180	1.3920022535794259	6.4031242374328485	2.6008559823914976	56.11269837220809	0.8490566037735849	29
5	30	K136Q_I_05.czi	\\hih-fileserver.neurologie.uni-tuebingen.de\HIH\Public\Jorge\Immunofluorescence\Exp. 267\Apotome\48h	147	1.231634847355506	5.656854249492381	2.345537320908205	47.698484809834994	0.8963414634146342	30
5	31	K136Q_I_05.czi	\\hih-fileserver.neurologie.uni-tuebingen.de\HIH\Public\Jorge\Immunofluorescence\Exp. 267\Apotome\48h	20	0.9037497458904548	2.0	1.232842712474619	15.071067811865476	0.9523809523809523	31
5	32	K136Q_I_05.czi	\\hih-fileserver.neurologie.uni-tuebingen.de\HIH\Public\Jorge\Immunofluorescence\Exp. 267\Apotome\48h	9	0.546802299122709	1.4142135623730951	1.0920474583051323	7.8639610306789285	0.9	32
5	33	K136Q_I_05.czi	\\hih-fileserver.neurologie.uni-tuebingen.de\HIH\Public\Jorge\Immunofluorescence\Exp. 267\Apotome\48h	78	1.3252700843613667	3.605551275463989	1.768192315100437	36.04163056034261	0.8764044943820225	33
5	34	K136Q_I_05.czi	\\hih-fileserver.neurologie.uni-tuebingen.de\HIH\Public\Jorge\Immunofluorescence\Exp. 267\Apotome\48h	31	0.9990589830861091	2.8284271247461903	1.3822690179429131	19.727922061357855	0.8857142857142857	34
5	35	K136Q_I_05.czi	\\hih-fileserver.neurologie.uni-tuebingen.de\HIH\Public\Jorge\Immunofluorescence\Exp. 267\Apotome\48h	23	1.0786709037379156	2.0	1.2279408994399688	17.65685424949238	0.8846153846153846	35
5	36	K136Q_I_05.czi	\\hih-fileserver.neurologie.uni-tuebingen.de\HIH\Public\Jorge\Immunofluorescence\Exp. 267\Apotome\48h	15	0.7208777308044718	1.4142135623730951	1.110456949966159	11.65685424949238	0.9375	36
5	37	K136Q_I_05.czi	\\hih-fileserver.neurologie.uni-tuebingen.de\HIH\Public\Jorge\Immunofluorescence\Exp. 267\Apotome\48h	27	1.0071136980836883	2.8284271247461903	1.3296109235782099	18.485281374238568	0.84375	37
5	38	K136Q_I_05.czi	\\hih-fileserver.neurologie.uni-tuebingen.de\HIH\Public\Jorge\Immunofluorescence\Exp. 267\Apotome\48h	9	0.5709224258135164	1.4142135623730951	1.0460237291525663	8.035533905932738	0.8181818181818182	38
5	39	K136Q_I_05.czi	\\hih-fileserver.neurologie.uni-tuebingen.de\HIH\Public\Jorge\Immunofluorescence\Exp. 267\Apotome\48h	20	0.9037497458904548	2.0	1.232842712474619	15.071067811865476	0.9523809523809523	39
5	40	K136Q_I_05.czi	\\hih-fileserver.neurologie.uni-tuebingen.de\HIH\Public\Jorge\Immunofluorescence\Exp. 267\Apotome\48h	7	0.43799638819941455	1.0	1.0	6.207106781186548	0.875	40
5	41	K136Q_I_05.czi	\\hih-fileserver.neurologie.uni-tuebingen.de\HIH\Public\Jorge\Immunofluorescence\Exp. 267\Apotome\48h	9	0.5658842421045168	2.0	1.1111111111111112	8.0	1.0	41
5	42	K136Q_I_05.czi	\\hih-fileserver.neurologie.uni-tuebingen.de\HIH\Public\Jorge\Immunofluorescence\Exp. 267\Apotome\48h	4	0.42487609137905596	1.0	1.0	4.621320343559642	1.0	42
5	43	K136Q_I_05.czi	\\hih-fileserver.neurologie.uni-tuebingen.de\HIH\Public\Jorge\Immunofluorescence\Exp. 267\Apotome\48h	36	1.1006041491777028	2.8284271247461903	1.433729766075848	22.31370849898476	0.8571428571428571	43
5	44	K136Q_I_05.czi	\\hih-fileserver.neurologie.uni-tuebingen.de\HIH\Public\Jorge\Immunofluorescence\Exp. 267\Apotome\48h	59	1.0241922449139031	3.605551275463989	1.723491281278338	27.556349186104043	0.921875	44
5	45	K136Q_I_05.czi	\\hih-fileserver.neurologie.uni-tuebingen.de\HIH\Public\Jorge\Immunofluorescence\Exp. 267\Apotome\48h	18	0.8245537665371013	2.0	1.2357022603955157	13.65685424949238	0.9473684210526315	45
5	46	K136Q_I_05.czi	\\hih-fileserver.neurologie.uni-tuebingen.de\HIH\Public\Jorge\Immunofluorescence\Exp. 267\Apotome\48h	30	0.9303536544739524	2.8284271247461903	1.4145375331285739	18.727922061357855	0.9090909090909091	46
5	47	K136Q_I_05.czi	\\hih-fileserver.neurologie.uni-tuebingen.de\HIH\Public\Jorge\Immunofluorescence\Exp. 267\Apotome\48h	7	0.5300702784881366	1.4142135623730951	1.0591733660532994	6.82842712474619	1.0	47
5	48	K136Q_I_05.czi	\\hih-fileserver.neurologie.uni-tuebingen.de\HIH\Public\Jorge\Immunofluorescence\Exp. 267\Apotome\48h	26	0.8317819970820826	2.8284271247461903	1.3989088804465863	16.485281374238568	0.9285714285714286	48
5	49	K136Q_I_05.czi	\\hih-fileserver.neurologie.uni-tuebingen.de\HIH\Public\Jorge\Immunofluorescence\Exp. 267\Apotome\48h	41	0.9308387988638677	3.1622776601683795	1.5485689239272629	21.899494936611667	0.9534883720930233	49
5	50	K136Q_I_05.czi	\\hih-fileserver.neurologie.uni-tuebingen.de\HIH\Public\Jorge\Immunofluorescence\Exp. 267\Apotome\48h	21	0.7951054177322048	2.23606797749979	1.3003397994935841	14.48528137423857	0.9545454545454546	50
5	51	K136Q_I_05.czi	\\hih-fileserver.neurologie.uni-tuebingen.de\HIH\Public\Jorge\Immunofluorescence\Exp. 267\Apotome\48h	16	0.8815932192933449	2.0	1.1919417382415922	13.313708498984761	0.9411764705882353	51
5	52	K136Q_I_05.czi	\\hih-fileserver.neurologie.uni-tuebingen.de\HIH\Public\Jorge\Immunofluorescence\Exp. 267\Apotome\48h	33	0.899513199858656	2.8284271247461903	1.434014409431209	19.31370849898476	0.9705882352941176	52
5	53	K136Q_I_05.czi	\\hih-fileserver.neurologie.uni-tuebingen.de\HIH\Public\Jorge\Immunofluorescence\Exp. 267\Apotome\48h	13	0.6422005297067807	2.0	1.1725108220860991	10.242640687119284	1.0	53
5	54	K136Q_I_05.czi	\\hih-fileserver.neurologie.uni-tuebingen.de\HIH\Public\Jorge\Immunofluorescence\Exp. 267\Apotome\48h	1	0.0	1.0	1.0	0.0	1.0	54
5	55	K136Q_I_05.czi	\\hih-fileserver.neurologie.uni-tuebingen.de\HIH\Public\Jorge\Immunofluorescence\Exp. 267\Apotome\48h	21	0.8332225510441276	2.0	1.3054387410653856	14.82842712474619	0.9545454545454546	55
5	56	K136Q_I_05.czi	\\hih-fileserver.neurologie.uni-tuebingen.de\HIH\Public\Jorge\Immunofluorescence\Exp. 267\Apotome\48h	8	0.7454531602318965	1.4142135623730951	1.051776695296637	8.65685424949238	0.8888888888888888	56
5	57	K136Q_I_05.czi	\\hih-fileserver.neurologie.uni-tuebingen.de\HIH\Public\Jorge\Immunofluorescence\Exp. 267\Apotome\48h	1	0.0	1.0	1.0	0.0	1.0	57
5	58	K136Q_I_05.czi	\\hih-fileserver.neurologie.uni-tuebingen.de\HIH\Public\Jorge\Immunofluorescence\Exp. 267\Apotome\48h	18	0.7275526948748822	2.0	1.2682459513747883	12.82842712474619	1.0	58
5	59	K136Q_I_05.czi	\\hih-fileserver.neurologie.uni-tuebingen.de\HIH\Public\Jorge\Immunofluorescence\Exp. 267\Apotome\48h	10	0.6202357696493015	1.4142135623730951	1.082842712474619	8.82842712474619	1.0	59
5	60	K136Q_I_05.czi	\\hih-fileserver.neurologie.uni-tuebingen.de\HIH\Public\Jorge\Immunofluorescence\Exp. 267\Apotome\48h	591	3.8062576859539337	7.211102550927978	2.6791725167181015	168.13098833543773	0.6670428893905191	60
5	61	K136Q_I_05.czi	\\hih-fileserver.neurologie.uni-tuebingen.de\HIH\Public\Jorge\Immunofluorescence\Exp. 267\Apotome\48h	3	0.026525823848649224	1.0	1.0	1.0	1.0	61
5	62	K136Q_I_05.czi	\\hih-fileserver.neurologie.uni-tuebingen.de\HIH\Public\Jorge\Immunofluorescence\Exp. 267\Apotome\48h	1	0.0	1.0	1.0	0.0	1.0	62
5	63	K136Q_I_05.czi	\\hih-fileserver.neurologie.uni-tuebingen.de\HIH\Public\Jorge\Immunofluorescence\Exp. 267\Apotome\48h	12	0.6957172405156791	2.0	1.1523689270621826	10.242640687119284	0.9230769230769231	63
5	64	K136Q_I_05.czi	\\hih-fileserver.neurologie.uni-tuebingen.de\HIH\Public\Jorge\Immunofluorescence\Exp. 267\Apotome\48h	73	0.9904106804278957	4.0	1.875790697382081	30.14213562373095	0.9733333333333334	64
5	65	K136Q_I_05.czi	\\hih-fileserver.neurologie.uni-tuebingen.de\HIH\Public\Jorge\Immunofluorescence\Exp. 267\Apotome\48h	25	0.8907054712237055	2.23606797749979	1.3443079547644414	16.727922061357855	0.9259259259259259	65
5	66	K136Q_I_05.czi	\\hih-fileserver.neurologie.uni-tuebingen.de\HIH\Public\Jorge\Immunofluorescence\Exp. 267\Apotome\48h	19	0.7811561998772539	2.23606797749979	1.2883530876115303	13.65685424949238	0.95	66
5	67	K136Q_I_05.czi	\\hih-fileserver.neurologie.uni-tuebingen.de\HIH\Public\Jorge\Immunofluorescence\Exp. 267\Apotome\48h	6	0.477464829275686	1.0	1.0	6.0	1.0	67
5	68	K136Q_I_05.czi	\\hih-fileserver.neurologie.uni-tuebingen.de\HIH\Public\Jorge\Immunofluorescence\Exp. 267\Apotome\48h	249	1.9293716305902806	5.0	2.259056857660225	77.69848480983498	0.7614678899082569	68
5	69	K136Q_I_05.czi	\\hih-fileserver.neurologie.uni-tuebingen.de\HIH\Public\Jorge\Immunofluorescence\Exp. 267\Apotome\48h	11	0.6411587049406146	2.0	1.128564869306645	9.414213562373096	1.0	69
5	70	K136Q_I_05.czi	\\hih-fileserver.neurologie.uni-tuebingen.de\HIH\Public\Jorge\Immunofluorescence\Exp. 267\Apotome\48h	23	0.8481473654624414	2.0	1.2894284456301037	15.65685424949238	1.0	70
5	71	K136Q_I_05.czi	\\hih-fileserver.neurologie.uni-tuebingen.de\HIH\Public\Jorge\Immunofluorescence\Exp. 267\Apotome\48h	38	0.8788007248619105	3.0	1.5751819017328899	20.485281374238568	0.9743589743589743	71
5	72	K136Q_I_05.czi	\\hih-fileserver.neurologie.uni-tuebingen.de\HIH\Public\Jorge\Immunofluorescence\Exp. 267\Apotome\48h	63	1.042456674410507	4.0	1.7712072292675	28.727922061357855	0.9545454545454546	72
5	73	K136Q_I_05.czi	\\hih-fileserver.neurologie.uni-tuebingen.de\HIH\Public\Jorge\Immunofluorescence\Exp. 267\Apotome\48h	33	0.9549052999650606	2.8284271247461903	1.4428567145069855	19.899494936611667	0.8918918918918919	73
5	74	K136Q_I_05.czi	\\hih-fileserver.neurologie.uni-tuebingen.de\HIH\Public\Jorge\Immunofluorescence\Exp. 267\Apotome\48h	49	1.1038541492676688	3.0	1.5647386524766738	26.071067811865476	0.8596491228070176	74
5	75	K136Q_I_05.czi	\\hih-fileserver.neurologie.uni-tuebingen.de\HIH\Public\Jorge\Immunofluorescence\Exp. 267\Apotome\48h	17	0.926819849966088	2.0	1.1562855440877873	14.071067811865476	0.85	75
5	76	K136Q_I_05.czi	\\hih-fileserver.neurologie.uni-tuebingen.de\HIH\Public\Jorge\Immunofluorescence\Exp. 267\Apotome\48h	21	0.7686911435047676	2.23606797749979	1.308509936410432	14.242640687119286	0.9545454545454546	76
5	77	K136Q_I_05.czi	\\hih-fileserver.neurologie.uni-tuebingen.de\HIH\Public\Jorge\Immunofluorescence\Exp. 267\Apotome\48h	420	1.3318331256988822	8.246211251235321	3.5107010242540517	83.84062043356595	0.9071274298056156	77
5	78	K136Q_I_05.czi	\\hih-fileserver.neurologie.uni-tuebingen.de\HIH\Public\Jorge\Immunofluorescence\Exp. 267\Apotome\48h	9	0.6007314423370599	1.4142135623730951	1.0460237291525663	8.242640687119286	0.8181818181818182	78
5	79	K136Q_I_05.czi	\\hih-fileserver.neurologie.uni-tuebingen.de\HIH\Public\Jorge\Immunofluorescence\Exp. 267\Apotome\48h	26	0.9542088763835407	2.23606797749979	1.326104179408426	17.65685424949238	0.8666666666666667	79
5	80	K136Q_I_05.czi	\\hih-fileserver.neurologie.uni-tuebingen.de\HIH\Public\Jorge\Immunofluorescence\Exp. 267\Apotome\48h	26	0.8074768167637489	2.8284271247461903	1.3964282995909716	16.242640687119284	1.0	80
5	81	K136Q_I_05.czi	\\hih-fileserver.neurologie.uni-tuebingen.de\HIH\Public\Jorge\Immunofluorescence\Exp. 267\Apotome\48h	19	0.8788007248619106	2.0	1.2450975920785463	14.48528137423857	0.8636363636363636	81
5	82	K136Q_I_05.czi	\\hih-fileserver.neurologie.uni-tuebingen.de\HIH\Public\Jorge\Immunofluorescence\Exp. 267\Apotome\48h	10	0.6202357696493015	2.0	1.1414213562373097	8.82842712474619	1.0	82
5	83	K136Q_I_05.czi	\\hih-fileserver.neurologie.uni-tuebingen.de\HIH\Public\Jorge\Immunofluorescence\Exp. 267\Apotome\48h	37	0.9394204149888331	2.8284271247461903	1.4889994660364756	20.899494936611664	0.925	83
5	84	K136Q_I_05.czi	\\hih-fileserver.neurologie.uni-tuebingen.de\HIH\Public\Jorge\Immunofluorescence\Exp. 267\Apotome\48h	12	0.6138725863006818	2.0	1.117851130197758	9.621320343559642	0.9230769230769231	84
5	85	K136Q_I_05.czi	\\hih-fileserver.neurologie.uni-tuebingen.de\HIH\Public\Jorge\Immunofluorescence\Exp. 267\Apotome\48h	143	1.329045354705108	5.0	2.245323383958797	48.8700576850888	0.8666666666666667	85
5	86	K136Q_I_05.czi	\\hih-fileserver.neurologie.uni-tuebingen.de\HIH\Public\Jorge\Immunofluorescence\Exp. 267\Apotome\48h	93	1.1115168449482435	4.47213595499958	2.0332811598188525	36.04163056034262	0.9117647058823529	86
5	87	K136Q_I_05.czi	\\hih-fileserver.neurologie.uni-tuebingen.de\HIH\Public\Jorge\Immunofluorescence\Exp. 267\Apotome\48h	19	0.7155807854805156	2.23606797749979	1.2793229362823824	13.071067811865476	1.0	87
5	88	K136Q_I_05.czi	\\hih-fileserver.neurologie.uni-tuebingen.de\HIH\Public\Jorge\Immunofluorescence\Exp. 267\Apotome\48h	30	0.8498659605547673	2.8284271247461903	1.4224064657119004	17.899494936611667	0.9375	88
5	89	K136Q_I_05.czi	\\hih-fileserver.neurologie.uni-tuebingen.de\HIH\Public\Jorge\Immunofluorescence\Exp. 267\Apotome\48h	41	1.0025954794773946	3.0	1.530323458127378	22.727922061357855	0.9318181818181818	89
5	90	K136Q_I_05.czi	\\hih-fileserver.neurologie.uni-tuebingen.de\HIH\Public\Jorge\Immunofluorescence\Exp. 267\Apotome\48h	36	1.0041663843227273	2.8284271247461903	1.4125094321175087	21.31370849898476	0.9230769230769231	90
5	91	K136Q_I_05.czi	\\hih-fileserver.neurologie.uni-tuebingen.de\HIH\Public\Jorge\Immunofluorescence\Exp. 267\Apotome\48h	682	1.4804305545813978	11.0	4.309944853846332	112.63961030678928	0.8788659793814433	91
5	92	K136Q_I_05.czi	\\hih-fileserver.neurologie.uni-tuebingen.de\HIH\Public\Jorge\Immunofluorescence\Exp. 267\Apotome\48h	80	1.2334206652116284	4.123105625617661	1.850254421248406	35.21320343559643	0.8695652173913043	92
5	93	K136Q_I_05.czi	\\hih-fileserver.neurologie.uni-tuebingen.de\HIH\Public\Jorge\Immunofluorescence\Exp. 267\Apotome\48h	315	1.261647578529038	8.54400374531753	3.3253570721894796	70.66904755831214	0.9210526315789473	93
5	94	K136Q_I_05.czi	\\hih-fileserver.neurologie.uni-tuebingen.de\HIH\Public\Jorge\Immunofluorescence\Exp. 267\Apotome\48h	19	1.0587738161477158	1.4142135623730951	1.1308042828546614	15.899494936611665	0.9047619047619048	94
5	95	K136Q_I_05.czi	\\hih-fileserver.neurologie.uni-tuebingen.de\HIH\Public\Jorge\Immunofluorescence\Exp. 267\Apotome\48h	133	1.324046472975347	4.47213595499958	2.1445832107486247	47.04163056034261	0.8866666666666667	95
5	96	K136Q_I_05.czi	\\hih-fileserver.neurologie.uni-tuebingen.de\HIH\Public\Jorge\Immunofluorescence\Exp. 267\Apotome\48h	33	1.5495520356940127	2.23606797749979	1.2359346804237679	25.349242404917497	0.7333333333333333	96
5	97	K136Q_I_05.czi	\\hih-fileserver.neurologie.uni-tuebingen.de\HIH\Public\Jorge\Immunofluorescence\Exp. 267\Apotome\48h	7	0.47290893268718615	1.4142135623730951	1.0591733660532994	6.449747468305834	0.7777777777777778	97
5	98	K136Q_I_05.czi	\\hih-fileserver.neurologie.uni-tuebingen.de\HIH\Public\Jorge\Immunofluorescence\Exp. 267\Apotome\48h	46	0.940275301049311	3.605551275463989	1.6432924727349079	23.31370849898476	0.9387755102040817	98
5	99	K136Q_I_05.czi	\\hih-fileserver.neurologie.uni-tuebingen.de\HIH\Public\Jorge\Immunofluorescence\Exp. 267\Apotome\48h	63	1.672203026327112	3.0	1.508736469406155	36.384776310850235	0.7777777777777778	99
5	100	K136Q_I_05.czi	\\hih-fileserver.neurologie.uni-tuebingen.de\HIH\Public\Jorge\Immunofluorescence\Exp. 267\Apotome\48h	11	0.6746348998939921	2.0	1.1662206477041992	9.65685424949238	1.0	100
5	101	K136Q_I_05.czi	\\hih-fileserver.neurologie.uni-tuebingen.de\HIH\Public\Jorge\Immunofluorescence\Exp. 267\Apotome\48h	22	0.9143955684912093	2.0	1.2493309715562988	15.899494936611665	0.9166666666666666	101
5	102	K136Q_I_05.czi	\\hih-fileserver.neurologie.uni-tuebingen.de\HIH\Public\Jorge\Immunofluorescence\Exp. 267\Apotome\48h	29	1.0905005143977646	2.23606797749979	1.3312999610038287	19.935028842544405	0.8787878787878788	102
5	103	K136Q_I_05.czi	\\hih-fileserver.neurologie.uni-tuebingen.de\HIH\Public\Jorge\Immunofluorescence\Exp. 267\Apotome\48h	170	1.3255008882210564	5.0990195135927845	2.343887272821312	53.21320343559643	0.8994708994708994	103
5	104	K136Q_I_05.czi	\\hih-fileserver.neurologie.uni-tuebingen.de\HIH\Public\Jorge\Immunofluorescence\Exp. 267\Apotome\48h	40	0.9753694702818076	3.0	1.549483244018057	22.14213562373095	0.9302325581395349	104
5	105	K136Q_I_05.czi	\\hih-fileserver.neurologie.uni-tuebingen.de\HIH\Public\Jorge\Immunofluorescence\Exp. 267\Apotome\48h	177	1.7384848606887495	5.0	2.125178434152353	62.18376618407356	0.7763157894736842	105
5	106	K136Q_I_05.czi	\\hih-fileserver.neurologie.uni-tuebingen.de\HIH\Public\Jorge\Immunofluorescence\Exp. 267\Apotome\48h	73	1.0572168085293894	4.123105625617661	1.8977012314008643	31.14213562373095	0.8902439024390244	106
5	107	K136Q_I_05.czi	\\hih-fileserver.neurologie.uni-tuebingen.de\HIH\Public\Jorge\Immunofluorescence\Exp. 267\Apotome\48h	25	0.9276229873542391	2.23606797749979	1.2922854315746104	17.071067811865476	0.9259259259259259	107
5	108	K136Q_I_05.czi	\\hih-fileserver.neurologie.uni-tuebingen.de\HIH\Public\Jorge\Immunofluorescence\Exp. 267\Apotome\48h	4	0.09691183900770337	1.0	1.0	2.2071067811865475	0.8	108
5	109	K136Q_I_05.czi	\\hih-fileserver.neurologie.uni-tuebingen.de\HIH\Public\Jorge\Immunofluorescence\Exp. 267\Apotome\48h	6	0.35961007706946446	1.0	1.0	5.207106781186548	0.8571428571428571	109
5	110	K136Q_I_05.czi	\\hih-fileserver.neurologie.uni-tuebingen.de\HIH\Public\Jorge\Immunofluorescence\Exp. 267\Apotome\48h	35	0.9349315326152691	2.8284271247461903	1.4932729462458119	20.27817459305202	0.9210526315789473	110
5	111	K136Q_I_05.czi	\\hih-fileserver.neurologie.uni-tuebingen.de\HIH\Public\Jorge\Immunofluorescence\Exp. 267\Apotome\48h	8	0.49237304529448433	1.4142135623730951	1.051776695296637	7.035533905932738	0.8888888888888888	111
5	112	K136Q_I_05.czi	\\hih-fileserver.neurologie.uni-tuebingen.de\HIH\Public\Jorge\Immunofluorescence\Exp. 267\Apotome\48h	59	1.1320144930424614	3.605551275463989	1.662761384123067	28.970562748477143	0.921875	112
5	113	K136Q_I_05.czi	\\hih-fileserver.neurologie.uni-tuebingen.de\HIH\Public\Jorge\Immunofluorescence\Exp. 267\Apotome\48h	18	0.6441826301071105	1.4142135623730951	1.0920474583051323	12.071067811865476	0.8571428571428571	113
5	114	K136Q_I_05.czi	\\hih-fileserver.neurologie.uni-tuebingen.de\HIH\Public\Jorge\Immunofluorescence\Exp. 267\Apotome\48h	521	1.4446904650819568	10.04987562112089	3.9745579783272236	97.25483399593904	0.8921232876712328	114
5	115	K136Q_I_05.czi	\\hih-fileserver.neurologie.uni-tuebingen.de\HIH\Public\Jorge\Immunofluorescence\Exp. 267\Apotome\48h	12	0.993937546975862	1.4142135623730951	1.0345177968644246	12.242640687119284	0.9230769230769231	115
5	116	K136Q_I_05.czi	\\hih-fileserver.neurologie.uni-tuebingen.de\HIH\Public\Jorge\Immunofluorescence\Exp. 267\Apotome\48h	18	0.7275526948748822	2.0	1.2682459513747883	12.82842712474619	1.0	116
5	117	K136Q_I_05.czi	\\hih-fileserver.neurologie.uni-tuebingen.de\HIH\Public\Jorge\Immunofluorescence\Exp. 267\Apotome\48h	135	1.1867783723592138	5.0	2.2749711412696585	44.87005768508881	0.9183673469387755	117
5	118	K136Q_I_05.czi	\\hih-fileserver.neurologie.uni-tuebingen.de\HIH\Public\Jorge\Immunofluorescence\Exp. 267\Apotome\48h	40	0.9541097688354643	3.0	1.51251552740258	21.899494936611667	0.9523809523809523	118
5	119	K136Q_I_05.czi	\\hih-fileserver.neurologie.uni-tuebingen.de\HIH\Public\Jorge\Immunofluorescence\Exp. 267\Apotome\48h	10	0.8348606886188149	1.4142135623730951	1.0414213562373096	10.242640687119284	0.9090909090909091	119
5	120	K136Q_I_05.czi	\\hih-fileserver.neurologie.uni-tuebingen.de\HIH\Public\Jorge\Immunofluorescence\Exp. 267\Apotome\48h	138	1.213303979836523	5.385164807134504	2.312030094533654	45.87005768508881	0.8961038961038961	120
5	121	K136Q_I_05.czi	\\hih-fileserver.neurologie.uni-tuebingen.de\HIH\Public\Jorge\Immunofluorescence\Exp. 267\Apotome\48h	31	1.0165120935111933	2.23606797749979	1.3610801711850948	19.899494936611664	0.9117647058823529	121
5	122	K136Q_I_05.czi	\\hih-fileserver.neurologie.uni-tuebingen.de\HIH\Public\Jorge\Immunofluorescence\Exp. 267\Apotome\48h	139	1.1401942264862532	5.385164807134504	2.3270280867280304	44.62741699796952	0.9205298013245033	122
5	123	K136Q_I_05.czi	\\hih-fileserver.neurologie.uni-tuebingen.de\HIH\Public\Jorge\Immunofluorescence\Exp. 267\Apotome\48h	53	0.9362049353197007	3.605551275463989	1.7304725594027257	24.970562748477143	0.9464285714285714	123
5	124	K136Q_I_05.czi	\\hih-fileserver.neurologie.uni-tuebingen.de\HIH\Public\Jorge\Immunofluorescence\Exp. 267\Apotome\48h	2	0.0	1.0	1.0	0.0	1.0	124
5	125	K136Q_I_05.czi	\\hih-fileserver.neurologie.uni-tuebingen.de\HIH\Public\Jorge\Immunofluorescence\Exp. 267\Apotome\48h	33	0.899513199858656	2.8284271247461903	1.4268608343554579	19.31370849898476	0.9428571428571428	125
5	126	K136Q_I_05.czi	\\hih-fileserver.neurologie.uni-tuebingen.de\HIH\Public\Jorge\Immunofluorescence\Exp. 267\Apotome\48h	63	1.2715482560991571	3.605551275463989	1.6448287777562205	31.72792206135785	0.9	126
5	127	K136Q_I_05.czi	\\hih-fileserver.neurologie.uni-tuebingen.de\HIH\Public\Jorge\Immunofluorescence\Exp. 267\Apotome\48h	22	0.7337506369818236	2.8284271247461903	1.366866718721158	14.242640687119284	1.0	127
5	128	K136Q_I_05.czi	\\hih-fileserver.neurologie.uni-tuebingen.de\HIH\Public\Jorge\Immunofluorescence\Exp. 267\Apotome\48h	11	0.6411587049406146	2.0	1.128564869306645	9.414213562373096	1.0	128
5	129	K136Q_I_05.czi	\\hih-fileserver.neurologie.uni-tuebingen.de\HIH\Public\Jorge\Immunofluorescence\Exp. 267\Apotome\48h	1	0.0	1.0	1.0	0.0	1.0	129
5	130	K136Q_I_05.czi	\\hih-fileserver.neurologie.uni-tuebingen.de\HIH\Public\Jorge\Immunofluorescence\Exp. 267\Apotome\48h	96	1.122511238897273	4.242640687119285	2.033896425135727	36.798989873223334	0.9142857142857143	130
5	131	K136Q_I_05.czi	\\hih-fileserver.neurologie.uni-tuebingen.de\HIH\Public\Jorge\Immunofluorescence\Exp. 267\Apotome\48h	120	1.037627071591285	5.0	2.325386339647561	39.55634918610404	0.9375	131
5	132	K136Q_I_05.czi	\\hih-fileserver.neurologie.uni-tuebingen.de\HIH\Public\Jorge\Immunofluorescence\Exp. 267\Apotome\48h	13	0.8317819970820828	1.4142135623730951	1.095587745163022	11.65685424949238	1.0	132
5	133	K136Q_I_05.czi	\\hih-fileserver.neurologie.uni-tuebingen.de\HIH\Public\Jorge\Immunofluorescence\Exp. 267\Apotome\48h	24	1.1330029103441492	2.0	1.235702260395516	18.485281374238568	0.8275862068965517	133
5	134	K136Q_I_05.czi	\\hih-fileserver.neurologie.uni-tuebingen.de\HIH\Public\Jorge\Immunofluorescence\Exp. 267\Apotome\48h	424	1.2066940777159976	8.602325267042627	3.6931020122037443	80.18376618407356	0.9506726457399103	134
5	135	K136Q_I_05.czi	\\hih-fileserver.neurologie.uni-tuebingen.de\HIH\Public\Jorge\Immunofluorescence\Exp. 267\Apotome\48h	30	0.7730191561285327	2.8284271247461903	1.4930805721201277	17.071067811865476	1.0	135
5	136	K136Q_I_05.czi	\\hih-fileserver.neurologie.uni-tuebingen.de\HIH\Public\Jorge\Immunofluorescence\Exp. 267\Apotome\48h	25	0.780295576225446	2.8284271247461903	1.3888539740695343	15.65685424949238	1.0	136
5	137	K136Q_I_05.czi	\\hih-fileserver.neurologie.uni-tuebingen.de\HIH\Public\Jorge\Immunofluorescence\Exp. 267\Apotome\48h	15	0.826981026199069	1.4142135623730951	1.1104569499661587	12.485281374238571	0.9375	137
5	138	K136Q_I_05.czi	\\hih-fileserver.neurologie.uni-tuebingen.de\HIH\Public\Jorge\Immunofluorescence\Exp. 267\Apotome\48h	26	0.9174808125931033	2.23606797749979	1.3219858035235095	17.31370849898476	0.9285714285714286	138
5	139	K136Q_I_05.czi	\\hih-fileserver.neurologie.uni-tuebingen.de\HIH\Public\Jorge\Immunofluorescence\Exp. 267\Apotome\48h	34	0.8886373889694162	3.0	1.4886550464332506	19.48528137423857	0.8947368421052632	139
5	140	K136Q_I_05.czi	\\hih-fileserver.neurologie.uni-tuebingen.de\HIH\Public\Jorge\Immunofluorescence\Exp. 267\Apotome\48h	46	0.9881201387034287	3.0	1.5979824740374502	23.899494936611667	0.9387755102040817	140
5	141	K136Q_I_05.czi	\\hih-fileserver.neurologie.uni-tuebingen.de\HIH\Public\Jorge\Immunofluorescence\Exp. 267\Apotome\48h	11	0.6411587049406146	2.0	1.128564869306645	9.414213562373096	1.0	141
5	142	K136Q_I_05.czi	\\hih-fileserver.neurologie.uni-tuebingen.de\HIH\Public\Jorge\Immunofluorescence\Exp. 267\Apotome\48h	1	0.0	1.0	1.0	0.0	1.0	142
5	143	K136Q_I_05.czi	\\hih-fileserver.neurologie.uni-tuebingen.de\HIH\Public\Jorge\Immunofluorescence\Exp. 267\Apotome\48h	48	0.9662739451606657	3.1622776601683795	1.6399603884048364	24.14213562373095	0.9056603773584906	143
5	144	K136Q_I_05.czi	\\hih-fileserver.neurologie.uni-tuebingen.de\HIH\Public\Jorge\Immunofluorescence\Exp. 267\Apotome\48h	137	1.1568393976758335	5.0	2.334903117933295	44.62741699796952	0.9194630872483222	144
5	145	K136Q_I_05.czi	\\hih-fileserver.neurologie.uni-tuebingen.de\HIH\Public\Jorge\Immunofluorescence\Exp. 267\Apotome\48h	27	1.0071136980836888	2.23606797749979	1.3164149543283354	18.48528137423857	0.8709677419354839	145
5	146	K136Q_I_05.czi	\\hih-fileserver.neurologie.uni-tuebingen.de\HIH\Public\Jorge\Immunofluorescence\Exp. 267\Apotome\48h	10	0.6798017462064896	1.4142135623730951	1.082842712474619	9.242640687119284	0.8333333333333334	146
5	147	K136Q_I_05.czi	\\hih-fileserver.neurologie.uni-tuebingen.de\HIH\Public\Jorge\Immunofluorescence\Exp. 267\Apotome\48h	3	0.309207662451413	1.0	1.0	3.414213562373095	1.0	147
5	148	K136Q_I_05.czi	\\hih-fileserver.neurologie.uni-tuebingen.de\HIH\Public\Jorge\Immunofluorescence\Exp. 267\Apotome\48h	53	1.3862014644391303	3.1622776601683795	1.4900006518044686	30.384776310850235	0.8153846153846154	148
5	149	K136Q_I_05.czi	\\hih-fileserver.neurologie.uni-tuebingen.de\HIH\Public\Jorge\Immunofluorescence\Exp. 267\Apotome\48h	29	0.8791716833325173	2.8284271247461903	1.4145487045339353	17.899494936611664	0.90625	149
5	150	K136Q_I_05.czi	\\hih-fileserver.neurologie.uni-tuebingen.de\HIH\Public\Jorge\Immunofluorescence\Exp. 267\Apotome\48h	6	0.5109957862326503	1.0	1.0	6.207106781186548	0.8571428571428571	150
5	151	K136Q_I_05.czi	\\hih-fileserver.neurologie.uni-tuebingen.de\HIH\Public\Jorge\Immunofluorescence\Exp. 267\Apotome\48h	436	1.2829585155814922	8.246211251235321	3.629086365180581	83.84062043356595	0.9416846652267818	151
5	152	K136Q_I_05.czi	\\hih-fileserver.neurologie.uni-tuebingen.de\HIH\Public\Jorge\Immunofluorescence\Exp. 267\Apotome\48h	18	0.8245537665371013	2.0	1.2357022603955157	13.65685424949238	0.9473684210526315	152
5	153	K136Q_I_05.czi	\\hih-fileserver.neurologie.uni-tuebingen.de\HIH\Public\Jorge\Immunofluorescence\Exp. 267\Apotome\48h	2	0.0	1.0	1.0	0.0	1.0	153
5	154	K136Q_I_05.czi	\\hih-fileserver.neurologie.uni-tuebingen.de\HIH\Public\Jorge\Immunofluorescence\Exp. 267\Apotome\48h	11	0.9425175352799483	1.0	1.0	11.414213562373096	0.8461538461538461	154
5	155	K136Q_I_05.czi	\\hih-fileserver.neurologie.uni-tuebingen.de\HIH\Public\Jorge\Immunofluorescence\Exp. 267\Apotome\48h	35	0.9003392828241998	3.1622776601683795	1.4809849037578684	19.899494936611664	0.8974358974358975	155
5	156	K136Q_I_05.czi	\\hih-fileserver.neurologie.uni-tuebingen.de\HIH\Public\Jorge\Immunofluorescence\Exp. 267\Apotome\48h	21	0.8140524347669543	2.23606797749979	1.2806153441424843	14.65685424949238	0.875	156
5	157	K136Q_I_05.czi	\\hih-fileserver.neurologie.uni-tuebingen.de\HIH\Public\Jorge\Immunofluorescence\Exp. 267\Apotome\48h	118	1.099875408610187	4.47213595499958	2.1711064877689252	40.384776310850235	0.944	157
5	158	K136Q_I_05.czi	\\hih-fileserver.neurologie.uni-tuebingen.de\HIH\Public\Jorge\Immunofluorescence\Exp. 267\Apotome\48h	94	1.3179075947093346	4.242640687119285	1.8887710278621281	39.4558441227157	0.8392857142857143	158
5	159	K136Q_I_05.czi	\\hih-fileserver.neurologie.uni-tuebingen.de\HIH\Public\Jorge\Immunofluorescence\Exp. 267\Apotome\48h	7	0.6249169132830957	1.0	1.0	7.414213562373095	0.7777777777777778	159
5	160	K136Q_I_05.czi	\\hih-fileserver.neurologie.uni-tuebingen.de\HIH\Public\Jorge\Immunofluorescence\Exp. 267\Apotome\48h	11	0.6411587049406146	2.0	1.128564869306645	9.414213562373096	1.0	160
5	161	K136Q_I_05.czi	\\hih-fileserver.neurologie.uni-tuebingen.de\HIH\Public\Jorge\Immunofluorescence\Exp. 267\Apotome\48h	15	0.8730632338498586	2.0	1.160947570824873	12.82842712474619	1.0	161
5	162	K136Q_I_05.czi	\\hih-fileserver.neurologie.uni-tuebingen.de\HIH\Public\Jorge\Immunofluorescence\Exp. 267\Apotome\48h	16	0.7454531602318965	2.0	1.239276695296637	12.242640687119284	0.9411764705882353	162
5	163	K136Q_I_05.czi	\\hih-fileserver.neurologie.uni-tuebingen.de\HIH\Public\Jorge\Immunofluorescence\Exp. 267\Apotome\48h	48	1.112068370409676	3.0	1.5276885046010291	25.899494936611667	0.8888888888888888	163
5	164	K136Q_I_05.czi	\\hih-fileserver.neurologie.uni-tuebingen.de\HIH\Public\Jorge\Immunofluorescence\Exp. 267\Apotome\48h	128	1.3516457452583845	5.0	2.091613430601918	46.62741699796952	0.8648648648648649	164
5	165	K136Q_I_05.czi	\\hih-fileserver.neurologie.uni-tuebingen.de\HIH\Public\Jorge\Immunofluorescence\Exp. 267\Apotome\48h	33	0.8240021166139267	2.8284271247461903	1.5054171721508034	18.485281374238568	0.9705882352941176	165
5	166	K136Q_I_05.czi	\\hih-fileserver.neurologie.uni-tuebingen.de\HIH\Public\Jorge\Immunofluorescence\Exp. 267\Apotome\48h	3	0.309207662451413	1.0	1.0	3.414213562373095	1.0	166
5	167	K136Q_I_05.czi	\\hih-fileserver.neurologie.uni-tuebingen.de\HIH\Public\Jorge\Immunofluorescence\Exp. 267\Apotome\48h	10	0.6202357696493015	2.0	1.1414213562373097	8.82842712474619	1.0	167
5	168	K136Q_I_05.czi	\\hih-fileserver.neurologie.uni-tuebingen.de\HIH\Public\Jorge\Immunofluorescence\Exp. 267\Apotome\48h	16	0.7454531602318965	2.0	1.2026650429449552	12.242640687119284	1.0	168
5	169	K136Q_I_05.czi	\\hih-fileserver.neurologie.uni-tuebingen.de\HIH\Public\Jorge\Immunofluorescence\Exp. 267\Apotome\48h	185	1.2449922571666086	6.708203932499369	2.63155261433569	53.79898987322333	0.9158415841584159	169
5	170	K136Q_I_05.czi	\\hih-fileserver.neurologie.uni-tuebingen.de\HIH\Public\Jorge\Immunofluorescence\Exp. 267\Apotome\48h	40	1.0058351253403301	3.0	1.481449510224598	22.48528137423857	0.9090909090909091	170
5	171	K136Q_I_05.czi	\\hih-fileserver.neurologie.uni-tuebingen.de\HIH\Public\Jorge\Immunofluorescence\Exp. 267\Apotome\48h	23	0.9402753010493109	2.23606797749979	1.274223295189794	16.485281374238568	0.9583333333333334	171
5	172	K136Q_I_05.czi	\\hih-fileserver.neurologie.uni-tuebingen.de\HIH\Public\Jorge\Immunofluorescence\Exp. 267\Apotome\48h	25	0.9541800450968275	2.23606797749979	1.3322854315746104	17.31370849898476	0.9615384615384616	172
5	173	K136Q_I_05.czi	\\hih-fileserver.neurologie.uni-tuebingen.de\HIH\Public\Jorge\Immunofluorescence\Exp. 267\Apotome\48h	29	1.023583986046057	2.23606797749979	1.3433592182495913	19.31370849898476	0.8787878787878788	173
5	174	K136Q_I_05.czi	\\hih-fileserver.neurologie.uni-tuebingen.de\HIH\Public\Jorge\Immunofluorescence\Exp. 267\Apotome\48h	22	0.886699518438007	2.23606797749979	1.2944867574826853	15.65685424949238	0.88	174
5	175	K136Q_I_05.czi	\\hih-fileserver.neurologie.uni-tuebingen.de\HIH\Public\Jorge\Immunofluorescence\Exp. 267\Apotome\48h	85	1.0027855674810868	4.47213595499958	2.014253311588923	32.72792206135786	0.9550561797752809	175
5	176	K136Q_I_05.czi	\\hih-fileserver.neurologie.uni-tuebingen.de\HIH\Public\Jorge\Immunofluorescence\Exp. 267\Apotome\48h	28	0.8689151219518185	2.8284271247461903	1.3852087304994407	17.485281374238568	0.9655172413793104	176
5	177	K136Q_I_05.czi	\\hih-fileserver.neurologie.uni-tuebingen.de\HIH\Public\Jorge\Immunofluorescence\Exp. 267\Apotome\48h	1	0.0	1.0	1.0	0.0	1.0	177
5	178	K136Q_I_05.czi	\\hih-fileserver.neurologie.uni-tuebingen.de\HIH\Public\Jorge\Immunofluorescence\Exp. 267\Apotome\48h	80	1.0276603664643293	4.0	1.9747563021048564	32.14213562373095	0.9302325581395349	178
5	179	K136Q_I_05.czi	\\hih-fileserver.neurologie.uni-tuebingen.de\HIH\Public\Jorge\Immunofluorescence\Exp. 267\Apotome\48h	61	0.990612171310169	4.0	1.8087945057133339	27.556349186104047	0.9384615384615385	179
5	180	K136Q_I_05.czi	\\hih-fileserver.neurologie.uni-tuebingen.de\HIH\Public\Jorge\Immunofluorescence\Exp. 267\Apotome\48h	5	0.43153209248335733	1.0	1.0	5.207106781186548	1.0	180
5	181	K136Q_I_05.czi	\\hih-fileserver.neurologie.uni-tuebingen.de\HIH\Public\Jorge\Immunofluorescence\Exp. 267\Apotome\48h	46	0.940275301049311	3.1622776601683795	1.623961537363635	23.31370849898476	0.9019607843137255	181
5	182	K136Q_I_05.czi	\\hih-fileserver.neurologie.uni-tuebingen.de\HIH\Public\Jorge\Immunofluorescence\Exp. 267\Apotome\48h	68	0.9428707766504563	4.123105625617661	1.8949717064662366	28.384776310850235	0.9577464788732394	182
5	183	K136Q_I_05.czi	\\hih-fileserver.neurologie.uni-tuebingen.de\HIH\Public\Jorge\Immunofluorescence\Exp. 267\Apotome\48h	17	0.7997667602429291	2.0	1.2151090734995518	13.071067811865476	1.0	183
5	184	K136Q_I_05.czi	\\hih-fileserver.neurologie.uni-tuebingen.de\HIH\Public\Jorge\Immunofluorescence\Exp. 267\Apotome\48h	18	0.8245537665371013	2.0	1.2357022603955157	13.65685424949238	0.9473684210526315	184
5	185	K136Q_I_05.czi	\\hih-fileserver.neurologie.uni-tuebingen.de\HIH\Public\Jorge\Immunofluorescence\Exp. 267\Apotome\48h	16	0.9276229873542391	2.0	1.1401650429449552	13.65685424949238	0.9411764705882353	185
5	186	K136Q_I_05.czi	\\hih-fileserver.neurologie.uni-tuebingen.de\HIH\Public\Jorge\Immunofluorescence\Exp. 267\Apotome\48h	33	0.8770537643112254	3.0	1.4801141468669945	19.071067811865476	0.9166666666666666	186
5	187	K136Q_I_05.czi	\\hih-fileserver.neurologie.uni-tuebingen.de\HIH\Public\Jorge\Immunofluorescence\Exp. 267\Apotome\48h	56	0.8689151219518187	3.605551275463989	1.8028193580121834	24.727922061357855	1.0	187
5	188	K136Q_I_05.czi	\\hih-fileserver.neurologie.uni-tuebingen.de\HIH\Public\Jorge\Immunofluorescence\Exp. 267\Apotome\48h	276	1.0768221341077997	8.06225774829855	3.304374787925173	61.11269837220809	0.9616724738675958	188
5	189	K136Q_I_05.czi	\\hih-fileserver.neurologie.uni-tuebingen.de\HIH\Public\Jorge\Immunofluorescence\Exp. 267\Apotome\48h	121	1.2756500334321559	4.47213595499958	2.0772905379021185	44.04163056034262	0.8832116788321168	189
5	190	K136Q_I_05.czi	\\hih-fileserver.neurologie.uni-tuebingen.de\HIH\Public\Jorge\Immunofluorescence\Exp. 267\Apotome\48h	27	0.8835000417563218	2.8284271247461903	1.3994757205179384	17.31370849898476	0.9	190
5	191	K136Q_I_05.czi	\\hih-fileserver.neurologie.uni-tuebingen.de\HIH\Public\Jorge\Immunofluorescence\Exp. 267\Apotome\48h	1	0.0	1.0	1.0	0.0	1.0	191
5	192	K136Q_I_05.czi	\\hih-fileserver.neurologie.uni-tuebingen.de\HIH\Public\Jorge\Immunofluorescence\Exp. 267\Apotome\48h	32	1.0089071258500075	2.8284271247461903	1.419878937308038	20.14213562373095	0.9142857142857143	192
5	193	K136Q_I_05.czi	\\hih-fileserver.neurologie.uni-tuebingen.de\HIH\Public\Jorge\Immunofluorescence\Exp. 267\Apotome\48h	56	1.1197471755032917	3.0	1.640302004747318	28.071067811865476	0.9180327868852459	193
5	194	K136Q_I_05.czi	\\hih-fileserver.neurologie.uni-tuebingen.de\HIH\Public\Jorge\Immunofluorescence\Exp. 267\Apotome\48h	44	0.8673725171231491	3.1622776601683795	1.6419536974643762	21.899494936611664	0.9565217391304348	194
5	195	K136Q_I_05.czi	\\hih-fileserver.neurologie.uni-tuebingen.de\HIH\Public\Jorge\Immunofluorescence\Exp. 267\Apotome\48h	13	0.7502842079090828	2.0	1.172510822086099	11.071067811865476	0.9285714285714286	195
5	196	K136Q_I_05.czi	\\hih-fileserver.neurologie.uni-tuebingen.de\HIH\Public\Jorge\Immunofluorescence\Exp. 267\Apotome\48h	43	0.9356605817119351	3.0	1.56993473966797	22.48528137423857	0.9555555555555556	196
5	197	K136Q_I_05.czi	\\hih-fileserver.neurologie.uni-tuebingen.de\HIH\Public\Jorge\Immunofluorescence\Exp. 267\Apotome\48h	80	0.954109768835464	5.0	2.0557953414396013	30.97056274847714	0.9523809523809523	197
5	198	K136Q_I_05.czi	\\hih-fileserver.neurologie.uni-tuebingen.de\HIH\Public\Jorge\Immunofluorescence\Exp. 267\Apotome\48h	53	0.9180989967792802	3.605551275463989	1.7219150966701084	24.727922061357855	0.9814814814814815	198
5	199	K136Q_I_05.czi	\\hih-fileserver.neurologie.uni-tuebingen.de\HIH\Public\Jorge\Immunofluorescence\Exp. 267\Apotome\48h	4	0.3183098861837907	1.0	1.0	4.0	1.0	199
5	200	K136Q_I_05.czi	\\hih-fileserver.neurologie.uni-tuebingen.de\HIH\Public\Jorge\Immunofluorescence\Exp. 267\Apotome\48h	274	1.1937893078559454	8.06225774829855	3.192784409450409	64.11269837220809	0.9194630872483222	200
5	201	K136Q_I_05.czi	\\hih-fileserver.neurologie.uni-tuebingen.de\HIH\Public\Jorge\Immunofluorescence\Exp. 267\Apotome\48h	51	1.0803987635378962	3.1622776601683795	1.6104374942314752	26.31370849898476	0.8947368421052632	201
5	202	K136Q_I_05.czi	\\hih-fileserver.neurologie.uni-tuebingen.de\HIH\Public\Jorge\Immunofluorescence\Exp. 267\Apotome\48h	44	1.1812316809780572	2.8284271247461903	1.4352477871812748	25.556349186104043	0.8979591836734694	202
5	203	K136Q_I_05.czi	\\hih-fileserver.neurologie.uni-tuebingen.de\HIH\Public\Jorge\Immunofluorescence\Exp. 267\Apotome\48h	32	0.9276229873542391	2.8284271247461903	1.456695986835329	19.31370849898476	0.9142857142857143	203
5	204	K136Q_I_05.czi	\\hih-fileserver.neurologie.uni-tuebingen.de\HIH\Public\Jorge\Immunofluorescence\Exp. 267\Apotome\48h	9	0.6007314423370597	1.4142135623730951	1.0920474583051323	8.242640687119284	1.0	204
5	205	K136Q_I_05.czi	\\hih-fileserver.neurologie.uni-tuebingen.de\HIH\Public\Jorge\Immunofluorescence\Exp. 267\Apotome\48h	127	1.2615360651062504	5.0	2.1978111173488446	44.8700576850888	0.8819444444444444	205
5	206	K136Q_I_05.czi	\\hih-fileserver.neurologie.uni-tuebingen.de\HIH\Public\Jorge\Immunofluorescence\Exp. 267\Apotome\48h	7	0.5904919879238446	1.0	1.0	7.207106781186548	0.875	206
5	207	K136Q_I_05.czi	\\hih-fileserver.neurologie.uni-tuebingen.de\HIH\Public\Jorge\Immunofluorescence\Exp. 267\Apotome\48h	6	0.477464829275686	1.0	1.0	6.0	1.0	207
5	208	K136Q_I_05.czi	\\hih-fileserver.neurologie.uni-tuebingen.de\HIH\Public\Jorge\Immunofluorescence\Exp. 267\Apotome\48h	19	0.7155807854805156	2.23606797749979	1.2793229362823824	13.071067811865476	1.0	208
5	209	K136Q_I_05.czi	\\hih-fileserver.neurologie.uni-tuebingen.de\HIH\Public\Jorge\Immunofluorescence\Exp. 267\Apotome\48h	168	1.2913427625273557	5.830951894845301	2.453027157512337	52.21320343559643	0.8571428571428571	209
5	210	K136Q_I_05.czi	\\hih-fileserver.neurologie.uni-tuebingen.de\HIH\Public\Jorge\Immunofluorescence\Exp. 267\Apotome\48h	41	0.9308387988638673	3.0	1.5446109322158388	21.899494936611664	0.9318181818181818	210
5	211	K136Q_I_05.czi	\\hih-fileserver.neurologie.uni-tuebingen.de\HIH\Public\Jorge\Immunofluorescence\Exp. 267\Apotome\48h	12	0.7481107665751883	2.0	1.117851130197758	10.621320343559642	0.9230769230769231	211
5	212	K136Q_I_05.czi	\\hih-fileserver.neurologie.uni-tuebingen.de\HIH\Public\Jorge\Immunofluorescence\Exp. 267\Apotome\48h	295	2.258324445024949	5.830951894845301	2.4584933353813425	91.49747468305833	0.3329571106094808	212
5	213	K136Q_I_05.czi	\\hih-fileserver.neurologie.uni-tuebingen.de\HIH\Public\Jorge\Immunofluorescence\Exp. 267\Apotome\48h	5	0.43153209248335733	1.0	1.0	5.207106781186548	1.0	213
5	214	K136Q_I_05.czi	\\hih-fileserver.neurologie.uni-tuebingen.de\HIH\Public\Jorge\Immunofluorescence\Exp. 267\Apotome\48h	44	0.9342366967857544	2.8284271247461903	1.6014684348854737	22.72792206135786	0.9777777777777777	214
5	215	K136Q_I_05.czi	\\hih-fileserver.neurologie.uni-tuebingen.de\HIH\Public\Jorge\Immunofluorescence\Exp. 267\Apotome\48h	3	0.309207662451413	1.0	1.0	3.414213562373095	1.0	215
5	216	K136Q_I_05.czi	\\hih-fileserver.neurologie.uni-tuebingen.de\HIH\Public\Jorge\Immunofluorescence\Exp. 267\Apotome\48h	62	1.102909750329422	4.0	1.763497452372802	29.31370849898476	0.9117647058823529	216
5	217	K136Q_I_05.czi	\\hih-fileserver.neurologie.uni-tuebingen.de\HIH\Public\Jorge\Immunofluorescence\Exp. 267\Apotome\48h	19	0.7811561998772539	2.23606797749979	1.257522222473272	13.65685424949238	0.95	217
5	218	K136Q_I_05.czi	\\hih-fileserver.neurologie.uni-tuebingen.de\HIH\Public\Jorge\Immunofluorescence\Exp. 267\Apotome\48h	67	0.9968485834254508	4.123105625617661	1.824581590065402	28.97056274847714	0.9436619718309859	218
5	219	K136Q_I_05.czi	\\hih-fileserver.neurologie.uni-tuebingen.de\HIH\Public\Jorge\Immunofluorescence\Exp. 267\Apotome\48h	57	1.1056798210121754	3.1622776601683795	1.6568324209679035	28.14213562373095	0.9047619047619048	219
5	220	K136Q_I_05.czi	\\hih-fileserver.neurologie.uni-tuebingen.de\HIH\Public\Jorge\Immunofluorescence\Exp. 267\Apotome\48h	28	0.8860510994990022	2.8284271247461903	1.3829053339906554	17.65685424949238	0.9655172413793104	220
5	221	K136Q_I_05.czi	\\hih-fileserver.neurologie.uni-tuebingen.de\HIH\Public\Jorge\Immunofluorescence\Exp. 267\Apotome\48h	11	0.6411587049406146	1.4142135623730951	1.0376557783975542	9.414213562373096	0.9166666666666666	221
5	222	K136Q_I_05.czi	\\hih-fileserver.neurologie.uni-tuebingen.de\HIH\Public\Jorge\Immunofluorescence\Exp. 267\Apotome\48h	38	0.8788007248619105	3.0	1.5796969773974638	20.485281374238568	1.0	222
5	223	K136Q_I_05.czi	\\hih-fileserver.neurologie.uni-tuebingen.de\HIH\Public\Jorge\Immunofluorescence\Exp. 267\Apotome\48h	354	1.5723439714625493	7.810249675906654	3.0884792366674807	83.63351365237939	0.8613138686131386	223
5	224	K136Q_I_05.czi	\\hih-fileserver.neurologie.uni-tuebingen.de\HIH\Public\Jorge\Immunofluorescence\Exp. 267\Apotome\48h	21	0.7067603713175155	2.8284271247461903	1.3564419702018367	13.65685424949238	1.0	224
5	225	K136Q_I_05.czi	\\hih-fileserver.neurologie.uni-tuebingen.de\HIH\Public\Jorge\Immunofluorescence\Exp. 267\Apotome\48h	33	0.935132112969816	2.8284271247461903	1.4500102895827371	19.692388155425117	0.9428571428571428	225
5	226	K136Q_I_05.czi	\\hih-fileserver.neurologie.uni-tuebingen.de\HIH\Public\Jorge\Immunofluorescence\Exp. 267\Apotome\48h	5	0.5092958178940652	1.4142135623730951	1.082842712474619	5.656854249492381	1.0	226
5	227	K136Q_I_05.czi	\\hih-fileserver.neurologie.uni-tuebingen.de\HIH\Public\Jorge\Immunofluorescence\Exp. 267\Apotome\48h	30	0.8269810261990688	3.0	1.457378311724612	17.65685424949238	0.967741935483871	227
5	228	K136Q_I_05.czi	\\hih-fileserver.neurologie.uni-tuebingen.de\HIH\Public\Jorge\Immunofluorescence\Exp. 267\Apotome\48h	14	0.6664888011383326	2.0	1.2020305089104422	10.82842712474619	1.0	228
5	229	K136Q_I_05.czi	\\hih-fileserver.neurologie.uni-tuebingen.de\HIH\Public\Jorge\Immunofluorescence\Exp. 267\Apotome\48h	62	1.0341163356811456	3.605551275463989	1.780404710097652	28.384776310850235	0.9253731343283582	229
5	230	K136Q_I_05.czi	\\hih-fileserver.neurologie.uni-tuebingen.de\HIH\Public\Jorge\Immunofluorescence\Exp. 267\Apotome\48h	8	0.5468022991227088	1.4142135623730951	1.051776695296637	7.414213562373095	1.0	230
5	231	K136Q_I_05.czi	\\hih-fileserver.neurologie.uni-tuebingen.de\HIH\Public\Jorge\Immunofluorescence\Exp. 267\Apotome\48h	7	0.6249169132830957	1.0	1.0	7.414213562373095	0.7777777777777778	231
5	232	K136Q_I_05.czi	\\hih-fileserver.neurologie.uni-tuebingen.de\HIH\Public\Jorge\Immunofluorescence\Exp. 267\Apotome\48h	41	0.8617461837329875	3.1622776601683795	1.6102241445370293	21.071067811865476	0.9534883720930233	232
5	233	K136Q_I_05.czi	\\hih-fileserver.neurologie.uni-tuebingen.de\HIH\Public\Jorge\Immunofluorescence\Exp. 267\Apotome\48h	88	1.2754816076120787	4.123105625617661	1.9191435324756376	37.55634918610404	0.8627450980392157	233
5	234	K136Q_I_05.czi	\\hih-fileserver.neurologie.uni-tuebingen.de\HIH\Public\Jorge\Immunofluorescence\Exp. 267\Apotome\48h	8	0.5468022991227088	1.4142135623730951	1.051776695296637	7.414213562373095	1.0	234
5	235	K136Q_I_05.czi	\\hih-fileserver.neurologie.uni-tuebingen.de\HIH\Public\Jorge\Immunofluorescence\Exp. 267\Apotome\48h	79	1.457744098581156	3.605551275463989	1.6852914711767428	38.04163056034262	0.8315789473684211	235
5	236	K136Q_I_05.czi	\\hih-fileserver.neurologie.uni-tuebingen.de\HIH\Public\Jorge\Immunofluorescence\Exp. 267\Apotome\48h	19	0.8788007248619109	2.0	1.2142667269402883	14.485281374238571	0.9047619047619048	236
5	237	K136Q_I_05.czi	\\hih-fileserver.neurologie.uni-tuebingen.de\HIH\Public\Jorge\Immunofluorescence\Exp. 267\Apotome\48h	91	1.0694339962483925	4.242640687119285	2.022170312285751	34.97056274847714	0.9381443298969072	237
5	238	K136Q_I_05.czi	\\hih-fileserver.neurologie.uni-tuebingen.de\HIH\Public\Jorge\Immunofluorescence\Exp. 267\Apotome\48h	14	0.7723689972905055	2.0	1.1601886205085203	11.65685424949238	0.9333333333333333	238
5	239	K136Q_I_05.czi	\\hih-fileserver.neurologie.uni-tuebingen.de\HIH\Public\Jorge\Immunofluorescence\Exp. 267\Apotome\48h	2	0.0	1.0	1.0	0.0	1.0	239
5	240	K136Q_I_05.czi	\\hih-fileserver.neurologie.uni-tuebingen.de\HIH\Public\Jorge\Immunofluorescence\Exp. 267\Apotome\48h	11	0.7285819637753527	1.4142135623730951	1.0753115567951081	10.035533905932738	0.9166666666666666	240
5	241	K136Q_I_05.czi	\\hih-fileserver.neurologie.uni-tuebingen.de\HIH\Public\Jorge\Immunofluorescence\Exp. 267\Apotome\48h	31	0.8771635434922447	3.0	1.4712160925519688	18.485281374238568	0.9117647058823529	241
5	242	K136Q_I_05.czi	\\hih-fileserver.neurologie.uni-tuebingen.de\HIH\Public\Jorge\Immunofluorescence\Exp. 267\Apotome\48h	81	1.1615489696106474	4.242640687119285	1.9063620553906566	34.384776310850235	0.8901098901098901	242
5	243	K136Q_I_05.czi	\\hih-fileserver.neurologie.uni-tuebingen.de\HIH\Public\Jorge\Immunofluorescence\Exp. 267\Apotome\48h	11	0.6746348998939921	1.4142135623730951	1.112967335192662	9.65685424949238	1.0	243
5	244	K136Q_I_05.czi	\\hih-fileserver.neurologie.uni-tuebingen.de\HIH\Public\Jorge\Immunofluorescence\Exp. 267\Apotome\48h	6	0.477464829275686	1.0	1.0	6.0	1.0	244
5	245	K136Q_I_05.czi	\\hih-fileserver.neurologie.uni-tuebingen.de\HIH\Public\Jorge\Immunofluorescence\Exp. 267\Apotome\48h	63	1.0003769809157774	3.605551275463989	1.7788676352635513	28.142135623730947	0.9264705882352942	245
5	246	K136Q_I_05.czi	\\hih-fileserver.neurologie.uni-tuebingen.de\HIH\Public\Jorge\Immunofluorescence\Exp. 267\Apotome\48h	18	0.7275526948748822	2.0	1.2682459513747883	12.82842712474619	1.0	246
5	247	K136Q_I_05.czi	\\hih-fileserver.neurologie.uni-tuebingen.de\HIH\Public\Jorge\Immunofluorescence\Exp. 267\Apotome\48h	9	0.5658842421045168	2.0	1.1111111111111112	8.0	1.0	247
5	248	K136Q_I_05.czi	\\hih-fileserver.neurologie.uni-tuebingen.de\HIH\Public\Jorge\Immunofluorescence\Exp. 267\Apotome\48h	25	0.8650532769653659	2.23606797749979	1.3417281506746022	16.485281374238568	0.8928571428571429	248
5	249	K136Q_I_05.czi	\\hih-fileserver.neurologie.uni-tuebingen.de\HIH\Public\Jorge\Immunofluorescence\Exp. 267\Apotome\48h	44	1.0330346904626755	3.0	1.5287398436046231	23.899494936611667	0.8979591836734694	249
5	250	K136Q_I_05.czi	\\hih-fileserver.neurologie.uni-tuebingen.de\HIH\Public\Jorge\Immunofluorescence\Exp. 267\Apotome\48h	166	1.2573203141849627	5.0	2.3401515521313905	51.21320343559643	0.9222222222222223	250
5	251	K136Q_I_05.czi	\\hih-fileserver.neurologie.uni-tuebingen.de\HIH\Public\Jorge\Immunofluorescence\Exp. 267\Apotome\48h	43	1.078631380644464	3.1622776601683795	1.5574426638520198	24.14213562373095	0.86	251
5	252	K136Q_I_05.czi	\\hih-fileserver.neurologie.uni-tuebingen.de\HIH\Public\Jorge\Immunofluorescence\Exp. 267\Apotome\48h	13	0.6422005297067807	2.0	1.1725108220860991	10.242640687119284	1.0	252
5	253	K136Q_I_05.czi	\\hih-fileserver.neurologie.uni-tuebingen.de\HIH\Public\Jorge\Immunofluorescence\Exp. 267\Apotome\48h	83	1.144900516402593	4.123105625617661	1.8843225852023933	34.55634918610404	0.8829787234042553	253
5	254	K136Q_I_05.czi	\\hih-fileserver.neurologie.uni-tuebingen.de\HIH\Public\Jorge\Immunofluorescence\Exp. 267\Apotome\48h	5	0.43153209248335733	1.0	1.0	5.207106781186548	1.0	254
5	255	K136Q_I_05.czi	\\hih-fileserver.neurologie.uni-tuebingen.de\HIH\Public\Jorge\Immunofluorescence\Exp. 267\Apotome\48h	10	0.5360068056629818	2.0	1.1	8.207106781186548	0.9090909090909091	255
5	256	K136Q_I_05.czi	\\hih-fileserver.neurologie.uni-tuebingen.de\HIH\Public\Jorge\Immunofluorescence\Exp. 267\Apotome\48h	6	0.5168631413744181	1.4142135623730951	1.0690355937288492	6.242640687119286	1.0	256
5	257	K136Q_I_05.czi	\\hih-fileserver.neurologie.uni-tuebingen.de\HIH\Public\Jorge\Immunofluorescence\Exp. 267\Apotome\48h	15	0.7208777308044718	2.0	1.1771236166328254	11.65685424949238	0.9375	257
5	258	K136Q_I_05.czi	\\hih-fileserver.neurologie.uni-tuebingen.de\HIH\Public\Jorge\Immunofluorescence\Exp. 267\Apotome\48h	5	0.43153209248335733	1.0	1.0	5.207106781186548	1.0	258
5	259	K136Q_I_05.czi	\\hih-fileserver.neurologie.uni-tuebingen.de\HIH\Public\Jorge\Immunofluorescence\Exp. 267\Apotome\48h	65	1.0397274963526038	4.123105625617661	1.8012668241130454	29.14213562373095	0.8904109589041096	259
5	260	K136Q_I_05.czi	\\hih-fileserver.neurologie.uni-tuebingen.de\HIH\Public\Jorge\Immunofluorescence\Exp. 267\Apotome\48h	86	1.057058753031575	4.47213595499958	2.0319572380256856	33.798989873223334	0.9347826086956522	260
5	261	K136Q_I_05.czi	\\hih-fileserver.neurologie.uni-tuebingen.de\HIH\Public\Jorge\Immunofluorescence\Exp. 267\Apotome\48h	4180	1.6626203088537461	21.18962010041709	8.963712468834967	295.5218613006979	0.8822287885183622	261
5	262	K136Q_I_05.czi	\\hih-fileserver.neurologie.uni-tuebingen.de\HIH\Public\Jorge\Immunofluorescence\Exp. 267\Apotome\48h	66	1.0532895561996007	3.605551275463989	1.801670913251023	29.556349186104043	0.9041095890410958	262
5	263	K136Q_I_05.czi	\\hih-fileserver.neurologie.uni-tuebingen.de\HIH\Public\Jorge\Immunofluorescence\Exp. 267\Apotome\48h	93	1.0670722918697662	5.0	2.0714916430995833	35.31370849898476	0.9393939393939394	263
