# Supplementary material for: Sirtuin-1 sensitive lysine-136 acetylation drives phase separation and pathological aggregation of TDP-43
Source: Nat Commun. 2022 Mar 9;13:1223. doi: 10.1038/s41467-022-28822-7 (PMC8907366; doi:10.1038/s41467-022-28822-7)
Supplement: Supplementary file 7 — Source Data [file 41467_2022_28822_MOESM7_ESM.zip › Figure 5E data/Measures 1/K136Q_05_48h_Measures/Image.csv]

Count_Aggregates	Count_EditedAggregates	Count_Nuclei	ImageNumber	Mean_Aggregates_AreaShape_Area	Mean_Aggregates_AreaShape_BoundingBoxArea	Mean_Aggregates_AreaShape_BoundingBoxMaximum_X	Mean_Aggregates_AreaShape_BoundingBoxMaximum_Y	Mean_Aggregates_AreaShape_BoundingBoxMinimum_X	Mean_Aggregates_AreaShape_BoundingBoxMinimum_Y	Mean_Aggregates_AreaShape_Center_X	Mean_Aggregates_AreaShape_Center_Y	Mean_Aggregates_AreaShape_Compactness	Mean_Aggregates_AreaShape_Eccentricity	Mean_Aggregates_AreaShape_EquivalentDiameter	Mean_Aggregates_AreaShape_EulerNumber	Mean_Aggregates_AreaShape_Extent	Mean_Aggregates_AreaShape_FormFactor	Mean_Aggregates_AreaShape_MajorAxisLength	Mean_Aggregates_AreaShape_MaxFeretDiameter	Mean_Aggregates_AreaShape_MaximumRadius	Mean_Aggregates_AreaShape_MeanRadius	Mean_Aggregates_AreaShape_MedianRadius	Mean_Aggregates_AreaShape_MinFeretDiameter	Mean_Aggregates_AreaShape_MinorAxisLength	Mean_Aggregates_AreaShape_Orientation	Mean_Aggregates_AreaShape_Perimeter	Mean_Aggregates_AreaShape_Solidity	Mean_EditedAggregates_AreaShape_Area	Mean_EditedAggregates_AreaShape_Compactness	Mean_EditedAggregates_AreaShape_MaximumRadius	Mean_EditedAggregates_AreaShape_MeanRadius	Mean_EditedAggregates_AreaShape_Perimeter	Mean_EditedAggregates_AreaShape_Solidity	Mean_Nuclei_Children_EditedAggregates_Count	Mean_Nuclei_Mean_EditedAggregates_Number_Object_Number	Median_Aggregates_AreaShape_Area	Median_Aggregates_AreaShape_BoundingBoxArea	Median_Aggregates_AreaShape_BoundingBoxMaximum_X	Median_Aggregates_AreaShape_BoundingBoxMaximum_Y	Median_Aggregates_AreaShape_BoundingBoxMinimum_X	Median_Aggregates_AreaShape_BoundingBoxMinimum_Y	Median_Aggregates_AreaShape_Center_X	Median_Aggregates_AreaShape_Center_Y	Median_Aggregates_AreaShape_Compactness	Median_Aggregates_AreaShape_Eccentricity	Median_Aggregates_AreaShape_EquivalentDiameter	Median_Aggregates_AreaShape_EulerNumber	Median_Aggregates_AreaShape_Extent	Median_Aggregates_AreaShape_FormFactor
390.0	263.0	4.0	5	47.287179487179486	75.05384615384615	493.13589743589745	828.0461538461539	485.5897435897436	820.0128205128206	488.8727169981452	823.5554124340968	0.9293853742761954	0.6836965860778798	6.964824259181646	1.0	0.6721514246446458	1.2632146841895908	8.768217669545942	8.180725581859152	2.8755333283761844	1.4989029634732345	1.305823653429382	5.1987759606166986	5.822817882364518	-0.027532294755497802	22.103285496016923	0.9180109737289531	80.22813688212928	0.9013153325825592	3.171030567700032	1.6154189103340917	25.482479861539527	0.9270533175962047	65.75	122.09887385421214	33.0	49.0	464.5	844.5	459.5	835.0	461.3224431818182	840.876254180602	0.9541944607401841	0.7234833219994481	6.4820448144285745	1.0	0.6666666666666666	1.0365281423822896
[truncated: 18 more columns]
