# Supplementary material for: Sirtuin-1 sensitive lysine-136 acetylation drives phase separation and pathological aggregation of TDP-43
Source: Nat Commun. 2022 Mar 9;13:1223. doi: 10.1038/s41467-022-28822-7 (PMC8907366; doi:10.1038/s41467-022-28822-7)
Supplement: Supplementary file 7 — Source Data [file 41467_2022_28822_MOESM7_ESM.zip › Figure 5E data/Measures 1/K136Q_05_48h_Measures/Object relationships.csv]

Module	Module Number	Relationship	First Object Name	First Image Number	First Object Number	Second Object Name	Second Image Number	Second Object Number
RelateObjects	13	Parent	Nuclei	5	1	EditedAggregates	5	1
RelateObjects	13	Parent	Nuclei	5	1	EditedAggregates	5	2
RelateObjects	13	Parent	Nuclei	5	1	EditedAggregates	5	3
RelateObjects	13	Parent	Nuclei	5	1	EditedAggregates	5	4
RelateObjects	13	Parent	Nuclei	5	1	EditedAggregates	5	5
RelateObjects	13	Parent	Nuclei	5	1	EditedAggregates	5	6
RelateObjects	13	Parent	Nuclei	5	1	EditedAggregates	5	7
RelateObjects	13	Parent	Nuclei	5	1	EditedAggregates	5	8
RelateObjects	13	Parent	Nuclei	5	1	EditedAggregates	5	9
RelateObjects	13	Parent	Nuclei	5	1	EditedAggregates	5	10
RelateObjects	13	Parent	Nuclei	5	1	EditedAggregates	5	11
RelateObjects	13	Parent	Nuclei	5	1	EditedAggregates	5	12
RelateObjects	13	Parent	Nuclei	5	1	EditedAggregates	5	13
RelateObjects	13	Parent	Nuclei	5	1	EditedAggregates	5	14
RelateObjects	13	Parent	Nuclei	5	1	EditedAggregates	5	15
RelateObjects	13	Parent	Nuclei	5	1	EditedAggregates	5	16
RelateObjects	13	Parent	Nuclei	5	1	EditedAggregates	5	17
RelateObjects	13	Parent	Nuclei	5	1	EditedAggregates	5	18
RelateObjects	13	Parent	Nuclei	5	1	EditedAggregates	5	19
RelateObjects	13	Parent	Nuclei	5	1	EditedAggregates	5	20
RelateObjects	13	Parent	Nuclei	5	1	EditedAggregates	5	21
RelateObjects	13	Parent	Nuclei	5	1	EditedAggregates	5	22
RelateObjects	13	Parent	Nuclei	5	1	EditedAggregates	5	23
RelateObjects	13	Parent	Nuclei	5	1	EditedAggregates	5	24
RelateObjects	13	Parent	Nuclei	5	2	EditedAggregates	5	25
RelateObjects	13	Parent	Nuclei	5	2	EditedAggregates	5	26
RelateObjects	13	Parent	Nuclei	5	2	EditedAggregates	5	27
RelateObjects	13	Parent	Nuclei	5	2	EditedAggregates	5	28
RelateObjects	13	Parent	Nuclei	5	2	EditedAggregates	5	29
RelateObjects	13	Parent	Nuclei	5	2	EditedAggregates	5	30
RelateObjects	13	Parent	Nuclei	5	2	EditedAggregates	5	31
RelateObjects	13	Parent	Nuclei	5	2	EditedAggregates	5	32
RelateObjects	13	Parent	Nuclei	5	2	EditedAggregates	5	33
RelateObjects	13	Parent	Nuclei	5	2	EditedAggregates	5	34
RelateObjects	13	Parent	Nuclei	5	2	EditedAggregates	5	35
RelateObjects	13	Parent	Nuclei	5	2	EditedAggregates	5	36
RelateObjects	13	Parent	Nuclei	5	2	EditedAggregates	5	37
RelateObjects	13	Parent	Nuclei	5	2	EditedAggregates	5	38
RelateObjects	13	Parent	Nuclei	5	2	EditedAggregates	5	39
RelateObjects	13	Parent	Nuclei	5	2	EditedAggregates	5	40
RelateObjects	13	Parent	Nuclei	5	2	EditedAggregates	5	41
RelateObjects	13	Parent	Nuclei	5	2	EditedAggregates	5	42
RelateObjects	13	Parent	Nuclei	5	2	EditedAggregates	5	43
RelateObjects	13	Parent	Nuclei	5	2	EditedAggregates	5	44
RelateObjects	13	Parent	Nuclei	5	2	EditedAggregates	5	45
RelateObjects	13	Parent	Nuclei	5	2	EditedAggregates	5	46
RelateObjects	13	Parent	Nuclei	5	2	EditedAggregates	5	47
RelateObjects	13	Parent	Nuclei	5	2	EditedAggregates	5	48
RelateObjects	13	Parent	Nuclei	5	2	EditedAggregates	5	49
RelateObjects	13	Parent	Nuclei	5	2	EditedAggregates	5	50
RelateObjects	13	Parent	Nuclei	5	2	EditedAggregates	5	51
RelateObjects	13	Parent	Nuclei	5	2	EditedAggregates	5	52
RelateObjects	13	Parent	Nuclei	5	2	EditedAggregates	5	53
RelateObjects	13	Parent	Nuclei	5	2	EditedAggregates	5	54
RelateObjects	13	Parent	Nuclei	5	2	EditedAggregates	5	55
RelateObjects	13	Parent	Nuclei	5	2	EditedAggregates	5	56
RelateObjects	13	Parent	Nuclei	5	2	EditedAggregates	5	57
RelateObjects	13	Parent	Nuclei	5	2	EditedAggregates	5	58
RelateObjects	13	Parent	Nuclei	5	2	EditedAggregates	5	59
RelateObjects	13	Parent	Nuclei	5	2	EditedAggregates	5	60
RelateObjects	13	Parent	Nuclei	5	2	EditedAggregates	5	61
RelateObjects	13	Parent	Nuclei	5	2	EditedAggregates	5	62
RelateObjects	13	Parent	Nuclei	5	2	EditedAggregates	5	63
RelateObjects	13	Parent	Nuclei	5	2	EditedAggregates	5	64
RelateObjects	13	Parent	Nuclei	5	2	EditedAggregates	5	65
RelateObjects	13	Parent	Nuclei	5	2	EditedAggregates	5	66
RelateObjects	13	Parent	Nuclei	5	2	EditedAggregates	5	67
RelateObjects	13	Parent	Nuclei	5	2	EditedAggregates	5	68
RelateObjects	13	Parent	Nuclei	5	2	EditedAggregates	5	69
RelateObjects	13	Parent	Nuclei	5	2	EditedAggregates	5	70
RelateObjects	13	Parent	Nuclei	5	2	EditedAggregates	5	71
RelateObjects	13	Parent	Nuclei	5	2	EditedAggregates	5	72
RelateObjects	13	Parent	Nuclei	5	2	EditedAggregates	5	73
RelateObjects	13	Parent	Nuclei	5	2	EditedAggregates	5	74
RelateObjects	13	Parent	Nuclei	5	2	EditedAggregates	5	75
RelateObjects	13	Parent	Nuclei	5	2	EditedAggregates	5	76
RelateObjects	13	Parent	Nuclei	5	2	EditedAggregates	5	77
RelateObjects	13	Parent	Nuclei	5	2	EditedAggregates	5	78
RelateObjects	13	Parent	Nuclei	5	2	EditedAggregates	5	79
RelateObjects	13	Parent	Nuclei	5	2	EditedAggregates	5	80
RelateObjects	13	Parent	Nuclei	5	2	EditedAggregates	5	81
RelateObjects	13	Parent	Nuclei	5	2	EditedAggregates	5	82
RelateObjects	13	Parent	Nuclei	5	2	EditedAggregates	5	83
RelateObjects	13	Parent	Nuclei	5	2	EditedAggregates	5	84
RelateObjects	13	Parent	Nuclei	5	2	EditedAggregates	5	85
RelateObjects	13	Parent	Nuclei	5	2	EditedAggregates	5	86
RelateObjects	13	Parent	Nuclei	5	2	EditedAggregates	5	87
RelateObjects	13	Parent	Nuclei	5	2	EditedAggregates	5	88
RelateObjects	13	Parent	Nuclei	5	2	EditedAggregates	5	89
RelateObjects	13	Parent	Nuclei	5	2	EditedAggregates	5	90
RelateObjects	13	Parent	Nuclei	5	2	EditedAggregates	5	91
RelateObjects	13	Parent	Nuclei	5	2	EditedAggregates	5	92
RelateObjects	13	Parent	Nuclei	5	2	EditedAggregates	5	93
RelateObjects	13	Parent	Nuclei	5	2	EditedAggregates	5	94
RelateObjects	13	Parent	Nuclei	5	2	EditedAggregates	5	95
RelateObjects	13	Parent	Nuclei	5	2	EditedAggregates	5	96
RelateObjects	13	Parent	Nuclei	5	2	EditedAggregates	5	97
RelateObjects	13	Parent	Nuclei	5	2	EditedAggregates	5	98
RelateObjects	13	Parent	Nuclei	5	2	EditedAggregates	5	99
RelateObjects	13	Parent	Nuclei	5	2	EditedAggregates	5	100
RelateObjects	13	Parent	Nuclei	5	2	EditedAggregates	5	101
RelateObjects	13	Parent	Nuclei	5	2	EditedAggregates	5	102
RelateObjects	13	Parent	Nuclei	5	2	EditedAggregates	5	103
RelateObjects	13	Parent	Nuclei	5	2	EditedAggregates	5	104
RelateObjects	13	Parent	Nuclei	5	2	EditedAggregates	5	105
RelateObjects	13	Parent	Nuclei	5	2	EditedAggregates	5	106
RelateObjects	13	Parent	Nuclei	5	2	EditedAggregates	5	107
RelateObjects	13	Parent	Nuclei	5	2	EditedAggregates	5	108
RelateObjects	13	Parent	Nuclei	5	2	EditedAggregates	5	109
RelateObjects	13	Parent	Nuclei	5	2	EditedAggregates	5	110
RelateObjects	13	Parent	Nuclei	5	2	EditedAggregates	5	111
RelateObjects	13	Parent	Nuclei	5	2	EditedAggregates	5	112
RelateObjects	13	Parent	Nuclei	5	2	EditedAggregates	5	113
RelateObjects	13	Parent	Nuclei	5	2	EditedAggregates	5	114
RelateObjects	13	Parent	Nuclei	5	2	EditedAggregates	5	115
RelateObjects	13	Parent	Nuclei	5	2	EditedAggregates	5	116
RelateObjects	13	Parent	Nuclei	5	2	EditedAggregates	5	117
RelateObjects	13	Parent	Nuclei	5	2	EditedAggregates	5	118
RelateObjects	13	Parent	Nuclei	5	2	EditedAggregates	5	119
RelateObjects	13	Parent	Nuclei	5	2	EditedAggregates	5	120
RelateObjects	13	Parent	Nuclei	5	2	EditedAggregates	5	121
RelateObjects	13	Parent	Nuclei	5	2	EditedAggregates	5	122
RelateObjects	13	Parent	Nuclei	5	3	EditedAggregates	5	123
RelateObjects	13	Parent	Nuclei	5	2	EditedAggregates	5	124
RelateObjects	13	Parent	Nuclei	5	3	EditedAggregates	5	125
RelateObjects	13	Parent	Nuclei	5	3	EditedAggregates	5	126
RelateObjects	13	Parent	Nuclei	5	3	EditedAggregates	5	127
RelateObjects	13	Parent	Nuclei	5	3	EditedAggregates	5	128
RelateObjects	13	Parent	Nuclei	5	3	EditedAggregates	5	129
RelateObjects	13	Parent	Nuclei	5	4	EditedAggregates	5	130
RelateObjects	13	Parent	Nuclei	5	4	EditedAggregates	5	131
RelateObjects	13	Parent	Nuclei	5	3	EditedAggregates	5	132
RelateObjects	13	Parent	Nuclei	5	3	EditedAggregates	5	133
RelateObjects	13	Parent	Nuclei	5	3	EditedAggregates	5	134
RelateObjects	13	Parent	Nuclei	5	4	EditedAggregates	5	135
RelateObjects	13	Parent	Nuclei	5	3	EditedAggregates	5	136
RelateObjects	13	Parent	Nuclei	5	3	EditedAggregates	5	137
RelateObjects	13	Parent	Nuclei	5	3	EditedAggregates	5	138
RelateObjects	13	Parent	Nuclei	5	4	EditedAggregates	5	139
RelateObjects	13	Parent	Nuclei	5	3	EditedAggregates	5	140
RelateObjects	13	Parent	Nuclei	5	3	EditedAggregates	5	141
RelateObjects	13	Parent	Nuclei	5	4	EditedAggregates	5	142
RelateObjects	13	Parent	Nuclei	5	4	EditedAggregates	5	143
RelateObjects	13	Parent	Nuclei	5	4	EditedAggregates	5	144
RelateObjects	13	Parent	Nuclei	5	4	EditedAggregates	5	145
RelateObjects	13	Parent	Nuclei	5	3	EditedAggregates	5	146
RelateObjects	13	Parent	Nuclei	5	4	EditedAggregates	5	147
RelateObjects	13	Parent	Nuclei	5	4	EditedAggregates	5	148
RelateObjects	13	Parent	Nuclei	5	3	EditedAggregates	5	149
RelateObjects	13	Parent	Nuclei	5	4	EditedAggregates	5	150
RelateObjects	13	Parent	Nuclei	5	3	EditedAggregates	5	151
RelateObjects	13	Parent	Nuclei	5	4	EditedAggregates	5	152
RelateObjects	13	Parent	Nuclei	5	3	EditedAggregates	5	153
RelateObjects	13	Parent	Nuclei	5	4	EditedAggregates	5	154
RelateObjects	13	Parent	Nuclei	5	4	EditedAggregates	5	155
RelateObjects	13	Parent	Nuclei	5	3	EditedAggregates	5	156
RelateObjects	13	Parent	Nuclei	5	4	EditedAggregates	5	157
RelateObjects	13	Parent	Nuclei	5	4	EditedAggregates	5	158
RelateObjects	13	Parent	Nuclei	5	4	EditedAggregates	5	159
RelateObjects	13	Parent	Nuclei	5	3	EditedAggregates	5	160
RelateObjects	13	Parent	Nuclei	5	3	EditedAggregates	5	161
RelateObjects	13	Parent	Nuclei	5	3	EditedAggregates	5	162
RelateObjects	13	Parent	Nuclei	5	4	EditedAggregates	5	163
RelateObjects	13	Parent	Nuclei	5	3	EditedAggregates	5	164
RelateObjects	13	Parent	Nuclei	5	4	EditedAggregates	5	165
RelateObjects	13	Parent	Nuclei	5	3	EditedAggregates	5	166
RelateObjects	13	Parent	Nuclei	5	4	EditedAggregates	5	167
RelateObjects	13	Parent	Nuclei	5	3	EditedAggregates	5	168
RelateObjects	13	Parent	Nuclei	5	4	EditedAggregates	5	169
RelateObjects	13	Parent	Nuclei	5	4	EditedAggregates	5	170
RelateObjects	13	Parent	Nuclei	5	4	EditedAggregates	5	171
RelateObjects	13	Parent	Nuclei	5	4	EditedAggregates	5	172
RelateObjects	13	Parent	Nuclei	5	3	EditedAggregates	5	173
RelateObjects	13	Parent	Nuclei	5	3	EditedAggregates	5	174
RelateObjects	13	Parent	Nuclei	5	3	EditedAggregates	5	175
RelateObjects	13	Parent	Nuclei	5	4	EditedAggregates	5	176
RelateObjects	13	Parent	Nuclei	5	3	EditedAggregates	5	177
RelateObjects	13	Parent	Nuclei	5	4	EditedAggregates	5	178
RelateObjects	13	Parent	Nuclei	5	4	EditedAggregates	5	179
RelateObjects	13	Parent	Nuclei	5	3	EditedAggregates	5	180
RelateObjects	13	Parent	Nuclei	5	3	EditedAggregates	5	181
RelateObjects	13	Parent	Nuclei	5	4	EditedAggregates	5	182
RelateObjects	13	Parent	Nuclei	5	4	EditedAggregates	5	183
RelateObjects	13	Parent	Nuclei	5	3	EditedAggregates	5	184
RelateObjects	13	Parent	Nuclei	5	3	EditedAggregates	5	185
RelateObjects	13	Parent	Nuclei	5	4	EditedAggregates	5	186
RelateObjects	13	Parent	Nuclei	5	4	EditedAggregates	5	187
RelateObjects	13	Parent	Nuclei	5	3	EditedAggregates	5	188
RelateObjects	13	Parent	Nuclei	5	3	EditedAggregates	5	189
RelateObjects	13	Parent	Nuclei	5	3	EditedAggregates	5	190
RelateObjects	13	Parent	Nuclei	5	4	EditedAggregates	5	191
RelateObjects	13	Parent	Nuclei	5	3	EditedAggregates	5	192
RelateObjects	13	Parent	Nuclei	5	3	EditedAggregates	5	193
RelateObjects	13	Parent	Nuclei	5	4	EditedAggregates	5	194
RelateObjects	13	Parent	Nuclei	5	4	EditedAggregates	5	195
RelateObjects	13	Parent	Nuclei	5	3	EditedAggregates	5	196
RelateObjects	13	Parent	Nuclei	5	4	EditedAggregates	5	197
RelateObjects	13	Parent	Nuclei	5	4	EditedAggregates	5	198
RelateObjects	13	Parent	Nuclei	5	3	EditedAggregates	5	199
RelateObjects	13	Parent	Nuclei	5	4	EditedAggregates	5	200
RelateObjects	13	Parent	Nuclei	5	4	EditedAggregates	5	201
RelateObjects	13	Parent	Nuclei	5	4	EditedAggregates	5	202
RelateObjects	13	Parent	Nuclei	5	3	EditedAggregates	5	203
RelateObjects	13	Parent	Nuclei	5	3	EditedAggregates	5	204
RelateObjects	13	Parent	Nuclei	5	4	EditedAggregates	5	205
RelateObjects	13	Parent	Nuclei	5	4	EditedAggregates	5	206
RelateObjects	13	Parent	Nuclei	5	3	EditedAggregates	5	207
RelateObjects	13	Parent	Nuclei	5	4	EditedAggregates	5	208
RelateObjects	13	Parent	Nuclei	5	3	EditedAggregates	5	209
RelateObjects	13	Parent	Nuclei	5	4	EditedAggregates	5	210
RelateObjects	13	Parent	Nuclei	5	4	EditedAggregates	5	211
RelateObjects	13	Parent	Nuclei	5	4	EditedAggregates	5	212
RelateObjects	13	Parent	Nuclei	5	4	EditedAggregates	5	213
RelateObjects	13	Parent	Nuclei	5	3	EditedAggregates	5	214
RelateObjects	13	Parent	Nuclei	5	3	EditedAggregates	5	215
RelateObjects	13	Parent	Nuclei	5	4	EditedAggregates	5	216
RelateObjects	13	Parent	Nuclei	5	3	EditedAggregates	5	217
RelateObjects	13	Parent	Nuclei	5	4	EditedAggregates	5	218
RelateObjects	13	Parent	Nuclei	5	4	EditedAggregates	5	219
RelateObjects	13	Parent	Nuclei	5	4	EditedAggregates	5	220
RelateObjects	13	Parent	Nuclei	5	4	EditedAggregates	5	221
RelateObjects	13	Parent	Nuclei	5	4	EditedAggregates	5	222
RelateObjects	13	Parent	Nuclei	5	3	EditedAggregates	5	223
RelateObjects	13	Parent	Nuclei	5	4	EditedAggregates	5	224
RelateObjects	13	Parent	Nuclei	5	4	EditedAggregates	5	225
RelateObjects	13	Parent	Nuclei	5	3	EditedAggregates	5	226
RelateObjects	13	Parent	Nuclei	5	4	EditedAggregates	5	227
RelateObjects	13	Parent	Nuclei	5	3	EditedAggregates	5	228
RelateObjects	13	Parent	Nuclei	5	4	EditedAggregates	5	229
RelateObjects	13	Parent	Nuclei	5	3	EditedAggregates	5	230
RelateObjects	13	Parent	Nuclei	5	4	EditedAggregates	5	231
RelateObjects	13	Parent	Nuclei	5	4	EditedAggregates	5	232
RelateObjects	13	Parent	Nuclei	5	4	EditedAggregates	5	233
RelateObjects	13	Parent	Nuclei	5	4	EditedAggregates	5	234
RelateObjects	13	Parent	Nuclei	5	4	EditedAggregates	5	235
RelateObjects	13	Parent	Nuclei	5	4	EditedAggregates	5	236
RelateObjects	13	Parent	Nuclei	5	4	EditedAggregates	5	237
RelateObjects	13	Parent	Nuclei	5	3	EditedAggregates	5	238
RelateObjects	13	Parent	Nuclei	5	3	EditedAggregates	5	239
RelateObjects	13	Parent	Nuclei	5	4	EditedAggregates	5	240
RelateObjects	13	Parent	Nuclei	5	4	EditedAggregates	5	241
RelateObjects	13	Parent	Nuclei	5	4	EditedAggregates	5	242
RelateObjects	13	Parent	Nuclei	5	4	EditedAggregates	5	243
RelateObjects	13	Parent	Nuclei	5	4	EditedAggregates	5	244
RelateObjects	13	Parent	Nuclei	5	4	EditedAggregates	5	245
RelateObjects	13	Parent	Nuclei	5	3	EditedAggregates	5	246
RelateObjects	13	Parent	Nuclei	5	4	EditedAggregates	5	247
RelateObjects	13	Parent	Nuclei	5	4	EditedAggregates	5	248
RelateObjects	13	Parent	Nuclei	5	3	EditedAggregates	5	249
RelateObjects	13	Parent	Nuclei	5	4	EditedAggregates	5	250
RelateObjects	13	Parent	Nuclei	5	3	EditedAggregates	5	251
RelateObjects	13	Parent	Nuclei	5	4	EditedAggregates	5	252
RelateObjects	13	Parent	Nuclei	5	4	EditedAggregates	5	253
RelateObjects	13	Parent	Nuclei	5	4	EditedAggregates	5	254
RelateObjects	13	Parent	Nuclei	5	3	EditedAggregates	5	255
RelateObjects	13	Parent	Nuclei	5	3	EditedAggregates	5	256
RelateObjects	13	Parent	Nuclei	5	4	EditedAggregates	5	257
RelateObjects	13	Parent	Nuclei	5	4	EditedAggregates	5	258
RelateObjects	13	Parent	Nuclei	5	1	EditedAggregates	5	259
RelateObjects	13	Parent	Nuclei	5	1	EditedAggregates	5	260
RelateObjects	13	Parent	Nuclei	5	2	EditedAggregates	5	261
RelateObjects	13	Parent	Nuclei	5	4	EditedAggregates	5	262
RelateObjects	13	Parent	Nuclei	5	4	EditedAggregates	5	263
RelateObjects	13	Child	EditedAggregates	5	1	Nuclei	5	1
RelateObjects	13	Child	EditedAggregates	5	2	Nuclei	5	1
RelateObjects	13	Child	EditedAggregates	5	3	Nuclei	5	1
RelateObjects	13	Child	EditedAggregates	5	4	Nuclei	5	1
RelateObjects	13	Child	EditedAggregates	5	5	Nuclei	5	1
RelateObjects	13	Child	EditedAggregates	5	6	Nuclei	5	1
RelateObjects	13	Child	EditedAggregates	5	7	Nuclei	5	1
RelateObjects	13	Child	EditedAggregates	5	8	Nuclei	5	1
RelateObjects	13	Child	EditedAggregates	5	9	Nuclei	5	1
RelateObjects	13	Child	EditedAggregates	5	10	Nuclei	5	1
RelateObjects	13	Child	EditedAggregates	5	11	Nuclei	5	1
RelateObjects	13	Child	EditedAggregates	5	12	Nuclei	5	1
RelateObjects	13	Child	EditedAggregates	5	13	Nuclei	5	1
RelateObjects	13	Child	EditedAggregates	5	14	Nuclei	5	1
RelateObjects	13	Child	EditedAggregates	5	15	Nuclei	5	1
RelateObjects	13	Child	EditedAggregates	5	16	Nuclei	5	1
RelateObjects	13	Child	EditedAggregates	5	17	Nuclei	5	1
RelateObjects	13	Child	EditedAggregates	5	18	Nuclei	5	1
RelateObjects	13	Child	EditedAggregates	5	19	Nuclei	5	1
RelateObjects	13	Child	EditedAggregates	5	20	Nuclei	5	1
RelateObjects	13	Child	EditedAggregates	5	21	Nuclei	5	1
RelateObjects	13	Child	EditedAggregates	5	22	Nuclei	5	1
RelateObjects	13	Child	EditedAggregates	5	23	Nuclei	5	1
RelateObjects	13	Child	EditedAggregates	5	24	Nuclei	5	1
RelateObjects	13	Child	EditedAggregates	5	25	Nuclei	5	2
RelateObjects	13	Child	EditedAggregates	5	26	Nuclei	5	2
RelateObjects	13	Child	EditedAggregates	5	27	Nuclei	5	2
RelateObjects	13	Child	EditedAggregates	5	28	Nuclei	5	2
RelateObjects	13	Child	EditedAggregates	5	29	Nuclei	5	2
RelateObjects	13	Child	EditedAggregates	5	30	Nuclei	5	2
RelateObjects	13	Child	EditedAggregates	5	31	Nuclei	5	2
RelateObjects	13	Child	EditedAggregates	5	32	Nuclei	5	2
RelateObjects	13	Child	EditedAggregates	5	33	Nuclei	5	2
RelateObjects	13	Child	EditedAggregates	5	34	Nuclei	5	2
RelateObjects	13	Child	EditedAggregates	5	35	Nuclei	5	2
RelateObjects	13	Child	EditedAggregates	5	36	Nuclei	5	2
RelateObjects	13	Child	EditedAggregates	5	37	Nuclei	5	2
RelateObjects	13	Child	EditedAggregates	5	38	Nuclei	5	2
RelateObjects	13	Child	EditedAggregates	5	39	Nuclei	5	2
RelateObjects	13	Child	EditedAggregates	5	40	Nuclei	5	2
RelateObjects	13	Child	EditedAggregates	5	41	Nuclei	5	2
RelateObjects	13	Child	EditedAggregates	5	42	Nuclei	5	2
RelateObjects	13	Child	EditedAggregates	5	43	Nuclei	5	2
RelateObjects	13	Child	EditedAggregates	5	44	Nuclei	5	2
RelateObjects	13	Child	EditedAggregates	5	45	Nuclei	5	2
RelateObjects	13	Child	EditedAggregates	5	46	Nuclei	5	2
RelateObjects	13	Child	EditedAggregates	5	47	Nuclei	5	2
RelateObjects	13	Child	EditedAggregates	5	48	Nuclei	5	2
RelateObjects	13	Child	EditedAggregates	5	49	Nuclei	5	2
RelateObjects	13	Child	EditedAggregates	5	50	Nuclei	5	2
RelateObjects	13	Child	EditedAggregates	5	51	Nuclei	5	2
RelateObjects	13	Child	EditedAggregates	5	52	Nuclei	5	2
RelateObjects	13	Child	EditedAggregates	5	53	Nuclei	5	2
RelateObjects	13	Child	EditedAggregates	5	54	Nuclei	5	2
RelateObjects	13	Child	EditedAggregates	5	55	Nuclei	5	2
RelateObjects	13	Child	EditedAggregates	5	56	Nuclei	5	2
RelateObjects	13	Child	EditedAggregates	5	57	Nuclei	5	2
RelateObjects	13	Child	EditedAggregates	5	58	Nuclei	5	2
RelateObjects	13	Child	EditedAggregates	5	59	Nuclei	5	2
RelateObjects	13	Child	EditedAggregates	5	60	Nuclei	5	2
RelateObjects	13	Child	EditedAggregates	5	61	Nuclei	5	2
RelateObjects	13	Child	EditedAggregates	5	62	Nuclei	5	2
RelateObjects	13	Child	EditedAggregates	5	63	Nuclei	5	2
RelateObjects	13	Child	EditedAggregates	5	64	Nuclei	5	2
RelateObjects	13	Child	EditedAggregates	5	65	Nuclei	5	2
RelateObjects	13	Child	EditedAggregates	5	66	Nuclei	5	2
RelateObjects	13	Child	EditedAggregates	5	67	Nuclei	5	2
RelateObjects	13	Child	EditedAggregates	5	68	Nuclei	5	2
RelateObjects	13	Child	EditedAggregates	5	69	Nuclei	5	2
RelateObjects	13	Child	EditedAggregates	5	70	Nuclei	5	2
RelateObjects	13	Child	EditedAggregates	5	71	Nuclei	5	2
RelateObjects	13	Child	EditedAggregates	5	72	Nuclei	5	2
RelateObjects	13	Child	EditedAggregates	5	73	Nuclei	5	2
RelateObjects	13	Child	EditedAggregates	5	74	Nuclei	5	2
RelateObjects	13	Child	EditedAggregates	5	75	Nuclei	5	2
RelateObjects	13	Child	EditedAggregates	5	76	Nuclei	5	2
RelateObjects	13	Child	EditedAggregates	5	77	Nuclei	5	2
RelateObjects	13	Child	EditedAggregates	5	78	Nuclei	5	2
RelateObjects	13	Child	EditedAggregates	5	79	Nuclei	5	2
RelateObjects	13	Child	EditedAggregates	5	80	Nuclei	5	2
RelateObjects	13	Child	EditedAggregates	5	81	Nuclei	5	2
RelateObjects	13	Child	EditedAggregates	5	82	Nuclei	5	2
RelateObjects	13	Child	EditedAggregates	5	83	Nuclei	5	2
RelateObjects	13	Child	EditedAggregates	5	84	Nuclei	5	2
RelateObjects	13	Child	EditedAggregates	5	85	Nuclei	5	2
RelateObjects	13	Child	EditedAggregates	5	86	Nuclei	5	2
RelateObjects	13	Child	EditedAggregates	5	87	Nuclei	5	2
RelateObjects	13	Child	EditedAggregates	5	88	Nuclei	5	2
RelateObjects	13	Child	EditedAggregates	5	89	Nuclei	5	2
RelateObjects	13	Child	EditedAggregates	5	90	Nuclei	5	2
RelateObjects	13	Child	EditedAggregates	5	91	Nuclei	5	2
RelateObjects	13	Child	EditedAggregates	5	92	Nuclei	5	2
RelateObjects	13	Child	EditedAggregates	5	93	Nuclei	5	2
RelateObjects	13	Child	EditedAggregates	5	94	Nuclei	5	2
RelateObjects	13	Child	EditedAggregates	5	95	Nuclei	5	2
RelateObjects	13	Child	EditedAggregates	5	96	Nuclei	5	2
RelateObjects	13	Child	EditedAggregates	5	97	Nuclei	5	2
RelateObjects	13	Child	EditedAggregates	5	98	Nuclei	5	2
RelateObjects	13	Child	EditedAggregates	5	99	Nuclei	5	2
RelateObjects	13	Child	EditedAggregates	5	100	Nuclei	5	2
RelateObjects	13	Child	EditedAggregates	5	101	Nuclei	5	2
RelateObjects	13	Child	EditedAggregates	5	102	Nuclei	5	2
RelateObjects	13	Child	EditedAggregates	5	103	Nuclei	5	2
RelateObjects	13	Child	EditedAggregates	5	104	Nuclei	5	2
RelateObjects	13	Child	EditedAggregates	5	105	Nuclei	5	2
RelateObjects	13	Child	EditedAggregates	5	106	Nuclei	5	2
RelateObjects	13	Child	EditedAggregates	5	107	Nuclei	5	2
RelateObjects	13	Child	EditedAggregates	5	108	Nuclei	5	2
RelateObjects	13	Child	EditedAggregates	5	109	Nuclei	5	2
RelateObjects	13	Child	EditedAggregates	5	110	Nuclei	5	2
RelateObjects	13	Child	EditedAggregates	5	111	Nuclei	5	2
RelateObjects	13	Child	EditedAggregates	5	112	Nuclei	5	2
RelateObjects	13	Child	EditedAggregates	5	113	Nuclei	5	2
RelateObjects	13	Child	EditedAggregates	5	114	Nuclei	5	2
RelateObjects	13	Child	EditedAggregates	5	115	Nuclei	5	2
RelateObjects	13	Child	EditedAggregates	5	116	Nuclei	5	2
RelateObjects	13	Child	EditedAggregates	5	117	Nuclei	5	2
RelateObjects	13	Child	EditedAggregates	5	118	Nuclei	5	2
RelateObjects	13	Child	EditedAggregates	5	119	Nuclei	5	2
RelateObjects	13	Child	EditedAggregates	5	120	Nuclei	5	2
RelateObjects	13	Child	EditedAggregates	5	121	Nuclei	5	2
RelateObjects	13	Child	EditedAggregates	5	122	Nuclei	5	2
RelateObjects	13	Child	EditedAggregates	5	123	Nuclei	5	3
RelateObjects	13	Child	EditedAggregates	5	124	Nuclei	5	2
RelateObjects	13	Child	EditedAggregates	5	125	Nuclei	5	3
RelateObjects	13	Child	EditedAggregates	5	126	Nuclei	5	3
RelateObjects	13	Child	EditedAggregates	5	127	Nuclei	5	3
RelateObjects	13	Child	EditedAggregates	5	128	Nuclei	5	3
RelateObjects	13	Child	EditedAggregates	5	129	Nuclei	5	3
RelateObjects	13	Child	EditedAggregates	5	130	Nuclei	5	4
RelateObjects	13	Child	EditedAggregates	5	131	Nuclei	5	4
RelateObjects	13	Child	EditedAggregates	5	132	Nuclei	5	3
RelateObjects	13	Child	EditedAggregates	5	133	Nuclei	5	3
RelateObjects	13	Child	EditedAggregates	5	134	Nuclei	5	3
RelateObjects	13	Child	EditedAggregates	5	135	Nuclei	5	4
RelateObjects	13	Child	EditedAggregates	5	136	Nuclei	5	3
RelateObjects	13	Child	EditedAggregates	5	137	Nuclei	5	3
RelateObjects	13	Child	EditedAggregates	5	138	Nuclei	5	3
RelateObjects	13	Child	EditedAggregates	5	139	Nuclei	5	4
RelateObjects	13	Child	EditedAggregates	5	140	Nuclei	5	3
RelateObjects	13	Child	EditedAggregates	5	141	Nuclei	5	3
RelateObjects	13	Child	EditedAggregates	5	142	Nuclei	5	4
RelateObjects	13	Child	EditedAggregates	5	143	Nuclei	5	4
RelateObjects	13	Child	EditedAggregates	5	144	Nuclei	5	4
RelateObjects	13	Child	EditedAggregates	5	145	Nuclei	5	4
RelateObjects	13	Child	EditedAggregates	5	146	Nuclei	5	3
RelateObjects	13	Child	EditedAggregates	5	147	Nuclei	5	4
RelateObjects	13	Child	EditedAggregates	5	148	Nuclei	5	4
RelateObjects	13	Child	EditedAggregates	5	149	Nuclei	5	3
RelateObjects	13	Child	EditedAggregates	5	150	Nuclei	5	4
RelateObjects	13	Child	EditedAggregates	5	151	Nuclei	5	3
RelateObjects	13	Child	EditedAggregates	5	152	Nuclei	5	4
RelateObjects	13	Child	EditedAggregates	5	153	Nuclei	5	3
RelateObjects	13	Child	EditedAggregates	5	154	Nuclei	5	4
RelateObjects	13	Child	EditedAggregates	5	155	Nuclei	5	4
RelateObjects	13	Child	EditedAggregates	5	156	Nuclei	5	3
RelateObjects	13	Child	EditedAggregates	5	157	Nuclei	5	4
RelateObjects	13	Child	EditedAggregates	5	158	Nuclei	5	4
RelateObjects	13	Child	EditedAggregates	5	159	Nuclei	5	4
RelateObjects	13	Child	EditedAggregates	5	160	Nuclei	5	3
RelateObjects	13	Child	EditedAggregates	5	161	Nuclei	5	3
RelateObjects	13	Child	EditedAggregates	5	162	Nuclei	5	3
RelateObjects	13	Child	EditedAggregates	5	163	Nuclei	5	4
RelateObjects	13	Child	EditedAggregates	5	164	Nuclei	5	3
RelateObjects	13	Child	EditedAggregates	5	165	Nuclei	5	4
RelateObjects	13	Child	EditedAggregates	5	166	Nuclei	5	3
RelateObjects	13	Child	EditedAggregates	5	167	Nuclei	5	4
RelateObjects	13	Child	EditedAggregates	5	168	Nuclei	5	3
RelateObjects	13	Child	EditedAggregates	5	169	Nuclei	5	4
RelateObjects	13	Child	EditedAggregates	5	170	Nuclei	5	4
RelateObjects	13	Child	EditedAggregates	5	171	Nuclei	5	4
RelateObjects	13	Child	EditedAggregates	5	172	Nuclei	5	4
RelateObjects	13	Child	EditedAggregates	5	173	Nuclei	5	3
RelateObjects	13	Child	EditedAggregates	5	174	Nuclei	5	3
RelateObjects	13	Child	EditedAggregates	5	175	Nuclei	5	3
RelateObjects	13	Child	EditedAggregates	5	176	Nuclei	5	4
RelateObjects	13	Child	EditedAggregates	5	177	Nuclei	5	3
RelateObjects	13	Child	EditedAggregates	5	178	Nuclei	5	4
RelateObjects	13	Child	EditedAggregates	5	179	Nuclei	5	4
RelateObjects	13	Child	EditedAggregates	5	180	Nuclei	5	3
RelateObjects	13	Child	EditedAggregates	5	181	Nuclei	5	3
RelateObjects	13	Child	EditedAggregates	5	182	Nuclei	5	4
RelateObjects	13	Child	EditedAggregates	5	183	Nuclei	5	4
RelateObjects	13	Child	EditedAggregates	5	184	Nuclei	5	3
RelateObjects	13	Child	EditedAggregates	5	185	Nuclei	5	3
RelateObjects	13	Child	EditedAggregates	5	186	Nuclei	5	4
RelateObjects	13	Child	EditedAggregates	5	187	Nuclei	5	4
RelateObjects	13	Child	EditedAggregates	5	188	Nuclei	5	3
RelateObjects	13	Child	EditedAggregates	5	189	Nuclei	5	3
RelateObjects	13	Child	EditedAggregates	5	190	Nuclei	5	3
RelateObjects	13	Child	EditedAggregates	5	191	Nuclei	5	4
RelateObjects	13	Child	EditedAggregates	5	192	Nuclei	5	3
RelateObjects	13	Child	EditedAggregates	5	193	Nuclei	5	3
RelateObjects	13	Child	EditedAggregates	5	194	Nuclei	5	4
RelateObjects	13	Child	EditedAggregates	5	195	Nuclei	5	4
RelateObjects	13	Child	EditedAggregates	5	196	Nuclei	5	3
RelateObjects	13	Child	EditedAggregates	5	197	Nuclei	5	4
RelateObjects	13	Child	EditedAggregates	5	198	Nuclei	5	4
RelateObjects	13	Child	EditedAggregates	5	199	Nuclei	5	3
RelateObjects	13	Child	EditedAggregates	5	200	Nuclei	5	4
RelateObjects	13	Child	EditedAggregates	5	201	Nuclei	5	4
RelateObjects	13	Child	EditedAggregates	5	202	Nuclei	5	4
RelateObjects	13	Child	EditedAggregates	5	203	Nuclei	5	3
RelateObjects	13	Child	EditedAggregates	5	204	Nuclei	5	3
RelateObjects	13	Child	EditedAggregates	5	205	Nuclei	5	4
RelateObjects	13	Child	EditedAggregates	5	206	Nuclei	5	4
RelateObjects	13	Child	EditedAggregates	5	207	Nuclei	5	3
RelateObjects	13	Child	EditedAggregates	5	208	Nuclei	5	4
RelateObjects	13	Child	EditedAggregates	5	209	Nuclei	5	3
RelateObjects	13	Child	EditedAggregates	5	210	Nuclei	5	4
RelateObjects	13	Child	EditedAggregates	5	211	Nuclei	5	4
RelateObjects	13	Child	EditedAggregates	5	212	Nuclei	5	4
RelateObjects	13	Child	EditedAggregates	5	213	Nuclei	5	4
RelateObjects	13	Child	EditedAggregates	5	214	Nuclei	5	3
RelateObjects	13	Child	EditedAggregates	5	215	Nuclei	5	3
RelateObjects	13	Child	EditedAggregates	5	216	Nuclei	5	4
RelateObjects	13	Child	EditedAggregates	5	217	Nuclei	5	3
RelateObjects	13	Child	EditedAggregates	5	218	Nuclei	5	4
RelateObjects	13	Child	EditedAggregates	5	219	Nuclei	5	4
RelateObjects	13	Child	EditedAggregates	5	220	Nuclei	5	4
RelateObjects	13	Child	EditedAggregates	5	221	Nuclei	5	4
RelateObjects	13	Child	EditedAggregates	5	222	Nuclei	5	4
RelateObjects	13	Child	EditedAggregates	5	223	Nuclei	5	3
RelateObjects	13	Child	EditedAggregates	5	224	Nuclei	5	4
RelateObjects	13	Child	EditedAggregates	5	225	Nuclei	5	4
RelateObjects	13	Child	EditedAggregates	5	226	Nuclei	5	3
RelateObjects	13	Child	EditedAggregates	5	227	Nuclei	5	4
RelateObjects	13	Child	EditedAggregates	5	228	Nuclei	5	3
RelateObjects	13	Child	EditedAggregates	5	229	Nuclei	5	4
RelateObjects	13	Child	EditedAggregates	5	230	Nuclei	5	3
RelateObjects	13	Child	EditedAggregates	5	231	Nuclei	5	4
RelateObjects	13	Child	EditedAggregates	5	232	Nuclei	5	4
RelateObjects	13	Child	EditedAggregates	5	233	Nuclei	5	4
RelateObjects	13	Child	EditedAggregates	5	234	Nuclei	5	4
RelateObjects	13	Child	EditedAggregates	5	235	Nuclei	5	4
RelateObjects	13	Child	EditedAggregates	5	236	Nuclei	5	4
RelateObjects	13	Child	EditedAggregates	5	237	Nuclei	5	4
RelateObjects	13	Child	EditedAggregates	5	238	Nuclei	5	3
RelateObjects	13	Child	EditedAggregates	5	239	Nuclei	5	3
RelateObjects	13	Child	EditedAggregates	5	240	Nuclei	5	4
RelateObjects	13	Child	EditedAggregates	5	241	Nuclei	5	4
RelateObjects	13	Child	EditedAggregates	5	242	Nuclei	5	4
RelateObjects	13	Child	EditedAggregates	5	243	Nuclei	5	4
RelateObjects	13	Child	EditedAggregates	5	244	Nuclei	5	4
RelateObjects	13	Child	EditedAggregates	5	245	Nuclei	5	4
RelateObjects	13	Child	EditedAggregates	5	246	Nuclei	5	3
RelateObjects	13	Child	EditedAggregates	5	247	Nuclei	5	4
RelateObjects	13	Child	EditedAggregates	5	248	Nuclei	5	4
RelateObjects	13	Child	EditedAggregates	5	249	Nuclei	5	3
RelateObjects	13	Child	EditedAggregates	5	250	Nuclei	5	4
RelateObjects	13	Child	EditedAggregates	5	251	Nuclei	5	3
RelateObjects	13	Child	EditedAggregates	5	252	Nuclei	5	4
RelateObjects	13	Child	EditedAggregates	5	253	Nuclei	5	4
RelateObjects	13	Child	EditedAggregates	5	254	Nuclei	5	4
RelateObjects	13	Child	EditedAggregates	5	255	Nuclei	5	3
RelateObjects	13	Child	EditedAggregates	5	256	Nuclei	5	3
RelateObjects	13	Child	EditedAggregates	5	257	Nuclei	5	4
RelateObjects	13	Child	EditedAggregates	5	258	Nuclei	5	4
RelateObjects	13	Child	EditedAggregates	5	259	Nuclei	5	1
RelateObjects	13	Child	EditedAggregates	5	260	Nuclei	5	1
RelateObjects	13	Child	EditedAggregates	5	261	Nuclei	5	2
RelateObjects	13	Child	EditedAggregates	5	262	Nuclei	5	4
RelateObjects	13	Child	EditedAggregates	5	263	Nuclei	5	4
