# Supplementary material for: Sirtuin-1 sensitive lysine-136 acetylation drives phase separation and pathological aggregation of TDP-43
Source: Nat Commun. 2022 Mar 9;13:1223. doi: 10.1038/s41467-022-28822-7 (PMC8907366; doi:10.1038/s41467-022-28822-7)
Supplement: Supplementary file 7 — Source Data [file 41467_2022_28822_MOESM7_ESM.zip › Figure 5E data/Measures 1/K136Q_05_72h_Measures/EditedAggregates.csv]

ImageNumber	ObjectNumber	FileName_Apotome	PathName_Apotome	AreaShape_Area	AreaShape_Compactness	AreaShape_MaximumRadius	AreaShape_MeanRadius	AreaShape_Perimeter	AreaShape_Solidity	Number_Object_Number
18	1	K136Q_I_05.czi	\\hih-fileserver.neurologie.uni-tuebingen.de\HIH\Public\Jorge\Immunofluorescence\Exp. 267\Apotome\72h	6	0.5456645211561616	1.0	1.0	6.414213562373095	1.0	1
18	2	K136Q_I_05.czi	\\hih-fileserver.neurologie.uni-tuebingen.de\HIH\Public\Jorge\Immunofluorescence\Exp. 267\Apotome\72h	14	0.7723689972905055	2.0	1.1601886205085203	11.65685424949238	0.9333333333333333	2
18	3	K136Q_I_05.czi	\\hih-fileserver.neurologie.uni-tuebingen.de\HIH\Public\Jorge\Immunofluorescence\Exp. 267\Apotome\72h	25	1.0198391526657204	2.23606797749979	1.2922854315746104	17.899494936611667	0.8620689655172413	3
18	4	K136Q_I_05.czi	\\hih-fileserver.neurologie.uni-tuebingen.de\HIH\Public\Jorge\Immunofluorescence\Exp. 267\Apotome\72h	76	1.098141607772163	4.123105625617661	1.8853331816103933	32.384776310850235	0.9047619047619048	4
18	5	K136Q_I_05.czi	\\hih-fileserver.neurologie.uni-tuebingen.de\HIH\Public\Jorge\Immunofluorescence\Exp. 267\Apotome\72h	44	1.2131654949923738	2.8284271247461903	1.4378307526955323	25.899494936611664	0.88	5
18	6	K136Q_I_05.czi	\\hih-fileserver.neurologie.uni-tuebingen.de\HIH\Public\Jorge\Immunofluorescence\Exp. 267\Apotome\72h	7	0.43799638819941455	1.0	1.0	6.207106781186548	0.875	6
18	7	K136Q_I_05.czi	\\hih-fileserver.neurologie.uni-tuebingen.de\HIH\Public\Jorge\Immunofluorescence\Exp. 267\Apotome\72h	14	0.8233657959359779	2.0	1.1306019374818708	12.035533905932738	0.875	7
18	8	K136Q_I_05.czi	\\hih-fileserver.neurologie.uni-tuebingen.de\HIH\Public\Jorge\Immunofluorescence\Exp. 267\Apotome\72h	1	0.0	1.0	1.0	0.0	1.0	8
18	9	K136Q_I_05.czi	\\hih-fileserver.neurologie.uni-tuebingen.de\HIH\Public\Jorge\Immunofluorescence\Exp. 267\Apotome\72h	25	0.9090705276071543	2.8284271247461903	1.3654225165644582	16.899494936611667	0.8620689655172413	9
18	10	K136Q_I_05.czi	\\hih-fileserver.neurologie.uni-tuebingen.de\HIH\Public\Jorge\Immunofluorescence\Exp. 267\Apotome\72h	7	0.43799638819941455	1.0	1.0	6.207106781186548	0.875	10
18	11	K136Q_I_05.czi	\\hih-fileserver.neurologie.uni-tuebingen.de\HIH\Public\Jorge\Immunofluorescence\Exp. 267\Apotome\72h	19	0.7811561998772539	2.0	1.2759284572168046	13.65685424949238	0.95	11
18	12	K136Q_I_05.czi	\\hih-fileserver.neurologie.uni-tuebingen.de\HIH\Public\Jorge\Immunofluorescence\Exp. 267\Apotome\72h	7	0.43799638819941455	1.0	1.0	6.207106781186548	0.875	12
18	13	K136Q_I_05.czi	\\hih-fileserver.neurologie.uni-tuebingen.de\HIH\Public\Jorge\Immunofluorescence\Exp. 267\Apotome\72h	15	0.8498659605547669	2.0	1.1495093791412856	12.65685424949238	0.8823529411764706	13
18	14	K136Q_I_05.czi	\\hih-fileserver.neurologie.uni-tuebingen.de\HIH\Public\Jorge\Immunofluorescence\Exp. 267\Apotome\72h	1	0.0	1.0	1.0	0.0	1.0	14
18	15	K136Q_I_05.czi	\\hih-fileserver.neurologie.uni-tuebingen.de\HIH\Public\Jorge\Immunofluorescence\Exp. 267\Apotome\72h	45	0.9611703077392957	3.1622776601683795	1.61452452313747	23.31370849898476	0.9183673469387755	15
18	16	K136Q_I_05.czi	\\hih-fileserver.neurologie.uni-tuebingen.de\HIH\Public\Jorge\Immunofluorescence\Exp. 267\Apotome\72h	77	1.123445814240735	4.0	1.8752365758693572	32.970562748477136	0.8953488372093024	16
18	17	K136Q_I_05.czi	\\hih-fileserver.neurologie.uni-tuebingen.de\HIH\Public\Jorge\Immunofluorescence\Exp. 267\Apotome\72h	32	0.9608778730836111	2.8284271247461903	1.3975421672418238	19.65685424949238	0.9411764705882353	17
18	18	K136Q_I_05.czi	\\hih-fileserver.neurologie.uni-tuebingen.de\HIH\Public\Jorge\Immunofluorescence\Exp. 267\Apotome\72h	12	0.6631455962162306	2.0	1.1666666666666667	10.0	1.0	18
18	19	K136Q_I_05.czi	\\hih-fileserver.neurologie.uni-tuebingen.de\HIH\Public\Jorge\Immunofluorescence\Exp. 267\Apotome\72h	13	0.773719327184869	2.0	1.1406482403650915	11.242640687119284	0.8125	19
18	20	K136Q_I_05.czi	\\hih-fileserver.neurologie.uni-tuebingen.de\HIH\Public\Jorge\Immunofluorescence\Exp. 267\Apotome\72h	7	0.43799638819941455	1.0	1.0	6.207106781186548	0.875	20
18	21	K136Q_I_05.czi	\\hih-fileserver.neurologie.uni-tuebingen.de\HIH\Public\Jorge\Immunofluorescence\Exp. 267\Apotome\72h	2	0.0	1.0	1.0	0.0	1.0	21
18	22	K136Q_I_05.czi	\\hih-fileserver.neurologie.uni-tuebingen.de\HIH\Public\Jorge\Immunofluorescence\Exp. 267\Apotome\72h	79	1.1742063131066318	4.0	1.8111133700846727	34.14213562373095	0.8977272727272727	22
18	23	K136Q_I_05.czi	\\hih-fileserver.neurologie.uni-tuebingen.de\HIH\Public\Jorge\Immunofluorescence\Exp. 267\Apotome\72h	168	1.1200650778388384	5.830951894845301	2.534563904212526	48.62741699796952	0.9230769230769231	23
18	24	K136Q_I_05.czi	\\hih-fileserver.neurologie.uni-tuebingen.de\HIH\Public\Jorge\Immunofluorescence\Exp. 267\Apotome\72h	283	1.2756976449714	7.615773105863909	3.074942703668624	67.35533905932738	0.9158576051779935	24
18	25	K136Q_I_05.czi	\\hih-fileserver.neurologie.uni-tuebingen.de\HIH\Public\Jorge\Immunofluorescence\Exp. 267\Apotome\72h	206	1.415206939266649	5.830951894845301	2.5150766915904565	60.526911934581186	0.8956521739130435	25
18	26	K136Q_I_05.czi	\\hih-fileserver.neurologie.uni-tuebingen.de\HIH\Public\Jorge\Immunofluorescence\Exp. 267\Apotome\72h	334	1.7457043681971833	7.0710678118654755	2.820667235196511	85.59797974644665	0.8370927318295739	26
18	27	K136Q_I_05.czi	\\hih-fileserver.neurologie.uni-tuebingen.de\HIH\Public\Jorge\Immunofluorescence\Exp. 267\Apotome\72h	22	1.2686640742826625	1.4142135623730951	1.1317952243914393	18.727922061357855	0.8148148148148148	27
18	28	K136Q_I_05.czi	\\hih-fileserver.neurologie.uni-tuebingen.de\HIH\Public\Jorge\Immunofluorescence\Exp. 267\Apotome\72h	8	0.5468022991227088	1.4142135623730951	1.051776695296637	7.414213562373095	1.0	28
18	29	K136Q_I_05.czi	\\hih-fileserver.neurologie.uni-tuebingen.de\HIH\Public\Jorge\Immunofluorescence\Exp. 267\Apotome\72h	223	1.543600989667613	5.385164807134504	2.4868392783294877	65.76955262170047	0.8576923076923076	29
18	30	K136Q_I_05.czi	\\hih-fileserver.neurologie.uni-tuebingen.de\HIH\Public\Jorge\Immunofluorescence\Exp. 267\Apotome\72h	44	1.219832444015831	3.0	1.4847510959283952	25.970562748477143	0.8148148148148148	30
18	31	K136Q_I_05.czi	\\hih-fileserver.neurologie.uni-tuebingen.de\HIH\Public\Jorge\Immunofluorescence\Exp. 267\Apotome\72h	46	1.111635156041357	2.8284271247461903	1.5316964875074208	25.349242404917497	0.9583333333333334	31
18	32	K136Q_I_05.czi	\\hih-fileserver.neurologie.uni-tuebingen.de\HIH\Public\Jorge\Immunofluorescence\Exp. 267\Apotome\72h	1	0.0	1.0	1.0	0.0	1.0	32
18	33	K136Q_I_05.czi	\\hih-fileserver.neurologie.uni-tuebingen.de\HIH\Public\Jorge\Immunofluorescence\Exp. 267\Apotome\72h	1	0.0	1.0	1.0	0.0	1.0	33
18	34	K136Q_I_05.czi	\\hih-fileserver.neurologie.uni-tuebingen.de\HIH\Public\Jorge\Immunofluorescence\Exp. 267\Apotome\72h	139	1.1829184074409547	5.830951894845301	2.3653798547650893	45.45584412271571	0.8910256410256411	34
18	35	K136Q_I_05.czi	\\hih-fileserver.neurologie.uni-tuebingen.de\HIH\Public\Jorge\Immunofluorescence\Exp. 267\Apotome\72h	67	1.0375688165548307	3.605551275463989	1.798488694159429	29.556349186104043	0.9436619718309859	35
18	36	K136Q_I_05.czi	\\hih-fileserver.neurologie.uni-tuebingen.de\HIH\Public\Jorge\Immunofluorescence\Exp. 267\Apotome\72h	220	1.3220382909104735	7.0	2.77995807763533	60.45584412271571	0.8560311284046692	36
18	37	K136Q_I_05.czi	\\hih-fileserver.neurologie.uni-tuebingen.de\HIH\Public\Jorge\Immunofluorescence\Exp. 267\Apotome\72h	15	0.8779065888217339	2.0	1.1885618083164127	12.863961030678928	0.8823529411764706	37
18	38	K136Q_I_05.czi	\\hih-fileserver.neurologie.uni-tuebingen.de\HIH\Public\Jorge\Immunofluorescence\Exp. 267\Apotome\72h	18	1.288365260214221	1.4142135623730951	1.0460237291525663	17.071067811865476	0.5454545454545454	38
18	39	K136Q_I_05.czi	\\hih-fileserver.neurologie.uni-tuebingen.de\HIH\Public\Jorge\Immunofluorescence\Exp. 267\Apotome\72h	55	0.9449853447824458	3.605551275463989	1.7436815717873306	25.556349186104047	0.9649122807017544	39
18	40	K136Q_I_05.czi	\\hih-fileserver.neurologie.uni-tuebingen.de\HIH\Public\Jorge\Immunofluorescence\Exp. 267\Apotome\72h	31	1.1928308485924422	2.23606797749979	1.296776065043788	21.556349186104047	0.8857142857142857	40
18	41	K136Q_I_05.czi	\\hih-fileserver.neurologie.uni-tuebingen.de\HIH\Public\Jorge\Immunofluorescence\Exp. 267\Apotome\72h	11	0.7537073789301196	1.0	1.0	10.207106781186548	0.8461538461538461	41
18	42	K136Q_I_05.czi	\\hih-fileserver.neurologie.uni-tuebingen.de\HIH\Public\Jorge\Immunofluorescence\Exp. 267\Apotome\72h	17	0.8467778219699359	2.0	1.1907435698305462	13.449747468305832	0.8947368421052632	42
18	43	K136Q_I_05.czi	\\hih-fileserver.neurologie.uni-tuebingen.de\HIH\Public\Jorge\Immunofluorescence\Exp. 267\Apotome\72h	68	1.4997634598025302	3.605551275463989	1.6232183795008333	35.798989873223334	0.8095238095238095	43
18	44	K136Q_I_05.czi	\\hih-fileserver.neurologie.uni-tuebingen.de\HIH\Public\Jorge\Immunofluorescence\Exp. 267\Apotome\72h	65	1.112307379557483	4.0	1.7706742178676012	30.14213562373095	0.9285714285714286	44
18	45	K136Q_I_05.czi	\\hih-fileserver.neurologie.uni-tuebingen.de\HIH\Public\Jorge\Immunofluorescence\Exp. 267\Apotome\72h	67	1.0375688165548307	4.123105625617661	1.8632209845835301	29.556349186104043	0.9178082191780822	45
18	46	K136Q_I_05.czi	\\hih-fileserver.neurologie.uni-tuebingen.de\HIH\Public\Jorge\Immunofluorescence\Exp. 267\Apotome\72h	205	1.82288217299357	5.385164807134504	2.266031993959933	68.5269119345812	0.80078125	46
18	47	K136Q_I_05.czi	\\hih-fileserver.neurologie.uni-tuebingen.de\HIH\Public\Jorge\Immunofluorescence\Exp. 267\Apotome\72h	38	0.9666931265167619	2.8284271247461903	1.476131059035516	21.485281374238568	0.926829268292683	47
18	48	K136Q_I_05.czi	\\hih-fileserver.neurologie.uni-tuebingen.de\HIH\Public\Jorge\Immunofluorescence\Exp. 267\Apotome\72h	8	0.49237304529448433	1.4142135623730951	1.051776695296637	7.035533905932738	0.8888888888888888	48
18	49	K136Q_I_05.czi	\\hih-fileserver.neurologie.uni-tuebingen.de\HIH\Public\Jorge\Immunofluorescence\Exp. 267\Apotome\72h	17	0.8209002833593695	2.0	1.1907435698305462	13.242640687119284	0.8947368421052632	49
18	50	K136Q_I_05.czi	\\hih-fileserver.neurologie.uni-tuebingen.de\HIH\Public\Jorge\Immunofluorescence\Exp. 267\Apotome\72h	10	0.8071257006800061	1.4142135623730951	1.082842712474619	10.071067811865476	0.8333333333333334	50
18	51	K136Q_I_05.czi	\\hih-fileserver.neurologie.uni-tuebingen.de\HIH\Public\Jorge\Immunofluorescence\Exp. 267\Apotome\72h	12	0.6957172405156791	2.0	1.1523689270621824	10.242640687119284	1.0	51
18	52	K136Q_I_05.czi	\\hih-fileserver.neurologie.uni-tuebingen.de\HIH\Public\Jorge\Immunofluorescence\Exp. 267\Apotome\72h	418	1.6851500565140785	8.246211251235321	3.246841834532356	94.08326112068524	0.8548057259713702	52
18	53	K136Q_I_05.czi	\\hih-fileserver.neurologie.uni-tuebingen.de\HIH\Public\Jorge\Immunofluorescence\Exp. 267\Apotome\72h	171	1.1766799312413947	5.830951894845301	2.489684025880083	50.2842712474619	0.9447513812154696	53
18	54	K136Q_I_05.czi	\\hih-fileserver.neurologie.uni-tuebingen.de\HIH\Public\Jorge\Immunofluorescence\Exp. 267\Apotome\72h	45	1.0306922081713767	3.0	1.568259753510415	24.14213562373095	0.9183673469387755	54
18	55	K136Q_I_05.czi	\\hih-fileserver.neurologie.uni-tuebingen.de\HIH\Public\Jorge\Immunofluorescence\Exp. 267\Apotome\72h	16	0.8451383330330589	2.0	1.176776695296637	13.035533905932738	0.8888888888888888	55
18	56	K136Q_I_05.czi	\\hih-fileserver.neurologie.uni-tuebingen.de\HIH\Public\Jorge\Immunofluorescence\Exp. 267\Apotome\72h	38	1.0043260724583836	2.8284271247461903	1.4759580929928975	21.899494936611667	0.9047619047619048	56
18	57	K136Q_I_05.czi	\\hih-fileserver.neurologie.uni-tuebingen.de\HIH\Public\Jorge\Immunofluorescence\Exp. 267\Apotome\72h	6	0.477464829275686	1.0	1.0	6.0	1.0	57
18	58	K136Q_I_05.czi	\\hih-fileserver.neurologie.uni-tuebingen.de\HIH\Public\Jorge\Immunofluorescence\Exp. 267\Apotome\72h	66	1.1131617820496047	3.605551275463989	1.7467774161838185	30.384776310850235	0.8918918918918919	58
18	59	K136Q_I_05.czi	\\hih-fileserver.neurologie.uni-tuebingen.de\HIH\Public\Jorge\Immunofluorescence\Exp. 267\Apotome\72h	2	0.0	1.0	1.0	0.0	1.0	59
18	60	K136Q_I_05.czi	\\hih-fileserver.neurologie.uni-tuebingen.de\HIH\Public\Jorge\Immunofluorescence\Exp. 267\Apotome\72h	1	0.0	1.0	1.0	0.0	1.0	60
18	61	K136Q_I_05.czi	\\hih-fileserver.neurologie.uni-tuebingen.de\HIH\Public\Jorge\Immunofluorescence\Exp. 267\Apotome\72h	227	1.3240081405408521	6.4031242374328485	2.694657930873271	61.45584412271571	0.88671875	61
18	62	K136Q_I_05.czi	\\hih-fileserver.neurologie.uni-tuebingen.de\HIH\Public\Jorge\Immunofluorescence\Exp. 267\Apotome\72h	3	0.026525823848649224	1.0	1.0	1.0	1.0	62
18	63	K136Q_I_05.czi	\\hih-fileserver.neurologie.uni-tuebingen.de\HIH\Public\Jorge\Immunofluorescence\Exp. 267\Apotome\72h	35	0.9768629217203453	2.8284271247461903	1.4310402152494317	20.727922061357855	0.9210526315789473	63
18	64	K136Q_I_05.czi	\\hih-fileserver.neurologie.uni-tuebingen.de\HIH\Public\Jorge\Immunofluorescence\Exp. 267\Apotome\72h	62	1.0165120935111935	4.0	1.7776866475143274	28.14213562373095	0.9253731343283582	64
18	65	K136Q_I_05.czi	\\hih-fileserver.neurologie.uni-tuebingen.de\HIH\Public\Jorge\Immunofluorescence\Exp. 267\Apotome\72h	87	1.0151187413452027	4.47213595499958	2.0316987154828876	33.31370849898476	0.9456521739130435	65
18	66	K136Q_I_05.czi	\\hih-fileserver.neurologie.uni-tuebingen.de\HIH\Public\Jorge\Immunofluorescence\Exp. 267\Apotome\72h	166	1.3874913709386905	5.385164807134504	2.3110898160015254	53.798989873223334	0.8924731182795699	66
18	67	K136Q_I_05.czi	\\hih-fileserver.neurologie.uni-tuebingen.de\HIH\Public\Jorge\Immunofluorescence\Exp. 267\Apotome\72h	21	0.974400930636003	2.0	1.22992510117839	16.035533905932738	0.9130434782608695	67
18	68	K136Q_I_05.czi	\\hih-fileserver.neurologie.uni-tuebingen.de\HIH\Public\Jorge\Immunofluorescence\Exp. 267\Apotome\72h	28	1.03367050793823	2.23606797749979	1.3176043652497202	19.071067811865476	0.9032258064516129	68
18	69	K136Q_I_05.czi	\\hih-fileserver.neurologie.uni-tuebingen.de\HIH\Public\Jorge\Immunofluorescence\Exp. 267\Apotome\72h	513	2.144149382895397	8.0	3.1660782969896037	117.5685424949238	0.7749244712990937	69
18	70	K136Q_I_05.czi	\\hih-fileserver.neurologie.uni-tuebingen.de\HIH\Public\Jorge\Immunofluorescence\Exp. 267\Apotome\72h	11	0.6746348998939921	1.4142135623730951	1.112967335192662	9.65685424949238	0.9166666666666666	70
18	71	K136Q_I_05.czi	\\hih-fileserver.neurologie.uni-tuebingen.de\HIH\Public\Jorge\Immunofluorescence\Exp. 267\Apotome\72h	244	1.2553554611691753	7.0	2.9078227135339496	62.04163056034261	0.9104477611940298	71
18	72	K136Q_I_05.czi	\\hih-fileserver.neurologie.uni-tuebingen.de\HIH\Public\Jorge\Immunofluorescence\Exp. 267\Apotome\72h	16	0.8184967817342425	2.0	1.176776695296637	12.82842712474619	0.9411764705882353	72
18	73	K136Q_I_05.czi	\\hih-fileserver.neurologie.uni-tuebingen.de\HIH\Public\Jorge\Immunofluorescence\Exp. 267\Apotome\72h	1	0.0	1.0	1.0	0.0	1.0	73
18	74	K136Q_I_05.czi	\\hih-fileserver.neurologie.uni-tuebingen.de\HIH\Public\Jorge\Immunofluorescence\Exp. 267\Apotome\72h	82	1.2150920869145039	4.47213595499958	1.932637827736065	35.384776310850235	0.8631578947368421	74
18	75	K136Q_I_05.czi	\\hih-fileserver.neurologie.uni-tuebingen.de\HIH\Public\Jorge\Immunofluorescence\Exp. 267\Apotome\72h	131	1.9243893067998163	3.605551275463989	1.7815069939066852	56.2842712474619	0.81875	75
18	76	K136Q_I_05.czi	\\hih-fileserver.neurologie.uni-tuebingen.de\HIH\Public\Jorge\Immunofluorescence\Exp. 267\Apotome\72h	24	0.9010971635055895	2.23606797749979	1.3143001569527106	16.485281374238568	0.8888888888888888	76
18	77	K136Q_I_05.czi	\\hih-fileserver.neurologie.uni-tuebingen.de\HIH\Public\Jorge\Immunofluorescence\Exp. 267\Apotome\72h	239	1.1405214432056927	7.615773105863909	3.05344052130185	58.52691193458118	0.9227799227799228	77
18	78	K136Q_I_05.czi	\\hih-fileserver.neurologie.uni-tuebingen.de\HIH\Public\Jorge\Immunofluorescence\Exp. 267\Apotome\72h	192	1.5726129390649946	5.830951894845301	2.3485620813332537	61.59797974644666	0.8533333333333334	78
18	79	K136Q_I_05.czi	\\hih-fileserver.neurologie.uni-tuebingen.de\HIH\Public\Jorge\Immunofluorescence\Exp. 267\Apotome\72h	7	0.5904919879238446	1.0	1.0	7.207106781186548	1.0	79
18	80	K136Q_I_05.czi	\\hih-fileserver.neurologie.uni-tuebingen.de\HIH\Public\Jorge\Immunofluorescence\Exp. 267\Apotome\72h	19	0.9253491942135751	2.0	1.192466013131178	14.863961030678928	0.8636363636363636	80
18	81	K136Q_I_05.czi	\\hih-fileserver.neurologie.uni-tuebingen.de\HIH\Public\Jorge\Immunofluorescence\Exp. 267\Apotome\72h	64	1.2680745529968283	3.0	1.634940375159604	31.935028842544405	0.8421052631578947	81
18	82	K136Q_I_05.czi	\\hih-fileserver.neurologie.uni-tuebingen.de\HIH\Public\Jorge\Immunofluorescence\Exp. 267\Apotome\72h	12	0.6957172405156791	2.0	1.1523689270621826	10.242640687119284	1.0	82
18	83	K136Q_I_05.czi	\\hih-fileserver.neurologie.uni-tuebingen.de\HIH\Public\Jorge\Immunofluorescence\Exp. 267\Apotome\72h	110	1.2432800821895302	4.47213595499958	2.0720310459999505	41.45584412271571	0.8661417322834646	83
18	84	K136Q_I_05.czi	\\hih-fileserver.neurologie.uni-tuebingen.de\HIH\Public\Jorge\Immunofluorescence\Exp. 267\Apotome\72h	2	0.0	1.0	1.0	0.0	1.0	84
18	85	K136Q_I_05.czi	\\hih-fileserver.neurologie.uni-tuebingen.de\HIH\Public\Jorge\Immunofluorescence\Exp. 267\Apotome\72h	10	0.5360068056629818	1.4142135623730951	1.0414213562373096	8.207106781186548	0.9090909090909091	85
18	86	K136Q_I_05.czi	\\hih-fileserver.neurologie.uni-tuebingen.de\HIH\Public\Jorge\Immunofluorescence\Exp. 267\Apotome\72h	6	0.477464829275686	1.0	1.0	6.0	1.0	86
18	87	K136Q_I_05.czi	\\hih-fileserver.neurologie.uni-tuebingen.de\HIH\Public\Jorge\Immunofluorescence\Exp. 267\Apotome\72h	1	0.0	1.0	1.0	0.0	1.0	87
18	88	K136Q_I_05.czi	\\hih-fileserver.neurologie.uni-tuebingen.de\HIH\Public\Jorge\Immunofluorescence\Exp. 267\Apotome\72h	26	0.9580533762210509	2.23606797749979	1.3285847602640406	17.692388155425117	0.8666666666666667	88
18	89	K136Q_I_05.czi	\\hih-fileserver.neurologie.uni-tuebingen.de\HIH\Public\Jorge\Immunofluorescence\Exp. 267\Apotome\72h	26	0.9174808125931033	2.23606797749979	1.3445160511245442	17.31370849898476	0.896551724137931	89
18	90	K136Q_I_05.czi	\\hih-fileserver.neurologie.uni-tuebingen.de\HIH\Public\Jorge\Immunofluorescence\Exp. 267\Apotome\72h	262	1.4537751634561902	6.708203932499369	2.8261172574750866	69.18376618407356	0.8851351351351351	90
18	91	K136Q_I_05.czi	\\hih-fileserver.neurologie.uni-tuebingen.de\HIH\Public\Jorge\Immunofluorescence\Exp. 267\Apotome\72h	10	0.8071257006800061	1.4142135623730951	1.082842712474619	10.071067811865476	0.8333333333333334	91
18	92	K136Q_I_05.czi	\\hih-fileserver.neurologie.uni-tuebingen.de\HIH\Public\Jorge\Immunofluorescence\Exp. 267\Apotome\72h	15	0.6460789267180226	1.4142135623730951	1.0552284749830794	11.035533905932738	0.8333333333333334	92
18	93	K136Q_I_05.czi	\\hih-fileserver.neurologie.uni-tuebingen.de\HIH\Public\Jorge\Immunofluorescence\Exp. 267\Apotome\72h	83	1.3948324926395392	4.0	1.7878559269189669	38.14213562373095	0.8217821782178217	93
18	94	K136Q_I_05.czi	\\hih-fileserver.neurologie.uni-tuebingen.de\HIH\Public\Jorge\Immunofluorescence\Exp. 267\Apotome\72h	3	0.026525823848649224	1.0	1.0	1.0	1.0	94
18	95	K136Q_I_05.czi	\\hih-fileserver.neurologie.uni-tuebingen.de\HIH\Public\Jorge\Immunofluorescence\Exp. 267\Apotome\72h	121	1.7297093887820798	4.123105625617661	1.8710037718069708	51.2842712474619	0.7806451612903226	95
18	96	K136Q_I_05.czi	\\hih-fileserver.neurologie.uni-tuebingen.de\HIH\Public\Jorge\Immunofluorescence\Exp. 267\Apotome\72h	5	0.5092958178940652	1.4142135623730951	1.082842712474619	5.656854249492381	1.0	96
18	97	K136Q_I_05.czi	\\hih-fileserver.neurologie.uni-tuebingen.de\HIH\Public\Jorge\Immunofluorescence\Exp. 267\Apotome\72h	71	1.0019810126109947	4.123105625617661	1.9211552856352805	29.89949493661166	0.9594594594594594	97
18	98	K136Q_I_05.czi	\\hih-fileserver.neurologie.uni-tuebingen.de\HIH\Public\Jorge\Immunofluorescence\Exp. 267\Apotome\72h	440	2.267982834905495	6.324555320336759	2.807765001464945	111.9827560572969	0.7521367521367521	98
18	99	K136Q_I_05.czi	\\hih-fileserver.neurologie.uni-tuebingen.de\HIH\Public\Jorge\Immunofluorescence\Exp. 267\Apotome\72h	6	0.477464829275686	1.0	1.0	6.0	1.0	99
18	100	K136Q_I_05.czi	\\hih-fileserver.neurologie.uni-tuebingen.de\HIH\Public\Jorge\Immunofluorescence\Exp. 267\Apotome\72h	208	1.3259151219956957	6.708203932499369	2.649424774427345	58.8700576850888	0.8813559322033898	100
18	101	K136Q_I_05.czi	\\hih-fileserver.neurologie.uni-tuebingen.de\HIH\Public\Jorge\Immunofluorescence\Exp. 267\Apotome\72h	12	0.6957172405156794	1.4142135623730951	1.0345177968644246	10.242640687119286	0.8	101
18	102	K136Q_I_05.czi	\\hih-fileserver.neurologie.uni-tuebingen.de\HIH\Public\Jorge\Immunofluorescence\Exp. 267\Apotome\72h	86	1.4228408641531183	3.1622776601683795	1.6957641142294395	39.21320343559643	0.8349514563106796	102
18	103	K136Q_I_05.czi	\\hih-fileserver.neurologie.uni-tuebingen.de\HIH\Public\Jorge\Immunofluorescence\Exp. 267\Apotome\72h	36	1.0041663843227273	2.8284271247461903	1.425624319756386	21.31370849898476	0.9473684210526315	103
18	104	K136Q_I_05.czi	\\hih-fileserver.neurologie.uni-tuebingen.de\HIH\Public\Jorge\Immunofluorescence\Exp. 267\Apotome\72h	8	0.7042505752647835	1.0	1.0	8.414213562373096	0.8	104
18	105	K136Q_I_05.czi	\\hih-fileserver.neurologie.uni-tuebingen.de\HIH\Public\Jorge\Immunofluorescence\Exp. 267\Apotome\72h	214	1.5966722074764512	5.0990195135927845	2.3550635433663434	65.5269119345812	0.8734693877551021	105
18	106	K136Q_I_05.czi	\\hih-fileserver.neurologie.uni-tuebingen.de\HIH\Public\Jorge\Immunofluorescence\Exp. 267\Apotome\72h	76	1.0267047055597975	4.0	1.9013394145232818	31.31370849898476	0.926829268292683	106
18	107	K136Q_I_05.czi	\\hih-fileserver.neurologie.uni-tuebingen.de\HIH\Public\Jorge\Immunofluorescence\Exp. 267\Apotome\72h	241	1.364528287421516	6.082762530298219	2.723210602638527	64.2842712474619	0.895910780669145	107
18	108	K136Q_I_05.czi	\\hih-fileserver.neurologie.uni-tuebingen.de\HIH\Public\Jorge\Immunofluorescence\Exp. 267\Apotome\72h	2	0.0	1.0	1.0	0.0	1.0	108
18	109	K136Q_I_05.czi	\\hih-fileserver.neurologie.uni-tuebingen.de\HIH\Public\Jorge\Immunofluorescence\Exp. 267\Apotome\72h	2	0.0	1.0	1.0	0.0	1.0	109
18	110	K136Q_I_05.czi	\\hih-fileserver.neurologie.uni-tuebingen.de\HIH\Public\Jorge\Immunofluorescence\Exp. 267\Apotome\72h	8	0.5468022991227088	1.4142135623730951	1.051776695296637	7.414213562373095	1.0	110
18	111	K136Q_I_05.czi	\\hih-fileserver.neurologie.uni-tuebingen.de\HIH\Public\Jorge\Immunofluorescence\Exp. 267\Apotome\72h	1	0.0	1.0	1.0	0.0	1.0	111
18	112	K136Q_I_05.czi	\\hih-fileserver.neurologie.uni-tuebingen.de\HIH\Public\Jorge\Immunofluorescence\Exp. 267\Apotome\72h	13	0.7177571704566658	2.0	1.1406482403650917	10.82842712474619	0.9285714285714286	112
18	113	K136Q_I_05.czi	\\hih-fileserver.neurologie.uni-tuebingen.de\HIH\Public\Jorge\Immunofluorescence\Exp. 267\Apotome\72h	12	0.6957172405156791	2.0	1.1523689270621826	10.242640687119284	0.9230769230769231	113
18	114	K136Q_I_05.czi	\\hih-fileserver.neurologie.uni-tuebingen.de\HIH\Public\Jorge\Immunofluorescence\Exp. 267\Apotome\72h	2	0.0	1.0	1.0	0.0	1.0	114
18	115	K136Q_I_05.czi	\\hih-fileserver.neurologie.uni-tuebingen.de\HIH\Public\Jorge\Immunofluorescence\Exp. 267\Apotome\72h	28	0.9105706720229648	2.23606797749979	1.364053046669212	17.899494936611667	0.9032258064516129	115
18	116	K136Q_I_05.czi	\\hih-fileserver.neurologie.uni-tuebingen.de\HIH\Public\Jorge\Immunofluorescence\Exp. 267\Apotome\72h	16	0.6758228726291923	2.0	1.2285533905932737	11.65685424949238	1.0	116
18	117	K136Q_I_05.czi	\\hih-fileserver.neurologie.uni-tuebingen.de\HIH\Public\Jorge\Immunofluorescence\Exp. 267\Apotome\72h	51	1.1494973975600127	3.605551275463989	1.6341081930117856	27.14213562373095	0.864406779661017	117
18	118	K136Q_I_05.czi	\\hih-fileserver.neurologie.uni-tuebingen.de\HIH\Public\Jorge\Immunofluorescence\Exp. 267\Apotome\72h	7	0.43799638819941455	1.0	1.0	6.207106781186548	0.875	118
18	119	K136Q_I_05.czi	\\hih-fileserver.neurologie.uni-tuebingen.de\HIH\Public\Jorge\Immunofluorescence\Exp. 267\Apotome\72h	9	0.6007314423370597	1.4142135623730951	1.0920474583051323	8.242640687119284	1.0	119
18	120	K136Q_I_05.czi	\\hih-fileserver.neurologie.uni-tuebingen.de\HIH\Public\Jorge\Immunofluorescence\Exp. 267\Apotome\72h	9	0.5658842421045168	2.0	1.1111111111111112	8.0	1.0	120
18	121	K136Q_I_05.czi	\\hih-fileserver.neurologie.uni-tuebingen.de\HIH\Public\Jorge\Immunofluorescence\Exp. 267\Apotome\72h	5	0.43153209248335733	1.0	1.0	5.207106781186548	1.0	121
18	122	K136Q_I_05.czi	\\hih-fileserver.neurologie.uni-tuebingen.de\HIH\Public\Jorge\Immunofluorescence\Exp. 267\Apotome\72h	3	0.309207662451413	1.0	1.0	3.414213562373095	1.0	122
18	123	K136Q_I_05.czi	\\hih-fileserver.neurologie.uni-tuebingen.de\HIH\Public\Jorge\Immunofluorescence\Exp. 267\Apotome\72h	3	0.309207662451413	1.0	1.0	3.414213562373095	1.0	123
18	124	K136Q_I_05.czi	\\hih-fileserver.neurologie.uni-tuebingen.de\HIH\Public\Jorge\Immunofluorescence\Exp. 267\Apotome\72h	51	0.9094343013276854	3.605551275463989	1.7020530174584467	24.14213562373095	0.9807692307692307	124
18	125	K136Q_I_05.czi	\\hih-fileserver.neurologie.uni-tuebingen.de\HIH\Public\Jorge\Immunofluorescence\Exp. 267\Apotome\72h	46	0.920805056873959	3.1622776601683795	1.6345818000276524	23.071067811865476	0.9583333333333334	125
18	126	K136Q_I_05.czi	\\hih-fileserver.neurologie.uni-tuebingen.de\HIH\Public\Jorge\Immunofluorescence\Exp. 267\Apotome\72h	16	0.8497521827581119	2.0	1.1660533905932737	13.071067811865474	0.8888888888888888	126
18	127	K136Q_I_05.czi	\\hih-fileserver.neurologie.uni-tuebingen.de\HIH\Public\Jorge\Immunofluorescence\Exp. 267\Apotome\72h	143	1.4538236073576087	5.0	2.1481462600245473	51.11269837220809	0.8719512195121951	127
18	128	K136Q_I_05.czi	\\hih-fileserver.neurologie.uni-tuebingen.de\HIH\Public\Jorge\Immunofluorescence\Exp. 267\Apotome\72h	133	1.226968070578128	5.0	2.2161068108738466	45.2842712474619	0.8926174496644296	128
18	129	K136Q_I_05.czi	\\hih-fileserver.neurologie.uni-tuebingen.de\HIH\Public\Jorge\Immunofluorescence\Exp. 267\Apotome\72h	29	1.155530359247306	2.23606797749979	1.3088764596289013	20.520815280171306	0.8529411764705882	129
18	130	K136Q_I_05.czi	\\hih-fileserver.neurologie.uni-tuebingen.de\HIH\Public\Jorge\Immunofluorescence\Exp. 267\Apotome\72h	330	2.253466340323483	6.0	2.505082921894709	96.66904755831213	0.7621247113163973	130
18	131	K136Q_I_05.czi	\\hih-fileserver.neurologie.uni-tuebingen.de\HIH\Public\Jorge\Immunofluorescence\Exp. 267\Apotome\72h	114	1.3902368200139406	4.242640687119285	1.983098110369166	44.62741699796952	0.8382352941176471	131
18	132	K136Q_I_05.czi	\\hih-fileserver.neurologie.uni-tuebingen.de\HIH\Public\Jorge\Immunofluorescence\Exp. 267\Apotome\72h	47	0.9202694435801767	3.605551275463989	1.645521656246831	23.31370849898476	0.94	132
18	133	K136Q_I_05.czi	\\hih-fileserver.neurologie.uni-tuebingen.de\HIH\Public\Jorge\Immunofluorescence\Exp. 267\Apotome\72h	1	0.0	1.0	1.0	0.0	1.0	133
18	134	K136Q_I_05.czi	\\hih-fileserver.neurologie.uni-tuebingen.de\HIH\Public\Jorge\Immunofluorescence\Exp. 267\Apotome\72h	15	0.7208777308044718	2.0	1.1495093791412858	11.65685424949238	0.9375	134
18	135	K136Q_I_05.czi	\\hih-fileserver.neurologie.uni-tuebingen.de\HIH\Public\Jorge\Immunofluorescence\Exp. 267\Apotome\72h	62	1.0165120935111935	4.0	1.784836221954579	28.14213562373095	0.9117647058823529	135
18	136	K136Q_I_05.czi	\\hih-fileserver.neurologie.uni-tuebingen.de\HIH\Public\Jorge\Immunofluorescence\Exp. 267\Apotome\72h	5	0.43153209248335733	1.0	1.0	5.207106781186548	1.0	136
18	137	K136Q_I_05.czi	\\hih-fileserver.neurologie.uni-tuebingen.de\HIH\Public\Jorge\Immunofluorescence\Exp. 267\Apotome\72h	14	0.6922274214835955	2.0	1.1306019374818708	11.035533905932738	0.875	137
18	138	K136Q_I_05.czi	\\hih-fileserver.neurologie.uni-tuebingen.de\HIH\Public\Jorge\Immunofluorescence\Exp. 267\Apotome\72h	4	0.2046241954335606	1.0	1.0	3.2071067811865475	0.8	138
18	139	K136Q_I_05.czi	\\hih-fileserver.neurologie.uni-tuebingen.de\HIH\Public\Jorge\Immunofluorescence\Exp. 267\Apotome\72h	11	0.6411587049406146	2.0	1.128564869306645	9.414213562373096	1.0	139
18	140	K136Q_I_05.czi	\\hih-fileserver.neurologie.uni-tuebingen.de\HIH\Public\Jorge\Immunofluorescence\Exp. 267\Apotome\72h	15	0.7951500375806897	2.0	1.1495093791412856	12.242640687119284	0.9375	140
18	141	K136Q_I_05.czi	\\hih-fileserver.neurologie.uni-tuebingen.de\HIH\Public\Jorge\Immunofluorescence\Exp. 267\Apotome\72h	29	0.8791716833325177	2.8284271247461903	1.4064084294477355	17.899494936611667	0.9666666666666667	141
18	142	K136Q_I_05.czi	\\hih-fileserver.neurologie.uni-tuebingen.de\HIH\Public\Jorge\Immunofluorescence\Exp. 267\Apotome\72h	58	1.1323236291010677	3.1622776601683795	1.6312244977659365	28.72792206135785	0.9206349206349206	142
18	143	K136Q_I_05.czi	\\hih-fileserver.neurologie.uni-tuebingen.de\HIH\Public\Jorge\Immunofluorescence\Exp. 267\Apotome\72h	6	0.477464829275686	1.0	1.0	6.0	1.0	143
18	144	K136Q_I_05.czi	\\hih-fileserver.neurologie.uni-tuebingen.de\HIH\Public\Jorge\Immunofluorescence\Exp. 267\Apotome\72h	51	1.1848498519592217	2.8284271247461903	1.5152920164797656	27.556349186104047	0.864406779661017	144
18	145	K136Q_I_05.czi	\\hih-fileserver.neurologie.uni-tuebingen.de\HIH\Public\Jorge\Immunofluorescence\Exp. 267\Apotome\72h	3	0.309207662451413	1.0	1.0	3.414213562373095	1.0	145
18	146	K136Q_I_05.czi	\\hih-fileserver.neurologie.uni-tuebingen.de\HIH\Public\Jorge\Immunofluorescence\Exp. 267\Apotome\72h	282	1.2932989499617624	7.615773105863909	3.0747627370638906	67.698484809835	0.9038461538461539	146
18	147	K136Q_I_05.czi	\\hih-fileserver.neurologie.uni-tuebingen.de\HIH\Public\Jorge\Immunofluorescence\Exp. 267\Apotome\72h	6	0.5168631413744181	1.4142135623730951	1.0690355937288492	6.242640687119286	1.0	147
18	148	K136Q_I_05.czi	\\hih-fileserver.neurologie.uni-tuebingen.de\HIH\Public\Jorge\Immunofluorescence\Exp. 267\Apotome\72h	49	1.0893730975441724	3.0	1.561237165226596	25.899494936611667	0.9074074074074074	148
18	149	K136Q_I_05.czi	\\hih-fileserver.neurologie.uni-tuebingen.de\HIH\Public\Jorge\Immunofluorescence\Exp. 267\Apotome\72h	4	0.3183098861837907	1.0	1.0	4.0	1.0	149
18	150	K136Q_I_05.czi	\\hih-fileserver.neurologie.uni-tuebingen.de\HIH\Public\Jorge\Immunofluorescence\Exp. 267\Apotome\72h	150	1.2419850039946736	6.0	2.4040395883490193	48.384776310850235	0.8982035928143712	150
18	151	K136Q_I_05.czi	\\hih-fileserver.neurologie.uni-tuebingen.de\HIH\Public\Jorge\Immunofluorescence\Exp. 267\Apotome\72h	3	0.309207662451413	1.0	1.0	3.414213562373095	1.0	151
18	152	K136Q_I_05.czi	\\hih-fileserver.neurologie.uni-tuebingen.de\HIH\Public\Jorge\Immunofluorescence\Exp. 267\Apotome\72h	133	1.3908185410795437	5.0	2.1680118975679465	48.21320343559643	0.869281045751634	152
18	153	K136Q_I_05.czi	\\hih-fileserver.neurologie.uni-tuebingen.de\HIH\Public\Jorge\Immunofluorescence\Exp. 267\Apotome\72h	29	0.9376575809744683	2.8284271247461903	1.349502169452119	18.485281374238568	0.90625	153
18	154	K136Q_I_05.czi	\\hih-fileserver.neurologie.uni-tuebingen.de\HIH\Public\Jorge\Immunofluorescence\Exp. 267\Apotome\72h	1	0.0	1.0	1.0	0.0	1.0	154
18	155	K136Q_I_05.czi	\\hih-fileserver.neurologie.uni-tuebingen.de\HIH\Public\Jorge\Immunofluorescence\Exp. 267\Apotome\72h	12	0.58772881286223	2.0	1.0833333333333333	9.414213562373096	0.8	155
18	156	K136Q_I_05.czi	\\hih-fileserver.neurologie.uni-tuebingen.de\HIH\Public\Jorge\Immunofluorescence\Exp. 267\Apotome\72h	59	1.178256113714808	3.605551275463989	1.641968625438078	29.556349186104047	0.8428571428571429	156
18	157	K136Q_I_05.czi	\\hih-fileserver.neurologie.uni-tuebingen.de\HIH\Public\Jorge\Immunofluorescence\Exp. 267\Apotome\72h	3	0.026525823848649224	1.0	1.0	1.0	1.0	157
18	158	K136Q_I_05.czi	\\hih-fileserver.neurologie.uni-tuebingen.de\HIH\Public\Jorge\Immunofluorescence\Exp. 267\Apotome\72h	3	0.026525823848649224	1.0	1.0	1.0	1.0	158
18	159	K136Q_I_05.czi	\\hih-fileserver.neurologie.uni-tuebingen.de\HIH\Public\Jorge\Immunofluorescence\Exp. 267\Apotome\72h	13	0.7177571704566658	2.0	1.1857087355671612	10.82842712474619	0.9285714285714286	159
18	160	K136Q_I_05.czi	\\hih-fileserver.neurologie.uni-tuebingen.de\HIH\Public\Jorge\Immunofluorescence\Exp. 267\Apotome\72h	15	0.7951500375806898	2.0	1.1495093791412856	12.242640687119286	0.8333333333333334	160
18	161	K136Q_I_05.czi	\\hih-fileserver.neurologie.uni-tuebingen.de\HIH\Public\Jorge\Immunofluorescence\Exp. 267\Apotome\72h	5	0.43153209248335733	1.0	1.0	5.207106781186548	1.0	161
18	162	K136Q_I_05.czi	\\hih-fileserver.neurologie.uni-tuebingen.de\HIH\Public\Jorge\Immunofluorescence\Exp. 267\Apotome\72h	1	0.0	1.0	1.0	0.0	1.0	162
18	163	K136Q_I_05.czi	\\hih-fileserver.neurologie.uni-tuebingen.de\HIH\Public\Jorge\Immunofluorescence\Exp. 267\Apotome\72h	190	1.3843374632961174	5.830951894845301	2.4570863493992894	57.49137802864845	0.8085106382978723	163
18	164	K136Q_I_05.czi	\\hih-fileserver.neurologie.uni-tuebingen.de\HIH\Public\Jorge\Immunofluorescence\Exp. 267\Apotome\72h	3	0.309207662451413	1.0	1.0	3.414213562373095	1.0	164
18	165	K136Q_I_05.czi	\\hih-fileserver.neurologie.uni-tuebingen.de\HIH\Public\Jorge\Immunofluorescence\Exp. 267\Apotome\72h	8	0.49237304529448433	1.4142135623730951	1.051776695296637	7.035533905932738	0.8888888888888888	165
18	166	K136Q_I_05.czi	\\hih-fileserver.neurologie.uni-tuebingen.de\HIH\Public\Jorge\Immunofluorescence\Exp. 267\Apotome\72h	2	0.0	1.0	1.0	0.0	1.0	166
18	167	K136Q_I_05.czi	\\hih-fileserver.neurologie.uni-tuebingen.de\HIH\Public\Jorge\Immunofluorescence\Exp. 267\Apotome\72h	58	0.9980266973196704	3.605551275463989	1.734780398110725	26.970562748477143	0.9508196721311475	167
18	168	K136Q_I_05.czi	\\hih-fileserver.neurologie.uni-tuebingen.de\HIH\Public\Jorge\Immunofluorescence\Exp. 267\Apotome\72h	75	1.0565799832105947	4.123105625617661	1.910092665069501	31.556349186104043	0.9259259259259259	168
18	169	K136Q_I_05.czi	\\hih-fileserver.neurologie.uni-tuebingen.de\HIH\Public\Jorge\Immunofluorescence\Exp. 267\Apotome\72h	104	1.226818468923111	4.242640687119285	2.031038900140282	40.04163056034261	0.8888888888888888	169
18	170	K136Q_I_05.czi	\\hih-fileserver.neurologie.uni-tuebingen.de\HIH\Public\Jorge\Immunofluorescence\Exp. 267\Apotome\72h	63	1.211567960425986	3.1622776601683795	1.6307938265859725	30.97056274847714	0.8873239436619719	170
18	171	K136Q_I_05.czi	\\hih-fileserver.neurologie.uni-tuebingen.de\HIH\Public\Jorge\Immunofluorescence\Exp. 267\Apotome\72h	13	0.773719327184869	2.0	1.1406482403650917	11.242640687119284	0.8666666666666667	171
18	172	K136Q_I_05.czi	\\hih-fileserver.neurologie.uni-tuebingen.de\HIH\Public\Jorge\Immunofluorescence\Exp. 267\Apotome\72h	3	0.309207662451413	1.0	1.0	3.414213562373095	1.0	172
18	173	K136Q_I_05.czi	\\hih-fileserver.neurologie.uni-tuebingen.de\HIH\Public\Jorge\Immunofluorescence\Exp. 267\Apotome\72h	10	0.6202357696493015	1.4142135623730951	1.082842712474619	8.82842712474619	1.0	173
18	174	K136Q_I_05.czi	\\hih-fileserver.neurologie.uni-tuebingen.de\HIH\Public\Jorge\Immunofluorescence\Exp. 267\Apotome\72h	14	0.8759927763988291	1.0	1.0	12.414213562373096	0.7368421052631579	174
18	175	K136Q_I_05.czi	\\hih-fileserver.neurologie.uni-tuebingen.de\HIH\Public\Jorge\Immunofluorescence\Exp. 267\Apotome\72h	2	0.0	1.0	1.0	0.0	1.0	175
18	176	K136Q_I_05.czi	\\hih-fileserver.neurologie.uni-tuebingen.de\HIH\Public\Jorge\Immunofluorescence\Exp. 267\Apotome\72h	10	0.5360068056629818	2.0	1.1	8.207106781186548	0.9090909090909091	176
18	177	K136Q_I_05.czi	\\hih-fileserver.neurologie.uni-tuebingen.de\HIH\Public\Jorge\Immunofluorescence\Exp. 267\Apotome\72h	34	0.9043556452551632	3.0	1.4867581316613103	19.65685424949238	0.9444444444444444	177
18	178	K136Q_I_05.czi	\\hih-fileserver.neurologie.uni-tuebingen.de\HIH\Public\Jorge\Immunofluorescence\Exp. 267\Apotome\72h	11	0.6411587049406146	2.0	1.128564869306645	9.414213562373096	1.0	178
18	179	K136Q_I_05.czi	\\hih-fileserver.neurologie.uni-tuebingen.de\HIH\Public\Jorge\Immunofluorescence\Exp. 267\Apotome\72h	8	0.5468022991227088	1.0	1.0	7.414213562373095	0.8	179
18	180	K136Q_I_05.czi	\\hih-fileserver.neurologie.uni-tuebingen.de\HIH\Public\Jorge\Immunofluorescence\Exp. 267\Apotome\72h	5	0.43153209248335733	1.0	1.0	5.207106781186548	1.0	180
18	181	K136Q_I_05.czi	\\hih-fileserver.neurologie.uni-tuebingen.de\HIH\Public\Jorge\Immunofluorescence\Exp. 267\Apotome\72h	4	0.2046241954335606	1.0	1.0	3.2071067811865475	0.8	181
18	182	K136Q_I_05.czi	\\hih-fileserver.neurologie.uni-tuebingen.de\HIH\Public\Jorge\Immunofluorescence\Exp. 267\Apotome\72h	24	0.7531247882420454	2.23606797749979	1.2872050927913405	15.071067811865474	0.8571428571428571	182
18	183	K136Q_I_05.czi	\\hih-fileserver.neurologie.uni-tuebingen.de\HIH\Public\Jorge\Immunofluorescence\Exp. 267\Apotome\72h	8	0.6366197723675814	1.0	1.0	8.0	0.8	183
18	184	K136Q_I_05.czi	\\hih-fileserver.neurologie.uni-tuebingen.de\HIH\Public\Jorge\Immunofluorescence\Exp. 267\Apotome\72h	418	2.539562066800116	5.656854249492381	2.5213602084278395	115.49747468305833	0.6966666666666667	184
18	185	K136Q_I_05.czi	\\hih-fileserver.neurologie.uni-tuebingen.de\HIH\Public\Jorge\Immunofluorescence\Exp. 267\Apotome\72h	22	0.7953487987239402	2.23606797749979	1.3211134137384537	14.82842712474619	0.9565217391304348	185
18	186	K136Q_I_05.czi	\\hih-fileserver.neurologie.uni-tuebingen.de\HIH\Public\Jorge\Immunofluorescence\Exp. 267\Apotome\72h	19	0.8292598657591316	2.0	1.2450975920785463	14.071067811865476	0.8636363636363636	186
18	187	K136Q_I_05.czi	\\hih-fileserver.neurologie.uni-tuebingen.de\HIH\Public\Jorge\Immunofluorescence\Exp. 267\Apotome\72h	26	0.8564475684843321	2.8284271247461903	1.4013894613022009	16.727922061357855	0.9629629629629629	187
18	188	K136Q_I_05.czi	\\hih-fileserver.neurologie.uni-tuebingen.de\HIH\Public\Jorge\Immunofluorescence\Exp. 267\Apotome\72h	2	0.0	1.0	1.0	0.0	1.0	188
18	189	K136Q_I_05.czi	\\hih-fileserver.neurologie.uni-tuebingen.de\HIH\Public\Jorge\Immunofluorescence\Exp. 267\Apotome\72h	23	0.7858693442525694	2.23606797749979	1.3177015560593595	15.071067811865476	0.9583333333333334	189
18	190	K136Q_I_05.czi	\\hih-fileserver.neurologie.uni-tuebingen.de\HIH\Public\Jorge\Immunofluorescence\Exp. 267\Apotome\72h	43	0.8216649658849415	3.0	1.5642919329907772	21.071067811865476	0.9148936170212766	190
18	191	K136Q_I_05.czi	\\hih-fileserver.neurologie.uni-tuebingen.de\HIH\Public\Jorge\Immunofluorescence\Exp. 267\Apotome\72h	31	1.0304579688089923	2.23606797749979	1.3569191968466447	20.035533905932738	0.9117647058823529	191
18	192	K136Q_I_05.czi	\\hih-fileserver.neurologie.uni-tuebingen.de\HIH\Public\Jorge\Immunofluorescence\Exp. 267\Apotome\72h	17	0.9043556452551633	2.0	1.1806510477567926	13.899494936611665	0.9444444444444444	192
18	193	K136Q_I_05.czi	\\hih-fileserver.neurologie.uni-tuebingen.de\HIH\Public\Jorge\Immunofluorescence\Exp. 267\Apotome\72h	1	0.0	1.0	1.0	0.0	1.0	193
18	194	K136Q_I_05.czi	\\hih-fileserver.neurologie.uni-tuebingen.de\HIH\Public\Jorge\Immunofluorescence\Exp. 267\Apotome\72h	77	0.9541386703282326	4.242640687119285	1.976643228334428	30.384776310850235	0.9625	194
18	195	K136Q_I_05.czi	\\hih-fileserver.neurologie.uni-tuebingen.de\HIH\Public\Jorge\Immunofluorescence\Exp. 267\Apotome\72h	51	1.0191018424124414	3.605551275463989	1.673012743507767	25.556349186104043	0.9107142857142857	195
18	196	K136Q_I_05.czi	\\hih-fileserver.neurologie.uni-tuebingen.de\HIH\Public\Jorge\Immunofluorescence\Exp. 267\Apotome\72h	1	0.0	1.0	1.0	0.0	1.0	196
18	197	K136Q_I_05.czi	\\hih-fileserver.neurologie.uni-tuebingen.de\HIH\Public\Jorge\Immunofluorescence\Exp. 267\Apotome\72h	34	1.122482080982899	2.8284271247461903	1.3760542486465983	21.899494936611667	0.918918918918919	197
18	198	K136Q_I_05.czi	\\hih-fileserver.neurologie.uni-tuebingen.de\HIH\Public\Jorge\Immunofluorescence\Exp. 267\Apotome\72h	108	1.201715724222241	4.47213595499958	2.080718818450627	40.38477631085023	0.907563025210084	198
18	199	K136Q_I_05.czi	\\hih-fileserver.neurologie.uni-tuebingen.de\HIH\Public\Jorge\Immunofluorescence\Exp. 267\Apotome\72h	62	1.535843116231943	3.1622776601683795	1.5299416784356372	34.59188309203678	0.7948717948717948	199
18	200	K136Q_I_05.czi	\\hih-fileserver.neurologie.uni-tuebingen.de\HIH\Public\Jorge\Immunofluorescence\Exp. 267\Apotome\72h	46	1.1085208181149133	2.8284271247461903	1.5200305949586044	25.31370849898476	0.9583333333333334	200
18	201	K136Q_I_05.czi	\\hih-fileserver.neurologie.uni-tuebingen.de\HIH\Public\Jorge\Immunofluorescence\Exp. 267\Apotome\72h	18	0.8245537665371013	2.23606797749979	1.2488171480343933	13.65685424949238	0.8571428571428571	201
18	202	K136Q_I_05.czi	\\hih-fileserver.neurologie.uni-tuebingen.de\HIH\Public\Jorge\Immunofluorescence\Exp. 267\Apotome\72h	70	1.3575248980202175	3.605551275463989	1.6609314189061335	34.55634918610404	0.8333333333333334	202
18	203	K136Q_I_05.czi	\\hih-fileserver.neurologie.uni-tuebingen.de\HIH\Public\Jorge\Immunofluorescence\Exp. 267\Apotome\72h	39	1.076635755684999	2.8284271247461903	1.4760286204704915	22.970562748477143	0.9285714285714286	203
18	204	K136Q_I_05.czi	\\hih-fileserver.neurologie.uni-tuebingen.de\HIH\Public\Jorge\Immunofluorescence\Exp. 267\Apotome\72h	13	0.8267186388683254	2.0	1.1087856586440843	11.621320343559642	0.8666666666666667	204
18	205	K136Q_I_05.czi	\\hih-fileserver.neurologie.uni-tuebingen.de\HIH\Public\Jorge\Immunofluorescence\Exp. 267\Apotome\72h	2	0.0	1.0	1.0	0.0	1.0	205
18	206	K136Q_I_05.czi	\\hih-fileserver.neurologie.uni-tuebingen.de\HIH\Public\Jorge\Immunofluorescence\Exp. 267\Apotome\72h	1	0.0	1.0	1.0	0.0	1.0	206
18	207	K136Q_I_05.czi	\\hih-fileserver.neurologie.uni-tuebingen.de\HIH\Public\Jorge\Immunofluorescence\Exp. 267\Apotome\72h	12	0.7826818955801392	2.0	1.1523689270621826	10.863961030678928	0.9230769230769231	207
18	208	K136Q_I_05.czi	\\hih-fileserver.neurologie.uni-tuebingen.de\HIH\Public\Jorge\Immunofluorescence\Exp. 267\Apotome\72h	4	0.2046241954335606	1.0	1.0	3.2071067811865475	0.8	208
18	209	K136Q_I_05.czi	\\hih-fileserver.neurologie.uni-tuebingen.de\HIH\Public\Jorge\Immunofluorescence\Exp. 267\Apotome\72h	3	0.309207662451413	1.0	1.0	3.414213562373095	1.0	209
18	210	K136Q_I_05.czi	\\hih-fileserver.neurologie.uni-tuebingen.de\HIH\Public\Jorge\Immunofluorescence\Exp. 267\Apotome\72h	31	0.8224509295691296	2.8284271247461903	1.498151571079894	17.899494936611667	0.96875	210
18	211	K136Q_I_05.czi	\\hih-fileserver.neurologie.uni-tuebingen.de\HIH\Public\Jorge\Immunofluorescence\Exp. 267\Apotome\72h	6	0.5456645211561616	1.0	1.0	6.414213562373095	0.8571428571428571	211
18	212	K136Q_I_05.czi	\\hih-fileserver.neurologie.uni-tuebingen.de\HIH\Public\Jorge\Immunofluorescence\Exp. 267\Apotome\72h	22	0.886699518438007	2.0	1.2571297386132902	15.65685424949238	0.9565217391304348	212
18	213	K136Q_I_05.czi	\\hih-fileserver.neurologie.uni-tuebingen.de\HIH\Public\Jorge\Immunofluorescence\Exp. 267\Apotome\72h	31	0.9336378781377561	2.8284271247461903	1.4103661081205923	19.071067811865476	0.9393939393939394	213
18	214	K136Q_I_05.czi	\\hih-fileserver.neurologie.uni-tuebingen.de\HIH\Public\Jorge\Immunofluorescence\Exp. 267\Apotome\72h	8	0.49237304529448433	1.4142135623730951	1.051776695296637	7.035533905932738	0.8888888888888888	214
18	215	K136Q_I_05.czi	\\hih-fileserver.neurologie.uni-tuebingen.de\HIH\Public\Jorge\Immunofluorescence\Exp. 267\Apotome\72h	49	1.109880401969779	3.1622776601683795	1.5789465343531637	26.142135623730947	0.875	215
18	216	K136Q_I_05.czi	\\hih-fileserver.neurologie.uni-tuebingen.de\HIH\Public\Jorge\Immunofluorescence\Exp. 267\Apotome\72h	6	0.5168631413744181	1.4142135623730951	1.0690355937288492	6.242640687119286	1.0	216
18	217	K136Q_I_05.czi	\\hih-fileserver.neurologie.uni-tuebingen.de\HIH\Public\Jorge\Immunofluorescence\Exp. 267\Apotome\72h	4	0.07957747154594767	1.0	1.0	2.0	1.0	217
18	218	K136Q_I_05.czi	\\hih-fileserver.neurologie.uni-tuebingen.de\HIH\Public\Jorge\Immunofluorescence\Exp. 267\Apotome\72h	39	1.1654750353937875	2.8284271247461903	1.4260069635571928	23.899494936611664	0.9512195121951219	218
18	219	K136Q_I_05.czi	\\hih-fileserver.neurologie.uni-tuebingen.de\HIH\Public\Jorge\Immunofluorescence\Exp. 267\Apotome\72h	5	0.4665421607968328	1.0	1.0	5.414213562373095	0.7142857142857143	219
18	220	K136Q_I_05.czi	\\hih-fileserver.neurologie.uni-tuebingen.de\HIH\Public\Jorge\Immunofluorescence\Exp. 267\Apotome\72h	21	0.9045104974052314	2.0	1.2496495565294896	15.449747468305832	0.875	220
18	221	K136Q_I_05.czi	\\hih-fileserver.neurologie.uni-tuebingen.de\HIH\Public\Jorge\Immunofluorescence\Exp. 267\Apotome\72h	69	1.047825792336759	4.0	1.8304468418256719	30.14213562373095	0.9324324324324325	221
18	222	K136Q_I_05.czi	\\hih-fileserver.neurologie.uni-tuebingen.de\HIH\Public\Jorge\Immunofluorescence\Exp. 267\Apotome\72h	29	1.023583986046057	2.23606797749979	1.3433592182495915	19.31370849898476	0.90625	222
18	223	K136Q_I_05.czi	\\hih-fileserver.neurologie.uni-tuebingen.de\HIH\Public\Jorge\Immunofluorescence\Exp. 267\Apotome\72h	91	2.189836288505259	3.0	1.5248920243374355	50.04163056034261	0.7165354330708661	223
18	224	K136Q_I_05.czi	\\hih-fileserver.neurologie.uni-tuebingen.de\HIH\Public\Jorge\Immunofluorescence\Exp. 267\Apotome\72h	8	0.6758228726291922	1.4142135623730951	1.051776695296637	8.242640687119284	1.0	224
18	225	K136Q_I_05.czi	\\hih-fileserver.neurologie.uni-tuebingen.de\HIH\Public\Jorge\Immunofluorescence\Exp. 267\Apotome\72h	69	1.2986450223881612	3.605551275463989	1.6788650803763887	33.55634918610404	0.8625	225
18	226	K136Q_I_05.czi	\\hih-fileserver.neurologie.uni-tuebingen.de\HIH\Public\Jorge\Immunofluorescence\Exp. 267\Apotome\72h	86	1.1698387688504561	4.123105625617661	1.9152699757035725	35.55634918610404	0.8958333333333334	226
18	227	K136Q_I_05.czi	\\hih-fileserver.neurologie.uni-tuebingen.de\HIH\Public\Jorge\Immunofluorescence\Exp. 267\Apotome\72h	66	1.0532895561996007	4.0	1.77704491153434	29.556349186104043	0.9166666666666666	227
18	228	K136Q_I_05.czi	\\hih-fileserver.neurologie.uni-tuebingen.de\HIH\Public\Jorge\Immunofluorescence\Exp. 267\Apotome\72h	4	0.38764735603081346	1.0	1.0	4.414213562373095	1.0	228
18	229	K136Q_I_05.czi	\\hih-fileserver.neurologie.uni-tuebingen.de\HIH\Public\Jorge\Immunofluorescence\Exp. 267\Apotome\72h	99	1.1993509331448746	4.242640687119285	1.994257719870282	38.62741699796952	0.9166666666666666	229
18	230	K136Q_I_05.czi	\\hih-fileserver.neurologie.uni-tuebingen.de\HIH\Public\Jorge\Immunofluorescence\Exp. 267\Apotome\72h	18	1.1714642384894849	2.0	1.1571348402636774	16.27817459305202	0.782608695652174	230
18	231	K136Q_I_05.czi	\\hih-fileserver.neurologie.uni-tuebingen.de\HIH\Public\Jorge\Immunofluorescence\Exp. 267\Apotome\72h	14	0.7723689972905055	2.0	1.1601886205085203	11.65685424949238	0.9333333333333333	231
18	232	K136Q_I_05.czi	\\hih-fileserver.neurologie.uni-tuebingen.de\HIH\Public\Jorge\Immunofluorescence\Exp. 267\Apotome\72h	20	0.9330843215936655	2.23606797749979	1.2653567894682634	15.31370849898476	0.9090909090909091	232
18	233	K136Q_I_05.czi	\\hih-fileserver.neurologie.uni-tuebingen.de\HIH\Public\Jorge\Immunofluorescence\Exp. 267\Apotome\72h	1	0.0	1.0	1.0	0.0	1.0	233
18	234	K136Q_I_05.czi	\\hih-fileserver.neurologie.uni-tuebingen.de\HIH\Public\Jorge\Immunofluorescence\Exp. 267\Apotome\72h	3	0.026525823848649224	1.0	1.0	1.0	1.0	234
18	235	K136Q_I_05.czi	\\hih-fileserver.neurologie.uni-tuebingen.de\HIH\Public\Jorge\Immunofluorescence\Exp. 267\Apotome\72h	194	1.4298981094108925	6.4031242374328485	2.533406950438437	59.04163056034261	0.8778280542986425	235
18	236	K136Q_I_05.czi	\\hih-fileserver.neurologie.uni-tuebingen.de\HIH\Public\Jorge\Immunofluorescence\Exp. 267\Apotome\72h	3	0.309207662451413	1.0	1.0	3.414213562373095	1.0	236
18	237	K136Q_I_05.czi	\\hih-fileserver.neurologie.uni-tuebingen.de\HIH\Public\Jorge\Immunofluorescence\Exp. 267\Apotome\72h	17	0.8730569292745779	2.0	1.1907435698305462	13.65685424949238	0.8947368421052632	237
18	238	K136Q_I_05.czi	\\hih-fileserver.neurologie.uni-tuebingen.de\HIH\Public\Jorge\Immunofluorescence\Exp. 267\Apotome\72h	5	0.502917562670165	1.0	1.0	5.621320343559642	0.8333333333333334	238
18	239	K136Q_I_05.czi	\\hih-fileserver.neurologie.uni-tuebingen.de\HIH\Public\Jorge\Immunofluorescence\Exp. 267\Apotome\72h	60	1.0945795081310326	3.605551275463989	1.6900668824307838	28.727922061357855	0.9230769230769231	239
18	240	K136Q_I_05.czi	\\hih-fileserver.neurologie.uni-tuebingen.de\HIH\Public\Jorge\Immunofluorescence\Exp. 267\Apotome\72h	19	0.8091603141756726	2.0	1.1616351479929197	13.899494936611665	0.9047619047619048	240
18	241	K136Q_I_05.czi	\\hih-fileserver.neurologie.uni-tuebingen.de\HIH\Public\Jorge\Immunofluorescence\Exp. 267\Apotome\72h	2	0.0	1.0	1.0	0.0	1.0	241
18	242	K136Q_I_05.czi	\\hih-fileserver.neurologie.uni-tuebingen.de\HIH\Public\Jorge\Immunofluorescence\Exp. 267\Apotome\72h	41	1.2847413494952202	2.8284271247461903	1.4125569428896658	25.727922061357855	0.8367346938775511	242
18	243	K136Q_I_05.czi	\\hih-fileserver.neurologie.uni-tuebingen.de\HIH\Public\Jorge\Immunofluorescence\Exp. 267\Apotome\72h	53	1.0261158433305506	3.1622776601683795	1.6487593982643385	26.14213562373095	0.9137931034482759	243
18	244	K136Q_I_05.czi	\\hih-fileserver.neurologie.uni-tuebingen.de\HIH\Public\Jorge\Immunofluorescence\Exp. 267\Apotome\72h	7	0.6603170768993875	1.0	1.0	7.621320343559642	0.7777777777777778	244
18	245	K136Q_I_05.czi	\\hih-fileserver.neurologie.uni-tuebingen.de\HIH\Public\Jorge\Immunofluorescence\Exp. 267\Apotome\72h	36	1.0041663843227273	2.8284271247461903	1.4583505860028667	21.31370849898476	0.8780487804878049	245
18	246	K136Q_I_05.czi	\\hih-fileserver.neurologie.uni-tuebingen.de\HIH\Public\Jorge\Immunofluorescence\Exp. 267\Apotome\72h	19	0.7811561998772539	2.0	1.2759284572168044	13.65685424949238	0.95	246
18	247	K136Q_I_05.czi	\\hih-fileserver.neurologie.uni-tuebingen.de\HIH\Public\Jorge\Immunofluorescence\Exp. 267\Apotome\72h	13	0.7177571704566658	2.0	1.1406482403650915	10.82842712474619	0.9285714285714286	247
18	248	K136Q_I_05.czi	\\hih-fileserver.neurologie.uni-tuebingen.de\HIH\Public\Jorge\Immunofluorescence\Exp. 267\Apotome\72h	2	0.0	1.0	1.0	0.0	1.0	248
18	249	K136Q_I_05.czi	\\hih-fileserver.neurologie.uni-tuebingen.de\HIH\Public\Jorge\Immunofluorescence\Exp. 267\Apotome\72h	52	1.1620642778830823	3.1622776601683795	1.5952724350179217	27.556349186104043	0.8666666666666667	249
18	250	K136Q_I_05.czi	\\hih-fileserver.neurologie.uni-tuebingen.de\HIH\Public\Jorge\Immunofluorescence\Exp. 267\Apotome\72h	80	1.0432345273835548	4.242640687119285	1.9446331779823964	32.384776310850235	0.9302325581395349	250
18	251	K136Q_I_05.czi	\\hih-fileserver.neurologie.uni-tuebingen.de\HIH\Public\Jorge\Immunofluorescence\Exp. 267\Apotome\72h	5	0.28170023010591344	1.0	1.0	4.207106781186548	0.8333333333333334	251
18	252	K136Q_I_05.czi	\\hih-fileserver.neurologie.uni-tuebingen.de\HIH\Public\Jorge\Immunofluorescence\Exp. 267\Apotome\72h	36	0.9276229873542389	3.0	1.5121146109404784	20.485281374238568	0.9	252
18	253	K136Q_I_05.czi	\\hih-fileserver.neurologie.uni-tuebingen.de\HIH\Public\Jorge\Immunofluorescence\Exp. 267\Apotome\72h	7	0.43799638819941455	1.0	1.0	6.207106781186548	0.875	253
18	254	K136Q_I_05.czi	\\hih-fileserver.neurologie.uni-tuebingen.de\HIH\Public\Jorge\Immunofluorescence\Exp. 267\Apotome\72h	6	0.5109957862326503	1.0	1.0	6.207106781186548	0.8571428571428571	254
18	255	K136Q_I_05.czi	\\hih-fileserver.neurologie.uni-tuebingen.de\HIH\Public\Jorge\Immunofluorescence\Exp. 267\Apotome\72h	433	1.9871236309394384	9.219544457292887	3.3579495011838567	103.9827560572969	0.2959671907040328	255
18	256	K136Q_I_05.czi	\\hih-fileserver.neurologie.uni-tuebingen.de\HIH\Public\Jorge\Immunofluorescence\Exp. 267\Apotome\72h	48	0.9662739451606657	3.1622776601683795	1.6397667380905565	24.14213562373095	0.9230769230769231	256
18	257	K136Q_I_05.czi	\\hih-fileserver.neurologie.uni-tuebingen.de\HIH\Public\Jorge\Immunofluorescence\Exp. 267\Apotome\72h	14	0.6966924787727198	2.0	1.1897753035351701	11.071067811865476	1.0	257
18	258	K136Q_I_05.czi	\\hih-fileserver.neurologie.uni-tuebingen.de\HIH\Public\Jorge\Immunofluorescence\Exp. 267\Apotome\72h	294	1.7044925554033792	6.324555320336759	2.644989400232435	79.35533905932738	0.8328611898016998	258
18	259	K136Q_I_05.czi	\\hih-fileserver.neurologie.uni-tuebingen.de\HIH\Public\Jorge\Immunofluorescence\Exp. 267\Apotome\72h	9	0.5135799486995236	1.4142135623730951	1.0460237291525663	7.621320343559642	0.9	259
18	260	K136Q_I_05.czi	\\hih-fileserver.neurologie.uni-tuebingen.de\HIH\Public\Jorge\Immunofluorescence\Exp. 267\Apotome\72h	1	0.0	1.0	1.0	0.0	1.0	260
18	261	K136Q_I_05.czi	\\hih-fileserver.neurologie.uni-tuebingen.de\HIH\Public\Jorge\Immunofluorescence\Exp. 267\Apotome\72h	18	0.7553352735627664	2.23606797749979	1.2718290126106762	13.071067811865476	1.0	261
18	262	K136Q_I_05.czi	\\hih-fileserver.neurologie.uni-tuebingen.de\HIH\Public\Jorge\Immunofluorescence\Exp. 267\Apotome\72h	23	1.0286552722445217	2.0	1.1664533532498345	17.242640687119284	0.7419354838709677	262
18	263	K136Q_I_05.czi	\\hih-fileserver.neurologie.uni-tuebingen.de\HIH\Public\Jorge\Immunofluorescence\Exp. 267\Apotome\72h	31	0.8224509295691296	2.8284271247461903	1.4601468747936586	17.899494936611667	1.0	263
18	264	K136Q_I_05.czi	\\hih-fileserver.neurologie.uni-tuebingen.de\HIH\Public\Jorge\Immunofluorescence\Exp. 267\Apotome\72h	1	0.0	1.0	1.0	0.0	1.0	264
18	265	K136Q_I_05.czi	\\hih-fileserver.neurologie.uni-tuebingen.de\HIH\Public\Jorge\Immunofluorescence\Exp. 267\Apotome\72h	2	0.0	1.0	1.0	0.0	1.0	265
18	266	K136Q_I_05.czi	\\hih-fileserver.neurologie.uni-tuebingen.de\HIH\Public\Jorge\Immunofluorescence\Exp. 267\Apotome\72h	3	0.026525823848649224	1.0	1.0	1.0	1.0	266
18	267	K136Q_I_05.czi	\\hih-fileserver.neurologie.uni-tuebingen.de\HIH\Public\Jorge\Immunofluorescence\Exp. 267\Apotome\72h	462	2.153369942859432	7.0	2.8468543604134755	111.81118318204308	0.81195079086116	267
18	268	K136Q_I_05.czi	\\hih-fileserver.neurologie.uni-tuebingen.de\HIH\Public\Jorge\Immunofluorescence\Exp. 267\Apotome\72h	1	0.0	1.0	1.0	0.0	1.0	268
18	269	K136Q_I_05.czi	\\hih-fileserver.neurologie.uni-tuebingen.de\HIH\Public\Jorge\Immunofluorescence\Exp. 267\Apotome\72h	8	0.5468022991227088	1.4142135623730951	1.051776695296637	7.414213562373095	1.0	269
18	270	K136Q_I_05.czi	\\hih-fileserver.neurologie.uni-tuebingen.de\HIH\Public\Jorge\Immunofluorescence\Exp. 267\Apotome\72h	9	0.5658842421045168	2.0	1.1111111111111112	8.0	1.0	270
18	271	K136Q_I_05.czi	\\hih-fileserver.neurologie.uni-tuebingen.de\HIH\Public\Jorge\Immunofluorescence\Exp. 267\Apotome\72h	13	0.7177571704566658	2.0	1.1406482403650917	10.82842712474619	1.0	271
18	272	K136Q_I_05.czi	\\hih-fileserver.neurologie.uni-tuebingen.de\HIH\Public\Jorge\Immunofluorescence\Exp. 267\Apotome\72h	6	0.5109957862326503	1.0	1.0	6.207106781186548	0.8571428571428571	272
18	273	K136Q_I_05.czi	\\hih-fileserver.neurologie.uni-tuebingen.de\HIH\Public\Jorge\Immunofluorescence\Exp. 267\Apotome\72h	40	0.9753694702818076	3.0	1.543581544580562	22.14213562373095	0.9090909090909091	273
18	274	K136Q_I_05.czi	\\hih-fileserver.neurologie.uni-tuebingen.de\HIH\Public\Jorge\Immunofluorescence\Exp. 267\Apotome\72h	12	0.6957172405156794	2.0	1.1523689270621824	10.242640687119286	1.0	274
18	275	K136Q_I_05.czi	\\hih-fileserver.neurologie.uni-tuebingen.de\HIH\Public\Jorge\Immunofluorescence\Exp. 267\Apotome\72h	2	0.0	1.0	1.0	0.0	1.0	275
18	276	K136Q_I_05.czi	\\hih-fileserver.neurologie.uni-tuebingen.de\HIH\Public\Jorge\Immunofluorescence\Exp. 267\Apotome\72h	42	0.999733201707499	3.0	1.5486624967373397	22.970562748477143	0.9333333333333333	276
18	277	K136Q_I_05.czi	\\hih-fileserver.neurologie.uni-tuebingen.de\HIH\Public\Jorge\Immunofluorescence\Exp. 267\Apotome\72h	202	1.8630785453160879	4.47213595499958	2.137654492802978	68.76955262170047	0.8047808764940239	277
18	278	K136Q_I_05.czi	\\hih-fileserver.neurologie.uni-tuebingen.de\HIH\Public\Jorge\Immunofluorescence\Exp. 267\Apotome\72h	41	1.0025954794773946	3.0	1.5446109322158388	22.727922061357855	0.9318181818181818	278
18	279	K136Q_I_05.czi	\\hih-fileserver.neurologie.uni-tuebingen.de\HIH\Public\Jorge\Immunofluorescence\Exp. 267\Apotome\72h	18	0.7275526948748822	2.0	1.2682459513747883	12.82842712474619	1.0	279
18	280	K136Q_I_05.czi	\\hih-fileserver.neurologie.uni-tuebingen.de\HIH\Public\Jorge\Immunofluorescence\Exp. 267\Apotome\72h	53	1.1603053561764358	3.1622776601683795	1.5978266261840701	27.798989873223327	0.8983050847457628	280
18	281	K136Q_I_05.czi	\\hih-fileserver.neurologie.uni-tuebingen.de\HIH\Public\Jorge\Immunofluorescence\Exp. 267\Apotome\72h	10	0.6202357696493015	1.4142135623730951	1.082842712474619	8.82842712474619	1.0	281
18	282	K136Q_I_05.czi	\\hih-fileserver.neurologie.uni-tuebingen.de\HIH\Public\Jorge\Immunofluorescence\Exp. 267\Apotome\72h	47	1.070278022565311	3.0	1.550473446547116	25.14213562373095	0.9038461538461539	282
18	283	K136Q_I_05.czi	\\hih-fileserver.neurologie.uni-tuebingen.de\HIH\Public\Jorge\Immunofluorescence\Exp. 267\Apotome\72h	175	1.4832605510400239	5.830951894845301	2.328479591046635	57.112698372208094	0.8454106280193237	283
18	284	K136Q_I_05.czi	\\hih-fileserver.neurologie.uni-tuebingen.de\HIH\Public\Jorge\Immunofluorescence\Exp. 267\Apotome\72h	85	1.1068878416289698	3.605551275463989	1.8959266456438975	34.384776310850235	0.9239130434782609	284
18	285	K136Q_I_05.czi	\\hih-fileserver.neurologie.uni-tuebingen.de\HIH\Public\Jorge\Immunofluorescence\Exp. 267\Apotome\72h	7	0.6249169132830957	1.0	1.0	7.414213562373095	0.7777777777777778	285
18	286	K136Q_I_05.czi	\\hih-fileserver.neurologie.uni-tuebingen.de\HIH\Public\Jorge\Immunofluorescence\Exp. 267\Apotome\72h	20	0.9753694702818075	2.0	1.2121320343559643	15.65685424949238	0.8	286
18	287	K136Q_I_05.czi	\\hih-fileserver.neurologie.uni-tuebingen.de\HIH\Public\Jorge\Immunofluorescence\Exp. 267\Apotome\72h	64	0.9847460905889687	4.123105625617661	1.8479653807391672	28.14213562373095	0.9142857142857143	287
18	288	K136Q_I_05.czi	\\hih-fileserver.neurologie.uni-tuebingen.de\HIH\Public\Jorge\Immunofluorescence\Exp. 267\Apotome\72h	224	1.2210786521504315	7.0	2.8091602149528603	58.62741699796952	0.9105691056910569	288
18	289	K136Q_I_05.czi	\\hih-fileserver.neurologie.uni-tuebingen.de\HIH\Public\Jorge\Immunofluorescence\Exp. 267\Apotome\72h	192	1.122511238897273	6.4031242374328485	2.6912984615482416	52.04163056034262	0.9411764705882353	289
18	290	K136Q_I_05.czi	\\hih-fileserver.neurologie.uni-tuebingen.de\HIH\Public\Jorge\Immunofluorescence\Exp. 267\Apotome\72h	155	1.0068330015812208	6.324555320336759	2.6123156178648506	44.2842712474619	0.9810126582278481	290
18	291	K136Q_I_05.czi	\\hih-fileserver.neurologie.uni-tuebingen.de\HIH\Public\Jorge\Immunofluorescence\Exp. 267\Apotome\72h	88	1.0182557561907173	4.47213595499958	2.0491376890720483	33.55634918610404	0.967032967032967	291
18	292	K136Q_I_05.czi	\\hih-fileserver.neurologie.uni-tuebingen.de\HIH\Public\Jorge\Immunofluorescence\Exp. 267\Apotome\72h	20	0.7420983898833913	2.23606797749979	1.2946461113496084	13.65685424949238	1.0	292
18	293	K136Q_I_05.czi	\\hih-fileserver.neurologie.uni-tuebingen.de\HIH\Public\Jorge\Immunofluorescence\Exp. 267\Apotome\72h	187	1.1267250337819041	6.708203932499369	2.7213371584638786	51.45584412271571	0.9444444444444444	293
18	294	K136Q_I_05.czi	\\hih-fileserver.neurologie.uni-tuebingen.de\HIH\Public\Jorge\Immunofluorescence\Exp. 267\Apotome\72h	204	1.1848498519592214	6.324555320336759	2.6984003653571436	55.11269837220809	0.9230769230769231	294
18	295	K136Q_I_05.czi	\\hih-fileserver.neurologie.uni-tuebingen.de\HIH\Public\Jorge\Immunofluorescence\Exp. 267\Apotome\72h	35	1.0363036512322392	2.8284271247461903	1.4614543610278885	21.349242404917497	0.9722222222222222	295
18	296	K136Q_I_05.czi	\\hih-fileserver.neurologie.uni-tuebingen.de\HIH\Public\Jorge\Immunofluorescence\Exp. 267\Apotome\72h	14	0.6966924787727198	1.4142135623730951	1.1183467321065985	11.071067811865476	0.9333333333333333	296
18	297	K136Q_I_05.czi	\\hih-fileserver.neurologie.uni-tuebingen.de\HIH\Public\Jorge\Immunofluorescence\Exp. 267\Apotome\72h	20	0.8790817345028961	2.0	1.262132034355964	14.863961030678926	0.9090909090909091	297
18	298	K136Q_I_05.czi	\\hih-fileserver.neurologie.uni-tuebingen.de\HIH\Public\Jorge\Immunofluorescence\Exp. 267\Apotome\72h	79	1.2318796665646035	4.123105625617661	1.823856821192577	34.970562748477136	0.8777777777777778	298
18	299	K136Q_I_05.czi	\\hih-fileserver.neurologie.uni-tuebingen.de\HIH\Public\Jorge\Immunofluorescence\Exp. 267\Apotome\72h	2	0.0	1.0	1.0	0.0	1.0	299
18	300	K136Q_I_05.czi	\\hih-fileserver.neurologie.uni-tuebingen.de\HIH\Public\Jorge\Immunofluorescence\Exp. 267\Apotome\72h	1	0.0	1.0	1.0	0.0	1.0	300
18	301	K136Q_I_05.czi	\\hih-fileserver.neurologie.uni-tuebingen.de\HIH\Public\Jorge\Immunofluorescence\Exp. 267\Apotome\72h	24	0.8128078919015064	2.8284271247461903	1.3633895563224316	15.65685424949238	0.96	301
18	302	K136Q_I_05.czi	\\hih-fileserver.neurologie.uni-tuebingen.de\HIH\Public\Jorge\Immunofluorescence\Exp. 267\Apotome\72h	20	0.9037497458904548	2.23606797749979	1.2739354332309536	15.071067811865476	0.8695652173913043	302
18	303	K136Q_I_05.czi	\\hih-fileserver.neurologie.uni-tuebingen.de\HIH\Public\Jorge\Immunofluorescence\Exp. 267\Apotome\72h	23	0.9362261563547031	2.23606797749979	1.2816829854182208	16.44974746830583	0.8518518518518519	303
18	304	K136Q_I_05.czi	\\hih-fileserver.neurologie.uni-tuebingen.de\HIH\Public\Jorge\Immunofluorescence\Exp. 267\Apotome\72h	63	0.9591641658717509	4.0	1.8320749966443879	27.556349186104047	0.9545454545454546	304
18	305	K136Q_I_05.czi	\\hih-fileserver.neurologie.uni-tuebingen.de\HIH\Public\Jorge\Immunofluorescence\Exp. 267\Apotome\72h	122	1.2990737498490919	5.0	2.1240574428561407	44.62741699796952	0.8905109489051095	305
18	306	K136Q_I_05.czi	\\hih-fileserver.neurologie.uni-tuebingen.de\HIH\Public\Jorge\Immunofluorescence\Exp. 267\Apotome\72h	33	1.0954542374429754	2.23606797749979	1.3589020256548734	21.31370849898476	0.8461538461538461	306
18	307	K136Q_I_05.czi	\\hih-fileserver.neurologie.uni-tuebingen.de\HIH\Public\Jorge\Immunofluorescence\Exp. 267\Apotome\72h	70	1.097499809606806	4.0	1.826638658458773	31.071067811865476	0.9090909090909091	307
18	308	K136Q_I_05.czi	\\hih-fileserver.neurologie.uni-tuebingen.de\HIH\Public\Jorge\Immunofluorescence\Exp. 267\Apotome\72h	86	1.1205337970011373	4.47213595499958	1.9743537773895654	34.798989873223334	0.9052631578947369	308
18	309	K136Q_I_05.czi	\\hih-fileserver.neurologie.uni-tuebingen.de\HIH\Public\Jorge\Immunofluorescence\Exp. 267\Apotome\72h	81	1.4346039089811218	3.0	1.6807012976088624	38.21320343559643	0.7788461538461539	309
18	310	K136Q_I_05.czi	\\hih-fileserver.neurologie.uni-tuebingen.de\HIH\Public\Jorge\Immunofluorescence\Exp. 267\Apotome\72h	116	1.1323236291010679	5.0	2.1657021840301116	40.62741699796952	0.9133858267716536	310
18	311	K136Q_I_05.czi	\\hih-fileserver.neurologie.uni-tuebingen.de\HIH\Public\Jorge\Immunofluorescence\Exp. 267\Apotome\72h	99	1.0301405582482026	5.0	2.1929725570740786	35.798989873223334	0.9339622641509434	311
18	312	K136Q_I_05.czi	\\hih-fileserver.neurologie.uni-tuebingen.de\HIH\Public\Jorge\Immunofluorescence\Exp. 267\Apotome\72h	5	0.28170023010591344	1.0	1.0	4.207106781186548	0.8333333333333334	312
18	313	K136Q_I_05.czi	\\hih-fileserver.neurologie.uni-tuebingen.de\HIH\Public\Jorge\Immunofluorescence\Exp. 267\Apotome\72h	55	0.9888025399367124	4.0	1.7313794065631587	26.14213562373095	0.9322033898305084	313
18	314	K136Q_I_05.czi	\\hih-fileserver.neurologie.uni-tuebingen.de\HIH\Public\Jorge\Immunofluorescence\Exp. 267\Apotome\72h	18	0.8245537665371013	2.0	1.2682459513747883	13.65685424949238	0.9	314
18	315	K136Q_I_05.czi	\\hih-fileserver.neurologie.uni-tuebingen.de\HIH\Public\Jorge\Immunofluorescence\Exp. 267\Apotome\72h	43	0.9764835923654642	3.1622776601683795	1.5899623298443029	22.970562748477143	0.9347826086956522	315
18	316	K136Q_I_05.czi	\\hih-fileserver.neurologie.uni-tuebingen.de\HIH\Public\Jorge\Immunofluorescence\Exp. 267\Apotome\72h	34	0.9268198499660882	2.8284271247461903	1.4489574446648064	19.899494936611667	0.9444444444444444	316
18	317	K136Q_I_05.czi	\\hih-fileserver.neurologie.uni-tuebingen.de\HIH\Public\Jorge\Immunofluorescence\Exp. 267\Apotome\72h	59	1.0498585923955723	3.1622776601683795	1.6901372651429176	27.899494936611667	0.9365079365079365	317
18	318	K136Q_I_05.czi	\\hih-fileserver.neurologie.uni-tuebingen.de\HIH\Public\Jorge\Immunofluorescence\Exp. 267\Apotome\72h	105	1.2212421488044005	5.0	2.027160282658102	40.14213562373095	0.8898305084745762	318
18	319	K136Q_I_05.czi	\\hih-fileserver.neurologie.uni-tuebingen.de\HIH\Public\Jorge\Immunofluorescence\Exp. 267\Apotome\72h	17	0.9495596478588305	2.0	1.1663780661615406	14.242640687119284	0.9444444444444444	319
18	320	K136Q_I_05.czi	\\hih-fileserver.neurologie.uni-tuebingen.de\HIH\Public\Jorge\Immunofluorescence\Exp. 267\Apotome\72h	35	0.8269364063505841	3.0	1.5369262046743952	19.071067811865476	0.9722222222222222	320
18	321	K136Q_I_05.czi	\\hih-fileserver.neurologie.uni-tuebingen.de\HIH\Public\Jorge\Immunofluorescence\Exp. 267\Apotome\72h	5	0.4665421607968328	1.0	1.0	5.414213562373095	0.7142857142857143	321
18	322	K136Q_I_05.czi	\\hih-fileserver.neurologie.uni-tuebingen.de\HIH\Public\Jorge\Immunofluorescence\Exp. 267\Apotome\72h	128	1.4640148335767889	3.605551275463989	1.963714927595138	48.526911934581186	0.8951048951048951	322
18	323	K136Q_I_05.czi	\\hih-fileserver.neurologie.uni-tuebingen.de\HIH\Public\Jorge\Immunofluorescence\Exp. 267\Apotome\72h	36	0.890489066836542	3.0	1.5285690316973226	20.071067811865476	0.9473684210526315	323
18	324	K136Q_I_05.czi	\\hih-fileserver.neurologie.uni-tuebingen.de\HIH\Public\Jorge\Immunofluorescence\Exp. 267\Apotome\72h	16	0.8997014358430573	2.0	1.176776695296637	13.449747468305834	0.8421052631578947	324
18	325	K136Q_I_05.czi	\\hih-fileserver.neurologie.uni-tuebingen.de\HIH\Public\Jorge\Immunofluorescence\Exp. 267\Apotome\72h	14	0.8233657959359779	2.0	1.1724438258837926	12.035533905932738	0.9333333333333333	325
18	326	K136Q_I_05.czi	\\hih-fileserver.neurologie.uni-tuebingen.de\HIH\Public\Jorge\Immunofluorescence\Exp. 267\Apotome\72h	15	0.84510069031774	2.0	1.160947570824873	12.621320343559642	0.8823529411764706	326
18	327	K136Q_I_05.czi	\\hih-fileserver.neurologie.uni-tuebingen.de\HIH\Public\Jorge\Immunofluorescence\Exp. 267\Apotome\72h	80	1.0276603664643293	4.242640687119285	1.9497713215944554	32.14213562373095	0.9195402298850575	327
18	328	K136Q_I_05.czi	\\hih-fileserver.neurologie.uni-tuebingen.de\HIH\Public\Jorge\Immunofluorescence\Exp. 267\Apotome\72h	10	0.705274575434676	1.0	1.0	9.414213562373096	0.8333333333333334	328
18	329	K136Q_I_05.czi	\\hih-fileserver.neurologie.uni-tuebingen.de\HIH\Public\Jorge\Immunofluorescence\Exp. 267\Apotome\72h	141	1.196389009521176	5.0990195135927845	2.313782355484507	46.04163056034261	0.8980891719745223	329
18	330	K136Q_I_05.czi	\\hih-fileserver.neurologie.uni-tuebingen.de\HIH\Public\Jorge\Immunofluorescence\Exp. 267\Apotome\72h	19	0.7811561998772539	2.0	1.2450975920785463	13.65685424949238	0.95	330
18	331	K136Q_I_05.czi	\\hih-fileserver.neurologie.uni-tuebingen.de\HIH\Public\Jorge\Immunofluorescence\Exp. 267\Apotome\72h	14	0.8519464688364532	2.0	1.1306019374818708	12.242640687119284	1.0	331
18	332	K136Q_I_05.czi	\\hih-fileserver.neurologie.uni-tuebingen.de\HIH\Public\Jorge\Immunofluorescence\Exp. 267\Apotome\72h	11	0.8215906780822316	1.4142135623730951	1.0753115567951081	10.65685424949238	0.8461538461538461	332
18	333	K136Q_I_05.czi	\\hih-fileserver.neurologie.uni-tuebingen.de\HIH\Public\Jorge\Immunofluorescence\Exp. 267\Apotome\72h	6	0.477464829275686	1.0	1.0	6.0	1.0	333
18	334	K136Q_I_05.czi	\\hih-fileserver.neurologie.uni-tuebingen.de\HIH\Public\Jorge\Immunofluorescence\Exp. 267\Apotome\72h	234	1.6196677650093996	5.0990195135927845	2.421858217032443	69.01219330881976	0.841726618705036	334
18	335	K136Q_I_05.czi	\\hih-fileserver.neurologie.uni-tuebingen.de\HIH\Public\Jorge\Immunofluorescence\Exp. 267\Apotome\72h	39	0.9269228162979023	3.1622776601683795	1.5354640720273447	21.31370849898476	0.8863636363636364	335
18	336	K136Q_I_05.czi	\\hih-fileserver.neurologie.uni-tuebingen.de\HIH\Public\Jorge\Immunofluorescence\Exp. 267\Apotome\72h	37	0.977026752314005	2.8284271247461903	1.4889994660364758	21.31370849898476	0.925	336
18	337	K136Q_I_05.czi	\\hih-fileserver.neurologie.uni-tuebingen.de\HIH\Public\Jorge\Immunofluorescence\Exp. 267\Apotome\72h	98	1.2115892079728838	4.242640687119285	1.988626708501123	38.62741699796952	0.8990825688073395	337
18	338	K136Q_I_05.czi	\\hih-fileserver.neurologie.uni-tuebingen.de\HIH\Public\Jorge\Immunofluorescence\Exp. 267\Apotome\72h	96	1.205948925927935	4.123105625617661	1.9498174107514163	38.14213562373095	0.9142857142857143	338
18	339	K136Q_I_05.czi	\\hih-fileserver.neurologie.uni-tuebingen.de\HIH\Public\Jorge\Immunofluorescence\Exp. 267\Apotome\72h	15	0.6911795258719621	2.0	1.2276142374915398	11.414213562373096	1.0	339
18	340	K136Q_I_05.czi	\\hih-fileserver.neurologie.uni-tuebingen.de\HIH\Public\Jorge\Immunofluorescence\Exp. 267\Apotome\72h	23	0.8481473654624414	2.23606797749979	1.2996922707387901	15.65685424949238	0.92	340
18	341	K136Q_I_05.czi	\\hih-fileserver.neurologie.uni-tuebingen.de\HIH\Public\Jorge\Immunofluorescence\Exp. 267\Apotome\72h	14	0.7723689972905055	2.0	1.1601886205085203	11.65685424949238	0.9333333333333333	341
18	342	K136Q_I_05.czi	\\hih-fileserver.neurologie.uni-tuebingen.de\HIH\Public\Jorge\Immunofluorescence\Exp. 267\Apotome\72h	22	0.7337506369818236	2.8284271247461903	1.366866718721158	14.242640687119284	1.0	342
18	343	K136Q_I_05.czi	\\hih-fileserver.neurologie.uni-tuebingen.de\HIH\Public\Jorge\Immunofluorescence\Exp. 267\Apotome\72h	46	1.3700815173411738	2.8284271247461903	1.4200538154615194	28.14213562373095	0.8070175438596491	343
18	344	K136Q_I_05.czi	\\hih-fileserver.neurologie.uni-tuebingen.de\HIH\Public\Jorge\Immunofluorescence\Exp. 267\Apotome\72h	99	1.1484585610585478	4.47213595499958	2.043819856049222	37.798989873223334	0.9166666666666666	344
18	345	K136Q_I_05.czi	\\hih-fileserver.neurologie.uni-tuebingen.de\HIH\Public\Jorge\Immunofluorescence\Exp. 267\Apotome\72h	27	1.1671064777350741	2.23606797749979	1.27063465886538	19.899494936611667	0.8181818181818182	345
18	346	K136Q_I_05.czi	\\hih-fileserver.neurologie.uni-tuebingen.de\HIH\Public\Jorge\Immunofluorescence\Exp. 267\Apotome\72h	18	0.7275526948748822	2.0	1.2682459513747883	12.82842712474619	1.0	346
18	347	K136Q_I_05.czi	\\hih-fileserver.neurologie.uni-tuebingen.de\HIH\Public\Jorge\Immunofluorescence\Exp. 267\Apotome\72h	57	1.2195984334942747	3.0	1.5767061752230607	29.556349186104043	0.890625	347
18	348	K136Q_I_05.czi	\\hih-fileserver.neurologie.uni-tuebingen.de\HIH\Public\Jorge\Immunofluorescence\Exp. 267\Apotome\72h	41	0.9308387988638677	3.0	1.5388531766670634	21.899494936611667	0.9761904761904762	348
18	349	K136Q_I_05.czi	\\hih-fileserver.neurologie.uni-tuebingen.de\HIH\Public\Jorge\Immunofluorescence\Exp. 267\Apotome\72h	177	1.5400261295263311	5.385164807134504	2.2873620708529847	58.526911934581186	0.8194444444444444	349
18	350	K136Q_I_05.czi	\\hih-fileserver.neurologie.uni-tuebingen.de\HIH\Public\Jorge\Immunofluorescence\Exp. 267\Apotome\72h	8	0.516680489433364	1.0	1.0	7.207106781186548	0.8888888888888888	350
18	351	K136Q_I_05.czi	\\hih-fileserver.neurologie.uni-tuebingen.de\HIH\Public\Jorge\Immunofluorescence\Exp. 267\Apotome\72h	5	0.31011788482465075	1.0	1.0	4.414213562373095	0.7142857142857143	351
18	352	K136Q_I_05.czi	\\hih-fileserver.neurologie.uni-tuebingen.de\HIH\Public\Jorge\Immunofluorescence\Exp. 267\Apotome\72h	64	1.4408901428879608	2.8284271247461903	1.533284881198412	34.04163056034261	0.9014084507042254	352
18	353	K136Q_I_05.czi	\\hih-fileserver.neurologie.uni-tuebingen.de\HIH\Public\Jorge\Immunofluorescence\Exp. 267\Apotome\72h	85	1.2964785162454755	4.0	1.8453929692790616	37.21320343559643	0.9042553191489362	353
18	354	K136Q_I_05.czi	\\hih-fileserver.neurologie.uni-tuebingen.de\HIH\Public\Jorge\Immunofluorescence\Exp. 267\Apotome\72h	5	0.4665421607968328	1.0	1.0	5.414213562373095	0.7142857142857143	354
18	355	K136Q_I_05.czi	\\hih-fileserver.neurologie.uni-tuebingen.de\HIH\Public\Jorge\Immunofluorescence\Exp. 267\Apotome\72h	5	0.43153209248335733	1.0	1.0	5.207106781186548	1.0	355
18	356	K136Q_I_05.czi	\\hih-fileserver.neurologie.uni-tuebingen.de\HIH\Public\Jorge\Immunofluorescence\Exp. 267\Apotome\72h	370	1.5366622337481892	8.06225774829855	3.1103027020202587	84.5269119345812	0.8726415094339622	356
18	357	K136Q_I_05.czi	\\hih-fileserver.neurologie.uni-tuebingen.de\HIH\Public\Jorge\Immunofluorescence\Exp. 267\Apotome\72h	19	0.8091603141756726	2.23606797749979	1.2793229362823824	13.899494936611665	0.95	357
18	358	K136Q_I_05.czi	\\hih-fileserver.neurologie.uni-tuebingen.de\HIH\Public\Jorge\Immunofluorescence\Exp. 267\Apotome\72h	8	0.6366197723675814	1.0	1.0	8.0	1.0	358
18	359	K136Q_I_05.czi	\\hih-fileserver.neurologie.uni-tuebingen.de\HIH\Public\Jorge\Immunofluorescence\Exp. 267\Apotome\72h	13	0.8317819970820828	2.0	1.1406482403650917	11.65685424949238	1.0	359
18	360	K136Q_I_05.czi	\\hih-fileserver.neurologie.uni-tuebingen.de\HIH\Public\Jorge\Immunofluorescence\Exp. 267\Apotome\72h	11	0.9086245580609007	1.0	1.0	11.207106781186548	1.0	360
18	361	K136Q_I_05.czi	\\hih-fileserver.neurologie.uni-tuebingen.de\HIH\Public\Jorge\Immunofluorescence\Exp. 267\Apotome\72h	20	0.8348606886188152	2.23606797749979	1.2946461113496086	14.485281374238571	0.9090909090909091	361
18	362	K136Q_I_05.czi	\\hih-fileserver.neurologie.uni-tuebingen.de\HIH\Public\Jorge\Immunofluorescence\Exp. 267\Apotome\72h	33	0.899513199858656	2.8284271247461903	1.4876660679802909	19.31370849898476	0.9705882352941176	362
18	363	K136Q_I_05.czi	\\hih-fileserver.neurologie.uni-tuebingen.de\HIH\Public\Jorge\Immunofluorescence\Exp. 267\Apotome\72h	5	0.20871517215470375	1.0	1.0	3.6213203435596424	0.625	363
18	364	K136Q_I_05.czi	\\hih-fileserver.neurologie.uni-tuebingen.de\HIH\Public\Jorge\Immunofluorescence\Exp. 267\Apotome\72h	76	1.1550427937547723	3.605551275463989	1.819498831133931	33.21320343559643	0.9047619047619048	364
18	365	K136Q_I_05.czi	\\hih-fileserver.neurologie.uni-tuebingen.de\HIH\Public\Jorge\Immunofluorescence\Exp. 267\Apotome\72h	79	1.1111804091818063	4.242640687119285	1.9379133986957626	33.21320343559643	0.9080459770114943	365
18	366	K136Q_I_05.czi	\\hih-fileserver.neurologie.uni-tuebingen.de\HIH\Public\Jorge\Immunofluorescence\Exp. 267\Apotome\72h	29	1.0494643840200917	2.23606797749979	1.325383654960594	19.556349186104043	0.9354838709677419	366
18	367	K136Q_I_05.czi	\\hih-fileserver.neurologie.uni-tuebingen.de\HIH\Public\Jorge\Immunofluorescence\Exp. 267\Apotome\72h	53	0.8751160258058859	3.605551275463989	1.7580035318555658	24.14213562373095	1.0	367
18	368	K136Q_I_05.czi	\\hih-fileserver.neurologie.uni-tuebingen.de\HIH\Public\Jorge\Immunofluorescence\Exp. 267\Apotome\72h	30	1.0503958299615666	2.23606797749979	1.3319139109746052	19.899494936611664	0.9090909090909091	368
18	369	K136Q_I_05.czi	\\hih-fileserver.neurologie.uni-tuebingen.de\HIH\Public\Jorge\Immunofluorescence\Exp. 267\Apotome\72h	73	1.2274863910244262	4.0	1.7587738401096946	33.55634918610404	0.8588235294117647	369
18	370	K136Q_I_05.czi	\\hih-fileserver.neurologie.uni-tuebingen.de\HIH\Public\Jorge\Immunofluorescence\Exp. 267\Apotome\72h	91	1.1359457865954572	4.242640687119285	1.9542893354678874	36.04163056034261	0.9191919191919192	370
18	371	K136Q_I_05.czi	\\hih-fileserver.neurologie.uni-tuebingen.de\HIH\Public\Jorge\Immunofluorescence\Exp. 267\Apotome\72h	2	0.0	1.0	1.0	0.0	1.0	371
18	372	K136Q_I_05.czi	\\hih-fileserver.neurologie.uni-tuebingen.de\HIH\Public\Jorge\Immunofluorescence\Exp. 267\Apotome\72h	23	0.8481473654624414	2.23606797749979	1.2996922707387901	15.65685424949238	0.9583333333333334	372
18	373	K136Q_I_05.czi	\\hih-fileserver.neurologie.uni-tuebingen.de\HIH\Public\Jorge\Immunofluorescence\Exp. 267\Apotome\72h	3	0.026525823848649224	1.0	1.0	1.0	1.0	373
18	374	K136Q_I_05.czi	\\hih-fileserver.neurologie.uni-tuebingen.de\HIH\Public\Jorge\Immunofluorescence\Exp. 267\Apotome\72h	126	1.2060139965403085	5.0	2.2174557807194395	43.698484809834994	0.9264705882352942	374
18	375	K136Q_I_05.czi	\\hih-fileserver.neurologie.uni-tuebingen.de\HIH\Public\Jorge\Immunofluorescence\Exp. 267\Apotome\72h	64	1.00180020019111	4.242640687119285	1.849930650762595	28.384776310850235	0.927536231884058	375
18	376	K136Q_I_05.czi	\\hih-fileserver.neurologie.uni-tuebingen.de\HIH\Public\Jorge\Immunofluorescence\Exp. 267\Apotome\72h	134	1.3845119214242374	4.242640687119285	2.0896947892522397	48.2842712474619	0.864516129032258	376
18	377	K136Q_I_05.czi	\\hih-fileserver.neurologie.uni-tuebingen.de\HIH\Public\Jorge\Immunofluorescence\Exp. 267\Apotome\72h	29	0.903168862603302	2.8284271247461903	1.4047134163311374	18.14213562373095	0.9666666666666667	377
18	378	K136Q_I_05.czi	\\hih-fileserver.neurologie.uni-tuebingen.de\HIH\Public\Jorge\Immunofluorescence\Exp. 267\Apotome\72h	23	0.8896704149285245	2.23606797749979	1.3071519609672166	16.035533905932738	0.8846153846153846	378
18	379	K136Q_I_05.czi	\\hih-fileserver.neurologie.uni-tuebingen.de\HIH\Public\Jorge\Immunofluorescence\Exp. 267\Apotome\72h	27	0.7775702679947213	2.8284271247461903	1.440722034689321	16.242640687119284	1.0	379
18	380	K136Q_I_05.czi	\\hih-fileserver.neurologie.uni-tuebingen.de\HIH\Public\Jorge\Immunofluorescence\Exp. 267\Apotome\72h	167	1.2048638816902901	5.656854249492381	2.4803484551220047	50.2842712474619	0.907608695652174	380
18	381	K136Q_I_05.czi	\\hih-fileserver.neurologie.uni-tuebingen.de\HIH\Public\Jorge\Immunofluorescence\Exp. 267\Apotome\72h	100	1.1020067388086543	4.47213595499958	2.0631939583332026	37.21320343559643	0.9259259259259259	381
18	382	K136Q_I_05.czi	\\hih-fileserver.neurologie.uni-tuebingen.de\HIH\Public\Jorge\Immunofluorescence\Exp. 267\Apotome\72h	46	0.8936177099689818	3.1622776601683795	1.6458435527901456	22.72792206135785	0.9387755102040817	382
18	383	K136Q_I_05.czi	\\hih-fileserver.neurologie.uni-tuebingen.de\HIH\Public\Jorge\Immunofluorescence\Exp. 267\Apotome\72h	227	1.3963612112915347	6.324555320336759	2.6631932735580817	63.11269837220809	0.8438661710037175	383
18	384	K136Q_I_05.czi	\\hih-fileserver.neurologie.uni-tuebingen.de\HIH\Public\Jorge\Immunofluorescence\Exp. 267\Apotome\72h	53	1.0588903912251217	3.1622776601683795	1.6353870938239674	26.556349186104043	0.8983050847457628	384
18	385	K136Q_I_05.czi	\\hih-fileserver.neurologie.uni-tuebingen.de\HIH\Public\Jorge\Immunofluorescence\Exp. 267\Apotome\72h	64	0.9847460905889683	3.605551275463989	1.8231372657294878	28.142135623730947	0.9411764705882353	385
18	386	K136Q_I_05.czi	\\hih-fileserver.neurologie.uni-tuebingen.de\HIH\Public\Jorge\Immunofluorescence\Exp. 267\Apotome\72h	50	1.1369739754479622	3.0	1.6065809644169877	26.727922061357855	0.8928571428571429	386
18	387	K136Q_I_05.czi	\\hih-fileserver.neurologie.uni-tuebingen.de\HIH\Public\Jorge\Immunofluorescence\Exp. 267\Apotome\72h	195	1.3198447892303322	6.0	2.538330761746744	56.87005768508881	0.8944954128440367	387
18	388	K136Q_I_05.czi	\\hih-fileserver.neurologie.uni-tuebingen.de\HIH\Public\Jorge\Immunofluorescence\Exp. 267\Apotome\72h	46	0.940275301049311	3.1622776601683795	1.6322540223535689	23.31370849898476	0.9387755102040817	388
18	389	K136Q_I_05.czi	\\hih-fileserver.neurologie.uni-tuebingen.de\HIH\Public\Jorge\Immunofluorescence\Exp. 267\Apotome\72h	43	1.2087021851868491	3.0	1.4589927691535578	25.556349186104043	0.8269230769230769	389
18	390	K136Q_I_05.czi	\\hih-fileserver.neurologie.uni-tuebingen.de\HIH\Public\Jorge\Immunofluorescence\Exp. 267\Apotome\72h	36	0.8541136649632097	3.0	1.5448408771869593	19.65685424949238	0.9473684210526315	390
18	391	K136Q_I_05.czi	\\hih-fileserver.neurologie.uni-tuebingen.de\HIH\Public\Jorge\Immunofluorescence\Exp. 267\Apotome\72h	30	1.0503958299615668	2.23606797749979	1.3319139109746052	19.899494936611667	0.8571428571428571	391
18	392	K136Q_I_05.czi	\\hih-fileserver.neurologie.uni-tuebingen.de\HIH\Public\Jorge\Immunofluorescence\Exp. 267\Apotome\72h	11	0.5121822365562063	1.4142135623730951	1.0376557783975542	8.414213562373096	0.8461538461538461	392
18	393	K136Q_I_05.czi	\\hih-fileserver.neurologie.uni-tuebingen.de\HIH\Public\Jorge\Immunofluorescence\Exp. 267\Apotome\72h	83	1.0422328638136937	4.242640687119285	2.0051261416913095	32.970562748477136	0.9325842696629213	393
18	394	K136Q_I_05.czi	\\hih-fileserver.neurologie.uni-tuebingen.de\HIH\Public\Jorge\Immunofluorescence\Exp. 267\Apotome\72h	22	0.886699518438007	2.0	1.25712973861329	15.65685424949238	0.9166666666666666	394
18	395	K136Q_I_05.czi	\\hih-fileserver.neurologie.uni-tuebingen.de\HIH\Public\Jorge\Immunofluorescence\Exp. 267\Apotome\72h	19	0.7155807854805156	2.23606797749979	1.2793229362823824	13.071067811865476	1.0	395
18	396	K136Q_I_05.czi	\\hih-fileserver.neurologie.uni-tuebingen.de\HIH\Public\Jorge\Immunofluorescence\Exp. 267\Apotome\72h	43	1.0058759034481002	3.1622776601683795	1.5733396172368874	23.31370849898476	0.8775510204081632	396
18	397	K136Q_I_05.czi	\\hih-fileserver.neurologie.uni-tuebingen.de\HIH\Public\Jorge\Immunofluorescence\Exp. 267\Apotome\72h	1	0.0	1.0	1.0	0.0	1.0	397
18	398	K136Q_I_05.czi	\\hih-fileserver.neurologie.uni-tuebingen.de\HIH\Public\Jorge\Immunofluorescence\Exp. 267\Apotome\72h	8	0.49237304529448433	1.4142135623730951	1.051776695296637	7.035533905932738	0.8888888888888888	398
18	399	K136Q_I_05.czi	\\hih-fileserver.neurologie.uni-tuebingen.de\HIH\Public\Jorge\Immunofluorescence\Exp. 267\Apotome\72h	65	0.9133518644718662	4.0	1.9198363718233256	27.31370849898476	0.9701492537313433	399
18	400	K136Q_I_05.czi	\\hih-fileserver.neurologie.uni-tuebingen.de\HIH\Public\Jorge\Immunofluorescence\Exp. 267\Apotome\72h	6	0.5109957862326503	1.0	1.0	6.207106781186548	0.8571428571428571	400
18	401	K136Q_I_05.czi	\\hih-fileserver.neurologie.uni-tuebingen.de\HIH\Public\Jorge\Immunofluorescence\Exp. 267\Apotome\72h	147	1.3687909404236631	5.0990195135927845	2.2443267357612733	50.2842712474619	0.8698224852071006	401
18	402	K136Q_I_05.czi	\\hih-fileserver.neurologie.uni-tuebingen.de\HIH\Public\Jorge\Immunofluorescence\Exp. 267\Apotome\72h	125	1.248472921960714	4.47213595499958	2.154437661851837	44.2842712474619	0.8992805755395683	402
18	403	K136Q_I_05.czi	\\hih-fileserver.neurologie.uni-tuebingen.de\HIH\Public\Jorge\Immunofluorescence\Exp. 267\Apotome\72h	66	1.070654349486439	3.605551275463989	1.7627297583094999	29.79898987322333	0.9166666666666666	403
18	404	K136Q_I_05.czi	\\hih-fileserver.neurologie.uni-tuebingen.de\HIH\Public\Jorge\Immunofluorescence\Exp. 267\Apotome\72h	69	1.10621422473677	4.0	1.814823396607044	30.97056274847714	0.8961038961038961	404
18	405	K136Q_I_05.czi	\\hih-fileserver.neurologie.uni-tuebingen.de\HIH\Public\Jorge\Immunofluorescence\Exp. 267\Apotome\72h	34	1.2349645432857341	2.23606797749979	1.3191276340067741	22.970562748477143	0.918918918918919	405
18	406	K136Q_I_05.czi	\\hih-fileserver.neurologie.uni-tuebingen.de\HIH\Public\Jorge\Immunofluorescence\Exp. 267\Apotome\72h	51	0.9541028790059186	3.1622776601683795	1.6556754508856961	24.727922061357855	0.9272727272727272	406
18	407	K136Q_I_05.czi	\\hih-fileserver.neurologie.uni-tuebingen.de\HIH\Public\Jorge\Immunofluorescence\Exp. 267\Apotome\72h	26	0.8317819970820826	2.23606797749979	1.362675126316836	16.485281374238568	0.9285714285714286	407
18	408	K136Q_I_05.czi	\\hih-fileserver.neurologie.uni-tuebingen.de\HIH\Public\Jorge\Immunofluorescence\Exp. 267\Apotome\72h	16	0.9847460905889683	2.0	1.1401650429449552	14.071067811865474	0.8888888888888888	408
18	409	K136Q_I_05.czi	\\hih-fileserver.neurologie.uni-tuebingen.de\HIH\Public\Jorge\Immunofluorescence\Exp. 267\Apotome\72h	188	1.4499182176923433	6.0	2.5693209949799525	58.52691193458118	0.8663594470046083	409
18	410	K136Q_I_05.czi	\\hih-fileserver.neurologie.uni-tuebingen.de\HIH\Public\Jorge\Immunofluorescence\Exp. 267\Apotome\72h	122	1.7270293550591482	4.0	1.8284449214132008	51.4558441227157	0.7625	410
18	411	K136Q_I_05.czi	\\hih-fileserver.neurologie.uni-tuebingen.de\HIH\Public\Jorge\Immunofluorescence\Exp. 267\Apotome\72h	20	0.834860688618815	2.0	1.282842712474619	14.48528137423857	1.0	411
18	412	K136Q_I_05.czi	\\hih-fileserver.neurologie.uni-tuebingen.de\HIH\Public\Jorge\Immunofluorescence\Exp. 267\Apotome\72h	9	0.48604648810907447	1.0	1.0	7.414213562373095	0.6428571428571429	412
18	413	K136Q_I_05.czi	\\hih-fileserver.neurologie.uni-tuebingen.de\HIH\Public\Jorge\Immunofluorescence\Exp. 267\Apotome\72h	11	0.6988202713335353	1.4142135623730951	1.0376557783975542	9.82842712474619	0.8461538461538461	413
18	414	K136Q_I_05.czi	\\hih-fileserver.neurologie.uni-tuebingen.de\HIH\Public\Jorge\Immunofluorescence\Exp. 267\Apotome\72h	183	1.4184185597377275	5.0	2.343072214784757	57.11269837220809	0.8883495145631068	414
18	415	K136Q_I_05.czi	\\hih-fileserver.neurologie.uni-tuebingen.de\HIH\Public\Jorge\Immunofluorescence\Exp. 267\Apotome\72h	42	1.0298253297206739	3.0	1.5316440052583187	23.31370849898476	0.8936170212765957	415
18	416	K136Q_I_05.czi	\\hih-fileserver.neurologie.uni-tuebingen.de\HIH\Public\Jorge\Immunofluorescence\Exp. 267\Apotome\72h	46	0.9881201387034287	3.1622776601683795	1.5896899890475158	23.899494936611667	0.8846153846153846	416
18	417	K136Q_I_05.czi	\\hih-fileserver.neurologie.uni-tuebingen.de\HIH\Public\Jorge\Immunofluorescence\Exp. 267\Apotome\72h	55	1.0072430505737404	3.605551275463989	1.7171517256055027	26.384776310850235	0.9322033898305084	417
18	418	K136Q_I_05.czi	\\hih-fileserver.neurologie.uni-tuebingen.de\HIH\Public\Jorge\Immunofluorescence\Exp. 267\Apotome\72h	17	0.7997667602429288	2.0	1.215109073499552	13.071067811865474	0.9444444444444444	418
18	419	K136Q_I_05.czi	\\hih-fileserver.neurologie.uni-tuebingen.de\HIH\Public\Jorge\Immunofluorescence\Exp. 267\Apotome\72h	14	0.6664888011383326	2.0	1.2020305089104422	10.82842712474619	1.0	419
18	420	K136Q_I_05.czi	\\hih-fileserver.neurologie.uni-tuebingen.de\HIH\Public\Jorge\Immunofluorescence\Exp. 267\Apotome\72h	67	1.0206030525436443	4.0	1.8244811029381722	29.31370849898476	0.9305555555555556	420
18	421	K136Q_I_05.czi	\\hih-fileserver.neurologie.uni-tuebingen.de\HIH\Public\Jorge\Immunofluorescence\Exp. 267\Apotome\72h	35	0.8481124455810186	3.1622776601683795	1.516488923389848	19.31370849898476	0.9459459459459459	421
18	422	K136Q_I_05.czi	\\hih-fileserver.neurologie.uni-tuebingen.de\HIH\Public\Jorge\Immunofluorescence\Exp. 267\Apotome\72h	29	0.9980266973196703	2.23606797749979	1.329075991960864	19.071067811865476	0.8787878787878788	422
18	423	K136Q_I_05.czi	\\hih-fileserver.neurologie.uni-tuebingen.de\HIH\Public\Jorge\Immunofluorescence\Exp. 267\Apotome\72h	15	0.7164894870192154	2.0	1.160947570824873	11.621320343559642	0.9375	423
18	424	K136Q_I_05.czi	\\hih-fileserver.neurologie.uni-tuebingen.de\HIH\Public\Jorge\Immunofluorescence\Exp. 267\Apotome\72h	11	0.7285819637753527	2.0	1.128564869306645	10.035533905932738	0.9166666666666666	424
18	425	K136Q_I_05.czi	\\hih-fileserver.neurologie.uni-tuebingen.de\HIH\Public\Jorge\Immunofluorescence\Exp. 267\Apotome\72h	215	1.2321979817239228	6.082762530298219	2.723639649509866	57.698484809834994	0.9033613445378151	425
18	426	K136Q_I_05.czi	\\hih-fileserver.neurologie.uni-tuebingen.de\HIH\Public\Jorge\Immunofluorescence\Exp. 267\Apotome\72h	13	0.8024880979873497	2.0	1.1406482403650915	11.449747468305832	0.8666666666666667	426
18	427	K136Q_I_05.czi	\\hih-fileserver.neurologie.uni-tuebingen.de\HIH\Public\Jorge\Immunofluorescence\Exp. 267\Apotome\72h	81	1.2181932495917318	3.605551275463989	1.7865653696301014	35.21320343559643	0.8709677419354839	427
18	428	K136Q_I_05.czi	\\hih-fileserver.neurologie.uni-tuebingen.de\HIH\Public\Jorge\Immunofluorescence\Exp. 267\Apotome\72h	33	1.1784744463032817	2.23606797749979	1.2945863439920715	22.106601717798213	0.868421052631579	428
18	429	K136Q_I_05.czi	\\hih-fileserver.neurologie.uni-tuebingen.de\HIH\Public\Jorge\Immunofluorescence\Exp. 267\Apotome\72h	42	0.88865173485111	3.0	1.6098636090173934	21.65685424949238	0.9545454545454546	429
18	430	K136Q_I_05.czi	\\hih-fileserver.neurologie.uni-tuebingen.de\HIH\Public\Jorge\Immunofluorescence\Exp. 267\Apotome\72h	94	1.449918217692344	3.605551275463989	1.8313151675170358	41.38477631085024	0.831858407079646	430
18	431	K136Q_I_05.czi	\\hih-fileserver.neurologie.uni-tuebingen.de\HIH\Public\Jorge\Immunofluorescence\Exp. 267\Apotome\72h	373	1.406111284630158	9.0	3.4490187777901267	81.18376618407356	0.8923444976076556	431
18	432	K136Q_I_05.czi	\\hih-fileserver.neurologie.uni-tuebingen.de\HIH\Public\Jorge\Immunofluorescence\Exp. 267\Apotome\72h	109	1.19069080932112	5.0	2.085812074353665	40.384776310850235	0.9008264462809917	432
18	433	K136Q_I_05.czi	\\hih-fileserver.neurologie.uni-tuebingen.de\HIH\Public\Jorge\Immunofluorescence\Exp. 267\Apotome\72h	5	0.43153209248335733	1.0	1.0	5.207106781186548	1.0	433
18	434	K136Q_I_05.czi	\\hih-fileserver.neurologie.uni-tuebingen.de\HIH\Public\Jorge\Immunofluorescence\Exp. 267\Apotome\72h	45	0.8480975722981905	3.605551275463989	1.678170298410541	21.899494936611667	0.9782608695652174	434
18	435	K136Q_I_05.czi	\\hih-fileserver.neurologie.uni-tuebingen.de\HIH\Public\Jorge\Immunofluorescence\Exp. 267\Apotome\72h	427	3.1072929620655274	5.0990195135927845	2.3224062021720386	129.12489168102783	0.7878228782287823	435
18	436	K136Q_I_05.czi	\\hih-fileserver.neurologie.uni-tuebingen.de\HIH\Public\Jorge\Immunofluorescence\Exp. 267\Apotome\72h	272	1.350475488323885	7.0710678118654755	2.931602098267847	67.94112549695427	0.8774193548387097	436
18	437	K136Q_I_05.czi	\\hih-fileserver.neurologie.uni-tuebingen.de\HIH\Public\Jorge\Immunofluorescence\Exp. 267\Apotome\72h	24	0.8563836387202746	2.23606797749979	1.3044639912235527	16.071067811865476	0.9230769230769231	437
18	438	K136Q_I_05.czi	\\hih-fileserver.neurologie.uni-tuebingen.de\HIH\Public\Jorge\Immunofluorescence\Exp. 267\Apotome\72h	48	0.9010971635055898	3.605551275463989	1.6532372035063743	23.31370849898476	0.96	438
18	439	K136Q_I_05.czi	\\hih-fileserver.neurologie.uni-tuebingen.de\HIH\Public\Jorge\Immunofluorescence\Exp. 267\Apotome\72h	37	1.0087398071282871	2.8284271247461903	1.475883753219217	21.65685424949238	0.8809523809523809	439
18	440	K136Q_I_05.czi	\\hih-fileserver.neurologie.uni-tuebingen.de\HIH\Public\Jorge\Immunofluorescence\Exp. 267\Apotome\72h	67	1.1827387871760386	3.605551275463989	1.7146275494623697	31.556349186104043	0.8701298701298701	440
18	441	K136Q_I_05.czi	\\hih-fileserver.neurologie.uni-tuebingen.de\HIH\Public\Jorge\Immunofluorescence\Exp. 267\Apotome\72h	73	1.1850044889936526	3.605551275463989	1.7480222269653567	32.97056274847714	0.9012345679012346	441
18	442	K136Q_I_05.czi	\\hih-fileserver.neurologie.uni-tuebingen.de\HIH\Public\Jorge\Immunofluorescence\Exp. 267\Apotome\72h	9	0.6891508551658906	1.4142135623730951	1.0460237291525663	8.82842712474619	1.0	442
18	443	K136Q_I_05.czi	\\hih-fileserver.neurologie.uni-tuebingen.de\HIH\Public\Jorge\Immunofluorescence\Exp. 267\Apotome\72h	1	0.0	1.0	1.0	0.0	1.0	443
18	444	K136Q_I_05.czi	\\hih-fileserver.neurologie.uni-tuebingen.de\HIH\Public\Jorge\Immunofluorescence\Exp. 267\Apotome\72h	11	0.6746348998939921	2.0	1.1662206477041992	9.65685424949238	1.0	444
18	445	K136Q_I_05.czi	\\hih-fileserver.neurologie.uni-tuebingen.de\HIH\Public\Jorge\Immunofluorescence\Exp. 267\Apotome\72h	38	1.0817477541729785	2.8284271247461903	1.4387419466146583	22.727922061357855	0.9047619047619048	445
18	446	K136Q_I_05.czi	\\hih-fileserver.neurologie.uni-tuebingen.de\HIH\Public\Jorge\Immunofluorescence\Exp. 267\Apotome\72h	9	0.5709224258135164	1.4142135623730951	1.0460237291525663	8.035533905932738	0.8181818181818182	446
18	447	K136Q_I_05.czi	\\hih-fileserver.neurologie.uni-tuebingen.de\HIH\Public\Jorge\Immunofluorescence\Exp. 267\Apotome\72h	68	1.317742743305634	3.605551275463989	1.640191222799103	33.55634918610404	0.8192771084337349	447
18	448	K136Q_I_05.czi	\\hih-fileserver.neurologie.uni-tuebingen.de\HIH\Public\Jorge\Immunofluorescence\Exp. 267\Apotome\72h	4	0.42487609137905596	1.0	1.0	4.621320343559642	1.0	448
18	449	K136Q_I_05.czi	\\hih-fileserver.neurologie.uni-tuebingen.de\HIH\Public\Jorge\Immunofluorescence\Exp. 267\Apotome\72h	42	0.9787241585374565	3.1622776601683795	1.577506140559952	22.727922061357855	0.8936170212765957	449
18	450	K136Q_I_05.czi	\\hih-fileserver.neurologie.uni-tuebingen.de\HIH\Public\Jorge\Immunofluorescence\Exp. 267\Apotome\72h	24	1.062332450693459	2.23606797749979	1.262797324556886	17.899494936611667	0.8275862068965517	450
18	451	K136Q_I_05.czi	\\hih-fileserver.neurologie.uni-tuebingen.de\HIH\Public\Jorge\Immunofluorescence\Exp. 267\Apotome\72h	47	0.9202694435801767	3.605551275463989	1.6661230211530043	23.31370849898476	0.9038461538461539	451
18	452	K136Q_I_05.czi	\\hih-fileserver.neurologie.uni-tuebingen.de\HIH\Public\Jorge\Immunofluorescence\Exp. 267\Apotome\72h	22	0.7337506369818236	2.8284271247461903	1.366866718721158	14.242640687119284	1.0	452
18	453	K136Q_I_05.czi	\\hih-fileserver.neurologie.uni-tuebingen.de\HIH\Public\Jorge\Immunofluorescence\Exp. 267\Apotome\72h	46	1.057809713680475	3.1622776601683795	1.6089699394869286	24.727922061357855	0.8846153846153846	453
18	454	K136Q_I_05.czi	\\hih-fileserver.neurologie.uni-tuebingen.de\HIH\Public\Jorge\Immunofluorescence\Exp. 267\Apotome\72h	6	0.5456645211561616	1.0	1.0	6.414213562373095	0.8571428571428571	454
18	455	K136Q_I_05.czi	\\hih-fileserver.neurologie.uni-tuebingen.de\HIH\Public\Jorge\Immunofluorescence\Exp. 267\Apotome\72h	20	0.8790817345028961	2.0	1.2621320343559643	14.863961030678926	0.9090909090909091	455
18	456	K136Q_I_05.czi	\\hih-fileserver.neurologie.uni-tuebingen.de\HIH\Public\Jorge\Immunofluorescence\Exp. 267\Apotome\72h	2	0.0	1.0	1.0	0.0	1.0	456
18	457	K136Q_I_05.czi	\\hih-fileserver.neurologie.uni-tuebingen.de\HIH\Public\Jorge\Immunofluorescence\Exp. 267\Apotome\72h	19	0.8292598657591312	2.0	1.2450975920785463	14.071067811865474	0.9047619047619048	457
18	458	K136Q_I_05.czi	\\hih-fileserver.neurologie.uni-tuebingen.de\HIH\Public\Jorge\Immunofluorescence\Exp. 267\Apotome\72h	56	1.015155335221395	3.605551275463989	1.6866542879176443	26.727922061357855	0.9333333333333333	458
18	459	K136Q_I_05.czi	\\hih-fileserver.neurologie.uni-tuebingen.de\HIH\Public\Jorge\Immunofluorescence\Exp. 267\Apotome\72h	78	1.0540106322711071	3.605551275463989	1.8773729656984648	32.14213562373095	0.9397590361445783	459
18	460	K136Q_I_05.czi	\\hih-fileserver.neurologie.uni-tuebingen.de\HIH\Public\Jorge\Immunofluorescence\Exp. 267\Apotome\72h	19	0.9513155219899525	2.23606797749979	1.2048906435259037	15.071067811865476	0.9047619047619048	460
18	461	K136Q_I_05.czi	\\hih-fileserver.neurologie.uni-tuebingen.de\HIH\Public\Jorge\Immunofluorescence\Exp. 267\Apotome\72h	7	0.6249169132830957	1.0	1.0	7.414213562373095	0.7777777777777778	461
18	462	K136Q_I_05.czi	\\hih-fileserver.neurologie.uni-tuebingen.de\HIH\Public\Jorge\Immunofluorescence\Exp. 267\Apotome\72h	7	0.5300702784881366	1.4142135623730951	1.0591733660532994	6.82842712474619	1.0	462
18	463	K136Q_I_05.czi	\\hih-fileserver.neurologie.uni-tuebingen.de\HIH\Public\Jorge\Immunofluorescence\Exp. 267\Apotome\72h	7	0.43799638819941455	1.0	1.0	6.207106781186548	0.875	463
18	464	K136Q_I_05.czi	\\hih-fileserver.neurologie.uni-tuebingen.de\HIH\Public\Jorge\Immunofluorescence\Exp. 267\Apotome\72h	3	0.026525823848649224	1.0	1.0	1.0	1.0	464
18	465	K136Q_I_05.czi	\\hih-fileserver.neurologie.uni-tuebingen.de\HIH\Public\Jorge\Immunofluorescence\Exp. 267\Apotome\72h	24	0.7531247882420457	2.8284271247461903	1.3806484547546443	15.071067811865476	1.0	465
18	466	K136Q_I_05.czi	\\hih-fileserver.neurologie.uni-tuebingen.de\HIH\Public\Jorge\Immunofluorescence\Exp. 267\Apotome\72h	59	0.92176507960202	4.0	1.8279400164204893	26.14213562373095	0.9516129032258065	466
18	467	K136Q_I_05.czi	\\hih-fileserver.neurologie.uni-tuebingen.de\HIH\Public\Jorge\Immunofluorescence\Exp. 267\Apotome\72h	67	1.0375688165548307	4.0	1.8128822350170113	29.556349186104043	0.9305555555555556	467
18	468	K136Q_I_05.czi	\\hih-fileserver.neurologie.uni-tuebingen.de\HIH\Public\Jorge\Immunofluorescence\Exp. 267\Apotome\72h	72	1.2014628846741198	3.605551275463989	1.7340740426100258	32.97056274847714	0.9113924050632911	468
18	469	K136Q_I_05.czi	\\hih-fileserver.neurologie.uni-tuebingen.de\HIH\Public\Jorge\Immunofluorescence\Exp. 267\Apotome\72h	69	1.176185092634739	3.1622776601683795	1.6923666453709085	31.9350288425444	0.8313253012048193	469
18	470	K136Q_I_05.czi	\\hih-fileserver.neurologie.uni-tuebingen.de\HIH\Public\Jorge\Immunofluorescence\Exp. 267\Apotome\72h	79	1.3949452389982964	3.1622776601683795	1.6829033456501157	37.21320343559643	0.8315789473684211	470
18	471	K136Q_I_05.czi	\\hih-fileserver.neurologie.uni-tuebingen.de\HIH\Public\Jorge\Immunofluorescence\Exp. 267\Apotome\72h	146	1.4899764300416216	4.123105625617661	2.0702263130214362	52.2842712474619	0.863905325443787	471
18	472	K136Q_I_05.czi	\\hih-fileserver.neurologie.uni-tuebingen.de\HIH\Public\Jorge\Immunofluorescence\Exp. 267\Apotome\72h	152	1.5427465072515958	5.0	2.128954197324167	54.2842712474619	0.8587570621468926	472
18	473	K136Q_I_05.czi	\\hih-fileserver.neurologie.uni-tuebingen.de\HIH\Public\Jorge\Immunofluorescence\Exp. 267\Apotome\72h	35	0.9003392828241998	2.8284271247461903	1.4983628200993349	19.899494936611664	0.9210526315789473	473
18	474	K136Q_I_05.czi	\\hih-fileserver.neurologie.uni-tuebingen.de\HIH\Public\Jorge\Immunofluorescence\Exp. 267\Apotome\72h	34	0.9821890454338998	2.8284271247461903	1.4401173540840484	20.485281374238568	0.8947368421052632	474
18	475	K136Q_I_05.czi	\\hih-fileserver.neurologie.uni-tuebingen.de\HIH\Public\Jorge\Immunofluorescence\Exp. 267\Apotome\72h	6	0.477464829275686	1.0	1.0	6.0	1.0	475
18	476	K136Q_I_05.czi	\\hih-fileserver.neurologie.uni-tuebingen.de\HIH\Public\Jorge\Immunofluorescence\Exp. 267\Apotome\72h	61	1.1079063485724463	3.605551275463989	1.701525628990652	29.142135623730947	0.9242424242424242	476
18	477	K136Q_I_05.czi	\\hih-fileserver.neurologie.uni-tuebingen.de\HIH\Public\Jorge\Immunofluorescence\Exp. 267\Apotome\72h	78	0.9633007945601714	4.47213595499958	1.9930433986560303	30.727922061357855	0.9397590361445783	477
18	478	K136Q_I_05.czi	\\hih-fileserver.neurologie.uni-tuebingen.de\HIH\Public\Jorge\Immunofluorescence\Exp. 267\Apotome\72h	22	0.8215906780822315	2.23606797749979	1.2974183530393206	15.071067811865474	0.9565217391304348	478
18	479	K136Q_I_05.czi	\\hih-fileserver.neurologie.uni-tuebingen.de\HIH\Public\Jorge\Immunofluorescence\Exp. 267\Apotome\72h	267	1.354998793177455	6.708203932499369	2.903862773542329	67.42640687119285	0.8811881188118812	479
18	480	K136Q_I_05.czi	\\hih-fileserver.neurologie.uni-tuebingen.de\HIH\Public\Jorge\Immunofluorescence\Exp. 267\Apotome\72h	27	0.9442955117275191	2.23606797749979	1.3534519913653724	17.899494936611667	0.9	480
18	481	K136Q_I_05.czi	\\hih-fileserver.neurologie.uni-tuebingen.de\HIH\Public\Jorge\Immunofluorescence\Exp. 267\Apotome\72h	1	0.0	1.0	1.0	0.0	1.0	481
18	482	K136Q_I_05.czi	\\hih-fileserver.neurologie.uni-tuebingen.de\HIH\Public\Jorge\Immunofluorescence\Exp. 267\Apotome\72h	9	0.6007314423370597	1.4142135623730951	1.0920474583051323	8.242640687119284	1.0	482
18	483	K136Q_I_05.czi	\\hih-fileserver.neurologie.uni-tuebingen.de\HIH\Public\Jorge\Immunofluorescence\Exp. 267\Apotome\72h	44	0.9830150874606435	3.1622776601683795	1.5793483154776766	23.31370849898476	0.9361702127659575	483
18	484	K136Q_I_05.czi	\\hih-fileserver.neurologie.uni-tuebingen.de\HIH\Public\Jorge\Immunofluorescence\Exp. 267\Apotome\72h	154	1.770030031988056	4.123105625617661	1.9547331351252173	58.526911934581186	0.8369565217391305	484
18	485	K136Q_I_05.czi	\\hih-fileserver.neurologie.uni-tuebingen.de\HIH\Public\Jorge\Immunofluorescence\Exp. 267\Apotome\72h	17	0.9821890454339003	1.4142135623730951	1.121827518345028	14.485281374238571	0.8947368421052632	485
18	486	K136Q_I_05.czi	\\hih-fileserver.neurologie.uni-tuebingen.de\HIH\Public\Jorge\Immunofluorescence\Exp. 267\Apotome\72h	3	0.026525823848649224	1.0	1.0	1.0	1.0	486
18	487	K136Q_I_05.czi	\\hih-fileserver.neurologie.uni-tuebingen.de\HIH\Public\Jorge\Immunofluorescence\Exp. 267\Apotome\72h	43	1.078631380644464	2.8284271247461903	1.5222799633800315	24.14213562373095	0.8775510204081632	487
18	488	K136Q_I_05.czi	\\hih-fileserver.neurologie.uni-tuebingen.de\HIH\Public\Jorge\Immunofluorescence\Exp. 267\Apotome\72h	24	0.9278181991913603	2.23606797749979	1.341395221114081	16.72792206135786	0.8888888888888888	488
18	489	K136Q_I_05.czi	\\hih-fileserver.neurologie.uni-tuebingen.de\HIH\Public\Jorge\Immunofluorescence\Exp. 267\Apotome\72h	54	1.0071136980836886	3.1622776601683795	1.6779818679708203	26.14213562373095	0.9310344827586207	489
18	490	K136Q_I_05.czi	\\hih-fileserver.neurologie.uni-tuebingen.de\HIH\Public\Jorge\Immunofluorescence\Exp. 267\Apotome\72h	47	1.3806946618723621	3.0	1.494990491885179	28.556349186104043	0.7704918032786885	490
18	491	K136Q_I_05.czi	\\hih-fileserver.neurologie.uni-tuebingen.de\HIH\Public\Jorge\Immunofluorescence\Exp. 267\Apotome\72h	56	1.015155335221395	4.0	1.7499838321171315	26.727922061357855	0.9180327868852459	491
18	492	K136Q_I_05.czi	\\hih-fileserver.neurologie.uni-tuebingen.de\HIH\Public\Jorge\Immunofluorescence\Exp. 267\Apotome\72h	12	1.0219915724653006	1.0	1.0	12.414213562373096	0.8	492
18	493	K136Q_I_05.czi	\\hih-fileserver.neurologie.uni-tuebingen.de\HIH\Public\Jorge\Immunofluorescence\Exp. 267\Apotome\72h	30	0.964759140742348	2.23606797749979	1.3593090581454947	19.071067811865476	0.9375	493
18	494	K136Q_I_05.czi	\\hih-fileserver.neurologie.uni-tuebingen.de\HIH\Public\Jorge\Immunofluorescence\Exp. 267\Apotome\72h	7	0.5904919879238446	1.0	1.0	7.207106781186548	1.0	494
18	495	K136Q_I_05.czi	\\hih-fileserver.neurologie.uni-tuebingen.de\HIH\Public\Jorge\Immunofluorescence\Exp. 267\Apotome\72h	94	1.3179075947093353	4.123105625617661	1.8556470865575818	39.45584412271571	0.8952380952380953	495
18	496	K136Q_I_05.czi	\\hih-fileserver.neurologie.uni-tuebingen.de\HIH\Public\Jorge\Immunofluorescence\Exp. 267\Apotome\72h	52	1.0458488403176764	3.605551275463989	1.6841458811750163	26.14213562373095	0.896551724137931	496
18	497	K136Q_I_05.czi	\\hih-fileserver.neurologie.uni-tuebingen.de\HIH\Public\Jorge\Immunofluorescence\Exp. 267\Apotome\72h	38	0.9513155219899524	3.0	1.5287626379828843	21.31370849898476	0.95	497
18	498	K136Q_I_05.czi	\\hih-fileserver.neurologie.uni-tuebingen.de\HIH\Public\Jorge\Immunofluorescence\Exp. 267\Apotome\72h	3	0.309207662451413	1.0	1.0	3.414213562373095	1.0	498
18	499	K136Q_I_05.czi	\\hih-fileserver.neurologie.uni-tuebingen.de\HIH\Public\Jorge\Immunofluorescence\Exp. 267\Apotome\72h	40	1.0276603664643293	2.8284271247461903	1.5141279049587297	22.727922061357855	0.8888888888888888	499
18	500	K136Q_I_05.czi	\\hih-fileserver.neurologie.uni-tuebingen.de\HIH\Public\Jorge\Immunofluorescence\Exp. 267\Apotome\72h	44	0.9342366967857542	3.605551275463989	1.6537051504786264	22.727922061357855	0.9361702127659575	500
18	501	K136Q_I_05.czi	\\hih-fileserver.neurologie.uni-tuebingen.de\HIH\Public\Jorge\Immunofluorescence\Exp. 267\Apotome\72h	49	1.0606978359802963	3.1622776601683795	1.5804524591966618	25.556349186104043	0.9074074074074074	501
18	502	K136Q_I_05.czi	\\hih-fileserver.neurologie.uni-tuebingen.de\HIH\Public\Jorge\Immunofluorescence\Exp. 267\Apotome\72h	7	0.5300702784881366	1.4142135623730951	1.0591733660532994	6.82842712474619	1.0	502
18	503	K136Q_I_05.czi	\\hih-fileserver.neurologie.uni-tuebingen.de\HIH\Public\Jorge\Immunofluorescence\Exp. 267\Apotome\72h	32	0.9847460905889684	2.8284271247461903	1.3738746887143014	19.899494936611664	0.9142857142857143	503
18	504	K136Q_I_05.czi	\\hih-fileserver.neurologie.uni-tuebingen.de\HIH\Public\Jorge\Immunofluorescence\Exp. 267\Apotome\72h	26	0.8317819970820826	2.23606797749979	1.35359558872069	16.485281374238568	0.9285714285714286	504
18	505	K136Q_I_05.czi	\\hih-fileserver.neurologie.uni-tuebingen.de\HIH\Public\Jorge\Immunofluorescence\Exp. 267\Apotome\72h	37	0.9394204149888331	2.8284271247461903	1.4953796816445781	20.899494936611664	0.925	505
18	506	K136Q_I_05.czi	\\hih-fileserver.neurologie.uni-tuebingen.de\HIH\Public\Jorge\Immunofluorescence\Exp. 267\Apotome\72h	19	0.8496060007157958	2.0	1.223296878269436	14.242640687119284	0.95	506
18	507	K136Q_I_05.czi	\\hih-fileserver.neurologie.uni-tuebingen.de\HIH\Public\Jorge\Immunofluorescence\Exp. 267\Apotome\72h	37	0.8516722945634324	3.1622776601683795	1.5538196184058857	19.899494936611667	0.9487179487179487	507
18	508	K136Q_I_05.czi	\\hih-fileserver.neurologie.uni-tuebingen.de\HIH\Public\Jorge\Immunofluorescence\Exp. 267\Apotome\72h	15	0.7730191561285327	2.0	1.1771236166328256	12.071067811865476	0.9375	508
18	509	K136Q_I_05.czi	\\hih-fileserver.neurologie.uni-tuebingen.de\HIH\Public\Jorge\Immunofluorescence\Exp. 267\Apotome\72h	3	0.026525823848649224	1.0	1.0	1.0	1.0	509
18	510	K136Q_I_05.czi	\\hih-fileserver.neurologie.uni-tuebingen.de\HIH\Public\Jorge\Immunofluorescence\Exp. 267\Apotome\72h	23	1.0286552722445217	2.0	1.2534098749889648	17.242640687119284	0.8846153846153846	510
18	511	K136Q_I_05.czi	\\hih-fileserver.neurologie.uni-tuebingen.de\HIH\Public\Jorge\Immunofluorescence\Exp. 267\Apotome\72h	48	0.9010971635055898	3.605551275463989	1.6717028184516387	23.31370849898476	0.9795918367346939	511
18	512	K136Q_I_05.czi	\\hih-fileserver.neurologie.uni-tuebingen.de\HIH\Public\Jorge\Immunofluorescence\Exp. 267\Apotome\72h	53	1.189127354673471	3.1622776601683795	1.5920316112903858	28.142135623730947	0.8688524590163934	512
18	513	K136Q_I_05.czi	\\hih-fileserver.neurologie.uni-tuebingen.de\HIH\Public\Jorge\Immunofluorescence\Exp. 267\Apotome\72h	50	1.0734525507339312	3.1622776601683795	1.596941776958482	25.970562748477143	0.9259259259259259	513
18	514	K136Q_I_05.czi	\\hih-fileserver.neurologie.uni-tuebingen.de\HIH\Public\Jorge\Immunofluorescence\Exp. 267\Apotome\72h	48	1.236830649805652	3.0	1.516371759458007	27.31370849898476	0.8275862068965517	514
18	515	K136Q_I_05.czi	\\hih-fileserver.neurologie.uni-tuebingen.de\HIH\Public\Jorge\Immunofluorescence\Exp. 267\Apotome\72h	619	1.141393609008499	13.0	4.759328264726811	94.22539674441617	0.9567233384853169	515
18	516	K136Q_I_05.czi	\\hih-fileserver.neurologie.uni-tuebingen.de\HIH\Public\Jorge\Immunofluorescence\Exp. 267\Apotome\72h	13	0.6422005297067807	2.0	1.1725108220860991	10.242640687119284	1.0	516
18	517	K136Q_I_05.czi	\\hih-fileserver.neurologie.uni-tuebingen.de\HIH\Public\Jorge\Immunofluorescence\Exp. 267\Apotome\72h	126	1.3446677021016542	4.47213595499958	2.1012001233126325	46.14213562373095	0.9	517
18	518	K136Q_I_05.czi	\\hih-fileserver.neurologie.uni-tuebingen.de\HIH\Public\Jorge\Immunofluorescence\Exp. 267\Apotome\72h	23	0.8481473654624414	2.0	1.2894284456301035	15.65685424949238	0.9583333333333334	518
18	519	K136Q_I_05.czi	\\hih-fileserver.neurologie.uni-tuebingen.de\HIH\Public\Jorge\Immunofluorescence\Exp. 267\Apotome\72h	8	0.7042505752647835	1.0	1.0	8.414213562373096	0.8	519
18	520	K136Q_I_05.czi	\\hih-fileserver.neurologie.uni-tuebingen.de\HIH\Public\Jorge\Immunofluorescence\Exp. 267\Apotome\72h	17	0.7016029743359026	2.0	1.249567099242311	12.242640687119284	1.0	520
18	521	K136Q_I_05.czi	\\hih-fileserver.neurologie.uni-tuebingen.de\HIH\Public\Jorge\Immunofluorescence\Exp. 267\Apotome\72h	31	0.85428710420911	2.8284271247461903	1.4559859004552083	18.242640687119284	1.0	521
18	522	K136Q_I_05.czi	\\hih-fileserver.neurologie.uni-tuebingen.de\HIH\Public\Jorge\Immunofluorescence\Exp. 267\Apotome\72h	1	0.0	1.0	1.0	0.0	1.0	522
18	523	K136Q_I_05.czi	\\hih-fileserver.neurologie.uni-tuebingen.de\HIH\Public\Jorge\Immunofluorescence\Exp. 267\Apotome\72h	31	1.055567859404336	2.23606797749979	1.347718443366608	20.27817459305202	0.8857142857142857	523
18	524	K136Q_I_05.czi	\\hih-fileserver.neurologie.uni-tuebingen.de\HIH\Public\Jorge\Immunofluorescence\Exp. 267\Apotome\72h	3	0.026525823848649224	1.0	1.0	1.0	1.0	524
18	525	K136Q_I_05.czi	\\hih-fileserver.neurologie.uni-tuebingen.de\HIH\Public\Jorge\Immunofluorescence\Exp. 267\Apotome\72h	44	1.1277013993623668	3.1622776601683795	1.4899050223469033	24.970562748477143	0.9166666666666666	525
18	526	K136Q_I_05.czi	\\hih-fileserver.neurologie.uni-tuebingen.de\HIH\Public\Jorge\Immunofluorescence\Exp. 267\Apotome\72h	33	0.8770537643112254	2.8284271247461903	1.4677613937532492	19.071067811865476	1.0	526
18	527	K136Q_I_05.czi	\\hih-fileserver.neurologie.uni-tuebingen.de\HIH\Public\Jorge\Immunofluorescence\Exp. 267\Apotome\72h	34	1.126127693107643	2.8284271247461903	1.3779511634185386	21.935028842544405	0.8717948717948718	527
18	528	K136Q_I_05.czi	\\hih-fileserver.neurologie.uni-tuebingen.de\HIH\Public\Jorge\Immunofluorescence\Exp. 267\Apotome\72h	71	1.1161056160675298	3.605551275463989	1.8000451056557703	31.556349186104047	0.8658536585365854	528
18	529	K136Q_I_05.czi	\\hih-fileserver.neurologie.uni-tuebingen.de\HIH\Public\Jorge\Immunofluorescence\Exp. 267\Apotome\72h	7	0.5300702784881366	1.4142135623730951	1.0591733660532994	6.82842712474619	1.0	529
18	530	K136Q_I_05.czi	\\hih-fileserver.neurologie.uni-tuebingen.de\HIH\Public\Jorge\Immunofluorescence\Exp. 267\Apotome\72h	102	1.266079530478441	4.242640687119285	1.9566609926552634	40.2842712474619	0.8717948717948718	530
18	531	K136Q_I_05.czi	\\hih-fileserver.neurologie.uni-tuebingen.de\HIH\Public\Jorge\Immunofluorescence\Exp. 267\Apotome\72h	6	0.5109957862326503	1.0	1.0	6.207106781186548	0.8571428571428571	531
18	532	K136Q_I_05.czi	\\hih-fileserver.neurologie.uni-tuebingen.de\HIH\Public\Jorge\Immunofluorescence\Exp. 267\Apotome\72h	82	1.2556562079789642	4.0	1.8337750559874542	35.970562748477136	0.9010989010989011	532
18	533	K136Q_I_05.czi	\\hih-fileserver.neurologie.uni-tuebingen.de\HIH\Public\Jorge\Immunofluorescence\Exp. 267\Apotome\72h	3	0.309207662451413	1.0	1.0	3.414213562373095	1.0	533
18	534	K136Q_I_05.czi	\\hih-fileserver.neurologie.uni-tuebingen.de\HIH\Public\Jorge\Immunofluorescence\Exp. 267\Apotome\72h	187	1.6637286300752208	5.385164807134504	2.267059303643328	62.526911934581186	0.8311111111111111	534
18	535	K136Q_I_05.czi	\\hih-fileserver.neurologie.uni-tuebingen.de\HIH\Public\Jorge\Immunofluorescence\Exp. 267\Apotome\72h	34	1.0632349951652407	2.8284271247461903	1.3934765765067865	21.31370849898476	0.8292682926829268	535
18	536	K136Q_I_05.czi	\\hih-fileserver.neurologie.uni-tuebingen.de\HIH\Public\Jorge\Immunofluorescence\Exp. 267\Apotome\72h	11	0.8215906780822316	1.4142135623730951	1.0753115567951084	10.65685424949238	0.8461538461538461	536
18	537	K136Q_I_05.czi	\\hih-fileserver.neurologie.uni-tuebingen.de\HIH\Public\Jorge\Immunofluorescence\Exp. 267\Apotome\72h	34	0.9987104391077982	2.8284271247461903	1.4521067909297425	20.65685424949238	0.8717948717948718	537
18	538	K136Q_I_05.czi	\\hih-fileserver.neurologie.uni-tuebingen.de\HIH\Public\Jorge\Immunofluorescence\Exp. 267\Apotome\72h	31	1.0414525170064595	2.23606797749979	1.3631606583543197	20.14213562373095	0.9117647058823529	538
18	539	K136Q_I_05.czi	\\hih-fileserver.neurologie.uni-tuebingen.de\HIH\Public\Jorge\Immunofluorescence\Exp. 267\Apotome\72h	28	0.9532014603511507	2.8284271247461903	1.3642877862984797	18.31370849898476	0.9032258064516129	539
18	540	K136Q_I_05.czi	\\hih-fileserver.neurologie.uni-tuebingen.de\HIH\Public\Jorge\Immunofluorescence\Exp. 267\Apotome\72h	65	0.9695961507337538	4.0	1.8629819101752936	28.14213562373095	0.9558823529411765	540
18	541	K136Q_I_05.czi	\\hih-fileserver.neurologie.uni-tuebingen.de\HIH\Public\Jorge\Immunofluorescence\Exp. 267\Apotome\72h	36	1.0041663843227273	2.8284271247461903	1.4615075438536258	21.31370849898476	0.9230769230769231	541
18	542	K136Q_I_05.czi	\\hih-fileserver.neurologie.uni-tuebingen.de\HIH\Public\Jorge\Immunofluorescence\Exp. 267\Apotome\72h	43	1.131610391379113	2.8284271247461903	1.4686256426971183	24.727922061357855	0.9148936170212766	542
18	543	K136Q_I_05.czi	\\hih-fileserver.neurologie.uni-tuebingen.de\HIH\Public\Jorge\Immunofluorescence\Exp. 267\Apotome\72h	13	0.6422005297067807	2.0	1.172510822086099	10.242640687119284	1.0	543
18	544	K136Q_I_05.czi	\\hih-fileserver.neurologie.uni-tuebingen.de\HIH\Public\Jorge\Immunofluorescence\Exp. 267\Apotome\72h	41	1.1312475455539501	2.8284271247461903	1.4468896466153633	24.14213562373095	0.8913043478260869	544
18	545	K136Q_I_05.czi	\\hih-fileserver.neurologie.uni-tuebingen.de\HIH\Public\Jorge\Immunofluorescence\Exp. 267\Apotome\72h	161	1.8920181655967638	5.0	1.9833384814260573	61.8700576850888	0.8341968911917098	545
18	546	K136Q_I_05.czi	\\hih-fileserver.neurologie.uni-tuebingen.de\HIH\Public\Jorge\Immunofluorescence\Exp. 267\Apotome\72h	867	1.1311296979990297	15.0	5.6001569850466115	111.01219330881975	0.96440489432703	546
18	547	K136Q_I_05.czi	\\hih-fileserver.neurologie.uni-tuebingen.de\HIH\Public\Jorge\Immunofluorescence\Exp. 267\Apotome\72h	44	0.9342366967857542	3.605551275463989	1.6267178595704737	22.727922061357855	0.9166666666666666	547
18	548	K136Q_I_05.czi	\\hih-fileserver.neurologie.uni-tuebingen.de\HIH\Public\Jorge\Immunofluorescence\Exp. 267\Apotome\72h	15	0.7208777308044718	2.0	1.2161760458079525	11.65685424949238	0.9375	548
18	549	K136Q_I_05.czi	\\hih-fileserver.neurologie.uni-tuebingen.de\HIH\Public\Jorge\Immunofluorescence\Exp. 267\Apotome\72h	18	0.7553352735627664	2.23606797749979	1.2718290126106762	13.071067811865476	0.9473684210526315	549
18	550	K136Q_I_05.czi	\\hih-fileserver.neurologie.uni-tuebingen.de\HIH\Public\Jorge\Immunofluorescence\Exp. 267\Apotome\72h	10	0.6496774245379315	1.4142135623730951	1.0414213562373096	9.035533905932738	0.9090909090909091	550
18	551	K136Q_I_05.czi	\\hih-fileserver.neurologie.uni-tuebingen.de\HIH\Public\Jorge\Immunofluorescence\Exp. 267\Apotome\72h	8	0.5468022991227088	1.4142135623730951	1.051776695296637	7.414213562373095	1.0	551
18	552	K136Q_I_05.czi	\\hih-fileserver.neurologie.uni-tuebingen.de\HIH\Public\Jorge\Immunofluorescence\Exp. 267\Apotome\72h	40	0.9037497458904546	3.0	1.5478708664619076	21.31370849898476	0.9523809523809523	552
18	553	K136Q_I_05.czi	\\hih-fileserver.neurologie.uni-tuebingen.de\HIH\Public\Jorge\Immunofluorescence\Exp. 267\Apotome\72h	13	0.6684337568189774	1.4142135623730951	1.095587745163022	10.449747468305832	0.9285714285714286	553
18	554	K136Q_I_05.czi	\\hih-fileserver.neurologie.uni-tuebingen.de\HIH\Public\Jorge\Immunofluorescence\Exp. 267\Apotome\72h	85	1.017709737606313	4.47213595499958	2.02856884933823	32.970562748477136	0.9239130434782609	554
18	555	K136Q_I_05.czi	\\hih-fileserver.neurologie.uni-tuebingen.de\HIH\Public\Jorge\Immunofluorescence\Exp. 267\Apotome\72h	22	0.8215906780822317	2.23606797749979	1.3133146466814625	15.071067811865476	0.9166666666666666	555
18	556	K136Q_I_05.czi	\\hih-fileserver.neurologie.uni-tuebingen.de\HIH\Public\Jorge\Immunofluorescence\Exp. 267\Apotome\72h	5	0.25464790894703254	1.0	1.0	4.0	0.7142857142857143	556
18	557	K136Q_I_05.czi	\\hih-fileserver.neurologie.uni-tuebingen.de\HIH\Public\Jorge\Immunofluorescence\Exp. 267\Apotome\72h	35	1.0460837570222339	3.0	1.4373467368390074	21.44974746830583	0.875	557
18	558	K136Q_I_05.czi	\\hih-fileserver.neurologie.uni-tuebingen.de\HIH\Public\Jorge\Immunofluorescence\Exp. 267\Apotome\72h	6	0.5109957862326503	1.0	1.0	6.207106781186548	0.8571428571428571	558
18	559	K136Q_I_05.czi	\\hih-fileserver.neurologie.uni-tuebingen.de\HIH\Public\Jorge\Immunofluorescence\Exp. 267\Apotome\72h	38	0.9821940227301744	3.0	1.4849882443220455	21.65685424949238	0.9047619047619048	559
18	560	K136Q_I_05.czi	\\hih-fileserver.neurologie.uni-tuebingen.de\HIH\Public\Jorge\Immunofluorescence\Exp. 267\Apotome\72h	7	0.41411740506885675	1.4142135623730951	1.0591733660532994	6.035533905932738	0.7777777777777778	560
18	561	K136Q_I_05.czi	\\hih-fileserver.neurologie.uni-tuebingen.de\HIH\Public\Jorge\Immunofluorescence\Exp. 267\Apotome\72h	16	0.7454531602318967	2.0	1.2026650429449552	12.242640687119286	0.9411764705882353	561
18	562	K136Q_I_05.czi	\\hih-fileserver.neurologie.uni-tuebingen.de\HIH\Public\Jorge\Immunofluorescence\Exp. 267\Apotome\72h	14	0.6664888011383326	2.0	1.2020305089104422	10.82842712474619	1.0	562
18	563	K136Q_I_05.czi	\\hih-fileserver.neurologie.uni-tuebingen.de\HIH\Public\Jorge\Immunofluorescence\Exp. 267\Apotome\72h	31	0.9746345556438757	2.8284271247461903	1.3878036268220688	19.485281374238568	0.9117647058823529	563
18	564	K136Q_I_05.czi	\\hih-fileserver.neurologie.uni-tuebingen.de\HIH\Public\Jorge\Immunofluorescence\Exp. 267\Apotome\72h	53	0.9362049353197007	3.605551275463989	1.727410716758039	24.970562748477143	0.9636363636363636	564
18	565	K136Q_I_05.czi	\\hih-fileserver.neurologie.uni-tuebingen.de\HIH\Public\Jorge\Immunofluorescence\Exp. 267\Apotome\72h	101	1.3765764496866073	4.123105625617661	1.9357182606089216	41.798989873223334	0.8416666666666667	565
18	566	K136Q_I_05.czi	\\hih-fileserver.neurologie.uni-tuebingen.de\HIH\Public\Jorge\Immunofluorescence\Exp. 267\Apotome\72h	9	0.6007314423370597	1.4142135623730951	1.0920474583051323	8.242640687119284	1.0	566
18	567	K136Q_I_05.czi	\\hih-fileserver.neurologie.uni-tuebingen.de\HIH\Public\Jorge\Immunofluorescence\Exp. 267\Apotome\72h	25	0.780295576225446	2.8284271247461903	1.3888539740695345	15.65685424949238	1.0	567
18	568	K136Q_I_05.czi	\\hih-fileserver.neurologie.uni-tuebingen.de\HIH\Public\Jorge\Immunofluorescence\Exp. 267\Apotome\72h	56	0.9105706720229645	4.0	1.785885075380554	25.31370849898476	0.9655172413793104	568
18	569	K136Q_I_05.czi	\\hih-fileserver.neurologie.uni-tuebingen.de\HIH\Public\Jorge\Immunofluorescence\Exp. 267\Apotome\72h	11	0.6746348998939921	2.0	1.166220647704199	9.65685424949238	1.0	569
18	570	K136Q_I_05.czi	\\hih-fileserver.neurologie.uni-tuebingen.de\HIH\Public\Jorge\Immunofluorescence\Exp. 267\Apotome\72h	8	0.6096059189261297	1.4142135623730951	1.051776695296637	7.82842712474619	0.8888888888888888	570
18	571	K136Q_I_05.czi	\\hih-fileserver.neurologie.uni-tuebingen.de\HIH\Public\Jorge\Immunofluorescence\Exp. 267\Apotome\72h	2	0.0	1.0	1.0	0.0	1.0	571
18	572	K136Q_I_05.czi	\\hih-fileserver.neurologie.uni-tuebingen.de\HIH\Public\Jorge\Immunofluorescence\Exp. 267\Apotome\72h	2	0.0	1.0	1.0	0.0	1.0	572
18	573	K136Q_I_05.czi	\\hih-fileserver.neurologie.uni-tuebingen.de\HIH\Public\Jorge\Immunofluorescence\Exp. 267\Apotome\72h	8	0.5468022991227088	1.4142135623730951	1.051776695296637	7.414213562373095	1.0	573
18	574	K136Q_I_05.czi	\\hih-fileserver.neurologie.uni-tuebingen.de\HIH\Public\Jorge\Immunofluorescence\Exp. 267\Apotome\72h	38	0.8997421647424233	2.8284271247461903	1.5413602344202282	20.727922061357855	0.95	574
18	575	K136Q_I_05.czi	\\hih-fileserver.neurologie.uni-tuebingen.de\HIH\Public\Jorge\Immunofluorescence\Exp. 267\Apotome\72h	25	0.8397758894342989	2.8284271247461903	1.3862741699796954	16.242640687119284	0.9615384615384616	575
18	576	K136Q_I_05.czi	\\hih-fileserver.neurologie.uni-tuebingen.de\HIH\Public\Jorge\Immunofluorescence\Exp. 267\Apotome\72h	18	0.8245537665371013	2.0	1.2357022603955157	13.65685424949238	0.9473684210526315	576
18	577	K136Q_I_05.czi	\\hih-fileserver.neurologie.uni-tuebingen.de\HIH\Public\Jorge\Immunofluorescence\Exp. 267\Apotome\72h	54	0.9262794716985059	4.0	1.7598589269302924	25.071067811865476	0.9473684210526315	577
18	578	K136Q_I_05.czi	\\hih-fileserver.neurologie.uni-tuebingen.de\HIH\Public\Jorge\Immunofluorescence\Exp. 267\Apotome\72h	3	0.309207662451413	1.0	1.0	3.414213562373095	1.0	578
18	579	K136Q_I_05.czi	\\hih-fileserver.neurologie.uni-tuebingen.de\HIH\Public\Jorge\Immunofluorescence\Exp. 267\Apotome\72h	12	0.6957172405156791	1.4142135623730951	1.1035533905932737	10.242640687119284	1.0	579
18	580	K136Q_I_05.czi	\\hih-fileserver.neurologie.uni-tuebingen.de\HIH\Public\Jorge\Immunofluorescence\Exp. 267\Apotome\72h	38	1.0426776150104553	3.0	1.5005766429337928	22.31370849898476	0.9047619047619048	580
18	581	K136Q_I_05.czi	\\hih-fileserver.neurologie.uni-tuebingen.de\HIH\Public\Jorge\Immunofluorescence\Exp. 267\Apotome\72h	27	0.8009752564494129	2.8284271247461903	1.4082189789438564	16.485281374238568	0.9642857142857143	581
18	582	K136Q_I_05.czi	\\hih-fileserver.neurologie.uni-tuebingen.de\HIH\Public\Jorge\Immunofluorescence\Exp. 267\Apotome\72h	20	1.0543178146405365	2.0	1.182842712474619	16.27817459305202	0.8695652173913043	582
18	583	K136Q_I_05.czi	\\hih-fileserver.neurologie.uni-tuebingen.de\HIH\Public\Jorge\Immunofluorescence\Exp. 267\Apotome\72h	18	0.8245537665371013	2.0	1.2031585694162432	13.65685424949238	0.9	583
18	584	K136Q_I_05.czi	\\hih-fileserver.neurologie.uni-tuebingen.de\HIH\Public\Jorge\Immunofluorescence\Exp. 267\Apotome\72h	70	1.032856852446234	4.123105625617661	1.8385647909251857	30.14213562373095	0.9210526315789473	584
18	585	K136Q_I_05.czi	\\hih-fileserver.neurologie.uni-tuebingen.de\HIH\Public\Jorge\Immunofluorescence\Exp. 267\Apotome\72h	46	0.940275301049311	3.1622776601683795	1.6153018495882399	23.31370849898476	0.92	585
18	586	K136Q_I_05.czi	\\hih-fileserver.neurologie.uni-tuebingen.de\HIH\Public\Jorge\Immunofluorescence\Exp. 267\Apotome\72h	5	0.43153209248335733	1.0	1.0	5.207106781186548	1.0	586
18	587	K136Q_I_05.czi	\\hih-fileserver.neurologie.uni-tuebingen.de\HIH\Public\Jorge\Immunofluorescence\Exp. 267\Apotome\72h	71	1.29341314374682	3.605551275463989	1.6942469981814918	33.97056274847714	0.8554216867469879	587
18	588	K136Q_I_05.czi	\\hih-fileserver.neurologie.uni-tuebingen.de\HIH\Public\Jorge\Immunofluorescence\Exp. 267\Apotome\72h	37	1.1934504121220628	2.8284271247461903	1.4077407441548677	23.556349186104047	0.8604651162790697	588
18	589	K136Q_I_05.czi	\\hih-fileserver.neurologie.uni-tuebingen.de\HIH\Public\Jorge\Immunofluorescence\Exp. 267\Apotome\72h	62	1.0900368913374072	3.605551275463989	1.7486206865903011	29.14213562373095	0.9253731343283582	589
18	590	K136Q_I_05.czi	\\hih-fileserver.neurologie.uni-tuebingen.de\HIH\Public\Jorge\Immunofluorescence\Exp. 267\Apotome\72h	83	1.286247753726854	4.0	1.8168895226587338	36.62741699796952	0.8556701030927835	590
18	591	K136Q_I_05.czi	\\hih-fileserver.neurologie.uni-tuebingen.de\HIH\Public\Jorge\Immunofluorescence\Exp. 267\Apotome\72h	53	1.174672156518436	3.1622776601683795	1.5864746570834694	27.970562748477143	0.8833333333333333	591
18	592	K136Q_I_05.czi	\\hih-fileserver.neurologie.uni-tuebingen.de\HIH\Public\Jorge\Immunofluorescence\Exp. 267\Apotome\72h	23	0.9681581208953322	2.23606797749979	1.2667636049613678	16.727922061357855	0.92	592
18	593	K136Q_I_05.czi	\\hih-fileserver.neurologie.uni-tuebingen.de\HIH\Public\Jorge\Immunofluorescence\Exp. 267\Apotome\72h	8	0.7042505752647835	1.0	1.0	8.414213562373096	0.8	593
18	594	K136Q_I_05.czi	\\hih-fileserver.neurologie.uni-tuebingen.de\HIH\Public\Jorge\Immunofluorescence\Exp. 267\Apotome\72h	44	1.105891973393224	3.0	1.5168923132550567	24.727922061357855	0.8979591836734694	594
18	595	K136Q_I_05.czi	\\hih-fileserver.neurologie.uni-tuebingen.de\HIH\Public\Jorge\Immunofluorescence\Exp. 267\Apotome\72h	74	1.1109841799614373	4.123105625617661	1.860934609046894	32.14213562373095	0.9367088607594937	595
18	596	K136Q_I_05.czi	\\hih-fileserver.neurologie.uni-tuebingen.de\HIH\Public\Jorge\Immunofluorescence\Exp. 267\Apotome\72h	22	0.9143955684912093	2.23606797749979	1.2866879904256938	15.899494936611665	0.9166666666666666	596
18	597	K136Q_I_05.czi	\\hih-fileserver.neurologie.uni-tuebingen.de\HIH\Public\Jorge\Immunofluorescence\Exp. 267\Apotome\72h	11	0.9143955684912091	1.4142135623730951	1.0376557783975542	11.242640687119284	0.9166666666666666	597
18	598	K136Q_I_05.czi	\\hih-fileserver.neurologie.uni-tuebingen.de\HIH\Public\Jorge\Immunofluorescence\Exp. 267\Apotome\72h	69	1.088948724285411	4.0	1.8429749155342015	30.727922061357855	0.9078947368421053	598
18	599	K136Q_I_05.czi	\\hih-fileserver.neurologie.uni-tuebingen.de\HIH\Public\Jorge\Immunofluorescence\Exp. 267\Apotome\72h	10	0.5360068056629818	2.0	1.1	8.207106781186548	0.9090909090909091	599
18	600	K136Q_I_05.czi	\\hih-fileserver.neurologie.uni-tuebingen.de\HIH\Public\Jorge\Immunofluorescence\Exp. 267\Apotome\72h	76	1.1264125516108547	4.0	1.8213739998488165	32.79898987322333	0.9156626506024096	600
18	601	K136Q_I_05.czi	\\hih-fileserver.neurologie.uni-tuebingen.de\HIH\Public\Jorge\Immunofluorescence\Exp. 267\Apotome\72h	33	0.9549052999650606	2.8284271247461903	1.4143089082229396	19.899494936611667	0.9705882352941176	601
18	602	K136Q_I_05.czi	\\hih-fileserver.neurologie.uni-tuebingen.de\HIH\Public\Jorge\Immunofluorescence\Exp. 267\Apotome\72h	53	1.1259851476480645	2.8284271247461903	1.5861459866877807	27.384776310850235	0.9298245614035088	602
18	603	K136Q_I_05.czi	\\hih-fileserver.neurologie.uni-tuebingen.de\HIH\Public\Jorge\Immunofluorescence\Exp. 267\Apotome\72h	7	0.43799638819941455	1.0	1.0	6.207106781186548	0.875	603
18	604	K136Q_I_05.czi	\\hih-fileserver.neurologie.uni-tuebingen.de\HIH\Public\Jorge\Immunofluorescence\Exp. 267\Apotome\72h	63	1.1661694859567286	3.1622776601683795	1.6837120890529913	30.384776310850235	0.875	604
18	605	K136Q_I_05.czi	\\hih-fileserver.neurologie.uni-tuebingen.de\HIH\Public\Jorge\Immunofluorescence\Exp. 267\Apotome\72h	55	1.1458863599580724	3.1622776601683795	1.6250486436070992	28.14213562373095	0.8870967741935484	605
18	606	K136Q_I_05.czi	\\hih-fileserver.neurologie.uni-tuebingen.de\HIH\Public\Jorge\Immunofluorescence\Exp. 267\Apotome\72h	32	0.8275906322025753	3.0	1.5042363410659831	18.242640687119284	0.9696969696969697	606
18	607	K136Q_I_05.czi	\\hih-fileserver.neurologie.uni-tuebingen.de\HIH\Public\Jorge\Immunofluorescence\Exp. 267\Apotome\72h	28	0.9105706720229648	2.23606797749979	1.3640530466692122	17.899494936611667	0.875	607
18	608	K136Q_I_05.czi	\\hih-fileserver.neurologie.uni-tuebingen.de\HIH\Public\Jorge\Immunofluorescence\Exp. 267\Apotome\72h	8	0.5468022991227088	1.0	1.0	7.414213562373095	0.8888888888888888	608
18	609	K136Q_I_05.czi	\\hih-fileserver.neurologie.uni-tuebingen.de\HIH\Public\Jorge\Immunofluorescence\Exp. 267\Apotome\72h	50	0.8831533049703262	3.605551275463989	1.7434837437669	23.556349186104043	1.0	609
18	610	K136Q_I_05.czi	\\hih-fileserver.neurologie.uni-tuebingen.de\HIH\Public\Jorge\Immunofluorescence\Exp. 267\Apotome\72h	13	0.7502842079090828	2.0	1.1725108220860991	11.071067811865476	0.9285714285714286	610
18	611	K136Q_I_05.czi	\\hih-fileserver.neurologie.uni-tuebingen.de\HIH\Public\Jorge\Immunofluorescence\Exp. 267\Apotome\72h	38	1.0267047055597975	2.8284271247461903	1.4776553325256863	22.14213562373095	0.8837209302325582	611
18	612	K136Q_I_05.czi	\\hih-fileserver.neurologie.uni-tuebingen.de\HIH\Public\Jorge\Immunofluorescence\Exp. 267\Apotome\72h	40	1.0276603664643293	2.8284271247461903	1.4641279049587295	22.727922061357855	0.9302325581395349	612
18	613	K136Q_I_05.czi	\\hih-fileserver.neurologie.uni-tuebingen.de\HIH\Public\Jorge\Immunofluorescence\Exp. 267\Apotome\72h	8	0.49237304529448433	1.4142135623730951	1.051776695296637	7.035533905932738	0.8888888888888888	613
18	614	K136Q_I_05.czi	\\hih-fileserver.neurologie.uni-tuebingen.de\HIH\Public\Jorge\Immunofluorescence\Exp. 267\Apotome\72h	89	1.05714007346587	5.0	2.0502424839251385	34.384776310850235	0.9175257731958762	614
18	615	K136Q_I_05.czi	\\hih-fileserver.neurologie.uni-tuebingen.de\HIH\Public\Jorge\Immunofluorescence\Exp. 267\Apotome\72h	4	0.2046241954335606	1.0	1.0	3.2071067811865475	0.8	615
18	616	K136Q_I_05.czi	\\hih-fileserver.neurologie.uni-tuebingen.de\HIH\Public\Jorge\Immunofluorescence\Exp. 267\Apotome\72h	27	0.8589101734761474	2.8284271247461903	1.4058302714532647	17.071067811865476	0.9310344827586207	616
18	617	K136Q_I_05.czi	\\hih-fileserver.neurologie.uni-tuebingen.de\HIH\Public\Jorge\Immunofluorescence\Exp. 267\Apotome\72h	6	0.477464829275686	1.0	1.0	6.0	1.0	617
18	618	K136Q_I_05.czi	\\hih-fileserver.neurologie.uni-tuebingen.de\HIH\Public\Jorge\Immunofluorescence\Exp. 267\Apotome\72h	27	0.8009752564494129	2.8284271247461903	1.4082189789438564	16.485281374238568	0.9642857142857143	618
18	619	K136Q_I_05.czi	\\hih-fileserver.neurologie.uni-tuebingen.de\HIH\Public\Jorge\Immunofluorescence\Exp. 267\Apotome\72h	21	0.7686911435047676	2.23606797749979	1.3085099364104322	14.242640687119286	0.9545454545454546	619
18	620	K136Q_I_05.czi	\\hih-fileserver.neurologie.uni-tuebingen.de\HIH\Public\Jorge\Immunofluorescence\Exp. 267\Apotome\72h	13	0.8317819970820828	2.0	1.1406482403650915	11.65685424949238	0.7647058823529411	620
18	621	K136Q_I_05.czi	\\hih-fileserver.neurologie.uni-tuebingen.de\HIH\Public\Jorge\Immunofluorescence\Exp. 267\Apotome\72h	44	0.9626598321864117	3.0	1.6087691921360077	23.071067811865476	0.9361702127659575	621
18	622	K136Q_I_05.czi	\\hih-fileserver.neurologie.uni-tuebingen.de\HIH\Public\Jorge\Immunofluorescence\Exp. 267\Apotome\72h	233	1.8377975683780932	5.0	2.2551966201840274	73.35533905932738	0.8062283737024222	622
18	623	K136Q_I_05.czi	\\hih-fileserver.neurologie.uni-tuebingen.de\HIH\Public\Jorge\Immunofluorescence\Exp. 267\Apotome\72h	28	0.8282348101377135	2.8284271247461903	1.43977530353517	17.071067811865476	0.9655172413793104	623
18	624	K136Q_I_05.czi	\\hih-fileserver.neurologie.uni-tuebingen.de\HIH\Public\Jorge\Immunofluorescence\Exp. 267\Apotome\72h	15	0.7951500375806897	2.0	1.1495093791412858	12.242640687119284	0.9375	624
18	625	K136Q_I_05.czi	\\hih-fileserver.neurologie.uni-tuebingen.de\HIH\Public\Jorge\Immunofluorescence\Exp. 267\Apotome\72h	5	0.4665421607968328	1.0	1.0	5.414213562373095	0.7142857142857143	625
18	626	K136Q_I_05.czi	\\hih-fileserver.neurologie.uni-tuebingen.de\HIH\Public\Jorge\Immunofluorescence\Exp. 267\Apotome\72h	59	1.086698522241204	3.1622776601683795	1.6619735945655416	28.384776310850235	0.9365079365079365	626
18	627	K136Q_I_05.czi	\\hih-fileserver.neurologie.uni-tuebingen.de\HIH\Public\Jorge\Immunofluorescence\Exp. 267\Apotome\72h	11	0.8215906780822316	1.4142135623730951	1.0753115567951084	10.65685424949238	0.8461538461538461	627
18	628	K136Q_I_05.czi	\\hih-fileserver.neurologie.uni-tuebingen.de\HIH\Public\Jorge\Immunofluorescence\Exp. 267\Apotome\72h	58	1.1054347036591556	2.8284271247461903	1.6189782263589323	28.384776310850235	0.9666666666666667	628
18	629	K136Q_I_05.czi	\\hih-fileserver.neurologie.uni-tuebingen.de\HIH\Public\Jorge\Immunofluorescence\Exp. 267\Apotome\72h	109	1.3895770728484866	4.47213595499958	1.9607334532791376	43.62741699796952	0.8582677165354331	629
18	630	K136Q_I_05.czi	\\hih-fileserver.neurologie.uni-tuebingen.de\HIH\Public\Jorge\Immunofluorescence\Exp. 267\Apotome\72h	17	0.8467778219699361	2.0	1.1907435698305462	13.449747468305834	0.8947368421052632	630
18	631	K136Q_I_05.czi	\\hih-fileserver.neurologie.uni-tuebingen.de\HIH\Public\Jorge\Immunofluorescence\Exp. 267\Apotome\72h	11	0.5906158404890287	2.0	1.128564869306645	9.035533905932738	0.9166666666666666	631
18	632	K136Q_I_05.czi	\\hih-fileserver.neurologie.uni-tuebingen.de\HIH\Public\Jorge\Immunofluorescence\Exp. 267\Apotome\72h	47	0.9202694435801767	3.1622776601683795	1.6445657418292257	23.31370849898476	0.9215686274509803	632
18	633	K136Q_I_05.czi	\\hih-fileserver.neurologie.uni-tuebingen.de\HIH\Public\Jorge\Immunofluorescence\Exp. 267\Apotome\72h	32	0.8497521827581119	3.0	1.4620576391870106	18.485281374238568	0.9411764705882353	633
18	634	K136Q_I_05.czi	\\hih-fileserver.neurologie.uni-tuebingen.de\HIH\Public\Jorge\Immunofluorescence\Exp. 267\Apotome\72h	9	0.5658842421045168	2.0	1.1111111111111112	8.0	1.0	634
18	635	K136Q_I_05.czi	\\hih-fileserver.neurologie.uni-tuebingen.de\HIH\Public\Jorge\Immunofluorescence\Exp. 267\Apotome\72h	45	1.1331546140730224	3.0	1.511744114246747	25.31370849898476	0.9183673469387755	635
18	636	K136Q_I_05.czi	\\hih-fileserver.neurologie.uni-tuebingen.de\HIH\Public\Jorge\Immunofluorescence\Exp. 267\Apotome\72h	18	0.9276229873542392	2.0	1.1706148784369708	14.485281374238571	0.9473684210526315	636
18	637	K136Q_I_05.czi	\\hih-fileserver.neurologie.uni-tuebingen.de\HIH\Public\Jorge\Immunofluorescence\Exp. 267\Apotome\72h	10	0.9037497458904546	1.4142135623730951	1.0414213562373096	10.65685424949238	0.9090909090909091	637
18	638	K136Q_I_05.czi	\\hih-fileserver.neurologie.uni-tuebingen.de\HIH\Public\Jorge\Immunofluorescence\Exp. 267\Apotome\72h	22	0.8215906780822315	2.23606797749979	1.3133146466814625	15.071067811865474	0.9565217391304348	638
18	639	K136Q_I_05.czi	\\hih-fileserver.neurologie.uni-tuebingen.de\HIH\Public\Jorge\Immunofluorescence\Exp. 267\Apotome\72h	38	0.9297787771855918	3.0	1.5424808310192244	21.071067811865476	0.95	639
18	640	K136Q_I_05.czi	\\hih-fileserver.neurologie.uni-tuebingen.de\HIH\Public\Jorge\Immunofluorescence\Exp. 267\Apotome\72h	17	0.7703499122204635	2.0	1.2252015955733053	12.82842712474619	0.9444444444444444	640
18	641	K136Q_I_05.czi	\\hih-fileserver.neurologie.uni-tuebingen.de\HIH\Public\Jorge\Immunofluorescence\Exp. 267\Apotome\72h	50	1.1369739754479617	3.0	1.5913023239669837	26.72792206135785	0.847457627118644	641
18	642	K136Q_I_05.czi	\\hih-fileserver.neurologie.uni-tuebingen.de\HIH\Public\Jorge\Immunofluorescence\Exp. 267\Apotome\72h	21	0.860714043705195	2.0	1.2972686041485373	15.071067811865476	0.9545454545454546	642
18	643	K136Q_I_05.czi	\\hih-fileserver.neurologie.uni-tuebingen.de\HIH\Public\Jorge\Immunofluorescence\Exp. 267\Apotome\72h	9	0.5658842421045168	2.0	1.1111111111111112	8.0	1.0	643
18	644	K136Q_I_05.czi	\\hih-fileserver.neurologie.uni-tuebingen.de\HIH\Public\Jorge\Immunofluorescence\Exp. 267\Apotome\72h	57	0.9541077139740208	4.0	1.7537655481347996	26.14213562373095	0.9344262295081968	644
18	645	K136Q_I_05.czi	\\hih-fileserver.neurologie.uni-tuebingen.de\HIH\Public\Jorge\Immunofluorescence\Exp. 267\Apotome\72h	16	0.7454531602318965	2.0	1.2026650429449552	12.242640687119284	1.0	645
18	646	K136Q_I_05.czi	\\hih-fileserver.neurologie.uni-tuebingen.de\HIH\Public\Jorge\Immunofluorescence\Exp. 267\Apotome\72h	142	1.3290235892132696	5.0990195135927845	2.264212857650351	48.698484809834994	0.8875	646
18	647	K136Q_I_05.czi	\\hih-fileserver.neurologie.uni-tuebingen.de\HIH\Public\Jorge\Immunofluorescence\Exp. 267\Apotome\72h	15	1.0197026193097345	2.0	1.121895141649746	13.863961030678926	0.8823529411764706	647
18	648	K136Q_I_05.czi	\\hih-fileserver.neurologie.uni-tuebingen.de\HIH\Public\Jorge\Immunofluorescence\Exp. 267\Apotome\72h	17	0.7016029743359026	2.0	1.249567099242311	12.242640687119284	1.0	648
18	649	K136Q_I_05.czi	\\hih-fileserver.neurologie.uni-tuebingen.de\HIH\Public\Jorge\Immunofluorescence\Exp. 267\Apotome\72h	15	0.7208777308044718	2.0	1.1771236166328254	11.65685424949238	0.9375	649
18	650	K136Q_I_05.czi	\\hih-fileserver.neurologie.uni-tuebingen.de\HIH\Public\Jorge\Immunofluorescence\Exp. 267\Apotome\72h	69	1.1914902799586429	3.605551275463989	1.7142183659149894	32.14213562373095	0.8518518518518519	650
18	651	K136Q_I_05.czi	\\hih-fileserver.neurologie.uni-tuebingen.de\HIH\Public\Jorge\Immunofluorescence\Exp. 267\Apotome\72h	21	0.8804227691991834	2.0	1.2496495565294898	15.242640687119286	0.875	651
18	652	K136Q_I_05.czi	\\hih-fileserver.neurologie.uni-tuebingen.de\HIH\Public\Jorge\Immunofluorescence\Exp. 267\Apotome\72h	35	0.9003392828241998	2.8284271247461903	1.4714463170315202	19.899494936611664	0.9459459459459459	652
18	653	K136Q_I_05.czi	\\hih-fileserver.neurologie.uni-tuebingen.de\HIH\Public\Jorge\Immunofluorescence\Exp. 267\Apotome\72h	47	1.0353031240276989	3.0	1.620371815863736	24.727922061357855	0.9038461538461539	653
18	654	K136Q_I_05.czi	\\hih-fileserver.neurologie.uni-tuebingen.de\HIH\Public\Jorge\Immunofluorescence\Exp. 267\Apotome\72h	12	0.618415324902826	1.4142135623730951	1.1380711874576983	9.65685424949238	1.0	654
18	655	K136Q_I_05.czi	\\hih-fileserver.neurologie.uni-tuebingen.de\HIH\Public\Jorge\Immunofluorescence\Exp. 267\Apotome\72h	29	0.7996749890984819	2.8284271247461903	1.447034139270953	17.071067811865476	1.0	655
18	656	K136Q_I_05.czi	\\hih-fileserver.neurologie.uni-tuebingen.de\HIH\Public\Jorge\Immunofluorescence\Exp. 267\Apotome\72h	7	0.5300702784881366	1.4142135623730951	1.0591733660532994	6.82842712474619	1.0	656
18	657	K136Q_I_05.czi	\\hih-fileserver.neurologie.uni-tuebingen.de\HIH\Public\Jorge\Immunofluorescence\Exp. 267\Apotome\72h	83	1.2692625380555187	4.0	1.8086702832049442	36.384776310850235	0.8924731182795699	657
18	658	K136Q_I_05.czi	\\hih-fileserver.neurologie.uni-tuebingen.de\HIH\Public\Jorge\Immunofluorescence\Exp. 267\Apotome\72h	20	0.7420983898833913	2.23606797749979	1.2946461113496084	13.65685424949238	1.0	658
18	659	K136Q_I_05.czi	\\hih-fileserver.neurologie.uni-tuebingen.de\HIH\Public\Jorge\Immunofluorescence\Exp. 267\Apotome\72h	27	0.9188678068878541	2.8284271247461903	1.3817457699764912	17.65685424949238	0.9	659
18	660	K136Q_I_05.czi	\\hih-fileserver.neurologie.uni-tuebingen.de\HIH\Public\Jorge\Immunofluorescence\Exp. 267\Apotome\72h	54	0.9885052181419344	3.1622776601683795	1.703765222246542	25.899494936611667	0.9152542372881356	660
18	661	K136Q_I_05.czi	\\hih-fileserver.neurologie.uni-tuebingen.de\HIH\Public\Jorge\Immunofluorescence\Exp. 267\Apotome\72h	41	0.972549683836777	3.1622776601683795	1.5862080401922642	22.384776310850235	0.9534883720930233	661
18	662	K136Q_I_05.czi	\\hih-fileserver.neurologie.uni-tuebingen.de\HIH\Public\Jorge\Immunofluorescence\Exp. 267\Apotome\72h	51	1.0134418292175158	3.605551275463989	1.6638085582227937	25.485281374238568	0.8947368421052632	662
18	663	K136Q_I_05.czi	\\hih-fileserver.neurologie.uni-tuebingen.de\HIH\Public\Jorge\Immunofluorescence\Exp. 267\Apotome\72h	14	0.7723689972905055	1.4142135623730951	1.088760049079949	11.65685424949238	0.9333333333333333	663
18	664	K136Q_I_05.czi	\\hih-fileserver.neurologie.uni-tuebingen.de\HIH\Public\Jorge\Immunofluorescence\Exp. 267\Apotome\72h	46	1.201070693083167	3.0	1.5543613281761566	26.349242404917497	0.8679245283018868	664
18	665	K136Q_I_05.czi	\\hih-fileserver.neurologie.uni-tuebingen.de\HIH\Public\Jorge\Immunofluorescence\Exp. 267\Apotome\72h	58	0.9801499788344502	3.605551275463989	1.7355145820893776	26.727922061357855	0.9666666666666667	665
18	666	K136Q_I_05.czi	\\hih-fileserver.neurologie.uni-tuebingen.de\HIH\Public\Jorge\Immunofluorescence\Exp. 267\Apotome\72h	46	1.3300468947518278	2.8284271247461903	1.4458085609939715	27.727922061357855	0.8214285714285714	666
18	667	K136Q_I_05.czi	\\hih-fileserver.neurologie.uni-tuebingen.de\HIH\Public\Jorge\Immunofluorescence\Exp. 267\Apotome\72h	115	1.1055358266772133	5.0	2.209975527625265	39.970562748477136	0.905511811023622	667
18	668	K136Q_I_05.czi	\\hih-fileserver.neurologie.uni-tuebingen.de\HIH\Public\Jorge\Immunofluorescence\Exp. 267\Apotome\72h	40	1.1397196996538033	2.8284271247461903	1.3771601883432527	23.935028842544405	0.8163265306122449	668
18	669	K136Q_I_05.czi	\\hih-fileserver.neurologie.uni-tuebingen.de\HIH\Public\Jorge\Immunofluorescence\Exp. 267\Apotome\72h	42	0.8607140437051949	2.8284271247461903	1.600679598987168	21.31370849898476	1.0	669
18	670	K136Q_I_05.czi	\\hih-fileserver.neurologie.uni-tuebingen.de\HIH\Public\Jorge\Immunofluorescence\Exp. 267\Apotome\72h	10	0.6202357696493015	1.4142135623730951	1.0414213562373096	8.82842712474619	0.9090909090909091	670
18	671	K136Q_I_05.czi	\\hih-fileserver.neurologie.uni-tuebingen.de\HIH\Public\Jorge\Immunofluorescence\Exp. 267\Apotome\72h	49	0.9930458536592215	3.605551275463989	1.6457159372111594	24.727922061357855	0.9074074074074074	671
18	672	K136Q_I_05.czi	\\hih-fileserver.neurologie.uni-tuebingen.de\HIH\Public\Jorge\Immunofluorescence\Exp. 267\Apotome\72h	13	0.7502842079090828	2.0	1.172510822086099	11.071067811865476	1.0	672
18	673	K136Q_I_05.czi	\\hih-fileserver.neurologie.uni-tuebingen.de\HIH\Public\Jorge\Immunofluorescence\Exp. 267\Apotome\72h	20	1.00583512534033	2.0	1.2035533905932738	15.899494936611664	0.8695652173913043	673
18	674	K136Q_I_05.czi	\\hih-fileserver.neurologie.uni-tuebingen.de\HIH\Public\Jorge\Immunofluorescence\Exp. 267\Apotome\72h	16	0.8497521827581123	2.0	1.1660533905932737	13.071067811865476	0.9411764705882353	674
18	675	K136Q_I_05.czi	\\hih-fileserver.neurologie.uni-tuebingen.de\HIH\Public\Jorge\Immunofluorescence\Exp. 267\Apotome\72h	32	0.9044616944459513	2.8284271247461903	1.4437518130111697	19.071067811865476	0.9696969696969697	675
18	676	K136Q_I_05.czi	\\hih-fileserver.neurologie.uni-tuebingen.de\HIH\Public\Jorge\Immunofluorescence\Exp. 267\Apotome\72h	94	1.1723475944772916	4.123105625617661	1.9204342007241575	37.21320343559643	0.9215686274509803	676
18	677	K136Q_I_05.czi	\\hih-fileserver.neurologie.uni-tuebingen.de\HIH\Public\Jorge\Immunofluorescence\Exp. 267\Apotome\72h	69	1.0074943581039664	4.0	1.9022058682381204	29.556349186104047	0.9324324324324325	677
18	678	K136Q_I_05.czi	\\hih-fileserver.neurologie.uni-tuebingen.de\HIH\Public\Jorge\Immunofluorescence\Exp. 267\Apotome\72h	57	1.1384675282105443	3.1622776601683795	1.633153149737603	28.556349186104043	0.9047619047619048	678
18	679	K136Q_I_05.czi	\\hih-fileserver.neurologie.uni-tuebingen.de\HIH\Public\Jorge\Immunofluorescence\Exp. 267\Apotome\72h	17	0.9821890454339	2.0	1.156285544087787	14.48528137423857	0.8947368421052632	679
18	680	K136Q_I_05.czi	\\hih-fileserver.neurologie.uni-tuebingen.de\HIH\Public\Jorge\Immunofluorescence\Exp. 267\Apotome\72h	2	0.0	1.0	1.0	0.0	1.0	680
18	681	K136Q_I_05.czi	\\hih-fileserver.neurologie.uni-tuebingen.de\HIH\Public\Jorge\Immunofluorescence\Exp. 267\Apotome\72h	156	1.4390048906392683	5.0	2.238379255411455	53.11269837220809	0.8571428571428571	681
18	682	K136Q_I_05.czi	\\hih-fileserver.neurologie.uni-tuebingen.de\HIH\Public\Jorge\Immunofluorescence\Exp. 267\Apotome\72h	24	0.9662739451606657	2.23606797749979	1.2872050927913403	17.071067811865476	0.96	682
18	683	K136Q_I_05.czi	\\hih-fileserver.neurologie.uni-tuebingen.de\HIH\Public\Jorge\Immunofluorescence\Exp. 267\Apotome\72h	31	0.9575463095269564	2.8284271247461903	1.4200616913381976	19.31370849898476	0.9117647058823529	683
18	684	K136Q_I_05.czi	\\hih-fileserver.neurologie.uni-tuebingen.de\HIH\Public\Jorge\Immunofluorescence\Exp. 267\Apotome\72h	30	1.0761676009066747	2.8284271247461903	1.3812041997952407	20.14213562373095	0.8823529411764706	684
18	685	K136Q_I_05.czi	\\hih-fileserver.neurologie.uni-tuebingen.de\HIH\Public\Jorge\Immunofluorescence\Exp. 267\Apotome\72h	19	0.8009070299100701	2.0	1.2541277434076943	13.82842712474619	0.9047619047619048	685
18	686	K136Q_I_05.czi	\\hih-fileserver.neurologie.uni-tuebingen.de\HIH\Public\Jorge\Immunofluorescence\Exp. 267\Apotome\72h	21	0.9579382146098379	2.0	1.2414794196126417	15.899494936611664	0.875	686
18	687	K136Q_I_05.czi	\\hih-fileserver.neurologie.uni-tuebingen.de\HIH\Public\Jorge\Immunofluorescence\Exp. 267\Apotome\72h	60	0.9303536544739522	4.0	1.811816685692754	26.485281374238568	0.9836065573770492	687
18	688	K136Q_I_05.czi	\\hih-fileserver.neurologie.uni-tuebingen.de\HIH\Public\Jorge\Immunofluorescence\Exp. 267\Apotome\72h	1023	1.4116224184825268	13.416407864998739	5.144202337815072	134.71067811865476	0.927470534904805	688
18	689	K136Q_I_05.czi	\\hih-fileserver.neurologie.uni-tuebingen.de\HIH\Public\Jorge\Immunofluorescence\Exp. 267\Apotome\72h	34	0.9268198499660879	2.8284271247461903	1.4592432817273686	19.899494936611664	0.918918918918919	689
18	690	K136Q_I_05.czi	\\hih-fileserver.neurologie.uni-tuebingen.de\HIH\Public\Jorge\Immunofluorescence\Exp. 267\Apotome\72h	19	0.8250768661603204	2.0	1.2541277434076943	14.035533905932738	0.95	690
18	691	K136Q_I_05.czi	\\hih-fileserver.neurologie.uni-tuebingen.de\HIH\Public\Jorge\Immunofluorescence\Exp. 267\Apotome\72h	40	1.0276603664643293	3.0	1.5185815445805624	22.727922061357855	0.9090909090909091	691
18	692	K136Q_I_05.czi	\\hih-fileserver.neurologie.uni-tuebingen.de\HIH\Public\Jorge\Immunofluorescence\Exp. 267\Apotome\72h	39	0.9785741218825276	2.8284271247461903	1.5106367861147767	21.899494936611667	0.9285714285714286	692
18	693	K136Q_I_05.czi	\\hih-fileserver.neurologie.uni-tuebingen.de\HIH\Public\Jorge\Immunofluorescence\Exp. 267\Apotome\72h	27	1.0071136980836883	2.8284271247461903	1.3600499759903097	18.485281374238568	0.9	693
18	694	K136Q_I_05.czi	\\hih-fileserver.neurologie.uni-tuebingen.de\HIH\Public\Jorge\Immunofluorescence\Exp. 267\Apotome\72h	30	1.0503958299615668	2.8284271247461903	1.3790543630537082	19.899494936611667	0.9090909090909091	694
18	695	K136Q_I_05.czi	\\hih-fileserver.neurologie.uni-tuebingen.de\HIH\Public\Jorge\Immunofluorescence\Exp. 267\Apotome\72h	40	1.00583512534033	3.0	1.5168048492839252	22.485281374238568	0.8888888888888888	695
18	696	K136Q_I_05.czi	\\hih-fileserver.neurologie.uni-tuebingen.de\HIH\Public\Jorge\Immunofluorescence\Exp. 267\Apotome\72h	26	0.8919451801483067	2.23606797749979	1.3285847602640406	17.071067811865476	0.896551724137931	696
18	697	K136Q_I_05.czi	\\hih-fileserver.neurologie.uni-tuebingen.de\HIH\Public\Jorge\Immunofluorescence\Exp. 267\Apotome\72h	31	0.8224509295691296	2.8284271247461903	1.4601468747936583	17.899494936611667	0.96875	697
18	698	K136Q_I_05.czi	\\hih-fileserver.neurologie.uni-tuebingen.de\HIH\Public\Jorge\Immunofluorescence\Exp. 267\Apotome\72h	22	0.9830150874606433	2.0	1.25712973861329	16.485281374238568	0.88	698
18	699	K136Q_I_05.czi	\\hih-fileserver.neurologie.uni-tuebingen.de\HIH\Public\Jorge\Immunofluorescence\Exp. 267\Apotome\72h	2	0.0	1.0	1.0	0.0	1.0	699
18	700	K136Q_I_05.czi	\\hih-fileserver.neurologie.uni-tuebingen.de\HIH\Public\Jorge\Immunofluorescence\Exp. 267\Apotome\72h	24	0.9662739451606657	2.23606797749979	1.3214490267549526	17.071067811865476	0.8275862068965517	700
18	701	K136Q_I_05.czi	\\hih-fileserver.neurologie.uni-tuebingen.de\HIH\Public\Jorge\Immunofluorescence\Exp. 267\Apotome\72h	9	0.5135799486995236	1.4142135623730951	1.0460237291525663	7.621320343559642	0.9	701
18	702	K136Q_I_05.czi	\\hih-fileserver.neurologie.uni-tuebingen.de\HIH\Public\Jorge\Immunofluorescence\Exp. 267\Apotome\72h	85	1.1449234548071026	4.47213595499958	1.9519132421345067	34.97056274847714	0.9139784946236559	702
18	703	K136Q_I_05.czi	\\hih-fileserver.neurologie.uni-tuebingen.de\HIH\Public\Jorge\Immunofluorescence\Exp. 267\Apotome\72h	27	0.9188678068878541	2.23606797749979	1.3598065423006986	17.65685424949238	0.9310344827586207	703
18	704	K136Q_I_05.czi	\\hih-fileserver.neurologie.uni-tuebingen.de\HIH\Public\Jorge\Immunofluorescence\Exp. 267\Apotome\72h	18	0.7553352735627664	2.0	1.2587141249717988	13.071067811865476	1.0	704
18	705	K136Q_I_05.czi	\\hih-fileserver.neurologie.uni-tuebingen.de\HIH\Public\Jorge\Immunofluorescence\Exp. 267\Apotome\72h	104	1.2996593704407544	4.47213595499958	1.9943148379154974	41.21320343559643	0.8666666666666667	705
18	706	K136Q_I_05.czi	\\hih-fileserver.neurologie.uni-tuebingen.de\HIH\Public\Jorge\Immunofluorescence\Exp. 267\Apotome\72h	113	1.1821036299027468	5.0990195135927845	2.1960113025170998	40.970562748477136	0.889763779527559	706
18	707	K136Q_I_05.czi	\\hih-fileserver.neurologie.uni-tuebingen.de\HIH\Public\Jorge\Immunofluorescence\Exp. 267\Apotome\72h	15	0.6911795258719621	2.0	1.2276142374915398	11.414213562373096	1.0	707
18	708	K136Q_I_05.czi	\\hih-fileserver.neurologie.uni-tuebingen.de\HIH\Public\Jorge\Immunofluorescence\Exp. 267\Apotome\72h	30	1.0761676009066747	2.23606797749979	1.353589962303701	20.14213562373095	0.8823529411764706	708
18	709	K136Q_I_05.czi	\\hih-fileserver.neurologie.uni-tuebingen.de\HIH\Public\Jorge\Immunofluorescence\Exp. 267\Apotome\72h	49	1.1098804019697792	2.8284271247461903	1.5447776816906356	26.14213562373095	0.9074074074074074	709
18	710	K136Q_I_05.czi	\\hih-fileserver.neurologie.uni-tuebingen.de\HIH\Public\Jorge\Immunofluorescence\Exp. 267\Apotome\72h	1	0.0	1.0	1.0	0.0	1.0	710
18	711	K136Q_I_05.czi	\\hih-fileserver.neurologie.uni-tuebingen.de\HIH\Public\Jorge\Immunofluorescence\Exp. 267\Apotome\72h	12	0.6957172405156791	2.0	1.1523689270621826	10.242640687119284	1.0	711
18	712	K136Q_I_05.czi	\\hih-fileserver.neurologie.uni-tuebingen.de\HIH\Public\Jorge\Immunofluorescence\Exp. 267\Apotome\72h	59	1.0681991491134575	3.605551275463989	1.7054951355702015	28.14213562373095	0.8939393939393939	712
18	713	K136Q_I_05.czi	\\hih-fileserver.neurologie.uni-tuebingen.de\HIH\Public\Jorge\Immunofluorescence\Exp. 267\Apotome\72h	14	0.8519464688364532	2.0	1.1306019374818708	12.242640687119284	0.9333333333333333	713
18	714	K136Q_I_05.czi	\\hih-fileserver.neurologie.uni-tuebingen.de\HIH\Public\Jorge\Immunofluorescence\Exp. 267\Apotome\72h	9	0.5135799486995236	1.4142135623730951	1.0460237291525663	7.621320343559642	0.9	714
18	715	K136Q_I_05.czi	\\hih-fileserver.neurologie.uni-tuebingen.de\HIH\Public\Jorge\Immunofluorescence\Exp. 267\Apotome\72h	3	0.026525823848649224	1.0	1.0	1.0	1.0	715
18	716	K136Q_I_05.czi	\\hih-fileserver.neurologie.uni-tuebingen.de\HIH\Public\Jorge\Immunofluorescence\Exp. 267\Apotome\72h	218	1.7141781902003748	5.830951894845301	2.348394158986364	68.52691193458118	0.8044280442804428	716
18	717	K136Q_I_05.czi	\\hih-fileserver.neurologie.uni-tuebingen.de\HIH\Public\Jorge\Immunofluorescence\Exp. 267\Apotome\72h	130	1.1689058735698377	5.385164807134504	2.318989553515753	43.698484809834994	0.9154929577464789	717
18	718	K136Q_I_05.czi	\\hih-fileserver.neurologie.uni-tuebingen.de\HIH\Public\Jorge\Immunofluorescence\Exp. 267\Apotome\72h	75	1.1414313856323333	4.123105625617661	1.8289193175239549	32.798989873223334	0.9036144578313253	718
18	719	K136Q_I_05.czi	\\hih-fileserver.neurologie.uni-tuebingen.de\HIH\Public\Jorge\Immunofluorescence\Exp. 267\Apotome\72h	47	1.1058339141071172	3.1622776601683795	1.5663897039470158	25.556349186104043	0.8867924528301887	719
18	720	K136Q_I_05.czi	\\hih-fileserver.neurologie.uni-tuebingen.de\HIH\Public\Jorge\Immunofluorescence\Exp. 267\Apotome\72h	137	1.238607175394503	5.0990195135927845	2.286121178221777	46.17766952966369	0.9194630872483222	720
18	721	K136Q_I_05.czi	\\hih-fileserver.neurologie.uni-tuebingen.de\HIH\Public\Jorge\Immunofluorescence\Exp. 267\Apotome\72h	86	1.1972535936543618	4.0	1.8587733194835823	35.97056274847714	0.8958333333333334	721
