# Supplementary material for: Sirtuin-1 sensitive lysine-136 acetylation drives phase separation and pathological aggregation of TDP-43
Source: Nat Commun. 2022 Mar 9;13:1223. doi: 10.1038/s41467-022-28822-7 (PMC8907366; doi:10.1038/s41467-022-28822-7)
Supplement: Supplementary file 7 — Source Data [file 41467_2022_28822_MOESM7_ESM.zip › Figure 5E data/Measures 1/K136Q_05_72h_Measures/Object relationships.csv]

Module	Module Number	Relationship	First Object Name	First Image Number	First Object Number	Second Object Name	Second Image Number	Second Object Number
RelateObjects	13	Parent	Nuclei	18	2	EditedAggregates	18	1
RelateObjects	13	Parent	Nuclei	18	2	EditedAggregates	18	2
RelateObjects	13	Parent	Nuclei	18	2	EditedAggregates	18	3
RelateObjects	13	Parent	Nuclei	18	2	EditedAggregates	18	4
RelateObjects	13	Parent	Nuclei	18	2	EditedAggregates	18	5
RelateObjects	13	Parent	Nuclei	18	2	EditedAggregates	18	6
RelateObjects	13	Parent	Nuclei	18	2	EditedAggregates	18	7
RelateObjects	13	Parent	Nuclei	18	2	EditedAggregates	18	8
RelateObjects	13	Parent	Nuclei	18	2	EditedAggregates	18	9
RelateObjects	13	Parent	Nuclei	18	2	EditedAggregates	18	10
RelateObjects	13	Parent	Nuclei	18	2	EditedAggregates	18	11
RelateObjects	13	Parent	Nuclei	18	2	EditedAggregates	18	12
RelateObjects	13	Parent	Nuclei	18	2	EditedAggregates	18	13
RelateObjects	13	Parent	Nuclei	18	2	EditedAggregates	18	14
RelateObjects	13	Parent	Nuclei	18	2	EditedAggregates	18	15
RelateObjects	13	Parent	Nuclei	18	2	EditedAggregates	18	16
RelateObjects	13	Parent	Nuclei	18	2	EditedAggregates	18	17
RelateObjects	13	Parent	Nuclei	18	2	EditedAggregates	18	18
RelateObjects	13	Parent	Nuclei	18	2	EditedAggregates	18	19
RelateObjects	13	Parent	Nuclei	18	2	EditedAggregates	18	20
RelateObjects	13	Parent	Nuclei	18	2	EditedAggregates	18	21
RelateObjects	13	Parent	Nuclei	18	2	EditedAggregates	18	22
RelateObjects	13	Parent	Nuclei	18	2	EditedAggregates	18	23
RelateObjects	13	Parent	Nuclei	18	2	EditedAggregates	18	24
RelateObjects	13	Parent	Nuclei	18	2	EditedAggregates	18	25
RelateObjects	13	Parent	Nuclei	18	2	EditedAggregates	18	26
RelateObjects	13	Parent	Nuclei	18	2	EditedAggregates	18	27
RelateObjects	13	Parent	Nuclei	18	2	EditedAggregates	18	28
RelateObjects	13	Parent	Nuclei	18	2	EditedAggregates	18	29
RelateObjects	13	Parent	Nuclei	18	2	EditedAggregates	18	30
RelateObjects	13	Parent	Nuclei	18	2	EditedAggregates	18	31
RelateObjects	13	Parent	Nuclei	18	2	EditedAggregates	18	32
RelateObjects	13	Parent	Nuclei	18	2	EditedAggregates	18	33
RelateObjects	13	Parent	Nuclei	18	2	EditedAggregates	18	34
RelateObjects	13	Parent	Nuclei	18	2	EditedAggregates	18	35
RelateObjects	13	Parent	Nuclei	18	2	EditedAggregates	18	36
RelateObjects	13	Parent	Nuclei	18	2	EditedAggregates	18	37
RelateObjects	13	Parent	Nuclei	18	2	EditedAggregates	18	38
RelateObjects	13	Parent	Nuclei	18	2	EditedAggregates	18	39
RelateObjects	13	Parent	Nuclei	18	2	EditedAggregates	18	40
RelateObjects	13	Parent	Nuclei	18	2	EditedAggregates	18	41
RelateObjects	13	Parent	Nuclei	18	2	EditedAggregates	18	42
RelateObjects	13	Parent	Nuclei	18	2	EditedAggregates	18	43
RelateObjects	13	Parent	Nuclei	18	2	EditedAggregates	18	44
RelateObjects	13	Parent	Nuclei	18	2	EditedAggregates	18	45
RelateObjects	13	Parent	Nuclei	18	2	EditedAggregates	18	46
RelateObjects	13	Parent	Nuclei	18	2	EditedAggregates	18	47
RelateObjects	13	Parent	Nuclei	18	2	EditedAggregates	18	48
RelateObjects	13	Parent	Nuclei	18	2	EditedAggregates	18	49
RelateObjects	13	Parent	Nuclei	18	2	EditedAggregates	18	50
RelateObjects	13	Parent	Nuclei	18	2	EditedAggregates	18	51
RelateObjects	13	Parent	Nuclei	18	2	EditedAggregates	18	52
RelateObjects	13	Parent	Nuclei	18	2	EditedAggregates	18	53
RelateObjects	13	Parent	Nuclei	18	2	EditedAggregates	18	54
RelateObjects	13	Parent	Nuclei	18	2	EditedAggregates	18	55
RelateObjects	13	Parent	Nuclei	18	2	EditedAggregates	18	56
RelateObjects	13	Parent	Nuclei	18	2	EditedAggregates	18	57
RelateObjects	13	Parent	Nuclei	18	2	EditedAggregates	18	58
RelateObjects	13	Parent	Nuclei	18	2	EditedAggregates	18	59
RelateObjects	13	Parent	Nuclei	18	2	EditedAggregates	18	60
RelateObjects	13	Parent	Nuclei	18	2	EditedAggregates	18	61
RelateObjects	13	Parent	Nuclei	18	2	EditedAggregates	18	62
RelateObjects	13	Parent	Nuclei	18	2	EditedAggregates	18	63
RelateObjects	13	Parent	Nuclei	18	2	EditedAggregates	18	64
RelateObjects	13	Parent	Nuclei	18	2	EditedAggregates	18	65
RelateObjects	13	Parent	Nuclei	18	2	EditedAggregates	18	66
RelateObjects	13	Parent	Nuclei	18	2	EditedAggregates	18	67
RelateObjects	13	Parent	Nuclei	18	2	EditedAggregates	18	68
RelateObjects	13	Parent	Nuclei	18	2	EditedAggregates	18	69
RelateObjects	13	Parent	Nuclei	18	2	EditedAggregates	18	70
RelateObjects	13	Parent	Nuclei	18	2	EditedAggregates	18	71
RelateObjects	13	Parent	Nuclei	18	2	EditedAggregates	18	72
RelateObjects	13	Parent	Nuclei	18	2	EditedAggregates	18	73
RelateObjects	13	Parent	Nuclei	18	2	EditedAggregates	18	74
RelateObjects	13	Parent	Nuclei	18	2	EditedAggregates	18	75
RelateObjects	13	Parent	Nuclei	18	2	EditedAggregates	18	76
RelateObjects	13	Parent	Nuclei	18	2	EditedAggregates	18	77
RelateObjects	13	Parent	Nuclei	18	2	EditedAggregates	18	78
RelateObjects	13	Parent	Nuclei	18	2	EditedAggregates	18	79
RelateObjects	13	Parent	Nuclei	18	2	EditedAggregates	18	80
RelateObjects	13	Parent	Nuclei	18	2	EditedAggregates	18	81
RelateObjects	13	Parent	Nuclei	18	2	EditedAggregates	18	82
RelateObjects	13	Parent	Nuclei	18	2	EditedAggregates	18	83
RelateObjects	13	Parent	Nuclei	18	2	EditedAggregates	18	84
RelateObjects	13	Parent	Nuclei	18	2	EditedAggregates	18	85
RelateObjects	13	Parent	Nuclei	18	2	EditedAggregates	18	86
RelateObjects	13	Parent	Nuclei	18	2	EditedAggregates	18	87
RelateObjects	13	Parent	Nuclei	18	2	EditedAggregates	18	88
RelateObjects	13	Parent	Nuclei	18	2	EditedAggregates	18	89
RelateObjects	13	Parent	Nuclei	18	2	EditedAggregates	18	90
RelateObjects	13	Parent	Nuclei	18	2	EditedAggregates	18	91
RelateObjects	13	Parent	Nuclei	18	2	EditedAggregates	18	92
RelateObjects	13	Parent	Nuclei	18	2	EditedAggregates	18	93
RelateObjects	13	Parent	Nuclei	18	2	EditedAggregates	18	94
RelateObjects	13	Parent	Nuclei	18	2	EditedAggregates	18	95
RelateObjects	13	Parent	Nuclei	18	2	EditedAggregates	18	96
RelateObjects	13	Parent	Nuclei	18	2	EditedAggregates	18	97
RelateObjects	13	Parent	Nuclei	18	2	EditedAggregates	18	98
RelateObjects	13	Parent	Nuclei	18	2	EditedAggregates	18	99
RelateObjects	13	Parent	Nuclei	18	2	EditedAggregates	18	100
RelateObjects	13	Parent	Nuclei	18	2	EditedAggregates	18	101
RelateObjects	13	Parent	Nuclei	18	2	EditedAggregates	18	102
RelateObjects	13	Parent	Nuclei	18	2	EditedAggregates	18	103
RelateObjects	13	Parent	Nuclei	18	2	EditedAggregates	18	104
RelateObjects	13	Parent	Nuclei	18	2	EditedAggregates	18	105
RelateObjects	13	Parent	Nuclei	18	2	EditedAggregates	18	106
RelateObjects	13	Parent	Nuclei	18	2	EditedAggregates	18	107
RelateObjects	13	Parent	Nuclei	18	2	EditedAggregates	18	108
RelateObjects	13	Parent	Nuclei	18	2	EditedAggregates	18	109
RelateObjects	13	Parent	Nuclei	18	2	EditedAggregates	18	110
RelateObjects	13	Parent	Nuclei	18	4	EditedAggregates	18	111
RelateObjects	13	Parent	Nuclei	18	4	EditedAggregates	18	112
RelateObjects	13	Parent	Nuclei	18	4	EditedAggregates	18	113
RelateObjects	13	Parent	Nuclei	18	4	EditedAggregates	18	114
RelateObjects	13	Parent	Nuclei	18	4	EditedAggregates	18	115
RelateObjects	13	Parent	Nuclei	18	4	EditedAggregates	18	116
RelateObjects	13	Parent	Nuclei	18	4	EditedAggregates	18	117
RelateObjects	13	Parent	Nuclei	18	4	EditedAggregates	18	118
RelateObjects	13	Parent	Nuclei	18	4	EditedAggregates	18	119
RelateObjects	13	Parent	Nuclei	18	4	EditedAggregates	18	120
RelateObjects	13	Parent	Nuclei	18	4	EditedAggregates	18	121
RelateObjects	13	Parent	Nuclei	18	4	EditedAggregates	18	122
RelateObjects	13	Parent	Nuclei	18	4	EditedAggregates	18	123
RelateObjects	13	Parent	Nuclei	18	4	EditedAggregates	18	124
RelateObjects	13	Parent	Nuclei	18	4	EditedAggregates	18	125
RelateObjects	13	Parent	Nuclei	18	4	EditedAggregates	18	126
RelateObjects	13	Parent	Nuclei	18	4	EditedAggregates	18	127
RelateObjects	13	Parent	Nuclei	18	4	EditedAggregates	18	128
RelateObjects	13	Parent	Nuclei	18	4	EditedAggregates	18	129
RelateObjects	13	Parent	Nuclei	18	4	EditedAggregates	18	130
RelateObjects	13	Parent	Nuclei	18	4	EditedAggregates	18	131
RelateObjects	13	Parent	Nuclei	18	4	EditedAggregates	18	132
RelateObjects	13	Parent	Nuclei	18	4	EditedAggregates	18	133
RelateObjects	13	Parent	Nuclei	18	4	EditedAggregates	18	134
RelateObjects	13	Parent	Nuclei	18	4	EditedAggregates	18	135
RelateObjects	13	Parent	Nuclei	18	4	EditedAggregates	18	136
RelateObjects	13	Parent	Nuclei	18	4	EditedAggregates	18	137
RelateObjects	13	Parent	Nuclei	18	4	EditedAggregates	18	138
RelateObjects	13	Parent	Nuclei	18	4	EditedAggregates	18	139
RelateObjects	13	Parent	Nuclei	18	4	EditedAggregates	18	140
RelateObjects	13	Parent	Nuclei	18	4	EditedAggregates	18	141
RelateObjects	13	Parent	Nuclei	18	4	EditedAggregates	18	142
RelateObjects	13	Parent	Nuclei	18	4	EditedAggregates	18	143
RelateObjects	13	Parent	Nuclei	18	4	EditedAggregates	18	144
RelateObjects	13	Parent	Nuclei	18	4	EditedAggregates	18	145
RelateObjects	13	Parent	Nuclei	18	4	EditedAggregates	18	146
RelateObjects	13	Parent	Nuclei	18	4	EditedAggregates	18	147
RelateObjects	13	Parent	Nuclei	18	4	EditedAggregates	18	148
RelateObjects	13	Parent	Nuclei	18	4	EditedAggregates	18	149
RelateObjects	13	Parent	Nuclei	18	4	EditedAggregates	18	150
RelateObjects	13	Parent	Nuclei	18	4	EditedAggregates	18	151
RelateObjects	13	Parent	Nuclei	18	4	EditedAggregates	18	152
RelateObjects	13	Parent	Nuclei	18	4	EditedAggregates	18	153
RelateObjects	13	Parent	Nuclei	18	4	EditedAggregates	18	154
RelateObjects	13	Parent	Nuclei	18	4	EditedAggregates	18	155
RelateObjects	13	Parent	Nuclei	18	4	EditedAggregates	18	156
RelateObjects	13	Parent	Nuclei	18	4	EditedAggregates	18	157
RelateObjects	13	Parent	Nuclei	18	4	EditedAggregates	18	158
RelateObjects	13	Parent	Nuclei	18	4	EditedAggregates	18	159
RelateObjects	13	Parent	Nuclei	18	4	EditedAggregates	18	160
RelateObjects	13	Parent	Nuclei	18	4	EditedAggregates	18	161
RelateObjects	13	Parent	Nuclei	18	4	EditedAggregates	18	162
RelateObjects	13	Parent	Nuclei	18	4	EditedAggregates	18	163
RelateObjects	13	Parent	Nuclei	18	4	EditedAggregates	18	164
RelateObjects	13	Parent	Nuclei	18	4	EditedAggregates	18	165
RelateObjects	13	Parent	Nuclei	18	5	EditedAggregates	18	166
RelateObjects	13	Parent	Nuclei	18	4	EditedAggregates	18	167
RelateObjects	13	Parent	Nuclei	18	4	EditedAggregates	18	168
RelateObjects	13	Parent	Nuclei	18	4	EditedAggregates	18	169
RelateObjects	13	Parent	Nuclei	18	4	EditedAggregates	18	170
RelateObjects	13	Parent	Nuclei	18	5	EditedAggregates	18	171
RelateObjects	13	Parent	Nuclei	18	4	EditedAggregates	18	172
RelateObjects	13	Parent	Nuclei	18	4	EditedAggregates	18	173
RelateObjects	13	Parent	Nuclei	18	4	EditedAggregates	18	174
RelateObjects	13	Parent	Nuclei	18	4	EditedAggregates	18	175
RelateObjects	13	Parent	Nuclei	18	5	EditedAggregates	18	176
RelateObjects	13	Parent	Nuclei	18	4	EditedAggregates	18	177
RelateObjects	13	Parent	Nuclei	18	4	EditedAggregates	18	178
RelateObjects	13	Parent	Nuclei	18	5	EditedAggregates	18	179
RelateObjects	13	Parent	Nuclei	18	4	EditedAggregates	18	180
RelateObjects	13	Parent	Nuclei	18	4	EditedAggregates	18	181
RelateObjects	13	Parent	Nuclei	18	4	EditedAggregates	18	182
RelateObjects	13	Parent	Nuclei	18	4	EditedAggregates	18	183
RelateObjects	13	Parent	Nuclei	18	5	EditedAggregates	18	184
RelateObjects	13	Parent	Nuclei	18	4	EditedAggregates	18	185
RelateObjects	13	Parent	Nuclei	18	4	EditedAggregates	18	186
RelateObjects	13	Parent	Nuclei	18	4	EditedAggregates	18	187
RelateObjects	13	Parent	Nuclei	18	4	EditedAggregates	18	188
RelateObjects	13	Parent	Nuclei	18	4	EditedAggregates	18	189
RelateObjects	13	Parent	Nuclei	18	4	EditedAggregates	18	190
RelateObjects	13	Parent	Nuclei	18	4	EditedAggregates	18	191
RelateObjects	13	Parent	Nuclei	18	4	EditedAggregates	18	192
RelateObjects	13	Parent	Nuclei	18	4	EditedAggregates	18	193
RelateObjects	13	Parent	Nuclei	18	5	EditedAggregates	18	194
RelateObjects	13	Parent	Nuclei	18	4	EditedAggregates	18	195
RelateObjects	13	Parent	Nuclei	18	4	EditedAggregates	18	196
RelateObjects	13	Parent	Nuclei	18	5	EditedAggregates	18	197
RelateObjects	13	Parent	Nuclei	18	5	EditedAggregates	18	198
RelateObjects	13	Parent	Nuclei	18	4	EditedAggregates	18	199
RelateObjects	13	Parent	Nuclei	18	4	EditedAggregates	18	200
RelateObjects	13	Parent	Nuclei	18	4	EditedAggregates	18	201
RelateObjects	13	Parent	Nuclei	18	4	EditedAggregates	18	202
RelateObjects	13	Parent	Nuclei	18	4	EditedAggregates	18	203
RelateObjects	13	Parent	Nuclei	18	5	EditedAggregates	18	204
RelateObjects	13	Parent	Nuclei	18	4	EditedAggregates	18	205
RelateObjects	13	Parent	Nuclei	18	5	EditedAggregates	18	206
RelateObjects	13	Parent	Nuclei	18	4	EditedAggregates	18	207
RelateObjects	13	Parent	Nuclei	18	4	EditedAggregates	18	208
RelateObjects	13	Parent	Nuclei	18	4	EditedAggregates	18	209
RelateObjects	13	Parent	Nuclei	18	4	EditedAggregates	18	210
RelateObjects	13	Parent	Nuclei	18	5	EditedAggregates	18	211
RelateObjects	13	Parent	Nuclei	18	4	EditedAggregates	18	212
RelateObjects	13	Parent	Nuclei	18	5	EditedAggregates	18	213
RelateObjects	13	Parent	Nuclei	18	4	EditedAggregates	18	214
RelateObjects	13	Parent	Nuclei	18	4	EditedAggregates	18	215
RelateObjects	13	Parent	Nuclei	18	4	EditedAggregates	18	216
RelateObjects	13	Parent	Nuclei	18	4	EditedAggregates	18	217
RelateObjects	13	Parent	Nuclei	18	4	EditedAggregates	18	218
RelateObjects	13	Parent	Nuclei	18	5	EditedAggregates	18	219
RelateObjects	13	Parent	Nuclei	18	4	EditedAggregates	18	220
RelateObjects	13	Parent	Nuclei	18	4	EditedAggregates	18	221
RelateObjects	13	Parent	Nuclei	18	4	EditedAggregates	18	222
RelateObjects	13	Parent	Nuclei	18	5	EditedAggregates	18	223
RelateObjects	13	Parent	Nuclei	18	4	EditedAggregates	18	224
RelateObjects	13	Parent	Nuclei	18	4	EditedAggregates	18	225
RelateObjects	13	Parent	Nuclei	18	4	EditedAggregates	18	226
RelateObjects	13	Parent	Nuclei	18	4	EditedAggregates	18	227
RelateObjects	13	Parent	Nuclei	18	4	EditedAggregates	18	228
RelateObjects	13	Parent	Nuclei	18	5	EditedAggregates	18	229
RelateObjects	13	Parent	Nuclei	18	4	EditedAggregates	18	230
RelateObjects	13	Parent	Nuclei	18	4	EditedAggregates	18	231
RelateObjects	13	Parent	Nuclei	18	4	EditedAggregates	18	232
RelateObjects	13	Parent	Nuclei	18	4	EditedAggregates	18	233
RelateObjects	13	Parent	Nuclei	18	4	EditedAggregates	18	234
RelateObjects	13	Parent	Nuclei	18	5	EditedAggregates	18	235
RelateObjects	13	Parent	Nuclei	18	4	EditedAggregates	18	236
RelateObjects	13	Parent	Nuclei	18	4	EditedAggregates	18	237
RelateObjects	13	Parent	Nuclei	18	5	EditedAggregates	18	238
RelateObjects	13	Parent	Nuclei	18	5	EditedAggregates	18	239
RelateObjects	13	Parent	Nuclei	18	4	EditedAggregates	18	240
RelateObjects	13	Parent	Nuclei	18	4	EditedAggregates	18	241
RelateObjects	13	Parent	Nuclei	18	5	EditedAggregates	18	242
RelateObjects	13	Parent	Nuclei	18	5	EditedAggregates	18	243
RelateObjects	13	Parent	Nuclei	18	5	EditedAggregates	18	244
RelateObjects	13	Parent	Nuclei	18	4	EditedAggregates	18	245
RelateObjects	13	Parent	Nuclei	18	4	EditedAggregates	18	246
RelateObjects	13	Parent	Nuclei	18	4	EditedAggregates	18	247
RelateObjects	13	Parent	Nuclei	18	4	EditedAggregates	18	248
RelateObjects	13	Parent	Nuclei	18	4	EditedAggregates	18	249
RelateObjects	13	Parent	Nuclei	18	4	EditedAggregates	18	250
RelateObjects	13	Parent	Nuclei	18	5	EditedAggregates	18	251
RelateObjects	13	Parent	Nuclei	18	4	EditedAggregates	18	252
RelateObjects	13	Parent	Nuclei	18	5	EditedAggregates	18	253
RelateObjects	13	Parent	Nuclei	18	5	EditedAggregates	18	254
RelateObjects	13	Parent	Nuclei	18	5	EditedAggregates	18	255
RelateObjects	13	Parent	Nuclei	18	4	EditedAggregates	18	256
RelateObjects	13	Parent	Nuclei	18	5	EditedAggregates	18	257
RelateObjects	13	Parent	Nuclei	18	5	EditedAggregates	18	258
RelateObjects	13	Parent	Nuclei	18	4	EditedAggregates	18	259
RelateObjects	13	Parent	Nuclei	18	4	EditedAggregates	18	260
RelateObjects	13	Parent	Nuclei	18	5	EditedAggregates	18	261
RelateObjects	13	Parent	Nuclei	18	4	EditedAggregates	18	262
RelateObjects	13	Parent	Nuclei	18	4	EditedAggregates	18	263
RelateObjects	13	Parent	Nuclei	18	5	EditedAggregates	18	264
RelateObjects	13	Parent	Nuclei	18	4	EditedAggregates	18	265
RelateObjects	13	Parent	Nuclei	18	5	EditedAggregates	18	266
RelateObjects	13	Parent	Nuclei	18	5	EditedAggregates	18	267
RelateObjects	13	Parent	Nuclei	18	5	EditedAggregates	18	268
RelateObjects	13	Parent	Nuclei	18	4	EditedAggregates	18	269
RelateObjects	13	Parent	Nuclei	18	4	EditedAggregates	18	270
RelateObjects	13	Parent	Nuclei	18	4	EditedAggregates	18	271
RelateObjects	13	Parent	Nuclei	18	4	EditedAggregates	18	272
RelateObjects	13	Parent	Nuclei	18	5	EditedAggregates	18	273
RelateObjects	13	Parent	Nuclei	18	4	EditedAggregates	18	274
RelateObjects	13	Parent	Nuclei	18	4	EditedAggregates	18	275
RelateObjects	13	Parent	Nuclei	18	5	EditedAggregates	18	276
RelateObjects	13	Parent	Nuclei	18	5	EditedAggregates	18	277
RelateObjects	13	Parent	Nuclei	18	5	EditedAggregates	18	278
RelateObjects	13	Parent	Nuclei	18	5	EditedAggregates	18	279
RelateObjects	13	Parent	Nuclei	18	5	EditedAggregates	18	280
RelateObjects	13	Parent	Nuclei	18	5	EditedAggregates	18	281
RelateObjects	13	Parent	Nuclei	18	5	EditedAggregates	18	282
RelateObjects	13	Parent	Nuclei	18	5	EditedAggregates	18	283
RelateObjects	13	Parent	Nuclei	18	5	EditedAggregates	18	284
RelateObjects	13	Parent	Nuclei	18	5	EditedAggregates	18	285
RelateObjects	13	Parent	Nuclei	18	5	EditedAggregates	18	286
RelateObjects	13	Parent	Nuclei	18	5	EditedAggregates	18	287
RelateObjects	13	Parent	Nuclei	18	5	EditedAggregates	18	288
RelateObjects	13	Parent	Nuclei	18	5	EditedAggregates	18	289
RelateObjects	13	Parent	Nuclei	18	5	EditedAggregates	18	290
RelateObjects	13	Parent	Nuclei	18	5	EditedAggregates	18	291
RelateObjects	13	Parent	Nuclei	18	5	EditedAggregates	18	292
RelateObjects	13	Parent	Nuclei	18	5	EditedAggregates	18	293
RelateObjects	13	Parent	Nuclei	18	5	EditedAggregates	18	294
RelateObjects	13	Parent	Nuclei	18	5	EditedAggregates	18	295
RelateObjects	13	Parent	Nuclei	18	5	EditedAggregates	18	296
RelateObjects	13	Parent	Nuclei	18	5	EditedAggregates	18	297
RelateObjects	13	Parent	Nuclei	18	5	EditedAggregates	18	298
RelateObjects	13	Parent	Nuclei	18	5	EditedAggregates	18	299
RelateObjects	13	Parent	Nuclei	18	5	EditedAggregates	18	300
RelateObjects	13	Parent	Nuclei	18	7	EditedAggregates	18	301
RelateObjects	13	Parent	Nuclei	18	7	EditedAggregates	18	302
RelateObjects	13	Parent	Nuclei	18	7	EditedAggregates	18	303
RelateObjects	13	Parent	Nuclei	18	7	EditedAggregates	18	304
RelateObjects	13	Parent	Nuclei	18	7	EditedAggregates	18	305
RelateObjects	13	Parent	Nuclei	18	7	EditedAggregates	18	306
RelateObjects	13	Parent	Nuclei	18	7	EditedAggregates	18	307
RelateObjects	13	Parent	Nuclei	18	7	EditedAggregates	18	308
RelateObjects	13	Parent	Nuclei	18	7	EditedAggregates	18	309
RelateObjects	13	Parent	Nuclei	18	7	EditedAggregates	18	310
RelateObjects	13	Parent	Nuclei	18	7	EditedAggregates	18	311
RelateObjects	13	Parent	Nuclei	18	7	EditedAggregates	18	312
RelateObjects	13	Parent	Nuclei	18	7	EditedAggregates	18	313
RelateObjects	13	Parent	Nuclei	18	7	EditedAggregates	18	314
RelateObjects	13	Parent	Nuclei	18	7	EditedAggregates	18	315
RelateObjects	13	Parent	Nuclei	18	7	EditedAggregates	18	316
RelateObjects	13	Parent	Nuclei	18	7	EditedAggregates	18	317
RelateObjects	13	Parent	Nuclei	18	7	EditedAggregates	18	318
RelateObjects	13	Parent	Nuclei	18	7	EditedAggregates	18	319
RelateObjects	13	Parent	Nuclei	18	7	EditedAggregates	18	320
RelateObjects	13	Parent	Nuclei	18	7	EditedAggregates	18	321
RelateObjects	13	Parent	Nuclei	18	7	EditedAggregates	18	322
RelateObjects	13	Parent	Nuclei	18	7	EditedAggregates	18	323
RelateObjects	13	Parent	Nuclei	18	7	EditedAggregates	18	324
RelateObjects	13	Parent	Nuclei	18	7	EditedAggregates	18	325
RelateObjects	13	Parent	Nuclei	18	7	EditedAggregates	18	326
RelateObjects	13	Parent	Nuclei	18	7	EditedAggregates	18	327
RelateObjects	13	Parent	Nuclei	18	7	EditedAggregates	18	328
RelateObjects	13	Parent	Nuclei	18	7	EditedAggregates	18	329
RelateObjects	13	Parent	Nuclei	18	7	EditedAggregates	18	330
RelateObjects	13	Parent	Nuclei	18	7	EditedAggregates	18	331
RelateObjects	13	Parent	Nuclei	18	7	EditedAggregates	18	332
RelateObjects	13	Parent	Nuclei	18	7	EditedAggregates	18	333
RelateObjects	13	Parent	Nuclei	18	7	EditedAggregates	18	334
RelateObjects	13	Parent	Nuclei	18	7	EditedAggregates	18	335
RelateObjects	13	Parent	Nuclei	18	7	EditedAggregates	18	336
RelateObjects	13	Parent	Nuclei	18	7	EditedAggregates	18	337
RelateObjects	13	Parent	Nuclei	18	7	EditedAggregates	18	338
RelateObjects	13	Parent	Nuclei	18	7	EditedAggregates	18	339
RelateObjects	13	Parent	Nuclei	18	7	EditedAggregates	18	340
RelateObjects	13	Parent	Nuclei	18	7	EditedAggregates	18	341
RelateObjects	13	Parent	Nuclei	18	7	EditedAggregates	18	342
RelateObjects	13	Parent	Nuclei	18	7	EditedAggregates	18	343
RelateObjects	13	Parent	Nuclei	18	7	EditedAggregates	18	344
RelateObjects	13	Parent	Nuclei	18	7	EditedAggregates	18	345
RelateObjects	13	Parent	Nuclei	18	7	EditedAggregates	18	346
RelateObjects	13	Parent	Nuclei	18	7	EditedAggregates	18	347
RelateObjects	13	Parent	Nuclei	18	7	EditedAggregates	18	348
RelateObjects	13	Parent	Nuclei	18	7	EditedAggregates	18	349
RelateObjects	13	Parent	Nuclei	18	7	EditedAggregates	18	350
RelateObjects	13	Parent	Nuclei	18	7	EditedAggregates	18	351
RelateObjects	13	Parent	Nuclei	18	7	EditedAggregates	18	352
RelateObjects	13	Parent	Nuclei	18	7	EditedAggregates	18	353
RelateObjects	13	Parent	Nuclei	18	7	EditedAggregates	18	354
RelateObjects	13	Parent	Nuclei	18	7	EditedAggregates	18	355
RelateObjects	13	Parent	Nuclei	18	7	EditedAggregates	18	356
RelateObjects	13	Parent	Nuclei	18	7	EditedAggregates	18	357
RelateObjects	13	Parent	Nuclei	18	7	EditedAggregates	18	358
RelateObjects	13	Parent	Nuclei	18	7	EditedAggregates	18	359
RelateObjects	13	Parent	Nuclei	18	7	EditedAggregates	18	360
RelateObjects	13	Parent	Nuclei	18	7	EditedAggregates	18	361
RelateObjects	13	Parent	Nuclei	18	7	EditedAggregates	18	362
RelateObjects	13	Parent	Nuclei	18	7	EditedAggregates	18	363
RelateObjects	13	Parent	Nuclei	18	7	EditedAggregates	18	364
RelateObjects	13	Parent	Nuclei	18	7	EditedAggregates	18	365
RelateObjects	13	Parent	Nuclei	18	7	EditedAggregates	18	366
RelateObjects	13	Parent	Nuclei	18	7	EditedAggregates	18	367
RelateObjects	13	Parent	Nuclei	18	7	EditedAggregates	18	368
RelateObjects	13	Parent	Nuclei	18	7	EditedAggregates	18	369
RelateObjects	13	Parent	Nuclei	18	7	EditedAggregates	18	370
RelateObjects	13	Parent	Nuclei	18	7	EditedAggregates	18	371
RelateObjects	13	Parent	Nuclei	18	8	EditedAggregates	18	372
RelateObjects	13	Parent	Nuclei	18	7	EditedAggregates	18	373
RelateObjects	13	Parent	Nuclei	18	7	EditedAggregates	18	374
RelateObjects	13	Parent	Nuclei	18	8	EditedAggregates	18	375
RelateObjects	13	Parent	Nuclei	18	7	EditedAggregates	18	376
RelateObjects	13	Parent	Nuclei	18	7	EditedAggregates	18	377
RelateObjects	13	Parent	Nuclei	18	8	EditedAggregates	18	378
RelateObjects	13	Parent	Nuclei	18	8	EditedAggregates	18	379
RelateObjects	13	Parent	Nuclei	18	7	EditedAggregates	18	380
RelateObjects	13	Parent	Nuclei	18	7	EditedAggregates	18	381
RelateObjects	13	Parent	Nuclei	18	7	EditedAggregates	18	382
RelateObjects	13	Parent	Nuclei	18	7	EditedAggregates	18	383
RelateObjects	13	Parent	Nuclei	18	7	EditedAggregates	18	384
RelateObjects	13	Parent	Nuclei	18	8	EditedAggregates	18	385
RelateObjects	13	Parent	Nuclei	18	8	EditedAggregates	18	386
RelateObjects	13	Parent	Nuclei	18	7	EditedAggregates	18	387
RelateObjects	13	Parent	Nuclei	18	8	EditedAggregates	18	388
RelateObjects	13	Parent	Nuclei	18	8	EditedAggregates	18	389
RelateObjects	13	Parent	Nuclei	18	8	EditedAggregates	18	390
RelateObjects	13	Parent	Nuclei	18	7	EditedAggregates	18	391
RelateObjects	13	Parent	Nuclei	18	7	EditedAggregates	18	392
RelateObjects	13	Parent	Nuclei	18	8	EditedAggregates	18	393
RelateObjects	13	Parent	Nuclei	18	8	EditedAggregates	18	394
RelateObjects	13	Parent	Nuclei	18	8	EditedAggregates	18	395
RelateObjects	13	Parent	Nuclei	18	8	EditedAggregates	18	396
RelateObjects	13	Parent	Nuclei	18	7	EditedAggregates	18	397
RelateObjects	13	Parent	Nuclei	18	7	EditedAggregates	18	398
RelateObjects	13	Parent	Nuclei	18	8	EditedAggregates	18	399
RelateObjects	13	Parent	Nuclei	18	8	EditedAggregates	18	400
RelateObjects	13	Parent	Nuclei	18	7	EditedAggregates	18	401
RelateObjects	13	Parent	Nuclei	18	7	EditedAggregates	18	402
RelateObjects	13	Parent	Nuclei	18	8	EditedAggregates	18	403
RelateObjects	13	Parent	Nuclei	18	7	EditedAggregates	18	404
RelateObjects	13	Parent	Nuclei	18	8	EditedAggregates	18	405
RelateObjects	13	Parent	Nuclei	18	7	EditedAggregates	18	406
RelateObjects	13	Parent	Nuclei	18	7	EditedAggregates	18	407
RelateObjects	13	Parent	Nuclei	18	8	EditedAggregates	18	408
RelateObjects	13	Parent	Nuclei	18	8	EditedAggregates	18	409
RelateObjects	13	Parent	Nuclei	18	8	EditedAggregates	18	410
RelateObjects	13	Parent	Nuclei	18	8	EditedAggregates	18	411
RelateObjects	13	Parent	Nuclei	18	8	EditedAggregates	18	412
RelateObjects	13	Parent	Nuclei	18	8	EditedAggregates	18	413
RelateObjects	13	Parent	Nuclei	18	8	EditedAggregates	18	414
RelateObjects	13	Parent	Nuclei	18	7	EditedAggregates	18	415
RelateObjects	13	Parent	Nuclei	18	8	EditedAggregates	18	416
RelateObjects	13	Parent	Nuclei	18	7	EditedAggregates	18	417
RelateObjects	13	Parent	Nuclei	18	7	EditedAggregates	18	418
RelateObjects	13	Parent	Nuclei	18	7	EditedAggregates	18	419
RelateObjects	13	Parent	Nuclei	18	8	EditedAggregates	18	420
RelateObjects	13	Parent	Nuclei	18	7	EditedAggregates	18	421
RelateObjects	13	Parent	Nuclei	18	8	EditedAggregates	18	422
RelateObjects	13	Parent	Nuclei	18	8	EditedAggregates	18	423
RelateObjects	13	Parent	Nuclei	18	8	EditedAggregates	18	424
RelateObjects	13	Parent	Nuclei	18	8	EditedAggregates	18	425
RelateObjects	13	Parent	Nuclei	18	8	EditedAggregates	18	426
RelateObjects	13	Parent	Nuclei	18	8	EditedAggregates	18	427
RelateObjects	13	Parent	Nuclei	18	8	EditedAggregates	18	428
RelateObjects	13	Parent	Nuclei	18	8	EditedAggregates	18	429
RelateObjects	13	Parent	Nuclei	18	8	EditedAggregates	18	430
RelateObjects	13	Parent	Nuclei	18	8	EditedAggregates	18	431
RelateObjects	13	Parent	Nuclei	18	8	EditedAggregates	18	432
RelateObjects	13	Parent	Nuclei	18	10	EditedAggregates	18	433
RelateObjects	13	Parent	Nuclei	18	10	EditedAggregates	18	434
RelateObjects	13	Parent	Nuclei	18	8	EditedAggregates	18	435
RelateObjects	13	Parent	Nuclei	18	8	EditedAggregates	18	436
RelateObjects	13	Parent	Nuclei	18	8	EditedAggregates	18	437
RelateObjects	13	Parent	Nuclei	18	8	EditedAggregates	18	438
RelateObjects	13	Parent	Nuclei	18	8	EditedAggregates	18	439
RelateObjects	13	Parent	Nuclei	18	10	EditedAggregates	18	440
RelateObjects	13	Parent	Nuclei	18	10	EditedAggregates	18	441
RelateObjects	13	Parent	Nuclei	18	10	EditedAggregates	18	442
RelateObjects	13	Parent	Nuclei	18	8	EditedAggregates	18	443
RelateObjects	13	Parent	Nuclei	18	8	EditedAggregates	18	444
RelateObjects	13	Parent	Nuclei	18	8	EditedAggregates	18	445
RelateObjects	13	Parent	Nuclei	18	8	EditedAggregates	18	446
RelateObjects	13	Parent	Nuclei	18	10	EditedAggregates	18	447
RelateObjects	13	Parent	Nuclei	18	8	EditedAggregates	18	448
RelateObjects	13	Parent	Nuclei	18	10	EditedAggregates	18	449
RelateObjects	13	Parent	Nuclei	18	10	EditedAggregates	18	450
RelateObjects	13	Parent	Nuclei	18	10	EditedAggregates	18	451
RelateObjects	13	Parent	Nuclei	18	10	EditedAggregates	18	452
RelateObjects	13	Parent	Nuclei	18	8	EditedAggregates	18	453
RelateObjects	13	Parent	Nuclei	18	8	EditedAggregates	18	454
RelateObjects	13	Parent	Nuclei	18	10	EditedAggregates	18	455
RelateObjects	13	Parent	Nuclei	18	10	EditedAggregates	18	456
RelateObjects	13	Parent	Nuclei	18	8	EditedAggregates	18	457
RelateObjects	13	Parent	Nuclei	18	8	EditedAggregates	18	458
RelateObjects	13	Parent	Nuclei	18	10	EditedAggregates	18	459
RelateObjects	13	Parent	Nuclei	18	10	EditedAggregates	18	460
RelateObjects	13	Parent	Nuclei	18	8	EditedAggregates	18	461
RelateObjects	13	Parent	Nuclei	18	8	EditedAggregates	18	462
RelateObjects	13	Parent	Nuclei	18	10	EditedAggregates	18	463
RelateObjects	13	Parent	Nuclei	18	8	EditedAggregates	18	464
RelateObjects	13	Parent	Nuclei	18	8	EditedAggregates	18	465
RelateObjects	13	Parent	Nuclei	18	10	EditedAggregates	18	466
RelateObjects	13	Parent	Nuclei	18	10	EditedAggregates	18	467
RelateObjects	13	Parent	Nuclei	18	10	EditedAggregates	18	468
RelateObjects	13	Parent	Nuclei	18	8	EditedAggregates	18	469
RelateObjects	13	Parent	Nuclei	18	8	EditedAggregates	18	470
RelateObjects	13	Parent	Nuclei	18	8	EditedAggregates	18	471
RelateObjects	13	Parent	Nuclei	18	10	EditedAggregates	18	472
RelateObjects	13	Parent	Nuclei	18	10	EditedAggregates	18	473
RelateObjects	13	Parent	Nuclei	18	10	EditedAggregates	18	474
RelateObjects	13	Parent	Nuclei	18	8	EditedAggregates	18	475
RelateObjects	13	Parent	Nuclei	18	10	EditedAggregates	18	476
RelateObjects	13	Parent	Nuclei	18	10	EditedAggregates	18	477
RelateObjects	13	Parent	Nuclei	18	8	EditedAggregates	18	478
RelateObjects	13	Parent	Nuclei	18	8	EditedAggregates	18	479
RelateObjects	13	Parent	Nuclei	18	10	EditedAggregates	18	480
RelateObjects	13	Parent	Nuclei	18	8	EditedAggregates	18	481
RelateObjects	13	Parent	Nuclei	18	10	EditedAggregates	18	482
RelateObjects	13	Parent	Nuclei	18	8	EditedAggregates	18	483
RelateObjects	13	Parent	Nuclei	18	10	EditedAggregates	18	484
RelateObjects	13	Parent	Nuclei	18	10	EditedAggregates	18	485
RelateObjects	13	Parent	Nuclei	18	10	EditedAggregates	18	486
RelateObjects	13	Parent	Nuclei	18	8	EditedAggregates	18	487
RelateObjects	13	Parent	Nuclei	18	10	EditedAggregates	18	488
RelateObjects	13	Parent	Nuclei	18	8	EditedAggregates	18	489
RelateObjects	13	Parent	Nuclei	18	8	EditedAggregates	18	490
RelateObjects	13	Parent	Nuclei	18	8	EditedAggregates	18	491
RelateObjects	13	Parent	Nuclei	18	8	EditedAggregates	18	492
RelateObjects	13	Parent	Nuclei	18	8	EditedAggregates	18	493
RelateObjects	13	Parent	Nuclei	18	8	EditedAggregates	18	494
RelateObjects	13	Parent	Nuclei	18	8	EditedAggregates	18	495
RelateObjects	13	Parent	Nuclei	18	8	EditedAggregates	18	496
RelateObjects	13	Parent	Nuclei	18	10	EditedAggregates	18	497
RelateObjects	13	Parent	Nuclei	18	10	EditedAggregates	18	498
RelateObjects	13	Parent	Nuclei	18	10	EditedAggregates	18	499
RelateObjects	13	Parent	Nuclei	18	8	EditedAggregates	18	500
RelateObjects	13	Parent	Nuclei	18	10	EditedAggregates	18	501
RelateObjects	13	Parent	Nuclei	18	10	EditedAggregates	18	502
RelateObjects	13	Parent	Nuclei	18	10	EditedAggregates	18	503
RelateObjects	13	Parent	Nuclei	18	10	EditedAggregates	18	504
RelateObjects	13	Parent	Nuclei	18	8	EditedAggregates	18	505
RelateObjects	13	Parent	Nuclei	18	8	EditedAggregates	18	506
RelateObjects	13	Parent	Nuclei	18	10	EditedAggregates	18	507
RelateObjects	13	Parent	Nuclei	18	10	EditedAggregates	18	508
RelateObjects	13	Parent	Nuclei	18	8	EditedAggregates	18	509
RelateObjects	13	Parent	Nuclei	18	8	EditedAggregates	18	510
RelateObjects	13	Parent	Nuclei	18	10	EditedAggregates	18	511
RelateObjects	13	Parent	Nuclei	18	10	EditedAggregates	18	512
RelateObjects	13	Parent	Nuclei	18	8	EditedAggregates	18	513
RelateObjects	13	Parent	Nuclei	18	8	EditedAggregates	18	514
RelateObjects	13	Parent	Nuclei	18	10	EditedAggregates	18	515
RelateObjects	13	Parent	Nuclei	18	10	EditedAggregates	18	516
RelateObjects	13	Parent	Nuclei	18	8	EditedAggregates	18	517
RelateObjects	13	Parent	Nuclei	18	8	EditedAggregates	18	518
RelateObjects	13	Parent	Nuclei	18	8	EditedAggregates	18	519
RelateObjects	13	Parent	Nuclei	18	8	EditedAggregates	18	520
RelateObjects	13	Parent	Nuclei	18	8	EditedAggregates	18	521
RelateObjects	13	Parent	Nuclei	18	10	EditedAggregates	18	522
RelateObjects	13	Parent	Nuclei	18	8	EditedAggregates	18	523
RelateObjects	13	Parent	Nuclei	18	8	EditedAggregates	18	524
RelateObjects	13	Parent	Nuclei	18	10	EditedAggregates	18	525
RelateObjects	13	Parent	Nuclei	18	10	EditedAggregates	18	526
RelateObjects	13	Parent	Nuclei	18	8	EditedAggregates	18	527
RelateObjects	13	Parent	Nuclei	18	10	EditedAggregates	18	528
RelateObjects	13	Parent	Nuclei	18	10	EditedAggregates	18	529
RelateObjects	13	Parent	Nuclei	18	10	EditedAggregates	18	530
RelateObjects	13	Parent	Nuclei	18	10	EditedAggregates	18	531
RelateObjects	13	Parent	Nuclei	18	8	EditedAggregates	18	532
RelateObjects	13	Parent	Nuclei	18	8	EditedAggregates	18	533
RelateObjects	13	Parent	Nuclei	18	8	EditedAggregates	18	534
RelateObjects	13	Parent	Nuclei	18	8	EditedAggregates	18	535
RelateObjects	13	Parent	Nuclei	18	8	EditedAggregates	18	536
RelateObjects	13	Parent	Nuclei	18	10	EditedAggregates	18	537
RelateObjects	13	Parent	Nuclei	18	10	EditedAggregates	18	538
RelateObjects	13	Parent	Nuclei	18	8	EditedAggregates	18	539
RelateObjects	13	Parent	Nuclei	18	8	EditedAggregates	18	540
RelateObjects	13	Parent	Nuclei	18	8	EditedAggregates	18	541
RelateObjects	13	Parent	Nuclei	18	10	EditedAggregates	18	542
RelateObjects	13	Parent	Nuclei	18	10	EditedAggregates	18	543
RelateObjects	13	Parent	Nuclei	18	10	EditedAggregates	18	544
RelateObjects	13	Parent	Nuclei	18	10	EditedAggregates	18	545
RelateObjects	13	Parent	Nuclei	18	10	EditedAggregates	18	546
RelateObjects	13	Parent	Nuclei	18	8	EditedAggregates	18	547
RelateObjects	13	Parent	Nuclei	18	10	EditedAggregates	18	548
RelateObjects	13	Parent	Nuclei	18	10	EditedAggregates	18	549
RelateObjects	13	Parent	Nuclei	18	10	EditedAggregates	18	550
RelateObjects	13	Parent	Nuclei	18	10	EditedAggregates	18	551
RelateObjects	13	Parent	Nuclei	18	10	EditedAggregates	18	552
RelateObjects	13	Parent	Nuclei	18	10	EditedAggregates	18	553
RelateObjects	13	Parent	Nuclei	18	10	EditedAggregates	18	554
RelateObjects	13	Parent	Nuclei	18	10	EditedAggregates	18	555
RelateObjects	13	Parent	Nuclei	18	10	EditedAggregates	18	556
RelateObjects	13	Parent	Nuclei	18	10	EditedAggregates	18	557
RelateObjects	13	Parent	Nuclei	18	10	EditedAggregates	18	558
RelateObjects	13	Parent	Nuclei	18	10	EditedAggregates	18	559
RelateObjects	13	Parent	Nuclei	18	10	EditedAggregates	18	560
RelateObjects	13	Parent	Nuclei	18	10	EditedAggregates	18	561
RelateObjects	13	Parent	Nuclei	18	10	EditedAggregates	18	562
RelateObjects	13	Parent	Nuclei	18	10	EditedAggregates	18	563
RelateObjects	13	Parent	Nuclei	18	10	EditedAggregates	18	564
RelateObjects	13	Parent	Nuclei	18	10	EditedAggregates	18	565
RelateObjects	13	Parent	Nuclei	18	10	EditedAggregates	18	566
RelateObjects	13	Parent	Nuclei	18	10	EditedAggregates	18	567
RelateObjects	13	Parent	Nuclei	18	10	EditedAggregates	18	568
RelateObjects	13	Parent	Nuclei	18	10	EditedAggregates	18	569
RelateObjects	13	Parent	Nuclei	18	10	EditedAggregates	18	570
RelateObjects	13	Parent	Nuclei	18	10	EditedAggregates	18	571
RelateObjects	13	Parent	Nuclei	18	10	EditedAggregates	18	572
RelateObjects	13	Parent	Nuclei	18	10	EditedAggregates	18	573
RelateObjects	13	Parent	Nuclei	18	12	EditedAggregates	18	574
RelateObjects	13	Parent	Nuclei	18	12	EditedAggregates	18	575
RelateObjects	13	Parent	Nuclei	18	12	EditedAggregates	18	576
RelateObjects	13	Parent	Nuclei	18	12	EditedAggregates	18	577
RelateObjects	13	Parent	Nuclei	18	12	EditedAggregates	18	578
RelateObjects	13	Parent	Nuclei	18	12	EditedAggregates	18	579
RelateObjects	13	Parent	Nuclei	18	12	EditedAggregates	18	580
RelateObjects	13	Parent	Nuclei	18	12	EditedAggregates	18	581
RelateObjects	13	Parent	Nuclei	18	12	EditedAggregates	18	582
RelateObjects	13	Parent	Nuclei	18	12	EditedAggregates	18	583
RelateObjects	13	Parent	Nuclei	18	12	EditedAggregates	18	584
RelateObjects	13	Parent	Nuclei	18	12	EditedAggregates	18	585
RelateObjects	13	Parent	Nuclei	18	12	EditedAggregates	18	586
RelateObjects	13	Parent	Nuclei	18	12	EditedAggregates	18	587
RelateObjects	13	Parent	Nuclei	18	12	EditedAggregates	18	588
RelateObjects	13	Parent	Nuclei	18	12	EditedAggregates	18	589
RelateObjects	13	Parent	Nuclei	18	12	EditedAggregates	18	590
RelateObjects	13	Parent	Nuclei	18	12	EditedAggregates	18	591
RelateObjects	13	Parent	Nuclei	18	12	EditedAggregates	18	592
RelateObjects	13	Parent	Nuclei	18	12	EditedAggregates	18	593
RelateObjects	13	Parent	Nuclei	18	12	EditedAggregates	18	594
RelateObjects	13	Parent	Nuclei	18	12	EditedAggregates	18	595
RelateObjects	13	Parent	Nuclei	18	12	EditedAggregates	18	596
RelateObjects	13	Parent	Nuclei	18	12	EditedAggregates	18	597
RelateObjects	13	Parent	Nuclei	18	12	EditedAggregates	18	598
RelateObjects	13	Parent	Nuclei	18	12	EditedAggregates	18	599
RelateObjects	13	Parent	Nuclei	18	12	EditedAggregates	18	600
RelateObjects	13	Parent	Nuclei	18	12	EditedAggregates	18	601
RelateObjects	13	Parent	Nuclei	18	12	EditedAggregates	18	602
RelateObjects	13	Parent	Nuclei	18	12	EditedAggregates	18	603
RelateObjects	13	Parent	Nuclei	18	12	EditedAggregates	18	604
RelateObjects	13	Parent	Nuclei	18	12	EditedAggregates	18	605
RelateObjects	13	Parent	Nuclei	18	12	EditedAggregates	18	606
RelateObjects	13	Parent	Nuclei	18	12	EditedAggregates	18	607
RelateObjects	13	Parent	Nuclei	18	12	EditedAggregates	18	608
RelateObjects	13	Parent	Nuclei	18	12	EditedAggregates	18	609
RelateObjects	13	Parent	Nuclei	18	12	EditedAggregates	18	610
RelateObjects	13	Parent	Nuclei	18	12	EditedAggregates	18	611
RelateObjects	13	Parent	Nuclei	18	12	EditedAggregates	18	612
RelateObjects	13	Parent	Nuclei	18	12	EditedAggregates	18	613
RelateObjects	13	Parent	Nuclei	18	12	EditedAggregates	18	614
RelateObjects	13	Parent	Nuclei	18	12	EditedAggregates	18	615
RelateObjects	13	Parent	Nuclei	18	12	EditedAggregates	18	616
RelateObjects	13	Parent	Nuclei	18	12	EditedAggregates	18	617
RelateObjects	13	Parent	Nuclei	18	12	EditedAggregates	18	618
RelateObjects	13	Parent	Nuclei	18	12	EditedAggregates	18	619
RelateObjects	13	Parent	Nuclei	18	12	EditedAggregates	18	620
RelateObjects	13	Parent	Nuclei	18	12	EditedAggregates	18	621
RelateObjects	13	Parent	Nuclei	18	12	EditedAggregates	18	622
RelateObjects	13	Parent	Nuclei	18	12	EditedAggregates	18	623
RelateObjects	13	Parent	Nuclei	18	12	EditedAggregates	18	624
RelateObjects	13	Parent	Nuclei	18	12	EditedAggregates	18	625
RelateObjects	13	Parent	Nuclei	18	12	EditedAggregates	18	626
RelateObjects	13	Parent	Nuclei	18	12	EditedAggregates	18	627
RelateObjects	13	Parent	Nuclei	18	12	EditedAggregates	18	628
RelateObjects	13	Parent	Nuclei	18	12	EditedAggregates	18	629
RelateObjects	13	Parent	Nuclei	18	12	EditedAggregates	18	630
RelateObjects	13	Parent	Nuclei	18	12	EditedAggregates	18	631
RelateObjects	13	Parent	Nuclei	18	12	EditedAggregates	18	632
RelateObjects	13	Parent	Nuclei	18	12	EditedAggregates	18	633
RelateObjects	13	Parent	Nuclei	18	12	EditedAggregates	18	634
RelateObjects	13	Parent	Nuclei	18	12	EditedAggregates	18	635
RelateObjects	13	Parent	Nuclei	18	12	EditedAggregates	18	636
RelateObjects	13	Parent	Nuclei	18	12	EditedAggregates	18	637
RelateObjects	13	Parent	Nuclei	18	12	EditedAggregates	18	638
RelateObjects	13	Parent	Nuclei	18	12	EditedAggregates	18	639
RelateObjects	13	Parent	Nuclei	18	12	EditedAggregates	18	640
RelateObjects	13	Parent	Nuclei	18	12	EditedAggregates	18	641
RelateObjects	13	Parent	Nuclei	18	12	EditedAggregates	18	642
RelateObjects	13	Parent	Nuclei	18	12	EditedAggregates	18	643
RelateObjects	13	Parent	Nuclei	18	12	EditedAggregates	18	644
RelateObjects	13	Parent	Nuclei	18	12	EditedAggregates	18	645
RelateObjects	13	Parent	Nuclei	18	12	EditedAggregates	18	646
RelateObjects	13	Parent	Nuclei	18	12	EditedAggregates	18	647
RelateObjects	13	Parent	Nuclei	18	12	EditedAggregates	18	648
RelateObjects	13	Parent	Nuclei	18	12	EditedAggregates	18	649
RelateObjects	13	Parent	Nuclei	18	12	EditedAggregates	18	650
RelateObjects	13	Parent	Nuclei	18	12	EditedAggregates	18	651
RelateObjects	13	Parent	Nuclei	18	12	EditedAggregates	18	652
RelateObjects	13	Parent	Nuclei	18	12	EditedAggregates	18	653
RelateObjects	13	Parent	Nuclei	18	12	EditedAggregates	18	654
RelateObjects	13	Parent	Nuclei	18	12	EditedAggregates	18	655
RelateObjects	13	Parent	Nuclei	18	12	EditedAggregates	18	656
RelateObjects	13	Parent	Nuclei	18	12	EditedAggregates	18	657
RelateObjects	13	Parent	Nuclei	18	12	EditedAggregates	18	658
RelateObjects	13	Parent	Nuclei	18	12	EditedAggregates	18	659
RelateObjects	13	Parent	Nuclei	18	12	EditedAggregates	18	660
RelateObjects	13	Parent	Nuclei	18	12	EditedAggregates	18	661
RelateObjects	13	Parent	Nuclei	18	12	EditedAggregates	18	662
RelateObjects	13	Parent	Nuclei	18	12	EditedAggregates	18	663
RelateObjects	13	Parent	Nuclei	18	12	EditedAggregates	18	664
RelateObjects	13	Parent	Nuclei	18	12	EditedAggregates	18	665
RelateObjects	13	Parent	Nuclei	18	12	EditedAggregates	18	666
RelateObjects	13	Parent	Nuclei	18	12	EditedAggregates	18	667
RelateObjects	13	Parent	Nuclei	18	12	EditedAggregates	18	668
RelateObjects	13	Parent	Nuclei	18	12	EditedAggregates	18	669
RelateObjects	13	Parent	Nuclei	18	12	EditedAggregates	18	670
RelateObjects	13	Parent	Nuclei	18	12	EditedAggregates	18	671
RelateObjects	13	Parent	Nuclei	18	12	EditedAggregates	18	672
RelateObjects	13	Parent	Nuclei	18	12	EditedAggregates	18	673
RelateObjects	13	Parent	Nuclei	18	12	EditedAggregates	18	674
RelateObjects	13	Parent	Nuclei	18	12	EditedAggregates	18	675
RelateObjects	13	Parent	Nuclei	18	12	EditedAggregates	18	676
RelateObjects	13	Parent	Nuclei	18	12	EditedAggregates	18	677
RelateObjects	13	Parent	Nuclei	18	12	EditedAggregates	18	678
RelateObjects	13	Parent	Nuclei	18	12	EditedAggregates	18	679
RelateObjects	13	Parent	Nuclei	18	12	EditedAggregates	18	680
RelateObjects	13	Parent	Nuclei	18	12	EditedAggregates	18	681
RelateObjects	13	Parent	Nuclei	18	12	EditedAggregates	18	682
RelateObjects	13	Parent	Nuclei	18	12	EditedAggregates	18	683
RelateObjects	13	Parent	Nuclei	18	12	EditedAggregates	18	684
RelateObjects	13	Parent	Nuclei	18	12	EditedAggregates	18	685
RelateObjects	13	Parent	Nuclei	18	12	EditedAggregates	18	686
RelateObjects	13	Parent	Nuclei	18	12	EditedAggregates	18	687
RelateObjects	13	Parent	Nuclei	18	12	EditedAggregates	18	688
RelateObjects	13	Parent	Nuclei	18	12	EditedAggregates	18	689
RelateObjects	13	Parent	Nuclei	18	12	EditedAggregates	18	690
RelateObjects	13	Parent	Nuclei	18	12	EditedAggregates	18	691
RelateObjects	13	Parent	Nuclei	18	12	EditedAggregates	18	692
RelateObjects	13	Parent	Nuclei	18	12	EditedAggregates	18	693
RelateObjects	13	Parent	Nuclei	18	12	EditedAggregates	18	694
RelateObjects	13	Parent	Nuclei	18	12	EditedAggregates	18	695
RelateObjects	13	Parent	Nuclei	18	12	EditedAggregates	18	696
RelateObjects	13	Parent	Nuclei	18	12	EditedAggregates	18	697
RelateObjects	13	Parent	Nuclei	18	12	EditedAggregates	18	698
RelateObjects	13	Parent	Nuclei	18	12	EditedAggregates	18	699
RelateObjects	13	Parent	Nuclei	18	12	EditedAggregates	18	700
RelateObjects	13	Parent	Nuclei	18	12	EditedAggregates	18	701
RelateObjects	13	Parent	Nuclei	18	12	EditedAggregates	18	702
RelateObjects	13	Parent	Nuclei	18	12	EditedAggregates	18	703
RelateObjects	13	Parent	Nuclei	18	12	EditedAggregates	18	704
RelateObjects	13	Parent	Nuclei	18	12	EditedAggregates	18	705
RelateObjects	13	Parent	Nuclei	18	12	EditedAggregates	18	706
RelateObjects	13	Parent	Nuclei	18	12	EditedAggregates	18	707
RelateObjects	13	Parent	Nuclei	18	12	EditedAggregates	18	708
RelateObjects	13	Parent	Nuclei	18	12	EditedAggregates	18	709
RelateObjects	13	Parent	Nuclei	18	12	EditedAggregates	18	710
RelateObjects	13	Parent	Nuclei	18	12	EditedAggregates	18	711
RelateObjects	13	Parent	Nuclei	18	12	EditedAggregates	18	712
RelateObjects	13	Parent	Nuclei	18	12	EditedAggregates	18	713
RelateObjects	13	Parent	Nuclei	18	12	EditedAggregates	18	714
RelateObjects	13	Parent	Nuclei	18	12	EditedAggregates	18	715
RelateObjects	13	Parent	Nuclei	18	2	EditedAggregates	18	716
RelateObjects	13	Parent	Nuclei	18	2	EditedAggregates	18	717
RelateObjects	13	Parent	Nuclei	18	7	EditedAggregates	18	718
RelateObjects	13	Parent	Nuclei	18	7	EditedAggregates	18	719
RelateObjects	13	Parent	Nuclei	18	7	EditedAggregates	18	720
RelateObjects	13	Parent	Nuclei	18	8	EditedAggregates	18	721
RelateObjects	13	Child	EditedAggregates	18	1	Nuclei	18	2
RelateObjects	13	Child	EditedAggregates	18	2	Nuclei	18	2
RelateObjects	13	Child	EditedAggregates	18	3	Nuclei	18	2
RelateObjects	13	Child	EditedAggregates	18	4	Nuclei	18	2
RelateObjects	13	Child	EditedAggregates	18	5	Nuclei	18	2
RelateObjects	13	Child	EditedAggregates	18	6	Nuclei	18	2
RelateObjects	13	Child	EditedAggregates	18	7	Nuclei	18	2
RelateObjects	13	Child	EditedAggregates	18	8	Nuclei	18	2
RelateObjects	13	Child	EditedAggregates	18	9	Nuclei	18	2
RelateObjects	13	Child	EditedAggregates	18	10	Nuclei	18	2
RelateObjects	13	Child	EditedAggregates	18	11	Nuclei	18	2
RelateObjects	13	Child	EditedAggregates	18	12	Nuclei	18	2
RelateObjects	13	Child	EditedAggregates	18	13	Nuclei	18	2
RelateObjects	13	Child	EditedAggregates	18	14	Nuclei	18	2
RelateObjects	13	Child	EditedAggregates	18	15	Nuclei	18	2
RelateObjects	13	Child	EditedAggregates	18	16	Nuclei	18	2
RelateObjects	13	Child	EditedAggregates	18	17	Nuclei	18	2
RelateObjects	13	Child	EditedAggregates	18	18	Nuclei	18	2
RelateObjects	13	Child	EditedAggregates	18	19	Nuclei	18	2
RelateObjects	13	Child	EditedAggregates	18	20	Nuclei	18	2
RelateObjects	13	Child	EditedAggregates	18	21	Nuclei	18	2
RelateObjects	13	Child	EditedAggregates	18	22	Nuclei	18	2
RelateObjects	13	Child	EditedAggregates	18	23	Nuclei	18	2
RelateObjects	13	Child	EditedAggregates	18	24	Nuclei	18	2
RelateObjects	13	Child	EditedAggregates	18	25	Nuclei	18	2
RelateObjects	13	Child	EditedAggregates	18	26	Nuclei	18	2
RelateObjects	13	Child	EditedAggregates	18	27	Nuclei	18	2
RelateObjects	13	Child	EditedAggregates	18	28	Nuclei	18	2
RelateObjects	13	Child	EditedAggregates	18	29	Nuclei	18	2
RelateObjects	13	Child	EditedAggregates	18	30	Nuclei	18	2
RelateObjects	13	Child	EditedAggregates	18	31	Nuclei	18	2
RelateObjects	13	Child	EditedAggregates	18	32	Nuclei	18	2
RelateObjects	13	Child	EditedAggregates	18	33	Nuclei	18	2
RelateObjects	13	Child	EditedAggregates	18	34	Nuclei	18	2
RelateObjects	13	Child	EditedAggregates	18	35	Nuclei	18	2
RelateObjects	13	Child	EditedAggregates	18	36	Nuclei	18	2
RelateObjects	13	Child	EditedAggregates	18	37	Nuclei	18	2
RelateObjects	13	Child	EditedAggregates	18	38	Nuclei	18	2
RelateObjects	13	Child	EditedAggregates	18	39	Nuclei	18	2
RelateObjects	13	Child	EditedAggregates	18	40	Nuclei	18	2
RelateObjects	13	Child	EditedAggregates	18	41	Nuclei	18	2
RelateObjects	13	Child	EditedAggregates	18	42	Nuclei	18	2
RelateObjects	13	Child	EditedAggregates	18	43	Nuclei	18	2
RelateObjects	13	Child	EditedAggregates	18	44	Nuclei	18	2
RelateObjects	13	Child	EditedAggregates	18	45	Nuclei	18	2
RelateObjects	13	Child	EditedAggregates	18	46	Nuclei	18	2
RelateObjects	13	Child	EditedAggregates	18	47	Nuclei	18	2
RelateObjects	13	Child	EditedAggregates	18	48	Nuclei	18	2
RelateObjects	13	Child	EditedAggregates	18	49	Nuclei	18	2
RelateObjects	13	Child	EditedAggregates	18	50	Nuclei	18	2
RelateObjects	13	Child	EditedAggregates	18	51	Nuclei	18	2
RelateObjects	13	Child	EditedAggregates	18	52	Nuclei	18	2
RelateObjects	13	Child	EditedAggregates	18	53	Nuclei	18	2
RelateObjects	13	Child	EditedAggregates	18	54	Nuclei	18	2
RelateObjects	13	Child	EditedAggregates	18	55	Nuclei	18	2
RelateObjects	13	Child	EditedAggregates	18	56	Nuclei	18	2
RelateObjects	13	Child	EditedAggregates	18	57	Nuclei	18	2
RelateObjects	13	Child	EditedAggregates	18	58	Nuclei	18	2
RelateObjects	13	Child	EditedAggregates	18	59	Nuclei	18	2
RelateObjects	13	Child	EditedAggregates	18	60	Nuclei	18	2
RelateObjects	13	Child	EditedAggregates	18	61	Nuclei	18	2
RelateObjects	13	Child	EditedAggregates	18	62	Nuclei	18	2
RelateObjects	13	Child	EditedAggregates	18	63	Nuclei	18	2
RelateObjects	13	Child	EditedAggregates	18	64	Nuclei	18	2
RelateObjects	13	Child	EditedAggregates	18	65	Nuclei	18	2
RelateObjects	13	Child	EditedAggregates	18	66	Nuclei	18	2
RelateObjects	13	Child	EditedAggregates	18	67	Nuclei	18	2
RelateObjects	13	Child	EditedAggregates	18	68	Nuclei	18	2
RelateObjects	13	Child	EditedAggregates	18	69	Nuclei	18	2
RelateObjects	13	Child	EditedAggregates	18	70	Nuclei	18	2
RelateObjects	13	Child	EditedAggregates	18	71	Nuclei	18	2
RelateObjects	13	Child	EditedAggregates	18	72	Nuclei	18	2
RelateObjects	13	Child	EditedAggregates	18	73	Nuclei	18	2
RelateObjects	13	Child	EditedAggregates	18	74	Nuclei	18	2
RelateObjects	13	Child	EditedAggregates	18	75	Nuclei	18	2
RelateObjects	13	Child	EditedAggregates	18	76	Nuclei	18	2
RelateObjects	13	Child	EditedAggregates	18	77	Nuclei	18	2
RelateObjects	13	Child	EditedAggregates	18	78	Nuclei	18	2
RelateObjects	13	Child	EditedAggregates	18	79	Nuclei	18	2
RelateObjects	13	Child	EditedAggregates	18	80	Nuclei	18	2
RelateObjects	13	Child	EditedAggregates	18	81	Nuclei	18	2
RelateObjects	13	Child	EditedAggregates	18	82	Nuclei	18	2
RelateObjects	13	Child	EditedAggregates	18	83	Nuclei	18	2
RelateObjects	13	Child	EditedAggregates	18	84	Nuclei	18	2
RelateObjects	13	Child	EditedAggregates	18	85	Nuclei	18	2
RelateObjects	13	Child	EditedAggregates	18	86	Nuclei	18	2
RelateObjects	13	Child	EditedAggregates	18	87	Nuclei	18	2
RelateObjects	13	Child	EditedAggregates	18	88	Nuclei	18	2
RelateObjects	13	Child	EditedAggregates	18	89	Nuclei	18	2
RelateObjects	13	Child	EditedAggregates	18	90	Nuclei	18	2
RelateObjects	13	Child	EditedAggregates	18	91	Nuclei	18	2
RelateObjects	13	Child	EditedAggregates	18	92	Nuclei	18	2
RelateObjects	13	Child	EditedAggregates	18	93	Nuclei	18	2
RelateObjects	13	Child	EditedAggregates	18	94	Nuclei	18	2
RelateObjects	13	Child	EditedAggregates	18	95	Nuclei	18	2
RelateObjects	13	Child	EditedAggregates	18	96	Nuclei	18	2
RelateObjects	13	Child	EditedAggregates	18	97	Nuclei	18	2
RelateObjects	13	Child	EditedAggregates	18	98	Nuclei	18	2
RelateObjects	13	Child	EditedAggregates	18	99	Nuclei	18	2
RelateObjects	13	Child	EditedAggregates	18	100	Nuclei	18	2
RelateObjects	13	Child	EditedAggregates	18	101	Nuclei	18	2
RelateObjects	13	Child	EditedAggregates	18	102	Nuclei	18	2
RelateObjects	13	Child	EditedAggregates	18	103	Nuclei	18	2
RelateObjects	13	Child	EditedAggregates	18	104	Nuclei	18	2
RelateObjects	13	Child	EditedAggregates	18	105	Nuclei	18	2
RelateObjects	13	Child	EditedAggregates	18	106	Nuclei	18	2
RelateObjects	13	Child	EditedAggregates	18	107	Nuclei	18	2
RelateObjects	13	Child	EditedAggregates	18	108	Nuclei	18	2
RelateObjects	13	Child	EditedAggregates	18	109	Nuclei	18	2
RelateObjects	13	Child	EditedAggregates	18	110	Nuclei	18	2
RelateObjects	13	Child	EditedAggregates	18	111	Nuclei	18	4
RelateObjects	13	Child	EditedAggregates	18	112	Nuclei	18	4
RelateObjects	13	Child	EditedAggregates	18	113	Nuclei	18	4
RelateObjects	13	Child	EditedAggregates	18	114	Nuclei	18	4
RelateObjects	13	Child	EditedAggregates	18	115	Nuclei	18	4
RelateObjects	13	Child	EditedAggregates	18	116	Nuclei	18	4
RelateObjects	13	Child	EditedAggregates	18	117	Nuclei	18	4
RelateObjects	13	Child	EditedAggregates	18	118	Nuclei	18	4
RelateObjects	13	Child	EditedAggregates	18	119	Nuclei	18	4
RelateObjects	13	Child	EditedAggregates	18	120	Nuclei	18	4
RelateObjects	13	Child	EditedAggregates	18	121	Nuclei	18	4
RelateObjects	13	Child	EditedAggregates	18	122	Nuclei	18	4
RelateObjects	13	Child	EditedAggregates	18	123	Nuclei	18	4
RelateObjects	13	Child	EditedAggregates	18	124	Nuclei	18	4
RelateObjects	13	Child	EditedAggregates	18	125	Nuclei	18	4
RelateObjects	13	Child	EditedAggregates	18	126	Nuclei	18	4
RelateObjects	13	Child	EditedAggregates	18	127	Nuclei	18	4
RelateObjects	13	Child	EditedAggregates	18	128	Nuclei	18	4
RelateObjects	13	Child	EditedAggregates	18	129	Nuclei	18	4
RelateObjects	13	Child	EditedAggregates	18	130	Nuclei	18	4
RelateObjects	13	Child	EditedAggregates	18	131	Nuclei	18	4
RelateObjects	13	Child	EditedAggregates	18	132	Nuclei	18	4
RelateObjects	13	Child	EditedAggregates	18	133	Nuclei	18	4
RelateObjects	13	Child	EditedAggregates	18	134	Nuclei	18	4
RelateObjects	13	Child	EditedAggregates	18	135	Nuclei	18	4
RelateObjects	13	Child	EditedAggregates	18	136	Nuclei	18	4
RelateObjects	13	Child	EditedAggregates	18	137	Nuclei	18	4
RelateObjects	13	Child	EditedAggregates	18	138	Nuclei	18	4
RelateObjects	13	Child	EditedAggregates	18	139	Nuclei	18	4
RelateObjects	13	Child	EditedAggregates	18	140	Nuclei	18	4
RelateObjects	13	Child	EditedAggregates	18	141	Nuclei	18	4
RelateObjects	13	Child	EditedAggregates	18	142	Nuclei	18	4
RelateObjects	13	Child	EditedAggregates	18	143	Nuclei	18	4
RelateObjects	13	Child	EditedAggregates	18	144	Nuclei	18	4
RelateObjects	13	Child	EditedAggregates	18	145	Nuclei	18	4
RelateObjects	13	Child	EditedAggregates	18	146	Nuclei	18	4
RelateObjects	13	Child	EditedAggregates	18	147	Nuclei	18	4
RelateObjects	13	Child	EditedAggregates	18	148	Nuclei	18	4
RelateObjects	13	Child	EditedAggregates	18	149	Nuclei	18	4
RelateObjects	13	Child	EditedAggregates	18	150	Nuclei	18	4
RelateObjects	13	Child	EditedAggregates	18	151	Nuclei	18	4
RelateObjects	13	Child	EditedAggregates	18	152	Nuclei	18	4
RelateObjects	13	Child	EditedAggregates	18	153	Nuclei	18	4
RelateObjects	13	Child	EditedAggregates	18	154	Nuclei	18	4
RelateObjects	13	Child	EditedAggregates	18	155	Nuclei	18	4
RelateObjects	13	Child	EditedAggregates	18	156	Nuclei	18	4
RelateObjects	13	Child	EditedAggregates	18	157	Nuclei	18	4
RelateObjects	13	Child	EditedAggregates	18	158	Nuclei	18	4
RelateObjects	13	Child	EditedAggregates	18	159	Nuclei	18	4
RelateObjects	13	Child	EditedAggregates	18	160	Nuclei	18	4
RelateObjects	13	Child	EditedAggregates	18	161	Nuclei	18	4
RelateObjects	13	Child	EditedAggregates	18	162	Nuclei	18	4
RelateObjects	13	Child	EditedAggregates	18	163	Nuclei	18	4
RelateObjects	13	Child	EditedAggregates	18	164	Nuclei	18	4
RelateObjects	13	Child	EditedAggregates	18	165	Nuclei	18	4
RelateObjects	13	Child	EditedAggregates	18	166	Nuclei	18	5
RelateObjects	13	Child	EditedAggregates	18	167	Nuclei	18	4
RelateObjects	13	Child	EditedAggregates	18	168	Nuclei	18	4
RelateObjects	13	Child	EditedAggregates	18	169	Nuclei	18	4
RelateObjects	13	Child	EditedAggregates	18	170	Nuclei	18	4
RelateObjects	13	Child	EditedAggregates	18	171	Nuclei	18	5
RelateObjects	13	Child	EditedAggregates	18	172	Nuclei	18	4
RelateObjects	13	Child	EditedAggregates	18	173	Nuclei	18	4
RelateObjects	13	Child	EditedAggregates	18	174	Nuclei	18	4
RelateObjects	13	Child	EditedAggregates	18	175	Nuclei	18	4
RelateObjects	13	Child	EditedAggregates	18	176	Nuclei	18	5
RelateObjects	13	Child	EditedAggregates	18	177	Nuclei	18	4
RelateObjects	13	Child	EditedAggregates	18	178	Nuclei	18	4
RelateObjects	13	Child	EditedAggregates	18	179	Nuclei	18	5
RelateObjects	13	Child	EditedAggregates	18	180	Nuclei	18	4
RelateObjects	13	Child	EditedAggregates	18	181	Nuclei	18	4
RelateObjects	13	Child	EditedAggregates	18	182	Nuclei	18	4
RelateObjects	13	Child	EditedAggregates	18	183	Nuclei	18	4
RelateObjects	13	Child	EditedAggregates	18	184	Nuclei	18	5
RelateObjects	13	Child	EditedAggregates	18	185	Nuclei	18	4
RelateObjects	13	Child	EditedAggregates	18	186	Nuclei	18	4
RelateObjects	13	Child	EditedAggregates	18	187	Nuclei	18	4
RelateObjects	13	Child	EditedAggregates	18	188	Nuclei	18	4
RelateObjects	13	Child	EditedAggregates	18	189	Nuclei	18	4
RelateObjects	13	Child	EditedAggregates	18	190	Nuclei	18	4
RelateObjects	13	Child	EditedAggregates	18	191	Nuclei	18	4
RelateObjects	13	Child	EditedAggregates	18	192	Nuclei	18	4
RelateObjects	13	Child	EditedAggregates	18	193	Nuclei	18	4
RelateObjects	13	Child	EditedAggregates	18	194	Nuclei	18	5
RelateObjects	13	Child	EditedAggregates	18	195	Nuclei	18	4
RelateObjects	13	Child	EditedAggregates	18	196	Nuclei	18	4
RelateObjects	13	Child	EditedAggregates	18	197	Nuclei	18	5
RelateObjects	13	Child	EditedAggregates	18	198	Nuclei	18	5
RelateObjects	13	Child	EditedAggregates	18	199	Nuclei	18	4
RelateObjects	13	Child	EditedAggregates	18	200	Nuclei	18	4
RelateObjects	13	Child	EditedAggregates	18	201	Nuclei	18	4
RelateObjects	13	Child	EditedAggregates	18	202	Nuclei	18	4
RelateObjects	13	Child	EditedAggregates	18	203	Nuclei	18	4
RelateObjects	13	Child	EditedAggregates	18	204	Nuclei	18	5
RelateObjects	13	Child	EditedAggregates	18	205	Nuclei	18	4
RelateObjects	13	Child	EditedAggregates	18	206	Nuclei	18	5
RelateObjects	13	Child	EditedAggregates	18	207	Nuclei	18	4
RelateObjects	13	Child	EditedAggregates	18	208	Nuclei	18	4
RelateObjects	13	Child	EditedAggregates	18	209	Nuclei	18	4
RelateObjects	13	Child	EditedAggregates	18	210	Nuclei	18	4
RelateObjects	13	Child	EditedAggregates	18	211	Nuclei	18	5
RelateObjects	13	Child	EditedAggregates	18	212	Nuclei	18	4
RelateObjects	13	Child	EditedAggregates	18	213	Nuclei	18	5
RelateObjects	13	Child	EditedAggregates	18	214	Nuclei	18	4
RelateObjects	13	Child	EditedAggregates	18	215	Nuclei	18	4
RelateObjects	13	Child	EditedAggregates	18	216	Nuclei	18	4
RelateObjects	13	Child	EditedAggregates	18	217	Nuclei	18	4
RelateObjects	13	Child	EditedAggregates	18	218	Nuclei	18	4
RelateObjects	13	Child	EditedAggregates	18	219	Nuclei	18	5
RelateObjects	13	Child	EditedAggregates	18	220	Nuclei	18	4
RelateObjects	13	Child	EditedAggregates	18	221	Nuclei	18	4
RelateObjects	13	Child	EditedAggregates	18	222	Nuclei	18	4
RelateObjects	13	Child	EditedAggregates	18	223	Nuclei	18	5
RelateObjects	13	Child	EditedAggregates	18	224	Nuclei	18	4
RelateObjects	13	Child	EditedAggregates	18	225	Nuclei	18	4
RelateObjects	13	Child	EditedAggregates	18	226	Nuclei	18	4
RelateObjects	13	Child	EditedAggregates	18	227	Nuclei	18	4
RelateObjects	13	Child	EditedAggregates	18	228	Nuclei	18	4
RelateObjects	13	Child	EditedAggregates	18	229	Nuclei	18	5
RelateObjects	13	Child	EditedAggregates	18	230	Nuclei	18	4
RelateObjects	13	Child	EditedAggregates	18	231	Nuclei	18	4
RelateObjects	13	Child	EditedAggregates	18	232	Nuclei	18	4
RelateObjects	13	Child	EditedAggregates	18	233	Nuclei	18	4
RelateObjects	13	Child	EditedAggregates	18	234	Nuclei	18	4
RelateObjects	13	Child	EditedAggregates	18	235	Nuclei	18	5
RelateObjects	13	Child	EditedAggregates	18	236	Nuclei	18	4
RelateObjects	13	Child	EditedAggregates	18	237	Nuclei	18	4
RelateObjects	13	Child	EditedAggregates	18	238	Nuclei	18	5
RelateObjects	13	Child	EditedAggregates	18	239	Nuclei	18	5
RelateObjects	13	Child	EditedAggregates	18	240	Nuclei	18	4
RelateObjects	13	Child	EditedAggregates	18	241	Nuclei	18	4
RelateObjects	13	Child	EditedAggregates	18	242	Nuclei	18	5
RelateObjects	13	Child	EditedAggregates	18	243	Nuclei	18	5
RelateObjects	13	Child	EditedAggregates	18	244	Nuclei	18	5
RelateObjects	13	Child	EditedAggregates	18	245	Nuclei	18	4
RelateObjects	13	Child	EditedAggregates	18	246	Nuclei	18	4
RelateObjects	13	Child	EditedAggregates	18	247	Nuclei	18	4
RelateObjects	13	Child	EditedAggregates	18	248	Nuclei	18	4
RelateObjects	13	Child	EditedAggregates	18	249	Nuclei	18	4
RelateObjects	13	Child	EditedAggregates	18	250	Nuclei	18	4
RelateObjects	13	Child	EditedAggregates	18	251	Nuclei	18	5
RelateObjects	13	Child	EditedAggregates	18	252	Nuclei	18	4
RelateObjects	13	Child	EditedAggregates	18	253	Nuclei	18	5
RelateObjects	13	Child	EditedAggregates	18	254	Nuclei	18	5
RelateObjects	13	Child	EditedAggregates	18	255	Nuclei	18	5
RelateObjects	13	Child	EditedAggregates	18	256	Nuclei	18	4
RelateObjects	13	Child	EditedAggregates	18	257	Nuclei	18	5
RelateObjects	13	Child	EditedAggregates	18	258	Nuclei	18	5
RelateObjects	13	Child	EditedAggregates	18	259	Nuclei	18	4
RelateObjects	13	Child	EditedAggregates	18	260	Nuclei	18	4
RelateObjects	13	Child	EditedAggregates	18	261	Nuclei	18	5
RelateObjects	13	Child	EditedAggregates	18	262	Nuclei	18	4
RelateObjects	13	Child	EditedAggregates	18	263	Nuclei	18	4
RelateObjects	13	Child	EditedAggregates	18	264	Nuclei	18	5
RelateObjects	13	Child	EditedAggregates	18	265	Nuclei	18	4
RelateObjects	13	Child	EditedAggregates	18	266	Nuclei	18	5
RelateObjects	13	Child	EditedAggregates	18	267	Nuclei	18	5
RelateObjects	13	Child	EditedAggregates	18	268	Nuclei	18	5
RelateObjects	13	Child	EditedAggregates	18	269	Nuclei	18	4
RelateObjects	13	Child	EditedAggregates	18	270	Nuclei	18	4
RelateObjects	13	Child	EditedAggregates	18	271	Nuclei	18	4
RelateObjects	13	Child	EditedAggregates	18	272	Nuclei	18	4
RelateObjects	13	Child	EditedAggregates	18	273	Nuclei	18	5
RelateObjects	13	Child	EditedAggregates	18	274	Nuclei	18	4
RelateObjects	13	Child	EditedAggregates	18	275	Nuclei	18	4
RelateObjects	13	Child	EditedAggregates	18	276	Nuclei	18	5
RelateObjects	13	Child	EditedAggregates	18	277	Nuclei	18	5
RelateObjects	13	Child	EditedAggregates	18	278	Nuclei	18	5
RelateObjects	13	Child	EditedAggregates	18	279	Nuclei	18	5
RelateObjects	13	Child	EditedAggregates	18	280	Nuclei	18	5
RelateObjects	13	Child	EditedAggregates	18	281	Nuclei	18	5
RelateObjects	13	Child	EditedAggregates	18	282	Nuclei	18	5
RelateObjects	13	Child	EditedAggregates	18	283	Nuclei	18	5
RelateObjects	13	Child	EditedAggregates	18	284	Nuclei	18	5
RelateObjects	13	Child	EditedAggregates	18	285	Nuclei	18	5
RelateObjects	13	Child	EditedAggregates	18	286	Nuclei	18	5
RelateObjects	13	Child	EditedAggregates	18	287	Nuclei	18	5
RelateObjects	13	Child	EditedAggregates	18	288	Nuclei	18	5
RelateObjects	13	Child	EditedAggregates	18	289	Nuclei	18	5
RelateObjects	13	Child	EditedAggregates	18	290	Nuclei	18	5
RelateObjects	13	Child	EditedAggregates	18	291	Nuclei	18	5
RelateObjects	13	Child	EditedAggregates	18	292	Nuclei	18	5
RelateObjects	13	Child	EditedAggregates	18	293	Nuclei	18	5
RelateObjects	13	Child	EditedAggregates	18	294	Nuclei	18	5
RelateObjects	13	Child	EditedAggregates	18	295	Nuclei	18	5
RelateObjects	13	Child	EditedAggregates	18	296	Nuclei	18	5
RelateObjects	13	Child	EditedAggregates	18	297	Nuclei	18	5
RelateObjects	13	Child	EditedAggregates	18	298	Nuclei	18	5
RelateObjects	13	Child	EditedAggregates	18	299	Nuclei	18	5
RelateObjects	13	Child	EditedAggregates	18	300	Nuclei	18	5
RelateObjects	13	Child	EditedAggregates	18	301	Nuclei	18	7
RelateObjects	13	Child	EditedAggregates	18	302	Nuclei	18	7
RelateObjects	13	Child	EditedAggregates	18	303	Nuclei	18	7
RelateObjects	13	Child	EditedAggregates	18	304	Nuclei	18	7
RelateObjects	13	Child	EditedAggregates	18	305	Nuclei	18	7
RelateObjects	13	Child	EditedAggregates	18	306	Nuclei	18	7
RelateObjects	13	Child	EditedAggregates	18	307	Nuclei	18	7
RelateObjects	13	Child	EditedAggregates	18	308	Nuclei	18	7
RelateObjects	13	Child	EditedAggregates	18	309	Nuclei	18	7
RelateObjects	13	Child	EditedAggregates	18	310	Nuclei	18	7
RelateObjects	13	Child	EditedAggregates	18	311	Nuclei	18	7
RelateObjects	13	Child	EditedAggregates	18	312	Nuclei	18	7
RelateObjects	13	Child	EditedAggregates	18	313	Nuclei	18	7
RelateObjects	13	Child	EditedAggregates	18	314	Nuclei	18	7
RelateObjects	13	Child	EditedAggregates	18	315	Nuclei	18	7
RelateObjects	13	Child	EditedAggregates	18	316	Nuclei	18	7
RelateObjects	13	Child	EditedAggregates	18	317	Nuclei	18	7
RelateObjects	13	Child	EditedAggregates	18	318	Nuclei	18	7
RelateObjects	13	Child	EditedAggregates	18	319	Nuclei	18	7
RelateObjects	13	Child	EditedAggregates	18	320	Nuclei	18	7
RelateObjects	13	Child	EditedAggregates	18	321	Nuclei	18	7
RelateObjects	13	Child	EditedAggregates	18	322	Nuclei	18	7
RelateObjects	13	Child	EditedAggregates	18	323	Nuclei	18	7
RelateObjects	13	Child	EditedAggregates	18	324	Nuclei	18	7
RelateObjects	13	Child	EditedAggregates	18	325	Nuclei	18	7
RelateObjects	13	Child	EditedAggregates	18	326	Nuclei	18	7
RelateObjects	13	Child	EditedAggregates	18	327	Nuclei	18	7
RelateObjects	13	Child	EditedAggregates	18	328	Nuclei	18	7
RelateObjects	13	Child	EditedAggregates	18	329	Nuclei	18	7
RelateObjects	13	Child	EditedAggregates	18	330	Nuclei	18	7
RelateObjects	13	Child	EditedAggregates	18	331	Nuclei	18	7
RelateObjects	13	Child	EditedAggregates	18	332	Nuclei	18	7
RelateObjects	13	Child	EditedAggregates	18	333	Nuclei	18	7
RelateObjects	13	Child	EditedAggregates	18	334	Nuclei	18	7
RelateObjects	13	Child	EditedAggregates	18	335	Nuclei	18	7
RelateObjects	13	Child	EditedAggregates	18	336	Nuclei	18	7
RelateObjects	13	Child	EditedAggregates	18	337	Nuclei	18	7
RelateObjects	13	Child	EditedAggregates	18	338	Nuclei	18	7
RelateObjects	13	Child	EditedAggregates	18	339	Nuclei	18	7
RelateObjects	13	Child	EditedAggregates	18	340	Nuclei	18	7
RelateObjects	13	Child	EditedAggregates	18	341	Nuclei	18	7
RelateObjects	13	Child	EditedAggregates	18	342	Nuclei	18	7
RelateObjects	13	Child	EditedAggregates	18	343	Nuclei	18	7
RelateObjects	13	Child	EditedAggregates	18	344	Nuclei	18	7
RelateObjects	13	Child	EditedAggregates	18	345	Nuclei	18	7
RelateObjects	13	Child	EditedAggregates	18	346	Nuclei	18	7
RelateObjects	13	Child	EditedAggregates	18	347	Nuclei	18	7
RelateObjects	13	Child	EditedAggregates	18	348	Nuclei	18	7
RelateObjects	13	Child	EditedAggregates	18	349	Nuclei	18	7
RelateObjects	13	Child	EditedAggregates	18	350	Nuclei	18	7
RelateObjects	13	Child	EditedAggregates	18	351	Nuclei	18	7
RelateObjects	13	Child	EditedAggregates	18	352	Nuclei	18	7
RelateObjects	13	Child	EditedAggregates	18	353	Nuclei	18	7
RelateObjects	13	Child	EditedAggregates	18	354	Nuclei	18	7
RelateObjects	13	Child	EditedAggregates	18	355	Nuclei	18	7
RelateObjects	13	Child	EditedAggregates	18	356	Nuclei	18	7
RelateObjects	13	Child	EditedAggregates	18	357	Nuclei	18	7
RelateObjects	13	Child	EditedAggregates	18	358	Nuclei	18	7
RelateObjects	13	Child	EditedAggregates	18	359	Nuclei	18	7
RelateObjects	13	Child	EditedAggregates	18	360	Nuclei	18	7
RelateObjects	13	Child	EditedAggregates	18	361	Nuclei	18	7
RelateObjects	13	Child	EditedAggregates	18	362	Nuclei	18	7
RelateObjects	13	Child	EditedAggregates	18	363	Nuclei	18	7
RelateObjects	13	Child	EditedAggregates	18	364	Nuclei	18	7
RelateObjects	13	Child	EditedAggregates	18	365	Nuclei	18	7
RelateObjects	13	Child	EditedAggregates	18	366	Nuclei	18	7
RelateObjects	13	Child	EditedAggregates	18	367	Nuclei	18	7
RelateObjects	13	Child	EditedAggregates	18	368	Nuclei	18	7
RelateObjects	13	Child	EditedAggregates	18	369	Nuclei	18	7
RelateObjects	13	Child	EditedAggregates	18	370	Nuclei	18	7
RelateObjects	13	Child	EditedAggregates	18	371	Nuclei	18	7
RelateObjects	13	Child	EditedAggregates	18	372	Nuclei	18	8
RelateObjects	13	Child	EditedAggregates	18	373	Nuclei	18	7
RelateObjects	13	Child	EditedAggregates	18	374	Nuclei	18	7
RelateObjects	13	Child	EditedAggregates	18	375	Nuclei	18	8
RelateObjects	13	Child	EditedAggregates	18	376	Nuclei	18	7
RelateObjects	13	Child	EditedAggregates	18	377	Nuclei	18	7
RelateObjects	13	Child	EditedAggregates	18	378	Nuclei	18	8
RelateObjects	13	Child	EditedAggregates	18	379	Nuclei	18	8
RelateObjects	13	Child	EditedAggregates	18	380	Nuclei	18	7
RelateObjects	13	Child	EditedAggregates	18	381	Nuclei	18	7
RelateObjects	13	Child	EditedAggregates	18	382	Nuclei	18	7
RelateObjects	13	Child	EditedAggregates	18	383	Nuclei	18	7
RelateObjects	13	Child	EditedAggregates	18	384	Nuclei	18	7
RelateObjects	13	Child	EditedAggregates	18	385	Nuclei	18	8
RelateObjects	13	Child	EditedAggregates	18	386	Nuclei	18	8
RelateObjects	13	Child	EditedAggregates	18	387	Nuclei	18	7
RelateObjects	13	Child	EditedAggregates	18	388	Nuclei	18	8
RelateObjects	13	Child	EditedAggregates	18	389	Nuclei	18	8
RelateObjects	13	Child	EditedAggregates	18	390	Nuclei	18	8
RelateObjects	13	Child	EditedAggregates	18	391	Nuclei	18	7
RelateObjects	13	Child	EditedAggregates	18	392	Nuclei	18	7
RelateObjects	13	Child	EditedAggregates	18	393	Nuclei	18	8
RelateObjects	13	Child	EditedAggregates	18	394	Nuclei	18	8
RelateObjects	13	Child	EditedAggregates	18	395	Nuclei	18	8
RelateObjects	13	Child	EditedAggregates	18	396	Nuclei	18	8
RelateObjects	13	Child	EditedAggregates	18	397	Nuclei	18	7
RelateObjects	13	Child	EditedAggregates	18	398	Nuclei	18	7
RelateObjects	13	Child	EditedAggregates	18	399	Nuclei	18	8
RelateObjects	13	Child	EditedAggregates	18	400	Nuclei	18	8
RelateObjects	13	Child	EditedAggregates	18	401	Nuclei	18	7
RelateObjects	13	Child	EditedAggregates	18	402	Nuclei	18	7
RelateObjects	13	Child	EditedAggregates	18	403	Nuclei	18	8
RelateObjects	13	Child	EditedAggregates	18	404	Nuclei	18	7
RelateObjects	13	Child	EditedAggregates	18	405	Nuclei	18	8
RelateObjects	13	Child	EditedAggregates	18	406	Nuclei	18	7
RelateObjects	13	Child	EditedAggregates	18	407	Nuclei	18	7
RelateObjects	13	Child	EditedAggregates	18	408	Nuclei	18	8
RelateObjects	13	Child	EditedAggregates	18	409	Nuclei	18	8
RelateObjects	13	Child	EditedAggregates	18	410	Nuclei	18	8
RelateObjects	13	Child	EditedAggregates	18	411	Nuclei	18	8
RelateObjects	13	Child	EditedAggregates	18	412	Nuclei	18	8
RelateObjects	13	Child	EditedAggregates	18	413	Nuclei	18	8
RelateObjects	13	Child	EditedAggregates	18	414	Nuclei	18	8
RelateObjects	13	Child	EditedAggregates	18	415	Nuclei	18	7
RelateObjects	13	Child	EditedAggregates	18	416	Nuclei	18	8
RelateObjects	13	Child	EditedAggregates	18	417	Nuclei	18	7
RelateObjects	13	Child	EditedAggregates	18	418	Nuclei	18	7
RelateObjects	13	Child	EditedAggregates	18	419	Nuclei	18	7
RelateObjects	13	Child	EditedAggregates	18	420	Nuclei	18	8
RelateObjects	13	Child	EditedAggregates	18	421	Nuclei	18	7
RelateObjects	13	Child	EditedAggregates	18	422	Nuclei	18	8
RelateObjects	13	Child	EditedAggregates	18	423	Nuclei	18	8
RelateObjects	13	Child	EditedAggregates	18	424	Nuclei	18	8
RelateObjects	13	Child	EditedAggregates	18	425	Nuclei	18	8
RelateObjects	13	Child	EditedAggregates	18	426	Nuclei	18	8
RelateObjects	13	Child	EditedAggregates	18	427	Nuclei	18	8
RelateObjects	13	Child	EditedAggregates	18	428	Nuclei	18	8
RelateObjects	13	Child	EditedAggregates	18	429	Nuclei	18	8
RelateObjects	13	Child	EditedAggregates	18	430	Nuclei	18	8
RelateObjects	13	Child	EditedAggregates	18	431	Nuclei	18	8
RelateObjects	13	Child	EditedAggregates	18	432	Nuclei	18	8
RelateObjects	13	Child	EditedAggregates	18	433	Nuclei	18	10
RelateObjects	13	Child	EditedAggregates	18	434	Nuclei	18	10
RelateObjects	13	Child	EditedAggregates	18	435	Nuclei	18	8
RelateObjects	13	Child	EditedAggregates	18	436	Nuclei	18	8
RelateObjects	13	Child	EditedAggregates	18	437	Nuclei	18	8
RelateObjects	13	Child	EditedAggregates	18	438	Nuclei	18	8
RelateObjects	13	Child	EditedAggregates	18	439	Nuclei	18	8
RelateObjects	13	Child	EditedAggregates	18	440	Nuclei	18	10
RelateObjects	13	Child	EditedAggregates	18	441	Nuclei	18	10
RelateObjects	13	Child	EditedAggregates	18	442	Nuclei	18	10
RelateObjects	13	Child	EditedAggregates	18	443	Nuclei	18	8
RelateObjects	13	Child	EditedAggregates	18	444	Nuclei	18	8
RelateObjects	13	Child	EditedAggregates	18	445	Nuclei	18	8
RelateObjects	13	Child	EditedAggregates	18	446	Nuclei	18	8
RelateObjects	13	Child	EditedAggregates	18	447	Nuclei	18	10
RelateObjects	13	Child	EditedAggregates	18	448	Nuclei	18	8
RelateObjects	13	Child	EditedAggregates	18	449	Nuclei	18	10
RelateObjects	13	Child	EditedAggregates	18	450	Nuclei	18	10
RelateObjects	13	Child	EditedAggregates	18	451	Nuclei	18	10
RelateObjects	13	Child	EditedAggregates	18	452	Nuclei	18	10
RelateObjects	13	Child	EditedAggregates	18	453	Nuclei	18	8
RelateObjects	13	Child	EditedAggregates	18	454	Nuclei	18	8
RelateObjects	13	Child	EditedAggregates	18	455	Nuclei	18	10
RelateObjects	13	Child	EditedAggregates	18	456	Nuclei	18	10
RelateObjects	13	Child	EditedAggregates	18	457	Nuclei	18	8
RelateObjects	13	Child	EditedAggregates	18	458	Nuclei	18	8
RelateObjects	13	Child	EditedAggregates	18	459	Nuclei	18	10
RelateObjects	13	Child	EditedAggregates	18	460	Nuclei	18	10
RelateObjects	13	Child	EditedAggregates	18	461	Nuclei	18	8
RelateObjects	13	Child	EditedAggregates	18	462	Nuclei	18	8
RelateObjects	13	Child	EditedAggregates	18	463	Nuclei	18	10
RelateObjects	13	Child	EditedAggregates	18	464	Nuclei	18	8
RelateObjects	13	Child	EditedAggregates	18	465	Nuclei	18	8
RelateObjects	13	Child	EditedAggregates	18	466	Nuclei	18	10
RelateObjects	13	Child	EditedAggregates	18	467	Nuclei	18	10
RelateObjects	13	Child	EditedAggregates	18	468	Nuclei	18	10
RelateObjects	13	Child	EditedAggregates	18	469	Nuclei	18	8
RelateObjects	13	Child	EditedAggregates	18	470	Nuclei	18	8
RelateObjects	13	Child	EditedAggregates	18	471	Nuclei	18	8
RelateObjects	13	Child	EditedAggregates	18	472	Nuclei	18	10
RelateObjects	13	Child	EditedAggregates	18	473	Nuclei	18	10
RelateObjects	13	Child	EditedAggregates	18	474	Nuclei	18	10
RelateObjects	13	Child	EditedAggregates	18	475	Nuclei	18	8
RelateObjects	13	Child	EditedAggregates	18	476	Nuclei	18	10
RelateObjects	13	Child	EditedAggregates	18	477	Nuclei	18	10
RelateObjects	13	Child	EditedAggregates	18	478	Nuclei	18	8
RelateObjects	13	Child	EditedAggregates	18	479	Nuclei	18	8
RelateObjects	13	Child	EditedAggregates	18	480	Nuclei	18	10
RelateObjects	13	Child	EditedAggregates	18	481	Nuclei	18	8
RelateObjects	13	Child	EditedAggregates	18	482	Nuclei	18	10
RelateObjects	13	Child	EditedAggregates	18	483	Nuclei	18	8
RelateObjects	13	Child	EditedAggregates	18	484	Nuclei	18	10
RelateObjects	13	Child	EditedAggregates	18	485	Nuclei	18	10
RelateObjects	13	Child	EditedAggregates	18	486	Nuclei	18	10
RelateObjects	13	Child	EditedAggregates	18	487	Nuclei	18	8
RelateObjects	13	Child	EditedAggregates	18	488	Nuclei	18	10
RelateObjects	13	Child	EditedAggregates	18	489	Nuclei	18	8
RelateObjects	13	Child	EditedAggregates	18	490	Nuclei	18	8
RelateObjects	13	Child	EditedAggregates	18	491	Nuclei	18	8
RelateObjects	13	Child	EditedAggregates	18	492	Nuclei	18	8
RelateObjects	13	Child	EditedAggregates	18	493	Nuclei	18	8
RelateObjects	13	Child	EditedAggregates	18	494	Nuclei	18	8
RelateObjects	13	Child	EditedAggregates	18	495	Nuclei	18	8
RelateObjects	13	Child	EditedAggregates	18	496	Nuclei	18	8
RelateObjects	13	Child	EditedAggregates	18	497	Nuclei	18	10
RelateObjects	13	Child	EditedAggregates	18	498	Nuclei	18	10
RelateObjects	13	Child	EditedAggregates	18	499	Nuclei	18	10
RelateObjects	13	Child	EditedAggregates	18	500	Nuclei	18	8
RelateObjects	13	Child	EditedAggregates	18	501	Nuclei	18	10
RelateObjects	13	Child	EditedAggregates	18	502	Nuclei	18	10
RelateObjects	13	Child	EditedAggregates	18	503	Nuclei	18	10
RelateObjects	13	Child	EditedAggregates	18	504	Nuclei	18	10
RelateObjects	13	Child	EditedAggregates	18	505	Nuclei	18	8
RelateObjects	13	Child	EditedAggregates	18	506	Nuclei	18	8
RelateObjects	13	Child	EditedAggregates	18	507	Nuclei	18	10
RelateObjects	13	Child	EditedAggregates	18	508	Nuclei	18	10
RelateObjects	13	Child	EditedAggregates	18	509	Nuclei	18	8
RelateObjects	13	Child	EditedAggregates	18	510	Nuclei	18	8
RelateObjects	13	Child	EditedAggregates	18	511	Nuclei	18	10
RelateObjects	13	Child	EditedAggregates	18	512	Nuclei	18	10
RelateObjects	13	Child	EditedAggregates	18	513	Nuclei	18	8
RelateObjects	13	Child	EditedAggregates	18	514	Nuclei	18	8
RelateObjects	13	Child	EditedAggregates	18	515	Nuclei	18	10
RelateObjects	13	Child	EditedAggregates	18	516	Nuclei	18	10
RelateObjects	13	Child	EditedAggregates	18	517	Nuclei	18	8
RelateObjects	13	Child	EditedAggregates	18	518	Nuclei	18	8
RelateObjects	13	Child	EditedAggregates	18	519	Nuclei	18	8
RelateObjects	13	Child	EditedAggregates	18	520	Nuclei	18	8
RelateObjects	13	Child	EditedAggregates	18	521	Nuclei	18	8
RelateObjects	13	Child	EditedAggregates	18	522	Nuclei	18	10
RelateObjects	13	Child	EditedAggregates	18	523	Nuclei	18	8
RelateObjects	13	Child	EditedAggregates	18	524	Nuclei	18	8
RelateObjects	13	Child	EditedAggregates	18	525	Nuclei	18	10
RelateObjects	13	Child	EditedAggregates	18	526	Nuclei	18	10
RelateObjects	13	Child	EditedAggregates	18	527	Nuclei	18	8
RelateObjects	13	Child	EditedAggregates	18	528	Nuclei	18	10
RelateObjects	13	Child	EditedAggregates	18	529	Nuclei	18	10
RelateObjects	13	Child	EditedAggregates	18	530	Nuclei	18	10
RelateObjects	13	Child	EditedAggregates	18	531	Nuclei	18	10
RelateObjects	13	Child	EditedAggregates	18	532	Nuclei	18	8
RelateObjects	13	Child	EditedAggregates	18	533	Nuclei	18	8
RelateObjects	13	Child	EditedAggregates	18	534	Nuclei	18	8
RelateObjects	13	Child	EditedAggregates	18	535	Nuclei	18	8
RelateObjects	13	Child	EditedAggregates	18	536	Nuclei	18	8
RelateObjects	13	Child	EditedAggregates	18	537	Nuclei	18	10
RelateObjects	13	Child	EditedAggregates	18	538	Nuclei	18	10
RelateObjects	13	Child	EditedAggregates	18	539	Nuclei	18	8
RelateObjects	13	Child	EditedAggregates	18	540	Nuclei	18	8
RelateObjects	13	Child	EditedAggregates	18	541	Nuclei	18	8
RelateObjects	13	Child	EditedAggregates	18	542	Nuclei	18	10
RelateObjects	13	Child	EditedAggregates	18	543	Nuclei	18	10
RelateObjects	13	Child	EditedAggregates	18	544	Nuclei	18	10
RelateObjects	13	Child	EditedAggregates	18	545	Nuclei	18	10
RelateObjects	13	Child	EditedAggregates	18	546	Nuclei	18	10
RelateObjects	13	Child	EditedAggregates	18	547	Nuclei	18	8
RelateObjects	13	Child	EditedAggregates	18	548	Nuclei	18	10
RelateObjects	13	Child	EditedAggregates	18	549	Nuclei	18	10
RelateObjects	13	Child	EditedAggregates	18	550	Nuclei	18	10
RelateObjects	13	Child	EditedAggregates	18	551	Nuclei	18	10
RelateObjects	13	Child	EditedAggregates	18	552	Nuclei	18	10
RelateObjects	13	Child	EditedAggregates	18	553	Nuclei	18	10
RelateObjects	13	Child	EditedAggregates	18	554	Nuclei	18	10
RelateObjects	13	Child	EditedAggregates	18	555	Nuclei	18	10
RelateObjects	13	Child	EditedAggregates	18	556	Nuclei	18	10
RelateObjects	13	Child	EditedAggregates	18	557	Nuclei	18	10
RelateObjects	13	Child	EditedAggregates	18	558	Nuclei	18	10
RelateObjects	13	Child	EditedAggregates	18	559	Nuclei	18	10
RelateObjects	13	Child	EditedAggregates	18	560	Nuclei	18	10
RelateObjects	13	Child	EditedAggregates	18	561	Nuclei	18	10
RelateObjects	13	Child	EditedAggregates	18	562	Nuclei	18	10
RelateObjects	13	Child	EditedAggregates	18	563	Nuclei	18	10
RelateObjects	13	Child	EditedAggregates	18	564	Nuclei	18	10
RelateObjects	13	Child	EditedAggregates	18	565	Nuclei	18	10
RelateObjects	13	Child	EditedAggregates	18	566	Nuclei	18	10
RelateObjects	13	Child	EditedAggregates	18	567	Nuclei	18	10
RelateObjects	13	Child	EditedAggregates	18	568	Nuclei	18	10
RelateObjects	13	Child	EditedAggregates	18	569	Nuclei	18	10
RelateObjects	13	Child	EditedAggregates	18	570	Nuclei	18	10
RelateObjects	13	Child	EditedAggregates	18	571	Nuclei	18	10
RelateObjects	13	Child	EditedAggregates	18	572	Nuclei	18	10
RelateObjects	13	Child	EditedAggregates	18	573	Nuclei	18	10
RelateObjects	13	Child	EditedAggregates	18	574	Nuclei	18	12
RelateObjects	13	Child	EditedAggregates	18	575	Nuclei	18	12
RelateObjects	13	Child	EditedAggregates	18	576	Nuclei	18	12
RelateObjects	13	Child	EditedAggregates	18	577	Nuclei	18	12
RelateObjects	13	Child	EditedAggregates	18	578	Nuclei	18	12
RelateObjects	13	Child	EditedAggregates	18	579	Nuclei	18	12
RelateObjects	13	Child	EditedAggregates	18	580	Nuclei	18	12
RelateObjects	13	Child	EditedAggregates	18	581	Nuclei	18	12
RelateObjects	13	Child	EditedAggregates	18	582	Nuclei	18	12
RelateObjects	13	Child	EditedAggregates	18	583	Nuclei	18	12
RelateObjects	13	Child	EditedAggregates	18	584	Nuclei	18	12
RelateObjects	13	Child	EditedAggregates	18	585	Nuclei	18	12
RelateObjects	13	Child	EditedAggregates	18	586	Nuclei	18	12
RelateObjects	13	Child	EditedAggregates	18	587	Nuclei	18	12
RelateObjects	13	Child	EditedAggregates	18	588	Nuclei	18	12
RelateObjects	13	Child	EditedAggregates	18	589	Nuclei	18	12
RelateObjects	13	Child	EditedAggregates	18	590	Nuclei	18	12
RelateObjects	13	Child	EditedAggregates	18	591	Nuclei	18	12
RelateObjects	13	Child	EditedAggregates	18	592	Nuclei	18	12
RelateObjects	13	Child	EditedAggregates	18	593	Nuclei	18	12
RelateObjects	13	Child	EditedAggregates	18	594	Nuclei	18	12
RelateObjects	13	Child	EditedAggregates	18	595	Nuclei	18	12
RelateObjects	13	Child	EditedAggregates	18	596	Nuclei	18	12
RelateObjects	13	Child	EditedAggregates	18	597	Nuclei	18	12
RelateObjects	13	Child	EditedAggregates	18	598	Nuclei	18	12
RelateObjects	13	Child	EditedAggregates	18	599	Nuclei	18	12
RelateObjects	13	Child	EditedAggregates	18	600	Nuclei	18	12
RelateObjects	13	Child	EditedAggregates	18	601	Nuclei	18	12
RelateObjects	13	Child	EditedAggregates	18	602	Nuclei	18	12
RelateObjects	13	Child	EditedAggregates	18	603	Nuclei	18	12
RelateObjects	13	Child	EditedAggregates	18	604	Nuclei	18	12
RelateObjects	13	Child	EditedAggregates	18	605	Nuclei	18	12
RelateObjects	13	Child	EditedAggregates	18	606	Nuclei	18	12
RelateObjects	13	Child	EditedAggregates	18	607	Nuclei	18	12
RelateObjects	13	Child	EditedAggregates	18	608	Nuclei	18	12
RelateObjects	13	Child	EditedAggregates	18	609	Nuclei	18	12
RelateObjects	13	Child	EditedAggregates	18	610	Nuclei	18	12
RelateObjects	13	Child	EditedAggregates	18	611	Nuclei	18	12
RelateObjects	13	Child	EditedAggregates	18	612	Nuclei	18	12
RelateObjects	13	Child	EditedAggregates	18	613	Nuclei	18	12
RelateObjects	13	Child	EditedAggregates	18	614	Nuclei	18	12
RelateObjects	13	Child	EditedAggregates	18	615	Nuclei	18	12
RelateObjects	13	Child	EditedAggregates	18	616	Nuclei	18	12
RelateObjects	13	Child	EditedAggregates	18	617	Nuclei	18	12
RelateObjects	13	Child	EditedAggregates	18	618	Nuclei	18	12
RelateObjects	13	Child	EditedAggregates	18	619	Nuclei	18	12
RelateObjects	13	Child	EditedAggregates	18	620	Nuclei	18	12
RelateObjects	13	Child	EditedAggregates	18	621	Nuclei	18	12
RelateObjects	13	Child	EditedAggregates	18	622	Nuclei	18	12
RelateObjects	13	Child	EditedAggregates	18	623	Nuclei	18	12
RelateObjects	13	Child	EditedAggregates	18	624	Nuclei	18	12
RelateObjects	13	Child	EditedAggregates	18	625	Nuclei	18	12
RelateObjects	13	Child	EditedAggregates	18	626	Nuclei	18	12
RelateObjects	13	Child	EditedAggregates	18	627	Nuclei	18	12
RelateObjects	13	Child	EditedAggregates	18	628	Nuclei	18	12
RelateObjects	13	Child	EditedAggregates	18	629	Nuclei	18	12
RelateObjects	13	Child	EditedAggregates	18	630	Nuclei	18	12
RelateObjects	13	Child	EditedAggregates	18	631	Nuclei	18	12
RelateObjects	13	Child	EditedAggregates	18	632	Nuclei	18	12
RelateObjects	13	Child	EditedAggregates	18	633	Nuclei	18	12
RelateObjects	13	Child	EditedAggregates	18	634	Nuclei	18	12
RelateObjects	13	Child	EditedAggregates	18	635	Nuclei	18	12
RelateObjects	13	Child	EditedAggregates	18	636	Nuclei	18	12
RelateObjects	13	Child	EditedAggregates	18	637	Nuclei	18	12
RelateObjects	13	Child	EditedAggregates	18	638	Nuclei	18	12
RelateObjects	13	Child	EditedAggregates	18	639	Nuclei	18	12
RelateObjects	13	Child	EditedAggregates	18	640	Nuclei	18	12
RelateObjects	13	Child	EditedAggregates	18	641	Nuclei	18	12
RelateObjects	13	Child	EditedAggregates	18	642	Nuclei	18	12
RelateObjects	13	Child	EditedAggregates	18	643	Nuclei	18	12
RelateObjects	13	Child	EditedAggregates	18	644	Nuclei	18	12
RelateObjects	13	Child	EditedAggregates	18	645	Nuclei	18	12
RelateObjects	13	Child	EditedAggregates	18	646	Nuclei	18	12
RelateObjects	13	Child	EditedAggregates	18	647	Nuclei	18	12
RelateObjects	13	Child	EditedAggregates	18	648	Nuclei	18	12
RelateObjects	13	Child	EditedAggregates	18	649	Nuclei	18	12
RelateObjects	13	Child	EditedAggregates	18	650	Nuclei	18	12
RelateObjects	13	Child	EditedAggregates	18	651	Nuclei	18	12
RelateObjects	13	Child	EditedAggregates	18	652	Nuclei	18	12
RelateObjects	13	Child	EditedAggregates	18	653	Nuclei	18	12
RelateObjects	13	Child	EditedAggregates	18	654	Nuclei	18	12
RelateObjects	13	Child	EditedAggregates	18	655	Nuclei	18	12
RelateObjects	13	Child	EditedAggregates	18	656	Nuclei	18	12
RelateObjects	13	Child	EditedAggregates	18	657	Nuclei	18	12
RelateObjects	13	Child	EditedAggregates	18	658	Nuclei	18	12
RelateObjects	13	Child	EditedAggregates	18	659	Nuclei	18	12
RelateObjects	13	Child	EditedAggregates	18	660	Nuclei	18	12
RelateObjects	13	Child	EditedAggregates	18	661	Nuclei	18	12
RelateObjects	13	Child	EditedAggregates	18	662	Nuclei	18	12
RelateObjects	13	Child	EditedAggregates	18	663	Nuclei	18	12
RelateObjects	13	Child	EditedAggregates	18	664	Nuclei	18	12
RelateObjects	13	Child	EditedAggregates	18	665	Nuclei	18	12
RelateObjects	13	Child	EditedAggregates	18	666	Nuclei	18	12
RelateObjects	13	Child	EditedAggregates	18	667	Nuclei	18	12
RelateObjects	13	Child	EditedAggregates	18	668	Nuclei	18	12
RelateObjects	13	Child	EditedAggregates	18	669	Nuclei	18	12
RelateObjects	13	Child	EditedAggregates	18	670	Nuclei	18	12
RelateObjects	13	Child	EditedAggregates	18	671	Nuclei	18	12
RelateObjects	13	Child	EditedAggregates	18	672	Nuclei	18	12
RelateObjects	13	Child	EditedAggregates	18	673	Nuclei	18	12
RelateObjects	13	Child	EditedAggregates	18	674	Nuclei	18	12
RelateObjects	13	Child	EditedAggregates	18	675	Nuclei	18	12
RelateObjects	13	Child	EditedAggregates	18	676	Nuclei	18	12
RelateObjects	13	Child	EditedAggregates	18	677	Nuclei	18	12
RelateObjects	13	Child	EditedAggregates	18	678	Nuclei	18	12
RelateObjects	13	Child	EditedAggregates	18	679	Nuclei	18	12
RelateObjects	13	Child	EditedAggregates	18	680	Nuclei	18	12
RelateObjects	13	Child	EditedAggregates	18	681	Nuclei	18	12
RelateObjects	13	Child	EditedAggregates	18	682	Nuclei	18	12
RelateObjects	13	Child	EditedAggregates	18	683	Nuclei	18	12
RelateObjects	13	Child	EditedAggregates	18	684	Nuclei	18	12
RelateObjects	13	Child	EditedAggregates	18	685	Nuclei	18	12
RelateObjects	13	Child	EditedAggregates	18	686	Nuclei	18	12
RelateObjects	13	Child	EditedAggregates	18	687	Nuclei	18	12
RelateObjects	13	Child	EditedAggregates	18	688	Nuclei	18	12
RelateObjects	13	Child	EditedAggregates	18	689	Nuclei	18	12
RelateObjects	13	Child	EditedAggregates	18	690	Nuclei	18	12
RelateObjects	13	Child	EditedAggregates	18	691	Nuclei	18	12
RelateObjects	13	Child	EditedAggregates	18	692	Nuclei	18	12
RelateObjects	13	Child	EditedAggregates	18	693	Nuclei	18	12
RelateObjects	13	Child	EditedAggregates	18	694	Nuclei	18	12
RelateObjects	13	Child	EditedAggregates	18	695	Nuclei	18	12
RelateObjects	13	Child	EditedAggregates	18	696	Nuclei	18	12
RelateObjects	13	Child	EditedAggregates	18	697	Nuclei	18	12
RelateObjects	13	Child	EditedAggregates	18	698	Nuclei	18	12
RelateObjects	13	Child	EditedAggregates	18	699	Nuclei	18	12
RelateObjects	13	Child	EditedAggregates	18	700	Nuclei	18	12
RelateObjects	13	Child	EditedAggregates	18	701	Nuclei	18	12
RelateObjects	13	Child	EditedAggregates	18	702	Nuclei	18	12
RelateObjects	13	Child	EditedAggregates	18	703	Nuclei	18	12
RelateObjects	13	Child	EditedAggregates	18	704	Nuclei	18	12
RelateObjects	13	Child	EditedAggregates	18	705	Nuclei	18	12
RelateObjects	13	Child	EditedAggregates	18	706	Nuclei	18	12
RelateObjects	13	Child	EditedAggregates	18	707	Nuclei	18	12
RelateObjects	13	Child	EditedAggregates	18	708	Nuclei	18	12
RelateObjects	13	Child	EditedAggregates	18	709	Nuclei	18	12
RelateObjects	13	Child	EditedAggregates	18	710	Nuclei	18	12
RelateObjects	13	Child	EditedAggregates	18	711	Nuclei	18	12
RelateObjects	13	Child	EditedAggregates	18	712	Nuclei	18	12
RelateObjects	13	Child	EditedAggregates	18	713	Nuclei	18	12
RelateObjects	13	Child	EditedAggregates	18	714	Nuclei	18	12
RelateObjects	13	Child	EditedAggregates	18	715	Nuclei	18	12
RelateObjects	13	Child	EditedAggregates	18	716	Nuclei	18	2
RelateObjects	13	Child	EditedAggregates	18	717	Nuclei	18	2
RelateObjects	13	Child	EditedAggregates	18	718	Nuclei	18	7
RelateObjects	13	Child	EditedAggregates	18	719	Nuclei	18	7
RelateObjects	13	Child	EditedAggregates	18	720	Nuclei	18	7
RelateObjects	13	Child	EditedAggregates	18	721	Nuclei	18	8
