# Supplementary material for: Sirtuin-1 sensitive lysine-136 acetylation drives phase separation and pathological aggregation of TDP-43
Source: Nat Commun. 2022 Mar 9;13:1223. doi: 10.1038/s41467-022-28822-7 (PMC8907366; doi:10.1038/s41467-022-28822-7)
Supplement: Supplementary file 7 — Source Data [file 41467_2022_28822_MOESM7_ESM.zip › Figure 5E data/Measures 1/K136Q_06_24h_Measures/Image.csv]

Count_Aggregates	Count_EditedAggregates	Count_Nuclei	ImageNumber	Mean_Aggregates_AreaShape_Area	Mean_Aggregates_AreaShape_BoundingBoxArea	Mean_Aggregates_AreaShape_BoundingBoxMaximum_X	Mean_Aggregates_AreaShape_BoundingBoxMaximum_Y	Mean_Aggregates_AreaShape_BoundingBoxMinimum_X	Mean_Aggregates_AreaShape_BoundingBoxMinimum_Y	Mean_Aggregates_AreaShape_Center_X	Mean_Aggregates_AreaShape_Center_Y	Mean_Aggregates_AreaShape_Compactness	Mean_Aggregates_AreaShape_Eccentricity	Mean_Aggregates_AreaShape_EquivalentDiameter	Mean_Aggregates_AreaShape_EulerNumber	Mean_Aggregates_AreaShape_Extent	Mean_Aggregates_AreaShape_FormFactor	Mean_Aggregates_AreaShape_MajorAxisLength	Mean_Aggregates_AreaShape_MaxFeretDiameter	Mean_Aggregates_AreaShape_MaximumRadius	Mean_Aggregates_AreaShape_MeanRadius	Mean_Aggregates_AreaShape_MedianRadius	Mean_Aggregates_AreaShape_MinFeretDiameter	Mean_Aggregates_AreaShape_MinorAxisLength	Mean_Aggregates_AreaShape_Orientation	Mean_Aggregates_AreaShape_Perimeter	Mean_Aggregates_AreaShape_Solidity	Mean_EditedAggregates_AreaShape_Area	Mean_EditedAggregates_AreaShape_Compactness	Mean_EditedAggregates_AreaShape_MaximumRadius	Mean_EditedAggregates_AreaShape_MeanRadius	Mean_EditedAggregates_AreaShape_Perimeter	Mean_EditedAggregates_AreaShape_Solidity	Mean_Nuclei_Children_EditedAggregates_Count	Mean_Nuclei_Mean_EditedAggregates_Number_Object_Number	Median_Aggregates_AreaShape_Area	Median_Aggregates_AreaShape_BoundingBoxArea	Median_Aggregates_AreaShape_BoundingBoxMaximum_X	Median_Aggregates_AreaShape_BoundingBoxMaximum_Y	Median_Aggregates_AreaShape_BoundingBoxMinimum_X	Median_Aggregates_AreaShape_BoundingBoxMinimum_Y	Median_Aggregates_AreaShape_Center_X	Median_Aggregates_AreaShape_Center_Y	Median_Aggregates_AreaShape_Compactness	Median_Aggregates_AreaShape_Eccentricity	Median_Aggregates_AreaShape_EquivalentDiameter	Median_Aggregates_AreaShape_EulerNumber	Median_Aggregates_AreaShape_Extent	Median_Aggregates_AreaShape_FormFactor
247.0	248.0	4.0	6	33.072874493927124	50.26315789473684	616.5425101214574	693.7368421052631	610.4493927125507	687.4331983805668	612.9799401108647	690.0777751367955	0.7833140510487958	0.6669409644844089	5.7023597736106	1.0	0.7178407319706428	1.714739268152639	6.912293588477396	6.293514557257204	2.4103369614082206	1.3642765789791242	1.1969506239372953	4.132776573663763	4.760760469721364	0.05326644106168309	17.06482463843944	0.9288629170204002	32.399193548387096	0.7859714344672901	2.397715050155812	1.3595542690428717	16.988380191178784	0.9285889473497654	62.0	126.4375	22.0	35.0	666.0	651.0	663.0	644.0	663.7777777777778	646.4516129032259	0.8632477492845756	0.6988553859721756	5.292567428401227	1.0	0.7	1.1239249383405365
[truncated: 18 more columns]
