# Supplementary material for: Sirtuin-1 sensitive lysine-136 acetylation drives phase separation and pathological aggregation of TDP-43
Source: Nat Commun. 2022 Mar 9;13:1223. doi: 10.1038/s41467-022-28822-7 (PMC8907366; doi:10.1038/s41467-022-28822-7)
Supplement: Supplementary file 7 — Source Data [file 41467_2022_28822_MOESM7_ESM.zip › Figure 5E data/Measures 1/K136Q_06_48h_Measures/EditedAggregates.csv]

ImageNumber	ObjectNumber	FileName_Apotome	PathName_Apotome	AreaShape_Area	AreaShape_Compactness	AreaShape_MaximumRadius	AreaShape_MeanRadius	AreaShape_Perimeter	AreaShape_Solidity	Number_Object_Number
6	1	K136Q_I_06.czi	\\hih-fileserver.neurologie.uni-tuebingen.de\HIH\Public\Jorge\Immunofluorescence\Exp. 267\Apotome\48h	13	0.7177571704566658	2.0	1.1857087355671612	10.82842712474619	1.0	1
6	2	K136Q_I_06.czi	\\hih-fileserver.neurologie.uni-tuebingen.de\HIH\Public\Jorge\Immunofluorescence\Exp. 267\Apotome\48h	30	1.0503958299615668	2.23606797749979	1.343571192978842	19.899494936611667	0.9090909090909091	2
6	3	K136Q_I_06.czi	\\hih-fileserver.neurologie.uni-tuebingen.de\HIH\Public\Jorge\Immunofluorescence\Exp. 267\Apotome\48h	8	0.7042505752647835	1.0	1.0	8.414213562373096	1.0	3
6	4	K136Q_I_06.czi	\\hih-fileserver.neurologie.uni-tuebingen.de\HIH\Public\Jorge\Immunofluorescence\Exp. 267\Apotome\48h	165	1.3061948961713716	5.0	2.3426806530773883	52.04163056034261	0.8870967741935484	4
6	5	K136Q_I_06.czi	\\hih-fileserver.neurologie.uni-tuebingen.de\HIH\Public\Jorge\Immunofluorescence\Exp. 267\Apotome\48h	72	0.9814331536959023	4.242640687119285	1.9449028986331227	29.79898987322333	0.96	5
6	6	K136Q_I_06.czi	\\hih-fileserver.neurologie.uni-tuebingen.de\HIH\Public\Jorge\Immunofluorescence\Exp. 267\Apotome\48h	22	0.9143955684912093	2.23606797749979	1.2600613341699254	15.899494936611665	0.9565217391304348	6
6	7	K136Q_I_06.czi	\\hih-fileserver.neurologie.uni-tuebingen.de\HIH\Public\Jorge\Immunofluorescence\Exp. 267\Apotome\48h	37	0.9025520958041245	3.0	1.503088421046771	20.48528137423857	0.9487179487179487	7
6	8	K136Q_I_06.czi	\\hih-fileserver.neurologie.uni-tuebingen.de\HIH\Public\Jorge\Immunofluorescence\Exp. 267\Apotome\48h	16	0.7454531602318967	2.0	1.2026650429449552	12.242640687119286	0.9411764705882353	8
6	9	K136Q_I_06.czi	\\hih-fileserver.neurologie.uni-tuebingen.de\HIH\Public\Jorge\Immunofluorescence\Exp. 267\Apotome\48h	28	1.011341632950875	2.23606797749979	1.3260353644461413	18.863961030678926	0.8484848484848485	9
6	10	K136Q_I_06.czi	\\hih-fileserver.neurologie.uni-tuebingen.de\HIH\Public\Jorge\Immunofluorescence\Exp. 267\Apotome\48h	89	1.183694277063012	4.242640687119285	1.9398653384274063	36.384776310850235	0.9175257731958762	10
6	11	K136Q_I_06.czi	\\hih-fileserver.neurologie.uni-tuebingen.de\HIH\Public\Jorge\Immunofluorescence\Exp. 267\Apotome\48h	6	0.5456645211561616	1.0	1.0	6.414213562373095	0.75	11
6	12	K136Q_I_06.czi	\\hih-fileserver.neurologie.uni-tuebingen.de\HIH\Public\Jorge\Immunofluorescence\Exp. 267\Apotome\48h	5	0.43153209248335733	1.0	1.0	5.207106781186548	1.0	12
6	13	K136Q_I_06.czi	\\hih-fileserver.neurologie.uni-tuebingen.de\HIH\Public\Jorge\Immunofluorescence\Exp. 267\Apotome\48h	68	1.0055941841238847	4.0	1.8606111814942135	29.31370849898476	0.9066666666666666	13
6	14	K136Q_I_06.czi	\\hih-fileserver.neurologie.uni-tuebingen.de\HIH\Public\Jorge\Immunofluorescence\Exp. 267\Apotome\48h	16	0.7967493380200942	1.4142135623730951	1.0776650429449552	12.656854249492381	0.8	14
6	15	K136Q_I_06.czi	\\hih-fileserver.neurologie.uni-tuebingen.de\HIH\Public\Jorge\Immunofluorescence\Exp. 267\Apotome\48h	77	1.0291363472830466	4.123105625617661	1.9234893651273322	31.556349186104043	0.927710843373494	15
6	16	K136Q_I_06.czi	\\hih-fileserver.neurologie.uni-tuebingen.de\HIH\Public\Jorge\Immunofluorescence\Exp. 267\Apotome\48h	43	0.8875439710097339	3.1622776601683795	1.610371225312385	21.899494936611664	0.9347826086956522	16
6	17	K136Q_I_06.czi	\\hih-fileserver.neurologie.uni-tuebingen.de\HIH\Public\Jorge\Immunofluorescence\Exp. 267\Apotome\48h	9	0.6007314423370599	1.4142135623730951	1.0460237291525663	8.242640687119286	0.9	17
6	18	K136Q_I_06.czi	\\hih-fileserver.neurologie.uni-tuebingen.de\HIH\Public\Jorge\Immunofluorescence\Exp. 267\Apotome\48h	65	0.9529485684821347	4.0	1.8646292605292605	27.899494936611664	0.9558823529411765	18
6	19	K136Q_I_06.czi	\\hih-fileserver.neurologie.uni-tuebingen.de\HIH\Public\Jorge\Immunofluorescence\Exp. 267\Apotome\48h	25	0.9090705276071543	2.23606797749979	1.3182966931695261	16.899494936611667	0.9259259259259259	19
6	20	K136Q_I_06.czi	\\hih-fileserver.neurologie.uni-tuebingen.de\HIH\Public\Jorge\Immunofluorescence\Exp. 267\Apotome\48h	3	0.026525823848649224	1.0	1.0	1.0	1.0	20
6	21	K136Q_I_06.czi	\\hih-fileserver.neurologie.uni-tuebingen.de\HIH\Public\Jorge\Immunofluorescence\Exp. 267\Apotome\48h	154	1.4257164277406422	5.0	2.222011791835012	52.526911934581186	0.9005847953216374	21
6	22	K136Q_I_06.czi	\\hih-fileserver.neurologie.uni-tuebingen.de\HIH\Public\Jorge\Immunofluorescence\Exp. 267\Apotome\48h	114	1.2684206959866031	4.123105625617661	2.003228603475219	42.62741699796952	0.9047619047619048	22
6	23	K136Q_I_06.czi	\\hih-fileserver.neurologie.uni-tuebingen.de\HIH\Public\Jorge\Immunofluorescence\Exp. 267\Apotome\48h	27	0.8346673484619657	2.8284271247461903	1.403441563962673	16.82842712474619	0.9642857142857143	23
6	24	K136Q_I_06.czi	\\hih-fileserver.neurologie.uni-tuebingen.de\HIH\Public\Jorge\Immunofluorescence\Exp. 267\Apotome\48h	25	0.804668100272264	2.8284271247461903	1.3914337781593735	15.899494936611665	0.9615384615384616	24
6	25	K136Q_I_06.czi	\\hih-fileserver.neurologie.uni-tuebingen.de\HIH\Public\Jorge\Immunofluorescence\Exp. 267\Apotome\48h	8	0.7042505752647835	1.0	1.0	8.414213562373096	0.8	25
6	26	K136Q_I_06.czi	\\hih-fileserver.neurologie.uni-tuebingen.de\HIH\Public\Jorge\Immunofluorescence\Exp. 267\Apotome\48h	26	0.7737193271848692	2.8284271247461903	1.4013894613022009	15.899494936611665	1.0	26
6	27	K136Q_I_06.czi	\\hih-fileserver.neurologie.uni-tuebingen.de\HIH\Public\Jorge\Immunofluorescence\Exp. 267\Apotome\48h	125	1.170006457599015	5.0990195135927845	2.240478179016756	42.8700576850888	0.9191176470588235	27
6	28	K136Q_I_06.czi	\\hih-fileserver.neurologie.uni-tuebingen.de\HIH\Public\Jorge\Immunofluorescence\Exp. 267\Apotome\48h	17	0.7296891407638844	2.23606797749979	1.2533609287861918	12.485281374238571	1.0	28
6	29	K136Q_I_06.czi	\\hih-fileserver.neurologie.uni-tuebingen.de\HIH\Public\Jorge\Immunofluorescence\Exp. 267\Apotome\48h	35	0.9003392828242001	2.8284271247461903	1.4714463170315202	19.899494936611667	0.9459459459459459	29
6	30	K136Q_I_06.czi	\\hih-fileserver.neurologie.uni-tuebingen.de\HIH\Public\Jorge\Immunofluorescence\Exp. 267\Apotome\48h	22	0.758964262380741	2.23606797749979	1.3162462422380978	14.48528137423857	1.0	30
6	31	K136Q_I_06.czi	\\hih-fileserver.neurologie.uni-tuebingen.de\HIH\Public\Jorge\Immunofluorescence\Exp. 267\Apotome\48h	41	0.9018964952772122	3.1622776601683795	1.5862080401922642	21.556349186104043	0.9761904761904762	31
6	32	K136Q_I_06.czi	\\hih-fileserver.neurologie.uni-tuebingen.de\HIH\Public\Jorge\Immunofluorescence\Exp. 267\Apotome\48h	12	0.6631455962162306	2.0	1.1666666666666667	10.0	1.0	32
6	33	K136Q_I_06.czi	\\hih-fileserver.neurologie.uni-tuebingen.de\HIH\Public\Jorge\Immunofluorescence\Exp. 267\Apotome\48h	10	0.6496774245379315	1.4142135623730951	1.0414213562373096	9.035533905932738	0.9090909090909091	33
6	34	K136Q_I_06.czi	\\hih-fileserver.neurologie.uni-tuebingen.de\HIH\Public\Jorge\Immunofluorescence\Exp. 267\Apotome\48h	118	1.081263735322064	5.0	2.225671214225146	40.04163056034261	0.9516129032258065	34
6	35	K136Q_I_06.czi	\\hih-fileserver.neurologie.uni-tuebingen.de\HIH\Public\Jorge\Immunofluorescence\Exp. 267\Apotome\48h	25	1.0876827939303837	2.23606797749979	1.2757168890796868	18.48528137423857	0.8620689655172413	35
6	36	K136Q_I_06.czi	\\hih-fileserver.neurologie.uni-tuebingen.de\HIH\Public\Jorge\Immunofluorescence\Exp. 267\Apotome\48h	25	0.804668100272264	2.23606797749979	1.3443079547644414	15.899494936611665	1.0	36
6	37	K136Q_I_06.czi	\\hih-fileserver.neurologie.uni-tuebingen.de\HIH\Public\Jorge\Immunofluorescence\Exp. 267\Apotome\48h	20	0.9037497458904548	2.0	1.232842712474619	15.071067811865476	0.9523809523809523	37
6	38	K136Q_I_06.czi	\\hih-fileserver.neurologie.uni-tuebingen.de\HIH\Public\Jorge\Immunofluorescence\Exp. 267\Apotome\48h	44	1.1812316809780572	3.0	1.4980644240562797	25.556349186104043	0.88	38
6	39	K136Q_I_06.czi	\\hih-fileserver.neurologie.uni-tuebingen.de\HIH\Public\Jorge\Immunofluorescence\Exp. 267\Apotome\48h	41	0.8617461837329875	3.1622776601683795	1.6144088488115123	21.071067811865476	0.9534883720930233	39
6	40	K136Q_I_06.czi	\\hih-fileserver.neurologie.uni-tuebingen.de\HIH\Public\Jorge\Immunofluorescence\Exp. 267\Apotome\48h	1	0.0	1.0	1.0	0.0	1.0	40
6	41	K136Q_I_06.czi	\\hih-fileserver.neurologie.uni-tuebingen.de\HIH\Public\Jorge\Immunofluorescence\Exp. 267\Apotome\48h	36	0.8753298583013053	3.1622776601683795	1.5445826767679194	19.899494936611664	0.9230769230769231	41
6	42	K136Q_I_06.czi	\\hih-fileserver.neurologie.uni-tuebingen.de\HIH\Public\Jorge\Immunofluorescence\Exp. 267\Apotome\48h	55	0.9888025399367124	3.605551275463989	1.7146374452495503	26.14213562373095	0.9016393442622951	42
6	43	K136Q_I_06.czi	\\hih-fileserver.neurologie.uni-tuebingen.de\HIH\Public\Jorge\Immunofluorescence\Exp. 267\Apotome\48h	53	1.1201485130315338	3.1622776601683795	1.6019913102526577	27.31370849898476	0.8833333333333333	43
6	44	K136Q_I_06.czi	\\hih-fileserver.neurologie.uni-tuebingen.de\HIH\Public\Jorge\Immunofluorescence\Exp. 267\Apotome\48h	12	0.8435027772061473	1.4142135623730951	1.1035533905932737	11.278174593052023	0.8571428571428571	44
6	45	K136Q_I_06.czi	\\hih-fileserver.neurologie.uni-tuebingen.de\HIH\Public\Jorge\Immunofluorescence\Exp. 267\Apotome\48h	121	0.9951594944348592	5.830951894845301	2.414496475940106	38.89949493661166	0.9758064516129032	45
6	46	K136Q_I_06.czi	\\hih-fileserver.neurologie.uni-tuebingen.de\HIH\Public\Jorge\Immunofluorescence\Exp. 267\Apotome\48h	207	1.6716005351987748	5.0	2.269217703858867	65.94112549695427	0.7931034482758621	46
6	47	K136Q_I_06.czi	\\hih-fileserver.neurologie.uni-tuebingen.de\HIH\Public\Jorge\Immunofluorescence\Exp. 267\Apotome\48h	28	0.9105706720229648	2.8284271247461903	1.3936397296958616	17.899494936611667	0.9032258064516129	47
6	48	K136Q_I_06.czi	\\hih-fileserver.neurologie.uni-tuebingen.de\HIH\Public\Jorge\Immunofluorescence\Exp. 267\Apotome\48h	57	0.8945957479523863	4.0	1.8128109233072915	25.31370849898476	0.9661016949152542	48
6	49	K136Q_I_06.czi	\\hih-fileserver.neurologie.uni-tuebingen.de\HIH\Public\Jorge\Immunofluorescence\Exp. 267\Apotome\48h	6	0.477464829275686	1.0	1.0	6.0	1.0	49
6	50	K136Q_I_06.czi	\\hih-fileserver.neurologie.uni-tuebingen.de\HIH\Public\Jorge\Immunofluorescence\Exp. 267\Apotome\48h	39	0.8079967922781283	3.605551275463989	1.6244970709822044	19.899494936611667	1.0	50
6	51	K136Q_I_06.czi	\\hih-fileserver.neurologie.uni-tuebingen.de\HIH\Public\Jorge\Immunofluorescence\Exp. 267\Apotome\48h	495	2.992406807039465	8.54400374531753	2.863798520181123	136.43250352560273	0.6504599211563732	51
6	52	K136Q_I_06.czi	\\hih-fileserver.neurologie.uni-tuebingen.de\HIH\Public\Jorge\Immunofluorescence\Exp. 267\Apotome\48h	65	1.0448047670666198	4.123105625617661	1.8059269531378357	29.213203435596427	0.9420289855072463	52
6	53	K136Q_I_06.czi	\\hih-fileserver.neurologie.uni-tuebingen.de\HIH\Public\Jorge\Immunofluorescence\Exp. 267\Apotome\48h	23	0.7858693442525694	2.23606797749979	1.3177015560593595	15.071067811865476	0.9583333333333334	53
6	54	K136Q_I_06.czi	\\hih-fileserver.neurologie.uni-tuebingen.de\HIH\Public\Jorge\Immunofluorescence\Exp. 267\Apotome\48h	45	1.0813165962067077	3.1622776601683795	1.5702866390282575	24.727922061357855	0.8823529411764706	54
6	55	K136Q_I_06.czi	\\hih-fileserver.neurologie.uni-tuebingen.de\HIH\Public\Jorge\Immunofluorescence\Exp. 267\Apotome\48h	79	0.9877159192727165	4.0	1.960357288691721	31.31370849898476	0.9634146341463414	55
6	56	K136Q_I_06.czi	\\hih-fileserver.neurologie.uni-tuebingen.de\HIH\Public\Jorge\Immunofluorescence\Exp. 267\Apotome\48h	36	0.8039659506186233	3.0	1.5728012302319452	19.071067811865476	1.0	56
6	57	K136Q_I_06.czi	\\hih-fileserver.neurologie.uni-tuebingen.de\HIH\Public\Jorge\Immunofluorescence\Exp. 267\Apotome\48h	2	0.0	1.0	1.0	0.0	1.0	57
6	58	K136Q_I_06.czi	\\hih-fileserver.neurologie.uni-tuebingen.de\HIH\Public\Jorge\Immunofluorescence\Exp. 267\Apotome\48h	6	0.5168631413744181	1.4142135623730951	1.0690355937288492	6.242640687119286	1.0	58
6	59	K136Q_I_06.czi	\\hih-fileserver.neurologie.uni-tuebingen.de\HIH\Public\Jorge\Immunofluorescence\Exp. 267\Apotome\48h	12	0.8381959377836082	1.4142135623730951	1.0690355937288494	11.242640687119284	0.8571428571428571	59
6	60	K136Q_I_06.czi	\\hih-fileserver.neurologie.uni-tuebingen.de\HIH\Public\Jorge\Immunofluorescence\Exp. 267\Apotome\48h	1	0.0	1.0	1.0	0.0	1.0	60
6	61	K136Q_I_06.czi	\\hih-fileserver.neurologie.uni-tuebingen.de\HIH\Public\Jorge\Immunofluorescence\Exp. 267\Apotome\48h	8	0.4092483908671212	1.0	1.0	6.414213562373095	0.7272727272727273	61
6	62	K136Q_I_06.czi	\\hih-fileserver.neurologie.uni-tuebingen.de\HIH\Public\Jorge\Immunofluorescence\Exp. 267\Apotome\48h	12	0.6957172405156791	2.0	1.1523689270621826	10.242640687119284	1.0	62
6	63	K136Q_I_06.czi	\\hih-fileserver.neurologie.uni-tuebingen.de\HIH\Public\Jorge\Immunofluorescence\Exp. 267\Apotome\48h	1	0.0	1.0	1.0	0.0	1.0	63
6	64	K136Q_I_06.czi	\\hih-fileserver.neurologie.uni-tuebingen.de\HIH\Public\Jorge\Immunofluorescence\Exp. 267\Apotome\48h	28	0.9711453517235565	2.23606797749979	1.3408287059594663	18.485281374238568	0.9333333333333333	64
6	65	K136Q_I_06.czi	\\hih-fileserver.neurologie.uni-tuebingen.de\HIH\Public\Jorge\Immunofluorescence\Exp. 267\Apotome\48h	13	0.6422005297067807	2.0	1.1725108220860987	10.242640687119284	1.0	65
6	66	K136Q_I_06.czi	\\hih-fileserver.neurologie.uni-tuebingen.de\HIH\Public\Jorge\Immunofluorescence\Exp. 267\Apotome\48h	101	1.0628243076573576	5.0	2.127832953794234	36.72792206135786	0.9181818181818182	66
6	67	K136Q_I_06.czi	\\hih-fileserver.neurologie.uni-tuebingen.de\HIH\Public\Jorge\Immunofluorescence\Exp. 267\Apotome\48h	6	0.477464829275686	1.0	1.0	6.0	1.0	67
6	68	K136Q_I_06.czi	\\hih-fileserver.neurologie.uni-tuebingen.de\HIH\Public\Jorge\Immunofluorescence\Exp. 267\Apotome\48h	31	0.9336378781377561	2.23606797749979	1.3875916039311174	19.071067811865476	0.8857142857142857	68
6	69	K136Q_I_06.czi	\\hih-fileserver.neurologie.uni-tuebingen.de\HIH\Public\Jorge\Immunofluorescence\Exp. 267\Apotome\48h	18	0.927622987354239	2.0	1.2031585694162432	14.48528137423857	0.8571428571428571	69
6	70	K136Q_I_06.czi	\\hih-fileserver.neurologie.uni-tuebingen.de\HIH\Public\Jorge\Immunofluorescence\Exp. 267\Apotome\48h	19	0.7811561998772539	2.23606797749979	1.257522222473272	13.65685424949238	0.95	70
6	71	K136Q_I_06.czi	\\hih-fileserver.neurologie.uni-tuebingen.de\HIH\Public\Jorge\Immunofluorescence\Exp. 267\Apotome\48h	36	0.8753298583013056	3.0	1.5139061415584223	19.899494936611667	0.9473684210526315	71
6	72	K136Q_I_06.czi	\\hih-fileserver.neurologie.uni-tuebingen.de\HIH\Public\Jorge\Immunofluorescence\Exp. 267\Apotome\48h	32	0.8497521827581119	2.8284271247461903	1.49351303636262	18.485281374238568	0.9696969696969697	72
6	73	K136Q_I_06.czi	\\hih-fileserver.neurologie.uni-tuebingen.de\HIH\Public\Jorge\Immunofluorescence\Exp. 267\Apotome\48h	15	0.9064023282753195	2.0	1.1495093791412858	13.071067811865474	0.9375	73
6	74	K136Q_I_06.czi	\\hih-fileserver.neurologie.uni-tuebingen.de\HIH\Public\Jorge\Immunofluorescence\Exp. 267\Apotome\48h	71	0.9249967674346753	4.47213595499958	1.9513764412302292	28.727922061357855	0.9594594594594594	74
6	75	K136Q_I_06.czi	\\hih-fileserver.neurologie.uni-tuebingen.de\HIH\Public\Jorge\Immunofluorescence\Exp. 267\Apotome\48h	47	1.0353031240276989	3.0	1.5827015024143805	24.727922061357855	0.9038461538461539	75
6	76	K136Q_I_06.czi	\\hih-fileserver.neurologie.uni-tuebingen.de\HIH\Public\Jorge\Immunofluorescence\Exp. 267\Apotome\48h	11	0.6411587049406146	2.0	1.128564869306645	9.414213562373096	1.0	76
6	77	K136Q_I_06.czi	\\hih-fileserver.neurologie.uni-tuebingen.de\HIH\Public\Jorge\Immunofluorescence\Exp. 267\Apotome\48h	26	0.8919451801483067	2.23606797749979	1.3195052226678947	17.071067811865476	0.9285714285714286	77
6	78	K136Q_I_06.czi	\\hih-fileserver.neurologie.uni-tuebingen.de\HIH\Public\Jorge\Immunofluorescence\Exp. 267\Apotome\48h	21	0.7686911435047676	2.23606797749979	1.3085099364104322	14.242640687119286	0.9545454545454546	78
6	79	K136Q_I_06.czi	\\hih-fileserver.neurologie.uni-tuebingen.de\HIH\Public\Jorge\Immunofluorescence\Exp. 267\Apotome\48h	4	0.2046241954335606	1.0	1.0	3.2071067811865475	0.8	79
6	80	K136Q_I_06.czi	\\hih-fileserver.neurologie.uni-tuebingen.de\HIH\Public\Jorge\Immunofluorescence\Exp. 267\Apotome\48h	6	0.5456645211561616	1.0	1.0	6.414213562373095	0.8571428571428571	80
6	81	K136Q_I_06.czi	\\hih-fileserver.neurologie.uni-tuebingen.de\HIH\Public\Jorge\Immunofluorescence\Exp. 267\Apotome\48h	41	0.9308387988638677	3.1622776601683795	1.587246641918163	21.899494936611667	0.9318181818181818	81
6	82	K136Q_I_06.czi	\\hih-fileserver.neurologie.uni-tuebingen.de\HIH\Public\Jorge\Immunofluorescence\Exp. 267\Apotome\48h	34	0.9268198499660882	2.8284271247461903	1.466186457536186	19.899494936611667	0.9444444444444444	82
6	83	K136Q_I_06.czi	\\hih-fileserver.neurologie.uni-tuebingen.de\HIH\Public\Jorge\Immunofluorescence\Exp. 267\Apotome\48h	25	0.9314887529960054	2.23606797749979	1.3277394122695176	17.106601717798213	0.9615384615384616	83
6	84	K136Q_I_06.czi	\\hih-fileserver.neurologie.uni-tuebingen.de\HIH\Public\Jorge\Immunofluorescence\Exp. 267\Apotome\48h	32	0.9276229873542391	2.8284271247461903	1.4198789373080383	19.31370849898476	0.9142857142857143	84
6	85	K136Q_I_06.czi	\\hih-fileserver.neurologie.uni-tuebingen.de\HIH\Public\Jorge\Immunofluorescence\Exp. 267\Apotome\48h	21	0.8886517348511099	2.23606797749979	1.3003397994935841	15.31370849898476	0.875	85
6	86	K136Q_I_06.czi	\\hih-fileserver.neurologie.uni-tuebingen.de\HIH\Public\Jorge\Immunofluorescence\Exp. 267\Apotome\48h	22	0.7953487987239402	2.0	1.310383051124827	14.82842712474619	1.0	86
6	87	K136Q_I_06.czi	\\hih-fileserver.neurologie.uni-tuebingen.de\HIH\Public\Jorge\Immunofluorescence\Exp. 267\Apotome\48h	67	1.0496498322422643	4.0	1.8171974629425827	29.727922061357855	0.8933333333333333	87
6	88	K136Q_I_06.czi	\\hih-fileserver.neurologie.uni-tuebingen.de\HIH\Public\Jorge\Immunofluorescence\Exp. 267\Apotome\48h	70	1.0328568524462338	4.0	1.8448921619847876	30.142135623730947	0.9090909090909091	88
6	89	K136Q_I_06.czi	\\hih-fileserver.neurologie.uni-tuebingen.de\HIH\Public\Jorge\Immunofluorescence\Exp. 267\Apotome\48h	27	0.9442955117275186	2.8284271247461903	1.3624386834809015	17.899494936611664	0.9310344827586207	89
6	90	K136Q_I_06.czi	\\hih-fileserver.neurologie.uni-tuebingen.de\HIH\Public\Jorge\Immunofluorescence\Exp. 267\Apotome\48h	60	0.9894645198445217	3.605551275463989	1.74729985576762	27.31370849898476	0.967741935483871	90
6	91	K136Q_I_06.czi	\\hih-fileserver.neurologie.uni-tuebingen.de\HIH\Public\Jorge\Immunofluorescence\Exp. 267\Apotome\48h	18	1.0041663843227275	2.0	1.1476030138606879	15.071067811865476	0.9	91
6	92	K136Q_I_06.czi	\\hih-fileserver.neurologie.uni-tuebingen.de\HIH\Public\Jorge\Immunofluorescence\Exp. 267\Apotome\48h	26	0.8919451801483067	2.23606797749979	1.3511150078650753	17.071067811865476	0.9285714285714286	92
6	93	K136Q_I_06.czi	\\hih-fileserver.neurologie.uni-tuebingen.de\HIH\Public\Jorge\Immunofluorescence\Exp. 267\Apotome\48h	46	1.1298737818050981	2.8284271247461903	1.508555289632508	25.556349186104043	0.8846153846153846	93
6	94	K136Q_I_06.czi	\\hih-fileserver.neurologie.uni-tuebingen.de\HIH\Public\Jorge\Immunofluorescence\Exp. 267\Apotome\48h	60	1.2244779602545652	3.1622776601683795	1.6056944239541349	30.384776310850235	0.9090909090909091	94
6	95	K136Q_I_06.czi	\\hih-fileserver.neurologie.uni-tuebingen.de\HIH\Public\Jorge\Immunofluorescence\Exp. 267\Apotome\48h	107	1.1096798353396504	5.0	2.1282915571399887	38.62741699796952	0.9224137931034483	95
6	96	K136Q_I_06.czi	\\hih-fileserver.neurologie.uni-tuebingen.de\HIH\Public\Jorge\Immunofluorescence\Exp. 267\Apotome\48h	4	0.3183098861837907	1.0	1.0	4.0	1.0	96
6	97	K136Q_I_06.czi	\\hih-fileserver.neurologie.uni-tuebingen.de\HIH\Public\Jorge\Immunofluorescence\Exp. 267\Apotome\48h	2	0.0	1.0	1.0	0.0	1.0	97
6	98	K136Q_I_06.czi	\\hih-fileserver.neurologie.uni-tuebingen.de\HIH\Public\Jorge\Immunofluorescence\Exp. 267\Apotome\48h	80	1.0654596654486543	4.123105625617661	1.9195176234136313	32.72792206135785	0.898876404494382	98
6	99	K136Q_I_06.czi	\\hih-fileserver.neurologie.uni-tuebingen.de\HIH\Public\Jorge\Immunofluorescence\Exp. 267\Apotome\48h	12	0.7192201541389289	2.0	1.117851130197758	10.414213562373096	0.8571428571428571	99
6	100	K136Q_I_06.czi	\\hih-fileserver.neurologie.uni-tuebingen.de\HIH\Public\Jorge\Immunofluorescence\Exp. 267\Apotome\48h	26	0.8491858701637753	2.8284271247461903	1.3738980519899369	16.65685424949238	0.9285714285714286	100
6	101	K136Q_I_06.czi	\\hih-fileserver.neurologie.uni-tuebingen.de\HIH\Public\Jorge\Immunofluorescence\Exp. 267\Apotome\48h	20	0.7420983898833913	2.23606797749979	1.2946461113496084	13.65685424949238	0.9523809523809523	101
6	102	K136Q_I_06.czi	\\hih-fileserver.neurologie.uni-tuebingen.de\HIH\Public\Jorge\Immunofluorescence\Exp. 267\Apotome\48h	28	1.0601405569762732	2.23606797749979	1.3283387609549264	19.31370849898476	0.9032258064516129	102
6	103	K136Q_I_06.czi	\\hih-fileserver.neurologie.uni-tuebingen.de\HIH\Public\Jorge\Immunofluorescence\Exp. 267\Apotome\48h	19	0.8496060007157958	2.0	1.223296878269436	14.242640687119284	0.9047619047619048	103
6	104	K136Q_I_06.czi	\\hih-fileserver.neurologie.uni-tuebingen.de\HIH\Public\Jorge\Immunofluorescence\Exp. 267\Apotome\48h	16	0.7454531602318965	2.0	1.239276695296637	12.242640687119284	0.9411764705882353	104
6	105	K136Q_I_06.czi	\\hih-fileserver.neurologie.uni-tuebingen.de\HIH\Public\Jorge\Immunofluorescence\Exp. 267\Apotome\48h	25	0.8650532769653659	2.8284271247461903	1.3794112549695428	16.485281374238568	0.9259259259259259	105
6	106	K136Q_I_06.czi	\\hih-fileserver.neurologie.uni-tuebingen.de\HIH\Public\Jorge\Immunofluorescence\Exp. 267\Apotome\48h	13	0.6422005297067807	2.0	1.1725108220860991	10.242640687119284	1.0	106
6	107	K136Q_I_06.czi	\\hih-fileserver.neurologie.uni-tuebingen.de\HIH\Public\Jorge\Immunofluorescence\Exp. 267\Apotome\48h	16	0.8497521827581119	2.0	1.166053390593274	13.071067811865474	0.8888888888888888	107
6	108	K136Q_I_06.czi	\\hih-fileserver.neurologie.uni-tuebingen.de\HIH\Public\Jorge\Immunofluorescence\Exp. 267\Apotome\48h	29	0.8791716833325177	2.8284271247461903	1.4145487045339353	17.899494936611667	0.9354838709677419	108
6	109	K136Q_I_06.czi	\\hih-fileserver.neurologie.uni-tuebingen.de\HIH\Public\Jorge\Immunofluorescence\Exp. 267\Apotome\48h	1	0.0	1.0	1.0	0.0	1.0	109
6	110	K136Q_I_06.czi	\\hih-fileserver.neurologie.uni-tuebingen.de\HIH\Public\Jorge\Immunofluorescence\Exp. 267\Apotome\48h	21	0.9787241585374565	2.0	1.221754964261542	16.071067811865476	0.84	110
6	111	K136Q_I_06.czi	\\hih-fileserver.neurologie.uni-tuebingen.de\HIH\Public\Jorge\Immunofluorescence\Exp. 267\Apotome\48h	8	0.6096059189261297	1.4142135623730951	1.051776695296637	7.82842712474619	0.8888888888888888	111
6	112	K136Q_I_06.czi	\\hih-fileserver.neurologie.uni-tuebingen.de\HIH\Public\Jorge\Immunofluorescence\Exp. 267\Apotome\48h	2	0.0	1.0	1.0	0.0	1.0	112
6	113	K136Q_I_06.czi	\\hih-fileserver.neurologie.uni-tuebingen.de\HIH\Public\Jorge\Immunofluorescence\Exp. 267\Apotome\48h	14	0.6664888011383326	2.0	1.2020305089104422	10.82842712474619	1.0	113
6	114	K136Q_I_06.czi	\\hih-fileserver.neurologie.uni-tuebingen.de\HIH\Public\Jorge\Immunofluorescence\Exp. 267\Apotome\48h	39	1.0003789438787771	2.8284271247461903	1.5122905066851864	22.14213562373095	0.9069767441860465	114
6	115	K136Q_I_06.czi	\\hih-fileserver.neurologie.uni-tuebingen.de\HIH\Public\Jorge\Immunofluorescence\Exp. 267\Apotome\48h	104	1.4128591849091134	4.0	1.9193823240538552	42.970562748477136	0.8387096774193549	115
6	116	K136Q_I_06.czi	\\hih-fileserver.neurologie.uni-tuebingen.de\HIH\Public\Jorge\Immunofluorescence\Exp. 267\Apotome\48h	34	0.7997667602429288	3.0	1.542432314808139	18.485281374238568	1.0	116
6	117	K136Q_I_06.czi	\\hih-fileserver.neurologie.uni-tuebingen.de\HIH\Public\Jorge\Immunofluorescence\Exp. 267\Apotome\48h	44	0.9342366967857542	3.1622776601683795	1.5996420024547715	22.727922061357855	0.9565217391304348	117
6	118	K136Q_I_06.czi	\\hih-fileserver.neurologie.uni-tuebingen.de\HIH\Public\Jorge\Immunofluorescence\Exp. 267\Apotome\48h	10	0.37104919494169564	1.4142135623730951	1.0414213562373096	6.82842712474619	0.8333333333333334	118
6	119	K136Q_I_06.czi	\\hih-fileserver.neurologie.uni-tuebingen.de\HIH\Public\Jorge\Immunofluorescence\Exp. 267\Apotome\48h	6	0.477464829275686	1.0	1.0	6.0	1.0	119
6	120	K136Q_I_06.czi	\\hih-fileserver.neurologie.uni-tuebingen.de\HIH\Public\Jorge\Immunofluorescence\Exp. 267\Apotome\48h	2	0.0	1.0	1.0	0.0	1.0	120
6	121	K136Q_I_06.czi	\\hih-fileserver.neurologie.uni-tuebingen.de\HIH\Public\Jorge\Immunofluorescence\Exp. 267\Apotome\48h	27	0.8589101734761474	2.8284271247461903	1.3841344774670832	17.071067811865476	0.9642857142857143	121
6	122	K136Q_I_06.czi	\\hih-fileserver.neurologie.uni-tuebingen.de\HIH\Public\Jorge\Immunofluorescence\Exp. 267\Apotome\48h	14	0.6664888011383326	2.0	1.2020305089104422	10.82842712474619	1.0	122
6	123	K136Q_I_06.czi	\\hih-fileserver.neurologie.uni-tuebingen.de\HIH\Public\Jorge\Immunofluorescence\Exp. 267\Apotome\48h	33	1.4054893747791501	2.23606797749979	1.308893494143574	24.14213562373095	0.75	123
6	124	K136Q_I_06.czi	\\hih-fileserver.neurologie.uni-tuebingen.de\HIH\Public\Jorge\Immunofluorescence\Exp. 267\Apotome\48h	29	0.8554976133093813	2.8284271247461903	1.4123247354909707	17.65685424949238	0.9354838709677419	124
6	125	K136Q_I_06.czi	\\hih-fileserver.neurologie.uni-tuebingen.de\HIH\Public\Jorge\Immunofluorescence\Exp. 267\Apotome\48h	28	0.8282348101377135	2.8284271247461903	1.4061296747004017	17.071067811865476	0.9333333333333333	125
6	126	K136Q_I_06.czi	\\hih-fileserver.neurologie.uni-tuebingen.de\HIH\Public\Jorge\Immunofluorescence\Exp. 267\Apotome\48h	56	1.0468637013492967	3.605551275463989	1.7140071621700117	27.142135623730947	0.8888888888888888	126
6	127	K136Q_I_06.czi	\\hih-fileserver.neurologie.uni-tuebingen.de\HIH\Public\Jorge\Immunofluorescence\Exp. 267\Apotome\48h	7	0.43799638819941455	1.0	1.0	6.207106781186548	0.875	127
6	128	K136Q_I_06.czi	\\hih-fileserver.neurologie.uni-tuebingen.de\HIH\Public\Jorge\Immunofluorescence\Exp. 267\Apotome\48h	37	1.1075129654210285	2.8284271247461903	1.4283875555737924	22.692388155425117	0.8809523809523809	128
6	129	K136Q_I_06.czi	\\hih-fileserver.neurologie.uni-tuebingen.de\HIH\Public\Jorge\Immunofluorescence\Exp. 267\Apotome\48h	9	0.5135799486995236	1.4142135623730951	1.0460237291525663	7.621320343559642	0.9	129
6	130	K136Q_I_06.czi	\\hih-fileserver.neurologie.uni-tuebingen.de\HIH\Public\Jorge\Immunofluorescence\Exp. 267\Apotome\48h	23	0.8896704149285245	2.23606797749979	1.3071519609672166	16.035533905932738	0.92	130
6	131	K136Q_I_06.czi	\\hih-fileserver.neurologie.uni-tuebingen.de\HIH\Public\Jorge\Immunofluorescence\Exp. 267\Apotome\48h	11	0.7285819637753527	1.4142135623730951	1.0753115567951081	10.035533905932738	0.9166666666666666	131
6	132	K136Q_I_06.czi	\\hih-fileserver.neurologie.uni-tuebingen.de\HIH\Public\Jorge\Immunofluorescence\Exp. 267\Apotome\48h	75	1.1825671585736994	4.123105625617661	1.8024303162522324	33.384776310850235	0.872093023255814	132
6	133	K136Q_I_06.czi	\\hih-fileserver.neurologie.uni-tuebingen.de\HIH\Public\Jorge\Immunofluorescence\Exp. 267\Apotome\48h	8	0.5468022991227088	1.4142135623730951	1.051776695296637	7.414213562373095	1.0	133
6	134	K136Q_I_06.czi	\\hih-fileserver.neurologie.uni-tuebingen.de\HIH\Public\Jorge\Immunofluorescence\Exp. 267\Apotome\48h	4	0.3183098861837907	1.0	1.0	4.0	1.0	134
6	135	K136Q_I_06.czi	\\hih-fileserver.neurologie.uni-tuebingen.de\HIH\Public\Jorge\Immunofluorescence\Exp. 267\Apotome\48h	47	1.1723475944772914	2.8284271247461903	1.491340005177651	26.31370849898476	0.8545454545454545	135
6	136	K136Q_I_06.czi	\\hih-fileserver.neurologie.uni-tuebingen.de\HIH\Public\Jorge\Immunofluorescence\Exp. 267\Apotome\48h	14	0.6966924787727198	2.0	1.1897753035351701	11.071067811865476	1.0	136
6	137	K136Q_I_06.czi	\\hih-fileserver.neurologie.uni-tuebingen.de\HIH\Public\Jorge\Immunofluorescence\Exp. 267\Apotome\48h	14	0.6664888011383326	2.0	1.2020305089104422	10.82842712474619	1.0	137
6	138	K136Q_I_06.czi	\\hih-fileserver.neurologie.uni-tuebingen.de\HIH\Public\Jorge\Immunofluorescence\Exp. 267\Apotome\48h	157	1.239726033867563	6.324555320336759	2.5008544494386205	49.45584412271571	0.8770949720670391	138
6	139	K136Q_I_06.czi	\\hih-fileserver.neurologie.uni-tuebingen.de\HIH\Public\Jorge\Immunofluorescence\Exp. 267\Apotome\48h	4	0.3183098861837907	1.0	1.0	4.0	1.0	139
6	140	K136Q_I_06.czi	\\hih-fileserver.neurologie.uni-tuebingen.de\HIH\Public\Jorge\Immunofluorescence\Exp. 267\Apotome\48h	18	0.927622987354239	2.0	1.1706148784369708	14.48528137423857	0.9473684210526315	140
6	141	K136Q_I_06.czi	\\hih-fileserver.neurologie.uni-tuebingen.de\HIH\Public\Jorge\Immunofluorescence\Exp. 267\Apotome\48h	19	0.7811561998772539	2.23606797749979	1.257522222473272	13.65685424949238	0.95	141
6	142	K136Q_I_06.czi	\\hih-fileserver.neurologie.uni-tuebingen.de\HIH\Public\Jorge\Immunofluorescence\Exp. 267\Apotome\48h	173	1.2739962298365943	6.324555320336759	2.510213479256792	52.62741699796952	0.8871794871794871	142
6	143	K136Q_I_06.czi	\\hih-fileserver.neurologie.uni-tuebingen.de\HIH\Public\Jorge\Immunofluorescence\Exp. 267\Apotome\48h	5	0.5092958178940652	1.4142135623730951	1.082842712474619	5.656854249492381	1.0	143
6	144	K136Q_I_06.czi	\\hih-fileserver.neurologie.uni-tuebingen.de\HIH\Public\Jorge\Immunofluorescence\Exp. 267\Apotome\48h	31	0.8771635434922447	2.8284271247461903	1.4580663876244333	18.485281374238568	0.9393939393939394	144
6	145	K136Q_I_06.czi	\\hih-fileserver.neurologie.uni-tuebingen.de\HIH\Public\Jorge\Immunofluorescence\Exp. 267\Apotome\48h	13	0.9806145698708851	1.4142135623730951	1.0637251634420148	12.656854249492381	0.8666666666666667	145
6	146	K136Q_I_06.czi	\\hih-fileserver.neurologie.uni-tuebingen.de\HIH\Public\Jorge\Immunofluorescence\Exp. 267\Apotome\48h	9	0.5709224258135164	1.4142135623730951	1.0460237291525663	8.035533905932738	0.75	146
6	147	K136Q_I_06.czi	\\hih-fileserver.neurologie.uni-tuebingen.de\HIH\Public\Jorge\Immunofluorescence\Exp. 267\Apotome\48h	10	0.8071257006800061	1.4142135623730951	1.082842712474619	10.071067811865476	0.8333333333333334	147
6	148	K136Q_I_06.czi	\\hih-fileserver.neurologie.uni-tuebingen.de\HIH\Public\Jorge\Immunofluorescence\Exp. 267\Apotome\48h	8	0.6366197723675814	1.0	1.0	8.0	1.0	148
6	149	K136Q_I_06.czi	\\hih-fileserver.neurologie.uni-tuebingen.de\HIH\Public\Jorge\Immunofluorescence\Exp. 267\Apotome\48h	18	0.8753298583013055	2.0	1.2031585694162432	14.071067811865476	0.8571428571428571	149
6	150	K136Q_I_06.czi	\\hih-fileserver.neurologie.uni-tuebingen.de\HIH\Public\Jorge\Immunofluorescence\Exp. 267\Apotome\48h	17	0.7016029743359026	2.0	1.249567099242311	12.242640687119284	1.0	150
6	151	K136Q_I_06.czi	\\hih-fileserver.neurologie.uni-tuebingen.de\HIH\Public\Jorge\Immunofluorescence\Exp. 267\Apotome\48h	28	0.9105706720229648	2.8284271247461903	1.4061296747004017	17.899494936611667	0.9032258064516129	151
6	152	K136Q_I_06.czi	\\hih-fileserver.neurologie.uni-tuebingen.de\HIH\Public\Jorge\Immunofluorescence\Exp. 267\Apotome\48h	9	0.5135799486995236	1.4142135623730951	1.0460237291525663	7.621320343559642	0.9	152
6	153	K136Q_I_06.czi	\\hih-fileserver.neurologie.uni-tuebingen.de\HIH\Public\Jorge\Immunofluorescence\Exp. 267\Apotome\48h	215	1.8555838831948879	5.0	2.220294184400512	70.80508652763321	0.8269230769230769	153
6	154	K136Q_I_06.czi	\\hih-fileserver.neurologie.uni-tuebingen.de\HIH\Public\Jorge\Immunofluorescence\Exp. 267\Apotome\48h	90	1.0963739246325586	4.47213595499958	2.0308242058200427	35.21320343559643	0.8910891089108911	154
6	155	K136Q_I_06.czi	\\hih-fileserver.neurologie.uni-tuebingen.de\HIH\Public\Jorge\Immunofluorescence\Exp. 267\Apotome\48h	4	0.3183098861837907	1.0	1.0	4.0	1.0	155
6	156	K136Q_I_06.czi	\\hih-fileserver.neurologie.uni-tuebingen.de\HIH\Public\Jorge\Immunofluorescence\Exp. 267\Apotome\48h	21	0.9045104974052315	2.23606797749979	1.2608908887913846	15.449747468305834	0.875	156
6	157	K136Q_I_06.czi	\\hih-fileserver.neurologie.uni-tuebingen.de\HIH\Public\Jorge\Immunofluorescence\Exp. 267\Apotome\48h	68	1.2376677437965862	4.0	1.7363314648386057	32.520815280171306	0.85	157
6	158	K136Q_I_06.czi	\\hih-fileserver.neurologie.uni-tuebingen.de\HIH\Public\Jorge\Immunofluorescence\Exp. 267\Apotome\48h	4	0.3183098861837907	1.0	1.0	4.0	1.0	158
6	159	K136Q_I_06.czi	\\hih-fileserver.neurologie.uni-tuebingen.de\HIH\Public\Jorge\Immunofluorescence\Exp. 267\Apotome\48h	37	0.977026752314005	2.8284271247461903	1.4635379090804348	21.31370849898476	0.9024390243902439	159
6	160	K136Q_I_06.czi	\\hih-fileserver.neurologie.uni-tuebingen.de\HIH\Public\Jorge\Immunofluorescence\Exp. 267\Apotome\48h	9	0.5135799486995236	1.4142135623730951	1.0460237291525663	7.621320343559642	0.9	160
6	161	K136Q_I_06.czi	\\hih-fileserver.neurologie.uni-tuebingen.de\HIH\Public\Jorge\Immunofluorescence\Exp. 267\Apotome\48h	42	1.1043130801836178	2.8284271247461903	1.465836099960695	24.14213562373095	0.9130434782608695	161
6	162	K136Q_I_06.czi	\\hih-fileserver.neurologie.uni-tuebingen.de\HIH\Public\Jorge\Immunofluorescence\Exp. 267\Apotome\48h	19	0.8997421647424233	2.0	1.2541277434076943	14.65685424949238	0.8636363636363636	162
6	163	K136Q_I_06.czi	\\hih-fileserver.neurologie.uni-tuebingen.de\HIH\Public\Jorge\Immunofluorescence\Exp. 267\Apotome\48h	13	0.6422005297067807	2.0	1.1725108220860991	10.242640687119284	1.0	163
6	164	K136Q_I_06.czi	\\hih-fileserver.neurologie.uni-tuebingen.de\HIH\Public\Jorge\Immunofluorescence\Exp. 267\Apotome\48h	39	0.8766718528259508	3.1622776601683795	1.5587663836093217	20.727922061357855	0.9512195121951219	164
6	165	K136Q_I_06.czi	\\hih-fileserver.neurologie.uni-tuebingen.de\HIH\Public\Jorge\Immunofluorescence\Exp. 267\Apotome\48h	16	0.6758228726291923	2.0	1.2285533905932737	11.65685424949238	1.0	165
6	166	K136Q_I_06.czi	\\hih-fileserver.neurologie.uni-tuebingen.de\HIH\Public\Jorge\Immunofluorescence\Exp. 267\Apotome\48h	32	0.9276229873542391	2.8284271247461903	1.4163273597259343	19.31370849898476	0.9142857142857143	166
6	167	K136Q_I_06.czi	\\hih-fileserver.neurologie.uni-tuebingen.de\HIH\Public\Jorge\Immunofluorescence\Exp. 267\Apotome\48h	29	0.9376575809744683	2.8284271247461903	1.4041844604047709	18.485281374238568	0.9354838709677419	167
6	168	K136Q_I_06.czi	\\hih-fileserver.neurologie.uni-tuebingen.de\HIH\Public\Jorge\Immunofluorescence\Exp. 267\Apotome\48h	7	0.5300702784881366	1.4142135623730951	1.0591733660532994	6.82842712474619	1.0	168
6	169	K136Q_I_06.czi	\\hih-fileserver.neurologie.uni-tuebingen.de\HIH\Public\Jorge\Immunofluorescence\Exp. 267\Apotome\48h	135	1.3604790104596176	5.0	2.1360345424017364	48.04163056034261	0.8598726114649682	169
6	170	K136Q_I_06.czi	\\hih-fileserver.neurologie.uni-tuebingen.de\HIH\Public\Jorge\Immunofluorescence\Exp. 267\Apotome\48h	24	1.0623324506934584	2.23606797749979	1.2383895563224316	17.899494936611664	0.8571428571428571	170
6	171	K136Q_I_06.czi	\\hih-fileserver.neurologie.uni-tuebingen.de\HIH\Public\Jorge\Immunofluorescence\Exp. 267\Apotome\48h	53	0.9993547256785816	3.605551275463989	1.699879744305199	25.79898987322333	0.9298245614035088	171
6	172	K136Q_I_06.czi	\\hih-fileserver.neurologie.uni-tuebingen.de\HIH\Public\Jorge\Immunofluorescence\Exp. 267\Apotome\48h	80	1.0276603664643293	5.0	2.0122607726188995	32.14213562373095	0.963855421686747	172
6	173	K136Q_I_06.czi	\\hih-fileserver.neurologie.uni-tuebingen.de\HIH\Public\Jorge\Immunofluorescence\Exp. 267\Apotome\48h	48	1.082795707563219	3.1622776601683795	1.575423251781453	25.556349186104043	0.8727272727272727	173
6	174	K136Q_I_06.czi	\\hih-fileserver.neurologie.uni-tuebingen.de\HIH\Public\Jorge\Immunofluorescence\Exp. 267\Apotome\48h	25	0.8650532769653659	2.23606797749979	1.3322854315746104	16.485281374238568	0.9615384615384616	174
6	175	K136Q_I_06.czi	\\hih-fileserver.neurologie.uni-tuebingen.de\HIH\Public\Jorge\Immunofluorescence\Exp. 267\Apotome\48h	21	0.9579382146098379	2.23606797749979	1.2360674918684833	15.899494936611664	0.875	175
6	176	K136Q_I_06.czi	\\hih-fileserver.neurologie.uni-tuebingen.de\HIH\Public\Jorge\Immunofluorescence\Exp. 267\Apotome\48h	55	1.1181124341336561	3.605551275463989	1.6532972506910393	27.798989873223327	0.9016393442622951	176
6	177	K136Q_I_06.czi	\\hih-fileserver.neurologie.uni-tuebingen.de\HIH\Public\Jorge\Immunofluorescence\Exp. 267\Apotome\48h	5	0.25464790894703254	1.0	1.0	4.0	0.7142857142857143	177
6	178	K136Q_I_06.czi	\\hih-fileserver.neurologie.uni-tuebingen.de\HIH\Public\Jorge\Immunofluorescence\Exp. 267\Apotome\48h	90	1.3428298322204508	4.0	1.8198159740413622	38.970562748477136	0.8653846153846154	178
6	179	K136Q_I_06.czi	\\hih-fileserver.neurologie.uni-tuebingen.de\HIH\Public\Jorge\Immunofluorescence\Exp. 267\Apotome\48h	49	1.1305789343174637	3.0	1.5497295324481721	26.384776310850235	0.9074074074074074	179
6	180	K136Q_I_06.czi	\\hih-fileserver.neurologie.uni-tuebingen.de\HIH\Public\Jorge\Immunofluorescence\Exp. 267\Apotome\48h	41	1.2437062837386834	2.8284271247461903	1.4094108403410814	25.31370849898476	0.9111111111111111	180
6	181	K136Q_I_06.czi	\\hih-fileserver.neurologie.uni-tuebingen.de\HIH\Public\Jorge\Immunofluorescence\Exp. 267\Apotome\48h	51	1.0945337111458264	3.0	1.5819366015877747	26.48528137423857	0.9107142857142857	181
6	182	K136Q_I_06.czi	\\hih-fileserver.neurologie.uni-tuebingen.de\HIH\Public\Jorge\Immunofluorescence\Exp. 267\Apotome\48h	17	0.7016029743359026	2.0	1.249567099242311	12.242640687119284	1.0	182
6	183	K136Q_I_06.czi	\\hih-fileserver.neurologie.uni-tuebingen.de\HIH\Public\Jorge\Immunofluorescence\Exp. 267\Apotome\48h	9	0.5658842421045168	2.0	1.1111111111111112	8.0	1.0	183
6	184	K136Q_I_06.czi	\\hih-fileserver.neurologie.uni-tuebingen.de\HIH\Public\Jorge\Immunofluorescence\Exp. 267\Apotome\48h	37	0.9549079333257428	2.8284271247461903	1.4154494835570606	21.071067811865476	0.8604651162790697	184
6	185	K136Q_I_06.czi	\\hih-fileserver.neurologie.uni-tuebingen.de\HIH\Public\Jorge\Immunofluorescence\Exp. 267\Apotome\48h	9	0.7836384171496399	1.0	1.0	9.414213562373096	0.9	185
6	186	K136Q_I_06.czi	\\hih-fileserver.neurologie.uni-tuebingen.de\HIH\Public\Jorge\Immunofluorescence\Exp. 267\Apotome\48h	74	1.1811890074964755	4.0	1.8081926418465857	33.14213562373095	0.8604651162790697	186
6	187	K136Q_I_06.czi	\\hih-fileserver.neurologie.uni-tuebingen.de\HIH\Public\Jorge\Immunofluorescence\Exp. 267\Apotome\48h	41	0.8617461837329875	3.605551275463989	1.6267934516783804	21.071067811865476	0.9761904761904762	187
6	188	K136Q_I_06.czi	\\hih-fileserver.neurologie.uni-tuebingen.de\HIH\Public\Jorge\Immunofluorescence\Exp. 267\Apotome\48h	25	0.780295576225446	2.8284271247461903	1.3888539740695345	15.65685424949238	1.0	188
6	189	K136Q_I_06.czi	\\hih-fileserver.neurologie.uni-tuebingen.de\HIH\Public\Jorge\Immunofluorescence\Exp. 267\Apotome\48h	39	1.0507174287327705	3.0	1.4364592931149776	22.692388155425117	0.8666666666666667	189
6	190	K136Q_I_06.czi	\\hih-fileserver.neurologie.uni-tuebingen.de\HIH\Public\Jorge\Immunofluorescence\Exp. 267\Apotome\48h	33	0.8025121281964367	3.0	1.5372097594350866	18.242640687119284	1.0	190
6	191	K136Q_I_06.czi	\\hih-fileserver.neurologie.uni-tuebingen.de\HIH\Public\Jorge\Immunofluorescence\Exp. 267\Apotome\48h	21	0.8332225510441276	2.0	1.2775441487974377	14.82842712474619	0.9545454545454546	191
6	192	K136Q_I_06.czi	\\hih-fileserver.neurologie.uni-tuebingen.de\HIH\Public\Jorge\Immunofluorescence\Exp. 267\Apotome\48h	19	0.8788007248619106	2.0	1.2450975920785463	14.48528137423857	0.9047619047619048	192
6	193	K136Q_I_06.czi	\\hih-fileserver.neurologie.uni-tuebingen.de\HIH\Public\Jorge\Immunofluorescence\Exp. 267\Apotome\48h	33	1.1131617820496045	2.23606797749979	1.3497940535413653	21.485281374238568	0.8918918918918919	193
6	194	K136Q_I_06.czi	\\hih-fileserver.neurologie.uni-tuebingen.de\HIH\Public\Jorge\Immunofluorescence\Exp. 267\Apotome\48h	44	1.0330346904626755	3.1622776601683795	1.5592040082646612	23.899494936611667	0.9166666666666666	194
6	195	K136Q_I_06.czi	\\hih-fileserver.neurologie.uni-tuebingen.de\HIH\Public\Jorge\Immunofluorescence\Exp. 267\Apotome\48h	13	0.6422005297067807	2.0	1.172510822086099	10.242640687119284	1.0	195
6	196	K136Q_I_06.czi	\\hih-fileserver.neurologie.uni-tuebingen.de\HIH\Public\Jorge\Immunofluorescence\Exp. 267\Apotome\48h	50	0.9731849365860368	3.1622776601683795	1.63889742811693	24.72792206135785	0.9090909090909091	196
6	197	K136Q_I_06.czi	\\hih-fileserver.neurologie.uni-tuebingen.de\HIH\Public\Jorge\Immunofluorescence\Exp. 267\Apotome\48h	30	0.8498659605547668	2.8284271247461903	1.442151770620114	17.899494936611664	0.967741935483871	197
6	198	K136Q_I_06.czi	\\hih-fileserver.neurologie.uni-tuebingen.de\HIH\Public\Jorge\Immunofluorescence\Exp. 267\Apotome\48h	37	0.8516722945634322	3.1622776601683795	1.5538196184058857	19.899494936611664	0.9487179487179487	198
6	199	K136Q_I_06.czi	\\hih-fileserver.neurologie.uni-tuebingen.de\HIH\Public\Jorge\Immunofluorescence\Exp. 267\Apotome\48h	43	1.078631380644464	2.8284271247461903	1.5058101044846972	24.14213562373095	0.8958333333333334	199
6	200	K136Q_I_06.czi	\\hih-fileserver.neurologie.uni-tuebingen.de\HIH\Public\Jorge\Immunofluorescence\Exp. 267\Apotome\48h	28	0.8449668307722856	2.8284271247461903	1.424981962021845	17.242640687119284	0.9333333333333333	200
6	201	K136Q_I_06.czi	\\hih-fileserver.neurologie.uni-tuebingen.de\HIH\Public\Jorge\Immunofluorescence\Exp. 267\Apotome\48h	76	1.277905549078028	4.0	1.7814229608045016	34.935028842544405	0.8636363636363636	201
6	202	K136Q_I_06.czi	\\hih-fileserver.neurologie.uni-tuebingen.de\HIH\Public\Jorge\Immunofluorescence\Exp. 267\Apotome\48h	15	0.9064023282753195	2.0	1.1495093791412856	13.071067811865474	0.9375	202
6	203	K136Q_I_06.czi	\\hih-fileserver.neurologie.uni-tuebingen.de\HIH\Public\Jorge\Immunofluorescence\Exp. 267\Apotome\48h	20	0.8348606886188152	2.23606797749979	1.2653567894682634	14.485281374238571	0.9523809523809523	203
6	204	K136Q_I_06.czi	\\hih-fileserver.neurologie.uni-tuebingen.de\HIH\Public\Jorge\Immunofluorescence\Exp. 267\Apotome\48h	26	0.8919451801483067	2.23606797749979	1.3511150078650755	17.071067811865476	0.9285714285714286	204
6	205	K136Q_I_06.czi	\\hih-fileserver.neurologie.uni-tuebingen.de\HIH\Public\Jorge\Immunofluorescence\Exp. 267\Apotome\48h	2	0.0	1.0	1.0	0.0	1.0	205
6	206	K136Q_I_06.czi	\\hih-fileserver.neurologie.uni-tuebingen.de\HIH\Public\Jorge\Immunofluorescence\Exp. 267\Apotome\48h	2	0.0	1.0	1.0	0.0	1.0	206
6	207	K136Q_I_06.czi	\\hih-fileserver.neurologie.uni-tuebingen.de\HIH\Public\Jorge\Immunofluorescence\Exp. 267\Apotome\48h	24	0.8128078919015064	2.23606797749979	1.3387079251871647	15.65685424949238	0.96	207
6	208	K136Q_I_06.czi	\\hih-fileserver.neurologie.uni-tuebingen.de\HIH\Public\Jorge\Immunofluorescence\Exp. 267\Apotome\48h	27	0.8009752564494129	2.8284271247461903	1.4082189789438564	16.485281374238568	0.9642857142857143	208
6	209	K136Q_I_06.czi	\\hih-fileserver.neurologie.uni-tuebingen.de\HIH\Public\Jorge\Immunofluorescence\Exp. 267\Apotome\48h	25	0.804668100272264	2.23606797749979	1.3443079547644414	15.899494936611665	1.0	209
6	210	K136Q_I_06.czi	\\hih-fileserver.neurologie.uni-tuebingen.de\HIH\Public\Jorge\Immunofluorescence\Exp. 267\Apotome\48h	93	1.2541455935398733	4.47213595499958	1.982673130180369	38.2842712474619	0.8857142857142857	210
6	211	K136Q_I_06.czi	\\hih-fileserver.neurologie.uni-tuebingen.de\HIH\Public\Jorge\Immunofluorescence\Exp. 267\Apotome\48h	87	1.096758672525089	4.47213595499958	1.9565257002269265	34.62741699796952	0.925531914893617	211
6	212	K136Q_I_06.czi	\\hih-fileserver.neurologie.uni-tuebingen.de\HIH\Public\Jorge\Immunofluorescence\Exp. 267\Apotome\48h	49	0.9276229873542393	3.605551275463989	1.683575975390815	23.899494936611667	0.9245283018867925	212
6	213	K136Q_I_06.czi	\\hih-fileserver.neurologie.uni-tuebingen.de\HIH\Public\Jorge\Immunofluorescence\Exp. 267\Apotome\48h	76	1.2679724545012865	3.605551275463989	1.7559156201092159	34.79898987322333	0.8636363636363636	213
6	214	K136Q_I_06.czi	\\hih-fileserver.neurologie.uni-tuebingen.de\HIH\Public\Jorge\Immunofluorescence\Exp. 267\Apotome\48h	60	1.158618511819561	4.0	1.698816724685693	29.556349186104043	0.8571428571428571	214
6	215	K136Q_I_06.czi	\\hih-fileserver.neurologie.uni-tuebingen.de\HIH\Public\Jorge\Immunofluorescence\Exp. 267\Apotome\48h	29	0.8791716833325173	2.8284271247461903	1.4145487045339353	17.899494936611664	0.90625	215
6	216	K136Q_I_06.czi	\\hih-fileserver.neurologie.uni-tuebingen.de\HIH\Public\Jorge\Immunofluorescence\Exp. 267\Apotome\48h	84	1.2828699873111689	3.605551275463989	1.7777299669889883	36.798989873223334	0.8571428571428571	216
6	217	K136Q_I_06.czi	\\hih-fileserver.neurologie.uni-tuebingen.de\HIH\Public\Jorge\Immunofluorescence\Exp. 267\Apotome\48h	5	0.43153209248335733	1.0	1.0	5.207106781186548	1.0	217
6	218	K136Q_I_06.czi	\\hih-fileserver.neurologie.uni-tuebingen.de\HIH\Public\Jorge\Immunofluorescence\Exp. 267\Apotome\48h	11	0.7285819637753527	1.4142135623730951	1.0753115567951081	10.035533905932738	0.9166666666666666	218
6	219	K136Q_I_06.czi	\\hih-fileserver.neurologie.uni-tuebingen.de\HIH\Public\Jorge\Immunofluorescence\Exp. 267\Apotome\48h	2	0.0	1.0	1.0	0.0	1.0	219
6	220	K136Q_I_06.czi	\\hih-fileserver.neurologie.uni-tuebingen.de\HIH\Public\Jorge\Immunofluorescence\Exp. 267\Apotome\48h	26	1.1578297964097881	2.0	1.2401015648892035	19.44974746830583	0.896551724137931	220
6	221	K136Q_I_06.czi	\\hih-fileserver.neurologie.uni-tuebingen.de\HIH\Public\Jorge\Immunofluorescence\Exp. 267\Apotome\48h	2	0.0	1.0	1.0	0.0	1.0	221
6	222	K136Q_I_06.czi	\\hih-fileserver.neurologie.uni-tuebingen.de\HIH\Public\Jorge\Immunofluorescence\Exp. 267\Apotome\48h	16	0.6758228726291923	2.0	1.2285533905932737	11.65685424949238	1.0	222
6	223	K136Q_I_06.czi	\\hih-fileserver.neurologie.uni-tuebingen.de\HIH\Public\Jorge\Immunofluorescence\Exp. 267\Apotome\48h	25	0.8650532769653659	2.8284271247461903	1.3888539740695345	16.485281374238568	0.9259259259259259	223
6	224	K136Q_I_06.czi	\\hih-fileserver.neurologie.uni-tuebingen.de\HIH\Public\Jorge\Immunofluorescence\Exp. 267\Apotome\48h	38	1.0817477541729785	2.8284271247461903	1.406213841943611	22.727922061357855	0.7916666666666666	224
6	225	K136Q_I_06.czi	\\hih-fileserver.neurologie.uni-tuebingen.de\HIH\Public\Jorge\Immunofluorescence\Exp. 267\Apotome\48h	43	0.9356605817119351	3.0	1.606813494031386	22.48528137423857	0.9555555555555556	225
6	226	K136Q_I_06.czi	\\hih-fileserver.neurologie.uni-tuebingen.de\HIH\Public\Jorge\Immunofluorescence\Exp. 267\Apotome\48h	4	0.42487609137905596	1.0	1.0	4.621320343559642	1.0	226
6	227	K136Q_I_06.czi	\\hih-fileserver.neurologie.uni-tuebingen.de\HIH\Public\Jorge\Immunofluorescence\Exp. 267\Apotome\48h	8	0.5831777009960409	1.4142135623730951	1.1035533905932737	7.65685424949238	1.0	227
6	228	K136Q_I_06.czi	\\hih-fileserver.neurologie.uni-tuebingen.de\HIH\Public\Jorge\Immunofluorescence\Exp. 267\Apotome\48h	7	0.5300702784881366	1.4142135623730951	1.0591733660532994	6.82842712474619	1.0	228
6	229	K136Q_I_06.czi	\\hih-fileserver.neurologie.uni-tuebingen.de\HIH\Public\Jorge\Immunofluorescence\Exp. 267\Apotome\48h	4	0.3183098861837907	1.0	1.0	4.0	1.0	229
6	230	K136Q_I_06.czi	\\hih-fileserver.neurologie.uni-tuebingen.de\HIH\Public\Jorge\Immunofluorescence\Exp. 267\Apotome\48h	6	0.477464829275686	1.0	1.0	6.0	1.0	230
6	231	K136Q_I_06.czi	\\hih-fileserver.neurologie.uni-tuebingen.de\HIH\Public\Jorge\Immunofluorescence\Exp. 267\Apotome\48h	20	0.834860688618815	2.0	1.282842712474619	14.48528137423857	0.9090909090909091	231
6	232	K136Q_I_06.czi	\\hih-fileserver.neurologie.uni-tuebingen.de\HIH\Public\Jorge\Immunofluorescence\Exp. 267\Apotome\48h	29	0.9376575809744683	3.0	1.4182410415342053	18.485281374238568	0.8787878787878788	232
6	233	K136Q_I_06.czi	\\hih-fileserver.neurologie.uni-tuebingen.de\HIH\Public\Jorge\Immunofluorescence\Exp. 267\Apotome\48h	35	0.9316577999278552	3.0	1.472662964767573	20.242640687119284	0.9459459459459459	233
6	234	K136Q_I_06.czi	\\hih-fileserver.neurologie.uni-tuebingen.de\HIH\Public\Jorge\Immunofluorescence\Exp. 267\Apotome\48h	14	0.7723689972905055	2.0	1.2020305089104422	11.65685424949238	0.875	234
6	235	K136Q_I_06.czi	\\hih-fileserver.neurologie.uni-tuebingen.de\HIH\Public\Jorge\Immunofluorescence\Exp. 267\Apotome\48h	31	0.8003042189023245	2.8284271247461903	1.496071083910669	17.65685424949238	0.96875	235
6	236	K136Q_I_06.czi	\\hih-fileserver.neurologie.uni-tuebingen.de\HIH\Public\Jorge\Immunofluorescence\Exp. 267\Apotome\48h	13	0.7502842079090828	2.0	1.172510822086099	11.071067811865476	0.9285714285714286	236
6	237	K136Q_I_06.czi	\\hih-fileserver.neurologie.uni-tuebingen.de\HIH\Public\Jorge\Immunofluorescence\Exp. 267\Apotome\48h	1	0.0	1.0	1.0	0.0	1.0	237
6	238	K136Q_I_06.czi	\\hih-fileserver.neurologie.uni-tuebingen.de\HIH\Public\Jorge\Immunofluorescence\Exp. 267\Apotome\48h	44	0.9143955684912094	3.1622776601683795	1.6190770449730243	22.48528137423857	0.9361702127659575	238
6	239	K136Q_I_06.czi	\\hih-fileserver.neurologie.uni-tuebingen.de\HIH\Public\Jorge\Immunofluorescence\Exp. 267\Apotome\48h	28	0.9105706720229648	2.8284271247461903	1.4145606738968226	17.899494936611667	0.9032258064516129	239
6	240	K136Q_I_06.czi	\\hih-fileserver.neurologie.uni-tuebingen.de\HIH\Public\Jorge\Immunofluorescence\Exp. 267\Apotome\48h	33	0.899513199858656	2.8284271247461903	1.4697157907910061	19.31370849898476	0.9705882352941176	240
6	241	K136Q_I_06.czi	\\hih-fileserver.neurologie.uni-tuebingen.de\HIH\Public\Jorge\Immunofluorescence\Exp. 267\Apotome\48h	24	0.8785981788671138	2.8284271247461903	1.3633895563224316	16.27817459305202	0.9230769230769231	241
6	242	K136Q_I_06.czi	\\hih-fileserver.neurologie.uni-tuebingen.de\HIH\Public\Jorge\Immunofluorescence\Exp. 267\Apotome\48h	35	0.8269364063505841	2.8284271247461903	1.5387689218814233	19.071067811865476	0.9722222222222222	242
6	243	K136Q_I_06.czi	\\hih-fileserver.neurologie.uni-tuebingen.de\HIH\Public\Jorge\Immunofluorescence\Exp. 267\Apotome\48h	52	0.8919451801483067	3.605551275463989	1.7600751086244637	24.14213562373095	1.0	243
6	244	K136Q_I_06.czi	\\hih-fileserver.neurologie.uni-tuebingen.de\HIH\Public\Jorge\Immunofluorescence\Exp. 267\Apotome\48h	2	0.0	1.0	1.0	0.0	1.0	244
6	245	K136Q_I_06.czi	\\hih-fileserver.neurologie.uni-tuebingen.de\HIH\Public\Jorge\Immunofluorescence\Exp. 267\Apotome\48h	20	0.834860688618815	2.0	1.282842712474619	14.48528137423857	0.9090909090909091	245
6	246	K136Q_I_06.czi	\\hih-fileserver.neurologie.uni-tuebingen.de\HIH\Public\Jorge\Immunofluorescence\Exp. 267\Apotome\48h	1	0.0	1.0	1.0	0.0	1.0	246
6	247	K136Q_I_06.czi	\\hih-fileserver.neurologie.uni-tuebingen.de\HIH\Public\Jorge\Immunofluorescence\Exp. 267\Apotome\48h	16	0.796749338020094	2.0	1.1660533905932737	12.65685424949238	0.8421052631578947	247
6	248	K136Q_I_06.czi	\\hih-fileserver.neurologie.uni-tuebingen.de\HIH\Public\Jorge\Immunofluorescence\Exp. 267\Apotome\48h	12	0.6957172405156791	2.0	1.1523689270621824	10.242640687119284	0.9230769230769231	248
6	249	K136Q_I_06.czi	\\hih-fileserver.neurologie.uni-tuebingen.de\HIH\Public\Jorge\Immunofluorescence\Exp. 267\Apotome\48h	13	0.7177571704566658	2.0	1.1406482403650915	10.82842712474619	0.9285714285714286	249
6	250	K136Q_I_06.czi	\\hih-fileserver.neurologie.uni-tuebingen.de\HIH\Public\Jorge\Immunofluorescence\Exp. 267\Apotome\48h	9	0.5709224258135164	1.4142135623730951	1.0460237291525663	8.035533905932738	0.8181818181818182	250
6	251	K136Q_I_06.czi	\\hih-fileserver.neurologie.uni-tuebingen.de\HIH\Public\Jorge\Immunofluorescence\Exp. 267\Apotome\48h	2	0.0	1.0	1.0	0.0	1.0	251
6	252	K136Q_I_06.czi	\\hih-fileserver.neurologie.uni-tuebingen.de\HIH\Public\Jorge\Immunofluorescence\Exp. 267\Apotome\48h	8	0.5468022991227088	1.4142135623730951	1.051776695296637	7.414213562373095	1.0	252
6	253	K136Q_I_06.czi	\\hih-fileserver.neurologie.uni-tuebingen.de\HIH\Public\Jorge\Immunofluorescence\Exp. 267\Apotome\48h	34	0.9821890454338998	2.8284271247461903	1.4365813778414949	20.485281374238568	0.8947368421052632	253
6	254	K136Q_I_06.czi	\\hih-fileserver.neurologie.uni-tuebingen.de\HIH\Public\Jorge\Immunofluorescence\Exp. 267\Apotome\48h	3	0.309207662451413	1.0	1.0	3.414213562373095	1.0	254
6	255	K136Q_I_06.czi	\\hih-fileserver.neurologie.uni-tuebingen.de\HIH\Public\Jorge\Immunofluorescence\Exp. 267\Apotome\48h	73	1.126203141330772	4.0	1.8382411879358425	32.14213562373095	0.9012345679012346	255
6	256	K136Q_I_06.czi	\\hih-fileserver.neurologie.uni-tuebingen.de\HIH\Public\Jorge\Immunofluorescence\Exp. 267\Apotome\48h	12	0.6957172405156791	2.0	1.1523689270621824	10.242640687119284	1.0	256
6	257	K136Q_I_06.czi	\\hih-fileserver.neurologie.uni-tuebingen.de\HIH\Public\Jorge\Immunofluorescence\Exp. 267\Apotome\48h	16	0.7454531602318965	2.0	1.2026650429449552	12.242640687119284	1.0	257
6	258	K136Q_I_06.czi	\\hih-fileserver.neurologie.uni-tuebingen.de\HIH\Public\Jorge\Immunofluorescence\Exp. 267\Apotome\48h	30	0.8269810261990688	3.0	1.457378311724612	17.65685424949238	0.967741935483871	258
6	259	K136Q_I_06.czi	\\hih-fileserver.neurologie.uni-tuebingen.de\HIH\Public\Jorge\Immunofluorescence\Exp. 267\Apotome\48h	26	0.8919451801483067	2.23606797749979	1.3511150078650755	17.071067811865476	0.9285714285714286	259
6	260	K136Q_I_06.czi	\\hih-fileserver.neurologie.uni-tuebingen.de\HIH\Public\Jorge\Immunofluorescence\Exp. 267\Apotome\48h	22	0.886699518438007	2.0	1.25712973861329	15.65685424949238	0.9565217391304348	260
6	261	K136Q_I_06.czi	\\hih-fileserver.neurologie.uni-tuebingen.de\HIH\Public\Jorge\Immunofluorescence\Exp. 267\Apotome\48h	61	1.2512915001120841	3.605551275463989	1.654764655788403	30.970562748477143	0.8356164383561644	261
6	262	K136Q_I_06.czi	\\hih-fileserver.neurologie.uni-tuebingen.de\HIH\Public\Jorge\Immunofluorescence\Exp. 267\Apotome\48h	20	0.854755056505302	2.23606797749979	1.2446461113496086	14.65685424949238	0.8695652173913043	262
6	263	K136Q_I_06.czi	\\hih-fileserver.neurologie.uni-tuebingen.de\HIH\Public\Jorge\Immunofluorescence\Exp. 267\Apotome\48h	5	0.502917562670165	1.0	1.0	5.621320343559642	0.8333333333333334	263
6	264	K136Q_I_06.czi	\\hih-fileserver.neurologie.uni-tuebingen.de\HIH\Public\Jorge\Immunofluorescence\Exp. 267\Apotome\48h	7	0.43799638819941455	1.0	1.0	6.207106781186548	0.875	264
6	265	K136Q_I_06.czi	\\hih-fileserver.neurologie.uni-tuebingen.de\HIH\Public\Jorge\Immunofluorescence\Exp. 267\Apotome\48h	2	0.0	1.0	1.0	0.0	1.0	265
6	266	K136Q_I_06.czi	\\hih-fileserver.neurologie.uni-tuebingen.de\HIH\Public\Jorge\Immunofluorescence\Exp. 267\Apotome\48h	41	0.8617461837329875	3.1622776601683795	1.610224144537029	21.071067811865476	0.9534883720930233	266
6	267	K136Q_I_06.czi	\\hih-fileserver.neurologie.uni-tuebingen.de\HIH\Public\Jorge\Immunofluorescence\Exp. 267\Apotome\48h	25	0.9923772314388823	2.0	1.266274169979695	17.65685424949238	0.8620689655172413	267
6	268	K136Q_I_06.czi	\\hih-fileserver.neurologie.uni-tuebingen.de\HIH\Public\Jorge\Immunofluorescence\Exp. 267\Apotome\48h	3	0.026525823848649224	1.0	1.0	1.0	1.0	268
6	269	K136Q_I_06.czi	\\hih-fileserver.neurologie.uni-tuebingen.de\HIH\Public\Jorge\Immunofluorescence\Exp. 267\Apotome\48h	21	0.9045104974052315	2.23606797749979	1.2608908887913846	15.449747468305834	0.875	269
6	270	K136Q_I_06.czi	\\hih-fileserver.neurologie.uni-tuebingen.de\HIH\Public\Jorge\Immunofluorescence\Exp. 267\Apotome\48h	3	0.309207662451413	1.0	1.0	3.414213562373095	1.0	270
6	271	K136Q_I_06.czi	\\hih-fileserver.neurologie.uni-tuebingen.de\HIH\Public\Jorge\Immunofluorescence\Exp. 267\Apotome\48h	2	0.0	1.0	1.0	0.0	1.0	271
6	272	K136Q_I_06.czi	\\hih-fileserver.neurologie.uni-tuebingen.de\HIH\Public\Jorge\Immunofluorescence\Exp. 267\Apotome\48h	19	0.8788007248619104	2.23606797749979	1.226691357335014	14.485281374238568	0.95	272
6	273	K136Q_I_06.czi	\\hih-fileserver.neurologie.uni-tuebingen.de\HIH\Public\Jorge\Immunofluorescence\Exp. 267\Apotome\48h	8	0.4092483908671212	1.0	1.0	6.414213562373095	0.8	273
6	274	K136Q_I_06.czi	\\hih-fileserver.neurologie.uni-tuebingen.de\HIH\Public\Jorge\Immunofluorescence\Exp. 267\Apotome\48h	7	0.43799638819941455	1.0	1.0	6.207106781186548	0.875	274
6	275	K136Q_I_06.czi	\\hih-fileserver.neurologie.uni-tuebingen.de\HIH\Public\Jorge\Immunofluorescence\Exp. 267\Apotome\48h	17	0.7997667602429291	2.0	1.2151090734995518	13.071067811865476	0.9444444444444444	275
6	276	K136Q_I_06.czi	\\hih-fileserver.neurologie.uni-tuebingen.de\HIH\Public\Jorge\Immunofluorescence\Exp. 267\Apotome\48h	20	0.8790817345028961	2.23606797749979	1.2446461113496086	14.863961030678926	0.9090909090909091	276
6	277	K136Q_I_06.czi	\\hih-fileserver.neurologie.uni-tuebingen.de\HIH\Public\Jorge\Immunofluorescence\Exp. 267\Apotome\48h	27	0.8009752564494129	2.8284271247461903	1.4431107421799128	16.485281374238568	0.9642857142857143	277
6	278	K136Q_I_06.czi	\\hih-fileserver.neurologie.uni-tuebingen.de\HIH\Public\Jorge\Immunofluorescence\Exp. 267\Apotome\48h	29	0.7996749890984819	2.8284271247461903	1.4551744143571528	17.071067811865476	0.9666666666666667	278
6	279	K136Q_I_06.czi	\\hih-fileserver.neurologie.uni-tuebingen.de\HIH\Public\Jorge\Immunofluorescence\Exp. 267\Apotome\48h	25	0.8831533049703263	2.8284271247461903	1.3488539740695344	16.65685424949238	0.8928571428571429	279
6	280	K136Q_I_06.czi	\\hih-fileserver.neurologie.uni-tuebingen.de\HIH\Public\Jorge\Immunofluorescence\Exp. 267\Apotome\48h	45	0.9611703077392957	3.0	1.5982534970687956	23.31370849898476	0.9375	280
6	281	K136Q_I_06.czi	\\hih-fileserver.neurologie.uni-tuebingen.de\HIH\Public\Jorge\Immunofluorescence\Exp. 267\Apotome\48h	33	0.8240021166139271	2.8284271247461903	1.498263597075052	18.48528137423857	0.9705882352941176	281
6	282	K136Q_I_06.czi	\\hih-fileserver.neurologie.uni-tuebingen.de\HIH\Public\Jorge\Immunofluorescence\Exp. 267\Apotome\48h	453	2.660003215761166	6.0	2.6107874659120895	123.05382386916237	0.6863636363636364	282
6	283	K136Q_I_06.czi	\\hih-fileserver.neurologie.uni-tuebingen.de\HIH\Public\Jorge\Immunofluorescence\Exp. 267\Apotome\48h	365	1.9568840346208982	6.4031242374328485	2.72560655313418	94.74011537017762	0.8352402745995423	283
6	284	K136Q_I_06.czi	\\hih-fileserver.neurologie.uni-tuebingen.de\HIH\Public\Jorge\Immunofluorescence\Exp. 267\Apotome\48h	11	0.6411587049406146	2.0	1.128564869306645	9.414213562373096	1.0	284
6	285	K136Q_I_06.czi	\\hih-fileserver.neurologie.uni-tuebingen.de\HIH\Public\Jorge\Immunofluorescence\Exp. 267\Apotome\48h	1	0.0	1.0	1.0	0.0	1.0	285
6	286	K136Q_I_06.czi	\\hih-fileserver.neurologie.uni-tuebingen.de\HIH\Public\Jorge\Immunofluorescence\Exp. 267\Apotome\48h	35	0.9003392828241998	3.1622776601683795	1.5213910055399569	19.899494936611664	0.9210526315789473	286
6	287	K136Q_I_06.czi	\\hih-fileserver.neurologie.uni-tuebingen.de\HIH\Public\Jorge\Immunofluorescence\Exp. 267\Apotome\48h	14	0.9156906728724269	2.0	1.1601886205085206	12.692388155425117	0.8235294117647058	287
6	288	K136Q_I_06.czi	\\hih-fileserver.neurologie.uni-tuebingen.de\HIH\Public\Jorge\Immunofluorescence\Exp. 267\Apotome\48h	52	1.093244207161502	3.0	1.621712465785565	26.727922061357855	0.896551724137931	288
6	289	K136Q_I_06.czi	\\hih-fileserver.neurologie.uni-tuebingen.de\HIH\Public\Jorge\Immunofluorescence\Exp. 267\Apotome\48h	15	0.7208777308044718	2.0	1.2161760458079525	11.65685424949238	0.9375	289
6	290	K136Q_I_06.czi	\\hih-fileserver.neurologie.uni-tuebingen.de\HIH\Public\Jorge\Immunofluorescence\Exp. 267\Apotome\48h	1	0.0	1.0	1.0	0.0	1.0	290
6	291	K136Q_I_06.czi	\\hih-fileserver.neurologie.uni-tuebingen.de\HIH\Public\Jorge\Immunofluorescence\Exp. 267\Apotome\48h	17	0.9821890454339003	2.0	1.156285544087787	14.485281374238571	0.9444444444444444	291
6	292	K136Q_I_06.czi	\\hih-fileserver.neurologie.uni-tuebingen.de\HIH\Public\Jorge\Immunofluorescence\Exp. 267\Apotome\48h	16	0.7454531602318965	2.0	1.2026650429449552	12.242640687119284	1.0	292
6	293	K136Q_I_06.czi	\\hih-fileserver.neurologie.uni-tuebingen.de\HIH\Public\Jorge\Immunofluorescence\Exp. 267\Apotome\48h	14	0.6664888011383326	2.0	1.2020305089104422	10.82842712474619	1.0	293
6	294	K136Q_I_06.czi	\\hih-fileserver.neurologie.uni-tuebingen.de\HIH\Public\Jorge\Immunofluorescence\Exp. 267\Apotome\48h	160	1.9963495778246947	4.47213595499958	1.9394135111198962	63.35533905932738	0.7048458149779736	294
6	295	K136Q_I_06.czi	\\hih-fileserver.neurologie.uni-tuebingen.de\HIH\Public\Jorge\Immunofluorescence\Exp. 267\Apotome\48h	12	0.6957172405156791	2.0	1.1523689270621826	10.242640687119284	0.9230769230769231	295
6	296	K136Q_I_06.czi	\\hih-fileserver.neurologie.uni-tuebingen.de\HIH\Public\Jorge\Immunofluorescence\Exp. 267\Apotome\48h	21	0.7686911435047675	2.0	1.2972686041485375	14.242640687119284	1.0	296
6	297	K136Q_I_06.czi	\\hih-fileserver.neurologie.uni-tuebingen.de\HIH\Public\Jorge\Immunofluorescence\Exp. 267\Apotome\48h	37	1.186260166558955	2.23606797749979	1.3565806839658903	23.485281374238568	0.8604651162790697	297
6	298	K136Q_I_06.czi	\\hih-fileserver.neurologie.uni-tuebingen.de\HIH\Public\Jorge\Immunofluorescence\Exp. 267\Apotome\48h	12	0.8381959377836082	1.4142135623730951	1.0345177968644246	11.242640687119284	0.8571428571428571	298
6	299	K136Q_I_06.czi	\\hih-fileserver.neurologie.uni-tuebingen.de\HIH\Public\Jorge\Immunofluorescence\Exp. 267\Apotome\48h	26	0.8919451801483067	2.23606797749979	1.3195052226678947	17.071067811865476	0.9285714285714286	299
6	300	K136Q_I_06.czi	\\hih-fileserver.neurologie.uni-tuebingen.de\HIH\Public\Jorge\Immunofluorescence\Exp. 267\Apotome\48h	9	0.6007314423370597	1.4142135623730951	1.0920474583051323	8.242640687119284	1.0	300
6	301	K136Q_I_06.czi	\\hih-fileserver.neurologie.uni-tuebingen.de\HIH\Public\Jorge\Immunofluorescence\Exp. 267\Apotome\48h	2	0.0	1.0	1.0	0.0	1.0	301
6	302	K136Q_I_06.czi	\\hih-fileserver.neurologie.uni-tuebingen.de\HIH\Public\Jorge\Immunofluorescence\Exp. 267\Apotome\48h	18	0.8709144698358936	2.0	1.2126903958192328	14.035533905932738	0.9	302
6	303	K136Q_I_06.czi	\\hih-fileserver.neurologie.uni-tuebingen.de\HIH\Public\Jorge\Immunofluorescence\Exp. 267\Apotome\48h	22	0.9103129560709878	2.0	1.2116751931587446	15.863961030678928	0.9166666666666666	303
6	304	K136Q_I_06.czi	\\hih-fileserver.neurologie.uni-tuebingen.de\HIH\Public\Jorge\Immunofluorescence\Exp. 267\Apotome\48h	35	0.8269364063505841	3.0	1.5436710040315322	19.071067811865476	0.9722222222222222	304
6	305	K136Q_I_06.czi	\\hih-fileserver.neurologie.uni-tuebingen.de\HIH\Public\Jorge\Immunofluorescence\Exp. 267\Apotome\48h	33	0.8770537643112254	2.8284271247461903	1.4677613937532492	19.071067811865476	0.9428571428571428	305
6	306	K136Q_I_06.czi	\\hih-fileserver.neurologie.uni-tuebingen.de\HIH\Public\Jorge\Immunofluorescence\Exp. 267\Apotome\48h	1	0.0	1.0	1.0	0.0	1.0	306
6	307	K136Q_I_06.czi	\\hih-fileserver.neurologie.uni-tuebingen.de\HIH\Public\Jorge\Immunofluorescence\Exp. 267\Apotome\48h	19	0.7155807854805156	2.23606797749979	1.2793229362823824	13.071067811865476	1.0	307
6	308	K136Q_I_06.czi	\\hih-fileserver.neurologie.uni-tuebingen.de\HIH\Public\Jorge\Immunofluorescence\Exp. 267\Apotome\48h	9	0.5658842421045168	2.0	1.1111111111111112	8.0	1.0	308
6	309	K136Q_I_06.czi	\\hih-fileserver.neurologie.uni-tuebingen.de\HIH\Public\Jorge\Immunofluorescence\Exp. 267\Apotome\48h	1	0.0	1.0	1.0	0.0	1.0	309
6	310	K136Q_I_06.czi	\\hih-fileserver.neurologie.uni-tuebingen.de\HIH\Public\Jorge\Immunofluorescence\Exp. 267\Apotome\48h	14	0.6966924787727198	2.0	1.1897753035351701	11.071067811865476	1.0	310
6	311	K136Q_I_06.czi	\\hih-fileserver.neurologie.uni-tuebingen.de\HIH\Public\Jorge\Immunofluorescence\Exp. 267\Apotome\48h	8	0.5468022991227088	1.4142135623730951	1.051776695296637	7.414213562373095	1.0	311
6	312	K136Q_I_06.czi	\\hih-fileserver.neurologie.uni-tuebingen.de\HIH\Public\Jorge\Immunofluorescence\Exp. 267\Apotome\48h	24	0.9010971635055895	2.23606797749979	1.328871759458007	16.485281374238568	0.96	312
6	313	K136Q_I_06.czi	\\hih-fileserver.neurologie.uni-tuebingen.de\HIH\Public\Jorge\Immunofluorescence\Exp. 267\Apotome\48h	74	0.9770267523140052	4.123105625617661	1.9494182416244943	30.14213562373095	0.925	313
6	314	K136Q_I_06.czi	\\hih-fileserver.neurologie.uni-tuebingen.de\HIH\Public\Jorge\Immunofluorescence\Exp. 267\Apotome\48h	2	0.0	1.0	1.0	0.0	1.0	314
6	315	K136Q_I_06.czi	\\hih-fileserver.neurologie.uni-tuebingen.de\HIH\Public\Jorge\Immunofluorescence\Exp. 267\Apotome\48h	21	0.7067603713175155	2.8284271247461903	1.3564419702018367	13.65685424949238	1.0	315
6	316	K136Q_I_06.czi	\\hih-fileserver.neurologie.uni-tuebingen.de\HIH\Public\Jorge\Immunofluorescence\Exp. 267\Apotome\48h	15	0.7684747428735795	2.0	1.1885618083164127	12.035533905932738	0.9375	316
6	317	K136Q_I_06.czi	\\hih-fileserver.neurologie.uni-tuebingen.de\HIH\Public\Jorge\Immunofluorescence\Exp. 267\Apotome\48h	579	2.1444589067242457	8.94427190999916	3.274488100469144	124.91168824543142	0.8019390581717452	317
6	318	K136Q_I_06.czi	\\hih-fileserver.neurologie.uni-tuebingen.de\HIH\Public\Jorge\Immunofluorescence\Exp. 267\Apotome\48h	74	1.2561552234911308	4.0	1.7732812752146763	34.17766952966369	0.8604651162790697	318
6	319	K136Q_I_06.czi	\\hih-fileserver.neurologie.uni-tuebingen.de\HIH\Public\Jorge\Immunofluorescence\Exp. 267\Apotome\48h	27	0.8009752564494129	2.8284271247461903	1.3994757205179384	16.485281374238568	1.0	319
6	320	K136Q_I_06.czi	\\hih-fileserver.neurologie.uni-tuebingen.de\HIH\Public\Jorge\Immunofluorescence\Exp. 267\Apotome\48h	12	0.6957172405156791	2.0	1.1523689270621826	10.242640687119284	0.9230769230769231	320
6	321	K136Q_I_06.czi	\\hih-fileserver.neurologie.uni-tuebingen.de\HIH\Public\Jorge\Immunofluorescence\Exp. 267\Apotome\48h	24	0.9010971635055895	2.23606797749979	1.3044639912235525	16.485281374238568	0.9230769230769231	321
6	322	K136Q_I_06.czi	\\hih-fileserver.neurologie.uni-tuebingen.de\HIH\Public\Jorge\Immunofluorescence\Exp. 267\Apotome\48h	11	0.6411587049406146	2.0	1.128564869306645	9.414213562373096	1.0	322
6	323	K136Q_I_06.czi	\\hih-fileserver.neurologie.uni-tuebingen.de\HIH\Public\Jorge\Immunofluorescence\Exp. 267\Apotome\48h	736	1.1160469527430068	13.0	5.098099669054767	101.59797974644667	0.9646133682830931	323
