# Supplementary material for: Sirtuin-1 sensitive lysine-136 acetylation drives phase separation and pathological aggregation of TDP-43
Source: Nat Commun. 2022 Mar 9;13:1223. doi: 10.1038/s41467-022-28822-7 (PMC8907366; doi:10.1038/s41467-022-28822-7)
Supplement: Supplementary file 7 — Source Data [file 41467_2022_28822_MOESM7_ESM.zip › Figure 5E data/Measures 1/K136Q_06_48h_Measures/Image.csv]

Count_Aggregates	Count_EditedAggregates	Count_Nuclei	ImageNumber	Mean_Aggregates_AreaShape_Area	Mean_Aggregates_AreaShape_BoundingBoxArea	Mean_Aggregates_AreaShape_BoundingBoxMaximum_X	Mean_Aggregates_AreaShape_BoundingBoxMaximum_Y	Mean_Aggregates_AreaShape_BoundingBoxMinimum_X	Mean_Aggregates_AreaShape_BoundingBoxMinimum_Y	Mean_Aggregates_AreaShape_Center_X	Mean_Aggregates_AreaShape_Center_Y	Mean_Aggregates_AreaShape_Compactness	Mean_Aggregates_AreaShape_Eccentricity	Mean_Aggregates_AreaShape_EquivalentDiameter	Mean_Aggregates_AreaShape_EulerNumber	Mean_Aggregates_AreaShape_Extent	Mean_Aggregates_AreaShape_FormFactor	Mean_Aggregates_AreaShape_MajorAxisLength	Mean_Aggregates_AreaShape_MaxFeretDiameter	Mean_Aggregates_AreaShape_MaximumRadius	Mean_Aggregates_AreaShape_MeanRadius	Mean_Aggregates_AreaShape_MedianRadius	Mean_Aggregates_AreaShape_MinFeretDiameter	Mean_Aggregates_AreaShape_MinorAxisLength	Mean_Aggregates_AreaShape_Orientation	Mean_Aggregates_AreaShape_Perimeter	Mean_Aggregates_AreaShape_Solidity	Mean_EditedAggregates_AreaShape_Area	Mean_EditedAggregates_AreaShape_Compactness	Mean_EditedAggregates_AreaShape_MaximumRadius	Mean_EditedAggregates_AreaShape_MeanRadius	Mean_EditedAggregates_AreaShape_Perimeter	Mean_EditedAggregates_AreaShape_Solidity	Mean_Nuclei_Children_EditedAggregates_Count	Mean_Nuclei_Mean_EditedAggregates_Number_Object_Number	Median_Aggregates_AreaShape_Area	Median_Aggregates_AreaShape_BoundingBoxArea	Median_Aggregates_AreaShape_BoundingBoxMaximum_X	Median_Aggregates_AreaShape_BoundingBoxMaximum_Y	Median_Aggregates_AreaShape_BoundingBoxMinimum_X	Median_Aggregates_AreaShape_BoundingBoxMinimum_Y	Median_Aggregates_AreaShape_Center_X	Median_Aggregates_AreaShape_Center_Y	Median_Aggregates_AreaShape_Compactness	Median_Aggregates_AreaShape_Eccentricity	Median_Aggregates_AreaShape_EquivalentDiameter	Median_Aggregates_AreaShape_EulerNumber	Median_Aggregates_AreaShape_Extent	Median_Aggregates_AreaShape_FormFactor
386.0	323.0	4.0	6	32.6580310880829	49.3419689119171	780.4067357512953	519.0906735751296	774.0492227979274	512.8238341968912	776.7191468641419	515.4728111169386	0.8172290143581904	0.6462125463939761	5.819856765424573	1.0	0.7200494397729001	1.4597052773199655	7.036589184129269	6.461289324246821	2.48202016016986	1.3737131500353827	1.1835146812201955	4.218449295588023	4.899826094212651	0.05909797889346242	17.443446575590535	0.9289609275468496	39.26625386996904	0.8091739243510606	2.5210317463165417	1.3897008944169997	18.40447485701446	0.9300580141762319	80.75	180.50669088975542	25.0	36.0	727.0	433.0	720.0	426.0	722.898236092266	429.17619047619047	0.8768628085685881	0.6848510975454708	5.641895835477563	1.0	0.7	1.12465598908576
[truncated: 18 more columns]
