# Supplementary material for: Sirtuin-1 sensitive lysine-136 acetylation drives phase separation and pathological aggregation of TDP-43
Source: Nat Commun. 2022 Mar 9;13:1223. doi: 10.1038/s41467-022-28822-7 (PMC8907366; doi:10.1038/s41467-022-28822-7)
Supplement: Supplementary file 7 — Source Data [file 41467_2022_28822_MOESM7_ESM.zip › Figure 5E data/Measures 1/K136Q_06_48h_Measures/Object relationships.csv]

Module	Module Number	Relationship	First Object Name	First Image Number	First Object Number	Second Object Name	Second Image Number	Second Object Number
RelateObjects	13	Parent	Nuclei	6	1	EditedAggregates	6	1
RelateObjects	13	Parent	Nuclei	6	1	EditedAggregates	6	2
RelateObjects	13	Parent	Nuclei	6	1	EditedAggregates	6	3
RelateObjects	13	Parent	Nuclei	6	1	EditedAggregates	6	4
RelateObjects	13	Parent	Nuclei	6	1	EditedAggregates	6	5
RelateObjects	13	Parent	Nuclei	6	1	EditedAggregates	6	6
RelateObjects	13	Parent	Nuclei	6	1	EditedAggregates	6	7
RelateObjects	13	Parent	Nuclei	6	1	EditedAggregates	6	8
RelateObjects	13	Parent	Nuclei	6	1	EditedAggregates	6	9
RelateObjects	13	Parent	Nuclei	6	1	EditedAggregates	6	10
RelateObjects	13	Parent	Nuclei	6	1	EditedAggregates	6	11
RelateObjects	13	Parent	Nuclei	6	1	EditedAggregates	6	12
RelateObjects	13	Parent	Nuclei	6	1	EditedAggregates	6	13
RelateObjects	13	Parent	Nuclei	6	1	EditedAggregates	6	14
RelateObjects	13	Parent	Nuclei	6	1	EditedAggregates	6	15
RelateObjects	13	Parent	Nuclei	6	1	EditedAggregates	6	16
RelateObjects	13	Parent	Nuclei	6	1	EditedAggregates	6	17
RelateObjects	13	Parent	Nuclei	6	1	EditedAggregates	6	18
RelateObjects	13	Parent	Nuclei	6	1	EditedAggregates	6	19
RelateObjects	13	Parent	Nuclei	6	1	EditedAggregates	6	20
RelateObjects	13	Parent	Nuclei	6	1	EditedAggregates	6	21
RelateObjects	13	Parent	Nuclei	6	1	EditedAggregates	6	22
RelateObjects	13	Parent	Nuclei	6	1	EditedAggregates	6	23
RelateObjects	13	Parent	Nuclei	6	1	EditedAggregates	6	24
RelateObjects	13	Parent	Nuclei	6	1	EditedAggregates	6	25
RelateObjects	13	Parent	Nuclei	6	1	EditedAggregates	6	26
RelateObjects	13	Parent	Nuclei	6	1	EditedAggregates	6	27
RelateObjects	13	Parent	Nuclei	6	1	EditedAggregates	6	28
RelateObjects	13	Parent	Nuclei	6	1	EditedAggregates	6	29
RelateObjects	13	Parent	Nuclei	6	1	EditedAggregates	6	30
RelateObjects	13	Parent	Nuclei	6	1	EditedAggregates	6	31
RelateObjects	13	Parent	Nuclei	6	1	EditedAggregates	6	32
RelateObjects	13	Parent	Nuclei	6	1	EditedAggregates	6	33
RelateObjects	13	Parent	Nuclei	6	1	EditedAggregates	6	34
RelateObjects	13	Parent	Nuclei	6	1	EditedAggregates	6	35
RelateObjects	13	Parent	Nuclei	6	1	EditedAggregates	6	36
RelateObjects	13	Parent	Nuclei	6	1	EditedAggregates	6	37
RelateObjects	13	Parent	Nuclei	6	1	EditedAggregates	6	38
RelateObjects	13	Parent	Nuclei	6	1	EditedAggregates	6	39
RelateObjects	13	Parent	Nuclei	6	1	EditedAggregates	6	40
RelateObjects	13	Parent	Nuclei	6	1	EditedAggregates	6	41
RelateObjects	13	Parent	Nuclei	6	1	EditedAggregates	6	42
RelateObjects	13	Parent	Nuclei	6	1	EditedAggregates	6	43
RelateObjects	13	Parent	Nuclei	6	1	EditedAggregates	6	44
RelateObjects	13	Parent	Nuclei	6	1	EditedAggregates	6	45
RelateObjects	13	Parent	Nuclei	6	1	EditedAggregates	6	46
RelateObjects	13	Parent	Nuclei	6	1	EditedAggregates	6	47
RelateObjects	13	Parent	Nuclei	6	1	EditedAggregates	6	48
RelateObjects	13	Parent	Nuclei	6	1	EditedAggregates	6	49
RelateObjects	13	Parent	Nuclei	6	1	EditedAggregates	6	50
RelateObjects	13	Parent	Nuclei	6	1	EditedAggregates	6	51
RelateObjects	13	Parent	Nuclei	6	1	EditedAggregates	6	52
RelateObjects	13	Parent	Nuclei	6	1	EditedAggregates	6	53
RelateObjects	13	Parent	Nuclei	6	1	EditedAggregates	6	54
RelateObjects	13	Parent	Nuclei	6	1	EditedAggregates	6	55
RelateObjects	13	Parent	Nuclei	6	1	EditedAggregates	6	56
RelateObjects	13	Parent	Nuclei	6	1	EditedAggregates	6	57
RelateObjects	13	Parent	Nuclei	6	1	EditedAggregates	6	58
RelateObjects	13	Parent	Nuclei	6	1	EditedAggregates	6	59
RelateObjects	13	Parent	Nuclei	6	1	EditedAggregates	6	60
RelateObjects	13	Parent	Nuclei	6	1	EditedAggregates	6	61
RelateObjects	13	Parent	Nuclei	6	1	EditedAggregates	6	62
RelateObjects	13	Parent	Nuclei	6	1	EditedAggregates	6	63
RelateObjects	13	Parent	Nuclei	6	1	EditedAggregates	6	64
RelateObjects	13	Parent	Nuclei	6	1	EditedAggregates	6	65
RelateObjects	13	Parent	Nuclei	6	1	EditedAggregates	6	66
RelateObjects	13	Parent	Nuclei	6	1	EditedAggregates	6	67
RelateObjects	13	Parent	Nuclei	6	1	EditedAggregates	6	68
RelateObjects	13	Parent	Nuclei	6	1	EditedAggregates	6	69
RelateObjects	13	Parent	Nuclei	6	1	EditedAggregates	6	70
RelateObjects	13	Parent	Nuclei	6	1	EditedAggregates	6	71
RelateObjects	13	Parent	Nuclei	6	1	EditedAggregates	6	72
RelateObjects	13	Parent	Nuclei	6	1	EditedAggregates	6	73
RelateObjects	13	Parent	Nuclei	6	1	EditedAggregates	6	74
RelateObjects	13	Parent	Nuclei	6	1	EditedAggregates	6	75
RelateObjects	13	Parent	Nuclei	6	1	EditedAggregates	6	76
RelateObjects	13	Parent	Nuclei	6	1	EditedAggregates	6	77
RelateObjects	13	Parent	Nuclei	6	1	EditedAggregates	6	78
RelateObjects	13	Parent	Nuclei	6	1	EditedAggregates	6	79
RelateObjects	13	Parent	Nuclei	6	1	EditedAggregates	6	80
RelateObjects	13	Parent	Nuclei	6	1	EditedAggregates	6	81
RelateObjects	13	Parent	Nuclei	6	1	EditedAggregates	6	82
RelateObjects	13	Parent	Nuclei	6	1	EditedAggregates	6	83
RelateObjects	13	Parent	Nuclei	6	1	EditedAggregates	6	84
RelateObjects	13	Parent	Nuclei	6	1	EditedAggregates	6	85
RelateObjects	13	Parent	Nuclei	6	1	EditedAggregates	6	86
RelateObjects	13	Parent	Nuclei	6	1	EditedAggregates	6	87
RelateObjects	13	Parent	Nuclei	6	1	EditedAggregates	6	88
RelateObjects	13	Parent	Nuclei	6	1	EditedAggregates	6	89
RelateObjects	13	Parent	Nuclei	6	1	EditedAggregates	6	90
RelateObjects	13	Parent	Nuclei	6	1	EditedAggregates	6	91
RelateObjects	13	Parent	Nuclei	6	1	EditedAggregates	6	92
RelateObjects	13	Parent	Nuclei	6	2	EditedAggregates	6	93
RelateObjects	13	Parent	Nuclei	6	2	EditedAggregates	6	94
RelateObjects	13	Parent	Nuclei	6	2	EditedAggregates	6	95
RelateObjects	13	Parent	Nuclei	6	1	EditedAggregates	6	96
RelateObjects	13	Parent	Nuclei	6	2	EditedAggregates	6	97
RelateObjects	13	Parent	Nuclei	6	2	EditedAggregates	6	98
RelateObjects	13	Parent	Nuclei	6	2	EditedAggregates	6	99
RelateObjects	13	Parent	Nuclei	6	2	EditedAggregates	6	100
RelateObjects	13	Parent	Nuclei	6	2	EditedAggregates	6	101
RelateObjects	13	Parent	Nuclei	6	2	EditedAggregates	6	102
RelateObjects	13	Parent	Nuclei	6	2	EditedAggregates	6	103
RelateObjects	13	Parent	Nuclei	6	2	EditedAggregates	6	104
RelateObjects	13	Parent	Nuclei	6	2	EditedAggregates	6	105
RelateObjects	13	Parent	Nuclei	6	2	EditedAggregates	6	106
RelateObjects	13	Parent	Nuclei	6	2	EditedAggregates	6	107
RelateObjects	13	Parent	Nuclei	6	2	EditedAggregates	6	108
RelateObjects	13	Parent	Nuclei	6	2	EditedAggregates	6	109
RelateObjects	13	Parent	Nuclei	6	2	EditedAggregates	6	110
RelateObjects	13	Parent	Nuclei	6	2	EditedAggregates	6	111
RelateObjects	13	Parent	Nuclei	6	2	EditedAggregates	6	112
RelateObjects	13	Parent	Nuclei	6	2	EditedAggregates	6	113
RelateObjects	13	Parent	Nuclei	6	2	EditedAggregates	6	114
RelateObjects	13	Parent	Nuclei	6	2	EditedAggregates	6	115
RelateObjects	13	Parent	Nuclei	6	2	EditedAggregates	6	116
RelateObjects	13	Parent	Nuclei	6	2	EditedAggregates	6	117
RelateObjects	13	Parent	Nuclei	6	2	EditedAggregates	6	118
RelateObjects	13	Parent	Nuclei	6	2	EditedAggregates	6	119
RelateObjects	13	Parent	Nuclei	6	2	EditedAggregates	6	120
RelateObjects	13	Parent	Nuclei	6	2	EditedAggregates	6	121
RelateObjects	13	Parent	Nuclei	6	2	EditedAggregates	6	122
RelateObjects	13	Parent	Nuclei	6	2	EditedAggregates	6	123
RelateObjects	13	Parent	Nuclei	6	2	EditedAggregates	6	124
RelateObjects	13	Parent	Nuclei	6	2	EditedAggregates	6	125
RelateObjects	13	Parent	Nuclei	6	2	EditedAggregates	6	126
RelateObjects	13	Parent	Nuclei	6	2	EditedAggregates	6	127
RelateObjects	13	Parent	Nuclei	6	2	EditedAggregates	6	128
RelateObjects	13	Parent	Nuclei	6	2	EditedAggregates	6	129
RelateObjects	13	Parent	Nuclei	6	2	EditedAggregates	6	130
RelateObjects	13	Parent	Nuclei	6	2	EditedAggregates	6	131
RelateObjects	13	Parent	Nuclei	6	2	EditedAggregates	6	132
RelateObjects	13	Parent	Nuclei	6	2	EditedAggregates	6	133
RelateObjects	13	Parent	Nuclei	6	2	EditedAggregates	6	134
RelateObjects	13	Parent	Nuclei	6	2	EditedAggregates	6	135
RelateObjects	13	Parent	Nuclei	6	2	EditedAggregates	6	136
RelateObjects	13	Parent	Nuclei	6	2	EditedAggregates	6	137
RelateObjects	13	Parent	Nuclei	6	2	EditedAggregates	6	138
RelateObjects	13	Parent	Nuclei	6	2	EditedAggregates	6	139
RelateObjects	13	Parent	Nuclei	6	2	EditedAggregates	6	140
RelateObjects	13	Parent	Nuclei	6	2	EditedAggregates	6	141
RelateObjects	13	Parent	Nuclei	6	2	EditedAggregates	6	142
RelateObjects	13	Parent	Nuclei	6	2	EditedAggregates	6	143
RelateObjects	13	Parent	Nuclei	6	2	EditedAggregates	6	144
RelateObjects	13	Parent	Nuclei	6	2	EditedAggregates	6	145
RelateObjects	13	Parent	Nuclei	6	2	EditedAggregates	6	146
RelateObjects	13	Parent	Nuclei	6	2	EditedAggregates	6	147
RelateObjects	13	Parent	Nuclei	6	2	EditedAggregates	6	148
RelateObjects	13	Parent	Nuclei	6	2	EditedAggregates	6	149
RelateObjects	13	Parent	Nuclei	6	2	EditedAggregates	6	150
RelateObjects	13	Parent	Nuclei	6	2	EditedAggregates	6	151
RelateObjects	13	Parent	Nuclei	6	2	EditedAggregates	6	152
RelateObjects	13	Parent	Nuclei	6	2	EditedAggregates	6	153
RelateObjects	13	Parent	Nuclei	6	2	EditedAggregates	6	154
RelateObjects	13	Parent	Nuclei	6	2	EditedAggregates	6	155
RelateObjects	13	Parent	Nuclei	6	2	EditedAggregates	6	156
RelateObjects	13	Parent	Nuclei	6	2	EditedAggregates	6	157
RelateObjects	13	Parent	Nuclei	6	2	EditedAggregates	6	158
RelateObjects	13	Parent	Nuclei	6	2	EditedAggregates	6	159
RelateObjects	13	Parent	Nuclei	6	2	EditedAggregates	6	160
RelateObjects	13	Parent	Nuclei	6	2	EditedAggregates	6	161
RelateObjects	13	Parent	Nuclei	6	2	EditedAggregates	6	162
RelateObjects	13	Parent	Nuclei	6	2	EditedAggregates	6	163
RelateObjects	13	Parent	Nuclei	6	2	EditedAggregates	6	164
RelateObjects	13	Parent	Nuclei	6	2	EditedAggregates	6	165
RelateObjects	13	Parent	Nuclei	6	2	EditedAggregates	6	166
RelateObjects	13	Parent	Nuclei	6	2	EditedAggregates	6	167
RelateObjects	13	Parent	Nuclei	6	2	EditedAggregates	6	168
RelateObjects	13	Parent	Nuclei	6	2	EditedAggregates	6	169
RelateObjects	13	Parent	Nuclei	6	2	EditedAggregates	6	170
RelateObjects	13	Parent	Nuclei	6	2	EditedAggregates	6	171
RelateObjects	13	Parent	Nuclei	6	2	EditedAggregates	6	172
RelateObjects	13	Parent	Nuclei	6	2	EditedAggregates	6	173
RelateObjects	13	Parent	Nuclei	6	2	EditedAggregates	6	174
RelateObjects	13	Parent	Nuclei	6	2	EditedAggregates	6	175
RelateObjects	13	Parent	Nuclei	6	2	EditedAggregates	6	176
RelateObjects	13	Parent	Nuclei	6	2	EditedAggregates	6	177
RelateObjects	13	Parent	Nuclei	6	2	EditedAggregates	6	178
RelateObjects	13	Parent	Nuclei	6	2	EditedAggregates	6	179
RelateObjects	13	Parent	Nuclei	6	2	EditedAggregates	6	180
RelateObjects	13	Parent	Nuclei	6	2	EditedAggregates	6	181
RelateObjects	13	Parent	Nuclei	6	2	EditedAggregates	6	182
RelateObjects	13	Parent	Nuclei	6	2	EditedAggregates	6	183
RelateObjects	13	Parent	Nuclei	6	3	EditedAggregates	6	184
RelateObjects	13	Parent	Nuclei	6	3	EditedAggregates	6	185
RelateObjects	13	Parent	Nuclei	6	3	EditedAggregates	6	186
RelateObjects	13	Parent	Nuclei	6	3	EditedAggregates	6	187
RelateObjects	13	Parent	Nuclei	6	3	EditedAggregates	6	188
RelateObjects	13	Parent	Nuclei	6	3	EditedAggregates	6	189
RelateObjects	13	Parent	Nuclei	6	3	EditedAggregates	6	190
RelateObjects	13	Parent	Nuclei	6	3	EditedAggregates	6	191
RelateObjects	13	Parent	Nuclei	6	3	EditedAggregates	6	192
RelateObjects	13	Parent	Nuclei	6	3	EditedAggregates	6	193
RelateObjects	13	Parent	Nuclei	6	3	EditedAggregates	6	194
RelateObjects	13	Parent	Nuclei	6	3	EditedAggregates	6	195
RelateObjects	13	Parent	Nuclei	6	3	EditedAggregates	6	196
RelateObjects	13	Parent	Nuclei	6	3	EditedAggregates	6	197
RelateObjects	13	Parent	Nuclei	6	3	EditedAggregates	6	198
RelateObjects	13	Parent	Nuclei	6	3	EditedAggregates	6	199
RelateObjects	13	Parent	Nuclei	6	3	EditedAggregates	6	200
RelateObjects	13	Parent	Nuclei	6	3	EditedAggregates	6	201
RelateObjects	13	Parent	Nuclei	6	3	EditedAggregates	6	202
RelateObjects	13	Parent	Nuclei	6	3	EditedAggregates	6	203
RelateObjects	13	Parent	Nuclei	6	3	EditedAggregates	6	204
RelateObjects	13	Parent	Nuclei	6	3	EditedAggregates	6	205
RelateObjects	13	Parent	Nuclei	6	3	EditedAggregates	6	206
RelateObjects	13	Parent	Nuclei	6	3	EditedAggregates	6	207
RelateObjects	13	Parent	Nuclei	6	3	EditedAggregates	6	208
RelateObjects	13	Parent	Nuclei	6	3	EditedAggregates	6	209
RelateObjects	13	Parent	Nuclei	6	3	EditedAggregates	6	210
RelateObjects	13	Parent	Nuclei	6	3	EditedAggregates	6	211
RelateObjects	13	Parent	Nuclei	6	3	EditedAggregates	6	212
RelateObjects	13	Parent	Nuclei	6	3	EditedAggregates	6	213
RelateObjects	13	Parent	Nuclei	6	3	EditedAggregates	6	214
RelateObjects	13	Parent	Nuclei	6	3	EditedAggregates	6	215
RelateObjects	13	Parent	Nuclei	6	3	EditedAggregates	6	216
RelateObjects	13	Parent	Nuclei	6	3	EditedAggregates	6	217
RelateObjects	13	Parent	Nuclei	6	3	EditedAggregates	6	218
RelateObjects	13	Parent	Nuclei	6	3	EditedAggregates	6	219
RelateObjects	13	Parent	Nuclei	6	3	EditedAggregates	6	220
RelateObjects	13	Parent	Nuclei	6	3	EditedAggregates	6	221
RelateObjects	13	Parent	Nuclei	6	3	EditedAggregates	6	222
RelateObjects	13	Parent	Nuclei	6	3	EditedAggregates	6	223
RelateObjects	13	Parent	Nuclei	6	3	EditedAggregates	6	224
RelateObjects	13	Parent	Nuclei	6	3	EditedAggregates	6	225
RelateObjects	13	Parent	Nuclei	6	3	EditedAggregates	6	226
RelateObjects	13	Parent	Nuclei	6	3	EditedAggregates	6	227
RelateObjects	13	Parent	Nuclei	6	3	EditedAggregates	6	228
RelateObjects	13	Parent	Nuclei	6	3	EditedAggregates	6	229
RelateObjects	13	Parent	Nuclei	6	3	EditedAggregates	6	230
RelateObjects	13	Parent	Nuclei	6	3	EditedAggregates	6	231
RelateObjects	13	Parent	Nuclei	6	3	EditedAggregates	6	232
RelateObjects	13	Parent	Nuclei	6	3	EditedAggregates	6	233
RelateObjects	13	Parent	Nuclei	6	3	EditedAggregates	6	234
RelateObjects	13	Parent	Nuclei	6	3	EditedAggregates	6	235
RelateObjects	13	Parent	Nuclei	6	3	EditedAggregates	6	236
RelateObjects	13	Parent	Nuclei	6	3	EditedAggregates	6	237
RelateObjects	13	Parent	Nuclei	6	3	EditedAggregates	6	238
RelateObjects	13	Parent	Nuclei	6	3	EditedAggregates	6	239
RelateObjects	13	Parent	Nuclei	6	3	EditedAggregates	6	240
RelateObjects	13	Parent	Nuclei	6	3	EditedAggregates	6	241
RelateObjects	13	Parent	Nuclei	6	3	EditedAggregates	6	242
RelateObjects	13	Parent	Nuclei	6	3	EditedAggregates	6	243
RelateObjects	13	Parent	Nuclei	6	3	EditedAggregates	6	244
RelateObjects	13	Parent	Nuclei	6	3	EditedAggregates	6	245
RelateObjects	13	Parent	Nuclei	6	3	EditedAggregates	6	246
RelateObjects	13	Parent	Nuclei	6	3	EditedAggregates	6	247
RelateObjects	13	Parent	Nuclei	6	3	EditedAggregates	6	248
RelateObjects	13	Parent	Nuclei	6	3	EditedAggregates	6	249
RelateObjects	13	Parent	Nuclei	6	3	EditedAggregates	6	250
RelateObjects	13	Parent	Nuclei	6	3	EditedAggregates	6	251
RelateObjects	13	Parent	Nuclei	6	3	EditedAggregates	6	252
RelateObjects	13	Parent	Nuclei	6	3	EditedAggregates	6	253
RelateObjects	13	Parent	Nuclei	6	3	EditedAggregates	6	254
RelateObjects	13	Parent	Nuclei	6	3	EditedAggregates	6	255
RelateObjects	13	Parent	Nuclei	6	3	EditedAggregates	6	256
RelateObjects	13	Parent	Nuclei	6	3	EditedAggregates	6	257
RelateObjects	13	Parent	Nuclei	6	3	EditedAggregates	6	258
RelateObjects	13	Parent	Nuclei	6	3	EditedAggregates	6	259
RelateObjects	13	Parent	Nuclei	6	3	EditedAggregates	6	260
RelateObjects	13	Parent	Nuclei	6	3	EditedAggregates	6	261
RelateObjects	13	Parent	Nuclei	6	3	EditedAggregates	6	262
RelateObjects	13	Parent	Nuclei	6	3	EditedAggregates	6	263
RelateObjects	13	Parent	Nuclei	6	3	EditedAggregates	6	264
RelateObjects	13	Parent	Nuclei	6	3	EditedAggregates	6	265
RelateObjects	13	Parent	Nuclei	6	3	EditedAggregates	6	266
RelateObjects	13	Parent	Nuclei	6	3	EditedAggregates	6	267
RelateObjects	13	Parent	Nuclei	6	3	EditedAggregates	6	268
RelateObjects	13	Parent	Nuclei	6	3	EditedAggregates	6	269
RelateObjects	13	Parent	Nuclei	6	3	EditedAggregates	6	270
RelateObjects	13	Parent	Nuclei	6	3	EditedAggregates	6	271
RelateObjects	13	Parent	Nuclei	6	3	EditedAggregates	6	272
RelateObjects	13	Parent	Nuclei	6	3	EditedAggregates	6	273
RelateObjects	13	Parent	Nuclei	6	3	EditedAggregates	6	274
RelateObjects	13	Parent	Nuclei	6	3	EditedAggregates	6	275
RelateObjects	13	Parent	Nuclei	6	3	EditedAggregates	6	276
RelateObjects	13	Parent	Nuclei	6	3	EditedAggregates	6	277
RelateObjects	13	Parent	Nuclei	6	3	EditedAggregates	6	278
RelateObjects	13	Parent	Nuclei	6	3	EditedAggregates	6	279
RelateObjects	13	Parent	Nuclei	6	3	EditedAggregates	6	280
RelateObjects	13	Parent	Nuclei	6	3	EditedAggregates	6	281
RelateObjects	13	Parent	Nuclei	6	4	EditedAggregates	6	282
RelateObjects	13	Parent	Nuclei	6	4	EditedAggregates	6	283
RelateObjects	13	Parent	Nuclei	6	4	EditedAggregates	6	284
RelateObjects	13	Parent	Nuclei	6	4	EditedAggregates	6	285
RelateObjects	13	Parent	Nuclei	6	4	EditedAggregates	6	286
RelateObjects	13	Parent	Nuclei	6	4	EditedAggregates	6	287
RelateObjects	13	Parent	Nuclei	6	4	EditedAggregates	6	288
RelateObjects	13	Parent	Nuclei	6	4	EditedAggregates	6	289
RelateObjects	13	Parent	Nuclei	6	4	EditedAggregates	6	290
RelateObjects	13	Parent	Nuclei	6	4	EditedAggregates	6	291
RelateObjects	13	Parent	Nuclei	6	4	EditedAggregates	6	292
RelateObjects	13	Parent	Nuclei	6	4	EditedAggregates	6	293
RelateObjects	13	Parent	Nuclei	6	4	EditedAggregates	6	294
RelateObjects	13	Parent	Nuclei	6	4	EditedAggregates	6	295
RelateObjects	13	Parent	Nuclei	6	4	EditedAggregates	6	296
RelateObjects	13	Parent	Nuclei	6	4	EditedAggregates	6	297
RelateObjects	13	Parent	Nuclei	6	4	EditedAggregates	6	298
RelateObjects	13	Parent	Nuclei	6	4	EditedAggregates	6	299
RelateObjects	13	Parent	Nuclei	6	4	EditedAggregates	6	300
RelateObjects	13	Parent	Nuclei	6	4	EditedAggregates	6	301
RelateObjects	13	Parent	Nuclei	6	4	EditedAggregates	6	302
RelateObjects	13	Parent	Nuclei	6	4	EditedAggregates	6	303
RelateObjects	13	Parent	Nuclei	6	4	EditedAggregates	6	304
RelateObjects	13	Parent	Nuclei	6	4	EditedAggregates	6	305
RelateObjects	13	Parent	Nuclei	6	4	EditedAggregates	6	306
RelateObjects	13	Parent	Nuclei	6	4	EditedAggregates	6	307
RelateObjects	13	Parent	Nuclei	6	4	EditedAggregates	6	308
RelateObjects	13	Parent	Nuclei	6	4	EditedAggregates	6	309
RelateObjects	13	Parent	Nuclei	6	4	EditedAggregates	6	310
RelateObjects	13	Parent	Nuclei	6	4	EditedAggregates	6	311
RelateObjects	13	Parent	Nuclei	6	4	EditedAggregates	6	312
RelateObjects	13	Parent	Nuclei	6	4	EditedAggregates	6	313
RelateObjects	13	Parent	Nuclei	6	4	EditedAggregates	6	314
RelateObjects	13	Parent	Nuclei	6	4	EditedAggregates	6	315
RelateObjects	13	Parent	Nuclei	6	4	EditedAggregates	6	316
RelateObjects	13	Parent	Nuclei	6	4	EditedAggregates	6	317
RelateObjects	13	Parent	Nuclei	6	4	EditedAggregates	6	318
RelateObjects	13	Parent	Nuclei	6	4	EditedAggregates	6	319
RelateObjects	13	Parent	Nuclei	6	4	EditedAggregates	6	320
RelateObjects	13	Parent	Nuclei	6	4	EditedAggregates	6	321
RelateObjects	13	Parent	Nuclei	6	4	EditedAggregates	6	322
RelateObjects	13	Parent	Nuclei	6	2	EditedAggregates	6	323
RelateObjects	13	Child	EditedAggregates	6	1	Nuclei	6	1
RelateObjects	13	Child	EditedAggregates	6	2	Nuclei	6	1
RelateObjects	13	Child	EditedAggregates	6	3	Nuclei	6	1
RelateObjects	13	Child	EditedAggregates	6	4	Nuclei	6	1
RelateObjects	13	Child	EditedAggregates	6	5	Nuclei	6	1
RelateObjects	13	Child	EditedAggregates	6	6	Nuclei	6	1
RelateObjects	13	Child	EditedAggregates	6	7	Nuclei	6	1
RelateObjects	13	Child	EditedAggregates	6	8	Nuclei	6	1
RelateObjects	13	Child	EditedAggregates	6	9	Nuclei	6	1
RelateObjects	13	Child	EditedAggregates	6	10	Nuclei	6	1
RelateObjects	13	Child	EditedAggregates	6	11	Nuclei	6	1
RelateObjects	13	Child	EditedAggregates	6	12	Nuclei	6	1
RelateObjects	13	Child	EditedAggregates	6	13	Nuclei	6	1
RelateObjects	13	Child	EditedAggregates	6	14	Nuclei	6	1
RelateObjects	13	Child	EditedAggregates	6	15	Nuclei	6	1
RelateObjects	13	Child	EditedAggregates	6	16	Nuclei	6	1
RelateObjects	13	Child	EditedAggregates	6	17	Nuclei	6	1
RelateObjects	13	Child	EditedAggregates	6	18	Nuclei	6	1
RelateObjects	13	Child	EditedAggregates	6	19	Nuclei	6	1
RelateObjects	13	Child	EditedAggregates	6	20	Nuclei	6	1
RelateObjects	13	Child	EditedAggregates	6	21	Nuclei	6	1
RelateObjects	13	Child	EditedAggregates	6	22	Nuclei	6	1
RelateObjects	13	Child	EditedAggregates	6	23	Nuclei	6	1
RelateObjects	13	Child	EditedAggregates	6	24	Nuclei	6	1
RelateObjects	13	Child	EditedAggregates	6	25	Nuclei	6	1
RelateObjects	13	Child	EditedAggregates	6	26	Nuclei	6	1
RelateObjects	13	Child	EditedAggregates	6	27	Nuclei	6	1
RelateObjects	13	Child	EditedAggregates	6	28	Nuclei	6	1
RelateObjects	13	Child	EditedAggregates	6	29	Nuclei	6	1
RelateObjects	13	Child	EditedAggregates	6	30	Nuclei	6	1
RelateObjects	13	Child	EditedAggregates	6	31	Nuclei	6	1
RelateObjects	13	Child	EditedAggregates	6	32	Nuclei	6	1
RelateObjects	13	Child	EditedAggregates	6	33	Nuclei	6	1
RelateObjects	13	Child	EditedAggregates	6	34	Nuclei	6	1
RelateObjects	13	Child	EditedAggregates	6	35	Nuclei	6	1
RelateObjects	13	Child	EditedAggregates	6	36	Nuclei	6	1
RelateObjects	13	Child	EditedAggregates	6	37	Nuclei	6	1
RelateObjects	13	Child	EditedAggregates	6	38	Nuclei	6	1
RelateObjects	13	Child	EditedAggregates	6	39	Nuclei	6	1
RelateObjects	13	Child	EditedAggregates	6	40	Nuclei	6	1
RelateObjects	13	Child	EditedAggregates	6	41	Nuclei	6	1
RelateObjects	13	Child	EditedAggregates	6	42	Nuclei	6	1
RelateObjects	13	Child	EditedAggregates	6	43	Nuclei	6	1
RelateObjects	13	Child	EditedAggregates	6	44	Nuclei	6	1
RelateObjects	13	Child	EditedAggregates	6	45	Nuclei	6	1
RelateObjects	13	Child	EditedAggregates	6	46	Nuclei	6	1
RelateObjects	13	Child	EditedAggregates	6	47	Nuclei	6	1
RelateObjects	13	Child	EditedAggregates	6	48	Nuclei	6	1
RelateObjects	13	Child	EditedAggregates	6	49	Nuclei	6	1
RelateObjects	13	Child	EditedAggregates	6	50	Nuclei	6	1
RelateObjects	13	Child	EditedAggregates	6	51	Nuclei	6	1
RelateObjects	13	Child	EditedAggregates	6	52	Nuclei	6	1
RelateObjects	13	Child	EditedAggregates	6	53	Nuclei	6	1
RelateObjects	13	Child	EditedAggregates	6	54	Nuclei	6	1
RelateObjects	13	Child	EditedAggregates	6	55	Nuclei	6	1
RelateObjects	13	Child	EditedAggregates	6	56	Nuclei	6	1
RelateObjects	13	Child	EditedAggregates	6	57	Nuclei	6	1
RelateObjects	13	Child	EditedAggregates	6	58	Nuclei	6	1
RelateObjects	13	Child	EditedAggregates	6	59	Nuclei	6	1
RelateObjects	13	Child	EditedAggregates	6	60	Nuclei	6	1
RelateObjects	13	Child	EditedAggregates	6	61	Nuclei	6	1
RelateObjects	13	Child	EditedAggregates	6	62	Nuclei	6	1
RelateObjects	13	Child	EditedAggregates	6	63	Nuclei	6	1
RelateObjects	13	Child	EditedAggregates	6	64	Nuclei	6	1
RelateObjects	13	Child	EditedAggregates	6	65	Nuclei	6	1
RelateObjects	13	Child	EditedAggregates	6	66	Nuclei	6	1
RelateObjects	13	Child	EditedAggregates	6	67	Nuclei	6	1
RelateObjects	13	Child	EditedAggregates	6	68	Nuclei	6	1
RelateObjects	13	Child	EditedAggregates	6	69	Nuclei	6	1
RelateObjects	13	Child	EditedAggregates	6	70	Nuclei	6	1
RelateObjects	13	Child	EditedAggregates	6	71	Nuclei	6	1
RelateObjects	13	Child	EditedAggregates	6	72	Nuclei	6	1
RelateObjects	13	Child	EditedAggregates	6	73	Nuclei	6	1
RelateObjects	13	Child	EditedAggregates	6	74	Nuclei	6	1
RelateObjects	13	Child	EditedAggregates	6	75	Nuclei	6	1
RelateObjects	13	Child	EditedAggregates	6	76	Nuclei	6	1
RelateObjects	13	Child	EditedAggregates	6	77	Nuclei	6	1
RelateObjects	13	Child	EditedAggregates	6	78	Nuclei	6	1
RelateObjects	13	Child	EditedAggregates	6	79	Nuclei	6	1
RelateObjects	13	Child	EditedAggregates	6	80	Nuclei	6	1
RelateObjects	13	Child	EditedAggregates	6	81	Nuclei	6	1
RelateObjects	13	Child	EditedAggregates	6	82	Nuclei	6	1
RelateObjects	13	Child	EditedAggregates	6	83	Nuclei	6	1
RelateObjects	13	Child	EditedAggregates	6	84	Nuclei	6	1
RelateObjects	13	Child	EditedAggregates	6	85	Nuclei	6	1
RelateObjects	13	Child	EditedAggregates	6	86	Nuclei	6	1
RelateObjects	13	Child	EditedAggregates	6	87	Nuclei	6	1
RelateObjects	13	Child	EditedAggregates	6	88	Nuclei	6	1
RelateObjects	13	Child	EditedAggregates	6	89	Nuclei	6	1
RelateObjects	13	Child	EditedAggregates	6	90	Nuclei	6	1
RelateObjects	13	Child	EditedAggregates	6	91	Nuclei	6	1
RelateObjects	13	Child	EditedAggregates	6	92	Nuclei	6	1
RelateObjects	13	Child	EditedAggregates	6	93	Nuclei	6	2
RelateObjects	13	Child	EditedAggregates	6	94	Nuclei	6	2
RelateObjects	13	Child	EditedAggregates	6	95	Nuclei	6	2
RelateObjects	13	Child	EditedAggregates	6	96	Nuclei	6	1
RelateObjects	13	Child	EditedAggregates	6	97	Nuclei	6	2
RelateObjects	13	Child	EditedAggregates	6	98	Nuclei	6	2
RelateObjects	13	Child	EditedAggregates	6	99	Nuclei	6	2
RelateObjects	13	Child	EditedAggregates	6	100	Nuclei	6	2
RelateObjects	13	Child	EditedAggregates	6	101	Nuclei	6	2
RelateObjects	13	Child	EditedAggregates	6	102	Nuclei	6	2
RelateObjects	13	Child	EditedAggregates	6	103	Nuclei	6	2
RelateObjects	13	Child	EditedAggregates	6	104	Nuclei	6	2
RelateObjects	13	Child	EditedAggregates	6	105	Nuclei	6	2
RelateObjects	13	Child	EditedAggregates	6	106	Nuclei	6	2
RelateObjects	13	Child	EditedAggregates	6	107	Nuclei	6	2
RelateObjects	13	Child	EditedAggregates	6	108	Nuclei	6	2
RelateObjects	13	Child	EditedAggregates	6	109	Nuclei	6	2
RelateObjects	13	Child	EditedAggregates	6	110	Nuclei	6	2
RelateObjects	13	Child	EditedAggregates	6	111	Nuclei	6	2
RelateObjects	13	Child	EditedAggregates	6	112	Nuclei	6	2
RelateObjects	13	Child	EditedAggregates	6	113	Nuclei	6	2
RelateObjects	13	Child	EditedAggregates	6	114	Nuclei	6	2
RelateObjects	13	Child	EditedAggregates	6	115	Nuclei	6	2
RelateObjects	13	Child	EditedAggregates	6	116	Nuclei	6	2
RelateObjects	13	Child	EditedAggregates	6	117	Nuclei	6	2
RelateObjects	13	Child	EditedAggregates	6	118	Nuclei	6	2
RelateObjects	13	Child	EditedAggregates	6	119	Nuclei	6	2
RelateObjects	13	Child	EditedAggregates	6	120	Nuclei	6	2
RelateObjects	13	Child	EditedAggregates	6	121	Nuclei	6	2
RelateObjects	13	Child	EditedAggregates	6	122	Nuclei	6	2
RelateObjects	13	Child	EditedAggregates	6	123	Nuclei	6	2
RelateObjects	13	Child	EditedAggregates	6	124	Nuclei	6	2
RelateObjects	13	Child	EditedAggregates	6	125	Nuclei	6	2
RelateObjects	13	Child	EditedAggregates	6	126	Nuclei	6	2
RelateObjects	13	Child	EditedAggregates	6	127	Nuclei	6	2
RelateObjects	13	Child	EditedAggregates	6	128	Nuclei	6	2
RelateObjects	13	Child	EditedAggregates	6	129	Nuclei	6	2
RelateObjects	13	Child	EditedAggregates	6	130	Nuclei	6	2
RelateObjects	13	Child	EditedAggregates	6	131	Nuclei	6	2
RelateObjects	13	Child	EditedAggregates	6	132	Nuclei	6	2
RelateObjects	13	Child	EditedAggregates	6	133	Nuclei	6	2
RelateObjects	13	Child	EditedAggregates	6	134	Nuclei	6	2
RelateObjects	13	Child	EditedAggregates	6	135	Nuclei	6	2
RelateObjects	13	Child	EditedAggregates	6	136	Nuclei	6	2
RelateObjects	13	Child	EditedAggregates	6	137	Nuclei	6	2
RelateObjects	13	Child	EditedAggregates	6	138	Nuclei	6	2
RelateObjects	13	Child	EditedAggregates	6	139	Nuclei	6	2
RelateObjects	13	Child	EditedAggregates	6	140	Nuclei	6	2
RelateObjects	13	Child	EditedAggregates	6	141	Nuclei	6	2
RelateObjects	13	Child	EditedAggregates	6	142	Nuclei	6	2
RelateObjects	13	Child	EditedAggregates	6	143	Nuclei	6	2
RelateObjects	13	Child	EditedAggregates	6	144	Nuclei	6	2
RelateObjects	13	Child	EditedAggregates	6	145	Nuclei	6	2
RelateObjects	13	Child	EditedAggregates	6	146	Nuclei	6	2
RelateObjects	13	Child	EditedAggregates	6	147	Nuclei	6	2
RelateObjects	13	Child	EditedAggregates	6	148	Nuclei	6	2
RelateObjects	13	Child	EditedAggregates	6	149	Nuclei	6	2
RelateObjects	13	Child	EditedAggregates	6	150	Nuclei	6	2
RelateObjects	13	Child	EditedAggregates	6	151	Nuclei	6	2
RelateObjects	13	Child	EditedAggregates	6	152	Nuclei	6	2
RelateObjects	13	Child	EditedAggregates	6	153	Nuclei	6	2
RelateObjects	13	Child	EditedAggregates	6	154	Nuclei	6	2
RelateObjects	13	Child	EditedAggregates	6	155	Nuclei	6	2
RelateObjects	13	Child	EditedAggregates	6	156	Nuclei	6	2
RelateObjects	13	Child	EditedAggregates	6	157	Nuclei	6	2
RelateObjects	13	Child	EditedAggregates	6	158	Nuclei	6	2
RelateObjects	13	Child	EditedAggregates	6	159	Nuclei	6	2
RelateObjects	13	Child	EditedAggregates	6	160	Nuclei	6	2
RelateObjects	13	Child	EditedAggregates	6	161	Nuclei	6	2
RelateObjects	13	Child	EditedAggregates	6	162	Nuclei	6	2
RelateObjects	13	Child	EditedAggregates	6	163	Nuclei	6	2
RelateObjects	13	Child	EditedAggregates	6	164	Nuclei	6	2
RelateObjects	13	Child	EditedAggregates	6	165	Nuclei	6	2
RelateObjects	13	Child	EditedAggregates	6	166	Nuclei	6	2
RelateObjects	13	Child	EditedAggregates	6	167	Nuclei	6	2
RelateObjects	13	Child	EditedAggregates	6	168	Nuclei	6	2
RelateObjects	13	Child	EditedAggregates	6	169	Nuclei	6	2
RelateObjects	13	Child	EditedAggregates	6	170	Nuclei	6	2
RelateObjects	13	Child	EditedAggregates	6	171	Nuclei	6	2
RelateObjects	13	Child	EditedAggregates	6	172	Nuclei	6	2
RelateObjects	13	Child	EditedAggregates	6	173	Nuclei	6	2
RelateObjects	13	Child	EditedAggregates	6	174	Nuclei	6	2
RelateObjects	13	Child	EditedAggregates	6	175	Nuclei	6	2
RelateObjects	13	Child	EditedAggregates	6	176	Nuclei	6	2
RelateObjects	13	Child	EditedAggregates	6	177	Nuclei	6	2
RelateObjects	13	Child	EditedAggregates	6	178	Nuclei	6	2
RelateObjects	13	Child	EditedAggregates	6	179	Nuclei	6	2
RelateObjects	13	Child	EditedAggregates	6	180	Nuclei	6	2
RelateObjects	13	Child	EditedAggregates	6	181	Nuclei	6	2
RelateObjects	13	Child	EditedAggregates	6	182	Nuclei	6	2
RelateObjects	13	Child	EditedAggregates	6	183	Nuclei	6	2
RelateObjects	13	Child	EditedAggregates	6	184	Nuclei	6	3
RelateObjects	13	Child	EditedAggregates	6	185	Nuclei	6	3
RelateObjects	13	Child	EditedAggregates	6	186	Nuclei	6	3
RelateObjects	13	Child	EditedAggregates	6	187	Nuclei	6	3
RelateObjects	13	Child	EditedAggregates	6	188	Nuclei	6	3
RelateObjects	13	Child	EditedAggregates	6	189	Nuclei	6	3
RelateObjects	13	Child	EditedAggregates	6	190	Nuclei	6	3
RelateObjects	13	Child	EditedAggregates	6	191	Nuclei	6	3
RelateObjects	13	Child	EditedAggregates	6	192	Nuclei	6	3
RelateObjects	13	Child	EditedAggregates	6	193	Nuclei	6	3
RelateObjects	13	Child	EditedAggregates	6	194	Nuclei	6	3
RelateObjects	13	Child	EditedAggregates	6	195	Nuclei	6	3
RelateObjects	13	Child	EditedAggregates	6	196	Nuclei	6	3
RelateObjects	13	Child	EditedAggregates	6	197	Nuclei	6	3
RelateObjects	13	Child	EditedAggregates	6	198	Nuclei	6	3
RelateObjects	13	Child	EditedAggregates	6	199	Nuclei	6	3
RelateObjects	13	Child	EditedAggregates	6	200	Nuclei	6	3
RelateObjects	13	Child	EditedAggregates	6	201	Nuclei	6	3
RelateObjects	13	Child	EditedAggregates	6	202	Nuclei	6	3
RelateObjects	13	Child	EditedAggregates	6	203	Nuclei	6	3
RelateObjects	13	Child	EditedAggregates	6	204	Nuclei	6	3
RelateObjects	13	Child	EditedAggregates	6	205	Nuclei	6	3
RelateObjects	13	Child	EditedAggregates	6	206	Nuclei	6	3
RelateObjects	13	Child	EditedAggregates	6	207	Nuclei	6	3
RelateObjects	13	Child	EditedAggregates	6	208	Nuclei	6	3
RelateObjects	13	Child	EditedAggregates	6	209	Nuclei	6	3
RelateObjects	13	Child	EditedAggregates	6	210	Nuclei	6	3
RelateObjects	13	Child	EditedAggregates	6	211	Nuclei	6	3
RelateObjects	13	Child	EditedAggregates	6	212	Nuclei	6	3
RelateObjects	13	Child	EditedAggregates	6	213	Nuclei	6	3
RelateObjects	13	Child	EditedAggregates	6	214	Nuclei	6	3
RelateObjects	13	Child	EditedAggregates	6	215	Nuclei	6	3
RelateObjects	13	Child	EditedAggregates	6	216	Nuclei	6	3
RelateObjects	13	Child	EditedAggregates	6	217	Nuclei	6	3
RelateObjects	13	Child	EditedAggregates	6	218	Nuclei	6	3
RelateObjects	13	Child	EditedAggregates	6	219	Nuclei	6	3
RelateObjects	13	Child	EditedAggregates	6	220	Nuclei	6	3
RelateObjects	13	Child	EditedAggregates	6	221	Nuclei	6	3
RelateObjects	13	Child	EditedAggregates	6	222	Nuclei	6	3
RelateObjects	13	Child	EditedAggregates	6	223	Nuclei	6	3
RelateObjects	13	Child	EditedAggregates	6	224	Nuclei	6	3
RelateObjects	13	Child	EditedAggregates	6	225	Nuclei	6	3
RelateObjects	13	Child	EditedAggregates	6	226	Nuclei	6	3
RelateObjects	13	Child	EditedAggregates	6	227	Nuclei	6	3
RelateObjects	13	Child	EditedAggregates	6	228	Nuclei	6	3
RelateObjects	13	Child	EditedAggregates	6	229	Nuclei	6	3
RelateObjects	13	Child	EditedAggregates	6	230	Nuclei	6	3
RelateObjects	13	Child	EditedAggregates	6	231	Nuclei	6	3
RelateObjects	13	Child	EditedAggregates	6	232	Nuclei	6	3
RelateObjects	13	Child	EditedAggregates	6	233	Nuclei	6	3
RelateObjects	13	Child	EditedAggregates	6	234	Nuclei	6	3
RelateObjects	13	Child	EditedAggregates	6	235	Nuclei	6	3
RelateObjects	13	Child	EditedAggregates	6	236	Nuclei	6	3
RelateObjects	13	Child	EditedAggregates	6	237	Nuclei	6	3
RelateObjects	13	Child	EditedAggregates	6	238	Nuclei	6	3
RelateObjects	13	Child	EditedAggregates	6	239	Nuclei	6	3
RelateObjects	13	Child	EditedAggregates	6	240	Nuclei	6	3
RelateObjects	13	Child	EditedAggregates	6	241	Nuclei	6	3
RelateObjects	13	Child	EditedAggregates	6	242	Nuclei	6	3
RelateObjects	13	Child	EditedAggregates	6	243	Nuclei	6	3
RelateObjects	13	Child	EditedAggregates	6	244	Nuclei	6	3
RelateObjects	13	Child	EditedAggregates	6	245	Nuclei	6	3
RelateObjects	13	Child	EditedAggregates	6	246	Nuclei	6	3
RelateObjects	13	Child	EditedAggregates	6	247	Nuclei	6	3
RelateObjects	13	Child	EditedAggregates	6	248	Nuclei	6	3
RelateObjects	13	Child	EditedAggregates	6	249	Nuclei	6	3
RelateObjects	13	Child	EditedAggregates	6	250	Nuclei	6	3
RelateObjects	13	Child	EditedAggregates	6	251	Nuclei	6	3
RelateObjects	13	Child	EditedAggregates	6	252	Nuclei	6	3
RelateObjects	13	Child	EditedAggregates	6	253	Nuclei	6	3
RelateObjects	13	Child	EditedAggregates	6	254	Nuclei	6	3
RelateObjects	13	Child	EditedAggregates	6	255	Nuclei	6	3
RelateObjects	13	Child	EditedAggregates	6	256	Nuclei	6	3
RelateObjects	13	Child	EditedAggregates	6	257	Nuclei	6	3
RelateObjects	13	Child	EditedAggregates	6	258	Nuclei	6	3
RelateObjects	13	Child	EditedAggregates	6	259	Nuclei	6	3
RelateObjects	13	Child	EditedAggregates	6	260	Nuclei	6	3
RelateObjects	13	Child	EditedAggregates	6	261	Nuclei	6	3
RelateObjects	13	Child	EditedAggregates	6	262	Nuclei	6	3
RelateObjects	13	Child	EditedAggregates	6	263	Nuclei	6	3
RelateObjects	13	Child	EditedAggregates	6	264	Nuclei	6	3
RelateObjects	13	Child	EditedAggregates	6	265	Nuclei	6	3
RelateObjects	13	Child	EditedAggregates	6	266	Nuclei	6	3
RelateObjects	13	Child	EditedAggregates	6	267	Nuclei	6	3
RelateObjects	13	Child	EditedAggregates	6	268	Nuclei	6	3
RelateObjects	13	Child	EditedAggregates	6	269	Nuclei	6	3
RelateObjects	13	Child	EditedAggregates	6	270	Nuclei	6	3
RelateObjects	13	Child	EditedAggregates	6	271	Nuclei	6	3
RelateObjects	13	Child	EditedAggregates	6	272	Nuclei	6	3
RelateObjects	13	Child	EditedAggregates	6	273	Nuclei	6	3
RelateObjects	13	Child	EditedAggregates	6	274	Nuclei	6	3
RelateObjects	13	Child	EditedAggregates	6	275	Nuclei	6	3
RelateObjects	13	Child	EditedAggregates	6	276	Nuclei	6	3
RelateObjects	13	Child	EditedAggregates	6	277	Nuclei	6	3
RelateObjects	13	Child	EditedAggregates	6	278	Nuclei	6	3
RelateObjects	13	Child	EditedAggregates	6	279	Nuclei	6	3
RelateObjects	13	Child	EditedAggregates	6	280	Nuclei	6	3
RelateObjects	13	Child	EditedAggregates	6	281	Nuclei	6	3
RelateObjects	13	Child	EditedAggregates	6	282	Nuclei	6	4
RelateObjects	13	Child	EditedAggregates	6	283	Nuclei	6	4
RelateObjects	13	Child	EditedAggregates	6	284	Nuclei	6	4
RelateObjects	13	Child	EditedAggregates	6	285	Nuclei	6	4
RelateObjects	13	Child	EditedAggregates	6	286	Nuclei	6	4
RelateObjects	13	Child	EditedAggregates	6	287	Nuclei	6	4
RelateObjects	13	Child	EditedAggregates	6	288	Nuclei	6	4
RelateObjects	13	Child	EditedAggregates	6	289	Nuclei	6	4
RelateObjects	13	Child	EditedAggregates	6	290	Nuclei	6	4
RelateObjects	13	Child	EditedAggregates	6	291	Nuclei	6	4
RelateObjects	13	Child	EditedAggregates	6	292	Nuclei	6	4
RelateObjects	13	Child	EditedAggregates	6	293	Nuclei	6	4
RelateObjects	13	Child	EditedAggregates	6	294	Nuclei	6	4
RelateObjects	13	Child	EditedAggregates	6	295	Nuclei	6	4
RelateObjects	13	Child	EditedAggregates	6	296	Nuclei	6	4
RelateObjects	13	Child	EditedAggregates	6	297	Nuclei	6	4
RelateObjects	13	Child	EditedAggregates	6	298	Nuclei	6	4
RelateObjects	13	Child	EditedAggregates	6	299	Nuclei	6	4
RelateObjects	13	Child	EditedAggregates	6	300	Nuclei	6	4
RelateObjects	13	Child	EditedAggregates	6	301	Nuclei	6	4
RelateObjects	13	Child	EditedAggregates	6	302	Nuclei	6	4
RelateObjects	13	Child	EditedAggregates	6	303	Nuclei	6	4
RelateObjects	13	Child	EditedAggregates	6	304	Nuclei	6	4
RelateObjects	13	Child	EditedAggregates	6	305	Nuclei	6	4
RelateObjects	13	Child	EditedAggregates	6	306	Nuclei	6	4
RelateObjects	13	Child	EditedAggregates	6	307	Nuclei	6	4
RelateObjects	13	Child	EditedAggregates	6	308	Nuclei	6	4
RelateObjects	13	Child	EditedAggregates	6	309	Nuclei	6	4
RelateObjects	13	Child	EditedAggregates	6	310	Nuclei	6	4
RelateObjects	13	Child	EditedAggregates	6	311	Nuclei	6	4
RelateObjects	13	Child	EditedAggregates	6	312	Nuclei	6	4
RelateObjects	13	Child	EditedAggregates	6	313	Nuclei	6	4
RelateObjects	13	Child	EditedAggregates	6	314	Nuclei	6	4
RelateObjects	13	Child	EditedAggregates	6	315	Nuclei	6	4
RelateObjects	13	Child	EditedAggregates	6	316	Nuclei	6	4
RelateObjects	13	Child	EditedAggregates	6	317	Nuclei	6	4
RelateObjects	13	Child	EditedAggregates	6	318	Nuclei	6	4
RelateObjects	13	Child	EditedAggregates	6	319	Nuclei	6	4
RelateObjects	13	Child	EditedAggregates	6	320	Nuclei	6	4
RelateObjects	13	Child	EditedAggregates	6	321	Nuclei	6	4
RelateObjects	13	Child	EditedAggregates	6	322	Nuclei	6	4
RelateObjects	13	Child	EditedAggregates	6	323	Nuclei	6	2
