# Supplementary material for: Sirtuin-1 sensitive lysine-136 acetylation drives phase separation and pathological aggregation of TDP-43
Source: Nat Commun. 2022 Mar 9;13:1223. doi: 10.1038/s41467-022-28822-7 (PMC8907366; doi:10.1038/s41467-022-28822-7)
Supplement: Supplementary file 7 — Source Data [file 41467_2022_28822_MOESM7_ESM.zip › Figure 5E data/Measures 1/K136Q_07_24h_Measures/EditedAggregates.csv]

ImageNumber	ObjectNumber	FileName_Apotome	PathName_Apotome	AreaShape_Area	AreaShape_Compactness	AreaShape_MaximumRadius	AreaShape_MeanRadius	AreaShape_Perimeter	AreaShape_Solidity	Number_Object_Number
7	1	K136Q_I_07.czi	\\hih-fileserver.neurologie.uni-tuebingen.de\HIH\Public\Jorge\Immunofluorescence\Cell profiler\Exp.267\24h	19	0.8788007248619106	2.23606797749979	1.257522222473272	14.48528137423857	0.9047619047619048	1
7	2	K136Q_I_07.czi	\\hih-fileserver.neurologie.uni-tuebingen.de\HIH\Public\Jorge\Immunofluorescence\Cell profiler\Exp.267\24h	13	0.6951921122234266	1.4142135623730951	1.095587745163022	10.65685424949238	0.8666666666666667	2
7	3	K136Q_I_07.czi	\\hih-fileserver.neurologie.uni-tuebingen.de\HIH\Public\Jorge\Immunofluorescence\Cell profiler\Exp.267\24h	10	0.5681690797544715	1.4142135623730951	1.082842712474619	8.449747468305834	0.9090909090909091	3
7	4	K136Q_I_07.czi	\\hih-fileserver.neurologie.uni-tuebingen.de\HIH\Public\Jorge\Immunofluorescence\Cell profiler\Exp.267\24h	14	0.6708701962115479	2.0	1.1601886205085203	10.863961030678928	0.8235294117647058	4
7	5	K136Q_I_07.czi	\\hih-fileserver.neurologie.uni-tuebingen.de\HIH\Public\Jorge\Immunofluorescence\Cell profiler\Exp.267\24h	30	0.9894645198445217	2.23606797749979	1.3419326802994638	19.31370849898476	0.9090909090909091	5
7	6	K136Q_I_07.czi	\\hih-fileserver.neurologie.uni-tuebingen.de\HIH\Public\Jorge\Immunofluorescence\Cell profiler\Exp.267\24h	73	0.9904106804278957	4.47213595499958	1.9736706333793035	30.14213562373095	0.948051948051948	6
7	7	K136Q_I_07.czi	\\hih-fileserver.neurologie.uni-tuebingen.de\HIH\Public\Jorge\Immunofluorescence\Cell profiler\Exp.267\24h	61	1.0331762261917048	3.605551275463989	1.735953954642914	28.14213562373095	0.953125	7
7	8	K136Q_I_07.czi	\\hih-fileserver.neurologie.uni-tuebingen.de\HIH\Public\Jorge\Immunofluorescence\Cell profiler\Exp.267\24h	47	0.986832965270467	3.1622776601683795	1.6144760915659684	24.14213562373095	0.9215686274509803	8
7	9	K136Q_I_07.czi	\\hih-fileserver.neurologie.uni-tuebingen.de\HIH\Public\Jorge\Immunofluorescence\Cell profiler\Exp.267\24h	34	1.0292749159956873	2.23606797749979	1.3018986211353947	20.970562748477143	0.8292682926829268	9
7	10	K136Q_I_07.czi	\\hih-fileserver.neurologie.uni-tuebingen.de\HIH\Public\Jorge\Immunofluorescence\Cell profiler\Exp.267\24h	11	0.9143955684912091	1.4142135623730951	1.0376557783975542	11.242640687119284	0.9166666666666666	10
7	11	K136Q_I_07.czi	\\hih-fileserver.neurologie.uni-tuebingen.de\HIH\Public\Jorge\Immunofluorescence\Cell profiler\Exp.267\24h	78	1.247672995623124	4.0	1.7850421024184322	34.970562748477136	0.9176470588235294	11
7	12	K136Q_I_07.czi	\\hih-fileserver.neurologie.uni-tuebingen.de\HIH\Public\Jorge\Immunofluorescence\Cell profiler\Exp.267\24h	63	1.1661694859567286	3.605551275463989	1.6919194530629442	30.384776310850235	0.9	12
7	13	K136Q_I_07.czi	\\hih-fileserver.neurologie.uni-tuebingen.de\HIH\Public\Jorge\Immunofluorescence\Cell profiler\Exp.267\24h	11	0.9425175352799483	1.0	1.0	11.414213562373096	0.8461538461538461	13
7	14	K136Q_I_07.czi	\\hih-fileserver.neurologie.uni-tuebingen.de\HIH\Public\Jorge\Immunofluorescence\Cell profiler\Exp.267\24h	142	1.086997563699231	5.830951894845301	2.4476248595857433	44.04163056034261	0.9466666666666667	14
7	15	K136Q_I_07.czi	\\hih-fileserver.neurologie.uni-tuebingen.de\HIH\Public\Jorge\Immunofluorescence\Cell profiler\Exp.267\24h	75	1.0961710575619514	4.123105625617661	1.8322471921284766	32.14213562373095	0.9146341463414634	15
7	16	K136Q_I_07.czi	\\hih-fileserver.neurologie.uni-tuebingen.de\HIH\Public\Jorge\Immunofluorescence\Cell profiler\Exp.267\24h	39	1.2650468361144909	2.8284271247461903	1.3791242167688291	24.899494936611667	0.8478260869565217	16
7	17	K136Q_I_07.czi	\\hih-fileserver.neurologie.uni-tuebingen.de\HIH\Public\Jorge\Immunofluorescence\Cell profiler\Exp.267\24h	43	0.8875439710097339	3.1622776601683795	1.619851245143864	21.899494936611664	0.9347826086956522	17
7	18	K136Q_I_07.czi	\\hih-fileserver.neurologie.uni-tuebingen.de\HIH\Public\Jorge\Immunofluorescence\Cell profiler\Exp.267\24h	21	0.860714043705195	2.0	1.2693740118805896	15.071067811865476	0.9130434782608695	18
7	19	K136Q_I_07.czi	\\hih-fileserver.neurologie.uni-tuebingen.de\HIH\Public\Jorge\Immunofluorescence\Cell profiler\Exp.267\24h	8	0.5468022991227088	1.4142135623730951	1.051776695296637	7.414213562373095	1.0	19
7	20	K136Q_I_07.czi	\\hih-fileserver.neurologie.uni-tuebingen.de\HIH\Public\Jorge\Immunofluorescence\Cell profiler\Exp.267\24h	20	0.7420983898833913	2.23606797749979	1.2946461113496084	13.65685424949238	1.0	20
7	21	K136Q_I_07.czi	\\hih-fileserver.neurologie.uni-tuebingen.de\HIH\Public\Jorge\Immunofluorescence\Cell profiler\Exp.267\24h	9	0.3445754275829454	1.4142135623730951	1.0920474583051323	6.242640687119286	1.0	21
7	22	K136Q_I_07.czi	\\hih-fileserver.neurologie.uni-tuebingen.de\HIH\Public\Jorge\Immunofluorescence\Cell profiler\Exp.267\24h	6	0.477464829275686	1.0	1.0	6.0	1.0	22
7	23	K136Q_I_07.czi	\\hih-fileserver.neurologie.uni-tuebingen.de\HIH\Public\Jorge\Immunofluorescence\Cell profiler\Exp.267\24h	42	0.9086759703194898	3.1622776601683795	1.6111778920450257	21.899494936611667	0.9333333333333333	23
7	24	K136Q_I_07.czi	\\hih-fileserver.neurologie.uni-tuebingen.de\HIH\Public\Jorge\Immunofluorescence\Cell profiler\Exp.267\24h	58	1.0418507318951777	3.605551275463989	1.7191116023918096	27.556349186104047	0.9508196721311475	24
7	25	K136Q_I_07.czi	\\hih-fileserver.neurologie.uni-tuebingen.de\HIH\Public\Jorge\Immunofluorescence\Cell profiler\Exp.267\24h	78	1.148801365958758	4.0	1.824369642127838	33.55634918610404	0.9069767441860465	25
7	26	K136Q_I_07.czi	\\hih-fileserver.neurologie.uni-tuebingen.de\HIH\Public\Jorge\Immunofluorescence\Cell profiler\Exp.267\24h	1	0.0	1.0	1.0	0.0	1.0	26
7	27	K136Q_I_07.czi	\\hih-fileserver.neurologie.uni-tuebingen.de\HIH\Public\Jorge\Immunofluorescence\Cell profiler\Exp.267\24h	3	0.026525823848649224	1.0	1.0	1.0	1.0	27
7	28	K136Q_I_07.czi	\\hih-fileserver.neurologie.uni-tuebingen.de\HIH\Public\Jorge\Immunofluorescence\Cell profiler\Exp.267\24h	27	0.9808481566845337	2.0	1.3052829884118253	18.242640687119284	0.9642857142857143	28
7	29	K136Q_I_07.czi	\\hih-fileserver.neurologie.uni-tuebingen.de\HIH\Public\Jorge\Immunofluorescence\Cell profiler\Exp.267\24h	62	0.9169144963290018	4.123105625617661	1.8490582737441368	26.727922061357855	0.9538461538461539	29
7	30	K136Q_I_07.czi	\\hih-fileserver.neurologie.uni-tuebingen.de\HIH\Public\Jorge\Immunofluorescence\Cell profiler\Exp.267\24h	5	0.43153209248335733	1.0	1.0	5.207106781186548	1.0	30
7	31	K136Q_I_07.czi	\\hih-fileserver.neurologie.uni-tuebingen.de\HIH\Public\Jorge\Immunofluorescence\Cell profiler\Exp.267\24h	31	0.8771635434922447	3.0	1.4636009965035885	18.485281374238568	0.96875	31
7	32	K136Q_I_07.czi	\\hih-fileserver.neurologie.uni-tuebingen.de\HIH\Public\Jorge\Immunofluorescence\Cell profiler\Exp.267\24h	29	1.0418507318951773	2.23606797749979	1.3088764596289015	19.485281374238568	0.8529411764705882	32
7	33	K136Q_I_07.czi	\\hih-fileserver.neurologie.uni-tuebingen.de\HIH\Public\Jorge\Immunofluorescence\Cell profiler\Exp.267\24h	11	0.613258830989511	2.0	1.0909090909090908	9.207106781186548	0.8461538461538461	33
7	34	K136Q_I_07.czi	\\hih-fileserver.neurologie.uni-tuebingen.de\HIH\Public\Jorge\Immunofluorescence\Cell profiler\Exp.267\24h	9	0.6007314423370597	1.4142135623730951	1.0920474583051323	8.242640687119284	1.0	34
7	35	K136Q_I_07.czi	\\hih-fileserver.neurologie.uni-tuebingen.de\HIH\Public\Jorge\Immunofluorescence\Cell profiler\Exp.267\24h	48	1.1843478910916274	3.0	1.4909399207989413	26.727922061357855	0.8727272727272727	35
7	36	K136Q_I_07.czi	\\hih-fileserver.neurologie.uni-tuebingen.de\HIH\Public\Jorge\Immunofluorescence\Cell profiler\Exp.267\24h	11	0.6411587049406146	2.0	1.128564869306645	9.414213562373096	1.0	36
7	37	K136Q_I_07.czi	\\hih-fileserver.neurologie.uni-tuebingen.de\HIH\Public\Jorge\Immunofluorescence\Cell profiler\Exp.267\24h	51	1.0495265525296467	3.605551275463989	1.6581625609022628	25.935028842544405	0.8947368421052632	37
7	38	K136Q_I_07.czi	\\hih-fileserver.neurologie.uni-tuebingen.de\HIH\Public\Jorge\Immunofluorescence\Cell profiler\Exp.267\24h	37	0.831029511856096	3.0	1.5731521817831604	19.65685424949238	1.0	38
7	39	K136Q_I_07.czi	\\hih-fileserver.neurologie.uni-tuebingen.de\HIH\Public\Jorge\Immunofluorescence\Cell profiler\Exp.267\24h	17	0.7703499122204635	2.0	1.2252015955733053	12.82842712474619	0.9444444444444444	39
7	40	K136Q_I_07.czi	\\hih-fileserver.neurologie.uni-tuebingen.de\HIH\Public\Jorge\Immunofluorescence\Cell profiler\Exp.267\24h	27	0.7775702679947213	2.8284271247461903	1.440722034689321	16.242640687119284	1.0	40
7	41	K136Q_I_07.czi	\\hih-fileserver.neurologie.uni-tuebingen.de\HIH\Public\Jorge\Immunofluorescence\Cell profiler\Exp.267\24h	54	1.2576353677653758	3.0	1.5881222500942058	29.213203435596427	0.8571428571428571	41
7	42	K136Q_I_07.czi	\\hih-fileserver.neurologie.uni-tuebingen.de\HIH\Public\Jorge\Immunofluorescence\Cell profiler\Exp.267\24h	34	0.8512580653608952	3.0	1.5058840593046305	19.071067811865476	0.9444444444444444	42
7	43	K136Q_I_07.czi	\\hih-fileserver.neurologie.uni-tuebingen.de\HIH\Public\Jorge\Immunofluorescence\Cell profiler\Exp.267\24h	26	0.8919451801483067	2.23606797749979	1.3601945454612214	17.071067811865476	0.8666666666666667	43
7	44	K136Q_I_07.czi	\\hih-fileserver.neurologie.uni-tuebingen.de\HIH\Public\Jorge\Immunofluorescence\Cell profiler\Exp.267\24h	40	1.049719861792874	2.8284271247461903	1.5098385830773844	22.970562748477143	0.9302325581395349	44
7	45	K136Q_I_07.czi	\\hih-fileserver.neurologie.uni-tuebingen.de\HIH\Public\Jorge\Immunofluorescence\Cell profiler\Exp.267\24h	19	0.8250768661603204	2.0	1.2541277434076943	14.035533905932738	0.95	45
7	46	K136Q_I_07.czi	\\hih-fileserver.neurologie.uni-tuebingen.de\HIH\Public\Jorge\Immunofluorescence\Cell profiler\Exp.267\24h	48	0.9010971635055898	3.605551275463989	1.678658037939601	23.31370849898476	0.96	46
7	47	K136Q_I_07.czi	\\hih-fileserver.neurologie.uni-tuebingen.de\HIH\Public\Jorge\Immunofluorescence\Cell profiler\Exp.267\24h	79	1.003082262541704	4.242640687119285	1.9771061955521654	31.556349186104047	0.9634146341463414	47
7	48	K136Q_I_07.czi	\\hih-fileserver.neurologie.uni-tuebingen.de\HIH\Public\Jorge\Immunofluorescence\Cell profiler\Exp.267\24h	4	0.2046241954335606	1.0	1.0	3.2071067811865475	0.8	48
7	49	K136Q_I_07.czi	\\hih-fileserver.neurologie.uni-tuebingen.de\HIH\Public\Jorge\Immunofluorescence\Cell profiler\Exp.267\24h	37	1.0314700203626637	3.0	1.4600516873374088	21.899494936611664	0.9024390243902439	49
7	50	K136Q_I_07.czi	\\hih-fileserver.neurologie.uni-tuebingen.de\HIH\Public\Jorge\Immunofluorescence\Cell profiler\Exp.267\24h	50	1.0198391526657202	3.1622776601683795	1.6462091558135705	25.31370849898476	0.9259259259259259	50
7	51	K136Q_I_07.czi	\\hih-fileserver.neurologie.uni-tuebingen.de\HIH\Public\Jorge\Immunofluorescence\Cell profiler\Exp.267\24h	40	0.9037497458904546	3.1622776601683795	1.5535401855222664	21.31370849898476	0.9302325581395349	51
7	52	K136Q_I_07.czi	\\hih-fileserver.neurologie.uni-tuebingen.de\HIH\Public\Jorge\Immunofluorescence\Cell profiler\Exp.267\24h	21	0.8763226405401536	2.0	1.2857142857142858	15.207106781186548	0.9130434782608695	52
7	53	K136Q_I_07.czi	\\hih-fileserver.neurologie.uni-tuebingen.de\HIH\Public\Jorge\Immunofluorescence\Cell profiler\Exp.267\24h	36	0.8753298583013053	3.0	1.5303605623152667	19.899494936611664	0.972972972972973	53
7	54	K136Q_I_07.czi	\\hih-fileserver.neurologie.uni-tuebingen.de\HIH\Public\Jorge\Immunofluorescence\Cell profiler\Exp.267\24h	10	0.8071257006800061	1.4142135623730951	1.082842712474619	10.071067811865476	0.8333333333333334	54
7	55	K136Q_I_07.czi	\\hih-fileserver.neurologie.uni-tuebingen.de\HIH\Public\Jorge\Immunofluorescence\Cell profiler\Exp.267\24h	48	1.1330029103441497	3.0	1.581422123934517	26.14213562373095	0.8571428571428571	55
7	56	K136Q_I_07.czi	\\hih-fileserver.neurologie.uni-tuebingen.de\HIH\Public\Jorge\Immunofluorescence\Cell profiler\Exp.267\24h	32	0.8722065510693303	2.8284271247461903	1.4660885830773842	18.727922061357855	0.9696969696969697	56
7	57	K136Q_I_07.czi	\\hih-fileserver.neurologie.uni-tuebingen.de\HIH\Public\Jorge\Immunofluorescence\Cell profiler\Exp.267\24h	28	0.9892565675277808	2.23606797749979	1.3176043652497202	18.65685424949238	0.9032258064516129	57
7	58	K136Q_I_07.czi	\\hih-fileserver.neurologie.uni-tuebingen.de\HIH\Public\Jorge\Immunofluorescence\Cell profiler\Exp.267\24h	32	1.0089071258500075	2.8284271247461903	1.408950235429066	20.14213562373095	0.9142857142857143	58
7	59	K136Q_I_07.czi	\\hih-fileserver.neurologie.uni-tuebingen.de\HIH\Public\Jorge\Immunofluorescence\Cell profiler\Exp.267\24h	17	0.8209002833593698	1.4142135623730951	1.0730965110070168	13.242640687119286	0.8095238095238095	59
7	60	K136Q_I_07.czi	\\hih-fileserver.neurologie.uni-tuebingen.de\HIH\Public\Jorge\Immunofluorescence\Cell profiler\Exp.267\24h	5	0.4665421607968328	1.0	1.0	5.414213562373095	0.7142857142857143	60
7	61	K136Q_I_07.czi	\\hih-fileserver.neurologie.uni-tuebingen.de\HIH\Public\Jorge\Immunofluorescence\Cell profiler\Exp.267\24h	42	1.14253219367213	3.1622776601683795	1.4935093775837514	24.556349186104043	0.875	61
7	62	K136Q_I_07.czi	\\hih-fileserver.neurologie.uni-tuebingen.de\HIH\Public\Jorge\Immunofluorescence\Cell profiler\Exp.267\24h	20	0.7877968724711747	2.23606797749979	1.2653567894682634	14.071067811865474	0.9523809523809523	62
7	63	K136Q_I_07.czi	\\hih-fileserver.neurologie.uni-tuebingen.de\HIH\Public\Jorge\Immunofluorescence\Cell profiler\Exp.267\24h	52	1.110252301732302	3.1622776601683795	1.5650816943848065	26.935028842544398	0.8524590163934426	63
7	64	K136Q_I_07.czi	\\hih-fileserver.neurologie.uni-tuebingen.de\HIH\Public\Jorge\Immunofluorescence\Cell profiler\Exp.267\24h	51	0.9807664994454768	3.0	1.6509815297324986	25.071067811865476	0.9444444444444444	64
7	65	K136Q_I_07.czi	\\hih-fileserver.neurologie.uni-tuebingen.de\HIH\Public\Jorge\Immunofluorescence\Cell profiler\Exp.267\24h	59	0.9936333436535701	3.605551275463989	1.7542159747234194	27.14213562373095	0.921875	65
7	66	K136Q_I_07.czi	\\hih-fileserver.neurologie.uni-tuebingen.de\HIH\Public\Jorge\Immunofluorescence\Cell profiler\Exp.267\24h	4	0.11595287341927989	1.0	1.0	2.414213562373095	0.6666666666666666	66
7	67	K136Q_I_07.czi	\\hih-fileserver.neurologie.uni-tuebingen.de\HIH\Public\Jorge\Immunofluorescence\Cell profiler\Exp.267\24h	21	1.0776804914360676	2.0	1.1741359166424943	16.863961030678926	0.84	67
7	68	K136Q_I_07.czi	\\hih-fileserver.neurologie.uni-tuebingen.de\HIH\Public\Jorge\Immunofluorescence\Cell profiler\Exp.267\24h	4	0.2046241954335606	1.0	1.0	3.2071067811865475	0.8	68
7	69	K136Q_I_07.czi	\\hih-fileserver.neurologie.uni-tuebingen.de\HIH\Public\Jorge\Immunofluorescence\Cell profiler\Exp.267\24h	41	1.0927622749363797	2.8284271247461903	1.4900726888621856	23.727922061357855	0.9111111111111111	69
7	70	K136Q_I_07.czi	\\hih-fileserver.neurologie.uni-tuebingen.de\HIH\Public\Jorge\Immunofluorescence\Cell profiler\Exp.267\24h	39	1.1090426627761105	2.8284271247461903	1.427492153111718	23.31370849898476	0.8478260869565217	70
7	71	K136Q_I_07.czi	\\hih-fileserver.neurologie.uni-tuebingen.de\HIH\Public\Jorge\Immunofluorescence\Cell profiler\Exp.267\24h	28	1.0790596866057198	2.23606797749979	1.2966834210487594	19.48528137423857	0.9032258064516129	71
7	72	K136Q_I_07.czi	\\hih-fileserver.neurologie.uni-tuebingen.de\HIH\Public\Jorge\Immunofluorescence\Cell profiler\Exp.267\24h	18	0.8753298583013055	2.0	1.2031585694162432	14.071067811865476	0.8571428571428571	72
7	73	K136Q_I_07.czi	\\hih-fileserver.neurologie.uni-tuebingen.de\HIH\Public\Jorge\Immunofluorescence\Cell profiler\Exp.267\24h	37	0.9025520958041242	3.0	1.515848852262976	20.485281374238568	0.9487179487179487	73
7	74	K136Q_I_07.czi	\\hih-fileserver.neurologie.uni-tuebingen.de\HIH\Public\Jorge\Immunofluorescence\Cell profiler\Exp.267\24h	6	0.477464829275686	1.0	1.0	6.0	1.0	74
7	75	K136Q_I_07.czi	\\hih-fileserver.neurologie.uni-tuebingen.de\HIH\Public\Jorge\Immunofluorescence\Cell profiler\Exp.267\24h	49	1.2332110704065367	2.8284271247461903	1.5026451285835747	27.556349186104043	0.875	75
7	76	K136Q_I_07.czi	\\hih-fileserver.neurologie.uni-tuebingen.de\HIH\Public\Jorge\Immunofluorescence\Cell profiler\Exp.267\24h	5	0.4665421607968328	1.0	1.0	5.414213562373095	0.7142857142857143	76
7	77	K136Q_I_07.czi	\\hih-fileserver.neurologie.uni-tuebingen.de\HIH\Public\Jorge\Immunofluorescence\Cell profiler\Exp.267\24h	17	1.0342138052975247	2.0	1.1319200404187815	14.863961030678926	0.8947368421052632	77
7	78	K136Q_I_07.czi	\\hih-fileserver.neurologie.uni-tuebingen.de\HIH\Public\Jorge\Immunofluorescence\Cell profiler\Exp.267\24h	11	0.6411587049406146	2.0	1.128564869306645	9.414213562373096	1.0	78
7	79	K136Q_I_07.czi	\\hih-fileserver.neurologie.uni-tuebingen.de\HIH\Public\Jorge\Immunofluorescence\Cell profiler\Exp.267\24h	31	0.8771635434922447	3.0	1.4636009965035885	18.485281374238568	0.96875	79
7	80	K136Q_I_07.czi	\\hih-fileserver.neurologie.uni-tuebingen.de\HIH\Public\Jorge\Immunofluorescence\Cell profiler\Exp.267\24h	16	0.9276229873542391	2.0	1.1401650429449552	13.65685424949238	0.9411764705882353	80
7	81	K136Q_I_07.czi	\\hih-fileserver.neurologie.uni-tuebingen.de\HIH\Public\Jorge\Immunofluorescence\Cell profiler\Exp.267\24h	14	0.9406142023090004	2.0	1.1306019374818708	12.863961030678926	0.875	81
7	82	K136Q_I_07.czi	\\hih-fileserver.neurologie.uni-tuebingen.de\HIH\Public\Jorge\Immunofluorescence\Cell profiler\Exp.267\24h	34	1.0055941841238847	2.8284271247461903	1.4143061039332385	20.727922061357855	0.918918918918919	82
7	83	K136Q_I_07.czi	\\hih-fileserver.neurologie.uni-tuebingen.de\HIH\Public\Jorge\Immunofluorescence\Cell profiler\Exp.267\24h	28	1.0981461406669846	2.23606797749979	1.3028110237363957	19.656854249492383	0.9655172413793104	83
7	84	K136Q_I_07.czi	\\hih-fileserver.neurologie.uni-tuebingen.de\HIH\Public\Jorge\Immunofluorescence\Cell profiler\Exp.267\24h	2	0.0	1.0	1.0	0.0	1.0	84
7	85	K136Q_I_07.czi	\\hih-fileserver.neurologie.uni-tuebingen.de\HIH\Public\Jorge\Immunofluorescence\Cell profiler\Exp.267\24h	38	0.9513155219899524	3.0	1.5287626379828843	21.31370849898476	0.926829268292683	85
7	86	K136Q_I_07.czi	\\hih-fileserver.neurologie.uni-tuebingen.de\HIH\Public\Jorge\Immunofluorescence\Cell profiler\Exp.267\24h	30	0.9303536544739524	2.8284271247461903	1.402880251124337	18.727922061357855	0.9375	86
7	87	K136Q_I_07.czi	\\hih-fileserver.neurologie.uni-tuebingen.de\HIH\Public\Jorge\Immunofluorescence\Cell profiler\Exp.267\24h	63	1.085403246355939	3.605551275463989	1.7356097580433842	29.31370849898476	0.9130434782608695	87
7	88	K136Q_I_07.czi	\\hih-fileserver.neurologie.uni-tuebingen.de\HIH\Public\Jorge\Immunofluorescence\Cell profiler\Exp.267\24h	25	0.8907054712237055	2.23606797749979	1.320876497259365	16.727922061357855	0.9615384615384616	88
7	89	K136Q_I_07.czi	\\hih-fileserver.neurologie.uni-tuebingen.de\HIH\Public\Jorge\Immunofluorescence\Cell profiler\Exp.267\24h	58	0.9376575809744686	3.605551275463989	1.7830026220513266	26.14213562373095	0.9508196721311475	89
7	90	K136Q_I_07.czi	\\hih-fileserver.neurologie.uni-tuebingen.de\HIH\Public\Jorge\Immunofluorescence\Cell profiler\Exp.267\24h	85	1.1068878416289698	4.47213595499958	1.949682345911926	34.384776310850235	0.9239130434782609	90
7	91	K136Q_I_07.czi	\\hih-fileserver.neurologie.uni-tuebingen.de\HIH\Public\Jorge\Immunofluorescence\Cell profiler\Exp.267\24h	46	1.057809713680475	3.0	1.5416268404016586	24.727922061357855	0.9387755102040817	91
7	92	K136Q_I_07.czi	\\hih-fileserver.neurologie.uni-tuebingen.de\HIH\Public\Jorge\Immunofluorescence\Cell profiler\Exp.267\24h	21	0.9289233050302929	2.0	1.2020305089104422	15.65685424949238	0.9130434782608695	92
7	93	K136Q_I_07.czi	\\hih-fileserver.neurologie.uni-tuebingen.de\HIH\Public\Jorge\Immunofluorescence\Cell profiler\Exp.267\24h	53	1.1003352848981907	3.1622776601683795	1.62624080757117	27.071067811865476	0.9464285714285714	93
7	94	K136Q_I_07.czi	\\hih-fileserver.neurologie.uni-tuebingen.de\HIH\Public\Jorge\Immunofluorescence\Cell profiler\Exp.267\24h	3	0.309207662451413	1.0	1.0	3.414213562373095	1.0	94
7	95	K136Q_I_07.czi	\\hih-fileserver.neurologie.uni-tuebingen.de\HIH\Public\Jorge\Immunofluorescence\Cell profiler\Exp.267\24h	19	1.0267047055597975	2.0	1.201496164460326	15.65685424949238	0.9047619047619048	95
7	96	K136Q_I_07.czi	\\hih-fileserver.neurologie.uni-tuebingen.de\HIH\Public\Jorge\Immunofluorescence\Cell profiler\Exp.267\24h	11	0.6746348998939921	2.0	1.166220647704199	9.65685424949238	1.0	96
7	97	K136Q_I_07.czi	\\hih-fileserver.neurologie.uni-tuebingen.de\HIH\Public\Jorge\Immunofluorescence\Cell profiler\Exp.267\24h	3	0.026525823848649224	1.0	1.0	1.0	1.0	97
7	98	K136Q_I_07.czi	\\hih-fileserver.neurologie.uni-tuebingen.de\HIH\Public\Jorge\Immunofluorescence\Cell profiler\Exp.267\24h	11	0.6411587049406146	2.0	1.128564869306645	9.414213562373096	1.0	98
7	99	K136Q_I_07.czi	\\hih-fileserver.neurologie.uni-tuebingen.de\HIH\Public\Jorge\Immunofluorescence\Cell profiler\Exp.267\24h	11	0.5906158404890287	2.0	1.128564869306645	9.035533905932738	0.9166666666666666	99
7	100	K136Q_I_07.czi	\\hih-fileserver.neurologie.uni-tuebingen.de\HIH\Public\Jorge\Immunofluorescence\Cell profiler\Exp.267\24h	4	0.38764735603081346	1.0	1.0	4.414213562373095	1.0	100
7	101	K136Q_I_07.czi	\\hih-fileserver.neurologie.uni-tuebingen.de\HIH\Public\Jorge\Immunofluorescence\Cell profiler\Exp.267\24h	10	0.6798017462064896	1.4142135623730951	1.082842712474619	9.242640687119284	0.8333333333333334	101
7	102	K136Q_I_07.czi	\\hih-fileserver.neurologie.uni-tuebingen.de\HIH\Public\Jorge\Immunofluorescence\Cell profiler\Exp.267\24h	48	1.1479236862590148	3.0	1.5593820740881317	26.31370849898476	0.8275862068965517	102
7	103	K136Q_I_07.czi	\\hih-fileserver.neurologie.uni-tuebingen.de\HIH\Public\Jorge\Immunofluorescence\Cell profiler\Exp.267\24h	38	1.058773816147716	3.0	1.4834639708318749	22.48528137423857	0.926829268292683	103
7	104	K136Q_I_07.czi	\\hih-fileserver.neurologie.uni-tuebingen.de\HIH\Public\Jorge\Immunofluorescence\Cell profiler\Exp.267\24h	10	0.6202357696493015	1.4142135623730951	1.082842712474619	8.82842712474619	1.0	104
7	105	K136Q_I_07.czi	\\hih-fileserver.neurologie.uni-tuebingen.de\HIH\Public\Jorge\Immunofluorescence\Cell profiler\Exp.267\24h	8	0.5468022991227088	1.4142135623730951	1.051776695296637	7.414213562373095	1.0	105
7	106	K136Q_I_07.czi	\\hih-fileserver.neurologie.uni-tuebingen.de\HIH\Public\Jorge\Immunofluorescence\Cell profiler\Exp.267\24h	1	0.0	1.0	1.0	0.0	1.0	106
7	107	K136Q_I_07.czi	\\hih-fileserver.neurologie.uni-tuebingen.de\HIH\Public\Jorge\Immunofluorescence\Cell profiler\Exp.267\24h	49	0.9011768418064554	3.605551275463989	1.712295641802106	23.556349186104043	0.98	107
7	108	K136Q_I_07.czi	\\hih-fileserver.neurologie.uni-tuebingen.de\HIH\Public\Jorge\Immunofluorescence\Cell profiler\Exp.267\24h	1	0.0	1.0	1.0	0.0	1.0	108
7	109	K136Q_I_07.czi	\\hih-fileserver.neurologie.uni-tuebingen.de\HIH\Public\Jorge\Immunofluorescence\Cell profiler\Exp.267\24h	1	0.0	1.0	1.0	0.0	1.0	109
7	110	K136Q_I_07.czi	\\hih-fileserver.neurologie.uni-tuebingen.de\HIH\Public\Jorge\Immunofluorescence\Cell profiler\Exp.267\24h	6	0.477464829275686	1.0	1.0	6.0	1.0	110
7	111	K136Q_I_07.czi	\\hih-fileserver.neurologie.uni-tuebingen.de\HIH\Public\Jorge\Immunofluorescence\Cell profiler\Exp.267\24h	16	0.7752947120616269	1.4142135623730951	1.1294417382415922	12.48528137423857	0.9411764705882353	111
7	112	K136Q_I_07.czi	\\hih-fileserver.neurologie.uni-tuebingen.de\HIH\Public\Jorge\Immunofluorescence\Cell profiler\Exp.267\24h	2	0.0	1.0	1.0	0.0	1.0	112
7	113	K136Q_I_07.czi	\\hih-fileserver.neurologie.uni-tuebingen.de\HIH\Public\Jorge\Immunofluorescence\Cell profiler\Exp.267\24h	22	0.9542907834480672	2.0	1.2383018494145128	16.242640687119284	0.9166666666666666	113
7	114	K136Q_I_07.czi	\\hih-fileserver.neurologie.uni-tuebingen.de\HIH\Public\Jorge\Immunofluorescence\Cell profiler\Exp.267\24h	10	0.6202357696493015	2.0	1.1414213562373097	8.82842712474619	1.0	114
7	115	K136Q_I_07.czi	\\hih-fileserver.neurologie.uni-tuebingen.de\HIH\Public\Jorge\Immunofluorescence\Cell profiler\Exp.267\24h	49	1.0126298279988601	3.605551275463989	1.6470321637876082	24.970562748477143	0.9423076923076923	115
7	116	K136Q_I_07.czi	\\hih-fileserver.neurologie.uni-tuebingen.de\HIH\Public\Jorge\Immunofluorescence\Cell profiler\Exp.267\24h	72	1.0601219653727378	3.605551275463989	1.8026390329630846	30.97056274847714	0.935064935064935	116
7	117	K136Q_I_07.czi	\\hih-fileserver.neurologie.uni-tuebingen.de\HIH\Public\Jorge\Immunofluorescence\Cell profiler\Exp.267\24h	57	1.015535937623524	3.605551275463989	1.7302015875995782	26.97056274847714	0.9193548387096774	117
7	118	K136Q_I_07.czi	\\hih-fileserver.neurologie.uni-tuebingen.de\HIH\Public\Jorge\Immunofluorescence\Cell profiler\Exp.267\24h	22	0.9103129560709876	2.23606797749979	1.195778899516603	15.863961030678926	0.8148148148148148	118
7	119	K136Q_I_07.czi	\\hih-fileserver.neurologie.uni-tuebingen.de\HIH\Public\Jorge\Immunofluorescence\Cell profiler\Exp.267\24h	48	1.1541326621157442	2.8284271247461903	1.5144605500591906	26.384776310850235	0.9230769230769231	119
7	120	K136Q_I_07.czi	\\hih-fileserver.neurologie.uni-tuebingen.de\HIH\Public\Jorge\Immunofluorescence\Cell profiler\Exp.267\24h	5	0.4665421607968328	1.0	1.0	5.414213562373095	0.7142857142857143	120
7	121	K136Q_I_07.czi	\\hih-fileserver.neurologie.uni-tuebingen.de\HIH\Public\Jorge\Immunofluorescence\Cell profiler\Exp.267\24h	8	0.5468022991227088	1.4142135623730951	1.051776695296637	7.414213562373095	1.0	121
7	122	K136Q_I_07.czi	\\hih-fileserver.neurologie.uni-tuebingen.de\HIH\Public\Jorge\Immunofluorescence\Cell profiler\Exp.267\24h	23	0.8936177099689822	2.23606797749979	1.2742232951897943	16.071067811865476	0.8518518518518519	122
7	123	K136Q_I_07.czi	\\hih-fileserver.neurologie.uni-tuebingen.de\HIH\Public\Jorge\Immunofluorescence\Cell profiler\Exp.267\24h	4	0.09691183900770337	1.0	1.0	2.2071067811865475	0.8	123
7	124	K136Q_I_07.czi	\\hih-fileserver.neurologie.uni-tuebingen.de\HIH\Public\Jorge\Immunofluorescence\Cell profiler\Exp.267\24h	18	0.976757482780996	2.0	1.1801467048399603	14.863961030678928	0.8181818181818182	124
7	125	K136Q_I_07.czi	\\hih-fileserver.neurologie.uni-tuebingen.de\HIH\Public\Jorge\Immunofluorescence\Cell profiler\Exp.267\24h	41	0.8617461837329875	3.0	1.6104508571000886	21.071067811865476	0.9761904761904762	125
7	126	K136Q_I_07.czi	\\hih-fileserver.neurologie.uni-tuebingen.de\HIH\Public\Jorge\Immunofluorescence\Cell profiler\Exp.267\24h	12	0.7481107665751883	2.0	1.117851130197758	10.621320343559642	0.9230769230769231	126
7	127	K136Q_I_07.czi	\\hih-fileserver.neurologie.uni-tuebingen.de\HIH\Public\Jorge\Immunofluorescence\Cell profiler\Exp.267\24h	165	1.1243914998233202	6.4031242374328485	2.573433283282978	48.2842712474619	0.9322033898305084	127
7	128	K136Q_I_07.czi	\\hih-fileserver.neurologie.uni-tuebingen.de\HIH\Public\Jorge\Immunofluorescence\Cell profiler\Exp.267\24h	30	1.0503958299615668	2.23606797749979	1.3397828435579313	19.899494936611667	0.8823529411764706	128
7	129	K136Q_I_07.czi	\\hih-fileserver.neurologie.uni-tuebingen.de\HIH\Public\Jorge\Immunofluorescence\Cell profiler\Exp.267\24h	8	0.7042505752647835	1.0	1.0	8.414213562373096	1.0	129
7	130	K136Q_I_07.czi	\\hih-fileserver.neurologie.uni-tuebingen.de\HIH\Public\Jorge\Immunofluorescence\Cell profiler\Exp.267\24h	10	0.6202357696493015	2.0	1.1414213562373097	8.82842712474619	1.0	130
7	131	K136Q_I_07.czi	\\hih-fileserver.neurologie.uni-tuebingen.de\HIH\Public\Jorge\Immunofluorescence\Cell profiler\Exp.267\24h	28	0.8282348101377135	2.8284271247461903	1.4145606738968226	17.071067811865476	0.9333333333333333	131
7	132	K136Q_I_07.czi	\\hih-fileserver.neurologie.uni-tuebingen.de\HIH\Public\Jorge\Immunofluorescence\Cell profiler\Exp.267\24h	58	1.2294801014109382	3.1622776601683795	1.620173009407532	29.935028842544405	0.8285714285714286	132
7	133	K136Q_I_07.czi	\\hih-fileserver.neurologie.uni-tuebingen.de\HIH\Public\Jorge\Immunofluorescence\Cell profiler\Exp.267\24h	27	0.9442955117275186	2.23606797749979	1.3100604033930092	17.899494936611664	0.9	133
7	134	K136Q_I_07.czi	\\hih-fileserver.neurologie.uni-tuebingen.de\HIH\Public\Jorge\Immunofluorescence\Cell profiler\Exp.267\24h	11	0.6411587049406146	2.0	1.128564869306645	9.414213562373096	1.0	134
7	135	K136Q_I_07.czi	\\hih-fileserver.neurologie.uni-tuebingen.de\HIH\Public\Jorge\Immunofluorescence\Cell profiler\Exp.267\24h	1	0.0	1.0	1.0	0.0	1.0	135
7	136	K136Q_I_07.czi	\\hih-fileserver.neurologie.uni-tuebingen.de\HIH\Public\Jorge\Immunofluorescence\Cell profiler\Exp.267\24h	23	0.7607684161707253	2.8284271247461903	1.3763849673692339	14.82842712474619	1.0	136
7	137	K136Q_I_07.czi	\\hih-fileserver.neurologie.uni-tuebingen.de\HIH\Public\Jorge\Immunofluorescence\Cell profiler\Exp.267\24h	8	0.5468022991227088	1.4142135623730951	1.051776695296637	7.414213562373095	1.0	137
7	138	K136Q_I_07.czi	\\hih-fileserver.neurologie.uni-tuebingen.de\HIH\Public\Jorge\Immunofluorescence\Cell profiler\Exp.267\24h	82	1.0705274673824718	5.0	1.99981803144456	33.21320343559643	0.9111111111111111	138
7	139	K136Q_I_07.czi	\\hih-fileserver.neurologie.uni-tuebingen.de\HIH\Public\Jorge\Immunofluorescence\Cell profiler\Exp.267\24h	41	1.0025954794773946	2.8284271247461903	1.5318965094016699	22.727922061357855	0.9111111111111111	139
7	140	K136Q_I_07.czi	\\hih-fileserver.neurologie.uni-tuebingen.de\HIH\Public\Jorge\Immunofluorescence\Cell profiler\Exp.267\24h	6	0.5168631413744181	1.4142135623730951	1.0690355937288492	6.242640687119286	1.0	140
7	141	K136Q_I_07.czi	\\hih-fileserver.neurologie.uni-tuebingen.de\HIH\Public\Jorge\Immunofluorescence\Cell profiler\Exp.267\24h	38	0.9513155219899524	3.0	1.4759580929928977	21.31370849898476	0.926829268292683	141
7	142	K136Q_I_07.czi	\\hih-fileserver.neurologie.uni-tuebingen.de\HIH\Public\Jorge\Immunofluorescence\Cell profiler\Exp.267\24h	21	0.7951054177322048	2.23606797749979	1.3003397994935841	14.48528137423857	0.9545454545454546	142
7	143	K136Q_I_07.czi	\\hih-fileserver.neurologie.uni-tuebingen.de\HIH\Public\Jorge\Immunofluorescence\Cell profiler\Exp.267\24h	9	0.5658842421045168	2.0	1.1111111111111112	8.0	1.0	143
7	144	K136Q_I_07.czi	\\hih-fileserver.neurologie.uni-tuebingen.de\HIH\Public\Jorge\Immunofluorescence\Cell profiler\Exp.267\24h	18	0.8541136649632101	2.23606797749979	1.2718290126106762	13.899494936611667	0.9473684210526315	144
7	145	K136Q_I_07.czi	\\hih-fileserver.neurologie.uni-tuebingen.de\HIH\Public\Jorge\Immunofluorescence\Cell profiler\Exp.267\24h	37	1.01537110777964	2.8284271247461903	1.4571576934723323	21.727922061357855	0.9024390243902439	145
7	146	K136Q_I_07.czi	\\hih-fileserver.neurologie.uni-tuebingen.de\HIH\Public\Jorge\Immunofluorescence\Cell profiler\Exp.267\24h	3	0.309207662451413	1.0	1.0	3.414213562373095	1.0	146
7	147	K136Q_I_07.czi	\\hih-fileserver.neurologie.uni-tuebingen.de\HIH\Public\Jorge\Immunofluorescence\Cell profiler\Exp.267\24h	83	1.0929639342349884	4.123105625617661	1.9098634611376353	33.7634559672906	0.9222222222222223	147
7	148	K136Q_I_07.czi	\\hih-fileserver.neurologie.uni-tuebingen.de\HIH\Public\Jorge\Immunofluorescence\Cell profiler\Exp.267\24h	101	1.0769136573568152	5.0	2.1518296736493174	36.970562748477136	0.926605504587156	148
7	149	K136Q_I_07.czi	\\hih-fileserver.neurologie.uni-tuebingen.de\HIH\Public\Jorge\Immunofluorescence\Cell profiler\Exp.267\24h	11	0.8215906780822316	1.4142135623730951	1.0753115567951081	10.65685424949238	0.8461538461538461	149
7	150	K136Q_I_07.czi	\\hih-fileserver.neurologie.uni-tuebingen.de\HIH\Public\Jorge\Immunofluorescence\Cell profiler\Exp.267\24h	79	1.0950041480574257	4.47213595499958	1.9326234766878922	32.97056274847714	0.8876404494382022	150
7	151	K136Q_I_07.czi	\\hih-fileserver.neurologie.uni-tuebingen.de\HIH\Public\Jorge\Immunofluorescence\Cell profiler\Exp.267\24h	53	1.1119201563182162	3.605551275463989	1.6371522854309204	27.213203435596427	0.9137931034482759	151
7	152	K136Q_I_07.czi	\\hih-fileserver.neurologie.uni-tuebingen.de\HIH\Public\Jorge\Immunofluorescence\Cell profiler\Exp.267\24h	12	0.7192201541389289	2.0	1.117851130197758	10.414213562373096	0.8571428571428571	152
7	153	K136Q_I_07.czi	\\hih-fileserver.neurologie.uni-tuebingen.de\HIH\Public\Jorge\Immunofluorescence\Cell profiler\Exp.267\24h	18	0.7553352735627664	2.0	1.2587141249717988	13.071067811865476	0.9473684210526315	153
7	154	K136Q_I_07.czi	\\hih-fileserver.neurologie.uni-tuebingen.de\HIH\Public\Jorge\Immunofluorescence\Cell profiler\Exp.267\24h	41	1.0241169383345112	2.8284271247461903	1.484528762880365	22.970562748477143	0.9761904761904762	154
7	155	K136Q_I_07.czi	\\hih-fileserver.neurologie.uni-tuebingen.de\HIH\Public\Jorge\Immunofluorescence\Cell profiler\Exp.267\24h	18	0.7275526948748822	2.0	1.2682459513747883	12.82842712474619	1.0	155
7	156	K136Q_I_07.czi	\\hih-fileserver.neurologie.uni-tuebingen.de\HIH\Public\Jorge\Immunofluorescence\Cell profiler\Exp.267\24h	56	0.9281106064827591	4.0	1.812926886579859	25.556349186104043	0.9655172413793104	156
7	157	K136Q_I_07.czi	\\hih-fileserver.neurologie.uni-tuebingen.de\HIH\Public\Jorge\Immunofluorescence\Cell profiler\Exp.267\24h	19	0.8788007248619106	2.0	1.2142667269402883	14.48528137423857	0.9047619047619048	157
7	158	K136Q_I_07.czi	\\hih-fileserver.neurologie.uni-tuebingen.de\HIH\Public\Jorge\Immunofluorescence\Cell profiler\Exp.267\24h	16	0.7752947120616271	2.23606797749979	1.2066959868353289	12.485281374238571	0.9411764705882353	158
7	159	K136Q_I_07.czi	\\hih-fileserver.neurologie.uni-tuebingen.de\HIH\Public\Jorge\Immunofluorescence\Cell profiler\Exp.267\24h	24	0.8381959377836083	2.23606797749979	1.3071512871504685	15.899494936611665	0.96	159
7	160	K136Q_I_07.czi	\\hih-fileserver.neurologie.uni-tuebingen.de\HIH\Public\Jorge\Immunofluorescence\Cell profiler\Exp.267\24h	18	0.7275526948748822	2.0	1.2682459513747883	12.82842712474619	1.0	160
7	161	K136Q_I_07.czi	\\hih-fileserver.neurologie.uni-tuebingen.de\HIH\Public\Jorge\Immunofluorescence\Cell profiler\Exp.267\24h	56	0.9711453517235565	4.0	1.7627267918121226	26.142135623730947	0.9032258064516129	161
7	162	K136Q_I_07.czi	\\hih-fileserver.neurologie.uni-tuebingen.de\HIH\Public\Jorge\Immunofluorescence\Cell profiler\Exp.267\24h	1	0.0	1.0	1.0	0.0	1.0	162
7	163	K136Q_I_07.czi	\\hih-fileserver.neurologie.uni-tuebingen.de\HIH\Public\Jorge\Immunofluorescence\Cell profiler\Exp.267\24h	8	0.5468022991227088	1.4142135623730951	1.051776695296637	7.414213562373095	1.0	163
7	164	K136Q_I_07.czi	\\hih-fileserver.neurologie.uni-tuebingen.de\HIH\Public\Jorge\Immunofluorescence\Cell profiler\Exp.267\24h	102	1.2145422931635053	4.242640687119285	1.9792604840633334	39.45584412271571	0.864406779661017	164
7	165	K136Q_I_07.czi	\\hih-fileserver.neurologie.uni-tuebingen.de\HIH\Public\Jorge\Immunofluorescence\Cell profiler\Exp.267\24h	77	1.1400422379917232	4.0	1.8158295157538453	33.21320343559643	0.9058823529411765	165
7	166	K136Q_I_07.czi	\\hih-fileserver.neurologie.uni-tuebingen.de\HIH\Public\Jorge\Immunofluorescence\Cell profiler\Exp.267\24h	17	0.7016029743359026	2.0	1.249567099242311	12.242640687119284	1.0	166
7	167	K136Q_I_07.czi	\\hih-fileserver.neurologie.uni-tuebingen.de\HIH\Public\Jorge\Immunofluorescence\Cell profiler\Exp.267\24h	40	1.0058351253403301	3.0	1.5050014504089357	22.48528137423857	0.9302325581395349	167
7	168	K136Q_I_07.czi	\\hih-fileserver.neurologie.uni-tuebingen.de\HIH\Public\Jorge\Immunofluorescence\Cell profiler\Exp.267\24h	63	1.0601405569762734	3.605551275463989	1.7426799359631089	28.970562748477143	0.9545454545454546	168
7	169	K136Q_I_07.czi	\\hih-fileserver.neurologie.uni-tuebingen.de\HIH\Public\Jorge\Immunofluorescence\Cell profiler\Exp.267\24h	26	0.8317819970820826	2.8284271247461903	1.367299095249406	16.485281374238568	0.9285714285714286	169
7	170	K136Q_I_07.czi	\\hih-fileserver.neurologie.uni-tuebingen.de\HIH\Public\Jorge\Immunofluorescence\Cell profiler\Exp.267\24h	19	0.7811561998772539	2.23606797749979	1.2883530876115303	13.65685424949238	0.95	170
7	171	K136Q_I_07.czi	\\hih-fileserver.neurologie.uni-tuebingen.de\HIH\Public\Jorge\Immunofluorescence\Cell profiler\Exp.267\24h	4	0.2046241954335606	1.0	1.0	3.2071067811865475	0.8	171
7	172	K136Q_I_07.czi	\\hih-fileserver.neurologie.uni-tuebingen.de\HIH\Public\Jorge\Immunofluorescence\Cell profiler\Exp.267\24h	22	0.8215906780822317	2.23606797749979	1.286687990425694	15.071067811865476	0.9166666666666666	172
7	173	K136Q_I_07.czi	\\hih-fileserver.neurologie.uni-tuebingen.de\HIH\Public\Jorge\Immunofluorescence\Cell profiler\Exp.267\24h	35	0.9159316116033005	2.8284271247461903	1.5034526939528579	20.071067811865476	0.8974358974358975	173
7	174	K136Q_I_07.czi	\\hih-fileserver.neurologie.uni-tuebingen.de\HIH\Public\Jorge\Immunofluorescence\Cell profiler\Exp.267\24h	63	1.4934201037851178	3.1622776601683795	1.542954008303756	34.384776310850235	0.84	174
7	175	K136Q_I_07.czi	\\hih-fileserver.neurologie.uni-tuebingen.de\HIH\Public\Jorge\Immunofluorescence\Cell profiler\Exp.267\24h	93	1.0756793864885876	4.242640687119285	1.9841077035186963	35.45584412271571	0.9587628865979382	175
7	176	K136Q_I_07.czi	\\hih-fileserver.neurologie.uni-tuebingen.de\HIH\Public\Jorge\Immunofluorescence\Cell profiler\Exp.267\24h	58	1.2183308114845683	3.1622776601683795	1.6135225193856446	29.79898987322333	0.9206349206349206	176
7	177	K136Q_I_07.czi	\\hih-fileserver.neurologie.uni-tuebingen.de\HIH\Public\Jorge\Immunofluorescence\Cell profiler\Exp.267\24h	74	1.0708580910918188	4.123105625617661	1.8906909234218596	31.556349186104043	0.925	177
7	178	K136Q_I_07.czi	\\hih-fileserver.neurologie.uni-tuebingen.de\HIH\Public\Jorge\Immunofluorescence\Cell profiler\Exp.267\24h	21	0.7686911435047676	2.23606797749979	1.3085099364104322	14.242640687119286	0.9545454545454546	178
7	179	K136Q_I_07.czi	\\hih-fileserver.neurologie.uni-tuebingen.de\HIH\Public\Jorge\Immunofluorescence\Cell profiler\Exp.267\24h	14	0.7723689972905055	2.0	1.1601886205085203	11.65685424949238	0.9333333333333333	179
7	180	K136Q_I_07.czi	\\hih-fileserver.neurologie.uni-tuebingen.de\HIH\Public\Jorge\Immunofluorescence\Cell profiler\Exp.267\24h	31	0.8003042189023245	2.8284271247461903	1.496071083910669	17.65685424949238	1.0	180
7	181	K136Q_I_07.czi	\\hih-fileserver.neurologie.uni-tuebingen.de\HIH\Public\Jorge\Immunofluorescence\Cell profiler\Exp.267\24h	7	0.43799638819941455	1.0	1.0	6.207106781186548	0.7777777777777778	181
7	182	K136Q_I_07.czi	\\hih-fileserver.neurologie.uni-tuebingen.de\HIH\Public\Jorge\Immunofluorescence\Cell profiler\Exp.267\24h	27	0.9885052181419341	2.23606797749979	1.3317561973791907	18.31370849898476	0.9	182
7	183	K136Q_I_07.czi	\\hih-fileserver.neurologie.uni-tuebingen.de\HIH\Public\Jorge\Immunofluorescence\Cell profiler\Exp.267\24h	75	1.2722400601291033	3.605551275463989	1.7395887233722525	34.62741699796952	0.8823529411764706	183
7	184	K136Q_I_07.czi	\\hih-fileserver.neurologie.uni-tuebingen.de\HIH\Public\Jorge\Immunofluorescence\Cell profiler\Exp.267\24h	73	0.9904106804278957	4.123105625617661	1.9406108319584405	30.14213562373095	0.948051948051948	184
7	185	K136Q_I_07.czi	\\hih-fileserver.neurologie.uni-tuebingen.de\HIH\Public\Jorge\Immunofluorescence\Cell profiler\Exp.267\24h	8	0.5468022991227088	1.4142135623730951	1.051776695296637	7.414213562373095	1.0	185
7	186	K136Q_I_07.czi	\\hih-fileserver.neurologie.uni-tuebingen.de\HIH\Public\Jorge\Immunofluorescence\Cell profiler\Exp.267\24h	11	0.6411587049406146	2.0	1.128564869306645	9.414213562373096	1.0	186
7	187	K136Q_I_07.czi	\\hih-fileserver.neurologie.uni-tuebingen.de\HIH\Public\Jorge\Immunofluorescence\Cell profiler\Exp.267\24h	15	0.6911795258719621	2.0	1.2276142374915398	11.414213562373096	1.0	187
7	188	K136Q_I_07.czi	\\hih-fileserver.neurologie.uni-tuebingen.de\HIH\Public\Jorge\Immunofluorescence\Cell profiler\Exp.267\24h	16	0.8230374270203753	1.4142135623730951	1.051776695296637	12.863961030678926	0.7272727272727273	188
7	189	K136Q_I_07.czi	\\hih-fileserver.neurologie.uni-tuebingen.de\HIH\Public\Jorge\Immunofluorescence\Cell profiler\Exp.267\24h	18	1.0367603573262951	1.4142135623730951	1.1380711874576983	15.31370849898476	0.9	189
7	190	K136Q_I_07.czi	\\hih-fileserver.neurologie.uni-tuebingen.de\HIH\Public\Jorge\Immunofluorescence\Cell profiler\Exp.267\24h	6	0.477464829275686	1.0	1.0	6.0	1.0	190
7	191	K136Q_I_07.czi	\\hih-fileserver.neurologie.uni-tuebingen.de\HIH\Public\Jorge\Immunofluorescence\Cell profiler\Exp.267\24h	9	0.6007314423370599	1.4142135623730951	1.0460237291525663	8.242640687119286	0.9	191
7	192	K136Q_I_07.czi	\\hih-fileserver.neurologie.uni-tuebingen.de\HIH\Public\Jorge\Immunofluorescence\Cell profiler\Exp.267\24h	44	0.9542907834480674	3.605551275463989	1.6205961451801052	22.970562748477143	0.9565217391304348	192
7	193	K136Q_I_07.czi	\\hih-fileserver.neurologie.uni-tuebingen.de\HIH\Public\Jorge\Immunofluorescence\Cell profiler\Exp.267\24h	2	0.0	1.0	1.0	0.0	1.0	193
7	194	K136Q_I_07.czi	\\hih-fileserver.neurologie.uni-tuebingen.de\HIH\Public\Jorge\Immunofluorescence\Cell profiler\Exp.267\24h	7	0.5300702784881366	1.4142135623730951	1.0591733660532994	6.82842712474619	1.0	194
7	195	K136Q_I_07.czi	\\hih-fileserver.neurologie.uni-tuebingen.de\HIH\Public\Jorge\Immunofluorescence\Cell profiler\Exp.267\24h	16	0.7454531602318965	2.0	1.2026650429449552	12.242640687119284	0.9411764705882353	195
7	196	K136Q_I_07.czi	\\hih-fileserver.neurologie.uni-tuebingen.de\HIH\Public\Jorge\Immunofluorescence\Cell profiler\Exp.267\24h	17	0.5316174975826203	1.4142135623730951	1.0974620146760223	10.65685424949238	0.8947368421052632	196
7	197	K136Q_I_07.czi	\\hih-fileserver.neurologie.uni-tuebingen.de\HIH\Public\Jorge\Immunofluorescence\Cell profiler\Exp.267\24h	23	0.7858693442525694	2.8284271247461903	1.353720126700498	15.071067811865476	0.9583333333333334	197
7	198	K136Q_I_07.czi	\\hih-fileserver.neurologie.uni-tuebingen.de\HIH\Public\Jorge\Immunofluorescence\Cell profiler\Exp.267\24h	1	0.0	1.0	1.0	0.0	1.0	198
7	199	K136Q_I_07.czi	\\hih-fileserver.neurologie.uni-tuebingen.de\HIH\Public\Jorge\Immunofluorescence\Cell profiler\Exp.267\24h	33	0.9155657946957619	2.8284271247461903	1.450010289582737	19.485281374238568	0.9166666666666666	199
7	200	K136Q_I_07.czi	\\hih-fileserver.neurologie.uni-tuebingen.de\HIH\Public\Jorge\Immunofluorescence\Cell profiler\Exp.267\24h	1	0.0	1.0	1.0	0.0	1.0	200
7	201	K136Q_I_07.czi	\\hih-fileserver.neurologie.uni-tuebingen.de\HIH\Public\Jorge\Immunofluorescence\Cell profiler\Exp.267\24h	16	0.5468022991227088	1.4142135623730951	1.1294417382415922	10.48528137423857	0.9411764705882353	201
7	202	K136Q_I_07.czi	\\hih-fileserver.neurologie.uni-tuebingen.de\HIH\Public\Jorge\Immunofluorescence\Cell profiler\Exp.267\24h	46	0.8746392394263738	3.605551275463989	1.6761619536108971	22.485281374238568	0.9787234042553191	202
7	203	K136Q_I_07.czi	\\hih-fileserver.neurologie.uni-tuebingen.de\HIH\Public\Jorge\Immunofluorescence\Cell profiler\Exp.267\24h	28	1.0869452548779521	2.23606797749979	1.2928592148699083	19.556349186104043	0.9333333333333333	203
7	204	K136Q_I_07.czi	\\hih-fileserver.neurologie.uni-tuebingen.de\HIH\Public\Jorge\Immunofluorescence\Cell profiler\Exp.267\24h	92	1.3068708736928882	4.47213595499958	1.911924755571065	38.8700576850888	0.8761904761904762	204
7	205	K136Q_I_07.czi	\\hih-fileserver.neurologie.uni-tuebingen.de\HIH\Public\Jorge\Immunofluorescence\Cell profiler\Exp.267\24h	41	0.9515799710066417	3.1622776601683795	1.5888196931924552	22.14213562373095	0.9534883720930233	205
7	206	K136Q_I_07.czi	\\hih-fileserver.neurologie.uni-tuebingen.de\HIH\Public\Jorge\Immunofluorescence\Cell profiler\Exp.267\24h	33	0.8240021166139267	2.8284271247461903	1.4982635970750522	18.485281374238568	1.0	206
7	207	K136Q_I_07.czi	\\hih-fileserver.neurologie.uni-tuebingen.de\HIH\Public\Jorge\Immunofluorescence\Cell profiler\Exp.267\24h	2	0.0	1.0	1.0	0.0	1.0	207
7	208	K136Q_I_07.czi	\\hih-fileserver.neurologie.uni-tuebingen.de\HIH\Public\Jorge\Immunofluorescence\Cell profiler\Exp.267\24h	40	0.9037497458904546	3.0	1.5435815445805623	21.31370849898476	0.9523809523809523	208
7	209	K136Q_I_07.czi	\\hih-fileserver.neurologie.uni-tuebingen.de\HIH\Public\Jorge\Immunofluorescence\Cell profiler\Exp.267\24h	28	0.9968074869363776	2.23606797749979	1.3347011032718303	18.727922061357855	0.9032258064516129	209
7	210	K136Q_I_07.czi	\\hih-fileserver.neurologie.uni-tuebingen.de\HIH\Public\Jorge\Immunofluorescence\Cell profiler\Exp.267\24h	13	0.6422005297067807	2.0	1.172510822086099	10.242640687119284	1.0	210
7	211	K136Q_I_07.czi	\\hih-fileserver.neurologie.uni-tuebingen.de\HIH\Public\Jorge\Immunofluorescence\Cell profiler\Exp.267\24h	49	1.0606978359802963	3.1622776601683795	1.6113095228761618	25.556349186104043	0.8909090909090909	211
7	212	K136Q_I_07.czi	\\hih-fileserver.neurologie.uni-tuebingen.de\HIH\Public\Jorge\Immunofluorescence\Cell profiler\Exp.267\24h	43	0.9559631315947251	3.0	1.5769245787318251	22.727922061357855	0.9347826086956522	212
7	213	K136Q_I_07.czi	\\hih-fileserver.neurologie.uni-tuebingen.de\HIH\Public\Jorge\Immunofluorescence\Cell profiler\Exp.267\24h	80	1.103941631212908	4.0	1.9026421444644197	33.31370849898476	0.9302325581395349	213
7	214	K136Q_I_07.czi	\\hih-fileserver.neurologie.uni-tuebingen.de\HIH\Public\Jorge\Immunofluorescence\Cell profiler\Exp.267\24h	60	1.0503958299615663	4.0	1.7301942299766773	28.142135623730947	0.9090909090909091	214
7	215	K136Q_I_07.czi	\\hih-fileserver.neurologie.uni-tuebingen.de\HIH\Public\Jorge\Immunofluorescence\Cell profiler\Exp.267\24h	1	0.0	1.0	1.0	0.0	1.0	215
7	216	K136Q_I_07.czi	\\hih-fileserver.neurologie.uni-tuebingen.de\HIH\Public\Jorge\Immunofluorescence\Cell profiler\Exp.267\24h	94	1.1723475944772916	4.47213595499958	2.026862440663047	37.21320343559643	0.8703703703703703	216
7	217	K136Q_I_07.czi	\\hih-fileserver.neurologie.uni-tuebingen.de\HIH\Public\Jorge\Immunofluorescence\Cell profiler\Exp.267\24h	39	1.0699841306497997	2.8284271247461903	1.416871292538049	22.899494936611664	0.8125	217
7	218	K136Q_I_07.czi	\\hih-fileserver.neurologie.uni-tuebingen.de\HIH\Public\Jorge\Immunofluorescence\Cell profiler\Exp.267\24h	9	0.5658842421045168	2.0	1.1111111111111112	8.0	1.0	218
7	219	K136Q_I_07.czi	\\hih-fileserver.neurologie.uni-tuebingen.de\HIH\Public\Jorge\Immunofluorescence\Cell profiler\Exp.267\24h	13	0.954208876383541	2.0	1.1406482403650917	12.485281374238571	0.8125	219
7	220	K136Q_I_07.czi	\\hih-fileserver.neurologie.uni-tuebingen.de\HIH\Public\Jorge\Immunofluorescence\Cell profiler\Exp.267\24h	29	1.023583986046057	2.23606797749979	1.3231596859176291	19.31370849898476	0.90625	220
7	221	K136Q_I_07.czi	\\hih-fileserver.neurologie.uni-tuebingen.de\HIH\Public\Jorge\Immunofluorescence\Cell profiler\Exp.267\24h	24	0.8381959377836086	2.8284271247461903	1.390484620483802	15.899494936611667	1.0	221
7	222	K136Q_I_07.czi	\\hih-fileserver.neurologie.uni-tuebingen.de\HIH\Public\Jorge\Immunofluorescence\Cell profiler\Exp.267\24h	44	1.1589081280292277	3.0	1.4779201168432643	25.31370849898476	0.9361702127659575	222
7	223	K136Q_I_07.czi	\\hih-fileserver.neurologie.uni-tuebingen.de\HIH\Public\Jorge\Immunofluorescence\Cell profiler\Exp.267\24h	19	0.8091603141756726	2.23606797749979	1.2793229362823824	13.899494936611665	0.95	223
7	224	K136Q_I_07.czi	\\hih-fileserver.neurologie.uni-tuebingen.de\HIH\Public\Jorge\Immunofluorescence\Cell profiler\Exp.267\24h	53	0.9806451691138587	3.605551275463989	1.6880850575111888	25.556349186104043	0.9464285714285714	224
7	225	K136Q_I_07.czi	\\hih-fileserver.neurologie.uni-tuebingen.de\HIH\Public\Jorge\Immunofluorescence\Cell profiler\Exp.267\24h	13	0.6422005297067807	1.4142135623730951	1.095587745163022	10.242640687119284	0.9285714285714286	225
7	226	K136Q_I_07.czi	\\hih-fileserver.neurologie.uni-tuebingen.de\HIH\Public\Jorge\Immunofluorescence\Cell profiler\Exp.267\24h	52	0.9174808125931034	4.0	1.7405978984395163	24.48528137423857	0.9454545454545454	226
7	227	K136Q_I_07.czi	\\hih-fileserver.neurologie.uni-tuebingen.de\HIH\Public\Jorge\Immunofluorescence\Cell profiler\Exp.267\24h	4	0.3183098861837907	1.0	1.0	4.0	1.0	227
7	228	K136Q_I_07.czi	\\hih-fileserver.neurologie.uni-tuebingen.de\HIH\Public\Jorge\Immunofluorescence\Cell profiler\Exp.267\24h	4	0.3183098861837907	1.0	1.0	4.0	1.0	228
7	229	K136Q_I_07.czi	\\hih-fileserver.neurologie.uni-tuebingen.de\HIH\Public\Jorge\Immunofluorescence\Cell profiler\Exp.267\24h	63	0.9423471617566872	4.0	1.8465733260579014	27.31370849898476	0.9402985074626866	229
7	230	K136Q_I_07.czi	\\hih-fileserver.neurologie.uni-tuebingen.de\HIH\Public\Jorge\Immunofluorescence\Cell profiler\Exp.267\24h	7	0.5300702784881366	1.4142135623730951	1.0591733660532994	6.82842712474619	1.0	230
7	231	K136Q_I_07.czi	\\hih-fileserver.neurologie.uni-tuebingen.de\HIH\Public\Jorge\Immunofluorescence\Cell profiler\Exp.267\24h	22	0.8215906780822315	2.23606797749979	1.3133146466814625	15.071067811865474	0.9166666666666666	231
7	232	K136Q_I_07.czi	\\hih-fileserver.neurologie.uni-tuebingen.de\HIH\Public\Jorge\Immunofluorescence\Cell profiler\Exp.267\24h	19	0.7811561998772539	2.0	1.2450975920785463	13.65685424949238	0.95	232
7	233	K136Q_I_07.czi	\\hih-fileserver.neurologie.uni-tuebingen.de\HIH\Public\Jorge\Immunofluorescence\Cell profiler\Exp.267\24h	4	0.42487609137905596	1.0	1.0	4.621320343559642	1.0	233
7	234	K136Q_I_07.czi	\\hih-fileserver.neurologie.uni-tuebingen.de\HIH\Public\Jorge\Immunofluorescence\Cell profiler\Exp.267\24h	28	1.0601405569762732	2.8284271247461903	1.349494444785155	19.31370849898476	0.875	234
7	235	K136Q_I_07.czi	\\hih-fileserver.neurologie.uni-tuebingen.de\HIH\Public\Jorge\Immunofluorescence\Cell profiler\Exp.267\24h	11	0.6411587049406146	2.0	1.128564869306645	9.414213562373096	1.0	235
7	236	K136Q_I_07.czi	\\hih-fileserver.neurologie.uni-tuebingen.de\HIH\Public\Jorge\Immunofluorescence\Cell profiler\Exp.267\24h	1	0.0	1.0	1.0	0.0	1.0	236
7	237	K136Q_I_07.czi	\\hih-fileserver.neurologie.uni-tuebingen.de\HIH\Public\Jorge\Immunofluorescence\Cell profiler\Exp.267\24h	14	0.6664888011383326	2.0	1.2020305089104422	10.82842712474619	1.0	237
7	238	K136Q_I_07.czi	\\hih-fileserver.neurologie.uni-tuebingen.de\HIH\Public\Jorge\Immunofluorescence\Cell profiler\Exp.267\24h	13	0.7502842079090828	2.0	1.172510822086099	11.071067811865476	0.9285714285714286	238
7	239	K136Q_I_07.czi	\\hih-fileserver.neurologie.uni-tuebingen.de\HIH\Public\Jorge\Immunofluorescence\Cell profiler\Exp.267\24h	30	1.0286453242667977	2.8284271247461903	1.3595281484661446	19.692388155425117	0.8571428571428571	239
7	240	K136Q_I_07.czi	\\hih-fileserver.neurologie.uni-tuebingen.de\HIH\Public\Jorge\Immunofluorescence\Cell profiler\Exp.267\24h	60	0.947478312873302	4.0	1.7997400180253444	26.727922061357855	0.9375	240
7	241	K136Q_I_07.czi	\\hih-fileserver.neurologie.uni-tuebingen.de\HIH\Public\Jorge\Immunofluorescence\Cell profiler\Exp.267\24h	29	1.1323236291010679	2.23606797749979	1.2805366522107398	20.31370849898476	0.8529411764705882	241
7	242	K136Q_I_07.czi	\\hih-fileserver.neurologie.uni-tuebingen.de\HIH\Public\Jorge\Immunofluorescence\Cell profiler\Exp.267\24h	27	0.8589101734761474	2.23606797749979	1.3621952497912906	17.071067811865476	0.9310344827586207	242
7	243	K136Q_I_07.czi	\\hih-fileserver.neurologie.uni-tuebingen.de\HIH\Public\Jorge\Immunofluorescence\Cell profiler\Exp.267\24h	12	0.9662739451606657	1.4142135623730951	1.0690355937288492	12.071067811865476	0.8571428571428571	243
7	244	K136Q_I_07.czi	\\hih-fileserver.neurologie.uni-tuebingen.de\HIH\Public\Jorge\Immunofluorescence\Cell profiler\Exp.267\24h	18	0.7752947120616268	2.0	1.2357022603955157	13.242640687119284	0.9	244
7	245	K136Q_I_07.czi	\\hih-fileserver.neurologie.uni-tuebingen.de\HIH\Public\Jorge\Immunofluorescence\Cell profiler\Exp.267\24h	126	1.2715482560991571	5.0	2.113514446193597	44.8700576850888	0.8811188811188811	245
7	246	K136Q_I_07.czi	\\hih-fileserver.neurologie.uni-tuebingen.de\HIH\Public\Jorge\Immunofluorescence\Cell profiler\Exp.267\24h	22	0.8215906780822317	2.23606797749979	1.286687990425694	15.071067811865476	0.9166666666666666	246
7	247	K136Q_I_07.czi	\\hih-fileserver.neurologie.uni-tuebingen.de\HIH\Public\Jorge\Immunofluorescence\Cell profiler\Exp.267\24h	47	0.986832965270467	3.1622776601683795	1.5999320703840683	24.14213562373095	0.8867924528301887	247
7	248	K136Q_I_07.czi	\\hih-fileserver.neurologie.uni-tuebingen.de\HIH\Public\Jorge\Immunofluorescence\Cell profiler\Exp.267\24h	12	0.6957172405156794	2.0	1.1523689270621824	10.242640687119286	1.0	248
7	249	K136Q_I_07.czi	\\hih-fileserver.neurologie.uni-tuebingen.de\HIH\Public\Jorge\Immunofluorescence\Cell profiler\Exp.267\24h	34	0.9624295188686592	2.8284271247461903	1.4470605298928656	20.27817459305202	0.8947368421052632	249
7	250	K136Q_I_07.czi	\\hih-fileserver.neurologie.uni-tuebingen.de\HIH\Public\Jorge\Immunofluorescence\Cell profiler\Exp.267\24h	26	0.8919451801483067	2.23606797749979	1.3285847602640406	17.071067811865476	0.9285714285714286	250
7	251	K136Q_I_07.czi	\\hih-fileserver.neurologie.uni-tuebingen.de\HIH\Public\Jorge\Immunofluorescence\Cell profiler\Exp.267\24h	2	0.0	1.0	1.0	0.0	1.0	251
7	252	K136Q_I_07.czi	\\hih-fileserver.neurologie.uni-tuebingen.de\HIH\Public\Jorge\Immunofluorescence\Cell profiler\Exp.267\24h	13	0.6905637845309429	1.4142135623730951	1.0318625817210074	10.621320343559642	0.7647058823529411	252
7	253	K136Q_I_07.czi	\\hih-fileserver.neurologie.uni-tuebingen.de\HIH\Public\Jorge\Immunofluorescence\Cell profiler\Exp.267\24h	59	1.0681991491134573	3.605551275463989	1.6769600678490268	28.142135623730947	0.8939393939393939	253
7	254	K136Q_I_07.czi	\\hih-fileserver.neurologie.uni-tuebingen.de\HIH\Public\Jorge\Immunofluorescence\Cell profiler\Exp.267\24h	20	0.834860688618815	2.23606797749979	1.2653567894682634	14.48528137423857	0.9090909090909091	254
7	255	K136Q_I_07.czi	\\hih-fileserver.neurologie.uni-tuebingen.de\HIH\Public\Jorge\Immunofluorescence\Cell profiler\Exp.267\24h	72	1.0837438558686752	4.0	1.8033054353619056	31.31370849898476	0.9113924050632911	255
7	256	K136Q_I_07.czi	\\hih-fileserver.neurologie.uni-tuebingen.de\HIH\Public\Jorge\Immunofluorescence\Cell profiler\Exp.267\24h	7	0.5300702784881366	1.4142135623730951	1.0591733660532994	6.82842712474619	1.0	256
7	257	K136Q_I_07.czi	\\hih-fileserver.neurologie.uni-tuebingen.de\HIH\Public\Jorge\Immunofluorescence\Cell profiler\Exp.267\24h	28	0.8282348101377135	2.8284271247461903	1.4145606738968226	17.071067811865476	0.9333333333333333	257
7	258	K136Q_I_07.czi	\\hih-fileserver.neurologie.uni-tuebingen.de\HIH\Public\Jorge\Immunofluorescence\Cell profiler\Exp.267\24h	34	0.8512580653608952	3.0	1.5058840593046303	19.071067811865476	0.9444444444444444	258
7	259	K136Q_I_07.czi	\\hih-fileserver.neurologie.uni-tuebingen.de\HIH\Public\Jorge\Immunofluorescence\Cell profiler\Exp.267\24h	37	0.831029511856096	3.0	1.5777892865197496	19.65685424949238	0.9736842105263158	259
7	260	K136Q_I_07.czi	\\hih-fileserver.neurologie.uni-tuebingen.de\HIH\Public\Jorge\Immunofluorescence\Cell profiler\Exp.267\24h	19	0.7811561998772539	2.0	1.2450975920785463	13.65685424949238	0.95	260
7	261	K136Q_I_07.czi	\\hih-fileserver.neurologie.uni-tuebingen.de\HIH\Public\Jorge\Immunofluorescence\Cell profiler\Exp.267\24h	2	0.0	1.0	1.0	0.0	1.0	261
7	262	K136Q_I_07.czi	\\hih-fileserver.neurologie.uni-tuebingen.de\HIH\Public\Jorge\Immunofluorescence\Cell profiler\Exp.267\24h	11	0.6746348998939921	2.0	1.166220647704199	9.65685424949238	1.0	262
7	263	K136Q_I_07.czi	\\hih-fileserver.neurologie.uni-tuebingen.de\HIH\Public\Jorge\Immunofluorescence\Cell profiler\Exp.267\24h	13	0.7502842079090828	2.0	1.172510822086099	11.071067811865476	0.9285714285714286	263
7	264	K136Q_I_07.czi	\\hih-fileserver.neurologie.uni-tuebingen.de\HIH\Public\Jorge\Immunofluorescence\Cell profiler\Exp.267\24h	21	0.8607140437051948	2.0	1.2693740118805894	15.071067811865474	0.9130434782608695	264
7	265	K136Q_I_07.czi	\\hih-fileserver.neurologie.uni-tuebingen.de\HIH\Public\Jorge\Immunofluorescence\Cell profiler\Exp.267\24h	7	0.5300702784881366	1.4142135623730951	1.0591733660532994	6.82842712474619	1.0	265
7	266	K136Q_I_07.czi	\\hih-fileserver.neurologie.uni-tuebingen.de\HIH\Public\Jorge\Immunofluorescence\Cell profiler\Exp.267\24h	60	1.0685868802038505	3.605551275463989	1.702635359173692	28.384776310850235	0.9090909090909091	266
7	267	K136Q_I_07.czi	\\hih-fileserver.neurologie.uni-tuebingen.de\HIH\Public\Jorge\Immunofluorescence\Cell profiler\Exp.267\24h	1	0.0	1.0	1.0	0.0	1.0	267
7	268	K136Q_I_07.czi	\\hih-fileserver.neurologie.uni-tuebingen.de\HIH\Public\Jorge\Immunofluorescence\Cell profiler\Exp.267\24h	10	0.705274575434676	1.0	1.0	9.414213562373096	0.7692307692307693	268
7	269	K136Q_I_07.czi	\\hih-fileserver.neurologie.uni-tuebingen.de\HIH\Public\Jorge\Immunofluorescence\Cell profiler\Exp.267\24h	20	0.7420983898833913	2.23606797749979	1.2946461113496084	13.65685424949238	0.9523809523809523	269
7	270	K136Q_I_07.czi	\\hih-fileserver.neurologie.uni-tuebingen.de\HIH\Public\Jorge\Immunofluorescence\Cell profiler\Exp.267\24h	24	0.993937546975862	2.0	1.2702200572599405	17.31370849898476	0.9230769230769231	270
7	271	K136Q_I_07.czi	\\hih-fileserver.neurologie.uni-tuebingen.de\HIH\Public\Jorge\Immunofluorescence\Cell profiler\Exp.267\24h	40	0.9753694702818076	3.1622776601683795	1.5476384860847716	22.14213562373095	0.9090909090909091	271
7	272	K136Q_I_07.czi	\\hih-fileserver.neurologie.uni-tuebingen.de\HIH\Public\Jorge\Immunofluorescence\Cell profiler\Exp.267\24h	33	0.9549052999650606	2.8284271247461903	1.4606078186774982	19.899494936611667	0.9428571428571428	272
7	273	K136Q_I_07.czi	\\hih-fileserver.neurologie.uni-tuebingen.de\HIH\Public\Jorge\Immunofluorescence\Cell profiler\Exp.267\24h	17	0.7997667602429291	2.0	1.2151090734995518	13.071067811865476	0.9444444444444444	273
7	274	K136Q_I_07.czi	\\hih-fileserver.neurologie.uni-tuebingen.de\HIH\Public\Jorge\Immunofluorescence\Cell profiler\Exp.267\24h	26	1.0694152416665261	2.23606797749979	1.2810436842063562	18.692388155425117	0.8666666666666667	274
7	275	K136Q_I_07.czi	\\hih-fileserver.neurologie.uni-tuebingen.de\HIH\Public\Jorge\Immunofluorescence\Cell profiler\Exp.267\24h	33	0.9155657946957619	2.8284271247461903	1.4428567145069855	19.485281374238568	0.9428571428571428	275
7	276	K136Q_I_07.czi	\\hih-fileserver.neurologie.uni-tuebingen.de\HIH\Public\Jorge\Immunofluorescence\Cell profiler\Exp.267\24h	50	0.973184936586037	3.605551275463989	1.6682661632186495	24.727922061357855	0.9615384615384616	276
7	277	K136Q_I_07.czi	\\hih-fileserver.neurologie.uni-tuebingen.de\HIH\Public\Jorge\Immunofluorescence\Cell profiler\Exp.267\24h	18	0.7553352735627664	2.0	1.2587141249717988	13.071067811865476	0.9473684210526315	277
7	278	K136Q_I_07.czi	\\hih-fileserver.neurologie.uni-tuebingen.de\HIH\Public\Jorge\Immunofluorescence\Cell profiler\Exp.267\24h	38	1.0426776150104553	2.8284271247461903	1.4451272278546394	22.31370849898476	0.8837209302325582	278
7	279	K136Q_I_07.czi	\\hih-fileserver.neurologie.uni-tuebingen.de\HIH\Public\Jorge\Immunofluorescence\Cell profiler\Exp.267\24h	41	1.054943020689471	2.8284271247461903	1.475624904783005	23.31370849898476	0.9318181818181818	279
7	280	K136Q_I_07.czi	\\hih-fileserver.neurologie.uni-tuebingen.de\HIH\Public\Jorge\Immunofluorescence\Cell profiler\Exp.267\24h	7	0.5300702784881366	1.4142135623730951	1.0591733660532994	6.82842712474619	1.0	280
7	281	K136Q_I_07.czi	\\hih-fileserver.neurologie.uni-tuebingen.de\HIH\Public\Jorge\Immunofluorescence\Cell profiler\Exp.267\24h	19	0.7811561998772539	2.0	1.2450975920785463	13.65685424949238	0.95	281
7	282	K136Q_I_07.czi	\\hih-fileserver.neurologie.uni-tuebingen.de\HIH\Public\Jorge\Immunofluorescence\Cell profiler\Exp.267\24h	41	0.8817070691614193	3.0	1.5749192416577726	21.31370849898476	1.0	282
7	283	K136Q_I_07.czi	\\hih-fileserver.neurologie.uni-tuebingen.de\HIH\Public\Jorge\Immunofluorescence\Cell profiler\Exp.267\24h	2	0.0	1.0	1.0	0.0	1.0	283
7	284	K136Q_I_07.czi	\\hih-fileserver.neurologie.uni-tuebingen.de\HIH\Public\Jorge\Immunofluorescence\Cell profiler\Exp.267\24h	15	0.7684747428735795	2.0	1.1885618083164127	12.035533905932738	0.9375	284
7	285	K136Q_I_07.czi	\\hih-fileserver.neurologie.uni-tuebingen.de\HIH\Public\Jorge\Immunofluorescence\Cell profiler\Exp.267\24h	45	0.9611703077392957	3.1622776601683795	1.5809246093531255	23.31370849898476	0.9375	285
7	286	K136Q_I_07.czi	\\hih-fileserver.neurologie.uni-tuebingen.de\HIH\Public\Jorge\Immunofluorescence\Cell profiler\Exp.267\24h	32	0.8815932192933449	3.0	1.4654038195935053	18.82842712474619	0.9696969696969697	286
7	287	K136Q_I_07.czi	\\hih-fileserver.neurologie.uni-tuebingen.de\HIH\Public\Jorge\Immunofluorescence\Cell profiler\Exp.267\24h	132	1.324363432647563	5.0	2.1653263549104254	46.8700576850888	0.88	287
7	288	K136Q_I_07.czi	\\hih-fileserver.neurologie.uni-tuebingen.de\HIH\Public\Jorge\Immunofluorescence\Cell profiler\Exp.267\24h	20	0.8348606886188152	2.23606797749979	1.2946461113496086	14.485281374238571	0.9090909090909091	288
7	289	K136Q_I_07.czi	\\hih-fileserver.neurologie.uni-tuebingen.de\HIH\Public\Jorge\Immunofluorescence\Cell profiler\Exp.267\24h	18	0.8245537665371013	2.23606797749979	1.2162734570551206	13.65685424949238	0.8571428571428571	289
7	290	K136Q_I_07.czi	\\hih-fileserver.neurologie.uni-tuebingen.de\HIH\Public\Jorge\Immunofluorescence\Cell profiler\Exp.267\24h	8	0.5831777009960409	1.4142135623730951	1.1035533905932737	7.65685424949238	1.0	290
7	291	K136Q_I_07.czi	\\hih-fileserver.neurologie.uni-tuebingen.de\HIH\Public\Jorge\Immunofluorescence\Cell profiler\Exp.267\24h	6	0.5456645211561616	1.0	1.0	6.414213562373095	0.8571428571428571	291
7	292	K136Q_I_07.czi	\\hih-fileserver.neurologie.uni-tuebingen.de\HIH\Public\Jorge\Immunofluorescence\Cell profiler\Exp.267\24h	7	0.5300702784881366	1.4142135623730951	1.0591733660532994	6.82842712474619	1.0	292
7	293	K136Q_I_07.czi	\\hih-fileserver.neurologie.uni-tuebingen.de\HIH\Public\Jorge\Immunofluorescence\Cell profiler\Exp.267\24h	81	1.1848482008451724	3.605551275463989	1.808430550419467	34.72792206135786	0.9101123595505618	293
7	294	K136Q_I_07.czi	\\hih-fileserver.neurologie.uni-tuebingen.de\HIH\Public\Jorge\Immunofluorescence\Cell profiler\Exp.267\24h	12	0.6957172405156791	2.0	1.1523689270621824	10.242640687119284	0.9230769230769231	294
7	295	K136Q_I_07.czi	\\hih-fileserver.neurologie.uni-tuebingen.de\HIH\Public\Jorge\Immunofluorescence\Cell profiler\Exp.267\24h	19	0.7811561998772539	2.23606797749979	1.257522222473272	13.65685424949238	0.95	295
7	296	K136Q_I_07.czi	\\hih-fileserver.neurologie.uni-tuebingen.de\HIH\Public\Jorge\Immunofluorescence\Cell profiler\Exp.267\24h	56	0.9105706720229645	3.605551275463989	1.7665442623016818	25.31370849898476	0.9491525423728814	296
7	297	K136Q_I_07.czi	\\hih-fileserver.neurologie.uni-tuebingen.de\HIH\Public\Jorge\Immunofluorescence\Cell profiler\Exp.267\24h	6	0.5168631413744181	1.4142135623730951	1.0690355937288492	6.242640687119286	1.0	297
7	298	K136Q_I_07.czi	\\hih-fileserver.neurologie.uni-tuebingen.de\HIH\Public\Jorge\Immunofluorescence\Cell profiler\Exp.267\24h	14	0.7723689972905055	2.0	1.1601886205085203	11.65685424949238	0.9333333333333333	298
7	299	K136Q_I_07.czi	\\hih-fileserver.neurologie.uni-tuebingen.de\HIH\Public\Jorge\Immunofluorescence\Cell profiler\Exp.267\24h	45	0.9611703077392957	3.605551275463989	1.624375047921817	23.31370849898476	0.9183673469387755	299
7	300	K136Q_I_07.czi	\\hih-fileserver.neurologie.uni-tuebingen.de\HIH\Public\Jorge\Immunofluorescence\Cell profiler\Exp.267\24h	25	0.9014407363389229	2.23606797749979	1.322579804089839	16.82842712474619	0.9259259259259259	300
7	301	K136Q_I_07.czi	\\hih-fileserver.neurologie.uni-tuebingen.de\HIH\Public\Jorge\Immunofluorescence\Cell profiler\Exp.267\24h	53	1.1201485130315338	3.605551275463989	1.6644009461240572	27.31370849898476	0.8688524590163934	301
7	302	K136Q_I_07.czi	\\hih-fileserver.neurologie.uni-tuebingen.de\HIH\Public\Jorge\Immunofluorescence\Cell profiler\Exp.267\24h	15	0.7951500375806898	2.0	1.1885618083164127	12.242640687119286	0.8823529411764706	302
7	303	K136Q_I_07.czi	\\hih-fileserver.neurologie.uni-tuebingen.de\HIH\Public\Jorge\Immunofluorescence\Cell profiler\Exp.267\24h	35	1.0904111643833878	2.23606797749979	1.3769567230496556	21.899494936611667	0.875	303
7	304	K136Q_I_07.czi	\\hih-fileserver.neurologie.uni-tuebingen.de\HIH\Public\Jorge\Immunofluorescence\Cell profiler\Exp.267\24h	49	0.9276229873542393	3.605551275463989	1.6959887727775766	23.899494936611667	0.9423076923076923	304
7	305	K136Q_I_07.czi	\\hih-fileserver.neurologie.uni-tuebingen.de\HIH\Public\Jorge\Immunofluorescence\Cell profiler\Exp.267\24h	30	0.8269810261990688	2.8284271247461903	1.4595281484661446	17.65685424949238	0.967741935483871	305
7	306	K136Q_I_07.czi	\\hih-fileserver.neurologie.uni-tuebingen.de\HIH\Public\Jorge\Immunofluorescence\Cell profiler\Exp.267\24h	4	0.3183098861837907	1.0	1.0	4.0	1.0	306
7	307	K136Q_I_07.czi	\\hih-fileserver.neurologie.uni-tuebingen.de\HIH\Public\Jorge\Immunofluorescence\Cell profiler\Exp.267\24h	28	0.8860510994990022	2.8284271247461903	1.3913363331870767	17.65685424949238	0.9333333333333333	307
7	308	K136Q_I_07.czi	\\hih-fileserver.neurologie.uni-tuebingen.de\HIH\Public\Jorge\Immunofluorescence\Cell profiler\Exp.267\24h	42	1.0822268185799457	3.0	1.514625513779298	23.899494936611667	0.9130434782608695	308
7	309	K136Q_I_07.czi	\\hih-fileserver.neurologie.uni-tuebingen.de\HIH\Public\Jorge\Immunofluorescence\Cell profiler\Exp.267\24h	40	0.9037497458904546	3.0	1.57732450608374	21.31370849898476	0.975609756097561	309
7	310	K136Q_I_07.czi	\\hih-fileserver.neurologie.uni-tuebingen.de\HIH\Public\Jorge\Immunofluorescence\Cell profiler\Exp.267\24h	23	1.008285855819825	2.0	1.2459501847605383	17.071067811865476	0.8518518518518519	310
7	311	K136Q_I_07.czi	\\hih-fileserver.neurologie.uni-tuebingen.de\HIH\Public\Jorge\Immunofluorescence\Cell profiler\Exp.267\24h	57	0.9541077139740208	4.0	1.7892000189740467	26.14213562373095	0.9193548387096774	311
7	312	K136Q_I_07.czi	\\hih-fileserver.neurologie.uni-tuebingen.de\HIH\Public\Jorge\Immunofluorescence\Cell profiler\Exp.267\24h	27	1.0759529317358414	2.23606797749979	1.2947191603421535	19.106601717798213	0.8709677419354839	312
7	313	K136Q_I_07.czi	\\hih-fileserver.neurologie.uni-tuebingen.de\HIH\Public\Jorge\Immunofluorescence\Cell profiler\Exp.267\24h	20	0.854755056505302	2.23606797749979	1.2446461113496086	14.65685424949238	0.9090909090909091	313
7	314	K136Q_I_07.czi	\\hih-fileserver.neurologie.uni-tuebingen.de\HIH\Public\Jorge\Immunofluorescence\Cell profiler\Exp.267\24h	72	0.9655154265163007	4.123105625617661	1.9323254371233378	29.556349186104043	0.935064935064935	314
7	315	K136Q_I_07.czi	\\hih-fileserver.neurologie.uni-tuebingen.de\HIH\Public\Jorge\Immunofluorescence\Cell profiler\Exp.267\24h	20	0.9037497458904545	2.0	1.232842712474619	15.071067811865474	0.8695652173913043	315
7	316	K136Q_I_07.czi	\\hih-fileserver.neurologie.uni-tuebingen.de\HIH\Public\Jorge\Immunofluorescence\Cell profiler\Exp.267\24h	37	0.977026752314005	3.0	1.515848852262976	21.31370849898476	0.9024390243902439	316
7	317	K136Q_I_07.czi	\\hih-fileserver.neurologie.uni-tuebingen.de\HIH\Public\Jorge\Immunofluorescence\Cell profiler\Exp.267\24h	7	0.6249169132830957	1.0	1.0	7.414213562373095	0.7777777777777778	317
7	318	K136Q_I_07.czi	\\hih-fileserver.neurologie.uni-tuebingen.de\HIH\Public\Jorge\Immunofluorescence\Cell profiler\Exp.267\24h	4	0.2046241954335606	1.0	1.0	3.2071067811865475	0.8	318
7	319	K136Q_I_07.czi	\\hih-fileserver.neurologie.uni-tuebingen.de\HIH\Public\Jorge\Immunofluorescence\Cell profiler\Exp.267\24h	41	0.9813025613076393	3.0	1.5414648296672546	22.48528137423857	0.9111111111111111	319
7	320	K136Q_I_07.czi	\\hih-fileserver.neurologie.uni-tuebingen.de\HIH\Public\Jorge\Immunofluorescence\Cell profiler\Exp.267\24h	14	0.8233657959359779	2.0	1.1724438258837926	12.035533905932738	0.9333333333333333	320
7	321	K136Q_I_07.czi	\\hih-fileserver.neurologie.uni-tuebingen.de\HIH\Public\Jorge\Immunofluorescence\Cell profiler\Exp.267\24h	7	0.5300702784881366	1.4142135623730951	1.0591733660532994	6.82842712474619	1.0	321
7	322	K136Q_I_07.czi	\\hih-fileserver.neurologie.uni-tuebingen.de\HIH\Public\Jorge\Immunofluorescence\Cell profiler\Exp.267\24h	13	0.6422005297067807	2.0	1.1725108220860987	10.242640687119284	1.0	322
7	323	K136Q_I_07.czi	\\hih-fileserver.neurologie.uni-tuebingen.de\HIH\Public\Jorge\Immunofluorescence\Cell profiler\Exp.267\24h	4	0.42487609137905596	1.0	1.0	4.621320343559642	1.0	323
7	324	K136Q_I_07.czi	\\hih-fileserver.neurologie.uni-tuebingen.de\HIH\Public\Jorge\Immunofluorescence\Cell profiler\Exp.267\24h	43	0.9559631315947251	3.0	1.544035891234776	22.727922061357855	0.9555555555555556	324
7	325	K136Q_I_07.czi	\\hih-fileserver.neurologie.uni-tuebingen.de\HIH\Public\Jorge\Immunofluorescence\Cell profiler\Exp.267\24h	146	1.0855273800108851	6.082762530298219	2.5123293780193663	44.62741699796952	0.9182389937106918	325
7	326	K136Q_I_07.czi	\\hih-fileserver.neurologie.uni-tuebingen.de\HIH\Public\Jorge\Immunofluorescence\Cell profiler\Exp.267\24h	105	1.1408844866528205	5.0	2.170300640275776	38.798989873223334	0.9130434782608695	326
7	327	K136Q_I_07.czi	\\hih-fileserver.neurologie.uni-tuebingen.de\HIH\Public\Jorge\Immunofluorescence\Cell profiler\Exp.267\24h	18	0.7275526948748822	2.0	1.2682459513747883	12.82842712474619	1.0	327
7	328	K136Q_I_07.czi	\\hih-fileserver.neurologie.uni-tuebingen.de\HIH\Public\Jorge\Immunofluorescence\Cell profiler\Exp.267\24h	2	0.0	1.0	1.0	0.0	1.0	328
7	329	K136Q_I_07.czi	\\hih-fileserver.neurologie.uni-tuebingen.de\HIH\Public\Jorge\Immunofluorescence\Cell profiler\Exp.267\24h	22	0.7337506369818236	2.8284271247461903	1.366866718721158	14.242640687119284	1.0	329
7	330	K136Q_I_07.czi	\\hih-fileserver.neurologie.uni-tuebingen.de\HIH\Public\Jorge\Immunofluorescence\Cell profiler\Exp.267\24h	9	0.7836384171496399	1.0	1.0	9.414213562373096	0.9	330
7	331	K136Q_I_07.czi	\\hih-fileserver.neurologie.uni-tuebingen.de\HIH\Public\Jorge\Immunofluorescence\Cell profiler\Exp.267\24h	48	1.0623324506934586	3.1622776601683795	1.5283819932609546	25.31370849898476	0.7868852459016393	331
7	332	K136Q_I_07.czi	\\hih-fileserver.neurologie.uni-tuebingen.de\HIH\Public\Jorge\Immunofluorescence\Cell profiler\Exp.267\24h	39	0.9269228162979023	3.0	1.5815068379737567	21.31370849898476	0.9285714285714286	332
7	333	K136Q_I_07.czi	\\hih-fileserver.neurologie.uni-tuebingen.de\HIH\Public\Jorge\Immunofluorescence\Cell profiler\Exp.267\24h	36	1.1006041491777028	2.8284271247461903	1.4240153644056504	22.31370849898476	0.8571428571428571	333
7	334	K136Q_I_07.czi	\\hih-fileserver.neurologie.uni-tuebingen.de\HIH\Public\Jorge\Immunofluorescence\Cell profiler\Exp.267\24h	50	0.9276229873542391	3.605551275463989	1.69961008336777	24.14213562373095	0.9433962264150944	334
7	335	K136Q_I_07.czi	\\hih-fileserver.neurologie.uni-tuebingen.de\HIH\Public\Jorge\Immunofluorescence\Cell profiler\Exp.267\24h	20	0.9037497458904545	2.0	1.232842712474619	15.071067811865474	0.8695652173913043	335
7	336	K136Q_I_07.czi	\\hih-fileserver.neurologie.uni-tuebingen.de\HIH\Public\Jorge\Immunofluorescence\Cell profiler\Exp.267\24h	77	1.2991971810836187	3.605551275463989	1.7079523754683281	35.45584412271571	0.9058823529411765	336
7	337	K136Q_I_07.czi	\\hih-fileserver.neurologie.uni-tuebingen.de\HIH\Public\Jorge\Immunofluorescence\Cell profiler\Exp.267\24h	8	0.583177700996041	1.4142135623730951	1.051776695296637	7.656854249492381	0.8	337
7	338	K136Q_I_07.czi	\\hih-fileserver.neurologie.uni-tuebingen.de\HIH\Public\Jorge\Immunofluorescence\Cell profiler\Exp.267\24h	49	1.0953597456468684	3.1622776601683795	1.6006709241949184	25.97056274847714	0.8596491228070176	338
7	339	K136Q_I_07.czi	\\hih-fileserver.neurologie.uni-tuebingen.de\HIH\Public\Jorge\Immunofluorescence\Cell profiler\Exp.267\24h	71	1.218384897134318	3.605551275463989	1.7248325316357709	32.970562748477136	0.8765432098765432	339
7	340	K136Q_I_07.czi	\\hih-fileserver.neurologie.uni-tuebingen.de\HIH\Public\Jorge\Immunofluorescence\Cell profiler\Exp.267\24h	46	1.0873715537330286	3.0	1.5543613281761566	25.071067811865476	0.8846153846153846	340
7	341	K136Q_I_07.czi	\\hih-fileserver.neurologie.uni-tuebingen.de\HIH\Public\Jorge\Immunofluorescence\Cell profiler\Exp.267\24h	22	0.9143955684912093	2.0	1.2493309715562988	15.899494936611665	0.9166666666666666	341
7	342	K136Q_I_07.czi	\\hih-fileserver.neurologie.uni-tuebingen.de\HIH\Public\Jorge\Immunofluorescence\Cell profiler\Exp.267\24h	7	0.43799638819941455	1.0	1.0	6.207106781186548	0.875	342
7	343	K136Q_I_07.czi	\\hih-fileserver.neurologie.uni-tuebingen.de\HIH\Public\Jorge\Immunofluorescence\Cell profiler\Exp.267\24h	76	1.0702299622386964	4.123105625617661	1.8901922024623097	31.97056274847714	0.9156626506024096	343
7	344	K136Q_I_07.czi	\\hih-fileserver.neurologie.uni-tuebingen.de\HIH\Public\Jorge\Immunofluorescence\Cell profiler\Exp.267\24h	15	0.7951500375806897	2.0	1.1885618083164127	12.242640687119284	0.9375	344
7	345	K136Q_I_07.czi	\\hih-fileserver.neurologie.uni-tuebingen.de\HIH\Public\Jorge\Immunofluorescence\Cell profiler\Exp.267\24h	173	1.4094934541644617	6.0	2.4217918058823407	55.35533905932737	0.8963730569948186	345
7	346	K136Q_I_07.czi	\\hih-fileserver.neurologie.uni-tuebingen.de\HIH\Public\Jorge\Immunofluorescence\Cell profiler\Exp.267\24h	11	0.7899671671497009	1.4142135623730951	1.0753115567951081	10.449747468305834	0.8461538461538461	346
7	347	K136Q_I_07.czi	\\hih-fileserver.neurologie.uni-tuebingen.de\HIH\Public\Jorge\Immunofluorescence\Cell profiler\Exp.267\24h	30	0.8498659605547673	2.8284271247461903	1.4224064657119002	17.899494936611667	0.9375	347
7	348	K136Q_I_07.czi	\\hih-fileserver.neurologie.uni-tuebingen.de\HIH\Public\Jorge\Immunofluorescence\Cell profiler\Exp.267\24h	97	1.354118979131174	4.0	1.8545078837981879	40.62741699796952	0.8434782608695652	348
7	349	K136Q_I_07.czi	\\hih-fileserver.neurologie.uni-tuebingen.de\HIH\Public\Jorge\Immunofluorescence\Cell profiler\Exp.267\24h	3	0.309207662451413	1.0	1.0	3.414213562373095	1.0	349
7	350	K136Q_I_07.czi	\\hih-fileserver.neurologie.uni-tuebingen.de\HIH\Public\Jorge\Immunofluorescence\Cell profiler\Exp.267\24h	3	0.309207662451413	1.0	1.0	3.414213562373095	1.0	350
7	351	K136Q_I_07.czi	\\hih-fileserver.neurologie.uni-tuebingen.de\HIH\Public\Jorge\Immunofluorescence\Cell profiler\Exp.267\24h	57	0.9118279642637634	4.0	1.7844744850586747	25.556349186104043	0.9661016949152542	351
7	352	K136Q_I_07.czi	\\hih-fileserver.neurologie.uni-tuebingen.de\HIH\Public\Jorge\Immunofluorescence\Cell profiler\Exp.267\24h	65	0.9695961507337538	4.123105625617661	1.844924090879686	28.14213562373095	0.9285714285714286	352
7	353	K136Q_I_07.czi	\\hih-fileserver.neurologie.uni-tuebingen.de\HIH\Public\Jorge\Immunofluorescence\Cell profiler\Exp.267\24h	26	1.0734849859314834	2.23606797749979	1.2293842322637556	18.727922061357855	0.9629629629629629	353
7	354	K136Q_I_07.czi	\\hih-fileserver.neurologie.uni-tuebingen.de\HIH\Public\Jorge\Immunofluorescence\Cell profiler\Exp.267\24h	36	1.1663554019920823	2.8284271247461903	1.368459808850095	22.970562748477143	0.8181818181818182	354
7	355	K136Q_I_07.czi	\\hih-fileserver.neurologie.uni-tuebingen.de\HIH\Public\Jorge\Immunofluorescence\Cell profiler\Exp.267\24h	25	1.0198391526657204	2.23606797749979	1.2782966931695259	17.899494936611667	0.8928571428571429	355
7	356	K136Q_I_07.czi	\\hih-fileserver.neurologie.uni-tuebingen.de\HIH\Public\Jorge\Immunofluorescence\Cell profiler\Exp.267\24h	17	0.8951313863700786	2.0	1.1075545367497759	13.828427124746192	0.7727272727272727	356
7	357	K136Q_I_07.czi	\\hih-fileserver.neurologie.uni-tuebingen.de\HIH\Public\Jorge\Immunofluorescence\Cell profiler\Exp.267\24h	75	1.1295208697653893	4.0	1.8359483297140244	32.62741699796952	0.9146341463414634	357
7	358	K136Q_I_07.czi	\\hih-fileserver.neurologie.uni-tuebingen.de\HIH\Public\Jorge\Immunofluorescence\Cell profiler\Exp.267\24h	69	1.2722210481936622	3.605551275463989	1.720886746124384	33.21320343559643	0.9078947368421053	358
7	359	K136Q_I_07.czi	\\hih-fileserver.neurologie.uni-tuebingen.de\HIH\Public\Jorge\Immunofluorescence\Cell profiler\Exp.267\24h	95	1.218643125148229	4.0	1.8865436154388073	38.14213562373095	0.8878504672897196	359
7	360	K136Q_I_07.czi	\\hih-fileserver.neurologie.uni-tuebingen.de\HIH\Public\Jorge\Immunofluorescence\Cell profiler\Exp.267\24h	34	1.0391645156780143	2.8284271247461903	1.3863400857091603	21.071067811865476	0.918918918918919	360
7	361	K136Q_I_07.czi	\\hih-fileserver.neurologie.uni-tuebingen.de\HIH\Public\Jorge\Immunofluorescence\Cell profiler\Exp.267\24h	33	0.8770537643112254	2.8284271247461903	1.4677613937532492	19.071067811865476	0.9166666666666666	361
7	362	K136Q_I_07.czi	\\hih-fileserver.neurologie.uni-tuebingen.de\HIH\Public\Jorge\Immunofluorescence\Cell profiler\Exp.267\24h	60	1.0945795081310326	3.605551275463989	1.7038740011765536	28.727922061357855	0.9230769230769231	362
7	363	K136Q_I_07.czi	\\hih-fileserver.neurologie.uni-tuebingen.de\HIH\Public\Jorge\Immunofluorescence\Cell profiler\Exp.267\24h	47	1.2063328137722713	3.0	1.4963627281031784	26.692388155425117	0.8867924528301887	363
7	364	K136Q_I_07.czi	\\hih-fileserver.neurologie.uni-tuebingen.de\HIH\Public\Jorge\Immunofluorescence\Cell profiler\Exp.267\24h	44	0.9143955684912091	3.1622776601683795	1.6100237350260203	22.485281374238568	0.9361702127659575	364
7	365	K136Q_I_07.czi	\\hih-fileserver.neurologie.uni-tuebingen.de\HIH\Public\Jorge\Immunofluorescence\Cell profiler\Exp.267\24h	27	1.1388182199509465	2.23606797749979	1.2552934158145248	19.65685424949238	0.84375	365
7	366	K136Q_I_07.czi	\\hih-fileserver.neurologie.uni-tuebingen.de\HIH\Public\Jorge\Immunofluorescence\Cell profiler\Exp.267\24h	24	0.9238805926357027	2.23606797749979	1.2383895563224316	16.692388155425117	0.8888888888888888	366
7	367	K136Q_I_07.czi	\\hih-fileserver.neurologie.uni-tuebingen.de\HIH\Public\Jorge\Immunofluorescence\Cell profiler\Exp.267\24h	35	1.2357903956648089	2.23606797749979	1.3081669843995525	23.31370849898476	0.8333333333333334	367
7	368	K136Q_I_07.czi	\\hih-fileserver.neurologie.uni-tuebingen.de\HIH\Public\Jorge\Immunofluorescence\Cell profiler\Exp.267\24h	29	0.98014997883445	2.8284271247461903	1.3719256708270462	18.899494936611664	0.8787878787878788	368
7	369	K136Q_I_07.czi	\\hih-fileserver.neurologie.uni-tuebingen.de\HIH\Public\Jorge\Immunofluorescence\Cell profiler\Exp.267\24h	119	1.1956412083257253	4.47213595499958	2.153889180587301	42.2842712474619	0.9296875	369
7	370	K136Q_I_07.czi	\\hih-fileserver.neurologie.uni-tuebingen.de\HIH\Public\Jorge\Immunofluorescence\Cell profiler\Exp.267\24h	94	1.209546782391449	4.123105625617661	1.8958991808164896	37.79898987322333	0.8952380952380953	370
7	371	K136Q_I_07.czi	\\hih-fileserver.neurologie.uni-tuebingen.de\HIH\Public\Jorge\Immunofluorescence\Cell profiler\Exp.267\24h	32	0.937302473333935	2.8284271247461903	1.4212096457693462	19.414213562373096	0.9696969696969697	371
7	372	K136Q_I_07.czi	\\hih-fileserver.neurologie.uni-tuebingen.de\HIH\Public\Jorge\Immunofluorescence\Cell profiler\Exp.267\24h	22	0.9301099792434575	2.0	1.2649285056702815	16.035533905932738	0.9166666666666666	372
