# Supplementary material for: Sirtuin-1 sensitive lysine-136 acetylation drives phase separation and pathological aggregation of TDP-43
Source: Nat Commun. 2022 Mar 9;13:1223. doi: 10.1038/s41467-022-28822-7 (PMC8907366; doi:10.1038/s41467-022-28822-7)
Supplement: Supplementary file 7 — Source Data [file 41467_2022_28822_MOESM7_ESM.zip › Figure 5E data/Measures 1/K136Q_07_24h_Measures/Object relationships.csv]

Module	Module Number	Relationship	First Object Name	First Image Number	First Object Number	Second Object Name	Second Image Number	Second Object Number
RelateObjects	13	Parent	Nuclei	7	1	EditedAggregates	7	1
RelateObjects	13	Parent	Nuclei	7	1	EditedAggregates	7	2
RelateObjects	13	Parent	Nuclei	7	1	EditedAggregates	7	3
RelateObjects	13	Parent	Nuclei	7	1	EditedAggregates	7	4
RelateObjects	13	Parent	Nuclei	7	1	EditedAggregates	7	5
RelateObjects	13	Parent	Nuclei	7	1	EditedAggregates	7	6
RelateObjects	13	Parent	Nuclei	7	1	EditedAggregates	7	7
RelateObjects	13	Parent	Nuclei	7	1	EditedAggregates	7	8
RelateObjects	13	Parent	Nuclei	7	1	EditedAggregates	7	9
RelateObjects	13	Parent	Nuclei	7	1	EditedAggregates	7	10
RelateObjects	13	Parent	Nuclei	7	1	EditedAggregates	7	11
RelateObjects	13	Parent	Nuclei	7	1	EditedAggregates	7	12
RelateObjects	13	Parent	Nuclei	7	1	EditedAggregates	7	13
RelateObjects	13	Parent	Nuclei	7	1	EditedAggregates	7	14
RelateObjects	13	Parent	Nuclei	7	1	EditedAggregates	7	15
RelateObjects	13	Parent	Nuclei	7	1	EditedAggregates	7	16
RelateObjects	13	Parent	Nuclei	7	1	EditedAggregates	7	17
RelateObjects	13	Parent	Nuclei	7	1	EditedAggregates	7	18
RelateObjects	13	Parent	Nuclei	7	1	EditedAggregates	7	19
RelateObjects	13	Parent	Nuclei	7	1	EditedAggregates	7	20
RelateObjects	13	Parent	Nuclei	7	1	EditedAggregates	7	21
RelateObjects	13	Parent	Nuclei	7	1	EditedAggregates	7	22
RelateObjects	13	Parent	Nuclei	7	1	EditedAggregates	7	23
RelateObjects	13	Parent	Nuclei	7	1	EditedAggregates	7	24
RelateObjects	13	Parent	Nuclei	7	1	EditedAggregates	7	25
RelateObjects	13	Parent	Nuclei	7	1	EditedAggregates	7	26
RelateObjects	13	Parent	Nuclei	7	1	EditedAggregates	7	27
RelateObjects	13	Parent	Nuclei	7	1	EditedAggregates	7	28
RelateObjects	13	Parent	Nuclei	7	1	EditedAggregates	7	29
RelateObjects	13	Parent	Nuclei	7	1	EditedAggregates	7	30
RelateObjects	13	Parent	Nuclei	7	1	EditedAggregates	7	31
RelateObjects	13	Parent	Nuclei	7	1	EditedAggregates	7	32
RelateObjects	13	Parent	Nuclei	7	1	EditedAggregates	7	33
RelateObjects	13	Parent	Nuclei	7	1	EditedAggregates	7	34
RelateObjects	13	Parent	Nuclei	7	1	EditedAggregates	7	35
RelateObjects	13	Parent	Nuclei	7	1	EditedAggregates	7	36
RelateObjects	13	Parent	Nuclei	7	1	EditedAggregates	7	37
RelateObjects	13	Parent	Nuclei	7	1	EditedAggregates	7	38
RelateObjects	13	Parent	Nuclei	7	1	EditedAggregates	7	39
RelateObjects	13	Parent	Nuclei	7	1	EditedAggregates	7	40
RelateObjects	13	Parent	Nuclei	7	1	EditedAggregates	7	41
RelateObjects	13	Parent	Nuclei	7	1	EditedAggregates	7	42
RelateObjects	13	Parent	Nuclei	7	1	EditedAggregates	7	43
RelateObjects	13	Parent	Nuclei	7	1	EditedAggregates	7	44
RelateObjects	13	Parent	Nuclei	7	1	EditedAggregates	7	45
RelateObjects	13	Parent	Nuclei	7	1	EditedAggregates	7	46
RelateObjects	13	Parent	Nuclei	7	1	EditedAggregates	7	47
RelateObjects	13	Parent	Nuclei	7	1	EditedAggregates	7	48
RelateObjects	13	Parent	Nuclei	7	1	EditedAggregates	7	49
RelateObjects	13	Parent	Nuclei	7	1	EditedAggregates	7	50
RelateObjects	13	Parent	Nuclei	7	1	EditedAggregates	7	51
RelateObjects	13	Parent	Nuclei	7	1	EditedAggregates	7	52
RelateObjects	13	Parent	Nuclei	7	1	EditedAggregates	7	53
RelateObjects	13	Parent	Nuclei	7	1	EditedAggregates	7	54
RelateObjects	13	Parent	Nuclei	7	1	EditedAggregates	7	55
RelateObjects	13	Parent	Nuclei	7	1	EditedAggregates	7	56
RelateObjects	13	Parent	Nuclei	7	1	EditedAggregates	7	57
RelateObjects	13	Parent	Nuclei	7	1	EditedAggregates	7	58
RelateObjects	13	Parent	Nuclei	7	1	EditedAggregates	7	59
RelateObjects	13	Parent	Nuclei	7	1	EditedAggregates	7	60
RelateObjects	13	Parent	Nuclei	7	1	EditedAggregates	7	61
RelateObjects	13	Parent	Nuclei	7	1	EditedAggregates	7	62
RelateObjects	13	Parent	Nuclei	7	1	EditedAggregates	7	63
RelateObjects	13	Parent	Nuclei	7	1	EditedAggregates	7	64
RelateObjects	13	Parent	Nuclei	7	1	EditedAggregates	7	65
RelateObjects	13	Parent	Nuclei	7	1	EditedAggregates	7	66
RelateObjects	13	Parent	Nuclei	7	1	EditedAggregates	7	67
RelateObjects	13	Parent	Nuclei	7	1	EditedAggregates	7	68
RelateObjects	13	Parent	Nuclei	7	1	EditedAggregates	7	69
RelateObjects	13	Parent	Nuclei	7	1	EditedAggregates	7	70
RelateObjects	13	Parent	Nuclei	7	1	EditedAggregates	7	71
RelateObjects	13	Parent	Nuclei	7	1	EditedAggregates	7	72
RelateObjects	13	Parent	Nuclei	7	1	EditedAggregates	7	73
RelateObjects	13	Parent	Nuclei	7	1	EditedAggregates	7	74
RelateObjects	13	Parent	Nuclei	7	1	EditedAggregates	7	75
RelateObjects	13	Parent	Nuclei	7	1	EditedAggregates	7	76
RelateObjects	13	Parent	Nuclei	7	1	EditedAggregates	7	77
RelateObjects	13	Parent	Nuclei	7	1	EditedAggregates	7	78
RelateObjects	13	Parent	Nuclei	7	1	EditedAggregates	7	79
RelateObjects	13	Parent	Nuclei	7	1	EditedAggregates	7	80
RelateObjects	13	Parent	Nuclei	7	1	EditedAggregates	7	81
RelateObjects	13	Parent	Nuclei	7	1	EditedAggregates	7	82
RelateObjects	13	Parent	Nuclei	7	1	EditedAggregates	7	83
RelateObjects	13	Parent	Nuclei	7	1	EditedAggregates	7	84
RelateObjects	13	Parent	Nuclei	7	1	EditedAggregates	7	85
RelateObjects	13	Parent	Nuclei	7	1	EditedAggregates	7	86
RelateObjects	13	Parent	Nuclei	7	1	EditedAggregates	7	87
RelateObjects	13	Parent	Nuclei	7	1	EditedAggregates	7	88
RelateObjects	13	Parent	Nuclei	7	1	EditedAggregates	7	89
RelateObjects	13	Parent	Nuclei	7	1	EditedAggregates	7	90
RelateObjects	13	Parent	Nuclei	7	1	EditedAggregates	7	91
RelateObjects	13	Parent	Nuclei	7	1	EditedAggregates	7	92
RelateObjects	13	Parent	Nuclei	7	1	EditedAggregates	7	93
RelateObjects	13	Parent	Nuclei	7	5	EditedAggregates	7	94
RelateObjects	13	Parent	Nuclei	7	5	EditedAggregates	7	95
RelateObjects	13	Parent	Nuclei	7	5	EditedAggregates	7	96
RelateObjects	13	Parent	Nuclei	7	5	EditedAggregates	7	97
RelateObjects	13	Parent	Nuclei	7	5	EditedAggregates	7	98
RelateObjects	13	Parent	Nuclei	7	5	EditedAggregates	7	99
RelateObjects	13	Parent	Nuclei	7	5	EditedAggregates	7	100
RelateObjects	13	Parent	Nuclei	7	7	EditedAggregates	7	101
RelateObjects	13	Parent	Nuclei	7	7	EditedAggregates	7	102
RelateObjects	13	Parent	Nuclei	7	7	EditedAggregates	7	103
RelateObjects	13	Parent	Nuclei	7	5	EditedAggregates	7	104
RelateObjects	13	Parent	Nuclei	7	7	EditedAggregates	7	105
RelateObjects	13	Parent	Nuclei	7	7	EditedAggregates	7	106
RelateObjects	13	Parent	Nuclei	7	7	EditedAggregates	7	107
RelateObjects	13	Parent	Nuclei	7	6	EditedAggregates	7	108
RelateObjects	13	Parent	Nuclei	7	6	EditedAggregates	7	109
RelateObjects	13	Parent	Nuclei	7	6	EditedAggregates	7	110
RelateObjects	13	Parent	Nuclei	7	7	EditedAggregates	7	111
RelateObjects	13	Parent	Nuclei	7	6	EditedAggregates	7	112
RelateObjects	13	Parent	Nuclei	7	6	EditedAggregates	7	113
RelateObjects	13	Parent	Nuclei	7	5	EditedAggregates	7	114
RelateObjects	13	Parent	Nuclei	7	7	EditedAggregates	7	115
RelateObjects	13	Parent	Nuclei	7	7	EditedAggregates	7	116
RelateObjects	13	Parent	Nuclei	7	7	EditedAggregates	7	117
RelateObjects	13	Parent	Nuclei	7	8	EditedAggregates	7	118
RelateObjects	13	Parent	Nuclei	7	7	EditedAggregates	7	119
RelateObjects	13	Parent	Nuclei	7	7	EditedAggregates	7	120
RelateObjects	13	Parent	Nuclei	7	5	EditedAggregates	7	121
RelateObjects	13	Parent	Nuclei	7	8	EditedAggregates	7	122
RelateObjects	13	Parent	Nuclei	7	8	EditedAggregates	7	123
RelateObjects	13	Parent	Nuclei	7	7	EditedAggregates	7	124
RelateObjects	13	Parent	Nuclei	7	8	EditedAggregates	7	125
RelateObjects	13	Parent	Nuclei	7	5	EditedAggregates	7	126
RelateObjects	13	Parent	Nuclei	7	7	EditedAggregates	7	127
RelateObjects	13	Parent	Nuclei	7	7	EditedAggregates	7	128
RelateObjects	13	Parent	Nuclei	7	7	EditedAggregates	7	129
RelateObjects	13	Parent	Nuclei	7	8	EditedAggregates	7	130
RelateObjects	13	Parent	Nuclei	7	7	EditedAggregates	7	131
RelateObjects	13	Parent	Nuclei	7	7	EditedAggregates	7	132
RelateObjects	13	Parent	Nuclei	7	7	EditedAggregates	7	133
RelateObjects	13	Parent	Nuclei	7	7	EditedAggregates	7	134
RelateObjects	13	Parent	Nuclei	7	8	EditedAggregates	7	135
RelateObjects	13	Parent	Nuclei	7	7	EditedAggregates	7	136
RelateObjects	13	Parent	Nuclei	7	5	EditedAggregates	7	137
RelateObjects	13	Parent	Nuclei	7	7	EditedAggregates	7	138
RelateObjects	13	Parent	Nuclei	7	7	EditedAggregates	7	139
RelateObjects	13	Parent	Nuclei	7	8	EditedAggregates	7	140
RelateObjects	13	Parent	Nuclei	7	7	EditedAggregates	7	141
RelateObjects	13	Parent	Nuclei	7	8	EditedAggregates	7	142
RelateObjects	13	Parent	Nuclei	7	8	EditedAggregates	7	143
RelateObjects	13	Parent	Nuclei	7	7	EditedAggregates	7	144
RelateObjects	13	Parent	Nuclei	7	8	EditedAggregates	7	145
RelateObjects	13	Parent	Nuclei	7	7	EditedAggregates	7	146
RelateObjects	13	Parent	Nuclei	7	7	EditedAggregates	7	147
RelateObjects	13	Parent	Nuclei	7	8	EditedAggregates	7	148
RelateObjects	13	Parent	Nuclei	7	8	EditedAggregates	7	149
RelateObjects	13	Parent	Nuclei	7	7	EditedAggregates	7	150
RelateObjects	13	Parent	Nuclei	7	7	EditedAggregates	7	151
RelateObjects	13	Parent	Nuclei	7	5	EditedAggregates	7	152
RelateObjects	13	Parent	Nuclei	7	7	EditedAggregates	7	153
RelateObjects	13	Parent	Nuclei	7	8	EditedAggregates	7	154
RelateObjects	13	Parent	Nuclei	7	7	EditedAggregates	7	155
RelateObjects	13	Parent	Nuclei	7	7	EditedAggregates	7	156
RelateObjects	13	Parent	Nuclei	7	7	EditedAggregates	7	157
RelateObjects	13	Parent	Nuclei	7	7	EditedAggregates	7	158
RelateObjects	13	Parent	Nuclei	7	8	EditedAggregates	7	159
RelateObjects	13	Parent	Nuclei	7	7	EditedAggregates	7	160
RelateObjects	13	Parent	Nuclei	7	7	EditedAggregates	7	161
RelateObjects	13	Parent	Nuclei	7	6	EditedAggregates	7	162
RelateObjects	13	Parent	Nuclei	7	5	EditedAggregates	7	163
RelateObjects	13	Parent	Nuclei	7	8	EditedAggregates	7	164
RelateObjects	13	Parent	Nuclei	7	8	EditedAggregates	7	165
RelateObjects	13	Parent	Nuclei	7	7	EditedAggregates	7	166
RelateObjects	13	Parent	Nuclei	7	7	EditedAggregates	7	167
RelateObjects	13	Parent	Nuclei	7	5	EditedAggregates	7	168
RelateObjects	13	Parent	Nuclei	7	7	EditedAggregates	7	169
RelateObjects	13	Parent	Nuclei	7	7	EditedAggregates	7	170
RelateObjects	13	Parent	Nuclei	7	8	EditedAggregates	7	171
RelateObjects	13	Parent	Nuclei	7	7	EditedAggregates	7	172
RelateObjects	13	Parent	Nuclei	7	7	EditedAggregates	7	173
RelateObjects	13	Parent	Nuclei	7	8	EditedAggregates	7	174
RelateObjects	13	Parent	Nuclei	7	8	EditedAggregates	7	175
RelateObjects	13	Parent	Nuclei	7	8	EditedAggregates	7	176
RelateObjects	13	Parent	Nuclei	7	8	EditedAggregates	7	177
RelateObjects	13	Parent	Nuclei	7	7	EditedAggregates	7	178
RelateObjects	13	Parent	Nuclei	7	7	EditedAggregates	7	179
RelateObjects	13	Parent	Nuclei	7	7	EditedAggregates	7	180
RelateObjects	13	Parent	Nuclei	7	7	EditedAggregates	7	181
RelateObjects	13	Parent	Nuclei	7	7	EditedAggregates	7	182
RelateObjects	13	Parent	Nuclei	7	8	EditedAggregates	7	183
RelateObjects	13	Parent	Nuclei	7	7	EditedAggregates	7	184
RelateObjects	13	Parent	Nuclei	7	6	EditedAggregates	7	185
RelateObjects	13	Parent	Nuclei	7	5	EditedAggregates	7	186
RelateObjects	13	Parent	Nuclei	7	8	EditedAggregates	7	187
RelateObjects	13	Parent	Nuclei	7	7	EditedAggregates	7	188
RelateObjects	13	Parent	Nuclei	7	7	EditedAggregates	7	189
RelateObjects	13	Parent	Nuclei	7	8	EditedAggregates	7	190
RelateObjects	13	Parent	Nuclei	7	8	EditedAggregates	7	191
RelateObjects	13	Parent	Nuclei	7	7	EditedAggregates	7	192
RelateObjects	13	Parent	Nuclei	7	6	EditedAggregates	7	193
RelateObjects	13	Parent	Nuclei	7	8	EditedAggregates	7	194
RelateObjects	13	Parent	Nuclei	7	8	EditedAggregates	7	195
RelateObjects	13	Parent	Nuclei	7	8	EditedAggregates	7	196
RelateObjects	13	Parent	Nuclei	7	7	EditedAggregates	7	197
RelateObjects	13	Parent	Nuclei	7	6	EditedAggregates	7	198
RelateObjects	13	Parent	Nuclei	7	8	EditedAggregates	7	199
RelateObjects	13	Parent	Nuclei	7	8	EditedAggregates	7	200
RelateObjects	13	Parent	Nuclei	7	7	EditedAggregates	7	201
RelateObjects	13	Parent	Nuclei	7	7	EditedAggregates	7	202
RelateObjects	13	Parent	Nuclei	7	7	EditedAggregates	7	203
RelateObjects	13	Parent	Nuclei	7	7	EditedAggregates	7	204
RelateObjects	13	Parent	Nuclei	7	7	EditedAggregates	7	205
RelateObjects	13	Parent	Nuclei	7	7	EditedAggregates	7	206
RelateObjects	13	Parent	Nuclei	7	7	EditedAggregates	7	207
RelateObjects	13	Parent	Nuclei	7	7	EditedAggregates	7	208
RelateObjects	13	Parent	Nuclei	7	7	EditedAggregates	7	209
RelateObjects	13	Parent	Nuclei	7	6	EditedAggregates	7	210
RelateObjects	13	Parent	Nuclei	7	8	EditedAggregates	7	211
RelateObjects	13	Parent	Nuclei	7	8	EditedAggregates	7	212
RelateObjects	13	Parent	Nuclei	7	8	EditedAggregates	7	213
RelateObjects	13	Parent	Nuclei	7	8	EditedAggregates	7	214
RelateObjects	13	Parent	Nuclei	7	7	EditedAggregates	7	215
RelateObjects	13	Parent	Nuclei	7	7	EditedAggregates	7	216
RelateObjects	13	Parent	Nuclei	7	8	EditedAggregates	7	217
RelateObjects	13	Parent	Nuclei	7	7	EditedAggregates	7	218
RelateObjects	13	Parent	Nuclei	7	8	EditedAggregates	7	219
RelateObjects	13	Parent	Nuclei	7	8	EditedAggregates	7	220
RelateObjects	13	Parent	Nuclei	7	7	EditedAggregates	7	221
RelateObjects	13	Parent	Nuclei	7	7	EditedAggregates	7	222
RelateObjects	13	Parent	Nuclei	7	8	EditedAggregates	7	223
RelateObjects	13	Parent	Nuclei	7	8	EditedAggregates	7	224
RelateObjects	13	Parent	Nuclei	7	7	EditedAggregates	7	225
RelateObjects	13	Parent	Nuclei	7	7	EditedAggregates	7	226
RelateObjects	13	Parent	Nuclei	7	6	EditedAggregates	7	227
RelateObjects	13	Parent	Nuclei	7	8	EditedAggregates	7	228
RelateObjects	13	Parent	Nuclei	7	7	EditedAggregates	7	229
RelateObjects	13	Parent	Nuclei	7	7	EditedAggregates	7	230
RelateObjects	13	Parent	Nuclei	7	7	EditedAggregates	7	231
RelateObjects	13	Parent	Nuclei	7	8	EditedAggregates	7	232
RelateObjects	13	Parent	Nuclei	7	8	EditedAggregates	7	233
RelateObjects	13	Parent	Nuclei	7	7	EditedAggregates	7	234
RelateObjects	13	Parent	Nuclei	7	7	EditedAggregates	7	235
RelateObjects	13	Parent	Nuclei	7	7	EditedAggregates	7	236
RelateObjects	13	Parent	Nuclei	7	8	EditedAggregates	7	237
RelateObjects	13	Parent	Nuclei	7	7	EditedAggregates	7	238
RelateObjects	13	Parent	Nuclei	7	8	EditedAggregates	7	239
RelateObjects	13	Parent	Nuclei	7	7	EditedAggregates	7	240
RelateObjects	13	Parent	Nuclei	7	8	EditedAggregates	7	241
RelateObjects	13	Parent	Nuclei	7	8	EditedAggregates	7	242
RelateObjects	13	Parent	Nuclei	7	8	EditedAggregates	7	243
RelateObjects	13	Parent	Nuclei	7	8	EditedAggregates	7	244
RelateObjects	13	Parent	Nuclei	7	8	EditedAggregates	7	245
RelateObjects	13	Parent	Nuclei	7	8	EditedAggregates	7	246
RelateObjects	13	Parent	Nuclei	7	8	EditedAggregates	7	247
RelateObjects	13	Parent	Nuclei	7	7	EditedAggregates	7	248
RelateObjects	13	Parent	Nuclei	7	8	EditedAggregates	7	249
RelateObjects	13	Parent	Nuclei	7	8	EditedAggregates	7	250
RelateObjects	13	Parent	Nuclei	7	7	EditedAggregates	7	251
RelateObjects	13	Parent	Nuclei	7	8	EditedAggregates	7	252
RelateObjects	13	Parent	Nuclei	7	8	EditedAggregates	7	253
RelateObjects	13	Parent	Nuclei	7	8	EditedAggregates	7	254
RelateObjects	13	Parent	Nuclei	7	8	EditedAggregates	7	255
RelateObjects	13	Parent	Nuclei	7	7	EditedAggregates	7	256
RelateObjects	13	Parent	Nuclei	7	8	EditedAggregates	7	257
RelateObjects	13	Parent	Nuclei	7	7	EditedAggregates	7	258
RelateObjects	13	Parent	Nuclei	7	7	EditedAggregates	7	259
RelateObjects	13	Parent	Nuclei	7	7	EditedAggregates	7	260
RelateObjects	13	Parent	Nuclei	7	6	EditedAggregates	7	261
RelateObjects	13	Parent	Nuclei	7	8	EditedAggregates	7	262
RelateObjects	13	Parent	Nuclei	7	8	EditedAggregates	7	263
RelateObjects	13	Parent	Nuclei	7	7	EditedAggregates	7	264
RelateObjects	13	Parent	Nuclei	7	7	EditedAggregates	7	265
RelateObjects	13	Parent	Nuclei	7	8	EditedAggregates	7	266
RelateObjects	13	Parent	Nuclei	7	8	EditedAggregates	7	267
RelateObjects	13	Parent	Nuclei	7	7	EditedAggregates	7	268
RelateObjects	13	Parent	Nuclei	7	7	EditedAggregates	7	269
RelateObjects	13	Parent	Nuclei	7	7	EditedAggregates	7	270
RelateObjects	13	Parent	Nuclei	7	8	EditedAggregates	7	271
RelateObjects	13	Parent	Nuclei	7	8	EditedAggregates	7	272
RelateObjects	13	Parent	Nuclei	7	7	EditedAggregates	7	273
RelateObjects	13	Parent	Nuclei	7	8	EditedAggregates	7	274
RelateObjects	13	Parent	Nuclei	7	7	EditedAggregates	7	275
RelateObjects	13	Parent	Nuclei	7	7	EditedAggregates	7	276
RelateObjects	13	Parent	Nuclei	7	8	EditedAggregates	7	277
RelateObjects	13	Parent	Nuclei	7	8	EditedAggregates	7	278
RelateObjects	13	Parent	Nuclei	7	7	EditedAggregates	7	279
RelateObjects	13	Parent	Nuclei	7	7	EditedAggregates	7	280
RelateObjects	13	Parent	Nuclei	7	8	EditedAggregates	7	281
RelateObjects	13	Parent	Nuclei	7	7	EditedAggregates	7	282
RelateObjects	13	Parent	Nuclei	7	8	EditedAggregates	7	283
RelateObjects	13	Parent	Nuclei	7	7	EditedAggregates	7	284
RelateObjects	13	Parent	Nuclei	7	8	EditedAggregates	7	285
RelateObjects	13	Parent	Nuclei	7	8	EditedAggregates	7	286
RelateObjects	13	Parent	Nuclei	7	8	EditedAggregates	7	287
RelateObjects	13	Parent	Nuclei	7	7	EditedAggregates	7	288
RelateObjects	13	Parent	Nuclei	7	7	EditedAggregates	7	289
RelateObjects	13	Parent	Nuclei	7	8	EditedAggregates	7	290
RelateObjects	13	Parent	Nuclei	7	7	EditedAggregates	7	291
RelateObjects	13	Parent	Nuclei	7	7	EditedAggregates	7	292
RelateObjects	13	Parent	Nuclei	7	8	EditedAggregates	7	293
RelateObjects	13	Parent	Nuclei	7	7	EditedAggregates	7	294
RelateObjects	13	Parent	Nuclei	7	7	EditedAggregates	7	295
RelateObjects	13	Parent	Nuclei	7	7	EditedAggregates	7	296
RelateObjects	13	Parent	Nuclei	7	8	EditedAggregates	7	297
RelateObjects	13	Parent	Nuclei	7	8	EditedAggregates	7	298
RelateObjects	13	Parent	Nuclei	7	7	EditedAggregates	7	299
RelateObjects	13	Parent	Nuclei	7	7	EditedAggregates	7	300
RelateObjects	13	Parent	Nuclei	7	8	EditedAggregates	7	301
RelateObjects	13	Parent	Nuclei	7	8	EditedAggregates	7	302
RelateObjects	13	Parent	Nuclei	7	8	EditedAggregates	7	303
RelateObjects	13	Parent	Nuclei	7	8	EditedAggregates	7	304
RelateObjects	13	Parent	Nuclei	7	8	EditedAggregates	7	305
RelateObjects	13	Parent	Nuclei	7	7	EditedAggregates	7	306
RelateObjects	13	Parent	Nuclei	7	7	EditedAggregates	7	307
RelateObjects	13	Parent	Nuclei	7	8	EditedAggregates	7	308
RelateObjects	13	Parent	Nuclei	7	8	EditedAggregates	7	309
RelateObjects	13	Parent	Nuclei	7	8	EditedAggregates	7	310
RelateObjects	13	Parent	Nuclei	7	7	EditedAggregates	7	311
RelateObjects	13	Parent	Nuclei	7	8	EditedAggregates	7	312
RelateObjects	13	Parent	Nuclei	7	7	EditedAggregates	7	313
RelateObjects	13	Parent	Nuclei	7	8	EditedAggregates	7	314
RelateObjects	13	Parent	Nuclei	7	8	EditedAggregates	7	315
RelateObjects	13	Parent	Nuclei	7	8	EditedAggregates	7	316
RelateObjects	13	Parent	Nuclei	7	8	EditedAggregates	7	317
RelateObjects	13	Parent	Nuclei	7	8	EditedAggregates	7	318
RelateObjects	13	Parent	Nuclei	7	7	EditedAggregates	7	319
RelateObjects	13	Parent	Nuclei	7	7	EditedAggregates	7	320
RelateObjects	13	Parent	Nuclei	7	7	EditedAggregates	7	321
RelateObjects	13	Parent	Nuclei	7	8	EditedAggregates	7	322
RelateObjects	13	Parent	Nuclei	7	7	EditedAggregates	7	323
RelateObjects	13	Parent	Nuclei	7	8	EditedAggregates	7	324
RelateObjects	13	Parent	Nuclei	7	8	EditedAggregates	7	325
RelateObjects	13	Parent	Nuclei	7	8	EditedAggregates	7	326
RelateObjects	13	Parent	Nuclei	7	8	EditedAggregates	7	327
RelateObjects	13	Parent	Nuclei	7	7	EditedAggregates	7	328
RelateObjects	13	Parent	Nuclei	7	8	EditedAggregates	7	329
RelateObjects	13	Parent	Nuclei	7	8	EditedAggregates	7	330
RelateObjects	13	Parent	Nuclei	7	8	EditedAggregates	7	331
RelateObjects	13	Parent	Nuclei	7	8	EditedAggregates	7	332
RelateObjects	13	Parent	Nuclei	7	8	EditedAggregates	7	333
RelateObjects	13	Parent	Nuclei	7	8	EditedAggregates	7	334
RelateObjects	13	Parent	Nuclei	7	8	EditedAggregates	7	335
RelateObjects	13	Parent	Nuclei	7	8	EditedAggregates	7	336
RelateObjects	13	Parent	Nuclei	7	8	EditedAggregates	7	337
RelateObjects	13	Parent	Nuclei	7	8	EditedAggregates	7	338
RelateObjects	13	Parent	Nuclei	7	8	EditedAggregates	7	339
RelateObjects	13	Parent	Nuclei	7	8	EditedAggregates	7	340
RelateObjects	13	Parent	Nuclei	7	8	EditedAggregates	7	341
RelateObjects	13	Parent	Nuclei	7	8	EditedAggregates	7	342
RelateObjects	13	Parent	Nuclei	7	8	EditedAggregates	7	343
RelateObjects	13	Parent	Nuclei	7	8	EditedAggregates	7	344
RelateObjects	13	Parent	Nuclei	7	8	EditedAggregates	7	345
RelateObjects	13	Parent	Nuclei	7	8	EditedAggregates	7	346
RelateObjects	13	Parent	Nuclei	7	8	EditedAggregates	7	347
RelateObjects	13	Parent	Nuclei	7	8	EditedAggregates	7	348
RelateObjects	13	Parent	Nuclei	7	8	EditedAggregates	7	349
RelateObjects	13	Parent	Nuclei	7	8	EditedAggregates	7	350
RelateObjects	13	Parent	Nuclei	7	8	EditedAggregates	7	351
RelateObjects	13	Parent	Nuclei	7	8	EditedAggregates	7	352
RelateObjects	13	Parent	Nuclei	7	8	EditedAggregates	7	353
RelateObjects	13	Parent	Nuclei	7	8	EditedAggregates	7	354
RelateObjects	13	Parent	Nuclei	7	8	EditedAggregates	7	355
RelateObjects	13	Parent	Nuclei	7	1	EditedAggregates	7	356
RelateObjects	13	Parent	Nuclei	7	1	EditedAggregates	7	357
RelateObjects	13	Parent	Nuclei	7	1	EditedAggregates	7	358
RelateObjects	13	Parent	Nuclei	7	1	EditedAggregates	7	359
RelateObjects	13	Parent	Nuclei	7	1	EditedAggregates	7	360
RelateObjects	13	Parent	Nuclei	7	1	EditedAggregates	7	361
RelateObjects	13	Parent	Nuclei	7	1	EditedAggregates	7	362
RelateObjects	13	Parent	Nuclei	7	1	EditedAggregates	7	363
RelateObjects	13	Parent	Nuclei	7	1	EditedAggregates	7	364
RelateObjects	13	Parent	Nuclei	7	1	EditedAggregates	7	365
RelateObjects	13	Parent	Nuclei	7	1	EditedAggregates	7	366
RelateObjects	13	Parent	Nuclei	7	1	EditedAggregates	7	367
RelateObjects	13	Parent	Nuclei	7	1	EditedAggregates	7	368
RelateObjects	13	Parent	Nuclei	7	1	EditedAggregates	7	369
RelateObjects	13	Parent	Nuclei	7	1	EditedAggregates	7	370
RelateObjects	13	Parent	Nuclei	7	1	EditedAggregates	7	371
RelateObjects	13	Parent	Nuclei	7	1	EditedAggregates	7	372
RelateObjects	13	Child	EditedAggregates	7	1	Nuclei	7	1
RelateObjects	13	Child	EditedAggregates	7	2	Nuclei	7	1
RelateObjects	13	Child	EditedAggregates	7	3	Nuclei	7	1
RelateObjects	13	Child	EditedAggregates	7	4	Nuclei	7	1
RelateObjects	13	Child	EditedAggregates	7	5	Nuclei	7	1
RelateObjects	13	Child	EditedAggregates	7	6	Nuclei	7	1
RelateObjects	13	Child	EditedAggregates	7	7	Nuclei	7	1
RelateObjects	13	Child	EditedAggregates	7	8	Nuclei	7	1
RelateObjects	13	Child	EditedAggregates	7	9	Nuclei	7	1
RelateObjects	13	Child	EditedAggregates	7	10	Nuclei	7	1
RelateObjects	13	Child	EditedAggregates	7	11	Nuclei	7	1
RelateObjects	13	Child	EditedAggregates	7	12	Nuclei	7	1
RelateObjects	13	Child	EditedAggregates	7	13	Nuclei	7	1
RelateObjects	13	Child	EditedAggregates	7	14	Nuclei	7	1
RelateObjects	13	Child	EditedAggregates	7	15	Nuclei	7	1
RelateObjects	13	Child	EditedAggregates	7	16	Nuclei	7	1
RelateObjects	13	Child	EditedAggregates	7	17	Nuclei	7	1
RelateObjects	13	Child	EditedAggregates	7	18	Nuclei	7	1
RelateObjects	13	Child	EditedAggregates	7	19	Nuclei	7	1
RelateObjects	13	Child	EditedAggregates	7	20	Nuclei	7	1
RelateObjects	13	Child	EditedAggregates	7	21	Nuclei	7	1
RelateObjects	13	Child	EditedAggregates	7	22	Nuclei	7	1
RelateObjects	13	Child	EditedAggregates	7	23	Nuclei	7	1
RelateObjects	13	Child	EditedAggregates	7	24	Nuclei	7	1
RelateObjects	13	Child	EditedAggregates	7	25	Nuclei	7	1
RelateObjects	13	Child	EditedAggregates	7	26	Nuclei	7	1
RelateObjects	13	Child	EditedAggregates	7	27	Nuclei	7	1
RelateObjects	13	Child	EditedAggregates	7	28	Nuclei	7	1
RelateObjects	13	Child	EditedAggregates	7	29	Nuclei	7	1
RelateObjects	13	Child	EditedAggregates	7	30	Nuclei	7	1
RelateObjects	13	Child	EditedAggregates	7	31	Nuclei	7	1
RelateObjects	13	Child	EditedAggregates	7	32	Nuclei	7	1
RelateObjects	13	Child	EditedAggregates	7	33	Nuclei	7	1
RelateObjects	13	Child	EditedAggregates	7	34	Nuclei	7	1
RelateObjects	13	Child	EditedAggregates	7	35	Nuclei	7	1
RelateObjects	13	Child	EditedAggregates	7	36	Nuclei	7	1
RelateObjects	13	Child	EditedAggregates	7	37	Nuclei	7	1
RelateObjects	13	Child	EditedAggregates	7	38	Nuclei	7	1
RelateObjects	13	Child	EditedAggregates	7	39	Nuclei	7	1
RelateObjects	13	Child	EditedAggregates	7	40	Nuclei	7	1
RelateObjects	13	Child	EditedAggregates	7	41	Nuclei	7	1
RelateObjects	13	Child	EditedAggregates	7	42	Nuclei	7	1
RelateObjects	13	Child	EditedAggregates	7	43	Nuclei	7	1
RelateObjects	13	Child	EditedAggregates	7	44	Nuclei	7	1
RelateObjects	13	Child	EditedAggregates	7	45	Nuclei	7	1
RelateObjects	13	Child	EditedAggregates	7	46	Nuclei	7	1
RelateObjects	13	Child	EditedAggregates	7	47	Nuclei	7	1
RelateObjects	13	Child	EditedAggregates	7	48	Nuclei	7	1
RelateObjects	13	Child	EditedAggregates	7	49	Nuclei	7	1
RelateObjects	13	Child	EditedAggregates	7	50	Nuclei	7	1
RelateObjects	13	Child	EditedAggregates	7	51	Nuclei	7	1
RelateObjects	13	Child	EditedAggregates	7	52	Nuclei	7	1
RelateObjects	13	Child	EditedAggregates	7	53	Nuclei	7	1
RelateObjects	13	Child	EditedAggregates	7	54	Nuclei	7	1
RelateObjects	13	Child	EditedAggregates	7	55	Nuclei	7	1
RelateObjects	13	Child	EditedAggregates	7	56	Nuclei	7	1
RelateObjects	13	Child	EditedAggregates	7	57	Nuclei	7	1
RelateObjects	13	Child	EditedAggregates	7	58	Nuclei	7	1
RelateObjects	13	Child	EditedAggregates	7	59	Nuclei	7	1
RelateObjects	13	Child	EditedAggregates	7	60	Nuclei	7	1
RelateObjects	13	Child	EditedAggregates	7	61	Nuclei	7	1
RelateObjects	13	Child	EditedAggregates	7	62	Nuclei	7	1
RelateObjects	13	Child	EditedAggregates	7	63	Nuclei	7	1
RelateObjects	13	Child	EditedAggregates	7	64	Nuclei	7	1
RelateObjects	13	Child	EditedAggregates	7	65	Nuclei	7	1
RelateObjects	13	Child	EditedAggregates	7	66	Nuclei	7	1
RelateObjects	13	Child	EditedAggregates	7	67	Nuclei	7	1
RelateObjects	13	Child	EditedAggregates	7	68	Nuclei	7	1
RelateObjects	13	Child	EditedAggregates	7	69	Nuclei	7	1
RelateObjects	13	Child	EditedAggregates	7	70	Nuclei	7	1
RelateObjects	13	Child	EditedAggregates	7	71	Nuclei	7	1
RelateObjects	13	Child	EditedAggregates	7	72	Nuclei	7	1
RelateObjects	13	Child	EditedAggregates	7	73	Nuclei	7	1
RelateObjects	13	Child	EditedAggregates	7	74	Nuclei	7	1
RelateObjects	13	Child	EditedAggregates	7	75	Nuclei	7	1
RelateObjects	13	Child	EditedAggregates	7	76	Nuclei	7	1
RelateObjects	13	Child	EditedAggregates	7	77	Nuclei	7	1
RelateObjects	13	Child	EditedAggregates	7	78	Nuclei	7	1
RelateObjects	13	Child	EditedAggregates	7	79	Nuclei	7	1
RelateObjects	13	Child	EditedAggregates	7	80	Nuclei	7	1
RelateObjects	13	Child	EditedAggregates	7	81	Nuclei	7	1
RelateObjects	13	Child	EditedAggregates	7	82	Nuclei	7	1
RelateObjects	13	Child	EditedAggregates	7	83	Nuclei	7	1
RelateObjects	13	Child	EditedAggregates	7	84	Nuclei	7	1
RelateObjects	13	Child	EditedAggregates	7	85	Nuclei	7	1
RelateObjects	13	Child	EditedAggregates	7	86	Nuclei	7	1
RelateObjects	13	Child	EditedAggregates	7	87	Nuclei	7	1
RelateObjects	13	Child	EditedAggregates	7	88	Nuclei	7	1
RelateObjects	13	Child	EditedAggregates	7	89	Nuclei	7	1
RelateObjects	13	Child	EditedAggregates	7	90	Nuclei	7	1
RelateObjects	13	Child	EditedAggregates	7	91	Nuclei	7	1
RelateObjects	13	Child	EditedAggregates	7	92	Nuclei	7	1
RelateObjects	13	Child	EditedAggregates	7	93	Nuclei	7	1
RelateObjects	13	Child	EditedAggregates	7	94	Nuclei	7	5
RelateObjects	13	Child	EditedAggregates	7	95	Nuclei	7	5
RelateObjects	13	Child	EditedAggregates	7	96	Nuclei	7	5
RelateObjects	13	Child	EditedAggregates	7	97	Nuclei	7	5
RelateObjects	13	Child	EditedAggregates	7	98	Nuclei	7	5
RelateObjects	13	Child	EditedAggregates	7	99	Nuclei	7	5
RelateObjects	13	Child	EditedAggregates	7	100	Nuclei	7	5
RelateObjects	13	Child	EditedAggregates	7	101	Nuclei	7	7
RelateObjects	13	Child	EditedAggregates	7	102	Nuclei	7	7
RelateObjects	13	Child	EditedAggregates	7	103	Nuclei	7	7
RelateObjects	13	Child	EditedAggregates	7	104	Nuclei	7	5
RelateObjects	13	Child	EditedAggregates	7	105	Nuclei	7	7
RelateObjects	13	Child	EditedAggregates	7	106	Nuclei	7	7
RelateObjects	13	Child	EditedAggregates	7	107	Nuclei	7	7
RelateObjects	13	Child	EditedAggregates	7	108	Nuclei	7	6
RelateObjects	13	Child	EditedAggregates	7	109	Nuclei	7	6
RelateObjects	13	Child	EditedAggregates	7	110	Nuclei	7	6
RelateObjects	13	Child	EditedAggregates	7	111	Nuclei	7	7
RelateObjects	13	Child	EditedAggregates	7	112	Nuclei	7	6
RelateObjects	13	Child	EditedAggregates	7	113	Nuclei	7	6
RelateObjects	13	Child	EditedAggregates	7	114	Nuclei	7	5
RelateObjects	13	Child	EditedAggregates	7	115	Nuclei	7	7
RelateObjects	13	Child	EditedAggregates	7	116	Nuclei	7	7
RelateObjects	13	Child	EditedAggregates	7	117	Nuclei	7	7
RelateObjects	13	Child	EditedAggregates	7	118	Nuclei	7	8
RelateObjects	13	Child	EditedAggregates	7	119	Nuclei	7	7
RelateObjects	13	Child	EditedAggregates	7	120	Nuclei	7	7
RelateObjects	13	Child	EditedAggregates	7	121	Nuclei	7	5
RelateObjects	13	Child	EditedAggregates	7	122	Nuclei	7	8
RelateObjects	13	Child	EditedAggregates	7	123	Nuclei	7	8
RelateObjects	13	Child	EditedAggregates	7	124	Nuclei	7	7
RelateObjects	13	Child	EditedAggregates	7	125	Nuclei	7	8
RelateObjects	13	Child	EditedAggregates	7	126	Nuclei	7	5
RelateObjects	13	Child	EditedAggregates	7	127	Nuclei	7	7
RelateObjects	13	Child	EditedAggregates	7	128	Nuclei	7	7
RelateObjects	13	Child	EditedAggregates	7	129	Nuclei	7	7
RelateObjects	13	Child	EditedAggregates	7	130	Nuclei	7	8
RelateObjects	13	Child	EditedAggregates	7	131	Nuclei	7	7
RelateObjects	13	Child	EditedAggregates	7	132	Nuclei	7	7
RelateObjects	13	Child	EditedAggregates	7	133	Nuclei	7	7
RelateObjects	13	Child	EditedAggregates	7	134	Nuclei	7	7
RelateObjects	13	Child	EditedAggregates	7	135	Nuclei	7	8
RelateObjects	13	Child	EditedAggregates	7	136	Nuclei	7	7
RelateObjects	13	Child	EditedAggregates	7	137	Nuclei	7	5
RelateObjects	13	Child	EditedAggregates	7	138	Nuclei	7	7
RelateObjects	13	Child	EditedAggregates	7	139	Nuclei	7	7
RelateObjects	13	Child	EditedAggregates	7	140	Nuclei	7	8
RelateObjects	13	Child	EditedAggregates	7	141	Nuclei	7	7
RelateObjects	13	Child	EditedAggregates	7	142	Nuclei	7	8
RelateObjects	13	Child	EditedAggregates	7	143	Nuclei	7	8
RelateObjects	13	Child	EditedAggregates	7	144	Nuclei	7	7
RelateObjects	13	Child	EditedAggregates	7	145	Nuclei	7	8
RelateObjects	13	Child	EditedAggregates	7	146	Nuclei	7	7
RelateObjects	13	Child	EditedAggregates	7	147	Nuclei	7	7
RelateObjects	13	Child	EditedAggregates	7	148	Nuclei	7	8
RelateObjects	13	Child	EditedAggregates	7	149	Nuclei	7	8
RelateObjects	13	Child	EditedAggregates	7	150	Nuclei	7	7
RelateObjects	13	Child	EditedAggregates	7	151	Nuclei	7	7
RelateObjects	13	Child	EditedAggregates	7	152	Nuclei	7	5
RelateObjects	13	Child	EditedAggregates	7	153	Nuclei	7	7
RelateObjects	13	Child	EditedAggregates	7	154	Nuclei	7	8
RelateObjects	13	Child	EditedAggregates	7	155	Nuclei	7	7
RelateObjects	13	Child	EditedAggregates	7	156	Nuclei	7	7
RelateObjects	13	Child	EditedAggregates	7	157	Nuclei	7	7
RelateObjects	13	Child	EditedAggregates	7	158	Nuclei	7	7
RelateObjects	13	Child	EditedAggregates	7	159	Nuclei	7	8
RelateObjects	13	Child	EditedAggregates	7	160	Nuclei	7	7
RelateObjects	13	Child	EditedAggregates	7	161	Nuclei	7	7
RelateObjects	13	Child	EditedAggregates	7	162	Nuclei	7	6
RelateObjects	13	Child	EditedAggregates	7	163	Nuclei	7	5
RelateObjects	13	Child	EditedAggregates	7	164	Nuclei	7	8
RelateObjects	13	Child	EditedAggregates	7	165	Nuclei	7	8
RelateObjects	13	Child	EditedAggregates	7	166	Nuclei	7	7
RelateObjects	13	Child	EditedAggregates	7	167	Nuclei	7	7
RelateObjects	13	Child	EditedAggregates	7	168	Nuclei	7	5
RelateObjects	13	Child	EditedAggregates	7	169	Nuclei	7	7
RelateObjects	13	Child	EditedAggregates	7	170	Nuclei	7	7
RelateObjects	13	Child	EditedAggregates	7	171	Nuclei	7	8
RelateObjects	13	Child	EditedAggregates	7	172	Nuclei	7	7
RelateObjects	13	Child	EditedAggregates	7	173	Nuclei	7	7
RelateObjects	13	Child	EditedAggregates	7	174	Nuclei	7	8
RelateObjects	13	Child	EditedAggregates	7	175	Nuclei	7	8
RelateObjects	13	Child	EditedAggregates	7	176	Nuclei	7	8
RelateObjects	13	Child	EditedAggregates	7	177	Nuclei	7	8
RelateObjects	13	Child	EditedAggregates	7	178	Nuclei	7	7
RelateObjects	13	Child	EditedAggregates	7	179	Nuclei	7	7
RelateObjects	13	Child	EditedAggregates	7	180	Nuclei	7	7
RelateObjects	13	Child	EditedAggregates	7	181	Nuclei	7	7
RelateObjects	13	Child	EditedAggregates	7	182	Nuclei	7	7
RelateObjects	13	Child	EditedAggregates	7	183	Nuclei	7	8
RelateObjects	13	Child	EditedAggregates	7	184	Nuclei	7	7
RelateObjects	13	Child	EditedAggregates	7	185	Nuclei	7	6
RelateObjects	13	Child	EditedAggregates	7	186	Nuclei	7	5
RelateObjects	13	Child	EditedAggregates	7	187	Nuclei	7	8
RelateObjects	13	Child	EditedAggregates	7	188	Nuclei	7	7
RelateObjects	13	Child	EditedAggregates	7	189	Nuclei	7	7
RelateObjects	13	Child	EditedAggregates	7	190	Nuclei	7	8
RelateObjects	13	Child	EditedAggregates	7	191	Nuclei	7	8
RelateObjects	13	Child	EditedAggregates	7	192	Nuclei	7	7
RelateObjects	13	Child	EditedAggregates	7	193	Nuclei	7	6
RelateObjects	13	Child	EditedAggregates	7	194	Nuclei	7	8
RelateObjects	13	Child	EditedAggregates	7	195	Nuclei	7	8
RelateObjects	13	Child	EditedAggregates	7	196	Nuclei	7	8
RelateObjects	13	Child	EditedAggregates	7	197	Nuclei	7	7
RelateObjects	13	Child	EditedAggregates	7	198	Nuclei	7	6
RelateObjects	13	Child	EditedAggregates	7	199	Nuclei	7	8
RelateObjects	13	Child	EditedAggregates	7	200	Nuclei	7	8
RelateObjects	13	Child	EditedAggregates	7	201	Nuclei	7	7
RelateObjects	13	Child	EditedAggregates	7	202	Nuclei	7	7
RelateObjects	13	Child	EditedAggregates	7	203	Nuclei	7	7
RelateObjects	13	Child	EditedAggregates	7	204	Nuclei	7	7
RelateObjects	13	Child	EditedAggregates	7	205	Nuclei	7	7
RelateObjects	13	Child	EditedAggregates	7	206	Nuclei	7	7
RelateObjects	13	Child	EditedAggregates	7	207	Nuclei	7	7
RelateObjects	13	Child	EditedAggregates	7	208	Nuclei	7	7
RelateObjects	13	Child	EditedAggregates	7	209	Nuclei	7	7
RelateObjects	13	Child	EditedAggregates	7	210	Nuclei	7	6
RelateObjects	13	Child	EditedAggregates	7	211	Nuclei	7	8
RelateObjects	13	Child	EditedAggregates	7	212	Nuclei	7	8
RelateObjects	13	Child	EditedAggregates	7	213	Nuclei	7	8
RelateObjects	13	Child	EditedAggregates	7	214	Nuclei	7	8
RelateObjects	13	Child	EditedAggregates	7	215	Nuclei	7	7
RelateObjects	13	Child	EditedAggregates	7	216	Nuclei	7	7
RelateObjects	13	Child	EditedAggregates	7	217	Nuclei	7	8
RelateObjects	13	Child	EditedAggregates	7	218	Nuclei	7	7
RelateObjects	13	Child	EditedAggregates	7	219	Nuclei	7	8
RelateObjects	13	Child	EditedAggregates	7	220	Nuclei	7	8
RelateObjects	13	Child	EditedAggregates	7	221	Nuclei	7	7
RelateObjects	13	Child	EditedAggregates	7	222	Nuclei	7	7
RelateObjects	13	Child	EditedAggregates	7	223	Nuclei	7	8
RelateObjects	13	Child	EditedAggregates	7	224	Nuclei	7	8
RelateObjects	13	Child	EditedAggregates	7	225	Nuclei	7	7
RelateObjects	13	Child	EditedAggregates	7	226	Nuclei	7	7
RelateObjects	13	Child	EditedAggregates	7	227	Nuclei	7	6
RelateObjects	13	Child	EditedAggregates	7	228	Nuclei	7	8
RelateObjects	13	Child	EditedAggregates	7	229	Nuclei	7	7
RelateObjects	13	Child	EditedAggregates	7	230	Nuclei	7	7
RelateObjects	13	Child	EditedAggregates	7	231	Nuclei	7	7
RelateObjects	13	Child	EditedAggregates	7	232	Nuclei	7	8
RelateObjects	13	Child	EditedAggregates	7	233	Nuclei	7	8
RelateObjects	13	Child	EditedAggregates	7	234	Nuclei	7	7
RelateObjects	13	Child	EditedAggregates	7	235	Nuclei	7	7
RelateObjects	13	Child	EditedAggregates	7	236	Nuclei	7	7
RelateObjects	13	Child	EditedAggregates	7	237	Nuclei	7	8
RelateObjects	13	Child	EditedAggregates	7	238	Nuclei	7	7
RelateObjects	13	Child	EditedAggregates	7	239	Nuclei	7	8
RelateObjects	13	Child	EditedAggregates	7	240	Nuclei	7	7
RelateObjects	13	Child	EditedAggregates	7	241	Nuclei	7	8
RelateObjects	13	Child	EditedAggregates	7	242	Nuclei	7	8
RelateObjects	13	Child	EditedAggregates	7	243	Nuclei	7	8
RelateObjects	13	Child	EditedAggregates	7	244	Nuclei	7	8
RelateObjects	13	Child	EditedAggregates	7	245	Nuclei	7	8
RelateObjects	13	Child	EditedAggregates	7	246	Nuclei	7	8
RelateObjects	13	Child	EditedAggregates	7	247	Nuclei	7	8
RelateObjects	13	Child	EditedAggregates	7	248	Nuclei	7	7
RelateObjects	13	Child	EditedAggregates	7	249	Nuclei	7	8
RelateObjects	13	Child	EditedAggregates	7	250	Nuclei	7	8
RelateObjects	13	Child	EditedAggregates	7	251	Nuclei	7	7
RelateObjects	13	Child	EditedAggregates	7	252	Nuclei	7	8
RelateObjects	13	Child	EditedAggregates	7	253	Nuclei	7	8
RelateObjects	13	Child	EditedAggregates	7	254	Nuclei	7	8
RelateObjects	13	Child	EditedAggregates	7	255	Nuclei	7	8
RelateObjects	13	Child	EditedAggregates	7	256	Nuclei	7	7
RelateObjects	13	Child	EditedAggregates	7	257	Nuclei	7	8
RelateObjects	13	Child	EditedAggregates	7	258	Nuclei	7	7
RelateObjects	13	Child	EditedAggregates	7	259	Nuclei	7	7
RelateObjects	13	Child	EditedAggregates	7	260	Nuclei	7	7
RelateObjects	13	Child	EditedAggregates	7	261	Nuclei	7	6
RelateObjects	13	Child	EditedAggregates	7	262	Nuclei	7	8
RelateObjects	13	Child	EditedAggregates	7	263	Nuclei	7	8
RelateObjects	13	Child	EditedAggregates	7	264	Nuclei	7	7
RelateObjects	13	Child	EditedAggregates	7	265	Nuclei	7	7
RelateObjects	13	Child	EditedAggregates	7	266	Nuclei	7	8
RelateObjects	13	Child	EditedAggregates	7	267	Nuclei	7	8
RelateObjects	13	Child	EditedAggregates	7	268	Nuclei	7	7
RelateObjects	13	Child	EditedAggregates	7	269	Nuclei	7	7
RelateObjects	13	Child	EditedAggregates	7	270	Nuclei	7	7
RelateObjects	13	Child	EditedAggregates	7	271	Nuclei	7	8
RelateObjects	13	Child	EditedAggregates	7	272	Nuclei	7	8
RelateObjects	13	Child	EditedAggregates	7	273	Nuclei	7	7
RelateObjects	13	Child	EditedAggregates	7	274	Nuclei	7	8
RelateObjects	13	Child	EditedAggregates	7	275	Nuclei	7	7
RelateObjects	13	Child	EditedAggregates	7	276	Nuclei	7	7
RelateObjects	13	Child	EditedAggregates	7	277	Nuclei	7	8
RelateObjects	13	Child	EditedAggregates	7	278	Nuclei	7	8
RelateObjects	13	Child	EditedAggregates	7	279	Nuclei	7	7
RelateObjects	13	Child	EditedAggregates	7	280	Nuclei	7	7
RelateObjects	13	Child	EditedAggregates	7	281	Nuclei	7	8
RelateObjects	13	Child	EditedAggregates	7	282	Nuclei	7	7
RelateObjects	13	Child	EditedAggregates	7	283	Nuclei	7	8
RelateObjects	13	Child	EditedAggregates	7	284	Nuclei	7	7
RelateObjects	13	Child	EditedAggregates	7	285	Nuclei	7	8
RelateObjects	13	Child	EditedAggregates	7	286	Nuclei	7	8
RelateObjects	13	Child	EditedAggregates	7	287	Nuclei	7	8
RelateObjects	13	Child	EditedAggregates	7	288	Nuclei	7	7
RelateObjects	13	Child	EditedAggregates	7	289	Nuclei	7	7
RelateObjects	13	Child	EditedAggregates	7	290	Nuclei	7	8
RelateObjects	13	Child	EditedAggregates	7	291	Nuclei	7	7
RelateObjects	13	Child	EditedAggregates	7	292	Nuclei	7	7
RelateObjects	13	Child	EditedAggregates	7	293	Nuclei	7	8
RelateObjects	13	Child	EditedAggregates	7	294	Nuclei	7	7
RelateObjects	13	Child	EditedAggregates	7	295	Nuclei	7	7
RelateObjects	13	Child	EditedAggregates	7	296	Nuclei	7	7
RelateObjects	13	Child	EditedAggregates	7	297	Nuclei	7	8
RelateObjects	13	Child	EditedAggregates	7	298	Nuclei	7	8
RelateObjects	13	Child	EditedAggregates	7	299	Nuclei	7	7
RelateObjects	13	Child	EditedAggregates	7	300	Nuclei	7	7
RelateObjects	13	Child	EditedAggregates	7	301	Nuclei	7	8
RelateObjects	13	Child	EditedAggregates	7	302	Nuclei	7	8
RelateObjects	13	Child	EditedAggregates	7	303	Nuclei	7	8
RelateObjects	13	Child	EditedAggregates	7	304	Nuclei	7	8
RelateObjects	13	Child	EditedAggregates	7	305	Nuclei	7	8
RelateObjects	13	Child	EditedAggregates	7	306	Nuclei	7	7
RelateObjects	13	Child	EditedAggregates	7	307	Nuclei	7	7
RelateObjects	13	Child	EditedAggregates	7	308	Nuclei	7	8
RelateObjects	13	Child	EditedAggregates	7	309	Nuclei	7	8
RelateObjects	13	Child	EditedAggregates	7	310	Nuclei	7	8
RelateObjects	13	Child	EditedAggregates	7	311	Nuclei	7	7
RelateObjects	13	Child	EditedAggregates	7	312	Nuclei	7	8
RelateObjects	13	Child	EditedAggregates	7	313	Nuclei	7	7
RelateObjects	13	Child	EditedAggregates	7	314	Nuclei	7	8
RelateObjects	13	Child	EditedAggregates	7	315	Nuclei	7	8
RelateObjects	13	Child	EditedAggregates	7	316	Nuclei	7	8
RelateObjects	13	Child	EditedAggregates	7	317	Nuclei	7	8
RelateObjects	13	Child	EditedAggregates	7	318	Nuclei	7	8
RelateObjects	13	Child	EditedAggregates	7	319	Nuclei	7	7
RelateObjects	13	Child	EditedAggregates	7	320	Nuclei	7	7
RelateObjects	13	Child	EditedAggregates	7	321	Nuclei	7	7
RelateObjects	13	Child	EditedAggregates	7	322	Nuclei	7	8
RelateObjects	13	Child	EditedAggregates	7	323	Nuclei	7	7
RelateObjects	13	Child	EditedAggregates	7	324	Nuclei	7	8
RelateObjects	13	Child	EditedAggregates	7	325	Nuclei	7	8
RelateObjects	13	Child	EditedAggregates	7	326	Nuclei	7	8
RelateObjects	13	Child	EditedAggregates	7	327	Nuclei	7	8
RelateObjects	13	Child	EditedAggregates	7	328	Nuclei	7	7
RelateObjects	13	Child	EditedAggregates	7	329	Nuclei	7	8
RelateObjects	13	Child	EditedAggregates	7	330	Nuclei	7	8
RelateObjects	13	Child	EditedAggregates	7	331	Nuclei	7	8
RelateObjects	13	Child	EditedAggregates	7	332	Nuclei	7	8
RelateObjects	13	Child	EditedAggregates	7	333	Nuclei	7	8
RelateObjects	13	Child	EditedAggregates	7	334	Nuclei	7	8
RelateObjects	13	Child	EditedAggregates	7	335	Nuclei	7	8
RelateObjects	13	Child	EditedAggregates	7	336	Nuclei	7	8
RelateObjects	13	Child	EditedAggregates	7	337	Nuclei	7	8
RelateObjects	13	Child	EditedAggregates	7	338	Nuclei	7	8
RelateObjects	13	Child	EditedAggregates	7	339	Nuclei	7	8
RelateObjects	13	Child	EditedAggregates	7	340	Nuclei	7	8
RelateObjects	13	Child	EditedAggregates	7	341	Nuclei	7	8
RelateObjects	13	Child	EditedAggregates	7	342	Nuclei	7	8
RelateObjects	13	Child	EditedAggregates	7	343	Nuclei	7	8
RelateObjects	13	Child	EditedAggregates	7	344	Nuclei	7	8
RelateObjects	13	Child	EditedAggregates	7	345	Nuclei	7	8
RelateObjects	13	Child	EditedAggregates	7	346	Nuclei	7	8
RelateObjects	13	Child	EditedAggregates	7	347	Nuclei	7	8
RelateObjects	13	Child	EditedAggregates	7	348	Nuclei	7	8
RelateObjects	13	Child	EditedAggregates	7	349	Nuclei	7	8
RelateObjects	13	Child	EditedAggregates	7	350	Nuclei	7	8
RelateObjects	13	Child	EditedAggregates	7	351	Nuclei	7	8
RelateObjects	13	Child	EditedAggregates	7	352	Nuclei	7	8
RelateObjects	13	Child	EditedAggregates	7	353	Nuclei	7	8
RelateObjects	13	Child	EditedAggregates	7	354	Nuclei	7	8
RelateObjects	13	Child	EditedAggregates	7	355	Nuclei	7	8
RelateObjects	13	Child	EditedAggregates	7	356	Nuclei	7	1
RelateObjects	13	Child	EditedAggregates	7	357	Nuclei	7	1
RelateObjects	13	Child	EditedAggregates	7	358	Nuclei	7	1
RelateObjects	13	Child	EditedAggregates	7	359	Nuclei	7	1
RelateObjects	13	Child	EditedAggregates	7	360	Nuclei	7	1
RelateObjects	13	Child	EditedAggregates	7	361	Nuclei	7	1
RelateObjects	13	Child	EditedAggregates	7	362	Nuclei	7	1
RelateObjects	13	Child	EditedAggregates	7	363	Nuclei	7	1
RelateObjects	13	Child	EditedAggregates	7	364	Nuclei	7	1
RelateObjects	13	Child	EditedAggregates	7	365	Nuclei	7	1
RelateObjects	13	Child	EditedAggregates	7	366	Nuclei	7	1
RelateObjects	13	Child	EditedAggregates	7	367	Nuclei	7	1
RelateObjects	13	Child	EditedAggregates	7	368	Nuclei	7	1
RelateObjects	13	Child	EditedAggregates	7	369	Nuclei	7	1
RelateObjects	13	Child	EditedAggregates	7	370	Nuclei	7	1
RelateObjects	13	Child	EditedAggregates	7	371	Nuclei	7	1
RelateObjects	13	Child	EditedAggregates	7	372	Nuclei	7	1
