# Supplementary material for: Sirtuin-1 sensitive lysine-136 acetylation drives phase separation and pathological aggregation of TDP-43
Source: Nat Commun. 2022 Mar 9;13:1223. doi: 10.1038/s41467-022-28822-7 (PMC8907366; doi:10.1038/s41467-022-28822-7)
Supplement: Supplementary file 7 — Source Data [file 41467_2022_28822_MOESM7_ESM.zip › Figure 5E data/Measures 1/K136Q_08_24h_Measures/Object relationships.csv]

Module	Module Number	Relationship	First Object Name	First Image Number	First Object Number	Second Object Name	Second Image Number	Second Object Number
RelateObjects	13	Parent	Nuclei	8	1	EditedAggregates	8	1
RelateObjects	13	Parent	Nuclei	8	1	EditedAggregates	8	2
RelateObjects	13	Parent	Nuclei	8	1	EditedAggregates	8	3
RelateObjects	13	Parent	Nuclei	8	1	EditedAggregates	8	4
RelateObjects	13	Parent	Nuclei	8	1	EditedAggregates	8	5
RelateObjects	13	Parent	Nuclei	8	1	EditedAggregates	8	6
RelateObjects	13	Parent	Nuclei	8	1	EditedAggregates	8	7
RelateObjects	13	Parent	Nuclei	8	1	EditedAggregates	8	8
RelateObjects	13	Parent	Nuclei	8	1	EditedAggregates	8	9
RelateObjects	13	Parent	Nuclei	8	1	EditedAggregates	8	10
RelateObjects	13	Parent	Nuclei	8	1	EditedAggregates	8	11
RelateObjects	13	Parent	Nuclei	8	1	EditedAggregates	8	12
RelateObjects	13	Parent	Nuclei	8	1	EditedAggregates	8	13
RelateObjects	13	Parent	Nuclei	8	1	EditedAggregates	8	14
RelateObjects	13	Parent	Nuclei	8	1	EditedAggregates	8	15
RelateObjects	13	Parent	Nuclei	8	1	EditedAggregates	8	16
RelateObjects	13	Parent	Nuclei	8	1	EditedAggregates	8	17
RelateObjects	13	Parent	Nuclei	8	1	EditedAggregates	8	18
RelateObjects	13	Parent	Nuclei	8	1	EditedAggregates	8	19
RelateObjects	13	Parent	Nuclei	8	1	EditedAggregates	8	20
RelateObjects	13	Parent	Nuclei	8	1	EditedAggregates	8	21
RelateObjects	13	Parent	Nuclei	8	1	EditedAggregates	8	22
RelateObjects	13	Parent	Nuclei	8	1	EditedAggregates	8	23
RelateObjects	13	Parent	Nuclei	8	1	EditedAggregates	8	24
RelateObjects	13	Parent	Nuclei	8	1	EditedAggregates	8	25
RelateObjects	13	Parent	Nuclei	8	1	EditedAggregates	8	26
RelateObjects	13	Parent	Nuclei	8	1	EditedAggregates	8	27
RelateObjects	13	Parent	Nuclei	8	1	EditedAggregates	8	28
RelateObjects	13	Parent	Nuclei	8	1	EditedAggregates	8	29
RelateObjects	13	Parent	Nuclei	8	1	EditedAggregates	8	30
RelateObjects	13	Parent	Nuclei	8	1	EditedAggregates	8	31
RelateObjects	13	Parent	Nuclei	8	1	EditedAggregates	8	32
RelateObjects	13	Parent	Nuclei	8	1	EditedAggregates	8	33
RelateObjects	13	Parent	Nuclei	8	1	EditedAggregates	8	34
RelateObjects	13	Parent	Nuclei	8	1	EditedAggregates	8	35
RelateObjects	13	Parent	Nuclei	8	1	EditedAggregates	8	36
RelateObjects	13	Parent	Nuclei	8	1	EditedAggregates	8	37
RelateObjects	13	Parent	Nuclei	8	1	EditedAggregates	8	38
RelateObjects	13	Parent	Nuclei	8	1	EditedAggregates	8	39
RelateObjects	13	Parent	Nuclei	8	1	EditedAggregates	8	40
RelateObjects	13	Parent	Nuclei	8	1	EditedAggregates	8	41
RelateObjects	13	Parent	Nuclei	8	1	EditedAggregates	8	42
RelateObjects	13	Parent	Nuclei	8	1	EditedAggregates	8	43
RelateObjects	13	Parent	Nuclei	8	1	EditedAggregates	8	44
RelateObjects	13	Parent	Nuclei	8	1	EditedAggregates	8	45
RelateObjects	13	Parent	Nuclei	8	1	EditedAggregates	8	46
RelateObjects	13	Parent	Nuclei	8	1	EditedAggregates	8	47
RelateObjects	13	Parent	Nuclei	8	1	EditedAggregates	8	48
RelateObjects	13	Parent	Nuclei	8	1	EditedAggregates	8	49
RelateObjects	13	Parent	Nuclei	8	1	EditedAggregates	8	50
RelateObjects	13	Parent	Nuclei	8	1	EditedAggregates	8	51
RelateObjects	13	Parent	Nuclei	8	1	EditedAggregates	8	52
RelateObjects	13	Parent	Nuclei	8	1	EditedAggregates	8	53
RelateObjects	13	Parent	Nuclei	8	1	EditedAggregates	8	54
RelateObjects	13	Parent	Nuclei	8	1	EditedAggregates	8	55
RelateObjects	13	Parent	Nuclei	8	1	EditedAggregates	8	56
RelateObjects	13	Parent	Nuclei	8	1	EditedAggregates	8	57
RelateObjects	13	Parent	Nuclei	8	1	EditedAggregates	8	58
RelateObjects	13	Parent	Nuclei	8	1	EditedAggregates	8	59
RelateObjects	13	Parent	Nuclei	8	1	EditedAggregates	8	60
RelateObjects	13	Parent	Nuclei	8	1	EditedAggregates	8	61
RelateObjects	13	Parent	Nuclei	8	1	EditedAggregates	8	62
RelateObjects	13	Parent	Nuclei	8	1	EditedAggregates	8	63
RelateObjects	13	Parent	Nuclei	8	1	EditedAggregates	8	64
RelateObjects	13	Parent	Nuclei	8	1	EditedAggregates	8	65
RelateObjects	13	Parent	Nuclei	8	1	EditedAggregates	8	66
RelateObjects	13	Parent	Nuclei	8	1	EditedAggregates	8	67
RelateObjects	13	Parent	Nuclei	8	1	EditedAggregates	8	68
RelateObjects	13	Parent	Nuclei	8	1	EditedAggregates	8	69
RelateObjects	13	Parent	Nuclei	8	1	EditedAggregates	8	70
RelateObjects	13	Parent	Nuclei	8	1	EditedAggregates	8	71
RelateObjects	13	Parent	Nuclei	8	1	EditedAggregates	8	72
RelateObjects	13	Parent	Nuclei	8	1	EditedAggregates	8	73
RelateObjects	13	Parent	Nuclei	8	1	EditedAggregates	8	74
RelateObjects	13	Parent	Nuclei	8	1	EditedAggregates	8	75
RelateObjects	13	Parent	Nuclei	8	1	EditedAggregates	8	76
RelateObjects	13	Parent	Nuclei	8	1	EditedAggregates	8	77
RelateObjects	13	Parent	Nuclei	8	1	EditedAggregates	8	78
RelateObjects	13	Parent	Nuclei	8	1	EditedAggregates	8	79
RelateObjects	13	Parent	Nuclei	8	1	EditedAggregates	8	80
RelateObjects	13	Parent	Nuclei	8	1	EditedAggregates	8	81
RelateObjects	13	Parent	Nuclei	8	1	EditedAggregates	8	82
RelateObjects	13	Parent	Nuclei	8	1	EditedAggregates	8	83
RelateObjects	13	Parent	Nuclei	8	1	EditedAggregates	8	84
RelateObjects	13	Parent	Nuclei	8	1	EditedAggregates	8	85
RelateObjects	13	Parent	Nuclei	8	1	EditedAggregates	8	86
RelateObjects	13	Parent	Nuclei	8	1	EditedAggregates	8	87
RelateObjects	13	Parent	Nuclei	8	1	EditedAggregates	8	88
RelateObjects	13	Parent	Nuclei	8	1	EditedAggregates	8	89
RelateObjects	13	Parent	Nuclei	8	1	EditedAggregates	8	90
RelateObjects	13	Parent	Nuclei	8	1	EditedAggregates	8	91
RelateObjects	13	Parent	Nuclei	8	1	EditedAggregates	8	92
RelateObjects	13	Parent	Nuclei	8	1	EditedAggregates	8	93
RelateObjects	13	Parent	Nuclei	8	1	EditedAggregates	8	94
RelateObjects	13	Parent	Nuclei	8	1	EditedAggregates	8	95
RelateObjects	13	Parent	Nuclei	8	1	EditedAggregates	8	96
RelateObjects	13	Parent	Nuclei	8	1	EditedAggregates	8	97
RelateObjects	13	Parent	Nuclei	8	1	EditedAggregates	8	98
RelateObjects	13	Parent	Nuclei	8	1	EditedAggregates	8	99
RelateObjects	13	Parent	Nuclei	8	1	EditedAggregates	8	100
RelateObjects	13	Parent	Nuclei	8	1	EditedAggregates	8	101
RelateObjects	13	Parent	Nuclei	8	1	EditedAggregates	8	102
RelateObjects	13	Parent	Nuclei	8	1	EditedAggregates	8	103
RelateObjects	13	Parent	Nuclei	8	1	EditedAggregates	8	104
RelateObjects	13	Parent	Nuclei	8	1	EditedAggregates	8	105
RelateObjects	13	Parent	Nuclei	8	1	EditedAggregates	8	106
RelateObjects	13	Parent	Nuclei	8	1	EditedAggregates	8	107
RelateObjects	13	Parent	Nuclei	8	1	EditedAggregates	8	108
RelateObjects	13	Parent	Nuclei	8	1	EditedAggregates	8	109
RelateObjects	13	Parent	Nuclei	8	1	EditedAggregates	8	110
RelateObjects	13	Parent	Nuclei	8	1	EditedAggregates	8	111
RelateObjects	13	Parent	Nuclei	8	1	EditedAggregates	8	112
RelateObjects	13	Parent	Nuclei	8	1	EditedAggregates	8	113
RelateObjects	13	Parent	Nuclei	8	1	EditedAggregates	8	114
RelateObjects	13	Parent	Nuclei	8	1	EditedAggregates	8	115
RelateObjects	13	Parent	Nuclei	8	1	EditedAggregates	8	116
RelateObjects	13	Parent	Nuclei	8	1	EditedAggregates	8	117
RelateObjects	13	Parent	Nuclei	8	1	EditedAggregates	8	118
RelateObjects	13	Parent	Nuclei	8	1	EditedAggregates	8	119
RelateObjects	13	Parent	Nuclei	8	1	EditedAggregates	8	120
RelateObjects	13	Parent	Nuclei	8	1	EditedAggregates	8	121
RelateObjects	13	Parent	Nuclei	8	1	EditedAggregates	8	122
RelateObjects	13	Parent	Nuclei	8	1	EditedAggregates	8	123
RelateObjects	13	Parent	Nuclei	8	1	EditedAggregates	8	124
RelateObjects	13	Parent	Nuclei	8	1	EditedAggregates	8	125
RelateObjects	13	Parent	Nuclei	8	1	EditedAggregates	8	126
RelateObjects	13	Parent	Nuclei	8	1	EditedAggregates	8	127
RelateObjects	13	Parent	Nuclei	8	1	EditedAggregates	8	128
RelateObjects	13	Parent	Nuclei	8	1	EditedAggregates	8	129
RelateObjects	13	Parent	Nuclei	8	1	EditedAggregates	8	130
RelateObjects	13	Parent	Nuclei	8	1	EditedAggregates	8	131
RelateObjects	13	Parent	Nuclei	8	1	EditedAggregates	8	132
RelateObjects	13	Parent	Nuclei	8	1	EditedAggregates	8	133
RelateObjects	13	Parent	Nuclei	8	1	EditedAggregates	8	134
RelateObjects	13	Parent	Nuclei	8	1	EditedAggregates	8	135
RelateObjects	13	Parent	Nuclei	8	1	EditedAggregates	8	136
RelateObjects	13	Parent	Nuclei	8	1	EditedAggregates	8	137
RelateObjects	13	Parent	Nuclei	8	1	EditedAggregates	8	138
RelateObjects	13	Parent	Nuclei	8	1	EditedAggregates	8	139
RelateObjects	13	Parent	Nuclei	8	1	EditedAggregates	8	140
RelateObjects	13	Parent	Nuclei	8	1	EditedAggregates	8	141
RelateObjects	13	Parent	Nuclei	8	1	EditedAggregates	8	142
RelateObjects	13	Parent	Nuclei	8	1	EditedAggregates	8	143
RelateObjects	13	Parent	Nuclei	8	1	EditedAggregates	8	144
RelateObjects	13	Parent	Nuclei	8	1	EditedAggregates	8	145
RelateObjects	13	Parent	Nuclei	8	1	EditedAggregates	8	146
RelateObjects	13	Parent	Nuclei	8	1	EditedAggregates	8	147
RelateObjects	13	Parent	Nuclei	8	1	EditedAggregates	8	148
RelateObjects	13	Parent	Nuclei	8	1	EditedAggregates	8	149
RelateObjects	13	Parent	Nuclei	8	1	EditedAggregates	8	150
RelateObjects	13	Parent	Nuclei	8	2	EditedAggregates	8	151
RelateObjects	13	Parent	Nuclei	8	2	EditedAggregates	8	152
RelateObjects	13	Parent	Nuclei	8	2	EditedAggregates	8	153
RelateObjects	13	Parent	Nuclei	8	2	EditedAggregates	8	154
RelateObjects	13	Parent	Nuclei	8	2	EditedAggregates	8	155
RelateObjects	13	Parent	Nuclei	8	2	EditedAggregates	8	156
RelateObjects	13	Parent	Nuclei	8	2	EditedAggregates	8	157
RelateObjects	13	Parent	Nuclei	8	2	EditedAggregates	8	158
RelateObjects	13	Parent	Nuclei	8	2	EditedAggregates	8	159
RelateObjects	13	Parent	Nuclei	8	2	EditedAggregates	8	160
RelateObjects	13	Parent	Nuclei	8	2	EditedAggregates	8	161
RelateObjects	13	Parent	Nuclei	8	2	EditedAggregates	8	162
RelateObjects	13	Parent	Nuclei	8	2	EditedAggregates	8	163
RelateObjects	13	Parent	Nuclei	8	2	EditedAggregates	8	164
RelateObjects	13	Parent	Nuclei	8	2	EditedAggregates	8	165
RelateObjects	13	Parent	Nuclei	8	2	EditedAggregates	8	166
RelateObjects	13	Parent	Nuclei	8	2	EditedAggregates	8	167
RelateObjects	13	Parent	Nuclei	8	2	EditedAggregates	8	168
RelateObjects	13	Parent	Nuclei	8	2	EditedAggregates	8	169
RelateObjects	13	Parent	Nuclei	8	2	EditedAggregates	8	170
RelateObjects	13	Parent	Nuclei	8	2	EditedAggregates	8	171
RelateObjects	13	Parent	Nuclei	8	2	EditedAggregates	8	172
RelateObjects	13	Parent	Nuclei	8	2	EditedAggregates	8	173
RelateObjects	13	Parent	Nuclei	8	2	EditedAggregates	8	174
RelateObjects	13	Parent	Nuclei	8	2	EditedAggregates	8	175
RelateObjects	13	Parent	Nuclei	8	2	EditedAggregates	8	176
RelateObjects	13	Parent	Nuclei	8	2	EditedAggregates	8	177
RelateObjects	13	Parent	Nuclei	8	2	EditedAggregates	8	178
RelateObjects	13	Parent	Nuclei	8	2	EditedAggregates	8	179
RelateObjects	13	Parent	Nuclei	8	2	EditedAggregates	8	180
RelateObjects	13	Parent	Nuclei	8	2	EditedAggregates	8	181
RelateObjects	13	Parent	Nuclei	8	2	EditedAggregates	8	182
RelateObjects	13	Parent	Nuclei	8	2	EditedAggregates	8	183
RelateObjects	13	Parent	Nuclei	8	2	EditedAggregates	8	184
RelateObjects	13	Parent	Nuclei	8	2	EditedAggregates	8	185
RelateObjects	13	Parent	Nuclei	8	2	EditedAggregates	8	186
RelateObjects	13	Parent	Nuclei	8	2	EditedAggregates	8	187
RelateObjects	13	Parent	Nuclei	8	2	EditedAggregates	8	188
RelateObjects	13	Parent	Nuclei	8	2	EditedAggregates	8	189
RelateObjects	13	Parent	Nuclei	8	2	EditedAggregates	8	190
RelateObjects	13	Parent	Nuclei	8	2	EditedAggregates	8	191
RelateObjects	13	Parent	Nuclei	8	2	EditedAggregates	8	192
RelateObjects	13	Parent	Nuclei	8	2	EditedAggregates	8	193
RelateObjects	13	Parent	Nuclei	8	2	EditedAggregates	8	194
RelateObjects	13	Parent	Nuclei	8	2	EditedAggregates	8	195
RelateObjects	13	Parent	Nuclei	8	2	EditedAggregates	8	196
RelateObjects	13	Parent	Nuclei	8	2	EditedAggregates	8	197
RelateObjects	13	Parent	Nuclei	8	2	EditedAggregates	8	198
RelateObjects	13	Parent	Nuclei	8	2	EditedAggregates	8	199
RelateObjects	13	Parent	Nuclei	8	2	EditedAggregates	8	200
RelateObjects	13	Parent	Nuclei	8	2	EditedAggregates	8	201
RelateObjects	13	Parent	Nuclei	8	2	EditedAggregates	8	202
RelateObjects	13	Parent	Nuclei	8	2	EditedAggregates	8	203
RelateObjects	13	Parent	Nuclei	8	2	EditedAggregates	8	204
RelateObjects	13	Parent	Nuclei	8	2	EditedAggregates	8	205
RelateObjects	13	Parent	Nuclei	8	2	EditedAggregates	8	206
RelateObjects	13	Parent	Nuclei	8	2	EditedAggregates	8	207
RelateObjects	13	Parent	Nuclei	8	2	EditedAggregates	8	208
RelateObjects	13	Parent	Nuclei	8	2	EditedAggregates	8	209
RelateObjects	13	Parent	Nuclei	8	2	EditedAggregates	8	210
RelateObjects	13	Parent	Nuclei	8	2	EditedAggregates	8	211
RelateObjects	13	Parent	Nuclei	8	2	EditedAggregates	8	212
RelateObjects	13	Parent	Nuclei	8	2	EditedAggregates	8	213
RelateObjects	13	Parent	Nuclei	8	2	EditedAggregates	8	214
RelateObjects	13	Parent	Nuclei	8	2	EditedAggregates	8	215
RelateObjects	13	Parent	Nuclei	8	2	EditedAggregates	8	216
RelateObjects	13	Parent	Nuclei	8	2	EditedAggregates	8	217
RelateObjects	13	Parent	Nuclei	8	2	EditedAggregates	8	218
RelateObjects	13	Parent	Nuclei	8	2	EditedAggregates	8	219
RelateObjects	13	Parent	Nuclei	8	2	EditedAggregates	8	220
RelateObjects	13	Parent	Nuclei	8	2	EditedAggregates	8	221
RelateObjects	13	Parent	Nuclei	8	2	EditedAggregates	8	222
RelateObjects	13	Parent	Nuclei	8	2	EditedAggregates	8	223
RelateObjects	13	Parent	Nuclei	8	2	EditedAggregates	8	224
RelateObjects	13	Parent	Nuclei	8	2	EditedAggregates	8	225
RelateObjects	13	Parent	Nuclei	8	2	EditedAggregates	8	226
RelateObjects	13	Parent	Nuclei	8	2	EditedAggregates	8	227
RelateObjects	13	Parent	Nuclei	8	3	EditedAggregates	8	228
RelateObjects	13	Parent	Nuclei	8	3	EditedAggregates	8	229
RelateObjects	13	Parent	Nuclei	8	3	EditedAggregates	8	230
RelateObjects	13	Parent	Nuclei	8	3	EditedAggregates	8	231
RelateObjects	13	Parent	Nuclei	8	3	EditedAggregates	8	232
RelateObjects	13	Parent	Nuclei	8	3	EditedAggregates	8	233
RelateObjects	13	Parent	Nuclei	8	3	EditedAggregates	8	234
RelateObjects	13	Parent	Nuclei	8	4	EditedAggregates	8	235
RelateObjects	13	Parent	Nuclei	8	4	EditedAggregates	8	236
RelateObjects	13	Parent	Nuclei	8	4	EditedAggregates	8	237
RelateObjects	13	Parent	Nuclei	8	4	EditedAggregates	8	238
RelateObjects	13	Parent	Nuclei	8	4	EditedAggregates	8	239
RelateObjects	13	Parent	Nuclei	8	4	EditedAggregates	8	240
RelateObjects	13	Parent	Nuclei	8	4	EditedAggregates	8	241
RelateObjects	13	Parent	Nuclei	8	4	EditedAggregates	8	242
RelateObjects	13	Parent	Nuclei	8	4	EditedAggregates	8	243
RelateObjects	13	Parent	Nuclei	8	4	EditedAggregates	8	244
RelateObjects	13	Parent	Nuclei	8	4	EditedAggregates	8	245
RelateObjects	13	Parent	Nuclei	8	4	EditedAggregates	8	246
RelateObjects	13	Parent	Nuclei	8	4	EditedAggregates	8	247
RelateObjects	13	Parent	Nuclei	8	4	EditedAggregates	8	248
RelateObjects	13	Parent	Nuclei	8	4	EditedAggregates	8	249
RelateObjects	13	Parent	Nuclei	8	4	EditedAggregates	8	250
RelateObjects	13	Parent	Nuclei	8	4	EditedAggregates	8	251
RelateObjects	13	Parent	Nuclei	8	4	EditedAggregates	8	252
RelateObjects	13	Parent	Nuclei	8	4	EditedAggregates	8	253
RelateObjects	13	Parent	Nuclei	8	4	EditedAggregates	8	254
RelateObjects	13	Parent	Nuclei	8	4	EditedAggregates	8	255
RelateObjects	13	Parent	Nuclei	8	4	EditedAggregates	8	256
RelateObjects	13	Parent	Nuclei	8	4	EditedAggregates	8	257
RelateObjects	13	Parent	Nuclei	8	4	EditedAggregates	8	258
RelateObjects	13	Parent	Nuclei	8	4	EditedAggregates	8	259
RelateObjects	13	Parent	Nuclei	8	4	EditedAggregates	8	260
RelateObjects	13	Parent	Nuclei	8	4	EditedAggregates	8	261
RelateObjects	13	Parent	Nuclei	8	4	EditedAggregates	8	262
RelateObjects	13	Parent	Nuclei	8	4	EditedAggregates	8	263
RelateObjects	13	Parent	Nuclei	8	4	EditedAggregates	8	264
RelateObjects	13	Parent	Nuclei	8	3	EditedAggregates	8	265
RelateObjects	13	Parent	Nuclei	8	4	EditedAggregates	8	266
RelateObjects	13	Parent	Nuclei	8	4	EditedAggregates	8	267
RelateObjects	13	Parent	Nuclei	8	4	EditedAggregates	8	268
RelateObjects	13	Parent	Nuclei	8	4	EditedAggregates	8	269
RelateObjects	13	Parent	Nuclei	8	4	EditedAggregates	8	270
RelateObjects	13	Parent	Nuclei	8	4	EditedAggregates	8	271
RelateObjects	13	Parent	Nuclei	8	4	EditedAggregates	8	272
RelateObjects	13	Parent	Nuclei	8	4	EditedAggregates	8	273
RelateObjects	13	Parent	Nuclei	8	4	EditedAggregates	8	274
RelateObjects	13	Parent	Nuclei	8	4	EditedAggregates	8	275
RelateObjects	13	Parent	Nuclei	8	4	EditedAggregates	8	276
RelateObjects	13	Parent	Nuclei	8	4	EditedAggregates	8	277
RelateObjects	13	Parent	Nuclei	8	4	EditedAggregates	8	278
RelateObjects	13	Parent	Nuclei	8	4	EditedAggregates	8	279
RelateObjects	13	Parent	Nuclei	8	4	EditedAggregates	8	280
RelateObjects	13	Parent	Nuclei	8	4	EditedAggregates	8	281
RelateObjects	13	Parent	Nuclei	8	4	EditedAggregates	8	282
RelateObjects	13	Parent	Nuclei	8	4	EditedAggregates	8	283
RelateObjects	13	Parent	Nuclei	8	4	EditedAggregates	8	284
RelateObjects	13	Parent	Nuclei	8	4	EditedAggregates	8	285
RelateObjects	13	Parent	Nuclei	8	4	EditedAggregates	8	286
RelateObjects	13	Parent	Nuclei	8	4	EditedAggregates	8	287
RelateObjects	13	Parent	Nuclei	8	4	EditedAggregates	8	288
RelateObjects	13	Parent	Nuclei	8	4	EditedAggregates	8	289
RelateObjects	13	Parent	Nuclei	8	4	EditedAggregates	8	290
RelateObjects	13	Parent	Nuclei	8	4	EditedAggregates	8	291
RelateObjects	13	Parent	Nuclei	8	4	EditedAggregates	8	292
RelateObjects	13	Parent	Nuclei	8	4	EditedAggregates	8	293
RelateObjects	13	Parent	Nuclei	8	4	EditedAggregates	8	294
RelateObjects	13	Parent	Nuclei	8	4	EditedAggregates	8	295
RelateObjects	13	Parent	Nuclei	8	4	EditedAggregates	8	296
RelateObjects	13	Parent	Nuclei	8	4	EditedAggregates	8	297
RelateObjects	13	Parent	Nuclei	8	4	EditedAggregates	8	298
RelateObjects	13	Parent	Nuclei	8	4	EditedAggregates	8	299
RelateObjects	13	Parent	Nuclei	8	4	EditedAggregates	8	300
RelateObjects	13	Parent	Nuclei	8	4	EditedAggregates	8	301
RelateObjects	13	Parent	Nuclei	8	4	EditedAggregates	8	302
RelateObjects	13	Parent	Nuclei	8	4	EditedAggregates	8	303
RelateObjects	13	Parent	Nuclei	8	4	EditedAggregates	8	304
RelateObjects	13	Parent	Nuclei	8	4	EditedAggregates	8	305
RelateObjects	13	Parent	Nuclei	8	4	EditedAggregates	8	306
RelateObjects	13	Parent	Nuclei	8	4	EditedAggregates	8	307
RelateObjects	13	Parent	Nuclei	8	4	EditedAggregates	8	308
RelateObjects	13	Parent	Nuclei	8	4	EditedAggregates	8	309
RelateObjects	13	Parent	Nuclei	8	4	EditedAggregates	8	310
RelateObjects	13	Parent	Nuclei	8	4	EditedAggregates	8	311
RelateObjects	13	Parent	Nuclei	8	4	EditedAggregates	8	312
RelateObjects	13	Parent	Nuclei	8	4	EditedAggregates	8	313
RelateObjects	13	Parent	Nuclei	8	4	EditedAggregates	8	314
RelateObjects	13	Parent	Nuclei	8	4	EditedAggregates	8	315
RelateObjects	13	Parent	Nuclei	8	4	EditedAggregates	8	316
RelateObjects	13	Parent	Nuclei	8	4	EditedAggregates	8	317
RelateObjects	13	Parent	Nuclei	8	4	EditedAggregates	8	318
RelateObjects	13	Parent	Nuclei	8	4	EditedAggregates	8	319
RelateObjects	13	Parent	Nuclei	8	4	EditedAggregates	8	320
RelateObjects	13	Parent	Nuclei	8	4	EditedAggregates	8	321
RelateObjects	13	Parent	Nuclei	8	4	EditedAggregates	8	322
RelateObjects	13	Parent	Nuclei	8	4	EditedAggregates	8	323
RelateObjects	13	Parent	Nuclei	8	4	EditedAggregates	8	324
RelateObjects	13	Parent	Nuclei	8	4	EditedAggregates	8	325
RelateObjects	13	Parent	Nuclei	8	4	EditedAggregates	8	326
RelateObjects	13	Parent	Nuclei	8	4	EditedAggregates	8	327
RelateObjects	13	Parent	Nuclei	8	4	EditedAggregates	8	328
RelateObjects	13	Parent	Nuclei	8	4	EditedAggregates	8	329
RelateObjects	13	Parent	Nuclei	8	4	EditedAggregates	8	330
RelateObjects	13	Parent	Nuclei	8	4	EditedAggregates	8	331
RelateObjects	13	Parent	Nuclei	8	4	EditedAggregates	8	332
RelateObjects	13	Parent	Nuclei	8	4	EditedAggregates	8	333
RelateObjects	13	Parent	Nuclei	8	4	EditedAggregates	8	334
RelateObjects	13	Parent	Nuclei	8	4	EditedAggregates	8	335
RelateObjects	13	Parent	Nuclei	8	4	EditedAggregates	8	336
RelateObjects	13	Parent	Nuclei	8	4	EditedAggregates	8	337
RelateObjects	13	Parent	Nuclei	8	4	EditedAggregates	8	338
RelateObjects	13	Parent	Nuclei	8	4	EditedAggregates	8	339
RelateObjects	13	Parent	Nuclei	8	4	EditedAggregates	8	340
RelateObjects	13	Parent	Nuclei	8	4	EditedAggregates	8	341
RelateObjects	13	Parent	Nuclei	8	4	EditedAggregates	8	342
RelateObjects	13	Parent	Nuclei	8	4	EditedAggregates	8	343
RelateObjects	13	Parent	Nuclei	8	4	EditedAggregates	8	344
RelateObjects	13	Parent	Nuclei	8	4	EditedAggregates	8	345
RelateObjects	13	Parent	Nuclei	8	4	EditedAggregates	8	346
RelateObjects	13	Parent	Nuclei	8	4	EditedAggregates	8	347
RelateObjects	13	Parent	Nuclei	8	4	EditedAggregates	8	348
RelateObjects	13	Parent	Nuclei	8	4	EditedAggregates	8	349
RelateObjects	13	Parent	Nuclei	8	4	EditedAggregates	8	350
RelateObjects	13	Parent	Nuclei	8	4	EditedAggregates	8	351
RelateObjects	13	Parent	Nuclei	8	4	EditedAggregates	8	352
RelateObjects	13	Parent	Nuclei	8	4	EditedAggregates	8	353
RelateObjects	13	Parent	Nuclei	8	4	EditedAggregates	8	354
RelateObjects	13	Parent	Nuclei	8	4	EditedAggregates	8	355
RelateObjects	13	Parent	Nuclei	8	4	EditedAggregates	8	356
RelateObjects	13	Parent	Nuclei	8	4	EditedAggregates	8	357
RelateObjects	13	Parent	Nuclei	8	4	EditedAggregates	8	358
RelateObjects	13	Parent	Nuclei	8	4	EditedAggregates	8	359
RelateObjects	13	Parent	Nuclei	8	4	EditedAggregates	8	360
RelateObjects	13	Parent	Nuclei	8	4	EditedAggregates	8	361
RelateObjects	13	Parent	Nuclei	8	4	EditedAggregates	8	362
RelateObjects	13	Parent	Nuclei	8	4	EditedAggregates	8	363
RelateObjects	13	Parent	Nuclei	8	4	EditedAggregates	8	364
RelateObjects	13	Parent	Nuclei	8	4	EditedAggregates	8	365
RelateObjects	13	Parent	Nuclei	8	4	EditedAggregates	8	366
RelateObjects	13	Parent	Nuclei	8	4	EditedAggregates	8	367
RelateObjects	13	Parent	Nuclei	8	4	EditedAggregates	8	368
RelateObjects	13	Parent	Nuclei	8	4	EditedAggregates	8	369
RelateObjects	13	Parent	Nuclei	8	4	EditedAggregates	8	370
RelateObjects	13	Parent	Nuclei	8	4	EditedAggregates	8	371
RelateObjects	13	Parent	Nuclei	8	4	EditedAggregates	8	372
RelateObjects	13	Parent	Nuclei	8	4	EditedAggregates	8	373
RelateObjects	13	Parent	Nuclei	8	4	EditedAggregates	8	374
RelateObjects	13	Parent	Nuclei	8	4	EditedAggregates	8	375
RelateObjects	13	Parent	Nuclei	8	4	EditedAggregates	8	376
RelateObjects	13	Parent	Nuclei	8	4	EditedAggregates	8	377
RelateObjects	13	Parent	Nuclei	8	4	EditedAggregates	8	378
RelateObjects	13	Parent	Nuclei	8	4	EditedAggregates	8	379
RelateObjects	13	Parent	Nuclei	8	4	EditedAggregates	8	380
RelateObjects	13	Parent	Nuclei	8	4	EditedAggregates	8	381
RelateObjects	13	Parent	Nuclei	8	4	EditedAggregates	8	382
RelateObjects	13	Parent	Nuclei	8	4	EditedAggregates	8	383
RelateObjects	13	Parent	Nuclei	8	4	EditedAggregates	8	384
RelateObjects	13	Parent	Nuclei	8	4	EditedAggregates	8	385
RelateObjects	13	Parent	Nuclei	8	4	EditedAggregates	8	386
RelateObjects	13	Parent	Nuclei	8	4	EditedAggregates	8	387
RelateObjects	13	Parent	Nuclei	8	4	EditedAggregates	8	388
RelateObjects	13	Parent	Nuclei	8	4	EditedAggregates	8	389
RelateObjects	13	Parent	Nuclei	8	4	EditedAggregates	8	390
RelateObjects	13	Parent	Nuclei	8	4	EditedAggregates	8	391
RelateObjects	13	Parent	Nuclei	8	4	EditedAggregates	8	392
RelateObjects	13	Parent	Nuclei	8	4	EditedAggregates	8	393
RelateObjects	13	Parent	Nuclei	8	4	EditedAggregates	8	394
RelateObjects	13	Parent	Nuclei	8	4	EditedAggregates	8	395
RelateObjects	13	Parent	Nuclei	8	4	EditedAggregates	8	396
RelateObjects	13	Parent	Nuclei	8	4	EditedAggregates	8	397
RelateObjects	13	Parent	Nuclei	8	4	EditedAggregates	8	398
RelateObjects	13	Parent	Nuclei	8	4	EditedAggregates	8	399
RelateObjects	13	Parent	Nuclei	8	5	EditedAggregates	8	400
RelateObjects	13	Parent	Nuclei	8	5	EditedAggregates	8	401
RelateObjects	13	Parent	Nuclei	8	5	EditedAggregates	8	402
RelateObjects	13	Parent	Nuclei	8	4	EditedAggregates	8	403
RelateObjects	13	Parent	Nuclei	8	5	EditedAggregates	8	404
RelateObjects	13	Parent	Nuclei	8	5	EditedAggregates	8	405
RelateObjects	13	Parent	Nuclei	8	4	EditedAggregates	8	406
RelateObjects	13	Parent	Nuclei	8	5	EditedAggregates	8	407
RelateObjects	13	Parent	Nuclei	8	4	EditedAggregates	8	408
RelateObjects	13	Parent	Nuclei	8	4	EditedAggregates	8	409
RelateObjects	13	Parent	Nuclei	8	4	EditedAggregates	8	410
RelateObjects	13	Parent	Nuclei	8	5	EditedAggregates	8	411
RelateObjects	13	Parent	Nuclei	8	5	EditedAggregates	8	412
RelateObjects	13	Parent	Nuclei	8	4	EditedAggregates	8	413
RelateObjects	13	Parent	Nuclei	8	4	EditedAggregates	8	414
RelateObjects	13	Parent	Nuclei	8	5	EditedAggregates	8	415
RelateObjects	13	Parent	Nuclei	8	4	EditedAggregates	8	416
RelateObjects	13	Parent	Nuclei	8	4	EditedAggregates	8	417
RelateObjects	13	Parent	Nuclei	8	5	EditedAggregates	8	418
RelateObjects	13	Parent	Nuclei	8	5	EditedAggregates	8	419
RelateObjects	13	Parent	Nuclei	8	5	EditedAggregates	8	420
RelateObjects	13	Parent	Nuclei	8	4	EditedAggregates	8	421
RelateObjects	13	Parent	Nuclei	8	5	EditedAggregates	8	422
RelateObjects	13	Parent	Nuclei	8	4	EditedAggregates	8	423
RelateObjects	13	Parent	Nuclei	8	5	EditedAggregates	8	424
RelateObjects	13	Parent	Nuclei	8	5	EditedAggregates	8	425
RelateObjects	13	Parent	Nuclei	8	5	EditedAggregates	8	426
RelateObjects	13	Parent	Nuclei	8	5	EditedAggregates	8	427
RelateObjects	13	Parent	Nuclei	8	5	EditedAggregates	8	428
RelateObjects	13	Parent	Nuclei	8	4	EditedAggregates	8	429
RelateObjects	13	Parent	Nuclei	8	5	EditedAggregates	8	430
RelateObjects	13	Parent	Nuclei	8	5	EditedAggregates	8	431
RelateObjects	13	Parent	Nuclei	8	4	EditedAggregates	8	432
RelateObjects	13	Parent	Nuclei	8	5	EditedAggregates	8	433
RelateObjects	13	Parent	Nuclei	8	5	EditedAggregates	8	434
RelateObjects	13	Parent	Nuclei	8	5	EditedAggregates	8	435
RelateObjects	13	Parent	Nuclei	8	5	EditedAggregates	8	436
RelateObjects	13	Parent	Nuclei	8	5	EditedAggregates	8	437
RelateObjects	13	Parent	Nuclei	8	5	EditedAggregates	8	438
RelateObjects	13	Parent	Nuclei	8	5	EditedAggregates	8	439
RelateObjects	13	Parent	Nuclei	8	5	EditedAggregates	8	440
RelateObjects	13	Parent	Nuclei	8	5	EditedAggregates	8	441
RelateObjects	13	Parent	Nuclei	8	5	EditedAggregates	8	442
RelateObjects	13	Parent	Nuclei	8	5	EditedAggregates	8	443
RelateObjects	13	Parent	Nuclei	8	5	EditedAggregates	8	444
RelateObjects	13	Parent	Nuclei	8	5	EditedAggregates	8	445
RelateObjects	13	Parent	Nuclei	8	5	EditedAggregates	8	446
RelateObjects	13	Parent	Nuclei	8	5	EditedAggregates	8	447
RelateObjects	13	Parent	Nuclei	8	5	EditedAggregates	8	448
RelateObjects	13	Parent	Nuclei	8	5	EditedAggregates	8	449
RelateObjects	13	Parent	Nuclei	8	5	EditedAggregates	8	450
RelateObjects	13	Parent	Nuclei	8	5	EditedAggregates	8	451
RelateObjects	13	Parent	Nuclei	8	5	EditedAggregates	8	452
RelateObjects	13	Parent	Nuclei	8	5	EditedAggregates	8	453
RelateObjects	13	Parent	Nuclei	8	5	EditedAggregates	8	454
RelateObjects	13	Parent	Nuclei	8	5	EditedAggregates	8	455
RelateObjects	13	Parent	Nuclei	8	5	EditedAggregates	8	456
RelateObjects	13	Parent	Nuclei	8	5	EditedAggregates	8	457
RelateObjects	13	Parent	Nuclei	8	5	EditedAggregates	8	458
RelateObjects	13	Parent	Nuclei	8	5	EditedAggregates	8	459
RelateObjects	13	Parent	Nuclei	8	5	EditedAggregates	8	460
RelateObjects	13	Parent	Nuclei	8	5	EditedAggregates	8	461
RelateObjects	13	Parent	Nuclei	8	5	EditedAggregates	8	462
RelateObjects	13	Parent	Nuclei	8	5	EditedAggregates	8	463
RelateObjects	13	Parent	Nuclei	8	5	EditedAggregates	8	464
RelateObjects	13	Parent	Nuclei	8	5	EditedAggregates	8	465
RelateObjects	13	Parent	Nuclei	8	5	EditedAggregates	8	466
RelateObjects	13	Parent	Nuclei	8	5	EditedAggregates	8	467
RelateObjects	13	Parent	Nuclei	8	5	EditedAggregates	8	468
RelateObjects	13	Parent	Nuclei	8	5	EditedAggregates	8	469
RelateObjects	13	Parent	Nuclei	8	5	EditedAggregates	8	470
RelateObjects	13	Parent	Nuclei	8	5	EditedAggregates	8	471
RelateObjects	13	Parent	Nuclei	8	5	EditedAggregates	8	472
RelateObjects	13	Parent	Nuclei	8	5	EditedAggregates	8	473
RelateObjects	13	Parent	Nuclei	8	5	EditedAggregates	8	474
RelateObjects	13	Parent	Nuclei	8	5	EditedAggregates	8	475
RelateObjects	13	Parent	Nuclei	8	5	EditedAggregates	8	476
RelateObjects	13	Parent	Nuclei	8	5	EditedAggregates	8	477
RelateObjects	13	Parent	Nuclei	8	5	EditedAggregates	8	478
RelateObjects	13	Parent	Nuclei	8	5	EditedAggregates	8	479
RelateObjects	13	Parent	Nuclei	8	5	EditedAggregates	8	480
RelateObjects	13	Parent	Nuclei	8	5	EditedAggregates	8	481
RelateObjects	13	Parent	Nuclei	8	5	EditedAggregates	8	482
RelateObjects	13	Parent	Nuclei	8	5	EditedAggregates	8	483
RelateObjects	13	Parent	Nuclei	8	5	EditedAggregates	8	484
RelateObjects	13	Parent	Nuclei	8	5	EditedAggregates	8	485
RelateObjects	13	Parent	Nuclei	8	5	EditedAggregates	8	486
RelateObjects	13	Parent	Nuclei	8	5	EditedAggregates	8	487
RelateObjects	13	Parent	Nuclei	8	5	EditedAggregates	8	488
RelateObjects	13	Parent	Nuclei	8	5	EditedAggregates	8	489
RelateObjects	13	Parent	Nuclei	8	5	EditedAggregates	8	490
RelateObjects	13	Parent	Nuclei	8	5	EditedAggregates	8	491
RelateObjects	13	Parent	Nuclei	8	5	EditedAggregates	8	492
RelateObjects	13	Parent	Nuclei	8	5	EditedAggregates	8	493
RelateObjects	13	Parent	Nuclei	8	5	EditedAggregates	8	494
RelateObjects	13	Parent	Nuclei	8	5	EditedAggregates	8	495
RelateObjects	13	Parent	Nuclei	8	5	EditedAggregates	8	496
RelateObjects	13	Parent	Nuclei	8	5	EditedAggregates	8	497
RelateObjects	13	Parent	Nuclei	8	5	EditedAggregates	8	498
RelateObjects	13	Parent	Nuclei	8	5	EditedAggregates	8	499
RelateObjects	13	Parent	Nuclei	8	5	EditedAggregates	8	500
RelateObjects	13	Parent	Nuclei	8	5	EditedAggregates	8	501
RelateObjects	13	Parent	Nuclei	8	5	EditedAggregates	8	502
RelateObjects	13	Parent	Nuclei	8	5	EditedAggregates	8	503
RelateObjects	13	Parent	Nuclei	8	5	EditedAggregates	8	504
RelateObjects	13	Parent	Nuclei	8	5	EditedAggregates	8	505
RelateObjects	13	Parent	Nuclei	8	5	EditedAggregates	8	506
RelateObjects	13	Parent	Nuclei	8	5	EditedAggregates	8	507
RelateObjects	13	Parent	Nuclei	8	5	EditedAggregates	8	508
RelateObjects	13	Parent	Nuclei	8	5	EditedAggregates	8	509
RelateObjects	13	Parent	Nuclei	8	5	EditedAggregates	8	510
RelateObjects	13	Parent	Nuclei	8	5	EditedAggregates	8	511
RelateObjects	13	Parent	Nuclei	8	5	EditedAggregates	8	512
RelateObjects	13	Parent	Nuclei	8	5	EditedAggregates	8	513
RelateObjects	13	Parent	Nuclei	8	5	EditedAggregates	8	514
RelateObjects	13	Parent	Nuclei	8	5	EditedAggregates	8	515
RelateObjects	13	Parent	Nuclei	8	5	EditedAggregates	8	516
RelateObjects	13	Parent	Nuclei	8	5	EditedAggregates	8	517
RelateObjects	13	Parent	Nuclei	8	5	EditedAggregates	8	518
RelateObjects	13	Parent	Nuclei	8	5	EditedAggregates	8	519
RelateObjects	13	Parent	Nuclei	8	5	EditedAggregates	8	520
RelateObjects	13	Parent	Nuclei	8	5	EditedAggregates	8	521
RelateObjects	13	Parent	Nuclei	8	5	EditedAggregates	8	522
RelateObjects	13	Parent	Nuclei	8	5	EditedAggregates	8	523
RelateObjects	13	Parent	Nuclei	8	5	EditedAggregates	8	524
RelateObjects	13	Parent	Nuclei	8	5	EditedAggregates	8	525
RelateObjects	13	Parent	Nuclei	8	5	EditedAggregates	8	526
RelateObjects	13	Parent	Nuclei	8	5	EditedAggregates	8	527
RelateObjects	13	Parent	Nuclei	8	5	EditedAggregates	8	528
RelateObjects	13	Parent	Nuclei	8	5	EditedAggregates	8	529
RelateObjects	13	Parent	Nuclei	8	5	EditedAggregates	8	530
RelateObjects	13	Parent	Nuclei	8	5	EditedAggregates	8	531
RelateObjects	13	Parent	Nuclei	8	5	EditedAggregates	8	532
RelateObjects	13	Parent	Nuclei	8	5	EditedAggregates	8	533
RelateObjects	13	Parent	Nuclei	8	5	EditedAggregates	8	534
RelateObjects	13	Parent	Nuclei	8	5	EditedAggregates	8	535
RelateObjects	13	Parent	Nuclei	8	5	EditedAggregates	8	536
RelateObjects	13	Parent	Nuclei	8	5	EditedAggregates	8	537
RelateObjects	13	Parent	Nuclei	8	5	EditedAggregates	8	538
RelateObjects	13	Parent	Nuclei	8	5	EditedAggregates	8	539
RelateObjects	13	Parent	Nuclei	8	5	EditedAggregates	8	540
RelateObjects	13	Parent	Nuclei	8	5	EditedAggregates	8	541
RelateObjects	13	Parent	Nuclei	8	5	EditedAggregates	8	542
RelateObjects	13	Parent	Nuclei	8	5	EditedAggregates	8	543
RelateObjects	13	Parent	Nuclei	8	5	EditedAggregates	8	544
RelateObjects	13	Parent	Nuclei	8	5	EditedAggregates	8	545
RelateObjects	13	Parent	Nuclei	8	5	EditedAggregates	8	546
RelateObjects	13	Parent	Nuclei	8	5	EditedAggregates	8	547
RelateObjects	13	Parent	Nuclei	8	5	EditedAggregates	8	548
RelateObjects	13	Parent	Nuclei	8	5	EditedAggregates	8	549
RelateObjects	13	Parent	Nuclei	8	5	EditedAggregates	8	550
RelateObjects	13	Parent	Nuclei	8	5	EditedAggregates	8	551
RelateObjects	13	Parent	Nuclei	8	5	EditedAggregates	8	552
RelateObjects	13	Parent	Nuclei	8	5	EditedAggregates	8	553
RelateObjects	13	Parent	Nuclei	8	5	EditedAggregates	8	554
RelateObjects	13	Parent	Nuclei	8	5	EditedAggregates	8	555
RelateObjects	13	Parent	Nuclei	8	5	EditedAggregates	8	556
RelateObjects	13	Parent	Nuclei	8	5	EditedAggregates	8	557
RelateObjects	13	Parent	Nuclei	8	5	EditedAggregates	8	558
RelateObjects	13	Parent	Nuclei	8	5	EditedAggregates	8	559
RelateObjects	13	Parent	Nuclei	8	5	EditedAggregates	8	560
RelateObjects	13	Parent	Nuclei	8	5	EditedAggregates	8	561
RelateObjects	13	Parent	Nuclei	8	5	EditedAggregates	8	562
RelateObjects	13	Parent	Nuclei	8	5	EditedAggregates	8	563
RelateObjects	13	Parent	Nuclei	8	5	EditedAggregates	8	564
RelateObjects	13	Parent	Nuclei	8	5	EditedAggregates	8	565
RelateObjects	13	Parent	Nuclei	8	6	EditedAggregates	8	566
RelateObjects	13	Parent	Nuclei	8	6	EditedAggregates	8	567
RelateObjects	13	Parent	Nuclei	8	6	EditedAggregates	8	568
RelateObjects	13	Parent	Nuclei	8	6	EditedAggregates	8	569
RelateObjects	13	Parent	Nuclei	8	6	EditedAggregates	8	570
RelateObjects	13	Parent	Nuclei	8	6	EditedAggregates	8	571
RelateObjects	13	Parent	Nuclei	8	6	EditedAggregates	8	572
RelateObjects	13	Parent	Nuclei	8	6	EditedAggregates	8	573
RelateObjects	13	Parent	Nuclei	8	6	EditedAggregates	8	574
RelateObjects	13	Parent	Nuclei	8	6	EditedAggregates	8	575
RelateObjects	13	Parent	Nuclei	8	6	EditedAggregates	8	576
RelateObjects	13	Parent	Nuclei	8	6	EditedAggregates	8	577
RelateObjects	13	Parent	Nuclei	8	6	EditedAggregates	8	578
RelateObjects	13	Parent	Nuclei	8	6	EditedAggregates	8	579
RelateObjects	13	Parent	Nuclei	8	6	EditedAggregates	8	580
RelateObjects	13	Parent	Nuclei	8	6	EditedAggregates	8	581
RelateObjects	13	Parent	Nuclei	8	6	EditedAggregates	8	582
RelateObjects	13	Parent	Nuclei	8	6	EditedAggregates	8	583
RelateObjects	13	Parent	Nuclei	8	6	EditedAggregates	8	584
RelateObjects	13	Parent	Nuclei	8	6	EditedAggregates	8	585
RelateObjects	13	Parent	Nuclei	8	6	EditedAggregates	8	586
RelateObjects	13	Parent	Nuclei	8	6	EditedAggregates	8	587
RelateObjects	13	Parent	Nuclei	8	6	EditedAggregates	8	588
RelateObjects	13	Parent	Nuclei	8	6	EditedAggregates	8	589
RelateObjects	13	Parent	Nuclei	8	6	EditedAggregates	8	590
RelateObjects	13	Parent	Nuclei	8	6	EditedAggregates	8	591
RelateObjects	13	Parent	Nuclei	8	6	EditedAggregates	8	592
RelateObjects	13	Parent	Nuclei	8	6	EditedAggregates	8	593
RelateObjects	13	Parent	Nuclei	8	6	EditedAggregates	8	594
RelateObjects	13	Parent	Nuclei	8	6	EditedAggregates	8	595
RelateObjects	13	Parent	Nuclei	8	6	EditedAggregates	8	596
RelateObjects	13	Parent	Nuclei	8	6	EditedAggregates	8	597
RelateObjects	13	Parent	Nuclei	8	6	EditedAggregates	8	598
RelateObjects	13	Parent	Nuclei	8	6	EditedAggregates	8	599
RelateObjects	13	Parent	Nuclei	8	6	EditedAggregates	8	600
RelateObjects	13	Parent	Nuclei	8	6	EditedAggregates	8	601
RelateObjects	13	Parent	Nuclei	8	6	EditedAggregates	8	602
RelateObjects	13	Parent	Nuclei	8	6	EditedAggregates	8	603
RelateObjects	13	Parent	Nuclei	8	6	EditedAggregates	8	604
RelateObjects	13	Parent	Nuclei	8	6	EditedAggregates	8	605
RelateObjects	13	Parent	Nuclei	8	6	EditedAggregates	8	606
RelateObjects	13	Parent	Nuclei	8	6	EditedAggregates	8	607
RelateObjects	13	Parent	Nuclei	8	6	EditedAggregates	8	608
RelateObjects	13	Parent	Nuclei	8	6	EditedAggregates	8	609
RelateObjects	13	Parent	Nuclei	8	6	EditedAggregates	8	610
RelateObjects	13	Parent	Nuclei	8	6	EditedAggregates	8	611
RelateObjects	13	Parent	Nuclei	8	6	EditedAggregates	8	612
RelateObjects	13	Parent	Nuclei	8	6	EditedAggregates	8	613
RelateObjects	13	Parent	Nuclei	8	6	EditedAggregates	8	614
RelateObjects	13	Parent	Nuclei	8	6	EditedAggregates	8	615
RelateObjects	13	Parent	Nuclei	8	6	EditedAggregates	8	616
RelateObjects	13	Parent	Nuclei	8	6	EditedAggregates	8	617
RelateObjects	13	Parent	Nuclei	8	6	EditedAggregates	8	618
RelateObjects	13	Parent	Nuclei	8	6	EditedAggregates	8	619
RelateObjects	13	Parent	Nuclei	8	6	EditedAggregates	8	620
RelateObjects	13	Parent	Nuclei	8	6	EditedAggregates	8	621
RelateObjects	13	Parent	Nuclei	8	6	EditedAggregates	8	622
RelateObjects	13	Parent	Nuclei	8	6	EditedAggregates	8	623
RelateObjects	13	Parent	Nuclei	8	6	EditedAggregates	8	624
RelateObjects	13	Parent	Nuclei	8	6	EditedAggregates	8	625
RelateObjects	13	Parent	Nuclei	8	6	EditedAggregates	8	626
RelateObjects	13	Parent	Nuclei	8	6	EditedAggregates	8	627
RelateObjects	13	Parent	Nuclei	8	6	EditedAggregates	8	628
RelateObjects	13	Parent	Nuclei	8	6	EditedAggregates	8	629
RelateObjects	13	Parent	Nuclei	8	6	EditedAggregates	8	630
RelateObjects	13	Parent	Nuclei	8	6	EditedAggregates	8	631
RelateObjects	13	Parent	Nuclei	8	6	EditedAggregates	8	632
RelateObjects	13	Parent	Nuclei	8	6	EditedAggregates	8	633
RelateObjects	13	Parent	Nuclei	8	6	EditedAggregates	8	634
RelateObjects	13	Parent	Nuclei	8	6	EditedAggregates	8	635
RelateObjects	13	Parent	Nuclei	8	6	EditedAggregates	8	636
RelateObjects	13	Parent	Nuclei	8	6	EditedAggregates	8	637
RelateObjects	13	Parent	Nuclei	8	6	EditedAggregates	8	638
RelateObjects	13	Parent	Nuclei	8	6	EditedAggregates	8	639
RelateObjects	13	Parent	Nuclei	8	6	EditedAggregates	8	640
RelateObjects	13	Parent	Nuclei	8	6	EditedAggregates	8	641
RelateObjects	13	Parent	Nuclei	8	6	EditedAggregates	8	642
RelateObjects	13	Parent	Nuclei	8	6	EditedAggregates	8	643
RelateObjects	13	Parent	Nuclei	8	6	EditedAggregates	8	644
RelateObjects	13	Parent	Nuclei	8	6	EditedAggregates	8	645
RelateObjects	13	Parent	Nuclei	8	6	EditedAggregates	8	646
RelateObjects	13	Parent	Nuclei	8	6	EditedAggregates	8	647
RelateObjects	13	Parent	Nuclei	8	6	EditedAggregates	8	648
RelateObjects	13	Parent	Nuclei	8	6	EditedAggregates	8	649
RelateObjects	13	Parent	Nuclei	8	6	EditedAggregates	8	650
RelateObjects	13	Parent	Nuclei	8	6	EditedAggregates	8	651
RelateObjects	13	Parent	Nuclei	8	6	EditedAggregates	8	652
RelateObjects	13	Parent	Nuclei	8	6	EditedAggregates	8	653
RelateObjects	13	Parent	Nuclei	8	6	EditedAggregates	8	654
RelateObjects	13	Parent	Nuclei	8	6	EditedAggregates	8	655
RelateObjects	13	Parent	Nuclei	8	6	EditedAggregates	8	656
RelateObjects	13	Parent	Nuclei	8	6	EditedAggregates	8	657
RelateObjects	13	Parent	Nuclei	8	6	EditedAggregates	8	658
RelateObjects	13	Parent	Nuclei	8	6	EditedAggregates	8	659
RelateObjects	13	Parent	Nuclei	8	6	EditedAggregates	8	660
RelateObjects	13	Parent	Nuclei	8	6	EditedAggregates	8	661
RelateObjects	13	Parent	Nuclei	8	6	EditedAggregates	8	662
RelateObjects	13	Parent	Nuclei	8	6	EditedAggregates	8	663
RelateObjects	13	Parent	Nuclei	8	6	EditedAggregates	8	664
RelateObjects	13	Parent	Nuclei	8	6	EditedAggregates	8	665
RelateObjects	13	Parent	Nuclei	8	6	EditedAggregates	8	666
RelateObjects	13	Parent	Nuclei	8	6	EditedAggregates	8	667
RelateObjects	13	Parent	Nuclei	8	6	EditedAggregates	8	668
RelateObjects	13	Parent	Nuclei	8	4	EditedAggregates	8	669
RelateObjects	13	Parent	Nuclei	8	4	EditedAggregates	8	670
RelateObjects	13	Parent	Nuclei	8	4	EditedAggregates	8	671
RelateObjects	13	Parent	Nuclei	8	4	EditedAggregates	8	672
RelateObjects	13	Parent	Nuclei	8	4	EditedAggregates	8	673
RelateObjects	13	Parent	Nuclei	8	4	EditedAggregates	8	674
RelateObjects	13	Parent	Nuclei	8	4	EditedAggregates	8	675
RelateObjects	13	Parent	Nuclei	8	4	EditedAggregates	8	676
RelateObjects	13	Child	EditedAggregates	8	1	Nuclei	8	1
RelateObjects	13	Child	EditedAggregates	8	2	Nuclei	8	1
RelateObjects	13	Child	EditedAggregates	8	3	Nuclei	8	1
RelateObjects	13	Child	EditedAggregates	8	4	Nuclei	8	1
RelateObjects	13	Child	EditedAggregates	8	5	Nuclei	8	1
RelateObjects	13	Child	EditedAggregates	8	6	Nuclei	8	1
RelateObjects	13	Child	EditedAggregates	8	7	Nuclei	8	1
RelateObjects	13	Child	EditedAggregates	8	8	Nuclei	8	1
RelateObjects	13	Child	EditedAggregates	8	9	Nuclei	8	1
RelateObjects	13	Child	EditedAggregates	8	10	Nuclei	8	1
RelateObjects	13	Child	EditedAggregates	8	11	Nuclei	8	1
RelateObjects	13	Child	EditedAggregates	8	12	Nuclei	8	1
RelateObjects	13	Child	EditedAggregates	8	13	Nuclei	8	1
RelateObjects	13	Child	EditedAggregates	8	14	Nuclei	8	1
RelateObjects	13	Child	EditedAggregates	8	15	Nuclei	8	1
RelateObjects	13	Child	EditedAggregates	8	16	Nuclei	8	1
RelateObjects	13	Child	EditedAggregates	8	17	Nuclei	8	1
RelateObjects	13	Child	EditedAggregates	8	18	Nuclei	8	1
RelateObjects	13	Child	EditedAggregates	8	19	Nuclei	8	1
RelateObjects	13	Child	EditedAggregates	8	20	Nuclei	8	1
RelateObjects	13	Child	EditedAggregates	8	21	Nuclei	8	1
RelateObjects	13	Child	EditedAggregates	8	22	Nuclei	8	1
RelateObjects	13	Child	EditedAggregates	8	23	Nuclei	8	1
RelateObjects	13	Child	EditedAggregates	8	24	Nuclei	8	1
RelateObjects	13	Child	EditedAggregates	8	25	Nuclei	8	1
RelateObjects	13	Child	EditedAggregates	8	26	Nuclei	8	1
RelateObjects	13	Child	EditedAggregates	8	27	Nuclei	8	1
RelateObjects	13	Child	EditedAggregates	8	28	Nuclei	8	1
RelateObjects	13	Child	EditedAggregates	8	29	Nuclei	8	1
RelateObjects	13	Child	EditedAggregates	8	30	Nuclei	8	1
RelateObjects	13	Child	EditedAggregates	8	31	Nuclei	8	1
RelateObjects	13	Child	EditedAggregates	8	32	Nuclei	8	1
RelateObjects	13	Child	EditedAggregates	8	33	Nuclei	8	1
RelateObjects	13	Child	EditedAggregates	8	34	Nuclei	8	1
RelateObjects	13	Child	EditedAggregates	8	35	Nuclei	8	1
RelateObjects	13	Child	EditedAggregates	8	36	Nuclei	8	1
RelateObjects	13	Child	EditedAggregates	8	37	Nuclei	8	1
RelateObjects	13	Child	EditedAggregates	8	38	Nuclei	8	1
RelateObjects	13	Child	EditedAggregates	8	39	Nuclei	8	1
RelateObjects	13	Child	EditedAggregates	8	40	Nuclei	8	1
RelateObjects	13	Child	EditedAggregates	8	41	Nuclei	8	1
RelateObjects	13	Child	EditedAggregates	8	42	Nuclei	8	1
RelateObjects	13	Child	EditedAggregates	8	43	Nuclei	8	1
RelateObjects	13	Child	EditedAggregates	8	44	Nuclei	8	1
RelateObjects	13	Child	EditedAggregates	8	45	Nuclei	8	1
RelateObjects	13	Child	EditedAggregates	8	46	Nuclei	8	1
RelateObjects	13	Child	EditedAggregates	8	47	Nuclei	8	1
RelateObjects	13	Child	EditedAggregates	8	48	Nuclei	8	1
RelateObjects	13	Child	EditedAggregates	8	49	Nuclei	8	1
RelateObjects	13	Child	EditedAggregates	8	50	Nuclei	8	1
RelateObjects	13	Child	EditedAggregates	8	51	Nuclei	8	1
RelateObjects	13	Child	EditedAggregates	8	52	Nuclei	8	1
RelateObjects	13	Child	EditedAggregates	8	53	Nuclei	8	1
RelateObjects	13	Child	EditedAggregates	8	54	Nuclei	8	1
RelateObjects	13	Child	EditedAggregates	8	55	Nuclei	8	1
RelateObjects	13	Child	EditedAggregates	8	56	Nuclei	8	1
RelateObjects	13	Child	EditedAggregates	8	57	Nuclei	8	1
RelateObjects	13	Child	EditedAggregates	8	58	Nuclei	8	1
RelateObjects	13	Child	EditedAggregates	8	59	Nuclei	8	1
RelateObjects	13	Child	EditedAggregates	8	60	Nuclei	8	1
RelateObjects	13	Child	EditedAggregates	8	61	Nuclei	8	1
RelateObjects	13	Child	EditedAggregates	8	62	Nuclei	8	1
RelateObjects	13	Child	EditedAggregates	8	63	Nuclei	8	1
RelateObjects	13	Child	EditedAggregates	8	64	Nuclei	8	1
RelateObjects	13	Child	EditedAggregates	8	65	Nuclei	8	1
RelateObjects	13	Child	EditedAggregates	8	66	Nuclei	8	1
RelateObjects	13	Child	EditedAggregates	8	67	Nuclei	8	1
RelateObjects	13	Child	EditedAggregates	8	68	Nuclei	8	1
RelateObjects	13	Child	EditedAggregates	8	69	Nuclei	8	1
RelateObjects	13	Child	EditedAggregates	8	70	Nuclei	8	1
RelateObjects	13	Child	EditedAggregates	8	71	Nuclei	8	1
RelateObjects	13	Child	EditedAggregates	8	72	Nuclei	8	1
RelateObjects	13	Child	EditedAggregates	8	73	Nuclei	8	1
RelateObjects	13	Child	EditedAggregates	8	74	Nuclei	8	1
RelateObjects	13	Child	EditedAggregates	8	75	Nuclei	8	1
RelateObjects	13	Child	EditedAggregates	8	76	Nuclei	8	1
RelateObjects	13	Child	EditedAggregates	8	77	Nuclei	8	1
RelateObjects	13	Child	EditedAggregates	8	78	Nuclei	8	1
RelateObjects	13	Child	EditedAggregates	8	79	Nuclei	8	1
RelateObjects	13	Child	EditedAggregates	8	80	Nuclei	8	1
RelateObjects	13	Child	EditedAggregates	8	81	Nuclei	8	1
RelateObjects	13	Child	EditedAggregates	8	82	Nuclei	8	1
RelateObjects	13	Child	EditedAggregates	8	83	Nuclei	8	1
RelateObjects	13	Child	EditedAggregates	8	84	Nuclei	8	1
RelateObjects	13	Child	EditedAggregates	8	85	Nuclei	8	1
RelateObjects	13	Child	EditedAggregates	8	86	Nuclei	8	1
RelateObjects	13	Child	EditedAggregates	8	87	Nuclei	8	1
RelateObjects	13	Child	EditedAggregates	8	88	Nuclei	8	1
RelateObjects	13	Child	EditedAggregates	8	89	Nuclei	8	1
RelateObjects	13	Child	EditedAggregates	8	90	Nuclei	8	1
RelateObjects	13	Child	EditedAggregates	8	91	Nuclei	8	1
RelateObjects	13	Child	EditedAggregates	8	92	Nuclei	8	1
RelateObjects	13	Child	EditedAggregates	8	93	Nuclei	8	1
RelateObjects	13	Child	EditedAggregates	8	94	Nuclei	8	1
RelateObjects	13	Child	EditedAggregates	8	95	Nuclei	8	1
RelateObjects	13	Child	EditedAggregates	8	96	Nuclei	8	1
RelateObjects	13	Child	EditedAggregates	8	97	Nuclei	8	1
RelateObjects	13	Child	EditedAggregates	8	98	Nuclei	8	1
RelateObjects	13	Child	EditedAggregates	8	99	Nuclei	8	1
RelateObjects	13	Child	EditedAggregates	8	100	Nuclei	8	1
RelateObjects	13	Child	EditedAggregates	8	101	Nuclei	8	1
RelateObjects	13	Child	EditedAggregates	8	102	Nuclei	8	1
RelateObjects	13	Child	EditedAggregates	8	103	Nuclei	8	1
RelateObjects	13	Child	EditedAggregates	8	104	Nuclei	8	1
RelateObjects	13	Child	EditedAggregates	8	105	Nuclei	8	1
RelateObjects	13	Child	EditedAggregates	8	106	Nuclei	8	1
RelateObjects	13	Child	EditedAggregates	8	107	Nuclei	8	1
RelateObjects	13	Child	EditedAggregates	8	108	Nuclei	8	1
RelateObjects	13	Child	EditedAggregates	8	109	Nuclei	8	1
RelateObjects	13	Child	EditedAggregates	8	110	Nuclei	8	1
RelateObjects	13	Child	EditedAggregates	8	111	Nuclei	8	1
RelateObjects	13	Child	EditedAggregates	8	112	Nuclei	8	1
RelateObjects	13	Child	EditedAggregates	8	113	Nuclei	8	1
RelateObjects	13	Child	EditedAggregates	8	114	Nuclei	8	1
RelateObjects	13	Child	EditedAggregates	8	115	Nuclei	8	1
RelateObjects	13	Child	EditedAggregates	8	116	Nuclei	8	1
RelateObjects	13	Child	EditedAggregates	8	117	Nuclei	8	1
RelateObjects	13	Child	EditedAggregates	8	118	Nuclei	8	1
RelateObjects	13	Child	EditedAggregates	8	119	Nuclei	8	1
RelateObjects	13	Child	EditedAggregates	8	120	Nuclei	8	1
RelateObjects	13	Child	EditedAggregates	8	121	Nuclei	8	1
RelateObjects	13	Child	EditedAggregates	8	122	Nuclei	8	1
RelateObjects	13	Child	EditedAggregates	8	123	Nuclei	8	1
RelateObjects	13	Child	EditedAggregates	8	124	Nuclei	8	1
RelateObjects	13	Child	EditedAggregates	8	125	Nuclei	8	1
RelateObjects	13	Child	EditedAggregates	8	126	Nuclei	8	1
RelateObjects	13	Child	EditedAggregates	8	127	Nuclei	8	1
RelateObjects	13	Child	EditedAggregates	8	128	Nuclei	8	1
RelateObjects	13	Child	EditedAggregates	8	129	Nuclei	8	1
RelateObjects	13	Child	EditedAggregates	8	130	Nuclei	8	1
RelateObjects	13	Child	EditedAggregates	8	131	Nuclei	8	1
RelateObjects	13	Child	EditedAggregates	8	132	Nuclei	8	1
RelateObjects	13	Child	EditedAggregates	8	133	Nuclei	8	1
RelateObjects	13	Child	EditedAggregates	8	134	Nuclei	8	1
RelateObjects	13	Child	EditedAggregates	8	135	Nuclei	8	1
RelateObjects	13	Child	EditedAggregates	8	136	Nuclei	8	1
RelateObjects	13	Child	EditedAggregates	8	137	Nuclei	8	1
RelateObjects	13	Child	EditedAggregates	8	138	Nuclei	8	1
RelateObjects	13	Child	EditedAggregates	8	139	Nuclei	8	1
RelateObjects	13	Child	EditedAggregates	8	140	Nuclei	8	1
RelateObjects	13	Child	EditedAggregates	8	141	Nuclei	8	1
RelateObjects	13	Child	EditedAggregates	8	142	Nuclei	8	1
RelateObjects	13	Child	EditedAggregates	8	143	Nuclei	8	1
RelateObjects	13	Child	EditedAggregates	8	144	Nuclei	8	1
RelateObjects	13	Child	EditedAggregates	8	145	Nuclei	8	1
RelateObjects	13	Child	EditedAggregates	8	146	Nuclei	8	1
RelateObjects	13	Child	EditedAggregates	8	147	Nuclei	8	1
RelateObjects	13	Child	EditedAggregates	8	148	Nuclei	8	1
RelateObjects	13	Child	EditedAggregates	8	149	Nuclei	8	1
RelateObjects	13	Child	EditedAggregates	8	150	Nuclei	8	1
RelateObjects	13	Child	EditedAggregates	8	151	Nuclei	8	2
RelateObjects	13	Child	EditedAggregates	8	152	Nuclei	8	2
RelateObjects	13	Child	EditedAggregates	8	153	Nuclei	8	2
RelateObjects	13	Child	EditedAggregates	8	154	Nuclei	8	2
RelateObjects	13	Child	EditedAggregates	8	155	Nuclei	8	2
RelateObjects	13	Child	EditedAggregates	8	156	Nuclei	8	2
RelateObjects	13	Child	EditedAggregates	8	157	Nuclei	8	2
RelateObjects	13	Child	EditedAggregates	8	158	Nuclei	8	2
RelateObjects	13	Child	EditedAggregates	8	159	Nuclei	8	2
RelateObjects	13	Child	EditedAggregates	8	160	Nuclei	8	2
RelateObjects	13	Child	EditedAggregates	8	161	Nuclei	8	2
RelateObjects	13	Child	EditedAggregates	8	162	Nuclei	8	2
RelateObjects	13	Child	EditedAggregates	8	163	Nuclei	8	2
RelateObjects	13	Child	EditedAggregates	8	164	Nuclei	8	2
RelateObjects	13	Child	EditedAggregates	8	165	Nuclei	8	2
RelateObjects	13	Child	EditedAggregates	8	166	Nuclei	8	2
RelateObjects	13	Child	EditedAggregates	8	167	Nuclei	8	2
RelateObjects	13	Child	EditedAggregates	8	168	Nuclei	8	2
RelateObjects	13	Child	EditedAggregates	8	169	Nuclei	8	2
RelateObjects	13	Child	EditedAggregates	8	170	Nuclei	8	2
RelateObjects	13	Child	EditedAggregates	8	171	Nuclei	8	2
RelateObjects	13	Child	EditedAggregates	8	172	Nuclei	8	2
RelateObjects	13	Child	EditedAggregates	8	173	Nuclei	8	2
RelateObjects	13	Child	EditedAggregates	8	174	Nuclei	8	2
RelateObjects	13	Child	EditedAggregates	8	175	Nuclei	8	2
RelateObjects	13	Child	EditedAggregates	8	176	Nuclei	8	2
RelateObjects	13	Child	EditedAggregates	8	177	Nuclei	8	2
RelateObjects	13	Child	EditedAggregates	8	178	Nuclei	8	2
RelateObjects	13	Child	EditedAggregates	8	179	Nuclei	8	2
RelateObjects	13	Child	EditedAggregates	8	180	Nuclei	8	2
RelateObjects	13	Child	EditedAggregates	8	181	Nuclei	8	2
RelateObjects	13	Child	EditedAggregates	8	182	Nuclei	8	2
RelateObjects	13	Child	EditedAggregates	8	183	Nuclei	8	2
RelateObjects	13	Child	EditedAggregates	8	184	Nuclei	8	2
RelateObjects	13	Child	EditedAggregates	8	185	Nuclei	8	2
RelateObjects	13	Child	EditedAggregates	8	186	Nuclei	8	2
RelateObjects	13	Child	EditedAggregates	8	187	Nuclei	8	2
RelateObjects	13	Child	EditedAggregates	8	188	Nuclei	8	2
RelateObjects	13	Child	EditedAggregates	8	189	Nuclei	8	2
RelateObjects	13	Child	EditedAggregates	8	190	Nuclei	8	2
RelateObjects	13	Child	EditedAggregates	8	191	Nuclei	8	2
RelateObjects	13	Child	EditedAggregates	8	192	Nuclei	8	2
RelateObjects	13	Child	EditedAggregates	8	193	Nuclei	8	2
RelateObjects	13	Child	EditedAggregates	8	194	Nuclei	8	2
RelateObjects	13	Child	EditedAggregates	8	195	Nuclei	8	2
RelateObjects	13	Child	EditedAggregates	8	196	Nuclei	8	2
RelateObjects	13	Child	EditedAggregates	8	197	Nuclei	8	2
RelateObjects	13	Child	EditedAggregates	8	198	Nuclei	8	2
RelateObjects	13	Child	EditedAggregates	8	199	Nuclei	8	2
RelateObjects	13	Child	EditedAggregates	8	200	Nuclei	8	2
RelateObjects	13	Child	EditedAggregates	8	201	Nuclei	8	2
RelateObjects	13	Child	EditedAggregates	8	202	Nuclei	8	2
RelateObjects	13	Child	EditedAggregates	8	203	Nuclei	8	2
RelateObjects	13	Child	EditedAggregates	8	204	Nuclei	8	2
RelateObjects	13	Child	EditedAggregates	8	205	Nuclei	8	2
RelateObjects	13	Child	EditedAggregates	8	206	Nuclei	8	2
RelateObjects	13	Child	EditedAggregates	8	207	Nuclei	8	2
RelateObjects	13	Child	EditedAggregates	8	208	Nuclei	8	2
RelateObjects	13	Child	EditedAggregates	8	209	Nuclei	8	2
RelateObjects	13	Child	EditedAggregates	8	210	Nuclei	8	2
RelateObjects	13	Child	EditedAggregates	8	211	Nuclei	8	2
RelateObjects	13	Child	EditedAggregates	8	212	Nuclei	8	2
RelateObjects	13	Child	EditedAggregates	8	213	Nuclei	8	2
RelateObjects	13	Child	EditedAggregates	8	214	Nuclei	8	2
RelateObjects	13	Child	EditedAggregates	8	215	Nuclei	8	2
RelateObjects	13	Child	EditedAggregates	8	216	Nuclei	8	2
RelateObjects	13	Child	EditedAggregates	8	217	Nuclei	8	2
RelateObjects	13	Child	EditedAggregates	8	218	Nuclei	8	2
RelateObjects	13	Child	EditedAggregates	8	219	Nuclei	8	2
RelateObjects	13	Child	EditedAggregates	8	220	Nuclei	8	2
RelateObjects	13	Child	EditedAggregates	8	221	Nuclei	8	2
RelateObjects	13	Child	EditedAggregates	8	222	Nuclei	8	2
RelateObjects	13	Child	EditedAggregates	8	223	Nuclei	8	2
RelateObjects	13	Child	EditedAggregates	8	224	Nuclei	8	2
RelateObjects	13	Child	EditedAggregates	8	225	Nuclei	8	2
RelateObjects	13	Child	EditedAggregates	8	226	Nuclei	8	2
RelateObjects	13	Child	EditedAggregates	8	227	Nuclei	8	2
RelateObjects	13	Child	EditedAggregates	8	228	Nuclei	8	3
RelateObjects	13	Child	EditedAggregates	8	229	Nuclei	8	3
RelateObjects	13	Child	EditedAggregates	8	230	Nuclei	8	3
RelateObjects	13	Child	EditedAggregates	8	231	Nuclei	8	3
RelateObjects	13	Child	EditedAggregates	8	232	Nuclei	8	3
RelateObjects	13	Child	EditedAggregates	8	233	Nuclei	8	3
RelateObjects	13	Child	EditedAggregates	8	234	Nuclei	8	3
RelateObjects	13	Child	EditedAggregates	8	235	Nuclei	8	4
RelateObjects	13	Child	EditedAggregates	8	236	Nuclei	8	4
RelateObjects	13	Child	EditedAggregates	8	237	Nuclei	8	4
RelateObjects	13	Child	EditedAggregates	8	238	Nuclei	8	4
RelateObjects	13	Child	EditedAggregates	8	239	Nuclei	8	4
RelateObjects	13	Child	EditedAggregates	8	240	Nuclei	8	4
RelateObjects	13	Child	EditedAggregates	8	241	Nuclei	8	4
RelateObjects	13	Child	EditedAggregates	8	242	Nuclei	8	4
RelateObjects	13	Child	EditedAggregates	8	243	Nuclei	8	4
RelateObjects	13	Child	EditedAggregates	8	244	Nuclei	8	4
RelateObjects	13	Child	EditedAggregates	8	245	Nuclei	8	4
RelateObjects	13	Child	EditedAggregates	8	246	Nuclei	8	4
RelateObjects	13	Child	EditedAggregates	8	247	Nuclei	8	4
RelateObjects	13	Child	EditedAggregates	8	248	Nuclei	8	4
RelateObjects	13	Child	EditedAggregates	8	249	Nuclei	8	4
RelateObjects	13	Child	EditedAggregates	8	250	Nuclei	8	4
RelateObjects	13	Child	EditedAggregates	8	251	Nuclei	8	4
RelateObjects	13	Child	EditedAggregates	8	252	Nuclei	8	4
RelateObjects	13	Child	EditedAggregates	8	253	Nuclei	8	4
RelateObjects	13	Child	EditedAggregates	8	254	Nuclei	8	4
RelateObjects	13	Child	EditedAggregates	8	255	Nuclei	8	4
RelateObjects	13	Child	EditedAggregates	8	256	Nuclei	8	4
RelateObjects	13	Child	EditedAggregates	8	257	Nuclei	8	4
RelateObjects	13	Child	EditedAggregates	8	258	Nuclei	8	4
RelateObjects	13	Child	EditedAggregates	8	259	Nuclei	8	4
RelateObjects	13	Child	EditedAggregates	8	260	Nuclei	8	4
RelateObjects	13	Child	EditedAggregates	8	261	Nuclei	8	4
RelateObjects	13	Child	EditedAggregates	8	262	Nuclei	8	4
RelateObjects	13	Child	EditedAggregates	8	263	Nuclei	8	4
RelateObjects	13	Child	EditedAggregates	8	264	Nuclei	8	4
RelateObjects	13	Child	EditedAggregates	8	265	Nuclei	8	3
RelateObjects	13	Child	EditedAggregates	8	266	Nuclei	8	4
RelateObjects	13	Child	EditedAggregates	8	267	Nuclei	8	4
RelateObjects	13	Child	EditedAggregates	8	268	Nuclei	8	4
RelateObjects	13	Child	EditedAggregates	8	269	Nuclei	8	4
RelateObjects	13	Child	EditedAggregates	8	270	Nuclei	8	4
RelateObjects	13	Child	EditedAggregates	8	271	Nuclei	8	4
RelateObjects	13	Child	EditedAggregates	8	272	Nuclei	8	4
RelateObjects	13	Child	EditedAggregates	8	273	Nuclei	8	4
RelateObjects	13	Child	EditedAggregates	8	274	Nuclei	8	4
RelateObjects	13	Child	EditedAggregates	8	275	Nuclei	8	4
RelateObjects	13	Child	EditedAggregates	8	276	Nuclei	8	4
RelateObjects	13	Child	EditedAggregates	8	277	Nuclei	8	4
RelateObjects	13	Child	EditedAggregates	8	278	Nuclei	8	4
RelateObjects	13	Child	EditedAggregates	8	279	Nuclei	8	4
RelateObjects	13	Child	EditedAggregates	8	280	Nuclei	8	4
RelateObjects	13	Child	EditedAggregates	8	281	Nuclei	8	4
RelateObjects	13	Child	EditedAggregates	8	282	Nuclei	8	4
RelateObjects	13	Child	EditedAggregates	8	283	Nuclei	8	4
RelateObjects	13	Child	EditedAggregates	8	284	Nuclei	8	4
RelateObjects	13	Child	EditedAggregates	8	285	Nuclei	8	4
RelateObjects	13	Child	EditedAggregates	8	286	Nuclei	8	4
RelateObjects	13	Child	EditedAggregates	8	287	Nuclei	8	4
RelateObjects	13	Child	EditedAggregates	8	288	Nuclei	8	4
RelateObjects	13	Child	EditedAggregates	8	289	Nuclei	8	4
RelateObjects	13	Child	EditedAggregates	8	290	Nuclei	8	4
RelateObjects	13	Child	EditedAggregates	8	291	Nuclei	8	4
RelateObjects	13	Child	EditedAggregates	8	292	Nuclei	8	4
RelateObjects	13	Child	EditedAggregates	8	293	Nuclei	8	4
RelateObjects	13	Child	EditedAggregates	8	294	Nuclei	8	4
RelateObjects	13	Child	EditedAggregates	8	295	Nuclei	8	4
RelateObjects	13	Child	EditedAggregates	8	296	Nuclei	8	4
RelateObjects	13	Child	EditedAggregates	8	297	Nuclei	8	4
RelateObjects	13	Child	EditedAggregates	8	298	Nuclei	8	4
RelateObjects	13	Child	EditedAggregates	8	299	Nuclei	8	4
RelateObjects	13	Child	EditedAggregates	8	300	Nuclei	8	4
RelateObjects	13	Child	EditedAggregates	8	301	Nuclei	8	4
RelateObjects	13	Child	EditedAggregates	8	302	Nuclei	8	4
RelateObjects	13	Child	EditedAggregates	8	303	Nuclei	8	4
RelateObjects	13	Child	EditedAggregates	8	304	Nuclei	8	4
RelateObjects	13	Child	EditedAggregates	8	305	Nuclei	8	4
RelateObjects	13	Child	EditedAggregates	8	306	Nuclei	8	4
RelateObjects	13	Child	EditedAggregates	8	307	Nuclei	8	4
RelateObjects	13	Child	EditedAggregates	8	308	Nuclei	8	4
RelateObjects	13	Child	EditedAggregates	8	309	Nuclei	8	4
RelateObjects	13	Child	EditedAggregates	8	310	Nuclei	8	4
RelateObjects	13	Child	EditedAggregates	8	311	Nuclei	8	4
RelateObjects	13	Child	EditedAggregates	8	312	Nuclei	8	4
RelateObjects	13	Child	EditedAggregates	8	313	Nuclei	8	4
RelateObjects	13	Child	EditedAggregates	8	314	Nuclei	8	4
RelateObjects	13	Child	EditedAggregates	8	315	Nuclei	8	4
RelateObjects	13	Child	EditedAggregates	8	316	Nuclei	8	4
RelateObjects	13	Child	EditedAggregates	8	317	Nuclei	8	4
RelateObjects	13	Child	EditedAggregates	8	318	Nuclei	8	4
RelateObjects	13	Child	EditedAggregates	8	319	Nuclei	8	4
RelateObjects	13	Child	EditedAggregates	8	320	Nuclei	8	4
RelateObjects	13	Child	EditedAggregates	8	321	Nuclei	8	4
RelateObjects	13	Child	EditedAggregates	8	322	Nuclei	8	4
RelateObjects	13	Child	EditedAggregates	8	323	Nuclei	8	4
RelateObjects	13	Child	EditedAggregates	8	324	Nuclei	8	4
RelateObjects	13	Child	EditedAggregates	8	325	Nuclei	8	4
RelateObjects	13	Child	EditedAggregates	8	326	Nuclei	8	4
RelateObjects	13	Child	EditedAggregates	8	327	Nuclei	8	4
RelateObjects	13	Child	EditedAggregates	8	328	Nuclei	8	4
RelateObjects	13	Child	EditedAggregates	8	329	Nuclei	8	4
RelateObjects	13	Child	EditedAggregates	8	330	Nuclei	8	4
RelateObjects	13	Child	EditedAggregates	8	331	Nuclei	8	4
RelateObjects	13	Child	EditedAggregates	8	332	Nuclei	8	4
RelateObjects	13	Child	EditedAggregates	8	333	Nuclei	8	4
RelateObjects	13	Child	EditedAggregates	8	334	Nuclei	8	4
RelateObjects	13	Child	EditedAggregates	8	335	Nuclei	8	4
RelateObjects	13	Child	EditedAggregates	8	336	Nuclei	8	4
RelateObjects	13	Child	EditedAggregates	8	337	Nuclei	8	4
RelateObjects	13	Child	EditedAggregates	8	338	Nuclei	8	4
RelateObjects	13	Child	EditedAggregates	8	339	Nuclei	8	4
RelateObjects	13	Child	EditedAggregates	8	340	Nuclei	8	4
RelateObjects	13	Child	EditedAggregates	8	341	Nuclei	8	4
RelateObjects	13	Child	EditedAggregates	8	342	Nuclei	8	4
RelateObjects	13	Child	EditedAggregates	8	343	Nuclei	8	4
RelateObjects	13	Child	EditedAggregates	8	344	Nuclei	8	4
RelateObjects	13	Child	EditedAggregates	8	345	Nuclei	8	4
RelateObjects	13	Child	EditedAggregates	8	346	Nuclei	8	4
RelateObjects	13	Child	EditedAggregates	8	347	Nuclei	8	4
RelateObjects	13	Child	EditedAggregates	8	348	Nuclei	8	4
RelateObjects	13	Child	EditedAggregates	8	349	Nuclei	8	4
RelateObjects	13	Child	EditedAggregates	8	350	Nuclei	8	4
RelateObjects	13	Child	EditedAggregates	8	351	Nuclei	8	4
RelateObjects	13	Child	EditedAggregates	8	352	Nuclei	8	4
RelateObjects	13	Child	EditedAggregates	8	353	Nuclei	8	4
RelateObjects	13	Child	EditedAggregates	8	354	Nuclei	8	4
RelateObjects	13	Child	EditedAggregates	8	355	Nuclei	8	4
RelateObjects	13	Child	EditedAggregates	8	356	Nuclei	8	4
RelateObjects	13	Child	EditedAggregates	8	357	Nuclei	8	4
RelateObjects	13	Child	EditedAggregates	8	358	Nuclei	8	4
RelateObjects	13	Child	EditedAggregates	8	359	Nuclei	8	4
RelateObjects	13	Child	EditedAggregates	8	360	Nuclei	8	4
RelateObjects	13	Child	EditedAggregates	8	361	Nuclei	8	4
RelateObjects	13	Child	EditedAggregates	8	362	Nuclei	8	4
RelateObjects	13	Child	EditedAggregates	8	363	Nuclei	8	4
RelateObjects	13	Child	EditedAggregates	8	364	Nuclei	8	4
RelateObjects	13	Child	EditedAggregates	8	365	Nuclei	8	4
RelateObjects	13	Child	EditedAggregates	8	366	Nuclei	8	4
RelateObjects	13	Child	EditedAggregates	8	367	Nuclei	8	4
RelateObjects	13	Child	EditedAggregates	8	368	Nuclei	8	4
RelateObjects	13	Child	EditedAggregates	8	369	Nuclei	8	4
RelateObjects	13	Child	EditedAggregates	8	370	Nuclei	8	4
RelateObjects	13	Child	EditedAggregates	8	371	Nuclei	8	4
RelateObjects	13	Child	EditedAggregates	8	372	Nuclei	8	4
RelateObjects	13	Child	EditedAggregates	8	373	Nuclei	8	4
RelateObjects	13	Child	EditedAggregates	8	374	Nuclei	8	4
RelateObjects	13	Child	EditedAggregates	8	375	Nuclei	8	4
RelateObjects	13	Child	EditedAggregates	8	376	Nuclei	8	4
RelateObjects	13	Child	EditedAggregates	8	377	Nuclei	8	4
RelateObjects	13	Child	EditedAggregates	8	378	Nuclei	8	4
RelateObjects	13	Child	EditedAggregates	8	379	Nuclei	8	4
RelateObjects	13	Child	EditedAggregates	8	380	Nuclei	8	4
RelateObjects	13	Child	EditedAggregates	8	381	Nuclei	8	4
RelateObjects	13	Child	EditedAggregates	8	382	Nuclei	8	4
RelateObjects	13	Child	EditedAggregates	8	383	Nuclei	8	4
RelateObjects	13	Child	EditedAggregates	8	384	Nuclei	8	4
RelateObjects	13	Child	EditedAggregates	8	385	Nuclei	8	4
RelateObjects	13	Child	EditedAggregates	8	386	Nuclei	8	4
RelateObjects	13	Child	EditedAggregates	8	387	Nuclei	8	4
RelateObjects	13	Child	EditedAggregates	8	388	Nuclei	8	4
RelateObjects	13	Child	EditedAggregates	8	389	Nuclei	8	4
RelateObjects	13	Child	EditedAggregates	8	390	Nuclei	8	4
RelateObjects	13	Child	EditedAggregates	8	391	Nuclei	8	4
RelateObjects	13	Child	EditedAggregates	8	392	Nuclei	8	4
RelateObjects	13	Child	EditedAggregates	8	393	Nuclei	8	4
RelateObjects	13	Child	EditedAggregates	8	394	Nuclei	8	4
RelateObjects	13	Child	EditedAggregates	8	395	Nuclei	8	4
RelateObjects	13	Child	EditedAggregates	8	396	Nuclei	8	4
RelateObjects	13	Child	EditedAggregates	8	397	Nuclei	8	4
RelateObjects	13	Child	EditedAggregates	8	398	Nuclei	8	4
RelateObjects	13	Child	EditedAggregates	8	399	Nuclei	8	4
RelateObjects	13	Child	EditedAggregates	8	400	Nuclei	8	5
RelateObjects	13	Child	EditedAggregates	8	401	Nuclei	8	5
RelateObjects	13	Child	EditedAggregates	8	402	Nuclei	8	5
RelateObjects	13	Child	EditedAggregates	8	403	Nuclei	8	4
RelateObjects	13	Child	EditedAggregates	8	404	Nuclei	8	5
RelateObjects	13	Child	EditedAggregates	8	405	Nuclei	8	5
RelateObjects	13	Child	EditedAggregates	8	406	Nuclei	8	4
RelateObjects	13	Child	EditedAggregates	8	407	Nuclei	8	5
RelateObjects	13	Child	EditedAggregates	8	408	Nuclei	8	4
RelateObjects	13	Child	EditedAggregates	8	409	Nuclei	8	4
RelateObjects	13	Child	EditedAggregates	8	410	Nuclei	8	4
RelateObjects	13	Child	EditedAggregates	8	411	Nuclei	8	5
RelateObjects	13	Child	EditedAggregates	8	412	Nuclei	8	5
RelateObjects	13	Child	EditedAggregates	8	413	Nuclei	8	4
RelateObjects	13	Child	EditedAggregates	8	414	Nuclei	8	4
RelateObjects	13	Child	EditedAggregates	8	415	Nuclei	8	5
RelateObjects	13	Child	EditedAggregates	8	416	Nuclei	8	4
RelateObjects	13	Child	EditedAggregates	8	417	Nuclei	8	4
RelateObjects	13	Child	EditedAggregates	8	418	Nuclei	8	5
RelateObjects	13	Child	EditedAggregates	8	419	Nuclei	8	5
RelateObjects	13	Child	EditedAggregates	8	420	Nuclei	8	5
RelateObjects	13	Child	EditedAggregates	8	421	Nuclei	8	4
RelateObjects	13	Child	EditedAggregates	8	422	Nuclei	8	5
RelateObjects	13	Child	EditedAggregates	8	423	Nuclei	8	4
RelateObjects	13	Child	EditedAggregates	8	424	Nuclei	8	5
RelateObjects	13	Child	EditedAggregates	8	425	Nuclei	8	5
RelateObjects	13	Child	EditedAggregates	8	426	Nuclei	8	5
RelateObjects	13	Child	EditedAggregates	8	427	Nuclei	8	5
RelateObjects	13	Child	EditedAggregates	8	428	Nuclei	8	5
RelateObjects	13	Child	EditedAggregates	8	429	Nuclei	8	4
RelateObjects	13	Child	EditedAggregates	8	430	Nuclei	8	5
RelateObjects	13	Child	EditedAggregates	8	431	Nuclei	8	5
RelateObjects	13	Child	EditedAggregates	8	432	Nuclei	8	4
RelateObjects	13	Child	EditedAggregates	8	433	Nuclei	8	5
RelateObjects	13	Child	EditedAggregates	8	434	Nuclei	8	5
RelateObjects	13	Child	EditedAggregates	8	435	Nuclei	8	5
RelateObjects	13	Child	EditedAggregates	8	436	Nuclei	8	5
RelateObjects	13	Child	EditedAggregates	8	437	Nuclei	8	5
RelateObjects	13	Child	EditedAggregates	8	438	Nuclei	8	5
RelateObjects	13	Child	EditedAggregates	8	439	Nuclei	8	5
RelateObjects	13	Child	EditedAggregates	8	440	Nuclei	8	5
RelateObjects	13	Child	EditedAggregates	8	441	Nuclei	8	5
RelateObjects	13	Child	EditedAggregates	8	442	Nuclei	8	5
RelateObjects	13	Child	EditedAggregates	8	443	Nuclei	8	5
RelateObjects	13	Child	EditedAggregates	8	444	Nuclei	8	5
RelateObjects	13	Child	EditedAggregates	8	445	Nuclei	8	5
RelateObjects	13	Child	EditedAggregates	8	446	Nuclei	8	5
RelateObjects	13	Child	EditedAggregates	8	447	Nuclei	8	5
RelateObjects	13	Child	EditedAggregates	8	448	Nuclei	8	5
RelateObjects	13	Child	EditedAggregates	8	449	Nuclei	8	5
RelateObjects	13	Child	EditedAggregates	8	450	Nuclei	8	5
RelateObjects	13	Child	EditedAggregates	8	451	Nuclei	8	5
RelateObjects	13	Child	EditedAggregates	8	452	Nuclei	8	5
RelateObjects	13	Child	EditedAggregates	8	453	Nuclei	8	5
RelateObjects	13	Child	EditedAggregates	8	454	Nuclei	8	5
RelateObjects	13	Child	EditedAggregates	8	455	Nuclei	8	5
RelateObjects	13	Child	EditedAggregates	8	456	Nuclei	8	5
RelateObjects	13	Child	EditedAggregates	8	457	Nuclei	8	5
RelateObjects	13	Child	EditedAggregates	8	458	Nuclei	8	5
RelateObjects	13	Child	EditedAggregates	8	459	Nuclei	8	5
RelateObjects	13	Child	EditedAggregates	8	460	Nuclei	8	5
RelateObjects	13	Child	EditedAggregates	8	461	Nuclei	8	5
RelateObjects	13	Child	EditedAggregates	8	462	Nuclei	8	5
RelateObjects	13	Child	EditedAggregates	8	463	Nuclei	8	5
RelateObjects	13	Child	EditedAggregates	8	464	Nuclei	8	5
RelateObjects	13	Child	EditedAggregates	8	465	Nuclei	8	5
RelateObjects	13	Child	EditedAggregates	8	466	Nuclei	8	5
RelateObjects	13	Child	EditedAggregates	8	467	Nuclei	8	5
RelateObjects	13	Child	EditedAggregates	8	468	Nuclei	8	5
RelateObjects	13	Child	EditedAggregates	8	469	Nuclei	8	5
RelateObjects	13	Child	EditedAggregates	8	470	Nuclei	8	5
RelateObjects	13	Child	EditedAggregates	8	471	Nuclei	8	5
RelateObjects	13	Child	EditedAggregates	8	472	Nuclei	8	5
RelateObjects	13	Child	EditedAggregates	8	473	Nuclei	8	5
RelateObjects	13	Child	EditedAggregates	8	474	Nuclei	8	5
RelateObjects	13	Child	EditedAggregates	8	475	Nuclei	8	5
RelateObjects	13	Child	EditedAggregates	8	476	Nuclei	8	5
RelateObjects	13	Child	EditedAggregates	8	477	Nuclei	8	5
RelateObjects	13	Child	EditedAggregates	8	478	Nuclei	8	5
RelateObjects	13	Child	EditedAggregates	8	479	Nuclei	8	5
RelateObjects	13	Child	EditedAggregates	8	480	Nuclei	8	5
RelateObjects	13	Child	EditedAggregates	8	481	Nuclei	8	5
RelateObjects	13	Child	EditedAggregates	8	482	Nuclei	8	5
RelateObjects	13	Child	EditedAggregates	8	483	Nuclei	8	5
RelateObjects	13	Child	EditedAggregates	8	484	Nuclei	8	5
RelateObjects	13	Child	EditedAggregates	8	485	Nuclei	8	5
RelateObjects	13	Child	EditedAggregates	8	486	Nuclei	8	5
RelateObjects	13	Child	EditedAggregates	8	487	Nuclei	8	5
RelateObjects	13	Child	EditedAggregates	8	488	Nuclei	8	5
RelateObjects	13	Child	EditedAggregates	8	489	Nuclei	8	5
RelateObjects	13	Child	EditedAggregates	8	490	Nuclei	8	5
RelateObjects	13	Child	EditedAggregates	8	491	Nuclei	8	5
RelateObjects	13	Child	EditedAggregates	8	492	Nuclei	8	5
RelateObjects	13	Child	EditedAggregates	8	493	Nuclei	8	5
RelateObjects	13	Child	EditedAggregates	8	494	Nuclei	8	5
RelateObjects	13	Child	EditedAggregates	8	495	Nuclei	8	5
RelateObjects	13	Child	EditedAggregates	8	496	Nuclei	8	5
RelateObjects	13	Child	EditedAggregates	8	497	Nuclei	8	5
RelateObjects	13	Child	EditedAggregates	8	498	Nuclei	8	5
RelateObjects	13	Child	EditedAggregates	8	499	Nuclei	8	5
RelateObjects	13	Child	EditedAggregates	8	500	Nuclei	8	5
RelateObjects	13	Child	EditedAggregates	8	501	Nuclei	8	5
RelateObjects	13	Child	EditedAggregates	8	502	Nuclei	8	5
RelateObjects	13	Child	EditedAggregates	8	503	Nuclei	8	5
RelateObjects	13	Child	EditedAggregates	8	504	Nuclei	8	5
RelateObjects	13	Child	EditedAggregates	8	505	Nuclei	8	5
RelateObjects	13	Child	EditedAggregates	8	506	Nuclei	8	5
RelateObjects	13	Child	EditedAggregates	8	507	Nuclei	8	5
RelateObjects	13	Child	EditedAggregates	8	508	Nuclei	8	5
RelateObjects	13	Child	EditedAggregates	8	509	Nuclei	8	5
RelateObjects	13	Child	EditedAggregates	8	510	Nuclei	8	5
RelateObjects	13	Child	EditedAggregates	8	511	Nuclei	8	5
RelateObjects	13	Child	EditedAggregates	8	512	Nuclei	8	5
RelateObjects	13	Child	EditedAggregates	8	513	Nuclei	8	5
RelateObjects	13	Child	EditedAggregates	8	514	Nuclei	8	5
RelateObjects	13	Child	EditedAggregates	8	515	Nuclei	8	5
RelateObjects	13	Child	EditedAggregates	8	516	Nuclei	8	5
RelateObjects	13	Child	EditedAggregates	8	517	Nuclei	8	5
RelateObjects	13	Child	EditedAggregates	8	518	Nuclei	8	5
RelateObjects	13	Child	EditedAggregates	8	519	Nuclei	8	5
RelateObjects	13	Child	EditedAggregates	8	520	Nuclei	8	5
RelateObjects	13	Child	EditedAggregates	8	521	Nuclei	8	5
RelateObjects	13	Child	EditedAggregates	8	522	Nuclei	8	5
RelateObjects	13	Child	EditedAggregates	8	523	Nuclei	8	5
RelateObjects	13	Child	EditedAggregates	8	524	Nuclei	8	5
RelateObjects	13	Child	EditedAggregates	8	525	Nuclei	8	5
RelateObjects	13	Child	EditedAggregates	8	526	Nuclei	8	5
RelateObjects	13	Child	EditedAggregates	8	527	Nuclei	8	5
RelateObjects	13	Child	EditedAggregates	8	528	Nuclei	8	5
RelateObjects	13	Child	EditedAggregates	8	529	Nuclei	8	5
RelateObjects	13	Child	EditedAggregates	8	530	Nuclei	8	5
RelateObjects	13	Child	EditedAggregates	8	531	Nuclei	8	5
RelateObjects	13	Child	EditedAggregates	8	532	Nuclei	8	5
RelateObjects	13	Child	EditedAggregates	8	533	Nuclei	8	5
RelateObjects	13	Child	EditedAggregates	8	534	Nuclei	8	5
RelateObjects	13	Child	EditedAggregates	8	535	Nuclei	8	5
RelateObjects	13	Child	EditedAggregates	8	536	Nuclei	8	5
RelateObjects	13	Child	EditedAggregates	8	537	Nuclei	8	5
RelateObjects	13	Child	EditedAggregates	8	538	Nuclei	8	5
RelateObjects	13	Child	EditedAggregates	8	539	Nuclei	8	5
RelateObjects	13	Child	EditedAggregates	8	540	Nuclei	8	5
RelateObjects	13	Child	EditedAggregates	8	541	Nuclei	8	5
RelateObjects	13	Child	EditedAggregates	8	542	Nuclei	8	5
RelateObjects	13	Child	EditedAggregates	8	543	Nuclei	8	5
RelateObjects	13	Child	EditedAggregates	8	544	Nuclei	8	5
RelateObjects	13	Child	EditedAggregates	8	545	Nuclei	8	5
RelateObjects	13	Child	EditedAggregates	8	546	Nuclei	8	5
RelateObjects	13	Child	EditedAggregates	8	547	Nuclei	8	5
RelateObjects	13	Child	EditedAggregates	8	548	Nuclei	8	5
RelateObjects	13	Child	EditedAggregates	8	549	Nuclei	8	5
RelateObjects	13	Child	EditedAggregates	8	550	Nuclei	8	5
RelateObjects	13	Child	EditedAggregates	8	551	Nuclei	8	5
RelateObjects	13	Child	EditedAggregates	8	552	Nuclei	8	5
RelateObjects	13	Child	EditedAggregates	8	553	Nuclei	8	5
RelateObjects	13	Child	EditedAggregates	8	554	Nuclei	8	5
RelateObjects	13	Child	EditedAggregates	8	555	Nuclei	8	5
RelateObjects	13	Child	EditedAggregates	8	556	Nuclei	8	5
RelateObjects	13	Child	EditedAggregates	8	557	Nuclei	8	5
RelateObjects	13	Child	EditedAggregates	8	558	Nuclei	8	5
RelateObjects	13	Child	EditedAggregates	8	559	Nuclei	8	5
RelateObjects	13	Child	EditedAggregates	8	560	Nuclei	8	5
RelateObjects	13	Child	EditedAggregates	8	561	Nuclei	8	5
RelateObjects	13	Child	EditedAggregates	8	562	Nuclei	8	5
RelateObjects	13	Child	EditedAggregates	8	563	Nuclei	8	5
RelateObjects	13	Child	EditedAggregates	8	564	Nuclei	8	5
RelateObjects	13	Child	EditedAggregates	8	565	Nuclei	8	5
RelateObjects	13	Child	EditedAggregates	8	566	Nuclei	8	6
RelateObjects	13	Child	EditedAggregates	8	567	Nuclei	8	6
RelateObjects	13	Child	EditedAggregates	8	568	Nuclei	8	6
RelateObjects	13	Child	EditedAggregates	8	569	Nuclei	8	6
RelateObjects	13	Child	EditedAggregates	8	570	Nuclei	8	6
RelateObjects	13	Child	EditedAggregates	8	571	Nuclei	8	6
RelateObjects	13	Child	EditedAggregates	8	572	Nuclei	8	6
RelateObjects	13	Child	EditedAggregates	8	573	Nuclei	8	6
RelateObjects	13	Child	EditedAggregates	8	574	Nuclei	8	6
RelateObjects	13	Child	EditedAggregates	8	575	Nuclei	8	6
RelateObjects	13	Child	EditedAggregates	8	576	Nuclei	8	6
RelateObjects	13	Child	EditedAggregates	8	577	Nuclei	8	6
RelateObjects	13	Child	EditedAggregates	8	578	Nuclei	8	6
RelateObjects	13	Child	EditedAggregates	8	579	Nuclei	8	6
RelateObjects	13	Child	EditedAggregates	8	580	Nuclei	8	6
RelateObjects	13	Child	EditedAggregates	8	581	Nuclei	8	6
RelateObjects	13	Child	EditedAggregates	8	582	Nuclei	8	6
RelateObjects	13	Child	EditedAggregates	8	583	Nuclei	8	6
RelateObjects	13	Child	EditedAggregates	8	584	Nuclei	8	6
RelateObjects	13	Child	EditedAggregates	8	585	Nuclei	8	6
RelateObjects	13	Child	EditedAggregates	8	586	Nuclei	8	6
RelateObjects	13	Child	EditedAggregates	8	587	Nuclei	8	6
RelateObjects	13	Child	EditedAggregates	8	588	Nuclei	8	6
RelateObjects	13	Child	EditedAggregates	8	589	Nuclei	8	6
RelateObjects	13	Child	EditedAggregates	8	590	Nuclei	8	6
RelateObjects	13	Child	EditedAggregates	8	591	Nuclei	8	6
RelateObjects	13	Child	EditedAggregates	8	592	Nuclei	8	6
RelateObjects	13	Child	EditedAggregates	8	593	Nuclei	8	6
RelateObjects	13	Child	EditedAggregates	8	594	Nuclei	8	6
RelateObjects	13	Child	EditedAggregates	8	595	Nuclei	8	6
RelateObjects	13	Child	EditedAggregates	8	596	Nuclei	8	6
RelateObjects	13	Child	EditedAggregates	8	597	Nuclei	8	6
RelateObjects	13	Child	EditedAggregates	8	598	Nuclei	8	6
RelateObjects	13	Child	EditedAggregates	8	599	Nuclei	8	6
RelateObjects	13	Child	EditedAggregates	8	600	Nuclei	8	6
RelateObjects	13	Child	EditedAggregates	8	601	Nuclei	8	6
RelateObjects	13	Child	EditedAggregates	8	602	Nuclei	8	6
RelateObjects	13	Child	EditedAggregates	8	603	Nuclei	8	6
RelateObjects	13	Child	EditedAggregates	8	604	Nuclei	8	6
RelateObjects	13	Child	EditedAggregates	8	605	Nuclei	8	6
RelateObjects	13	Child	EditedAggregates	8	606	Nuclei	8	6
RelateObjects	13	Child	EditedAggregates	8	607	Nuclei	8	6
RelateObjects	13	Child	EditedAggregates	8	608	Nuclei	8	6
RelateObjects	13	Child	EditedAggregates	8	609	Nuclei	8	6
RelateObjects	13	Child	EditedAggregates	8	610	Nuclei	8	6
RelateObjects	13	Child	EditedAggregates	8	611	Nuclei	8	6
RelateObjects	13	Child	EditedAggregates	8	612	Nuclei	8	6
RelateObjects	13	Child	EditedAggregates	8	613	Nuclei	8	6
RelateObjects	13	Child	EditedAggregates	8	614	Nuclei	8	6
RelateObjects	13	Child	EditedAggregates	8	615	Nuclei	8	6
RelateObjects	13	Child	EditedAggregates	8	616	Nuclei	8	6
RelateObjects	13	Child	EditedAggregates	8	617	Nuclei	8	6
RelateObjects	13	Child	EditedAggregates	8	618	Nuclei	8	6
RelateObjects	13	Child	EditedAggregates	8	619	Nuclei	8	6
RelateObjects	13	Child	EditedAggregates	8	620	Nuclei	8	6
RelateObjects	13	Child	EditedAggregates	8	621	Nuclei	8	6
RelateObjects	13	Child	EditedAggregates	8	622	Nuclei	8	6
RelateObjects	13	Child	EditedAggregates	8	623	Nuclei	8	6
RelateObjects	13	Child	EditedAggregates	8	624	Nuclei	8	6
RelateObjects	13	Child	EditedAggregates	8	625	Nuclei	8	6
RelateObjects	13	Child	EditedAggregates	8	626	Nuclei	8	6
RelateObjects	13	Child	EditedAggregates	8	627	Nuclei	8	6
RelateObjects	13	Child	EditedAggregates	8	628	Nuclei	8	6
RelateObjects	13	Child	EditedAggregates	8	629	Nuclei	8	6
RelateObjects	13	Child	EditedAggregates	8	630	Nuclei	8	6
RelateObjects	13	Child	EditedAggregates	8	631	Nuclei	8	6
RelateObjects	13	Child	EditedAggregates	8	632	Nuclei	8	6
RelateObjects	13	Child	EditedAggregates	8	633	Nuclei	8	6
RelateObjects	13	Child	EditedAggregates	8	634	Nuclei	8	6
RelateObjects	13	Child	EditedAggregates	8	635	Nuclei	8	6
RelateObjects	13	Child	EditedAggregates	8	636	Nuclei	8	6
RelateObjects	13	Child	EditedAggregates	8	637	Nuclei	8	6
RelateObjects	13	Child	EditedAggregates	8	638	Nuclei	8	6
RelateObjects	13	Child	EditedAggregates	8	639	Nuclei	8	6
RelateObjects	13	Child	EditedAggregates	8	640	Nuclei	8	6
RelateObjects	13	Child	EditedAggregates	8	641	Nuclei	8	6
RelateObjects	13	Child	EditedAggregates	8	642	Nuclei	8	6
RelateObjects	13	Child	EditedAggregates	8	643	Nuclei	8	6
RelateObjects	13	Child	EditedAggregates	8	644	Nuclei	8	6
RelateObjects	13	Child	EditedAggregates	8	645	Nuclei	8	6
RelateObjects	13	Child	EditedAggregates	8	646	Nuclei	8	6
RelateObjects	13	Child	EditedAggregates	8	647	Nuclei	8	6
RelateObjects	13	Child	EditedAggregates	8	648	Nuclei	8	6
RelateObjects	13	Child	EditedAggregates	8	649	Nuclei	8	6
RelateObjects	13	Child	EditedAggregates	8	650	Nuclei	8	6
RelateObjects	13	Child	EditedAggregates	8	651	Nuclei	8	6
RelateObjects	13	Child	EditedAggregates	8	652	Nuclei	8	6
RelateObjects	13	Child	EditedAggregates	8	653	Nuclei	8	6
RelateObjects	13	Child	EditedAggregates	8	654	Nuclei	8	6
RelateObjects	13	Child	EditedAggregates	8	655	Nuclei	8	6
RelateObjects	13	Child	EditedAggregates	8	656	Nuclei	8	6
RelateObjects	13	Child	EditedAggregates	8	657	Nuclei	8	6
RelateObjects	13	Child	EditedAggregates	8	658	Nuclei	8	6
RelateObjects	13	Child	EditedAggregates	8	659	Nuclei	8	6
RelateObjects	13	Child	EditedAggregates	8	660	Nuclei	8	6
RelateObjects	13	Child	EditedAggregates	8	661	Nuclei	8	6
RelateObjects	13	Child	EditedAggregates	8	662	Nuclei	8	6
RelateObjects	13	Child	EditedAggregates	8	663	Nuclei	8	6
RelateObjects	13	Child	EditedAggregates	8	664	Nuclei	8	6
RelateObjects	13	Child	EditedAggregates	8	665	Nuclei	8	6
RelateObjects	13	Child	EditedAggregates	8	666	Nuclei	8	6
RelateObjects	13	Child	EditedAggregates	8	667	Nuclei	8	6
RelateObjects	13	Child	EditedAggregates	8	668	Nuclei	8	6
RelateObjects	13	Child	EditedAggregates	8	669	Nuclei	8	4
RelateObjects	13	Child	EditedAggregates	8	670	Nuclei	8	4
RelateObjects	13	Child	EditedAggregates	8	671	Nuclei	8	4
RelateObjects	13	Child	EditedAggregates	8	672	Nuclei	8	4
RelateObjects	13	Child	EditedAggregates	8	673	Nuclei	8	4
RelateObjects	13	Child	EditedAggregates	8	674	Nuclei	8	4
RelateObjects	13	Child	EditedAggregates	8	675	Nuclei	8	4
RelateObjects	13	Child	EditedAggregates	8	676	Nuclei	8	4
