# Supplementary material for: Sirtuin-1 sensitive lysine-136 acetylation drives phase separation and pathological aggregation of TDP-43
Source: Nat Commun. 2022 Mar 9;13:1223. doi: 10.1038/s41467-022-28822-7 (PMC8907366; doi:10.1038/s41467-022-28822-7)
Supplement: Supplementary file 7 — Source Data [file 41467_2022_28822_MOESM7_ESM.zip › Figure 5E data/Measures 1/K136Q_08_48h_Measures/EditedAggregates.csv]

ImageNumber	ObjectNumber	FileName_Apotome	PathName_Apotome	AreaShape_Area	AreaShape_Compactness	AreaShape_MaximumRadius	AreaShape_MeanRadius	AreaShape_Perimeter	AreaShape_Solidity	Number_Object_Number
8	1	K136Q_I_08.czi	\\hih-fileserver.neurologie.uni-tuebingen.de\HIH\Public\Jorge\Immunofluorescence\Exp. 267\Apotome\48h	121	1.5048308120152987	4.47213595499958	1.9891392206088732	47.83452377915607	0.8231292517006803	1
8	2	K136Q_I_08.czi	\\hih-fileserver.neurologie.uni-tuebingen.de\HIH\Public\Jorge\Immunofluorescence\Exp. 267\Apotome\48h	81	1.2420510385325831	4.0	1.8216872210038053	35.55634918610404	0.9101123595505618	2
8	3	K136Q_I_08.czi	\\hih-fileserver.neurologie.uni-tuebingen.de\HIH\Public\Jorge\Immunofluorescence\Exp. 267\Apotome\48h	6	0.477464829275686	1.0	1.0	6.0	1.0	3
8	4	K136Q_I_08.czi	\\hih-fileserver.neurologie.uni-tuebingen.de\HIH\Public\Jorge\Immunofluorescence\Exp. 267\Apotome\48h	85	0.96720975667231	5.0	2.084271343946145	32.14213562373095	0.9444444444444444	4
8	5	K136Q_I_08.czi	\\hih-fileserver.neurologie.uni-tuebingen.de\HIH\Public\Jorge\Immunofluorescence\Exp. 267\Apotome\48h	3	0.026525823848649224	1.0	1.0	1.0	1.0	5
8	6	K136Q_I_08.czi	\\hih-fileserver.neurologie.uni-tuebingen.de\HIH\Public\Jorge\Immunofluorescence\Exp. 267\Apotome\48h	44	1.0035833011026436	3.0	1.603902020635652	23.556349186104043	0.9361702127659575	6
8	7	K136Q_I_08.czi	\\hih-fileserver.neurologie.uni-tuebingen.de\HIH\Public\Jorge\Immunofluorescence\Exp. 267\Apotome\48h	15	0.9064023282753195	2.0	1.1495093791412856	13.071067811865474	0.9375	7
8	8	K136Q_I_08.czi	\\hih-fileserver.neurologie.uni-tuebingen.de\HIH\Public\Jorge\Immunofluorescence\Exp. 267\Apotome\48h	24	0.8128078919015064	2.8284271247461903	1.3535533905932737	15.65685424949238	0.96	8
8	9	K136Q_I_08.czi	\\hih-fileserver.neurologie.uni-tuebingen.de\HIH\Public\Jorge\Immunofluorescence\Exp. 267\Apotome\48h	75	1.0961710575619514	4.123105625617661	1.8269359169595676	32.14213562373095	0.9146341463414634	9
8	10	K136Q_I_08.czi	\\hih-fileserver.neurologie.uni-tuebingen.de\HIH\Public\Jorge\Immunofluorescence\Exp. 267\Apotome\48h	231	1.3320858023459254	6.0	2.680869477738943	62.18376618407357	0.8953488372093024	10
8	11	K136Q_I_08.czi	\\hih-fileserver.neurologie.uni-tuebingen.de\HIH\Public\Jorge\Immunofluorescence\Exp. 267\Apotome\48h	10	0.6202357696493015	1.4142135623730951	1.082842712474619	8.82842712474619	1.0	11
8	12	K136Q_I_08.czi	\\hih-fileserver.neurologie.uni-tuebingen.de\HIH\Public\Jorge\Immunofluorescence\Exp. 267\Apotome\48h	178	1.199534422014931	6.324555320336759	2.605673627283439	51.79898987322333	0.8855721393034826	12
8	13	K136Q_I_08.czi	\\hih-fileserver.neurologie.uni-tuebingen.de\HIH\Public\Jorge\Immunofluorescence\Exp. 267\Apotome\48h	83	1.1864410729987573	4.242640687119285	1.9067019487887635	35.17766952966369	0.8383838383838383	13
8	14	K136Q_I_08.czi	\\hih-fileserver.neurologie.uni-tuebingen.de\HIH\Public\Jorge\Immunofluorescence\Exp. 267\Apotome\48h	104	1.226818468923111	4.47213595499958	2.035989655463997	40.04163056034261	0.9043478260869565	14
8	15	K136Q_I_08.czi	\\hih-fileserver.neurologie.uni-tuebingen.de\HIH\Public\Jorge\Immunofluorescence\Exp. 267\Apotome\48h	45	0.9611703077392957	3.0	1.5735057085659658	23.31370849898476	0.9375	15
8	16	K136Q_I_08.czi	\\hih-fileserver.neurologie.uni-tuebingen.de\HIH\Public\Jorge\Immunofluorescence\Exp. 267\Apotome\48h	128	1.1647705628623384	5.0990195135927845	2.3045225306410804	43.2842712474619	0.9014084507042254	16
8	17	K136Q_I_08.czi	\\hih-fileserver.neurologie.uni-tuebingen.de\HIH\Public\Jorge\Immunofluorescence\Exp. 267\Apotome\48h	112	1.0925385206890015	5.0	2.1707050851966736	39.21320343559643	0.9333333333333333	17
8	18	K136Q_I_08.czi	\\hih-fileserver.neurologie.uni-tuebingen.de\HIH\Public\Jorge\Immunofluorescence\Exp. 267\Apotome\48h	9	0.6007314423370597	1.4142135623730951	1.0920474583051323	8.242640687119284	1.0	18
8	19	K136Q_I_08.czi	\\hih-fileserver.neurologie.uni-tuebingen.de\HIH\Public\Jorge\Immunofluorescence\Exp. 267\Apotome\48h	83	0.919623873576351	5.0	2.0893327566074826	30.970562748477143	0.9764705882352941	19
8	20	K136Q_I_08.czi	\\hih-fileserver.neurologie.uni-tuebingen.de\HIH\Public\Jorge\Immunofluorescence\Exp. 267\Apotome\48h	608	1.4019937034535985	10.44030650891055	4.175118666015873	103.49747468305833	0.8837209302325582	20
8	21	K136Q_I_08.czi	\\hih-fileserver.neurologie.uni-tuebingen.de\HIH\Public\Jorge\Immunofluorescence\Exp. 267\Apotome\48h	87	1.213271971085526	4.123105625617661	1.925610602499013	36.42031021678297	0.9157894736842105	21
8	22	K136Q_I_08.czi	\\hih-fileserver.neurologie.uni-tuebingen.de\HIH\Public\Jorge\Immunofluorescence\Exp. 267\Apotome\48h	82	1.0025954794773946	4.47213595499958	2.000242235150559	32.14213562373095	0.9534883720930233	22
8	23	K136Q_I_08.czi	\\hih-fileserver.neurologie.uni-tuebingen.de\HIH\Public\Jorge\Immunofluorescence\Exp. 267\Apotome\48h	121	1.041714872689157	5.385164807134504	2.309562600139777	39.798989873223334	0.952755905511811	23
8	24	K136Q_I_08.czi	\\hih-fileserver.neurologie.uni-tuebingen.de\HIH\Public\Jorge\Immunofluorescence\Exp. 267\Apotome\48h	16	0.9276229873542391	2.0	1.1401650429449552	13.65685424949238	0.9411764705882353	24
8	25	K136Q_I_08.czi	\\hih-fileserver.neurologie.uni-tuebingen.de\HIH\Public\Jorge\Immunofluorescence\Exp. 267\Apotome\48h	14	0.9354248934105628	1.4142135623730951	1.0295866830266498	12.82842712474619	0.8235294117647058	25
8	26	K136Q_I_08.czi	\\hih-fileserver.neurologie.uni-tuebingen.de\HIH\Public\Jorge\Immunofluorescence\Exp. 267\Apotome\48h	76	1.277905549078028	4.0	1.8330484066753074	34.935028842544405	0.8444444444444444	26
8	27	K136Q_I_08.czi	\\hih-fileserver.neurologie.uni-tuebingen.de\HIH\Public\Jorge\Immunofluorescence\Exp. 267\Apotome\48h	212	1.2901963117061164	6.0	2.6382311667959115	58.62741699796952	0.902127659574468	27
8	28	K136Q_I_08.czi	\\hih-fileserver.neurologie.uni-tuebingen.de\HIH\Public\Jorge\Immunofluorescence\Exp. 267\Apotome\48h	51	1.0191018424124414	3.605551275463989	1.6742773533557276	25.556349186104043	0.8947368421052632	28
8	29	K136Q_I_08.czi	\\hih-fileserver.neurologie.uni-tuebingen.de\HIH\Public\Jorge\Immunofluorescence\Exp. 267\Apotome\48h	60	1.0503958299615666	3.605551275463989	1.7373818282224145	28.14213562373095	0.9375	29
8	30	K136Q_I_08.czi	\\hih-fileserver.neurologie.uni-tuebingen.de\HIH\Public\Jorge\Immunofluorescence\Exp. 267\Apotome\48h	26	0.9174808125931033	2.23606797749979	1.3219858035235095	17.31370849898476	0.9629629629629629	30
8	31	K136Q_I_08.czi	\\hih-fileserver.neurologie.uni-tuebingen.de\HIH\Public\Jorge\Immunofluorescence\Exp. 267\Apotome\48h	61	0.9855091834405386	4.0	1.8123052523693284	27.485281374238568	0.9242424242424242	31
8	32	K136Q_I_08.czi	\\hih-fileserver.neurologie.uni-tuebingen.de\HIH\Public\Jorge\Immunofluorescence\Exp. 267\Apotome\48h	56	1.0413887517786447	4.0	1.6967712486788964	27.071067811865476	0.9180327868852459	32
8	33	K136Q_I_08.czi	\\hih-fileserver.neurologie.uni-tuebingen.de\HIH\Public\Jorge\Immunofluorescence\Exp. 267\Apotome\48h	51	1.0663556803239056	3.1622776601683795	1.5969053039340475	26.14213562373095	0.8793103448275862	33
8	34	K136Q_I_08.czi	\\hih-fileserver.neurologie.uni-tuebingen.de\HIH\Public\Jorge\Immunofluorescence\Exp. 267\Apotome\48h	23	0.874639239426374	2.23606797749979	1.3382292062767325	15.899494936611665	0.8846153846153846	34
8	35	K136Q_I_08.czi	\\hih-fileserver.neurologie.uni-tuebingen.de\HIH\Public\Jorge\Immunofluorescence\Exp. 267\Apotome\48h	35	0.9003392828242001	3.0	1.5032649022494435	19.899494936611667	0.9722222222222222	35
8	36	K136Q_I_08.czi	\\hih-fileserver.neurologie.uni-tuebingen.de\HIH\Public\Jorge\Immunofluorescence\Exp. 267\Apotome\48h	179	1.2152880379110431	5.830951894845301	2.4959002556048993	52.2842712474619	0.9179487179487179	36
8	37	K136Q_I_08.czi	\\hih-fileserver.neurologie.uni-tuebingen.de\HIH\Public\Jorge\Immunofluorescence\Exp. 267\Apotome\48h	165	1.0672617024589162	6.708203932499369	2.670996517127285	47.04163056034261	0.9322033898305084	37
8	38	K136Q_I_08.czi	\\hih-fileserver.neurologie.uni-tuebingen.de\HIH\Public\Jorge\Immunofluorescence\Exp. 267\Apotome\48h	110	1.3251483158587716	4.47213595499958	1.991430613699675	42.798989873223334	0.8461538461538461	38
8	39	K136Q_I_08.czi	\\hih-fileserver.neurologie.uni-tuebingen.de\HIH\Public\Jorge\Immunofluorescence\Exp. 267\Apotome\48h	2	0.0	1.0	1.0	0.0	1.0	39
8	40	K136Q_I_08.czi	\\hih-fileserver.neurologie.uni-tuebingen.de\HIH\Public\Jorge\Immunofluorescence\Exp. 267\Apotome\48h	8	0.5831777009960409	1.4142135623730951	1.1035533905932737	7.65685424949238	1.0	40
8	41	K136Q_I_08.czi	\\hih-fileserver.neurologie.uni-tuebingen.de\HIH\Public\Jorge\Immunofluorescence\Exp. 267\Apotome\48h	94	1.1207318155171069	5.0	2.0579259243084813	36.384776310850235	0.9038461538461539	41
8	42	K136Q_I_08.czi	\\hih-fileserver.neurologie.uni-tuebingen.de\HIH\Public\Jorge\Immunofluorescence\Exp. 267\Apotome\48h	101	0.9961003378330616	5.0	2.1929700374880166	35.55634918610404	0.9439252336448598	42
8	43	K136Q_I_08.czi	\\hih-fileserver.neurologie.uni-tuebingen.de\HIH\Public\Jorge\Immunofluorescence\Exp. 267\Apotome\48h	9	0.5658842421045168	2.0	1.1111111111111112	8.0	1.0	43
8	44	K136Q_I_08.czi	\\hih-fileserver.neurologie.uni-tuebingen.de\HIH\Public\Jorge\Immunofluorescence\Exp. 267\Apotome\48h	1	0.0	1.0	1.0	0.0	1.0	44
8	45	K136Q_I_08.czi	\\hih-fileserver.neurologie.uni-tuebingen.de\HIH\Public\Jorge\Immunofluorescence\Exp. 267\Apotome\48h	28	0.8282348101377135	2.8284271247461903	1.4061296747004015	17.071067811865476	0.9333333333333333	45
8	46	K136Q_I_08.czi	\\hih-fileserver.neurologie.uni-tuebingen.de\HIH\Public\Jorge\Immunofluorescence\Exp. 267\Apotome\48h	11	0.6746348998939921	2.0	1.166220647704199	9.65685424949238	1.0	46
8	47	K136Q_I_08.czi	\\hih-fileserver.neurologie.uni-tuebingen.de\HIH\Public\Jorge\Immunofluorescence\Exp. 267\Apotome\48h	97	0.9563123580971538	5.0	2.192884890987606	34.14213562373095	0.9603960396039604	47
8	48	K136Q_I_08.czi	\\hih-fileserver.neurologie.uni-tuebingen.de\HIH\Public\Jorge\Immunofluorescence\Exp. 267\Apotome\48h	47	0.9012134599191938	3.605551275463989	1.681540043707144	23.071067811865476	0.9591836734693877	48
8	49	K136Q_I_08.czi	\\hih-fileserver.neurologie.uni-tuebingen.de\HIH\Public\Jorge\Immunofluorescence\Exp. 267\Apotome\48h	2	0.0	1.0	1.0	0.0	1.0	49
8	50	K136Q_I_08.czi	\\hih-fileserver.neurologie.uni-tuebingen.de\HIH\Public\Jorge\Immunofluorescence\Exp. 267\Apotome\48h	1	0.0	1.0	1.0	0.0	1.0	50
8	51	K136Q_I_08.czi	\\hih-fileserver.neurologie.uni-tuebingen.de\HIH\Public\Jorge\Immunofluorescence\Exp. 267\Apotome\48h	35	0.9003392828241998	3.0	1.469603599824492	19.899494936611664	0.9459459459459459	51
8	52	K136Q_I_08.czi	\\hih-fileserver.neurologie.uni-tuebingen.de\HIH\Public\Jorge\Immunofluorescence\Exp. 267\Apotome\48h	41	1.036283149705015	3.0	1.5144629327646246	23.106601717798213	0.8913043478260869	52
8	53	K136Q_I_08.czi	\\hih-fileserver.neurologie.uni-tuebingen.de\HIH\Public\Jorge\Immunofluorescence\Exp. 267\Apotome\48h	30	1.0144822378860892	2.8284271247461903	1.3950113185410102	19.556349186104047	0.9375	53
8	54	K136Q_I_08.czi	\\hih-fileserver.neurologie.uni-tuebingen.de\HIH\Public\Jorge\Immunofluorescence\Exp. 267\Apotome\48h	83	1.1562976417886621	4.0	1.9006943170976665	34.72792206135786	0.9222222222222223	54
8	55	K136Q_I_08.czi	\\hih-fileserver.neurologie.uni-tuebingen.de\HIH\Public\Jorge\Immunofluorescence\Exp. 267\Apotome\48h	25	1.01983915266572	2.23606797749979	1.2688539740695344	17.899494936611664	0.8620689655172413	55
8	56	K136Q_I_08.czi	\\hih-fileserver.neurologie.uni-tuebingen.de\HIH\Public\Jorge\Immunofluorescence\Exp. 267\Apotome\48h	52	0.9806145698708848	3.1622776601683795	1.6659315461806885	25.31370849898476	0.896551724137931	56
8	57	K136Q_I_08.czi	\\hih-fileserver.neurologie.uni-tuebingen.de\HIH\Public\Jorge\Immunofluorescence\Exp. 267\Apotome\48h	54	0.962485073389528	3.605551275463989	1.70597567594626	25.556349186104043	0.9310344827586207	57
8	58	K136Q_I_08.czi	\\hih-fileserver.neurologie.uni-tuebingen.de\HIH\Public\Jorge\Immunofluorescence\Exp. 267\Apotome\48h	32	0.8722065510693303	2.8284271247461903	1.4660885830773842	18.727922061357855	0.9696969696969697	58
8	59	K136Q_I_08.czi	\\hih-fileserver.neurologie.uni-tuebingen.de\HIH\Public\Jorge\Immunofluorescence\Exp. 267\Apotome\48h	13	0.7177571704566658	2.0	1.1857087355671612	10.82842712474619	1.0	59
8	60	K136Q_I_08.czi	\\hih-fileserver.neurologie.uni-tuebingen.de\HIH\Public\Jorge\Immunofluorescence\Exp. 267\Apotome\48h	32	0.9044616944459513	2.8284271247461903	1.4363746887143014	19.071067811865476	0.9411764705882353	60
8	61	K136Q_I_08.czi	\\hih-fileserver.neurologie.uni-tuebingen.de\HIH\Public\Jorge\Immunofluorescence\Exp. 267\Apotome\48h	31	0.9134698620201456	2.8284271247461903	1.437089563757566	18.86396103067893	0.9117647058823529	61
8	62	K136Q_I_08.czi	\\hih-fileserver.neurologie.uni-tuebingen.de\HIH\Public\Jorge\Immunofluorescence\Exp. 267\Apotome\48h	46	0.9881201387034285	3.605551275463989	1.6452752955241012	23.899494936611664	0.8846153846153846	62
8	63	K136Q_I_08.czi	\\hih-fileserver.neurologie.uni-tuebingen.de\HIH\Public\Jorge\Immunofluorescence\Exp. 267\Apotome\48h	10	0.6202357696493015	1.4142135623730951	1.082842712474619	8.82842712474619	1.0	63
8	64	K136Q_I_08.czi	\\hih-fileserver.neurologie.uni-tuebingen.de\HIH\Public\Jorge\Immunofluorescence\Exp. 267\Apotome\48h	63	1.090672503844548	4.0	1.784876854308489	29.384776310850235	0.8873239436619719	64
8	65	K136Q_I_08.czi	\\hih-fileserver.neurologie.uni-tuebingen.de\HIH\Public\Jorge\Immunofluorescence\Exp. 267\Apotome\48h	13	0.6422005297067807	2.0	1.1725108220860991	10.242640687119284	1.0	65
8	66	K136Q_I_08.czi	\\hih-fileserver.neurologie.uni-tuebingen.de\HIH\Public\Jorge\Immunofluorescence\Exp. 267\Apotome\48h	93	1.096601239425506	4.47213595499958	2.0402407208790367	35.798989873223334	0.9207920792079208	66
8	67	K136Q_I_08.czi	\\hih-fileserver.neurologie.uni-tuebingen.de\HIH\Public\Jorge\Immunofluorescence\Exp. 267\Apotome\48h	22	0.9342366967857542	2.23606797749979	1.2944867574826853	16.071067811865476	0.8148148148148148	67
8	68	K136Q_I_08.czi	\\hih-fileserver.neurologie.uni-tuebingen.de\HIH\Public\Jorge\Immunofluorescence\Exp. 267\Apotome\48h	9	0.5135799486995236	1.4142135623730951	1.0460237291525663	7.621320343559642	0.9	68
8	69	K136Q_I_08.czi	\\hih-fileserver.neurologie.uni-tuebingen.de\HIH\Public\Jorge\Immunofluorescence\Exp. 267\Apotome\48h	117	1.176579945357386	5.0990195135927845	2.235292676661698	41.59188309203678	0.9	69
8	70	K136Q_I_08.czi	\\hih-fileserver.neurologie.uni-tuebingen.de\HIH\Public\Jorge\Immunofluorescence\Exp. 267\Apotome\48h	98	1.074987659781715	5.0	2.118929846491468	36.384776310850235	0.9158878504672897	70
8	71	K136Q_I_08.czi	\\hih-fileserver.neurologie.uni-tuebingen.de\HIH\Public\Jorge\Immunofluorescence\Exp. 267\Apotome\48h	140	1.2248366617032014	5.0990195135927845	2.2988358938020537	46.42031021678297	0.9090909090909091	71
8	72	K136Q_I_08.czi	\\hih-fileserver.neurologie.uni-tuebingen.de\HIH\Public\Jorge\Immunofluorescence\Exp. 267\Apotome\48h	24	0.8381959377836083	2.23606797749979	1.331559055384923	15.899494936611665	0.9230769230769231	72
8	73	K136Q_I_08.czi	\\hih-fileserver.neurologie.uni-tuebingen.de\HIH\Public\Jorge\Immunofluorescence\Exp. 267\Apotome\48h	185	1.2950580659302289	6.0	2.4755387299298706	54.87005768508881	0.893719806763285	73
8	74	K136Q_I_08.czi	\\hih-fileserver.neurologie.uni-tuebingen.de\HIH\Public\Jorge\Immunofluorescence\Exp. 267\Apotome\48h	92	1.1085208181149138	4.47213595499958	1.9983817607704202	35.798989873223334	0.9108910891089109	74
8	75	K136Q_I_08.czi	\\hih-fileserver.neurologie.uni-tuebingen.de\HIH\Public\Jorge\Immunofluorescence\Exp. 267\Apotome\48h	20	0.807125700680006	2.0	1.2914213562373096	14.242640687119284	0.9523809523809523	75
8	76	K136Q_I_08.czi	\\hih-fileserver.neurologie.uni-tuebingen.de\HIH\Public\Jorge\Immunofluorescence\Exp. 267\Apotome\48h	3	0.309207662451413	1.0	1.0	3.414213562373095	1.0	76
8	77	K136Q_I_08.czi	\\hih-fileserver.neurologie.uni-tuebingen.de\HIH\Public\Jorge\Immunofluorescence\Exp. 267\Apotome\48h	26	0.7502842079090827	2.8284271247461903	1.435142634576337	15.65685424949238	1.0	77
8	78	K136Q_I_08.czi	\\hih-fileserver.neurologie.uni-tuebingen.de\HIH\Public\Jorge\Immunofluorescence\Exp. 267\Apotome\48h	47	1.4790874618973118	2.8284271247461903	1.4361834275766638	29.556349186104043	0.8245614035087719	78
8	79	K136Q_I_08.czi	\\hih-fileserver.neurologie.uni-tuebingen.de\HIH\Public\Jorge\Immunofluorescence\Exp. 267\Apotome\48h	6	0.5168631413744181	1.4142135623730951	1.0690355937288492	6.242640687119286	1.0	79
8	80	K136Q_I_08.czi	\\hih-fileserver.neurologie.uni-tuebingen.de\HIH\Public\Jorge\Immunofluorescence\Exp. 267\Apotome\48h	11	0.6411587049406146	2.0	1.128564869306645	9.414213562373096	1.0	80
8	81	K136Q_I_08.czi	\\hih-fileserver.neurologie.uni-tuebingen.de\HIH\Public\Jorge\Immunofluorescence\Exp. 267\Apotome\48h	132	1.1384463935711115	5.0	2.2766948282393806	43.45584412271571	0.9230769230769231	81
8	82	K136Q_I_08.czi	\\hih-fileserver.neurologie.uni-tuebingen.de\HIH\Public\Jorge\Immunofluorescence\Exp. 267\Apotome\48h	78	0.9269228162979024	4.47213595499958	2.0247805235486775	30.14213562373095	0.9629629629629629	82
8	83	K136Q_I_08.czi	\\hih-fileserver.neurologie.uni-tuebingen.de\HIH\Public\Jorge\Immunofluorescence\Exp. 267\Apotome\48h	24	0.8128078919015064	2.8284271247461903	1.387797324556886	15.65685424949238	1.0	83
8	84	K136Q_I_08.czi	\\hih-fileserver.neurologie.uni-tuebingen.de\HIH\Public\Jorge\Immunofluorescence\Exp. 267\Apotome\48h	47	1.3875754467010608	2.8284271247461903	1.4652272186828714	28.62741699796952	0.8245614035087719	84
8	85	K136Q_I_08.czi	\\hih-fileserver.neurologie.uni-tuebingen.de\HIH\Public\Jorge\Immunofluorescence\Exp. 267\Apotome\48h	8	0.6758228726291922	1.4142135623730951	1.051776695296637	8.242640687119284	1.0	85
8	86	K136Q_I_08.czi	\\hih-fileserver.neurologie.uni-tuebingen.de\HIH\Public\Jorge\Immunofluorescence\Exp. 267\Apotome\48h	19	0.6709468109642899	1.4142135623730951	1.087202855236441	12.656854249492381	0.8636363636363636	86
8	87	K136Q_I_08.czi	\\hih-fileserver.neurologie.uni-tuebingen.de\HIH\Public\Jorge\Immunofluorescence\Exp. 267\Apotome\48h	5	0.4665421607968328	1.0	1.0	5.414213562373095	0.7142857142857143	87
8	88	K136Q_I_08.czi	\\hih-fileserver.neurologie.uni-tuebingen.de\HIH\Public\Jorge\Immunofluorescence\Exp. 267\Apotome\48h	31	1.1928308485924422	2.23606797749979	1.2778797283461458	21.556349186104047	0.8857142857142857	88
8	89	K136Q_I_08.czi	\\hih-fileserver.neurologie.uni-tuebingen.de\HIH\Public\Jorge\Immunofluorescence\Exp. 267\Apotome\48h	49	1.308473730861858	2.8284271247461903	1.490690303325883	28.384776310850235	0.8305084745762712	89
8	90	K136Q_I_08.czi	\\hih-fileserver.neurologie.uni-tuebingen.de\HIH\Public\Jorge\Immunofluorescence\Exp. 267\Apotome\48h	3	0.026525823848649224	1.0	1.0	1.0	1.0	90
8	91	K136Q_I_08.czi	\\hih-fileserver.neurologie.uni-tuebingen.de\HIH\Public\Jorge\Immunofluorescence\Exp. 267\Apotome\48h	84	1.3709736165227537	3.605551275463989	1.795040924568126	38.04163056034262	0.8316831683168316	91
8	92	K136Q_I_08.czi	\\hih-fileserver.neurologie.uni-tuebingen.de\HIH\Public\Jorge\Immunofluorescence\Exp. 267\Apotome\48h	87	1.083678466330368	5.0	2.058254175417087	34.42031021678297	0.90625	92
8	93	K136Q_I_08.czi	\\hih-fileserver.neurologie.uni-tuebingen.de\HIH\Public\Jorge\Immunofluorescence\Exp. 267\Apotome\48h	26	0.9806145698708851	2.23606797749979	1.3195052226678947	17.899494936611667	0.9285714285714286	93
8	94	K136Q_I_08.czi	\\hih-fileserver.neurologie.uni-tuebingen.de\HIH\Public\Jorge\Immunofluorescence\Exp. 267\Apotome\48h	58	1.1709018941263842	3.1622776601683795	1.6404767573736185	29.213203435596427	0.8656716417910447	94
8	95	K136Q_I_08.czi	\\hih-fileserver.neurologie.uni-tuebingen.de\HIH\Public\Jorge\Immunofluorescence\Exp. 267\Apotome\48h	51	0.9094343013276854	3.605551275463989	1.7304353903613787	24.14213562373095	0.9622641509433962	95
8	96	K136Q_I_08.czi	\\hih-fileserver.neurologie.uni-tuebingen.de\HIH\Public\Jorge\Immunofluorescence\Exp. 267\Apotome\48h	82	1.0394728443401506	4.123105625617661	1.981733574937718	32.72792206135785	0.9425287356321839	96
8	97	K136Q_I_08.czi	\\hih-fileserver.neurologie.uni-tuebingen.de\HIH\Public\Jorge\Immunofluorescence\Exp. 267\Apotome\48h	71	1.1754755238124561	4.0	1.7754079436070163	32.384776310850235	0.8987341772151899	97
8	98	K136Q_I_08.czi	\\hih-fileserver.neurologie.uni-tuebingen.de\HIH\Public\Jorge\Immunofluorescence\Exp. 267\Apotome\48h	26	0.8317819970820826	2.8284271247461903	1.3763786328455514	16.485281374238568	0.9629629629629629	98
8	99	K136Q_I_08.czi	\\hih-fileserver.neurologie.uni-tuebingen.de\HIH\Public\Jorge\Immunofluorescence\Exp. 267\Apotome\48h	92	1.1298737818050983	4.0	1.984673395184616	36.14213562373095	0.9108910891089109	99
8	100	K136Q_I_08.czi	\\hih-fileserver.neurologie.uni-tuebingen.de\HIH\Public\Jorge\Immunofluorescence\Exp. 267\Apotome\48h	35	0.9931015815596237	2.8284271247461903	1.4597994355242743	20.899494936611664	0.8536585365853658	100
8	101	K136Q_I_08.czi	\\hih-fileserver.neurologie.uni-tuebingen.de\HIH\Public\Jorge\Immunofluorescence\Exp. 267\Apotome\48h	49	1.0406521965976738	2.8284271247461903	1.5640037553105033	25.31370849898476	0.9245283018867925	101
8	102	K136Q_I_08.czi	\\hih-fileserver.neurologie.uni-tuebingen.de\HIH\Public\Jorge\Immunofluorescence\Exp. 267\Apotome\48h	34	0.8512580653608952	2.8284271247461903	1.507780974076571	19.071067811865476	0.9444444444444444	102
8	103	K136Q_I_08.czi	\\hih-fileserver.neurologie.uni-tuebingen.de\HIH\Public\Jorge\Immunofluorescence\Exp. 267\Apotome\48h	43	1.078631380644464	2.8284271247461903	1.4782585162406787	24.14213562373095	0.9148936170212766	103
8	104	K136Q_I_08.czi	\\hih-fileserver.neurologie.uni-tuebingen.de\HIH\Public\Jorge\Immunofluorescence\Exp. 267\Apotome\48h	2	0.0	1.0	1.0	0.0	1.0	104
8	105	K136Q_I_08.czi	\\hih-fileserver.neurologie.uni-tuebingen.de\HIH\Public\Jorge\Immunofluorescence\Exp. 267\Apotome\48h	63	1.0177017906703338	4.0	1.7835766220351958	28.384776310850235	0.9402985074626866	105
8	106	K136Q_I_08.czi	\\hih-fileserver.neurologie.uni-tuebingen.de\HIH\Public\Jorge\Immunofluorescence\Exp. 267\Apotome\48h	40	1.159528734192799	2.8284271247461903	1.468581544580562	24.14213562373095	0.8333333333333334	106
8	107	K136Q_I_08.czi	\\hih-fileserver.neurologie.uni-tuebingen.de\HIH\Public\Jorge\Immunofluorescence\Exp. 267\Apotome\48h	14	0.6664888011383326	2.0	1.2020305089104422	10.82842712474619	1.0	107
8	108	K136Q_I_08.czi	\\hih-fileserver.neurologie.uni-tuebingen.de\HIH\Public\Jorge\Immunofluorescence\Exp. 267\Apotome\48h	9	0.7836384171496399	1.0	1.0	9.414213562373096	0.8181818181818182	108
8	109	K136Q_I_08.czi	\\hih-fileserver.neurologie.uni-tuebingen.de\HIH\Public\Jorge\Immunofluorescence\Exp. 267\Apotome\48h	117	1.2021630557304566	5.385164807134504	2.201796561046226	42.04163056034262	0.8863636363636364	109
8	110	K136Q_I_08.czi	\\hih-fileserver.neurologie.uni-tuebingen.de\HIH\Public\Jorge\Immunofluorescence\Exp. 267\Apotome\48h	40	0.9037497458904546	2.8284271247461903	1.539292222699217	21.31370849898476	0.9523809523809523	110
8	111	K136Q_I_08.czi	\\hih-fileserver.neurologie.uni-tuebingen.de\HIH\Public\Jorge\Immunofluorescence\Exp. 267\Apotome\48h	36	0.9655154265163007	3.0	1.4958427654508424	20.899494936611664	0.9230769230769231	111
8	112	K136Q_I_08.czi	\\hih-fileserver.neurologie.uni-tuebingen.de\HIH\Public\Jorge\Immunofluorescence\Exp. 267\Apotome\48h	34	0.9821890454338998	2.8284271247461903	1.454003705701683	20.485281374238568	0.8947368421052632	112
8	113	K136Q_I_08.czi	\\hih-fileserver.neurologie.uni-tuebingen.de\HIH\Public\Jorge\Immunofluorescence\Exp. 267\Apotome\48h	2	0.0	1.0	1.0	0.0	1.0	113
8	114	K136Q_I_08.czi	\\hih-fileserver.neurologie.uni-tuebingen.de\HIH\Public\Jorge\Immunofluorescence\Exp. 267\Apotome\48h	100	1.2085468489984057	4.47213595499958	1.9854804718315608	38.970562748477136	0.8620689655172413	114
8	115	K136Q_I_08.czi	\\hih-fileserver.neurologie.uni-tuebingen.de\HIH\Public\Jorge\Immunofluorescence\Exp. 267\Apotome\48h	31	0.9575463095269564	2.23606797749979	1.3744418990035816	19.31370849898476	0.9117647058823529	115
8	116	K136Q_I_08.czi	\\hih-fileserver.neurologie.uni-tuebingen.de\HIH\Public\Jorge\Immunofluorescence\Exp. 267\Apotome\48h	72	1.2625979550099367	3.605551275463989	1.7333236887281602	33.798989873223334	0.9113924050632911	116
8	117	K136Q_I_08.czi	\\hih-fileserver.neurologie.uni-tuebingen.de\HIH\Public\Jorge\Immunofluorescence\Exp. 267\Apotome\48h	8	0.3580986219567645	1.0	1.0	6.0	0.8	117
8	118	K136Q_I_08.czi	\\hih-fileserver.neurologie.uni-tuebingen.de\HIH\Public\Jorge\Immunofluorescence\Exp. 267\Apotome\48h	17	1.0055941841238847	1.4142135623730951	1.0974620146760223	14.65685424949238	0.8947368421052632	118
8	119	K136Q_I_08.czi	\\hih-fileserver.neurologie.uni-tuebingen.de\HIH\Public\Jorge\Immunofluorescence\Exp. 267\Apotome\48h	241	1.33107522403511	7.0710678118654755	2.8413799110728717	63.49137802864845	0.9060150375939849	119
8	120	K136Q_I_08.czi	\\hih-fileserver.neurologie.uni-tuebingen.de\HIH\Public\Jorge\Immunofluorescence\Exp. 267\Apotome\48h	114	1.3391014299445114	4.123105625617661	1.9823754669247662	43.798989873223334	0.912	120
8	121	K136Q_I_08.czi	\\hih-fileserver.neurologie.uni-tuebingen.de\HIH\Public\Jorge\Immunofluorescence\Exp. 267\Apotome\48h	7	0.5300702784881366	1.4142135623730951	1.0591733660532994	6.82842712474619	1.0	121
8	122	K136Q_I_08.czi	\\hih-fileserver.neurologie.uni-tuebingen.de\HIH\Public\Jorge\Immunofluorescence\Exp. 267\Apotome\48h	46	0.8936177099689822	3.605551275463989	1.660611848285698	22.727922061357855	0.9387755102040817	122
8	123	K136Q_I_08.czi	\\hih-fileserver.neurologie.uni-tuebingen.de\HIH\Public\Jorge\Immunofluorescence\Exp. 267\Apotome\48h	40	1.1431062637570901	2.8284271247461903	1.4641279049587297	23.970562748477143	0.8695652173913043	123
8	124	K136Q_I_08.czi	\\hih-fileserver.neurologie.uni-tuebingen.de\HIH\Public\Jorge\Immunofluorescence\Exp. 267\Apotome\48h	3	0.309207662451413	1.0	1.0	3.414213562373095	1.0	124
8	125	K136Q_I_08.czi	\\hih-fileserver.neurologie.uni-tuebingen.de\HIH\Public\Jorge\Immunofluorescence\Exp. 267\Apotome\48h	57	1.0155359376235245	3.605551275463989	1.7366095857611623	26.970562748477143	0.9193548387096774	125
8	126	K136Q_I_08.czi	\\hih-fileserver.neurologie.uni-tuebingen.de\HIH\Public\Jorge\Immunofluorescence\Exp. 267\Apotome\48h	55	1.1458863599580724	3.605551275463989	1.6427056919761178	28.14213562373095	0.8870967741935484	126
8	127	K136Q_I_08.czi	\\hih-fileserver.neurologie.uni-tuebingen.de\HIH\Public\Jorge\Immunofluorescence\Exp. 267\Apotome\48h	57	0.8945957479523863	4.0	1.8156578998014736	25.31370849898476	0.95	127
8	128	K136Q_I_08.czi	\\hih-fileserver.neurologie.uni-tuebingen.de\HIH\Public\Jorge\Immunofluorescence\Exp. 267\Apotome\48h	34	1.0055941841238847	2.8284271247461903	1.431535116804618	20.727922061357855	0.8947368421052632	128
8	129	K136Q_I_08.czi	\\hih-fileserver.neurologie.uni-tuebingen.de\HIH\Public\Jorge\Immunofluorescence\Exp. 267\Apotome\48h	27	0.9846729659625475	2.23606797749979	1.3164149543283354	18.27817459305202	0.8709677419354839	129
8	130	K136Q_I_08.czi	\\hih-fileserver.neurologie.uni-tuebingen.de\HIH\Public\Jorge\Immunofluorescence\Exp. 267\Apotome\48h	22	0.758964262380741	2.23606797749979	1.3162462422380978	14.48528137423857	1.0	130
8	131	K136Q_I_08.czi	\\hih-fileserver.neurologie.uni-tuebingen.de\HIH\Public\Jorge\Immunofluorescence\Exp. 267\Apotome\48h	62	1.009264443112318	3.605551275463989	1.816826937875111	28.041630560342615	0.96875	131
8	132	K136Q_I_08.czi	\\hih-fileserver.neurologie.uni-tuebingen.de\HIH\Public\Jorge\Immunofluorescence\Exp. 267\Apotome\48h	21	0.7686911435047676	2.23606797749979	1.3085099364104322	14.242640687119286	0.9545454545454546	132
8	133	K136Q_I_08.czi	\\hih-fileserver.neurologie.uni-tuebingen.de\HIH\Public\Jorge\Immunofluorescence\Exp. 267\Apotome\48h	68	0.926819849966088	4.0	1.9365615192447132	28.14213562373095	0.9855072463768116	133
8	134	K136Q_I_08.czi	\\hih-fileserver.neurologie.uni-tuebingen.de\HIH\Public\Jorge\Immunofluorescence\Exp. 267\Apotome\48h	70	1.032856852446234	4.0	1.8736949964751684	30.14213562373095	0.9333333333333333	134
8	135	K136Q_I_08.czi	\\hih-fileserver.neurologie.uni-tuebingen.de\HIH\Public\Jorge\Immunofluorescence\Exp. 267\Apotome\48h	12	0.6957172405156791	2.0	1.1523689270621824	10.242640687119284	0.9230769230769231	135
8	136	K136Q_I_08.czi	\\hih-fileserver.neurologie.uni-tuebingen.de\HIH\Public\Jorge\Immunofluorescence\Exp. 267\Apotome\48h	102	1.1494973975600127	5.0	2.112461215125805	38.384776310850235	0.8947368421052632	136
8	137	K136Q_I_08.czi	\\hih-fileserver.neurologie.uni-tuebingen.de\HIH\Public\Jorge\Immunofluorescence\Exp. 267\Apotome\48h	54	1.0203766100080132	3.605551275463989	1.6771535297410258	26.31370849898476	0.9152542372881356	137
8	138	K136Q_I_08.czi	\\hih-fileserver.neurologie.uni-tuebingen.de\HIH\Public\Jorge\Immunofluorescence\Exp. 267\Apotome\48h	133	1.245633450870566	5.0990195135927845	2.2437627798619078	45.62741699796952	0.8807947019867549	138
8	139	K136Q_I_08.czi	\\hih-fileserver.neurologie.uni-tuebingen.de\HIH\Public\Jorge\Immunofluorescence\Exp. 267\Apotome\48h	35	0.9768629217203453	2.8284271247461903	1.4647015176743834	20.727922061357855	0.9459459459459459	139
8	140	K136Q_I_08.czi	\\hih-fileserver.neurologie.uni-tuebingen.de\HIH\Public\Jorge\Immunofluorescence\Exp. 267\Apotome\48h	33	0.899513199858656	2.8284271247461903	1.462562215715255	19.31370849898476	0.9166666666666666	140
8	141	K136Q_I_08.czi	\\hih-fileserver.neurologie.uni-tuebingen.de\HIH\Public\Jorge\Immunofluorescence\Exp. 267\Apotome\48h	17	0.7997667602429288	2.0	1.1806510477567926	13.071067811865474	0.9444444444444444	141
8	142	K136Q_I_08.czi	\\hih-fileserver.neurologie.uni-tuebingen.de\HIH\Public\Jorge\Immunofluorescence\Exp. 267\Apotome\48h	28	0.8860510994990022	2.23606797749979	1.3617496501604271	17.65685424949238	0.9333333333333333	142
8	143	K136Q_I_08.czi	\\hih-fileserver.neurologie.uni-tuebingen.de\HIH\Public\Jorge\Immunofluorescence\Exp. 267\Apotome\48h	22	0.9830150874606436	2.23606797749979	1.2412334449711484	16.48528137423857	1.0	143
8	144	K136Q_I_08.czi	\\hih-fileserver.neurologie.uni-tuebingen.de\HIH\Public\Jorge\Immunofluorescence\Exp. 267\Apotome\48h	43	1.078631380644464	2.8284271247461903	1.4975242633277994	24.14213562373095	0.9347826086956522	144
8	145	K136Q_I_08.czi	\\hih-fileserver.neurologie.uni-tuebingen.de\HIH\Public\Jorge\Immunofluorescence\Exp. 267\Apotome\48h	108	1.0392813099061382	5.0	2.217207305010368	37.55634918610404	0.9310344827586207	145
8	146	K136Q_I_08.czi	\\hih-fileserver.neurologie.uni-tuebingen.de\HIH\Public\Jorge\Immunofluorescence\Exp. 267\Apotome\48h	63	1.0003769809157776	4.0	1.7978015892621546	28.14213562373095	0.9692307692307692	146
8	147	K136Q_I_08.czi	\\hih-fileserver.neurologie.uni-tuebingen.de\HIH\Public\Jorge\Immunofluorescence\Exp. 267\Apotome\48h	133	1.2589169114093242	5.385164807134504	2.255426936908741	45.8700576850888	0.875	147
8	148	K136Q_I_08.czi	\\hih-fileserver.neurologie.uni-tuebingen.de\HIH\Public\Jorge\Immunofluorescence\Exp. 267\Apotome\48h	58	1.1985708742960974	3.1622776601683795	1.6153686878857794	29.556349186104043	0.9206349206349206	148
8	149	K136Q_I_08.czi	\\hih-fileserver.neurologie.uni-tuebingen.de\HIH\Public\Jorge\Immunofluorescence\Exp. 267\Apotome\48h	68	1.3368684229516976	3.605551275463989	1.6852573272438967	33.798989873223334	0.8292682926829268	149
8	150	K136Q_I_08.czi	\\hih-fileserver.neurologie.uni-tuebingen.de\HIH\Public\Jorge\Immunofluorescence\Exp. 267\Apotome\48h	45	0.8940756669691821	3.1622776601683795	1.633286635347495	22.485281374238568	0.9782608695652174	150
8	151	K136Q_I_08.czi	\\hih-fileserver.neurologie.uni-tuebingen.de\HIH\Public\Jorge\Immunofluorescence\Exp. 267\Apotome\48h	52	1.090339273986476	3.0	1.5787111585259541	26.692388155425117	0.8666666666666667	151
8	152	K136Q_I_08.czi	\\hih-fileserver.neurologie.uni-tuebingen.de\HIH\Public\Jorge\Immunofluorescence\Exp. 267\Apotome\48h	134	1.4183095949464963	5.0	2.1611224510643052	48.87005768508881	0.8933333333333333	152
8	153	K136Q_I_08.czi	\\hih-fileserver.neurologie.uni-tuebingen.de\HIH\Public\Jorge\Immunofluorescence\Exp. 267\Apotome\48h	42	0.9433749850094595	3.1622776601683795	1.5691795105569253	22.31370849898476	0.9333333333333333	153
8	154	K136Q_I_08.czi	\\hih-fileserver.neurologie.uni-tuebingen.de\HIH\Public\Jorge\Immunofluorescence\Exp. 267\Apotome\48h	64	0.9847460905889687	4.0	1.8544716141975075	28.14213562373095	0.927536231884058	154
8	155	K136Q_I_08.czi	\\hih-fileserver.neurologie.uni-tuebingen.de\HIH\Public\Jorge\Immunofluorescence\Exp. 267\Apotome\48h	131	1.086116822830239	5.656854249492381	2.391273487888704	42.2842712474619	0.9290780141843972	155
8	156	K136Q_I_08.czi	\\hih-fileserver.neurologie.uni-tuebingen.de\HIH\Public\Jorge\Immunofluorescence\Exp. 267\Apotome\48h	7	0.5300702784881366	1.4142135623730951	1.0591733660532994	6.82842712474619	1.0	156
8	157	K136Q_I_08.czi	\\hih-fileserver.neurologie.uni-tuebingen.de\HIH\Public\Jorge\Immunofluorescence\Exp. 267\Apotome\48h	36	0.9880646096580646	3.1622776601683795	1.4694157426047605	21.14213562373095	0.9	157
8	158	K136Q_I_08.czi	\\hih-fileserver.neurologie.uni-tuebingen.de\HIH\Public\Jorge\Immunofluorescence\Exp. 267\Apotome\48h	124	1.0592704917397087	5.385164807134504	2.35128241278218	40.62741699796952	0.9393939393939394	158
8	159	K136Q_I_08.czi	\\hih-fileserver.neurologie.uni-tuebingen.de\HIH\Public\Jorge\Immunofluorescence\Exp. 267\Apotome\48h	62	0.9746345556438759	3.605551275463989	1.7713623988422236	27.556349186104047	0.96875	159
8	160	K136Q_I_08.czi	\\hih-fileserver.neurologie.uni-tuebingen.de\HIH\Public\Jorge\Immunofluorescence\Exp. 267\Apotome\48h	32	0.7752947120616269	2.8284271247461903	1.5303300858899107	17.65685424949238	1.0	160
8	161	K136Q_I_08.czi	\\hih-fileserver.neurologie.uni-tuebingen.de\HIH\Public\Jorge\Immunofluorescence\Exp. 267\Apotome\48h	44	0.9342366967857542	3.1622776601683795	1.616643459222846	22.727922061357855	0.9166666666666666	161
8	162	K136Q_I_08.czi	\\hih-fileserver.neurologie.uni-tuebingen.de\HIH\Public\Jorge\Immunofluorescence\Exp. 267\Apotome\48h	8	0.49237304529448433	1.4142135623730951	1.051776695296637	7.035533905932738	0.8888888888888888	162
8	163	K136Q_I_08.czi	\\hih-fileserver.neurologie.uni-tuebingen.de\HIH\Public\Jorge\Immunofluorescence\Exp. 267\Apotome\48h	144	1.1802113649418224	5.656854249492381	2.3892742331154344	46.21320343559643	0.9171974522292994	163
8	164	K136Q_I_08.czi	\\hih-fileserver.neurologie.uni-tuebingen.de\HIH\Public\Jorge\Immunofluorescence\Exp. 267\Apotome\48h	40	0.8348606886188149	3.605551275463989	1.6278186270296673	20.485281374238568	0.975609756097561	164
8	165	K136Q_I_08.czi	\\hih-fileserver.neurologie.uni-tuebingen.de\HIH\Public\Jorge\Immunofluorescence\Exp. 267\Apotome\48h	120	1.1263714543819874	5.0	2.2385099424498454	41.21320343559643	0.8955223880597015	165
8	166	K136Q_I_08.czi	\\hih-fileserver.neurologie.uni-tuebingen.de\HIH\Public\Jorge\Immunofluorescence\Exp. 267\Apotome\48h	17	0.8512580653608954	1.4142135623730951	1.121827518345028	13.485281374238571	0.8947368421052632	166
8	167	K136Q_I_08.czi	\\hih-fileserver.neurologie.uni-tuebingen.de\HIH\Public\Jorge\Immunofluorescence\Exp. 267\Apotome\48h	7	0.5300702784881366	1.4142135623730951	1.0591733660532994	6.82842712474619	1.0	167
8	168	K136Q_I_08.czi	\\hih-fileserver.neurologie.uni-tuebingen.de\HIH\Public\Jorge\Immunofluorescence\Exp. 267\Apotome\48h	50	0.9276229873542391	3.605551275463989	1.7131969152236781	24.14213562373095	0.9803921568627451	168
8	169	K136Q_I_08.czi	\\hih-fileserver.neurologie.uni-tuebingen.de\HIH\Public\Jorge\Immunofluorescence\Exp. 267\Apotome\48h	31	0.9575463095269564	2.8284271247461903	1.4011653546405554	19.31370849898476	0.96875	169
8	170	K136Q_I_08.czi	\\hih-fileserver.neurologie.uni-tuebingen.de\HIH\Public\Jorge\Immunofluorescence\Exp. 267\Apotome\48h	11	0.6411587049406146	2.0	1.128564869306645	9.414213562373096	1.0	170
8	171	K136Q_I_08.czi	\\hih-fileserver.neurologie.uni-tuebingen.de\HIH\Public\Jorge\Immunofluorescence\Exp. 267\Apotome\48h	6	0.5168631413744181	1.4142135623730951	1.0690355937288492	6.242640687119286	1.0	171
8	172	K136Q_I_08.czi	\\hih-fileserver.neurologie.uni-tuebingen.de\HIH\Public\Jorge\Immunofluorescence\Exp. 267\Apotome\48h	14	0.8282348101377135	2.0	1.1601886205085203	12.071067811865476	0.8235294117647058	172
8	173	K136Q_I_08.czi	\\hih-fileserver.neurologie.uni-tuebingen.de\HIH\Public\Jorge\Immunofluorescence\Exp. 267\Apotome\48h	1	0.0	1.0	1.0	0.0	1.0	173
8	174	K136Q_I_08.czi	\\hih-fileserver.neurologie.uni-tuebingen.de\HIH\Public\Jorge\Immunofluorescence\Exp. 267\Apotome\48h	11	0.6411587049406146	2.0	1.128564869306645	9.414213562373096	1.0	174
8	175	K136Q_I_08.czi	\\hih-fileserver.neurologie.uni-tuebingen.de\HIH\Public\Jorge\Immunofluorescence\Exp. 267\Apotome\48h	7	0.5300702784881366	1.4142135623730951	1.0591733660532994	6.82842712474619	1.0	175
8	176	K136Q_I_08.czi	\\hih-fileserver.neurologie.uni-tuebingen.de\HIH\Public\Jorge\Immunofluorescence\Exp. 267\Apotome\48h	2	0.0	1.0	1.0	0.0	1.0	176
8	177	K136Q_I_08.czi	\\hih-fileserver.neurologie.uni-tuebingen.de\HIH\Public\Jorge\Immunofluorescence\Exp. 267\Apotome\48h	3	0.309207662451413	1.0	1.0	3.414213562373095	1.0	177
8	178	K136Q_I_08.czi	\\hih-fileserver.neurologie.uni-tuebingen.de\HIH\Public\Jorge\Immunofluorescence\Exp. 267\Apotome\48h	10	0.6202357696493015	1.4142135623730951	1.082842712474619	8.82842712474619	1.0	178
8	179	K136Q_I_08.czi	\\hih-fileserver.neurologie.uni-tuebingen.de\HIH\Public\Jorge\Immunofluorescence\Exp. 267\Apotome\48h	6	0.477464829275686	1.0	1.0	6.0	1.0	179
8	180	K136Q_I_08.czi	\\hih-fileserver.neurologie.uni-tuebingen.de\HIH\Public\Jorge\Immunofluorescence\Exp. 267\Apotome\48h	1	0.0	1.0	1.0	0.0	1.0	180
8	181	K136Q_I_08.czi	\\hih-fileserver.neurologie.uni-tuebingen.de\HIH\Public\Jorge\Immunofluorescence\Exp. 267\Apotome\48h	2	0.0	1.0	1.0	0.0	1.0	181
8	182	K136Q_I_08.czi	\\hih-fileserver.neurologie.uni-tuebingen.de\HIH\Public\Jorge\Immunofluorescence\Exp. 267\Apotome\48h	10	0.8071257006800061	1.4142135623730951	1.082842712474619	10.071067811865476	0.8333333333333334	182
8	183	K136Q_I_08.czi	\\hih-fileserver.neurologie.uni-tuebingen.de\HIH\Public\Jorge\Immunofluorescence\Exp. 267\Apotome\48h	11	0.6411587049406146	2.0	1.128564869306645	9.414213562373096	1.0	183
8	184	K136Q_I_08.czi	\\hih-fileserver.neurologie.uni-tuebingen.de\HIH\Public\Jorge\Immunofluorescence\Exp. 267\Apotome\48h	4	0.3183098861837907	1.0	1.0	4.0	1.0	184
8	185	K136Q_I_08.czi	\\hih-fileserver.neurologie.uni-tuebingen.de\HIH\Public\Jorge\Immunofluorescence\Exp. 267\Apotome\48h	15	0.7208777308044718	2.0	1.1771236166328256	11.65685424949238	1.0	185
8	186	K136Q_I_08.czi	\\hih-fileserver.neurologie.uni-tuebingen.de\HIH\Public\Jorge\Immunofluorescence\Exp. 267\Apotome\48h	4	0.38764735603081346	1.0	1.0	4.414213562373095	1.0	186
8	187	K136Q_I_08.czi	\\hih-fileserver.neurologie.uni-tuebingen.de\HIH\Public\Jorge\Immunofluorescence\Exp. 267\Apotome\48h	3	0.309207662451413	1.0	1.0	3.414213562373095	1.0	187
8	188	K136Q_I_08.czi	\\hih-fileserver.neurologie.uni-tuebingen.de\HIH\Public\Jorge\Immunofluorescence\Exp. 267\Apotome\48h	20	0.7420983898833913	2.23606797749979	1.2946461113496084	13.65685424949238	1.0	188
8	189	K136Q_I_08.czi	\\hih-fileserver.neurologie.uni-tuebingen.de\HIH\Public\Jorge\Immunofluorescence\Exp. 267\Apotome\48h	5	0.43153209248335733	1.0	1.0	5.207106781186548	1.0	189
8	190	K136Q_I_08.czi	\\hih-fileserver.neurologie.uni-tuebingen.de\HIH\Public\Jorge\Immunofluorescence\Exp. 267\Apotome\48h	3	0.309207662451413	1.0	1.0	3.414213562373095	1.0	190
8	191	K136Q_I_08.czi	\\hih-fileserver.neurologie.uni-tuebingen.de\HIH\Public\Jorge\Immunofluorescence\Exp. 267\Apotome\48h	2	0.0	1.0	1.0	0.0	1.0	191
8	192	K136Q_I_08.czi	\\hih-fileserver.neurologie.uni-tuebingen.de\HIH\Public\Jorge\Immunofluorescence\Exp. 267\Apotome\48h	4	0.3183098861837907	1.0	1.0	4.0	1.0	192
8	193	K136Q_I_08.czi	\\hih-fileserver.neurologie.uni-tuebingen.de\HIH\Public\Jorge\Immunofluorescence\Exp. 267\Apotome\48h	10	0.6547974253873939	1.4142135623730951	1.1242640687119283	9.071067811865476	1.0	193
8	194	K136Q_I_08.czi	\\hih-fileserver.neurologie.uni-tuebingen.de\HIH\Public\Jorge\Immunofluorescence\Exp. 267\Apotome\48h	1	0.0	1.0	1.0	0.0	1.0	194
8	195	K136Q_I_08.czi	\\hih-fileserver.neurologie.uni-tuebingen.de\HIH\Public\Jorge\Immunofluorescence\Exp. 267\Apotome\48h	26	0.950372105712841	2.0	1.262631812490238	17.621320343559642	0.896551724137931	195
8	196	K136Q_I_08.czi	\\hih-fileserver.neurologie.uni-tuebingen.de\HIH\Public\Jorge\Immunofluorescence\Exp. 267\Apotome\48h	16	1.03846213987209	2.0	1.114276695296637	14.449747468305832	0.7619047619047619	196
8	197	K136Q_I_08.czi	\\hih-fileserver.neurologie.uni-tuebingen.de\HIH\Public\Jorge\Immunofluorescence\Exp. 267\Apotome\48h	6	0.477464829275686	1.0	1.0	6.0	1.0	197
8	198	K136Q_I_08.czi	\\hih-fileserver.neurologie.uni-tuebingen.de\HIH\Public\Jorge\Immunofluorescence\Exp. 267\Apotome\48h	21	0.8372206995265679	2.0	1.1741359166424943	14.863961030678928	0.84	198
8	199	K136Q_I_08.czi	\\hih-fileserver.neurologie.uni-tuebingen.de\HIH\Public\Jorge\Immunofluorescence\Exp. 267\Apotome\48h	1	0.0	1.0	1.0	0.0	1.0	199
8	200	K136Q_I_08.czi	\\hih-fileserver.neurologie.uni-tuebingen.de\HIH\Public\Jorge\Immunofluorescence\Exp. 267\Apotome\48h	42	1.0298253297206739	3.0	1.549676369850717	23.31370849898476	0.875	200
8	201	K136Q_I_08.czi	\\hih-fileserver.neurologie.uni-tuebingen.de\HIH\Public\Jorge\Immunofluorescence\Exp. 267\Apotome\48h	2	0.0	1.0	1.0	0.0	1.0	201
8	202	K136Q_I_08.czi	\\hih-fileserver.neurologie.uni-tuebingen.de\HIH\Public\Jorge\Immunofluorescence\Exp. 267\Apotome\48h	14	0.8810147608654489	1.4142135623730951	1.088760049079949	12.449747468305834	0.875	202
8	203	K136Q_I_08.czi	\\hih-fileserver.neurologie.uni-tuebingen.de\HIH\Public\Jorge\Immunofluorescence\Exp. 267\Apotome\48h	5	0.43153209248335733	1.0	1.0	5.207106781186548	1.0	203
8	204	K136Q_I_08.czi	\\hih-fileserver.neurologie.uni-tuebingen.de\HIH\Public\Jorge\Immunofluorescence\Exp. 267\Apotome\48h	9	0.6007314423370597	1.4142135623730951	1.0920474583051323	8.242640687119284	1.0	204
8	205	K136Q_I_08.czi	\\hih-fileserver.neurologie.uni-tuebingen.de\HIH\Public\Jorge\Immunofluorescence\Exp. 267\Apotome\48h	9	0.6007314423370597	1.4142135623730951	1.0920474583051323	8.242640687119284	1.0	205
8	206	K136Q_I_08.czi	\\hih-fileserver.neurologie.uni-tuebingen.de\HIH\Public\Jorge\Immunofluorescence\Exp. 267\Apotome\48h	2	0.0	1.0	1.0	0.0	1.0	206
8	207	K136Q_I_08.czi	\\hih-fileserver.neurologie.uni-tuebingen.de\HIH\Public\Jorge\Immunofluorescence\Exp. 267\Apotome\48h	7	0.5300702784881366	1.4142135623730951	1.0591733660532994	6.82842712474619	1.0	207
8	208	K136Q_I_08.czi	\\hih-fileserver.neurologie.uni-tuebingen.de\HIH\Public\Jorge\Immunofluorescence\Exp. 267\Apotome\48h	4	0.3183098861837907	1.0	1.0	4.0	1.0	208
8	209	K136Q_I_08.czi	\\hih-fileserver.neurologie.uni-tuebingen.de\HIH\Public\Jorge\Immunofluorescence\Exp. 267\Apotome\48h	7	0.5300702784881366	1.4142135623730951	1.0591733660532994	6.82842712474619	1.0	209
8	210	K136Q_I_08.czi	\\hih-fileserver.neurologie.uni-tuebingen.de\HIH\Public\Jorge\Immunofluorescence\Exp. 267\Apotome\48h	4	0.3183098861837907	1.0	1.0	4.0	1.0	210
8	211	K136Q_I_08.czi	\\hih-fileserver.neurologie.uni-tuebingen.de\HIH\Public\Jorge\Immunofluorescence\Exp. 267\Apotome\48h	24	0.9662739451606657	2.23606797749979	1.2872050927913405	17.071067811865476	0.8888888888888888	211
8	212	K136Q_I_08.czi	\\hih-fileserver.neurologie.uni-tuebingen.de\HIH\Public\Jorge\Immunofluorescence\Exp. 267\Apotome\48h	126	1.2115679604259864	5.0	2.1657038475840134	43.798989873223334	0.8936170212765957	212
8	213	K136Q_I_08.czi	\\hih-fileserver.neurologie.uni-tuebingen.de\HIH\Public\Jorge\Immunofluorescence\Exp. 267\Apotome\48h	25	0.9276229873542391	2.23606797749979	1.3157168890796869	17.071067811865476	0.8928571428571429	213
8	214	K136Q_I_08.czi	\\hih-fileserver.neurologie.uni-tuebingen.de\HIH\Public\Jorge\Immunofluorescence\Exp. 267\Apotome\48h	357	1.42092032392911	8.246211251235321	3.2565027209384554	79.84062043356595	0.8902743142144638	214
8	215	K136Q_I_08.czi	\\hih-fileserver.neurologie.uni-tuebingen.de\HIH\Public\Jorge\Immunofluorescence\Exp. 267\Apotome\48h	15	0.7951500375806898	2.0	1.1885618083164127	12.242640687119286	0.8823529411764706	215
8	216	K136Q_I_08.czi	\\hih-fileserver.neurologie.uni-tuebingen.de\HIH\Public\Jorge\Immunofluorescence\Exp. 267\Apotome\48h	186	1.4949916281542723	5.0	2.3016702555864486	59.11269837220809	0.8691588785046729	216
8	217	K136Q_I_08.czi	\\hih-fileserver.neurologie.uni-tuebingen.de\HIH\Public\Jorge\Immunofluorescence\Exp. 267\Apotome\48h	29	0.8554976133093813	2.8284271247461903	1.412324735490971	17.65685424949238	0.9354838709677419	217
8	218	K136Q_I_08.czi	\\hih-fileserver.neurologie.uni-tuebingen.de\HIH\Public\Jorge\Immunofluorescence\Exp. 267\Apotome\48h	8	0.5468022991227088	1.0	1.0	7.414213562373095	0.8	218
8	219	K136Q_I_08.czi	\\hih-fileserver.neurologie.uni-tuebingen.de\HIH\Public\Jorge\Immunofluorescence\Exp. 267\Apotome\48h	47	0.986832965270467	3.1622776601683795	1.5999320703840683	24.14213562373095	0.94	219
8	220	K136Q_I_08.czi	\\hih-fileserver.neurologie.uni-tuebingen.de\HIH\Public\Jorge\Immunofluorescence\Exp. 267\Apotome\48h	90	1.208536437700426	4.123105625617661	1.9051907398575203	36.970562748477136	0.9090909090909091	220
8	221	K136Q_I_08.czi	\\hih-fileserver.neurologie.uni-tuebingen.de\HIH\Public\Jorge\Immunofluorescence\Exp. 267\Apotome\48h	13	0.6422005297067807	2.0	1.1725108220860991	10.242640687119284	1.0	221
8	222	K136Q_I_08.czi	\\hih-fileserver.neurologie.uni-tuebingen.de\HIH\Public\Jorge\Immunofluorescence\Exp. 267\Apotome\48h	86	1.2981678899636544	4.123105625617661	1.8351050307087322	37.45584412271571	0.8514851485148515	222
8	223	K136Q_I_08.czi	\\hih-fileserver.neurologie.uni-tuebingen.de\HIH\Public\Jorge\Immunofluorescence\Exp. 267\Apotome\48h	13	0.6422005297067807	2.0	1.1725108220860991	10.242640687119284	1.0	223
8	224	K136Q_I_08.czi	\\hih-fileserver.neurologie.uni-tuebingen.de\HIH\Public\Jorge\Immunofluorescence\Exp. 267\Apotome\48h	87	1.2735256961277182	4.0	1.815302859632266	37.31370849898477	0.90625	224
8	225	K136Q_I_08.czi	\\hih-fileserver.neurologie.uni-tuebingen.de\HIH\Public\Jorge\Immunofluorescence\Exp. 267\Apotome\48h	54	1.0258956996584394	3.605551275463989	1.6605794179614142	26.384776310850235	0.9473684210526315	225
8	226	K136Q_I_08.czi	\\hih-fileserver.neurologie.uni-tuebingen.de\HIH\Public\Jorge\Immunofluorescence\Exp. 267\Apotome\48h	4	0.2046241954335606	1.0	1.0	3.2071067811865475	0.8	226
8	227	K136Q_I_08.czi	\\hih-fileserver.neurologie.uni-tuebingen.de\HIH\Public\Jorge\Immunofluorescence\Exp. 267\Apotome\48h	125	1.2678959798527136	5.0	2.1591918090089286	44.62741699796952	0.9057971014492754	227
8	228	K136Q_I_08.czi	\\hih-fileserver.neurologie.uni-tuebingen.de\HIH\Public\Jorge\Immunofluorescence\Exp. 267\Apotome\48h	30	1.1131475848250867	2.23606797749979	1.3102378596455089	20.485281374238568	0.8571428571428571	228
8	229	K136Q_I_08.czi	\\hih-fileserver.neurologie.uni-tuebingen.de\HIH\Public\Jorge\Immunofluorescence\Exp. 267\Apotome\48h	62	1.1212437211157045	3.605551275463989	1.7387477190889546	29.556349186104047	0.8857142857142857	229
8	230	K136Q_I_08.czi	\\hih-fileserver.neurologie.uni-tuebingen.de\HIH\Public\Jorge\Immunofluorescence\Exp. 267\Apotome\48h	1	0.0	1.0	1.0	0.0	1.0	230
8	231	K136Q_I_08.czi	\\hih-fileserver.neurologie.uni-tuebingen.de\HIH\Public\Jorge\Immunofluorescence\Exp. 267\Apotome\48h	9	0.546802299122709	1.4142135623730951	1.0920474583051323	7.8639610306789285	0.9	231
8	232	K136Q_I_08.czi	\\hih-fileserver.neurologie.uni-tuebingen.de\HIH\Public\Jorge\Immunofluorescence\Exp. 267\Apotome\48h	61	0.9319458815147231	4.0	1.839314416867803	26.727922061357855	0.953125	232
8	233	K136Q_I_08.czi	\\hih-fileserver.neurologie.uni-tuebingen.de\HIH\Public\Jorge\Immunofluorescence\Exp. 267\Apotome\48h	3	0.026525823848649224	1.0	1.0	1.0	1.0	233
8	234	K136Q_I_08.czi	\\hih-fileserver.neurologie.uni-tuebingen.de\HIH\Public\Jorge\Immunofluorescence\Exp. 267\Apotome\48h	22	0.9830150874606433	2.0	1.25712973861329	16.485281374238568	0.9166666666666666	234
8	235	K136Q_I_08.czi	\\hih-fileserver.neurologie.uni-tuebingen.de\HIH\Public\Jorge\Immunofluorescence\Exp. 267\Apotome\48h	1	0.0	1.0	1.0	0.0	1.0	235
8	236	K136Q_I_08.czi	\\hih-fileserver.neurologie.uni-tuebingen.de\HIH\Public\Jorge\Immunofluorescence\Exp. 267\Apotome\48h	13	0.6422005297067807	2.0	1.172510822086099	10.242640687119284	1.0	236
8	237	K136Q_I_08.czi	\\hih-fileserver.neurologie.uni-tuebingen.de\HIH\Public\Jorge\Immunofluorescence\Exp. 267\Apotome\48h	20	0.8071257006800061	2.0	1.262132034355964	14.242640687119286	0.9523809523809523	237
8	238	K136Q_I_08.czi	\\hih-fileserver.neurologie.uni-tuebingen.de\HIH\Public\Jorge\Immunofluorescence\Exp. 267\Apotome\48h	2	0.0	1.0	1.0	0.0	1.0	238
8	239	K136Q_I_08.czi	\\hih-fileserver.neurologie.uni-tuebingen.de\HIH\Public\Jorge\Immunofluorescence\Exp. 267\Apotome\48h	13	0.8867016263925915	1.4142135623730951	1.0637251634420148	12.035533905932738	0.8666666666666667	239
8	240	K136Q_I_08.czi	\\hih-fileserver.neurologie.uni-tuebingen.de\HIH\Public\Jorge\Immunofluorescence\Exp. 267\Apotome\48h	17	0.7997667602429291	2.0	1.2151090734995518	13.071067811865476	0.9444444444444444	240
8	241	K136Q_I_08.czi	\\hih-fileserver.neurologie.uni-tuebingen.de\HIH\Public\Jorge\Immunofluorescence\Exp. 267\Apotome\48h	197	1.1903424827525004	6.708203932499369	2.731497202965475	54.2842712474619	0.9120370370370371	241
8	242	K136Q_I_08.czi	\\hih-fileserver.neurologie.uni-tuebingen.de\HIH\Public\Jorge\Immunofluorescence\Exp. 267\Apotome\48h	16	0.8497521827581123	2.0	1.2026650429449552	13.071067811865476	0.9411764705882353	242
8	243	K136Q_I_08.czi	\\hih-fileserver.neurologie.uni-tuebingen.de\HIH\Public\Jorge\Immunofluorescence\Exp. 267\Apotome\48h	48	1.0137343089437885	3.1622776601683795	1.5999679514663132	24.727922061357855	0.96	243
8	244	K136Q_I_08.czi	\\hih-fileserver.neurologie.uni-tuebingen.de\HIH\Public\Jorge\Immunofluorescence\Exp. 267\Apotome\48h	20	0.8348606886188152	2.23606797749979	1.2653567894682631	14.485281374238571	0.9090909090909091	244
8	245	K136Q_I_08.czi	\\hih-fileserver.neurologie.uni-tuebingen.de\HIH\Public\Jorge\Immunofluorescence\Exp. 267\Apotome\48h	12	0.618415324902826	1.4142135623730951	1.1035533905932737	9.65685424949238	0.9230769230769231	245
8	246	K136Q_I_08.czi	\\hih-fileserver.neurologie.uni-tuebingen.de\HIH\Public\Jorge\Immunofluorescence\Exp. 267\Apotome\48h	33	0.8240021166139267	3.0	1.5106163501887975	18.485281374238568	0.9705882352941176	246
8	247	K136Q_I_08.czi	\\hih-fileserver.neurologie.uni-tuebingen.de\HIH\Public\Jorge\Immunofluorescence\Exp. 267\Apotome\48h	61	1.0331762261917048	3.605551275463989	1.7538426406806666	28.14213562373095	0.8970588235294118	247
8	248	K136Q_I_08.czi	\\hih-fileserver.neurologie.uni-tuebingen.de\HIH\Public\Jorge\Immunofluorescence\Exp. 267\Apotome\48h	35	0.9931015815596239	2.8284271247461903	1.429385289745818	20.899494936611667	0.8974358974358975	248
8	249	K136Q_I_08.czi	\\hih-fileserver.neurologie.uni-tuebingen.de\HIH\Public\Jorge\Immunofluorescence\Exp. 267\Apotome\48h	17	0.7016029743359026	2.0	1.249567099242311	12.242640687119284	1.0	249
8	250	K136Q_I_08.czi	\\hih-fileserver.neurologie.uni-tuebingen.de\HIH\Public\Jorge\Immunofluorescence\Exp. 267\Apotome\48h	19	0.7811561998772539	2.23606797749979	1.2883530876115303	13.65685424949238	0.95	250
8	251	K136Q_I_08.czi	\\hih-fileserver.neurologie.uni-tuebingen.de\HIH\Public\Jorge\Immunofluorescence\Exp. 267\Apotome\48h	61	1.265193885617138	3.605551275463989	1.6713830218713193	31.14213562373095	0.8243243243243243	251
8	252	K136Q_I_08.czi	\\hih-fileserver.neurologie.uni-tuebingen.de\HIH\Public\Jorge\Immunofluorescence\Exp. 267\Apotome\48h	133	1.0872177394170883	6.0	2.3822850510534863	42.62741699796952	0.9568345323741008	252
8	253	K136Q_I_08.czi	\\hih-fileserver.neurologie.uni-tuebingen.de\HIH\Public\Jorge\Immunofluorescence\Exp. 267\Apotome\48h	60	1.0815441518000175	3.1622776601683795	1.6777703459597475	28.556349186104047	0.9375	253
8	254	K136Q_I_08.czi	\\hih-fileserver.neurologie.uni-tuebingen.de\HIH\Public\Jorge\Immunofluorescence\Exp. 267\Apotome\48h	153	1.1593795672291172	5.385164807134504	2.44990983336474	47.21320343559643	0.9272727272727272	254
8	255	K136Q_I_08.czi	\\hih-fileserver.neurologie.uni-tuebingen.de\HIH\Public\Jorge\Immunofluorescence\Exp. 267\Apotome\48h	49	1.0406521965976738	3.605551275463989	1.6157279076288402	25.31370849898476	0.8909090909090909	255
8	256	K136Q_I_08.czi	\\hih-fileserver.neurologie.uni-tuebingen.de\HIH\Public\Jorge\Immunofluorescence\Exp. 267\Apotome\48h	7	0.5300702784881366	1.4142135623730951	1.0591733660532994	6.82842712474619	1.0	256
8	257	K136Q_I_08.czi	\\hih-fileserver.neurologie.uni-tuebingen.de\HIH\Public\Jorge\Immunofluorescence\Exp. 267\Apotome\48h	33	0.9122295365652879	2.8284271247461903	1.483757273904777	19.449747468305834	0.9428571428571428	257
8	258	K136Q_I_08.czi	\\hih-fileserver.neurologie.uni-tuebingen.de\HIH\Public\Jorge\Immunofluorescence\Exp. 267\Apotome\48h	14	0.6966924787727198	2.0	1.18977530353517	11.071067811865476	1.0	258
8	259	K136Q_I_08.czi	\\hih-fileserver.neurologie.uni-tuebingen.de\HIH\Public\Jorge\Immunofluorescence\Exp. 267\Apotome\48h	121	1.4531590272649149	5.0	2.0222637999348287	47.00609665440987	0.8287671232876712	259
8	260	K136Q_I_08.czi	\\hih-fileserver.neurologie.uni-tuebingen.de\HIH\Public\Jorge\Immunofluorescence\Exp. 267\Apotome\48h	100	1.1620291662747084	4.242640687119285	2.0292341505999456	38.21320343559643	0.8771929824561403	260
8	261	K136Q_I_08.czi	\\hih-fileserver.neurologie.uni-tuebingen.de\HIH\Public\Jorge\Immunofluorescence\Exp. 267\Apotome\48h	282	1.9883397905423144	5.0990195135927845	2.381289572061512	83.94112549695427	0.7683923705722071	261
8	262	K136Q_I_08.czi	\\hih-fileserver.neurologie.uni-tuebingen.de\HIH\Public\Jorge\Immunofluorescence\Exp. 267\Apotome\48h	55	1.0336127049526926	3.1622776601683795	1.6654859210061612	26.72792206135785	0.9016393442622951	262
8	263	K136Q_I_08.czi	\\hih-fileserver.neurologie.uni-tuebingen.de\HIH\Public\Jorge\Immunofluorescence\Exp. 267\Apotome\48h	38	0.9513155219899524	3.1622776601683795	1.5174447041124102	21.31370849898476	0.9047619047619048	263
8	264	K136Q_I_08.czi	\\hih-fileserver.neurologie.uni-tuebingen.de\HIH\Public\Jorge\Immunofluorescence\Exp. 267\Apotome\48h	35	0.9349315326152691	2.8284271247461903	1.4932729462458119	20.27817459305202	0.9210526315789473	264
8	265	K136Q_I_08.czi	\\hih-fileserver.neurologie.uni-tuebingen.de\HIH\Public\Jorge\Immunofluorescence\Exp. 267\Apotome\48h	9	0.5658842421045168	2.0	1.1111111111111112	8.0	1.0	265
8	266	K136Q_I_08.czi	\\hih-fileserver.neurologie.uni-tuebingen.de\HIH\Public\Jorge\Immunofluorescence\Exp. 267\Apotome\48h	4	0.2046241954335606	1.0	1.0	3.2071067811865475	0.8	266
8	267	K136Q_I_08.czi	\\hih-fileserver.neurologie.uni-tuebingen.de\HIH\Public\Jorge\Immunofluorescence\Exp. 267\Apotome\48h	99	1.2207543929276825	4.0	1.948201262692521	38.970562748477136	0.9	267
8	268	K136Q_I_08.czi	\\hih-fileserver.neurologie.uni-tuebingen.de\HIH\Public\Jorge\Immunofluorescence\Exp. 267\Apotome\48h	112	1.1391885782857458	4.47213595499958	2.111582240433677	40.04163056034261	0.9333333333333333	268
8	269	K136Q_I_08.czi	\\hih-fileserver.neurologie.uni-tuebingen.de\HIH\Public\Jorge\Immunofluorescence\Exp. 267\Apotome\48h	1	0.0	1.0	1.0	0.0	1.0	269
8	270	K136Q_I_08.czi	\\hih-fileserver.neurologie.uni-tuebingen.de\HIH\Public\Jorge\Immunofluorescence\Exp. 267\Apotome\48h	363	2.1764442725296536	5.830951894845301	2.5817965798865896	99.63961030678928	0.7378048780487805	270
8	271	K136Q_I_08.czi	\\hih-fileserver.neurologie.uni-tuebingen.de\HIH\Public\Jorge\Immunofluorescence\Exp. 267\Apotome\48h	3	0.309207662451413	1.0	1.0	3.414213562373095	1.0	271
8	272	K136Q_I_08.czi	\\hih-fileserver.neurologie.uni-tuebingen.de\HIH\Public\Jorge\Immunofluorescence\Exp. 267\Apotome\48h	1	0.0	1.0	1.0	0.0	1.0	272
8	273	K136Q_I_08.czi	\\hih-fileserver.neurologie.uni-tuebingen.de\HIH\Public\Jorge\Immunofluorescence\Exp. 267\Apotome\48h	16	0.7454531602318965	2.0	1.2026650429449552	12.242640687119284	0.9411764705882353	273
8	274	K136Q_I_08.czi	\\hih-fileserver.neurologie.uni-tuebingen.de\HIH\Public\Jorge\Immunofluorescence\Exp. 267\Apotome\48h	88	1.3155806464668383	3.605551275463989	1.7786784992642453	38.14213562373095	0.9166666666666666	274
8	275	K136Q_I_08.czi	\\hih-fileserver.neurologie.uni-tuebingen.de\HIH\Public\Jorge\Immunofluorescence\Exp. 267\Apotome\48h	48	0.8381959377836082	3.605551275463989	1.732064221430068	22.485281374238568	1.0	275
8	276	K136Q_I_08.czi	\\hih-fileserver.neurologie.uni-tuebingen.de\HIH\Public\Jorge\Immunofluorescence\Exp. 267\Apotome\48h	78	1.0699841306498	4.0	1.8668187793393436	32.384776310850235	0.896551724137931	276
8	277	K136Q_I_08.czi	\\hih-fileserver.neurologie.uni-tuebingen.de\HIH\Public\Jorge\Immunofluorescence\Exp. 267\Apotome\48h	118	1.132014493042461	5.0990195135927845	2.267454185031129	40.970562748477136	0.921875	277
8	278	K136Q_I_08.czi	\\hih-fileserver.neurologie.uni-tuebingen.de\HIH\Public\Jorge\Immunofluorescence\Exp. 267\Apotome\48h	49	0.9276229873542393	3.605551275463989	1.6959887727775769	23.899494936611667	0.9607843137254902	278
8	279	K136Q_I_08.czi	\\hih-fileserver.neurologie.uni-tuebingen.de\HIH\Public\Jorge\Immunofluorescence\Exp. 267\Apotome\48h	4	0.3183098861837907	1.0	1.0	4.0	1.0	279
8	280	K136Q_I_08.czi	\\hih-fileserver.neurologie.uni-tuebingen.de\HIH\Public\Jorge\Immunofluorescence\Exp. 267\Apotome\48h	1	0.0	1.0	1.0	0.0	1.0	280
8	281	K136Q_I_08.czi	\\hih-fileserver.neurologie.uni-tuebingen.de\HIH\Public\Jorge\Immunofluorescence\Exp. 267\Apotome\48h	11	0.8215906780822316	1.4142135623730951	1.0753115567951081	10.65685424949238	0.8461538461538461	281
8	282	K136Q_I_08.czi	\\hih-fileserver.neurologie.uni-tuebingen.de\HIH\Public\Jorge\Immunofluorescence\Exp. 267\Apotome\48h	1	0.0	1.0	1.0	0.0	1.0	282
8	283	K136Q_I_08.czi	\\hih-fileserver.neurologie.uni-tuebingen.de\HIH\Public\Jorge\Immunofluorescence\Exp. 267\Apotome\48h	1	0.0	1.0	1.0	0.0	1.0	283
8	284	K136Q_I_08.czi	\\hih-fileserver.neurologie.uni-tuebingen.de\HIH\Public\Jorge\Immunofluorescence\Exp. 267\Apotome\48h	27	0.9442955117275186	2.23606797749979	1.3534519913653724	17.899494936611664	0.9310344827586207	284
8	285	K136Q_I_08.czi	\\hih-fileserver.neurologie.uni-tuebingen.de\HIH\Public\Jorge\Immunofluorescence\Exp. 267\Apotome\48h	3	0.309207662451413	1.0	1.0	3.414213562373095	1.0	285
8	286	K136Q_I_08.czi	\\hih-fileserver.neurologie.uni-tuebingen.de\HIH\Public\Jorge\Immunofluorescence\Exp. 267\Apotome\48h	66	1.1205380698898695	3.605551275463989	1.723160125245209	30.485281374238568	0.9166666666666666	286
8	287	K136Q_I_08.czi	\\hih-fileserver.neurologie.uni-tuebingen.de\HIH\Public\Jorge\Immunofluorescence\Exp. 267\Apotome\48h	218	1.2152411287644194	6.4031242374328485	2.7737788915331474	57.698484809834994	0.9045643153526971	287
8	288	K136Q_I_08.czi	\\hih-fileserver.neurologie.uni-tuebingen.de\HIH\Public\Jorge\Immunofluorescence\Exp. 267\Apotome\48h	24	0.8128078919015064	2.23606797749979	1.328871759458007	15.65685424949238	0.96	288
8	289	K136Q_I_08.czi	\\hih-fileserver.neurologie.uni-tuebingen.de\HIH\Public\Jorge\Immunofluorescence\Exp. 267\Apotome\48h	9	0.7836384171496399	1.0	1.0	9.414213562373096	0.9	289
8	290	K136Q_I_08.czi	\\hih-fileserver.neurologie.uni-tuebingen.de\HIH\Public\Jorge\Immunofluorescence\Exp. 267\Apotome\48h	443	1.3752366801854583	8.94427190999916	3.640125036854966	87.49747468305833	0.9134020618556701	290
8	291	K136Q_I_08.czi	\\hih-fileserver.neurologie.uni-tuebingen.de\HIH\Public\Jorge\Immunofluorescence\Exp. 267\Apotome\48h	44	0.8866995184380071	3.605551275463989	1.6512715647284488	22.14213562373095	1.0	291
8	292	K136Q_I_08.czi	\\hih-fileserver.neurologie.uni-tuebingen.de\HIH\Public\Jorge\Immunofluorescence\Exp. 267\Apotome\48h	49	1.2115892079728838	3.1622776601683795	1.544140790944318	27.31370849898476	0.8305084745762712	292
8	293	K136Q_I_08.czi	\\hih-fileserver.neurologie.uni-tuebingen.de\HIH\Public\Jorge\Immunofluorescence\Exp. 267\Apotome\48h	40	0.9037497458904546	3.0	1.5494832440180568	21.31370849898476	0.975609756097561	293
8	294	K136Q_I_08.czi	\\hih-fileserver.neurologie.uni-tuebingen.de\HIH\Public\Jorge\Immunofluorescence\Exp. 267\Apotome\48h	38	0.8997421647424233	2.8284271247461903	1.4297117952855103	20.727922061357855	0.9047619047619048	294
8	295	K136Q_I_08.czi	\\hih-fileserver.neurologie.uni-tuebingen.de\HIH\Public\Jorge\Immunofluorescence\Exp. 267\Apotome\48h	82	1.2847413494952202	3.605551275463989	1.7613392962251622	36.384776310850235	0.8631578947368421	295
8	296	K136Q_I_08.czi	\\hih-fileserver.neurologie.uni-tuebingen.de\HIH\Public\Jorge\Immunofluorescence\Exp. 267\Apotome\48h	3	0.026525823848649224	1.0	1.0	1.0	1.0	296
8	297	K136Q_I_08.czi	\\hih-fileserver.neurologie.uni-tuebingen.de\HIH\Public\Jorge\Immunofluorescence\Exp. 267\Apotome\48h	90	1.0813165962067075	4.242640687119285	1.998115423418515	34.970562748477136	0.9090909090909091	297
8	298	K136Q_I_08.czi	\\hih-fileserver.neurologie.uni-tuebingen.de\HIH\Public\Jorge\Immunofluorescence\Exp. 267\Apotome\48h	13	0.47710443819177034	1.4142135623730951	1.0637251634420148	8.82842712474619	0.9285714285714286	298
8	299	K136Q_I_08.czi	\\hih-fileserver.neurologie.uni-tuebingen.de\HIH\Public\Jorge\Immunofluorescence\Exp. 267\Apotome\48h	192	1.2027733268766612	7.0	2.749637177450874	53.87005768508881	0.9014084507042254	299
8	300	K136Q_I_08.czi	\\hih-fileserver.neurologie.uni-tuebingen.de\HIH\Public\Jorge\Immunofluorescence\Exp. 267\Apotome\48h	20	0.807125700680006	2.23606797749979	1.2739354332309536	14.242640687119284	0.9090909090909091	300
8	301	K136Q_I_08.czi	\\hih-fileserver.neurologie.uni-tuebingen.de\HIH\Public\Jorge\Immunofluorescence\Exp. 267\Apotome\48h	23	0.8481473654624414	2.23606797749979	1.29969227073879	15.65685424949238	0.9583333333333334	301
8	302	K136Q_I_08.czi	\\hih-fileserver.neurologie.uni-tuebingen.de\HIH\Public\Jorge\Immunofluorescence\Exp. 267\Apotome\48h	11	0.6746348998939921	1.4142135623730951	1.112967335192662	9.65685424949238	1.0	302
8	303	K136Q_I_08.czi	\\hih-fileserver.neurologie.uni-tuebingen.de\HIH\Public\Jorge\Immunofluorescence\Exp. 267\Apotome\48h	1	0.0	1.0	1.0	0.0	1.0	303
8	304	K136Q_I_08.czi	\\hih-fileserver.neurologie.uni-tuebingen.de\HIH\Public\Jorge\Immunofluorescence\Exp. 267\Apotome\48h	103	1.1383372286516629	5.0	2.094335602556526	38.384776310850235	0.911504424778761	304
8	305	K136Q_I_08.czi	\\hih-fileserver.neurologie.uni-tuebingen.de\HIH\Public\Jorge\Immunofluorescence\Exp. 267\Apotome\48h	100	1.6267495426028185	3.1622776601683795	1.7198212355919527	45.21320343559643	0.7936507936507936	305
8	306	K136Q_I_08.czi	\\hih-fileserver.neurologie.uni-tuebingen.de\HIH\Public\Jorge\Immunofluorescence\Exp. 267\Apotome\48h	26	0.8564475684843321	2.23606797749979	1.3560761695763048	16.727922061357855	0.9629629629629629	306
8	307	K136Q_I_08.czi	\\hih-fileserver.neurologie.uni-tuebingen.de\HIH\Public\Jorge\Immunofluorescence\Exp. 267\Apotome\48h	29	0.962434814973054	2.23606797749979	1.3657827196245185	18.727922061357855	0.9354838709677419	307
8	308	K136Q_I_08.czi	\\hih-fileserver.neurologie.uni-tuebingen.de\HIH\Public\Jorge\Immunofluorescence\Exp. 267\Apotome\48h	15	0.7951500375806897	2.0	1.1495093791412856	12.242640687119284	0.9375	308
8	309	K136Q_I_08.czi	\\hih-fileserver.neurologie.uni-tuebingen.de\HIH\Public\Jorge\Immunofluorescence\Exp. 267\Apotome\48h	13	0.8317819970820828	1.4142135623730951	1.095587745163022	11.65685424949238	0.9285714285714286	309
8	310	K136Q_I_08.czi	\\hih-fileserver.neurologie.uni-tuebingen.de\HIH\Public\Jorge\Immunofluorescence\Exp. 267\Apotome\48h	35	0.9541265012786456	2.8284271247461903	1.4528668444637234	20.485281374238568	0.9210526315789473	310
8	311	K136Q_I_08.czi	\\hih-fileserver.neurologie.uni-tuebingen.de\HIH\Public\Jorge\Immunofluorescence\Exp. 267\Apotome\48h	23	0.8220628901151094	2.0	1.3223571114075259	15.414213562373096	1.0	311
8	312	K136Q_I_08.czi	\\hih-fileserver.neurologie.uni-tuebingen.de\HIH\Public\Jorge\Immunofluorescence\Exp. 267\Apotome\48h	46	1.1450955506370442	3.0	1.54690163794773	25.727922061357855	0.8679245283018868	312
8	313	K136Q_I_08.czi	\\hih-fileserver.neurologie.uni-tuebingen.de\HIH\Public\Jorge\Immunofluorescence\Exp. 267\Apotome\48h	40	0.9753694702818076	2.8284271247461903	1.530549261196039	22.14213562373095	0.9302325581395349	313
8	314	K136Q_I_08.czi	\\hih-fileserver.neurologie.uni-tuebingen.de\HIH\Public\Jorge\Immunofluorescence\Exp. 267\Apotome\48h	77	0.9239045700698783	4.242640687119285	2.020133028518554	29.89949493661166	0.9871794871794872	314
8	315	K136Q_I_08.czi	\\hih-fileserver.neurologie.uni-tuebingen.de\HIH\Public\Jorge\Immunofluorescence\Exp. 267\Apotome\48h	31	0.8935220609928343	2.8284271247461903	1.437089563757566	18.65685424949238	0.9117647058823529	315
8	316	K136Q_I_08.czi	\\hih-fileserver.neurologie.uni-tuebingen.de\HIH\Public\Jorge\Immunofluorescence\Exp. 267\Apotome\48h	10	0.5360068056629818	2.0	1.1	8.207106781186548	0.9090909090909091	316
8	317	K136Q_I_08.czi	\\hih-fileserver.neurologie.uni-tuebingen.de\HIH\Public\Jorge\Immunofluorescence\Exp. 267\Apotome\48h	53	1.1514234950321915	3.1622776601683795	1.5564401109625994	27.692388155425114	0.8412698412698413	317
8	318	K136Q_I_08.czi	\\hih-fileserver.neurologie.uni-tuebingen.de\HIH\Public\Jorge\Immunofluorescence\Exp. 267\Apotome\48h	17	0.7296891407638844	2.23606797749979	1.2533609287861918	12.485281374238571	1.0	318
8	319	K136Q_I_08.czi	\\hih-fileserver.neurologie.uni-tuebingen.de\HIH\Public\Jorge\Immunofluorescence\Exp. 267\Apotome\48h	11	0.6411587049406146	2.0	1.128564869306645	9.414213562373096	1.0	319
8	320	K136Q_I_08.czi	\\hih-fileserver.neurologie.uni-tuebingen.de\HIH\Public\Jorge\Immunofluorescence\Exp. 267\Apotome\48h	23	0.8481473654624414	2.23606797749979	1.2996922707387901	15.65685424949238	0.9583333333333334	320
8	321	K136Q_I_08.czi	\\hih-fileserver.neurologie.uni-tuebingen.de\HIH\Public\Jorge\Immunofluorescence\Exp. 267\Apotome\48h	4	0.3183098861837907	1.0	1.0	4.0	1.0	321
8	322	K136Q_I_08.czi	\\hih-fileserver.neurologie.uni-tuebingen.de\HIH\Public\Jorge\Immunofluorescence\Exp. 267\Apotome\48h	2	0.0	1.0	1.0	0.0	1.0	322
8	323	K136Q_I_08.czi	\\hih-fileserver.neurologie.uni-tuebingen.de\HIH\Public\Jorge\Immunofluorescence\Exp. 267\Apotome\48h	59	1.1131317031841006	3.605551275463989	1.661937194673219	28.72792206135785	0.8939393939393939	323
8	324	K136Q_I_08.czi	\\hih-fileserver.neurologie.uni-tuebingen.de\HIH\Public\Jorge\Immunofluorescence\Exp. 267\Apotome\48h	40	0.9037497458904546	3.1622776601683795	1.5770921257066044	21.31370849898476	0.9302325581395349	324
8	325	K136Q_I_08.czi	\\hih-fileserver.neurologie.uni-tuebingen.de\HIH\Public\Jorge\Immunofluorescence\Exp. 267\Apotome\48h	30	0.9064023282753195	2.8284271247461903	1.392861481799478	18.485281374238568	0.967741935483871	325
8	326	K136Q_I_08.czi	\\hih-fileserver.neurologie.uni-tuebingen.de\HIH\Public\Jorge\Immunofluorescence\Exp. 267\Apotome\48h	26	0.9806145698708851	2.23606797749979	1.3195052226678947	17.899494936611667	0.896551724137931	326
8	327	K136Q_I_08.czi	\\hih-fileserver.neurologie.uni-tuebingen.de\HIH\Public\Jorge\Immunofluorescence\Exp. 267\Apotome\48h	72	1.0837438558686752	4.0	1.8535657604130387	31.31370849898476	0.9	327
8	328	K136Q_I_08.czi	\\hih-fileserver.neurologie.uni-tuebingen.de\HIH\Public\Jorge\Immunofluorescence\Exp. 267\Apotome\48h	14	0.7723689972905055	2.0	1.1601886205085206	11.65685424949238	0.9333333333333333	328
8	329	K136Q_I_08.czi	\\hih-fileserver.neurologie.uni-tuebingen.de\HIH\Public\Jorge\Immunofluorescence\Exp. 267\Apotome\48h	7	0.5963290632991538	1.4142135623730951	1.0591733660532994	7.242640687119286	0.875	329
8	330	K136Q_I_08.czi	\\hih-fileserver.neurologie.uni-tuebingen.de\HIH\Public\Jorge\Immunofluorescence\Exp. 267\Apotome\48h	340	2.1236613736876833	5.830951894845301	2.4500082613949883	95.25483399593904	0.7589285714285714	330
8	331	K136Q_I_08.czi	\\hih-fileserver.neurologie.uni-tuebingen.de\HIH\Public\Jorge\Immunofluorescence\Exp. 267\Apotome\48h	127	1.2020280552257814	5.0990195135927845	2.2342504926122593	43.79898987322333	0.9071428571428571	331
8	332	K136Q_I_08.czi	\\hih-fileserver.neurologie.uni-tuebingen.de\HIH\Public\Jorge\Immunofluorescence\Exp. 267\Apotome\48h	137	1.285388181793585	5.385164807134504	2.2344474503322713	47.04163056034261	0.9194630872483222	332
8	333	K136Q_I_08.czi	\\hih-fileserver.neurologie.uni-tuebingen.de\HIH\Public\Jorge\Immunofluorescence\Exp. 267\Apotome\48h	49	1.3336783022222467	3.0	1.407294231208942	28.65685424949238	0.8909090909090909	333
