# Supplementary material for: Sirtuin-1 sensitive lysine-136 acetylation drives phase separation and pathological aggregation of TDP-43
Source: Nat Commun. 2022 Mar 9;13:1223. doi: 10.1038/s41467-022-28822-7 (PMC8907366; doi:10.1038/s41467-022-28822-7)
Supplement: Supplementary file 7 — Source Data [file 41467_2022_28822_MOESM7_ESM.zip › Figure 5E data/Measures 1/K136Q_08_48h_Measures/Object relationships.csv]

Module	Module Number	Relationship	First Object Name	First Image Number	First Object Number	Second Object Name	Second Image Number	Second Object Number
RelateObjects	13	Parent	Nuclei	8	1	EditedAggregates	8	1
RelateObjects	13	Parent	Nuclei	8	1	EditedAggregates	8	2
RelateObjects	13	Parent	Nuclei	8	1	EditedAggregates	8	3
RelateObjects	13	Parent	Nuclei	8	1	EditedAggregates	8	4
RelateObjects	13	Parent	Nuclei	8	1	EditedAggregates	8	5
RelateObjects	13	Parent	Nuclei	8	1	EditedAggregates	8	6
RelateObjects	13	Parent	Nuclei	8	1	EditedAggregates	8	7
RelateObjects	13	Parent	Nuclei	8	1	EditedAggregates	8	8
RelateObjects	13	Parent	Nuclei	8	1	EditedAggregates	8	9
RelateObjects	13	Parent	Nuclei	8	1	EditedAggregates	8	10
RelateObjects	13	Parent	Nuclei	8	1	EditedAggregates	8	11
RelateObjects	13	Parent	Nuclei	8	1	EditedAggregates	8	12
RelateObjects	13	Parent	Nuclei	8	1	EditedAggregates	8	13
RelateObjects	13	Parent	Nuclei	8	1	EditedAggregates	8	14
RelateObjects	13	Parent	Nuclei	8	1	EditedAggregates	8	15
RelateObjects	13	Parent	Nuclei	8	1	EditedAggregates	8	16
RelateObjects	13	Parent	Nuclei	8	1	EditedAggregates	8	17
RelateObjects	13	Parent	Nuclei	8	1	EditedAggregates	8	18
RelateObjects	13	Parent	Nuclei	8	1	EditedAggregates	8	19
RelateObjects	13	Parent	Nuclei	8	1	EditedAggregates	8	20
RelateObjects	13	Parent	Nuclei	8	1	EditedAggregates	8	21
RelateObjects	13	Parent	Nuclei	8	1	EditedAggregates	8	22
RelateObjects	13	Parent	Nuclei	8	1	EditedAggregates	8	23
RelateObjects	13	Parent	Nuclei	8	1	EditedAggregates	8	24
RelateObjects	13	Parent	Nuclei	8	1	EditedAggregates	8	25
RelateObjects	13	Parent	Nuclei	8	1	EditedAggregates	8	26
RelateObjects	13	Parent	Nuclei	8	1	EditedAggregates	8	27
RelateObjects	13	Parent	Nuclei	8	1	EditedAggregates	8	28
RelateObjects	13	Parent	Nuclei	8	1	EditedAggregates	8	29
RelateObjects	13	Parent	Nuclei	8	1	EditedAggregates	8	30
RelateObjects	13	Parent	Nuclei	8	1	EditedAggregates	8	31
RelateObjects	13	Parent	Nuclei	8	1	EditedAggregates	8	32
RelateObjects	13	Parent	Nuclei	8	1	EditedAggregates	8	33
RelateObjects	13	Parent	Nuclei	8	1	EditedAggregates	8	34
RelateObjects	13	Parent	Nuclei	8	1	EditedAggregates	8	35
RelateObjects	13	Parent	Nuclei	8	1	EditedAggregates	8	36
RelateObjects	13	Parent	Nuclei	8	1	EditedAggregates	8	37
RelateObjects	13	Parent	Nuclei	8	1	EditedAggregates	8	38
RelateObjects	13	Parent	Nuclei	8	1	EditedAggregates	8	39
RelateObjects	13	Parent	Nuclei	8	1	EditedAggregates	8	40
RelateObjects	13	Parent	Nuclei	8	1	EditedAggregates	8	41
RelateObjects	13	Parent	Nuclei	8	1	EditedAggregates	8	42
RelateObjects	13	Parent	Nuclei	8	1	EditedAggregates	8	43
RelateObjects	13	Parent	Nuclei	8	1	EditedAggregates	8	44
RelateObjects	13	Parent	Nuclei	8	1	EditedAggregates	8	45
RelateObjects	13	Parent	Nuclei	8	1	EditedAggregates	8	46
RelateObjects	13	Parent	Nuclei	8	1	EditedAggregates	8	47
RelateObjects	13	Parent	Nuclei	8	1	EditedAggregates	8	48
RelateObjects	13	Parent	Nuclei	8	1	EditedAggregates	8	49
RelateObjects	13	Parent	Nuclei	8	1	EditedAggregates	8	50
RelateObjects	13	Parent	Nuclei	8	4	EditedAggregates	8	51
RelateObjects	13	Parent	Nuclei	8	4	EditedAggregates	8	52
RelateObjects	13	Parent	Nuclei	8	4	EditedAggregates	8	53
RelateObjects	13	Parent	Nuclei	8	4	EditedAggregates	8	54
RelateObjects	13	Parent	Nuclei	8	4	EditedAggregates	8	55
RelateObjects	13	Parent	Nuclei	8	4	EditedAggregates	8	56
RelateObjects	13	Parent	Nuclei	8	4	EditedAggregates	8	57
RelateObjects	13	Parent	Nuclei	8	4	EditedAggregates	8	58
RelateObjects	13	Parent	Nuclei	8	4	EditedAggregates	8	59
RelateObjects	13	Parent	Nuclei	8	4	EditedAggregates	8	60
RelateObjects	13	Parent	Nuclei	8	4	EditedAggregates	8	61
RelateObjects	13	Parent	Nuclei	8	4	EditedAggregates	8	62
RelateObjects	13	Parent	Nuclei	8	4	EditedAggregates	8	63
RelateObjects	13	Parent	Nuclei	8	4	EditedAggregates	8	64
RelateObjects	13	Parent	Nuclei	8	4	EditedAggregates	8	65
RelateObjects	13	Parent	Nuclei	8	4	EditedAggregates	8	66
RelateObjects	13	Parent	Nuclei	8	4	EditedAggregates	8	67
RelateObjects	13	Parent	Nuclei	8	4	EditedAggregates	8	68
RelateObjects	13	Parent	Nuclei	8	4	EditedAggregates	8	69
RelateObjects	13	Parent	Nuclei	8	4	EditedAggregates	8	70
RelateObjects	13	Parent	Nuclei	8	4	EditedAggregates	8	71
RelateObjects	13	Parent	Nuclei	8	4	EditedAggregates	8	72
RelateObjects	13	Parent	Nuclei	8	4	EditedAggregates	8	73
RelateObjects	13	Parent	Nuclei	8	4	EditedAggregates	8	74
RelateObjects	13	Parent	Nuclei	8	4	EditedAggregates	8	75
RelateObjects	13	Parent	Nuclei	8	4	EditedAggregates	8	76
RelateObjects	13	Parent	Nuclei	8	4	EditedAggregates	8	77
RelateObjects	13	Parent	Nuclei	8	4	EditedAggregates	8	78
RelateObjects	13	Parent	Nuclei	8	4	EditedAggregates	8	79
RelateObjects	13	Parent	Nuclei	8	4	EditedAggregates	8	80
RelateObjects	13	Parent	Nuclei	8	4	EditedAggregates	8	81
RelateObjects	13	Parent	Nuclei	8	4	EditedAggregates	8	82
RelateObjects	13	Parent	Nuclei	8	4	EditedAggregates	8	83
RelateObjects	13	Parent	Nuclei	8	4	EditedAggregates	8	84
RelateObjects	13	Parent	Nuclei	8	4	EditedAggregates	8	85
RelateObjects	13	Parent	Nuclei	8	4	EditedAggregates	8	86
RelateObjects	13	Parent	Nuclei	8	4	EditedAggregates	8	87
RelateObjects	13	Parent	Nuclei	8	4	EditedAggregates	8	88
RelateObjects	13	Parent	Nuclei	8	4	EditedAggregates	8	89
RelateObjects	13	Parent	Nuclei	8	4	EditedAggregates	8	90
RelateObjects	13	Parent	Nuclei	8	4	EditedAggregates	8	91
RelateObjects	13	Parent	Nuclei	8	4	EditedAggregates	8	92
RelateObjects	13	Parent	Nuclei	8	4	EditedAggregates	8	93
RelateObjects	13	Parent	Nuclei	8	4	EditedAggregates	8	94
RelateObjects	13	Parent	Nuclei	8	4	EditedAggregates	8	95
RelateObjects	13	Parent	Nuclei	8	4	EditedAggregates	8	96
RelateObjects	13	Parent	Nuclei	8	4	EditedAggregates	8	97
RelateObjects	13	Parent	Nuclei	8	4	EditedAggregates	8	98
RelateObjects	13	Parent	Nuclei	8	4	EditedAggregates	8	99
RelateObjects	13	Parent	Nuclei	8	4	EditedAggregates	8	100
RelateObjects	13	Parent	Nuclei	8	4	EditedAggregates	8	101
RelateObjects	13	Parent	Nuclei	8	4	EditedAggregates	8	102
RelateObjects	13	Parent	Nuclei	8	4	EditedAggregates	8	103
RelateObjects	13	Parent	Nuclei	8	4	EditedAggregates	8	104
RelateObjects	13	Parent	Nuclei	8	4	EditedAggregates	8	105
RelateObjects	13	Parent	Nuclei	8	4	EditedAggregates	8	106
RelateObjects	13	Parent	Nuclei	8	4	EditedAggregates	8	107
RelateObjects	13	Parent	Nuclei	8	4	EditedAggregates	8	108
RelateObjects	13	Parent	Nuclei	8	4	EditedAggregates	8	109
RelateObjects	13	Parent	Nuclei	8	4	EditedAggregates	8	110
RelateObjects	13	Parent	Nuclei	8	4	EditedAggregates	8	111
RelateObjects	13	Parent	Nuclei	8	4	EditedAggregates	8	112
RelateObjects	13	Parent	Nuclei	8	4	EditedAggregates	8	113
RelateObjects	13	Parent	Nuclei	8	4	EditedAggregates	8	114
RelateObjects	13	Parent	Nuclei	8	4	EditedAggregates	8	115
RelateObjects	13	Parent	Nuclei	8	4	EditedAggregates	8	116
RelateObjects	13	Parent	Nuclei	8	4	EditedAggregates	8	117
RelateObjects	13	Parent	Nuclei	8	4	EditedAggregates	8	118
RelateObjects	13	Parent	Nuclei	8	4	EditedAggregates	8	119
RelateObjects	13	Parent	Nuclei	8	4	EditedAggregates	8	120
RelateObjects	13	Parent	Nuclei	8	4	EditedAggregates	8	121
RelateObjects	13	Parent	Nuclei	8	4	EditedAggregates	8	122
RelateObjects	13	Parent	Nuclei	8	4	EditedAggregates	8	123
RelateObjects	13	Parent	Nuclei	8	4	EditedAggregates	8	124
RelateObjects	13	Parent	Nuclei	8	4	EditedAggregates	8	125
RelateObjects	13	Parent	Nuclei	8	4	EditedAggregates	8	126
RelateObjects	13	Parent	Nuclei	8	4	EditedAggregates	8	127
RelateObjects	13	Parent	Nuclei	8	4	EditedAggregates	8	128
RelateObjects	13	Parent	Nuclei	8	4	EditedAggregates	8	129
RelateObjects	13	Parent	Nuclei	8	4	EditedAggregates	8	130
RelateObjects	13	Parent	Nuclei	8	4	EditedAggregates	8	131
RelateObjects	13	Parent	Nuclei	8	4	EditedAggregates	8	132
RelateObjects	13	Parent	Nuclei	8	4	EditedAggregates	8	133
RelateObjects	13	Parent	Nuclei	8	4	EditedAggregates	8	134
RelateObjects	13	Parent	Nuclei	8	4	EditedAggregates	8	135
RelateObjects	13	Parent	Nuclei	8	4	EditedAggregates	8	136
RelateObjects	13	Parent	Nuclei	8	4	EditedAggregates	8	137
RelateObjects	13	Parent	Nuclei	8	4	EditedAggregates	8	138
RelateObjects	13	Parent	Nuclei	8	4	EditedAggregates	8	139
RelateObjects	13	Parent	Nuclei	8	4	EditedAggregates	8	140
RelateObjects	13	Parent	Nuclei	8	4	EditedAggregates	8	141
RelateObjects	13	Parent	Nuclei	8	4	EditedAggregates	8	142
RelateObjects	13	Parent	Nuclei	8	4	EditedAggregates	8	143
RelateObjects	13	Parent	Nuclei	8	4	EditedAggregates	8	144
RelateObjects	13	Parent	Nuclei	8	4	EditedAggregates	8	145
RelateObjects	13	Parent	Nuclei	8	4	EditedAggregates	8	146
RelateObjects	13	Parent	Nuclei	8	4	EditedAggregates	8	147
RelateObjects	13	Parent	Nuclei	8	4	EditedAggregates	8	148
RelateObjects	13	Parent	Nuclei	8	4	EditedAggregates	8	149
RelateObjects	13	Parent	Nuclei	8	4	EditedAggregates	8	150
RelateObjects	13	Parent	Nuclei	8	4	EditedAggregates	8	151
RelateObjects	13	Parent	Nuclei	8	4	EditedAggregates	8	152
RelateObjects	13	Parent	Nuclei	8	4	EditedAggregates	8	153
RelateObjects	13	Parent	Nuclei	8	4	EditedAggregates	8	154
RelateObjects	13	Parent	Nuclei	8	4	EditedAggregates	8	155
RelateObjects	13	Parent	Nuclei	8	4	EditedAggregates	8	156
RelateObjects	13	Parent	Nuclei	8	4	EditedAggregates	8	157
RelateObjects	13	Parent	Nuclei	8	4	EditedAggregates	8	158
RelateObjects	13	Parent	Nuclei	8	4	EditedAggregates	8	159
RelateObjects	13	Parent	Nuclei	8	4	EditedAggregates	8	160
RelateObjects	13	Parent	Nuclei	8	4	EditedAggregates	8	161
RelateObjects	13	Parent	Nuclei	8	4	EditedAggregates	8	162
RelateObjects	13	Parent	Nuclei	8	4	EditedAggregates	8	163
RelateObjects	13	Parent	Nuclei	8	4	EditedAggregates	8	164
RelateObjects	13	Parent	Nuclei	8	4	EditedAggregates	8	165
RelateObjects	13	Parent	Nuclei	8	4	EditedAggregates	8	166
RelateObjects	13	Parent	Nuclei	8	4	EditedAggregates	8	167
RelateObjects	13	Parent	Nuclei	8	4	EditedAggregates	8	168
RelateObjects	13	Parent	Nuclei	8	4	EditedAggregates	8	169
RelateObjects	13	Parent	Nuclei	8	4	EditedAggregates	8	170
RelateObjects	13	Parent	Nuclei	8	5	EditedAggregates	8	171
RelateObjects	13	Parent	Nuclei	8	5	EditedAggregates	8	172
RelateObjects	13	Parent	Nuclei	8	5	EditedAggregates	8	173
RelateObjects	13	Parent	Nuclei	8	5	EditedAggregates	8	174
RelateObjects	13	Parent	Nuclei	8	5	EditedAggregates	8	175
RelateObjects	13	Parent	Nuclei	8	5	EditedAggregates	8	176
RelateObjects	13	Parent	Nuclei	8	5	EditedAggregates	8	177
RelateObjects	13	Parent	Nuclei	8	5	EditedAggregates	8	178
RelateObjects	13	Parent	Nuclei	8	5	EditedAggregates	8	179
RelateObjects	13	Parent	Nuclei	8	5	EditedAggregates	8	180
RelateObjects	13	Parent	Nuclei	8	5	EditedAggregates	8	181
RelateObjects	13	Parent	Nuclei	8	5	EditedAggregates	8	182
RelateObjects	13	Parent	Nuclei	8	5	EditedAggregates	8	183
RelateObjects	13	Parent	Nuclei	8	5	EditedAggregates	8	184
RelateObjects	13	Parent	Nuclei	8	5	EditedAggregates	8	185
RelateObjects	13	Parent	Nuclei	8	5	EditedAggregates	8	186
RelateObjects	13	Parent	Nuclei	8	5	EditedAggregates	8	187
RelateObjects	13	Parent	Nuclei	8	5	EditedAggregates	8	188
RelateObjects	13	Parent	Nuclei	8	5	EditedAggregates	8	189
RelateObjects	13	Parent	Nuclei	8	5	EditedAggregates	8	190
RelateObjects	13	Parent	Nuclei	8	5	EditedAggregates	8	191
RelateObjects	13	Parent	Nuclei	8	5	EditedAggregates	8	192
RelateObjects	13	Parent	Nuclei	8	5	EditedAggregates	8	193
RelateObjects	13	Parent	Nuclei	8	5	EditedAggregates	8	194
RelateObjects	13	Parent	Nuclei	8	5	EditedAggregates	8	195
RelateObjects	13	Parent	Nuclei	8	5	EditedAggregates	8	196
RelateObjects	13	Parent	Nuclei	8	5	EditedAggregates	8	197
RelateObjects	13	Parent	Nuclei	8	5	EditedAggregates	8	198
RelateObjects	13	Parent	Nuclei	8	5	EditedAggregates	8	199
RelateObjects	13	Parent	Nuclei	8	5	EditedAggregates	8	200
RelateObjects	13	Parent	Nuclei	8	5	EditedAggregates	8	201
RelateObjects	13	Parent	Nuclei	8	5	EditedAggregates	8	202
RelateObjects	13	Parent	Nuclei	8	5	EditedAggregates	8	203
RelateObjects	13	Parent	Nuclei	8	5	EditedAggregates	8	204
RelateObjects	13	Parent	Nuclei	8	5	EditedAggregates	8	205
RelateObjects	13	Parent	Nuclei	8	5	EditedAggregates	8	206
RelateObjects	13	Parent	Nuclei	8	5	EditedAggregates	8	207
RelateObjects	13	Parent	Nuclei	8	5	EditedAggregates	8	208
RelateObjects	13	Parent	Nuclei	8	5	EditedAggregates	8	209
RelateObjects	13	Parent	Nuclei	8	6	EditedAggregates	8	210
RelateObjects	13	Parent	Nuclei	8	8	EditedAggregates	8	211
RelateObjects	13	Parent	Nuclei	8	8	EditedAggregates	8	212
RelateObjects	13	Parent	Nuclei	8	8	EditedAggregates	8	213
RelateObjects	13	Parent	Nuclei	8	8	EditedAggregates	8	214
RelateObjects	13	Parent	Nuclei	8	8	EditedAggregates	8	215
RelateObjects	13	Parent	Nuclei	8	8	EditedAggregates	8	216
RelateObjects	13	Parent	Nuclei	8	8	EditedAggregates	8	217
RelateObjects	13	Parent	Nuclei	8	8	EditedAggregates	8	218
RelateObjects	13	Parent	Nuclei	8	8	EditedAggregates	8	219
RelateObjects	13	Parent	Nuclei	8	8	EditedAggregates	8	220
RelateObjects	13	Parent	Nuclei	8	8	EditedAggregates	8	221
RelateObjects	13	Parent	Nuclei	8	8	EditedAggregates	8	222
RelateObjects	13	Parent	Nuclei	8	8	EditedAggregates	8	223
RelateObjects	13	Parent	Nuclei	8	8	EditedAggregates	8	224
RelateObjects	13	Parent	Nuclei	8	8	EditedAggregates	8	225
RelateObjects	13	Parent	Nuclei	8	8	EditedAggregates	8	226
RelateObjects	13	Parent	Nuclei	8	8	EditedAggregates	8	227
RelateObjects	13	Parent	Nuclei	8	8	EditedAggregates	8	228
RelateObjects	13	Parent	Nuclei	8	8	EditedAggregates	8	229
RelateObjects	13	Parent	Nuclei	8	7	EditedAggregates	8	230
RelateObjects	13	Parent	Nuclei	8	8	EditedAggregates	8	231
RelateObjects	13	Parent	Nuclei	8	8	EditedAggregates	8	232
RelateObjects	13	Parent	Nuclei	8	8	EditedAggregates	8	233
RelateObjects	13	Parent	Nuclei	8	8	EditedAggregates	8	234
RelateObjects	13	Parent	Nuclei	8	8	EditedAggregates	8	235
RelateObjects	13	Parent	Nuclei	8	8	EditedAggregates	8	236
RelateObjects	13	Parent	Nuclei	8	8	EditedAggregates	8	237
RelateObjects	13	Parent	Nuclei	8	8	EditedAggregates	8	238
RelateObjects	13	Parent	Nuclei	8	8	EditedAggregates	8	239
RelateObjects	13	Parent	Nuclei	8	8	EditedAggregates	8	240
RelateObjects	13	Parent	Nuclei	8	8	EditedAggregates	8	241
RelateObjects	13	Parent	Nuclei	8	8	EditedAggregates	8	242
RelateObjects	13	Parent	Nuclei	8	7	EditedAggregates	8	243
RelateObjects	13	Parent	Nuclei	8	8	EditedAggregates	8	244
RelateObjects	13	Parent	Nuclei	8	8	EditedAggregates	8	245
RelateObjects	13	Parent	Nuclei	8	8	EditedAggregates	8	246
RelateObjects	13	Parent	Nuclei	8	8	EditedAggregates	8	247
RelateObjects	13	Parent	Nuclei	8	8	EditedAggregates	8	248
RelateObjects	13	Parent	Nuclei	8	8	EditedAggregates	8	249
RelateObjects	13	Parent	Nuclei	8	8	EditedAggregates	8	250
RelateObjects	13	Parent	Nuclei	8	8	EditedAggregates	8	251
RelateObjects	13	Parent	Nuclei	8	8	EditedAggregates	8	252
RelateObjects	13	Parent	Nuclei	8	8	EditedAggregates	8	253
RelateObjects	13	Parent	Nuclei	8	8	EditedAggregates	8	254
RelateObjects	13	Parent	Nuclei	8	8	EditedAggregates	8	255
RelateObjects	13	Parent	Nuclei	8	8	EditedAggregates	8	256
RelateObjects	13	Parent	Nuclei	8	7	EditedAggregates	8	257
RelateObjects	13	Parent	Nuclei	8	8	EditedAggregates	8	258
RelateObjects	13	Parent	Nuclei	8	8	EditedAggregates	8	259
RelateObjects	13	Parent	Nuclei	8	8	EditedAggregates	8	260
RelateObjects	13	Parent	Nuclei	8	8	EditedAggregates	8	261
RelateObjects	13	Parent	Nuclei	8	8	EditedAggregates	8	262
RelateObjects	13	Parent	Nuclei	8	8	EditedAggregates	8	263
RelateObjects	13	Parent	Nuclei	8	8	EditedAggregates	8	264
RelateObjects	13	Parent	Nuclei	8	8	EditedAggregates	8	265
RelateObjects	13	Parent	Nuclei	8	8	EditedAggregates	8	266
RelateObjects	13	Parent	Nuclei	8	8	EditedAggregates	8	267
RelateObjects	13	Parent	Nuclei	8	8	EditedAggregates	8	268
RelateObjects	13	Parent	Nuclei	8	8	EditedAggregates	8	269
RelateObjects	13	Parent	Nuclei	8	8	EditedAggregates	8	270
RelateObjects	13	Parent	Nuclei	8	8	EditedAggregates	8	271
RelateObjects	13	Parent	Nuclei	8	8	EditedAggregates	8	272
RelateObjects	13	Parent	Nuclei	8	8	EditedAggregates	8	273
RelateObjects	13	Parent	Nuclei	8	8	EditedAggregates	8	274
RelateObjects	13	Parent	Nuclei	8	8	EditedAggregates	8	275
RelateObjects	13	Parent	Nuclei	8	8	EditedAggregates	8	276
RelateObjects	13	Parent	Nuclei	8	8	EditedAggregates	8	277
RelateObjects	13	Parent	Nuclei	8	8	EditedAggregates	8	278
RelateObjects	13	Parent	Nuclei	8	8	EditedAggregates	8	279
RelateObjects	13	Parent	Nuclei	8	8	EditedAggregates	8	280
RelateObjects	13	Parent	Nuclei	8	8	EditedAggregates	8	281
RelateObjects	13	Parent	Nuclei	8	8	EditedAggregates	8	282
RelateObjects	13	Parent	Nuclei	8	8	EditedAggregates	8	283
RelateObjects	13	Parent	Nuclei	8	8	EditedAggregates	8	284
RelateObjects	13	Parent	Nuclei	8	8	EditedAggregates	8	285
RelateObjects	13	Parent	Nuclei	8	8	EditedAggregates	8	286
RelateObjects	13	Parent	Nuclei	8	8	EditedAggregates	8	287
RelateObjects	13	Parent	Nuclei	8	8	EditedAggregates	8	288
RelateObjects	13	Parent	Nuclei	8	8	EditedAggregates	8	289
RelateObjects	13	Parent	Nuclei	8	8	EditedAggregates	8	290
RelateObjects	13	Parent	Nuclei	8	8	EditedAggregates	8	291
RelateObjects	13	Parent	Nuclei	8	8	EditedAggregates	8	292
RelateObjects	13	Parent	Nuclei	8	8	EditedAggregates	8	293
RelateObjects	13	Parent	Nuclei	8	8	EditedAggregates	8	294
RelateObjects	13	Parent	Nuclei	8	8	EditedAggregates	8	295
RelateObjects	13	Parent	Nuclei	8	8	EditedAggregates	8	296
RelateObjects	13	Parent	Nuclei	8	8	EditedAggregates	8	297
RelateObjects	13	Parent	Nuclei	8	8	EditedAggregates	8	298
RelateObjects	13	Parent	Nuclei	8	8	EditedAggregates	8	299
RelateObjects	13	Parent	Nuclei	8	8	EditedAggregates	8	300
RelateObjects	13	Parent	Nuclei	8	8	EditedAggregates	8	301
RelateObjects	13	Parent	Nuclei	8	8	EditedAggregates	8	302
RelateObjects	13	Parent	Nuclei	8	8	EditedAggregates	8	303
RelateObjects	13	Parent	Nuclei	8	8	EditedAggregates	8	304
RelateObjects	13	Parent	Nuclei	8	8	EditedAggregates	8	305
RelateObjects	13	Parent	Nuclei	8	8	EditedAggregates	8	306
RelateObjects	13	Parent	Nuclei	8	8	EditedAggregates	8	307
RelateObjects	13	Parent	Nuclei	8	8	EditedAggregates	8	308
RelateObjects	13	Parent	Nuclei	8	8	EditedAggregates	8	309
RelateObjects	13	Parent	Nuclei	8	8	EditedAggregates	8	310
RelateObjects	13	Parent	Nuclei	8	8	EditedAggregates	8	311
RelateObjects	13	Parent	Nuclei	8	8	EditedAggregates	8	312
RelateObjects	13	Parent	Nuclei	8	8	EditedAggregates	8	313
RelateObjects	13	Parent	Nuclei	8	8	EditedAggregates	8	314
RelateObjects	13	Parent	Nuclei	8	8	EditedAggregates	8	315
RelateObjects	13	Parent	Nuclei	8	8	EditedAggregates	8	316
RelateObjects	13	Parent	Nuclei	8	8	EditedAggregates	8	317
RelateObjects	13	Parent	Nuclei	8	8	EditedAggregates	8	318
RelateObjects	13	Parent	Nuclei	8	8	EditedAggregates	8	319
RelateObjects	13	Parent	Nuclei	8	8	EditedAggregates	8	320
RelateObjects	13	Parent	Nuclei	8	8	EditedAggregates	8	321
RelateObjects	13	Parent	Nuclei	8	8	EditedAggregates	8	322
RelateObjects	13	Parent	Nuclei	8	8	EditedAggregates	8	323
RelateObjects	13	Parent	Nuclei	8	8	EditedAggregates	8	324
RelateObjects	13	Parent	Nuclei	8	8	EditedAggregates	8	325
RelateObjects	13	Parent	Nuclei	8	8	EditedAggregates	8	326
RelateObjects	13	Parent	Nuclei	8	8	EditedAggregates	8	327
RelateObjects	13	Parent	Nuclei	8	8	EditedAggregates	8	328
RelateObjects	13	Parent	Nuclei	8	8	EditedAggregates	8	329
RelateObjects	13	Parent	Nuclei	8	1	EditedAggregates	8	330
RelateObjects	13	Parent	Nuclei	8	1	EditedAggregates	8	331
RelateObjects	13	Parent	Nuclei	8	4	EditedAggregates	8	332
RelateObjects	13	Parent	Nuclei	8	4	EditedAggregates	8	333
RelateObjects	13	Child	EditedAggregates	8	1	Nuclei	8	1
RelateObjects	13	Child	EditedAggregates	8	2	Nuclei	8	1
RelateObjects	13	Child	EditedAggregates	8	3	Nuclei	8	1
RelateObjects	13	Child	EditedAggregates	8	4	Nuclei	8	1
RelateObjects	13	Child	EditedAggregates	8	5	Nuclei	8	1
RelateObjects	13	Child	EditedAggregates	8	6	Nuclei	8	1
RelateObjects	13	Child	EditedAggregates	8	7	Nuclei	8	1
RelateObjects	13	Child	EditedAggregates	8	8	Nuclei	8	1
RelateObjects	13	Child	EditedAggregates	8	9	Nuclei	8	1
RelateObjects	13	Child	EditedAggregates	8	10	Nuclei	8	1
RelateObjects	13	Child	EditedAggregates	8	11	Nuclei	8	1
RelateObjects	13	Child	EditedAggregates	8	12	Nuclei	8	1
RelateObjects	13	Child	EditedAggregates	8	13	Nuclei	8	1
RelateObjects	13	Child	EditedAggregates	8	14	Nuclei	8	1
RelateObjects	13	Child	EditedAggregates	8	15	Nuclei	8	1
RelateObjects	13	Child	EditedAggregates	8	16	Nuclei	8	1
RelateObjects	13	Child	EditedAggregates	8	17	Nuclei	8	1
RelateObjects	13	Child	EditedAggregates	8	18	Nuclei	8	1
RelateObjects	13	Child	EditedAggregates	8	19	Nuclei	8	1
RelateObjects	13	Child	EditedAggregates	8	20	Nuclei	8	1
RelateObjects	13	Child	EditedAggregates	8	21	Nuclei	8	1
RelateObjects	13	Child	EditedAggregates	8	22	Nuclei	8	1
RelateObjects	13	Child	EditedAggregates	8	23	Nuclei	8	1
RelateObjects	13	Child	EditedAggregates	8	24	Nuclei	8	1
RelateObjects	13	Child	EditedAggregates	8	25	Nuclei	8	1
RelateObjects	13	Child	EditedAggregates	8	26	Nuclei	8	1
RelateObjects	13	Child	EditedAggregates	8	27	Nuclei	8	1
RelateObjects	13	Child	EditedAggregates	8	28	Nuclei	8	1
RelateObjects	13	Child	EditedAggregates	8	29	Nuclei	8	1
RelateObjects	13	Child	EditedAggregates	8	30	Nuclei	8	1
RelateObjects	13	Child	EditedAggregates	8	31	Nuclei	8	1
RelateObjects	13	Child	EditedAggregates	8	32	Nuclei	8	1
RelateObjects	13	Child	EditedAggregates	8	33	Nuclei	8	1
RelateObjects	13	Child	EditedAggregates	8	34	Nuclei	8	1
RelateObjects	13	Child	EditedAggregates	8	35	Nuclei	8	1
RelateObjects	13	Child	EditedAggregates	8	36	Nuclei	8	1
RelateObjects	13	Child	EditedAggregates	8	37	Nuclei	8	1
RelateObjects	13	Child	EditedAggregates	8	38	Nuclei	8	1
RelateObjects	13	Child	EditedAggregates	8	39	Nuclei	8	1
RelateObjects	13	Child	EditedAggregates	8	40	Nuclei	8	1
RelateObjects	13	Child	EditedAggregates	8	41	Nuclei	8	1
RelateObjects	13	Child	EditedAggregates	8	42	Nuclei	8	1
RelateObjects	13	Child	EditedAggregates	8	43	Nuclei	8	1
RelateObjects	13	Child	EditedAggregates	8	44	Nuclei	8	1
RelateObjects	13	Child	EditedAggregates	8	45	Nuclei	8	1
RelateObjects	13	Child	EditedAggregates	8	46	Nuclei	8	1
RelateObjects	13	Child	EditedAggregates	8	47	Nuclei	8	1
RelateObjects	13	Child	EditedAggregates	8	48	Nuclei	8	1
RelateObjects	13	Child	EditedAggregates	8	49	Nuclei	8	1
RelateObjects	13	Child	EditedAggregates	8	50	Nuclei	8	1
RelateObjects	13	Child	EditedAggregates	8	51	Nuclei	8	4
RelateObjects	13	Child	EditedAggregates	8	52	Nuclei	8	4
RelateObjects	13	Child	EditedAggregates	8	53	Nuclei	8	4
RelateObjects	13	Child	EditedAggregates	8	54	Nuclei	8	4
RelateObjects	13	Child	EditedAggregates	8	55	Nuclei	8	4
RelateObjects	13	Child	EditedAggregates	8	56	Nuclei	8	4
RelateObjects	13	Child	EditedAggregates	8	57	Nuclei	8	4
RelateObjects	13	Child	EditedAggregates	8	58	Nuclei	8	4
RelateObjects	13	Child	EditedAggregates	8	59	Nuclei	8	4
RelateObjects	13	Child	EditedAggregates	8	60	Nuclei	8	4
RelateObjects	13	Child	EditedAggregates	8	61	Nuclei	8	4
RelateObjects	13	Child	EditedAggregates	8	62	Nuclei	8	4
RelateObjects	13	Child	EditedAggregates	8	63	Nuclei	8	4
RelateObjects	13	Child	EditedAggregates	8	64	Nuclei	8	4
RelateObjects	13	Child	EditedAggregates	8	65	Nuclei	8	4
RelateObjects	13	Child	EditedAggregates	8	66	Nuclei	8	4
RelateObjects	13	Child	EditedAggregates	8	67	Nuclei	8	4
RelateObjects	13	Child	EditedAggregates	8	68	Nuclei	8	4
RelateObjects	13	Child	EditedAggregates	8	69	Nuclei	8	4
RelateObjects	13	Child	EditedAggregates	8	70	Nuclei	8	4
RelateObjects	13	Child	EditedAggregates	8	71	Nuclei	8	4
RelateObjects	13	Child	EditedAggregates	8	72	Nuclei	8	4
RelateObjects	13	Child	EditedAggregates	8	73	Nuclei	8	4
RelateObjects	13	Child	EditedAggregates	8	74	Nuclei	8	4
RelateObjects	13	Child	EditedAggregates	8	75	Nuclei	8	4
RelateObjects	13	Child	EditedAggregates	8	76	Nuclei	8	4
RelateObjects	13	Child	EditedAggregates	8	77	Nuclei	8	4
RelateObjects	13	Child	EditedAggregates	8	78	Nuclei	8	4
RelateObjects	13	Child	EditedAggregates	8	79	Nuclei	8	4
RelateObjects	13	Child	EditedAggregates	8	80	Nuclei	8	4
RelateObjects	13	Child	EditedAggregates	8	81	Nuclei	8	4
RelateObjects	13	Child	EditedAggregates	8	82	Nuclei	8	4
RelateObjects	13	Child	EditedAggregates	8	83	Nuclei	8	4
RelateObjects	13	Child	EditedAggregates	8	84	Nuclei	8	4
RelateObjects	13	Child	EditedAggregates	8	85	Nuclei	8	4
RelateObjects	13	Child	EditedAggregates	8	86	Nuclei	8	4
RelateObjects	13	Child	EditedAggregates	8	87	Nuclei	8	4
RelateObjects	13	Child	EditedAggregates	8	88	Nuclei	8	4
RelateObjects	13	Child	EditedAggregates	8	89	Nuclei	8	4
RelateObjects	13	Child	EditedAggregates	8	90	Nuclei	8	4
RelateObjects	13	Child	EditedAggregates	8	91	Nuclei	8	4
RelateObjects	13	Child	EditedAggregates	8	92	Nuclei	8	4
RelateObjects	13	Child	EditedAggregates	8	93	Nuclei	8	4
RelateObjects	13	Child	EditedAggregates	8	94	Nuclei	8	4
RelateObjects	13	Child	EditedAggregates	8	95	Nuclei	8	4
RelateObjects	13	Child	EditedAggregates	8	96	Nuclei	8	4
RelateObjects	13	Child	EditedAggregates	8	97	Nuclei	8	4
RelateObjects	13	Child	EditedAggregates	8	98	Nuclei	8	4
RelateObjects	13	Child	EditedAggregates	8	99	Nuclei	8	4
RelateObjects	13	Child	EditedAggregates	8	100	Nuclei	8	4
RelateObjects	13	Child	EditedAggregates	8	101	Nuclei	8	4
RelateObjects	13	Child	EditedAggregates	8	102	Nuclei	8	4
RelateObjects	13	Child	EditedAggregates	8	103	Nuclei	8	4
RelateObjects	13	Child	EditedAggregates	8	104	Nuclei	8	4
RelateObjects	13	Child	EditedAggregates	8	105	Nuclei	8	4
RelateObjects	13	Child	EditedAggregates	8	106	Nuclei	8	4
RelateObjects	13	Child	EditedAggregates	8	107	Nuclei	8	4
RelateObjects	13	Child	EditedAggregates	8	108	Nuclei	8	4
RelateObjects	13	Child	EditedAggregates	8	109	Nuclei	8	4
RelateObjects	13	Child	EditedAggregates	8	110	Nuclei	8	4
RelateObjects	13	Child	EditedAggregates	8	111	Nuclei	8	4
RelateObjects	13	Child	EditedAggregates	8	112	Nuclei	8	4
RelateObjects	13	Child	EditedAggregates	8	113	Nuclei	8	4
RelateObjects	13	Child	EditedAggregates	8	114	Nuclei	8	4
RelateObjects	13	Child	EditedAggregates	8	115	Nuclei	8	4
RelateObjects	13	Child	EditedAggregates	8	116	Nuclei	8	4
RelateObjects	13	Child	EditedAggregates	8	117	Nuclei	8	4
RelateObjects	13	Child	EditedAggregates	8	118	Nuclei	8	4
RelateObjects	13	Child	EditedAggregates	8	119	Nuclei	8	4
RelateObjects	13	Child	EditedAggregates	8	120	Nuclei	8	4
RelateObjects	13	Child	EditedAggregates	8	121	Nuclei	8	4
RelateObjects	13	Child	EditedAggregates	8	122	Nuclei	8	4
RelateObjects	13	Child	EditedAggregates	8	123	Nuclei	8	4
RelateObjects	13	Child	EditedAggregates	8	124	Nuclei	8	4
RelateObjects	13	Child	EditedAggregates	8	125	Nuclei	8	4
RelateObjects	13	Child	EditedAggregates	8	126	Nuclei	8	4
RelateObjects	13	Child	EditedAggregates	8	127	Nuclei	8	4
RelateObjects	13	Child	EditedAggregates	8	128	Nuclei	8	4
RelateObjects	13	Child	EditedAggregates	8	129	Nuclei	8	4
RelateObjects	13	Child	EditedAggregates	8	130	Nuclei	8	4
RelateObjects	13	Child	EditedAggregates	8	131	Nuclei	8	4
RelateObjects	13	Child	EditedAggregates	8	132	Nuclei	8	4
RelateObjects	13	Child	EditedAggregates	8	133	Nuclei	8	4
RelateObjects	13	Child	EditedAggregates	8	134	Nuclei	8	4
RelateObjects	13	Child	EditedAggregates	8	135	Nuclei	8	4
RelateObjects	13	Child	EditedAggregates	8	136	Nuclei	8	4
RelateObjects	13	Child	EditedAggregates	8	137	Nuclei	8	4
RelateObjects	13	Child	EditedAggregates	8	138	Nuclei	8	4
RelateObjects	13	Child	EditedAggregates	8	139	Nuclei	8	4
RelateObjects	13	Child	EditedAggregates	8	140	Nuclei	8	4
RelateObjects	13	Child	EditedAggregates	8	141	Nuclei	8	4
RelateObjects	13	Child	EditedAggregates	8	142	Nuclei	8	4
RelateObjects	13	Child	EditedAggregates	8	143	Nuclei	8	4
RelateObjects	13	Child	EditedAggregates	8	144	Nuclei	8	4
RelateObjects	13	Child	EditedAggregates	8	145	Nuclei	8	4
RelateObjects	13	Child	EditedAggregates	8	146	Nuclei	8	4
RelateObjects	13	Child	EditedAggregates	8	147	Nuclei	8	4
RelateObjects	13	Child	EditedAggregates	8	148	Nuclei	8	4
RelateObjects	13	Child	EditedAggregates	8	149	Nuclei	8	4
RelateObjects	13	Child	EditedAggregates	8	150	Nuclei	8	4
RelateObjects	13	Child	EditedAggregates	8	151	Nuclei	8	4
RelateObjects	13	Child	EditedAggregates	8	152	Nuclei	8	4
RelateObjects	13	Child	EditedAggregates	8	153	Nuclei	8	4
RelateObjects	13	Child	EditedAggregates	8	154	Nuclei	8	4
RelateObjects	13	Child	EditedAggregates	8	155	Nuclei	8	4
RelateObjects	13	Child	EditedAggregates	8	156	Nuclei	8	4
RelateObjects	13	Child	EditedAggregates	8	157	Nuclei	8	4
RelateObjects	13	Child	EditedAggregates	8	158	Nuclei	8	4
RelateObjects	13	Child	EditedAggregates	8	159	Nuclei	8	4
RelateObjects	13	Child	EditedAggregates	8	160	Nuclei	8	4
RelateObjects	13	Child	EditedAggregates	8	161	Nuclei	8	4
RelateObjects	13	Child	EditedAggregates	8	162	Nuclei	8	4
RelateObjects	13	Child	EditedAggregates	8	163	Nuclei	8	4
RelateObjects	13	Child	EditedAggregates	8	164	Nuclei	8	4
RelateObjects	13	Child	EditedAggregates	8	165	Nuclei	8	4
RelateObjects	13	Child	EditedAggregates	8	166	Nuclei	8	4
RelateObjects	13	Child	EditedAggregates	8	167	Nuclei	8	4
RelateObjects	13	Child	EditedAggregates	8	168	Nuclei	8	4
RelateObjects	13	Child	EditedAggregates	8	169	Nuclei	8	4
RelateObjects	13	Child	EditedAggregates	8	170	Nuclei	8	4
RelateObjects	13	Child	EditedAggregates	8	171	Nuclei	8	5
RelateObjects	13	Child	EditedAggregates	8	172	Nuclei	8	5
RelateObjects	13	Child	EditedAggregates	8	173	Nuclei	8	5
RelateObjects	13	Child	EditedAggregates	8	174	Nuclei	8	5
RelateObjects	13	Child	EditedAggregates	8	175	Nuclei	8	5
RelateObjects	13	Child	EditedAggregates	8	176	Nuclei	8	5
RelateObjects	13	Child	EditedAggregates	8	177	Nuclei	8	5
RelateObjects	13	Child	EditedAggregates	8	178	Nuclei	8	5
RelateObjects	13	Child	EditedAggregates	8	179	Nuclei	8	5
RelateObjects	13	Child	EditedAggregates	8	180	Nuclei	8	5
RelateObjects	13	Child	EditedAggregates	8	181	Nuclei	8	5
RelateObjects	13	Child	EditedAggregates	8	182	Nuclei	8	5
RelateObjects	13	Child	EditedAggregates	8	183	Nuclei	8	5
RelateObjects	13	Child	EditedAggregates	8	184	Nuclei	8	5
RelateObjects	13	Child	EditedAggregates	8	185	Nuclei	8	5
RelateObjects	13	Child	EditedAggregates	8	186	Nuclei	8	5
RelateObjects	13	Child	EditedAggregates	8	187	Nuclei	8	5
RelateObjects	13	Child	EditedAggregates	8	188	Nuclei	8	5
RelateObjects	13	Child	EditedAggregates	8	189	Nuclei	8	5
RelateObjects	13	Child	EditedAggregates	8	190	Nuclei	8	5
RelateObjects	13	Child	EditedAggregates	8	191	Nuclei	8	5
RelateObjects	13	Child	EditedAggregates	8	192	Nuclei	8	5
RelateObjects	13	Child	EditedAggregates	8	193	Nuclei	8	5
RelateObjects	13	Child	EditedAggregates	8	194	Nuclei	8	5
RelateObjects	13	Child	EditedAggregates	8	195	Nuclei	8	5
RelateObjects	13	Child	EditedAggregates	8	196	Nuclei	8	5
RelateObjects	13	Child	EditedAggregates	8	197	Nuclei	8	5
RelateObjects	13	Child	EditedAggregates	8	198	Nuclei	8	5
RelateObjects	13	Child	EditedAggregates	8	199	Nuclei	8	5
RelateObjects	13	Child	EditedAggregates	8	200	Nuclei	8	5
RelateObjects	13	Child	EditedAggregates	8	201	Nuclei	8	5
RelateObjects	13	Child	EditedAggregates	8	202	Nuclei	8	5
RelateObjects	13	Child	EditedAggregates	8	203	Nuclei	8	5
RelateObjects	13	Child	EditedAggregates	8	204	Nuclei	8	5
RelateObjects	13	Child	EditedAggregates	8	205	Nuclei	8	5
RelateObjects	13	Child	EditedAggregates	8	206	Nuclei	8	5
RelateObjects	13	Child	EditedAggregates	8	207	Nuclei	8	5
RelateObjects	13	Child	EditedAggregates	8	208	Nuclei	8	5
RelateObjects	13	Child	EditedAggregates	8	209	Nuclei	8	5
RelateObjects	13	Child	EditedAggregates	8	210	Nuclei	8	6
RelateObjects	13	Child	EditedAggregates	8	211	Nuclei	8	8
RelateObjects	13	Child	EditedAggregates	8	212	Nuclei	8	8
RelateObjects	13	Child	EditedAggregates	8	213	Nuclei	8	8
RelateObjects	13	Child	EditedAggregates	8	214	Nuclei	8	8
RelateObjects	13	Child	EditedAggregates	8	215	Nuclei	8	8
RelateObjects	13	Child	EditedAggregates	8	216	Nuclei	8	8
RelateObjects	13	Child	EditedAggregates	8	217	Nuclei	8	8
RelateObjects	13	Child	EditedAggregates	8	218	Nuclei	8	8
RelateObjects	13	Child	EditedAggregates	8	219	Nuclei	8	8
RelateObjects	13	Child	EditedAggregates	8	220	Nuclei	8	8
RelateObjects	13	Child	EditedAggregates	8	221	Nuclei	8	8
RelateObjects	13	Child	EditedAggregates	8	222	Nuclei	8	8
RelateObjects	13	Child	EditedAggregates	8	223	Nuclei	8	8
RelateObjects	13	Child	EditedAggregates	8	224	Nuclei	8	8
RelateObjects	13	Child	EditedAggregates	8	225	Nuclei	8	8
RelateObjects	13	Child	EditedAggregates	8	226	Nuclei	8	8
RelateObjects	13	Child	EditedAggregates	8	227	Nuclei	8	8
RelateObjects	13	Child	EditedAggregates	8	228	Nuclei	8	8
RelateObjects	13	Child	EditedAggregates	8	229	Nuclei	8	8
RelateObjects	13	Child	EditedAggregates	8	230	Nuclei	8	7
RelateObjects	13	Child	EditedAggregates	8	231	Nuclei	8	8
RelateObjects	13	Child	EditedAggregates	8	232	Nuclei	8	8
RelateObjects	13	Child	EditedAggregates	8	233	Nuclei	8	8
RelateObjects	13	Child	EditedAggregates	8	234	Nuclei	8	8
RelateObjects	13	Child	EditedAggregates	8	235	Nuclei	8	8
RelateObjects	13	Child	EditedAggregates	8	236	Nuclei	8	8
RelateObjects	13	Child	EditedAggregates	8	237	Nuclei	8	8
RelateObjects	13	Child	EditedAggregates	8	238	Nuclei	8	8
RelateObjects	13	Child	EditedAggregates	8	239	Nuclei	8	8
RelateObjects	13	Child	EditedAggregates	8	240	Nuclei	8	8
RelateObjects	13	Child	EditedAggregates	8	241	Nuclei	8	8
RelateObjects	13	Child	EditedAggregates	8	242	Nuclei	8	8
RelateObjects	13	Child	EditedAggregates	8	243	Nuclei	8	7
RelateObjects	13	Child	EditedAggregates	8	244	Nuclei	8	8
RelateObjects	13	Child	EditedAggregates	8	245	Nuclei	8	8
RelateObjects	13	Child	EditedAggregates	8	246	Nuclei	8	8
RelateObjects	13	Child	EditedAggregates	8	247	Nuclei	8	8
RelateObjects	13	Child	EditedAggregates	8	248	Nuclei	8	8
RelateObjects	13	Child	EditedAggregates	8	249	Nuclei	8	8
RelateObjects	13	Child	EditedAggregates	8	250	Nuclei	8	8
RelateObjects	13	Child	EditedAggregates	8	251	Nuclei	8	8
RelateObjects	13	Child	EditedAggregates	8	252	Nuclei	8	8
RelateObjects	13	Child	EditedAggregates	8	253	Nuclei	8	8
RelateObjects	13	Child	EditedAggregates	8	254	Nuclei	8	8
RelateObjects	13	Child	EditedAggregates	8	255	Nuclei	8	8
RelateObjects	13	Child	EditedAggregates	8	256	Nuclei	8	8
RelateObjects	13	Child	EditedAggregates	8	257	Nuclei	8	7
RelateObjects	13	Child	EditedAggregates	8	258	Nuclei	8	8
RelateObjects	13	Child	EditedAggregates	8	259	Nuclei	8	8
RelateObjects	13	Child	EditedAggregates	8	260	Nuclei	8	8
RelateObjects	13	Child	EditedAggregates	8	261	Nuclei	8	8
RelateObjects	13	Child	EditedAggregates	8	262	Nuclei	8	8
RelateObjects	13	Child	EditedAggregates	8	263	Nuclei	8	8
RelateObjects	13	Child	EditedAggregates	8	264	Nuclei	8	8
RelateObjects	13	Child	EditedAggregates	8	265	Nuclei	8	8
RelateObjects	13	Child	EditedAggregates	8	266	Nuclei	8	8
RelateObjects	13	Child	EditedAggregates	8	267	Nuclei	8	8
RelateObjects	13	Child	EditedAggregates	8	268	Nuclei	8	8
RelateObjects	13	Child	EditedAggregates	8	269	Nuclei	8	8
RelateObjects	13	Child	EditedAggregates	8	270	Nuclei	8	8
RelateObjects	13	Child	EditedAggregates	8	271	Nuclei	8	8
RelateObjects	13	Child	EditedAggregates	8	272	Nuclei	8	8
RelateObjects	13	Child	EditedAggregates	8	273	Nuclei	8	8
RelateObjects	13	Child	EditedAggregates	8	274	Nuclei	8	8
RelateObjects	13	Child	EditedAggregates	8	275	Nuclei	8	8
RelateObjects	13	Child	EditedAggregates	8	276	Nuclei	8	8
RelateObjects	13	Child	EditedAggregates	8	277	Nuclei	8	8
RelateObjects	13	Child	EditedAggregates	8	278	Nuclei	8	8
RelateObjects	13	Child	EditedAggregates	8	279	Nuclei	8	8
RelateObjects	13	Child	EditedAggregates	8	280	Nuclei	8	8
RelateObjects	13	Child	EditedAggregates	8	281	Nuclei	8	8
RelateObjects	13	Child	EditedAggregates	8	282	Nuclei	8	8
RelateObjects	13	Child	EditedAggregates	8	283	Nuclei	8	8
RelateObjects	13	Child	EditedAggregates	8	284	Nuclei	8	8
RelateObjects	13	Child	EditedAggregates	8	285	Nuclei	8	8
RelateObjects	13	Child	EditedAggregates	8	286	Nuclei	8	8
RelateObjects	13	Child	EditedAggregates	8	287	Nuclei	8	8
RelateObjects	13	Child	EditedAggregates	8	288	Nuclei	8	8
RelateObjects	13	Child	EditedAggregates	8	289	Nuclei	8	8
RelateObjects	13	Child	EditedAggregates	8	290	Nuclei	8	8
RelateObjects	13	Child	EditedAggregates	8	291	Nuclei	8	8
RelateObjects	13	Child	EditedAggregates	8	292	Nuclei	8	8
RelateObjects	13	Child	EditedAggregates	8	293	Nuclei	8	8
RelateObjects	13	Child	EditedAggregates	8	294	Nuclei	8	8
RelateObjects	13	Child	EditedAggregates	8	295	Nuclei	8	8
RelateObjects	13	Child	EditedAggregates	8	296	Nuclei	8	8
RelateObjects	13	Child	EditedAggregates	8	297	Nuclei	8	8
RelateObjects	13	Child	EditedAggregates	8	298	Nuclei	8	8
RelateObjects	13	Child	EditedAggregates	8	299	Nuclei	8	8
RelateObjects	13	Child	EditedAggregates	8	300	Nuclei	8	8
RelateObjects	13	Child	EditedAggregates	8	301	Nuclei	8	8
RelateObjects	13	Child	EditedAggregates	8	302	Nuclei	8	8
RelateObjects	13	Child	EditedAggregates	8	303	Nuclei	8	8
RelateObjects	13	Child	EditedAggregates	8	304	Nuclei	8	8
RelateObjects	13	Child	EditedAggregates	8	305	Nuclei	8	8
RelateObjects	13	Child	EditedAggregates	8	306	Nuclei	8	8
RelateObjects	13	Child	EditedAggregates	8	307	Nuclei	8	8
RelateObjects	13	Child	EditedAggregates	8	308	Nuclei	8	8
RelateObjects	13	Child	EditedAggregates	8	309	Nuclei	8	8
RelateObjects	13	Child	EditedAggregates	8	310	Nuclei	8	8
RelateObjects	13	Child	EditedAggregates	8	311	Nuclei	8	8
RelateObjects	13	Child	EditedAggregates	8	312	Nuclei	8	8
RelateObjects	13	Child	EditedAggregates	8	313	Nuclei	8	8
RelateObjects	13	Child	EditedAggregates	8	314	Nuclei	8	8
RelateObjects	13	Child	EditedAggregates	8	315	Nuclei	8	8
RelateObjects	13	Child	EditedAggregates	8	316	Nuclei	8	8
RelateObjects	13	Child	EditedAggregates	8	317	Nuclei	8	8
RelateObjects	13	Child	EditedAggregates	8	318	Nuclei	8	8
RelateObjects	13	Child	EditedAggregates	8	319	Nuclei	8	8
RelateObjects	13	Child	EditedAggregates	8	320	Nuclei	8	8
RelateObjects	13	Child	EditedAggregates	8	321	Nuclei	8	8
RelateObjects	13	Child	EditedAggregates	8	322	Nuclei	8	8
RelateObjects	13	Child	EditedAggregates	8	323	Nuclei	8	8
RelateObjects	13	Child	EditedAggregates	8	324	Nuclei	8	8
RelateObjects	13	Child	EditedAggregates	8	325	Nuclei	8	8
RelateObjects	13	Child	EditedAggregates	8	326	Nuclei	8	8
RelateObjects	13	Child	EditedAggregates	8	327	Nuclei	8	8
RelateObjects	13	Child	EditedAggregates	8	328	Nuclei	8	8
RelateObjects	13	Child	EditedAggregates	8	329	Nuclei	8	8
RelateObjects	13	Child	EditedAggregates	8	330	Nuclei	8	1
RelateObjects	13	Child	EditedAggregates	8	331	Nuclei	8	1
RelateObjects	13	Child	EditedAggregates	8	332	Nuclei	8	4
RelateObjects	13	Child	EditedAggregates	8	333	Nuclei	8	4
