# Supplementary material for: Sirtuin-1 sensitive lysine-136 acetylation drives phase separation and pathological aggregation of TDP-43
Source: Nat Commun. 2022 Mar 9;13:1223. doi: 10.1038/s41467-022-28822-7 (PMC8907366; doi:10.1038/s41467-022-28822-7)
Supplement: Supplementary file 7 — Source Data [file 41467_2022_28822_MOESM7_ESM.zip › Figure 5E data/Measures 1/K136Q_09_24h_Measures/Nuclei.csv]

ImageNumber	ObjectNumber	FileName_Apotome	PathName_Apotome	Children_EditedAggregates_Count	Mean_EditedAggregates_Number_Object_Number	Number_Object_Number
9	1	K136Q_I_09.czi	\\hih-fileserver.neurologie.uni-tuebingen.de\HIH\Public\Jorge\Immunofluorescence\Cell profiler\Exp.267\24h	82	55.58536585365854	1
9	2	K136Q_I_09.czi	\\hih-fileserver.neurologie.uni-tuebingen.de\HIH\Public\Jorge\Immunofluorescence\Cell profiler\Exp.267\24h	72	125.125	2
9	3	K136Q_I_09.czi	\\hih-fileserver.neurologie.uni-tuebingen.de\HIH\Public\Jorge\Immunofluorescence\Cell profiler\Exp.267\24h	95	276.90526315789475	3
9	4	K136Q_I_09.czi	\\hih-fileserver.neurologie.uni-tuebingen.de\HIH\Public\Jorge\Immunofluorescence\Cell profiler\Exp.267\24h	96	328.7708333333333	4
9	5	K136Q_I_09.czi	\\hih-fileserver.neurologie.uni-tuebingen.de\HIH\Public\Jorge\Immunofluorescence\Cell profiler\Exp.267\24h	81	419.4320987654321	5
9	6	K136Q_I_09.czi	\\hih-fileserver.neurologie.uni-tuebingen.de\HIH\Public\Jorge\Immunofluorescence\Cell profiler\Exp.267\24h	200	533.67	6
9	7	K136Q_I_09.czi	\\hih-fileserver.neurologie.uni-tuebingen.de\HIH\Public\Jorge\Immunofluorescence\Cell profiler\Exp.267\24h	185	707.1027027027027	7
9	8	K136Q_I_09.czi	\\hih-fileserver.neurologie.uni-tuebingen.de\HIH\Public\Jorge\Immunofluorescence\Cell profiler\Exp.267\24h	100	822.73	8
9	9	K136Q_I_09.czi	\\hih-fileserver.neurologie.uni-tuebingen.de\HIH\Public\Jorge\Immunofluorescence\Cell profiler\Exp.267\24h	68	986.6176470588235	9
9	10	K136Q_I_09.czi	\\hih-fileserver.neurologie.uni-tuebingen.de\HIH\Public\Jorge\Immunofluorescence\Cell profiler\Exp.267\24h	66	951.060606060606	10
9	11	K136Q_I_09.czi	\\hih-fileserver.neurologie.uni-tuebingen.de\HIH\Public\Jorge\Immunofluorescence\Cell profiler\Exp.267\24h	33	1059.969696969697	11
9	12	K136Q_I_09.czi	\\hih-fileserver.neurologie.uni-tuebingen.de\HIH\Public\Jorge\Immunofluorescence\Cell profiler\Exp.267\24h	80	1078.975	12
9	13	K136Q_I_09.czi	\\hih-fileserver.neurologie.uni-tuebingen.de\HIH\Public\Jorge\Immunofluorescence\Cell profiler\Exp.267\24h	36	1197.388888888889	13
9	14	K136Q_I_09.czi	\\hih-fileserver.neurologie.uni-tuebingen.de\HIH\Public\Jorge\Immunofluorescence\Cell profiler\Exp.267\24h	68	1195.1764705882354	14
9	15	K136Q_I_09.czi	\\hih-fileserver.neurologie.uni-tuebingen.de\HIH\Public\Jorge\Immunofluorescence\Cell profiler\Exp.267\24h	32	1270.53125	15
9	16	K136Q_I_09.czi	\\hih-fileserver.neurologie.uni-tuebingen.de\HIH\Public\Jorge\Immunofluorescence\Cell profiler\Exp.267\24h	126	1345.7539682539682	16
9	17	K136Q_I_09.czi	\\hih-fileserver.neurologie.uni-tuebingen.de\HIH\Public\Jorge\Immunofluorescence\Cell profiler\Exp.267\24h	18	1424.111111111111	17
9	18	K136Q_I_09.czi	\\hih-fileserver.neurologie.uni-tuebingen.de\HIH\Public\Jorge\Immunofluorescence\Cell profiler\Exp.267\24h	68	1443.3823529411766	18
