# Supplementary material for: Sirtuin-1 sensitive lysine-136 acetylation drives phase separation and pathological aggregation of TDP-43
Source: Nat Commun. 2022 Mar 9;13:1223. doi: 10.1038/s41467-022-28822-7 (PMC8907366; doi:10.1038/s41467-022-28822-7)
Supplement: Supplementary file 7 — Source Data [file 41467_2022_28822_MOESM7_ESM.zip › Figure 5E data/Measures 1/K136Q_09_24h_Measures/Object relationships.csv]

Module	Module Number	Relationship	First Object Name	First Image Number	First Object Number	Second Object Name	Second Image Number	Second Object Number
RelateObjects	13	Parent	Nuclei	9	1	EditedAggregates	9	1
RelateObjects	13	Parent	Nuclei	9	1	EditedAggregates	9	2
RelateObjects	13	Parent	Nuclei	9	1	EditedAggregates	9	3
RelateObjects	13	Parent	Nuclei	9	1	EditedAggregates	9	4
RelateObjects	13	Parent	Nuclei	9	1	EditedAggregates	9	5
RelateObjects	13	Parent	Nuclei	9	1	EditedAggregates	9	6
RelateObjects	13	Parent	Nuclei	9	1	EditedAggregates	9	7
RelateObjects	13	Parent	Nuclei	9	1	EditedAggregates	9	8
RelateObjects	13	Parent	Nuclei	9	1	EditedAggregates	9	9
RelateObjects	13	Parent	Nuclei	9	1	EditedAggregates	9	10
RelateObjects	13	Parent	Nuclei	9	1	EditedAggregates	9	11
RelateObjects	13	Parent	Nuclei	9	1	EditedAggregates	9	12
RelateObjects	13	Parent	Nuclei	9	1	EditedAggregates	9	13
RelateObjects	13	Parent	Nuclei	9	1	EditedAggregates	9	14
RelateObjects	13	Parent	Nuclei	9	1	EditedAggregates	9	15
RelateObjects	13	Parent	Nuclei	9	1	EditedAggregates	9	16
RelateObjects	13	Parent	Nuclei	9	1	EditedAggregates	9	17
RelateObjects	13	Parent	Nuclei	9	1	EditedAggregates	9	18
RelateObjects	13	Parent	Nuclei	9	1	EditedAggregates	9	19
RelateObjects	13	Parent	Nuclei	9	1	EditedAggregates	9	20
RelateObjects	13	Parent	Nuclei	9	1	EditedAggregates	9	21
RelateObjects	13	Parent	Nuclei	9	1	EditedAggregates	9	22
RelateObjects	13	Parent	Nuclei	9	1	EditedAggregates	9	23
RelateObjects	13	Parent	Nuclei	9	1	EditedAggregates	9	24
RelateObjects	13	Parent	Nuclei	9	1	EditedAggregates	9	25
RelateObjects	13	Parent	Nuclei	9	1	EditedAggregates	9	26
RelateObjects	13	Parent	Nuclei	9	1	EditedAggregates	9	27
RelateObjects	13	Parent	Nuclei	9	1	EditedAggregates	9	28
RelateObjects	13	Parent	Nuclei	9	1	EditedAggregates	9	29
RelateObjects	13	Parent	Nuclei	9	1	EditedAggregates	9	30
RelateObjects	13	Parent	Nuclei	9	1	EditedAggregates	9	31
RelateObjects	13	Parent	Nuclei	9	1	EditedAggregates	9	32
RelateObjects	13	Parent	Nuclei	9	1	EditedAggregates	9	33
RelateObjects	13	Parent	Nuclei	9	1	EditedAggregates	9	34
RelateObjects	13	Parent	Nuclei	9	1	EditedAggregates	9	35
RelateObjects	13	Parent	Nuclei	9	1	EditedAggregates	9	36
RelateObjects	13	Parent	Nuclei	9	1	EditedAggregates	9	37
RelateObjects	13	Parent	Nuclei	9	2	EditedAggregates	9	38
RelateObjects	13	Parent	Nuclei	9	1	EditedAggregates	9	39
RelateObjects	13	Parent	Nuclei	9	2	EditedAggregates	9	40
RelateObjects	13	Parent	Nuclei	9	1	EditedAggregates	9	41
RelateObjects	13	Parent	Nuclei	9	1	EditedAggregates	9	42
RelateObjects	13	Parent	Nuclei	9	1	EditedAggregates	9	43
RelateObjects	13	Parent	Nuclei	9	1	EditedAggregates	9	44
RelateObjects	13	Parent	Nuclei	9	1	EditedAggregates	9	45
RelateObjects	13	Parent	Nuclei	9	2	EditedAggregates	9	46
RelateObjects	13	Parent	Nuclei	9	2	EditedAggregates	9	47
RelateObjects	13	Parent	Nuclei	9	2	EditedAggregates	9	48
RelateObjects	13	Parent	Nuclei	9	1	EditedAggregates	9	49
RelateObjects	13	Parent	Nuclei	9	1	EditedAggregates	9	50
RelateObjects	13	Parent	Nuclei	9	2	EditedAggregates	9	51
RelateObjects	13	Parent	Nuclei	9	1	EditedAggregates	9	52
RelateObjects	13	Parent	Nuclei	9	2	EditedAggregates	9	53
RelateObjects	13	Parent	Nuclei	9	2	EditedAggregates	9	54
RelateObjects	13	Parent	Nuclei	9	2	EditedAggregates	9	55
RelateObjects	13	Parent	Nuclei	9	2	EditedAggregates	9	56
RelateObjects	13	Parent	Nuclei	9	2	EditedAggregates	9	57
RelateObjects	13	Parent	Nuclei	9	1	EditedAggregates	9	58
RelateObjects	13	Parent	Nuclei	9	1	EditedAggregates	9	59
RelateObjects	13	Parent	Nuclei	9	2	EditedAggregates	9	60
RelateObjects	13	Parent	Nuclei	9	2	EditedAggregates	9	61
RelateObjects	13	Parent	Nuclei	9	1	EditedAggregates	9	62
RelateObjects	13	Parent	Nuclei	9	1	EditedAggregates	9	63
RelateObjects	13	Parent	Nuclei	9	1	EditedAggregates	9	64
RelateObjects	13	Parent	Nuclei	9	1	EditedAggregates	9	65
RelateObjects	13	Parent	Nuclei	9	2	EditedAggregates	9	66
RelateObjects	13	Parent	Nuclei	9	2	EditedAggregates	9	67
RelateObjects	13	Parent	Nuclei	9	2	EditedAggregates	9	68
RelateObjects	13	Parent	Nuclei	9	1	EditedAggregates	9	69
RelateObjects	13	Parent	Nuclei	9	1	EditedAggregates	9	70
RelateObjects	13	Parent	Nuclei	9	2	EditedAggregates	9	71
RelateObjects	13	Parent	Nuclei	9	1	EditedAggregates	9	72
RelateObjects	13	Parent	Nuclei	9	2	EditedAggregates	9	73
RelateObjects	13	Parent	Nuclei	9	1	EditedAggregates	9	74
RelateObjects	13	Parent	Nuclei	9	2	EditedAggregates	9	75
RelateObjects	13	Parent	Nuclei	9	2	EditedAggregates	9	76
RelateObjects	13	Parent	Nuclei	9	1	EditedAggregates	9	77
RelateObjects	13	Parent	Nuclei	9	2	EditedAggregates	9	78
RelateObjects	13	Parent	Nuclei	9	1	EditedAggregates	9	79
RelateObjects	13	Parent	Nuclei	9	1	EditedAggregates	9	80
RelateObjects	13	Parent	Nuclei	9	2	EditedAggregates	9	81
RelateObjects	13	Parent	Nuclei	9	2	EditedAggregates	9	82
RelateObjects	13	Parent	Nuclei	9	2	EditedAggregates	9	83
RelateObjects	13	Parent	Nuclei	9	1	EditedAggregates	9	84
RelateObjects	13	Parent	Nuclei	9	1	EditedAggregates	9	85
RelateObjects	13	Parent	Nuclei	9	1	EditedAggregates	9	86
RelateObjects	13	Parent	Nuclei	9	2	EditedAggregates	9	87
RelateObjects	13	Parent	Nuclei	9	2	EditedAggregates	9	88
RelateObjects	13	Parent	Nuclei	9	2	EditedAggregates	9	89
RelateObjects	13	Parent	Nuclei	9	1	EditedAggregates	9	90
RelateObjects	13	Parent	Nuclei	9	2	EditedAggregates	9	91
RelateObjects	13	Parent	Nuclei	9	3	EditedAggregates	9	92
RelateObjects	13	Parent	Nuclei	9	1	EditedAggregates	9	93
RelateObjects	13	Parent	Nuclei	9	3	EditedAggregates	9	94
RelateObjects	13	Parent	Nuclei	9	1	EditedAggregates	9	95
RelateObjects	13	Parent	Nuclei	9	2	EditedAggregates	9	96
RelateObjects	13	Parent	Nuclei	9	3	EditedAggregates	9	97
RelateObjects	13	Parent	Nuclei	9	3	EditedAggregates	9	98
RelateObjects	13	Parent	Nuclei	9	1	EditedAggregates	9	99
RelateObjects	13	Parent	Nuclei	9	1	EditedAggregates	9	100
RelateObjects	13	Parent	Nuclei	9	1	EditedAggregates	9	101
RelateObjects	13	Parent	Nuclei	9	1	EditedAggregates	9	102
RelateObjects	13	Parent	Nuclei	9	1	EditedAggregates	9	103
RelateObjects	13	Parent	Nuclei	9	2	EditedAggregates	9	104
RelateObjects	13	Parent	Nuclei	9	2	EditedAggregates	9	105
RelateObjects	13	Parent	Nuclei	9	2	EditedAggregates	9	106
RelateObjects	13	Parent	Nuclei	9	3	EditedAggregates	9	107
RelateObjects	13	Parent	Nuclei	9	3	EditedAggregates	9	108
RelateObjects	13	Parent	Nuclei	9	2	EditedAggregates	9	109
RelateObjects	13	Parent	Nuclei	9	2	EditedAggregates	9	110
RelateObjects	13	Parent	Nuclei	9	1	EditedAggregates	9	111
RelateObjects	13	Parent	Nuclei	9	1	EditedAggregates	9	112
RelateObjects	13	Parent	Nuclei	9	3	EditedAggregates	9	113
RelateObjects	13	Parent	Nuclei	9	1	EditedAggregates	9	114
RelateObjects	13	Parent	Nuclei	9	3	EditedAggregates	9	115
RelateObjects	13	Parent	Nuclei	9	1	EditedAggregates	9	116
RelateObjects	13	Parent	Nuclei	9	2	EditedAggregates	9	117
RelateObjects	13	Parent	Nuclei	9	2	EditedAggregates	9	118
RelateObjects	13	Parent	Nuclei	9	1	EditedAggregates	9	119
RelateObjects	13	Parent	Nuclei	9	3	EditedAggregates	9	120
RelateObjects	13	Parent	Nuclei	9	3	EditedAggregates	9	121
RelateObjects	13	Parent	Nuclei	9	2	EditedAggregates	9	122
RelateObjects	13	Parent	Nuclei	9	1	EditedAggregates	9	123
RelateObjects	13	Parent	Nuclei	9	3	EditedAggregates	9	124
RelateObjects	13	Parent	Nuclei	9	1	EditedAggregates	9	125
RelateObjects	13	Parent	Nuclei	9	2	EditedAggregates	9	126
RelateObjects	13	Parent	Nuclei	9	3	EditedAggregates	9	127
RelateObjects	13	Parent	Nuclei	9	3	EditedAggregates	9	128
RelateObjects	13	Parent	Nuclei	9	2	EditedAggregates	9	129
RelateObjects	13	Parent	Nuclei	9	2	EditedAggregates	9	130
RelateObjects	13	Parent	Nuclei	9	4	EditedAggregates	9	131
RelateObjects	13	Parent	Nuclei	9	1	EditedAggregates	9	132
RelateObjects	13	Parent	Nuclei	9	3	EditedAggregates	9	133
RelateObjects	13	Parent	Nuclei	9	4	EditedAggregates	9	134
RelateObjects	13	Parent	Nuclei	9	4	EditedAggregates	9	135
RelateObjects	13	Parent	Nuclei	9	2	EditedAggregates	9	136
RelateObjects	13	Parent	Nuclei	9	1	EditedAggregates	9	137
RelateObjects	13	Parent	Nuclei	9	1	EditedAggregates	9	138
RelateObjects	13	Parent	Nuclei	9	2	EditedAggregates	9	139
RelateObjects	13	Parent	Nuclei	9	2	EditedAggregates	9	140
RelateObjects	13	Parent	Nuclei	9	2	EditedAggregates	9	141
RelateObjects	13	Parent	Nuclei	9	2	EditedAggregates	9	142
RelateObjects	13	Parent	Nuclei	9	2	EditedAggregates	9	143
RelateObjects	13	Parent	Nuclei	9	2	EditedAggregates	9	144
RelateObjects	13	Parent	Nuclei	9	3	EditedAggregates	9	145
RelateObjects	13	Parent	Nuclei	9	1	EditedAggregates	9	146
RelateObjects	13	Parent	Nuclei	9	1	EditedAggregates	9	147
RelateObjects	13	Parent	Nuclei	9	2	EditedAggregates	9	148
RelateObjects	13	Parent	Nuclei	9	2	EditedAggregates	9	149
RelateObjects	13	Parent	Nuclei	9	2	EditedAggregates	9	150
RelateObjects	13	Parent	Nuclei	9	2	EditedAggregates	9	151
RelateObjects	13	Parent	Nuclei	9	4	EditedAggregates	9	152
RelateObjects	13	Parent	Nuclei	9	4	EditedAggregates	9	153
RelateObjects	13	Parent	Nuclei	9	2	EditedAggregates	9	154
RelateObjects	13	Parent	Nuclei	9	4	EditedAggregates	9	155
RelateObjects	13	Parent	Nuclei	9	3	EditedAggregates	9	156
RelateObjects	13	Parent	Nuclei	9	4	EditedAggregates	9	157
RelateObjects	13	Parent	Nuclei	9	4	EditedAggregates	9	158
RelateObjects	13	Parent	Nuclei	9	2	EditedAggregates	9	159
RelateObjects	13	Parent	Nuclei	9	2	EditedAggregates	9	160
RelateObjects	13	Parent	Nuclei	9	2	EditedAggregates	9	161
RelateObjects	13	Parent	Nuclei	9	2	EditedAggregates	9	162
RelateObjects	13	Parent	Nuclei	9	4	EditedAggregates	9	163
RelateObjects	13	Parent	Nuclei	9	2	EditedAggregates	9	164
RelateObjects	13	Parent	Nuclei	9	4	EditedAggregates	9	165
RelateObjects	13	Parent	Nuclei	9	3	EditedAggregates	9	166
RelateObjects	13	Parent	Nuclei	9	3	EditedAggregates	9	167
RelateObjects	13	Parent	Nuclei	9	3	EditedAggregates	9	168
RelateObjects	13	Parent	Nuclei	9	4	EditedAggregates	9	169
RelateObjects	13	Parent	Nuclei	9	4	EditedAggregates	9	170
RelateObjects	13	Parent	Nuclei	9	3	EditedAggregates	9	171
RelateObjects	13	Parent	Nuclei	9	4	EditedAggregates	9	172
RelateObjects	13	Parent	Nuclei	9	4	EditedAggregates	9	173
RelateObjects	13	Parent	Nuclei	9	3	EditedAggregates	9	174
RelateObjects	13	Parent	Nuclei	9	5	EditedAggregates	9	175
RelateObjects	13	Parent	Nuclei	9	5	EditedAggregates	9	176
RelateObjects	13	Parent	Nuclei	9	4	EditedAggregates	9	177
RelateObjects	13	Parent	Nuclei	9	5	EditedAggregates	9	178
RelateObjects	13	Parent	Nuclei	9	5	EditedAggregates	9	179
RelateObjects	13	Parent	Nuclei	9	5	EditedAggregates	9	180
RelateObjects	13	Parent	Nuclei	9	2	EditedAggregates	9	181
RelateObjects	13	Parent	Nuclei	9	4	EditedAggregates	9	182
RelateObjects	13	Parent	Nuclei	9	4	EditedAggregates	9	183
RelateObjects	13	Parent	Nuclei	9	3	EditedAggregates	9	184
RelateObjects	13	Parent	Nuclei	9	3	EditedAggregates	9	185
RelateObjects	13	Parent	Nuclei	9	2	EditedAggregates	9	186
RelateObjects	13	Parent	Nuclei	9	4	EditedAggregates	9	187
RelateObjects	13	Parent	Nuclei	9	4	EditedAggregates	9	188
RelateObjects	13	Parent	Nuclei	9	2	EditedAggregates	9	189
RelateObjects	13	Parent	Nuclei	9	3	EditedAggregates	9	190
RelateObjects	13	Parent	Nuclei	9	3	EditedAggregates	9	191
RelateObjects	13	Parent	Nuclei	9	4	EditedAggregates	9	192
RelateObjects	13	Parent	Nuclei	9	3	EditedAggregates	9	193
RelateObjects	13	Parent	Nuclei	9	5	EditedAggregates	9	194
RelateObjects	13	Parent	Nuclei	9	2	EditedAggregates	9	195
RelateObjects	13	Parent	Nuclei	9	2	EditedAggregates	9	196
RelateObjects	13	Parent	Nuclei	9	4	EditedAggregates	9	197
RelateObjects	13	Parent	Nuclei	9	3	EditedAggregates	9	198
RelateObjects	13	Parent	Nuclei	9	2	EditedAggregates	9	199
RelateObjects	13	Parent	Nuclei	9	4	EditedAggregates	9	200
RelateObjects	13	Parent	Nuclei	9	4	EditedAggregates	9	201
RelateObjects	13	Parent	Nuclei	9	3	EditedAggregates	9	202
RelateObjects	13	Parent	Nuclei	9	3	EditedAggregates	9	203
RelateObjects	13	Parent	Nuclei	9	6	EditedAggregates	9	204
RelateObjects	13	Parent	Nuclei	9	5	EditedAggregates	9	205
RelateObjects	13	Parent	Nuclei	9	2	EditedAggregates	9	206
RelateObjects	13	Parent	Nuclei	9	4	EditedAggregates	9	207
RelateObjects	13	Parent	Nuclei	9	4	EditedAggregates	9	208
RelateObjects	13	Parent	Nuclei	9	3	EditedAggregates	9	209
RelateObjects	13	Parent	Nuclei	9	5	EditedAggregates	9	210
RelateObjects	13	Parent	Nuclei	9	4	EditedAggregates	9	211
RelateObjects	13	Parent	Nuclei	9	4	EditedAggregates	9	212
RelateObjects	13	Parent	Nuclei	9	6	EditedAggregates	9	213
RelateObjects	13	Parent	Nuclei	9	2	EditedAggregates	9	214
RelateObjects	13	Parent	Nuclei	9	3	EditedAggregates	9	215
RelateObjects	13	Parent	Nuclei	9	3	EditedAggregates	9	216
RelateObjects	13	Parent	Nuclei	9	6	EditedAggregates	9	217
RelateObjects	13	Parent	Nuclei	9	4	EditedAggregates	9	218
RelateObjects	13	Parent	Nuclei	9	4	EditedAggregates	9	219
RelateObjects	13	Parent	Nuclei	9	4	EditedAggregates	9	220
RelateObjects	13	Parent	Nuclei	9	3	EditedAggregates	9	221
RelateObjects	13	Parent	Nuclei	9	3	EditedAggregates	9	222
RelateObjects	13	Parent	Nuclei	9	6	EditedAggregates	9	223
RelateObjects	13	Parent	Nuclei	9	6	EditedAggregates	9	224
RelateObjects	13	Parent	Nuclei	9	2	EditedAggregates	9	225
RelateObjects	13	Parent	Nuclei	9	4	EditedAggregates	9	226
RelateObjects	13	Parent	Nuclei	9	6	EditedAggregates	9	227
RelateObjects	13	Parent	Nuclei	9	6	EditedAggregates	9	228
RelateObjects	13	Parent	Nuclei	9	4	EditedAggregates	9	229
RelateObjects	13	Parent	Nuclei	9	3	EditedAggregates	9	230
RelateObjects	13	Parent	Nuclei	9	3	EditedAggregates	9	231
RelateObjects	13	Parent	Nuclei	9	3	EditedAggregates	9	232
RelateObjects	13	Parent	Nuclei	9	3	EditedAggregates	9	233
RelateObjects	13	Parent	Nuclei	9	2	EditedAggregates	9	234
RelateObjects	13	Parent	Nuclei	9	2	EditedAggregates	9	235
RelateObjects	13	Parent	Nuclei	9	2	EditedAggregates	9	236
RelateObjects	13	Parent	Nuclei	9	2	EditedAggregates	9	237
RelateObjects	13	Parent	Nuclei	9	3	EditedAggregates	9	238
RelateObjects	13	Parent	Nuclei	9	3	EditedAggregates	9	239
RelateObjects	13	Parent	Nuclei	9	6	EditedAggregates	9	240
RelateObjects	13	Parent	Nuclei	9	6	EditedAggregates	9	241
RelateObjects	13	Parent	Nuclei	9	5	EditedAggregates	9	242
RelateObjects	13	Parent	Nuclei	9	5	EditedAggregates	9	243
RelateObjects	13	Parent	Nuclei	9	5	EditedAggregates	9	244
RelateObjects	13	Parent	Nuclei	9	3	EditedAggregates	9	245
RelateObjects	13	Parent	Nuclei	9	3	EditedAggregates	9	246
RelateObjects	13	Parent	Nuclei	9	3	EditedAggregates	9	247
RelateObjects	13	Parent	Nuclei	9	6	EditedAggregates	9	248
RelateObjects	13	Parent	Nuclei	9	6	EditedAggregates	9	249
RelateObjects	13	Parent	Nuclei	9	5	EditedAggregates	9	250
RelateObjects	13	Parent	Nuclei	9	4	EditedAggregates	9	251
RelateObjects	13	Parent	Nuclei	9	3	EditedAggregates	9	252
RelateObjects	13	Parent	Nuclei	9	3	EditedAggregates	9	253
RelateObjects	13	Parent	Nuclei	9	3	EditedAggregates	9	254
RelateObjects	13	Parent	Nuclei	9	6	EditedAggregates	9	255
RelateObjects	13	Parent	Nuclei	9	6	EditedAggregates	9	256
RelateObjects	13	Parent	Nuclei	9	2	EditedAggregates	9	257
RelateObjects	13	Parent	Nuclei	9	4	EditedAggregates	9	258
RelateObjects	13	Parent	Nuclei	9	4	EditedAggregates	9	259
RelateObjects	13	Parent	Nuclei	9	4	EditedAggregates	9	260
RelateObjects	13	Parent	Nuclei	9	3	EditedAggregates	9	261
RelateObjects	13	Parent	Nuclei	9	6	EditedAggregates	9	262
RelateObjects	13	Parent	Nuclei	9	2	EditedAggregates	9	263
RelateObjects	13	Parent	Nuclei	9	4	EditedAggregates	9	264
RelateObjects	13	Parent	Nuclei	9	4	EditedAggregates	9	265
RelateObjects	13	Parent	Nuclei	9	3	EditedAggregates	9	266
RelateObjects	13	Parent	Nuclei	9	6	EditedAggregates	9	267
RelateObjects	13	Parent	Nuclei	9	6	EditedAggregates	9	268
RelateObjects	13	Parent	Nuclei	9	5	EditedAggregates	9	269
RelateObjects	13	Parent	Nuclei	9	5	EditedAggregates	9	270
RelateObjects	13	Parent	Nuclei	9	4	EditedAggregates	9	271
RelateObjects	13	Parent	Nuclei	9	3	EditedAggregates	9	272
RelateObjects	13	Parent	Nuclei	9	6	EditedAggregates	9	273
RelateObjects	13	Parent	Nuclei	9	6	EditedAggregates	9	274
RelateObjects	13	Parent	Nuclei	9	6	EditedAggregates	9	275
RelateObjects	13	Parent	Nuclei	9	4	EditedAggregates	9	276
RelateObjects	13	Parent	Nuclei	9	6	EditedAggregates	9	277
RelateObjects	13	Parent	Nuclei	9	5	EditedAggregates	9	278
RelateObjects	13	Parent	Nuclei	9	4	EditedAggregates	9	279
RelateObjects	13	Parent	Nuclei	9	4	EditedAggregates	9	280
RelateObjects	13	Parent	Nuclei	9	4	EditedAggregates	9	281
RelateObjects	13	Parent	Nuclei	9	5	EditedAggregates	9	282
RelateObjects	13	Parent	Nuclei	9	5	EditedAggregates	9	283
RelateObjects	13	Parent	Nuclei	9	4	EditedAggregates	9	284
RelateObjects	13	Parent	Nuclei	9	3	EditedAggregates	9	285
RelateObjects	13	Parent	Nuclei	9	3	EditedAggregates	9	286
RelateObjects	13	Parent	Nuclei	9	6	EditedAggregates	9	287
RelateObjects	13	Parent	Nuclei	9	6	EditedAggregates	9	288
RelateObjects	13	Parent	Nuclei	9	4	EditedAggregates	9	289
RelateObjects	13	Parent	Nuclei	9	3	EditedAggregates	9	290
RelateObjects	13	Parent	Nuclei	9	3	EditedAggregates	9	291
RelateObjects	13	Parent	Nuclei	9	6	EditedAggregates	9	292
RelateObjects	13	Parent	Nuclei	9	5	EditedAggregates	9	293
RelateObjects	13	Parent	Nuclei	9	4	EditedAggregates	9	294
RelateObjects	13	Parent	Nuclei	9	4	EditedAggregates	9	295
RelateObjects	13	Parent	Nuclei	9	4	EditedAggregates	9	296
RelateObjects	13	Parent	Nuclei	9	3	EditedAggregates	9	297
RelateObjects	13	Parent	Nuclei	9	3	EditedAggregates	9	298
RelateObjects	13	Parent	Nuclei	9	6	EditedAggregates	9	299
RelateObjects	13	Parent	Nuclei	9	6	EditedAggregates	9	300
RelateObjects	13	Parent	Nuclei	9	6	EditedAggregates	9	301
RelateObjects	13	Parent	Nuclei	9	6	EditedAggregates	9	302
RelateObjects	13	Parent	Nuclei	9	5	EditedAggregates	9	303
RelateObjects	13	Parent	Nuclei	9	3	EditedAggregates	9	304
RelateObjects	13	Parent	Nuclei	9	3	EditedAggregates	9	305
RelateObjects	13	Parent	Nuclei	9	5	EditedAggregates	9	306
RelateObjects	13	Parent	Nuclei	9	3	EditedAggregates	9	307
RelateObjects	13	Parent	Nuclei	9	5	EditedAggregates	9	308
RelateObjects	13	Parent	Nuclei	9	4	EditedAggregates	9	309
RelateObjects	13	Parent	Nuclei	9	3	EditedAggregates	9	310
RelateObjects	13	Parent	Nuclei	9	3	EditedAggregates	9	311
RelateObjects	13	Parent	Nuclei	9	4	EditedAggregates	9	312
RelateObjects	13	Parent	Nuclei	9	3	EditedAggregates	9	313
RelateObjects	13	Parent	Nuclei	9	3	EditedAggregates	9	314
RelateObjects	13	Parent	Nuclei	9	3	EditedAggregates	9	315
RelateObjects	13	Parent	Nuclei	9	6	EditedAggregates	9	316
RelateObjects	13	Parent	Nuclei	9	5	EditedAggregates	9	317
RelateObjects	13	Parent	Nuclei	9	4	EditedAggregates	9	318
RelateObjects	13	Parent	Nuclei	9	4	EditedAggregates	9	319
RelateObjects	13	Parent	Nuclei	9	3	EditedAggregates	9	320
RelateObjects	13	Parent	Nuclei	9	6	EditedAggregates	9	321
RelateObjects	13	Parent	Nuclei	9	6	EditedAggregates	9	322
RelateObjects	13	Parent	Nuclei	9	6	EditedAggregates	9	323
RelateObjects	13	Parent	Nuclei	9	5	EditedAggregates	9	324
RelateObjects	13	Parent	Nuclei	9	5	EditedAggregates	9	325
RelateObjects	13	Parent	Nuclei	9	4	EditedAggregates	9	326
RelateObjects	13	Parent	Nuclei	9	4	EditedAggregates	9	327
RelateObjects	13	Parent	Nuclei	9	3	EditedAggregates	9	328
RelateObjects	13	Parent	Nuclei	9	3	EditedAggregates	9	329
RelateObjects	13	Parent	Nuclei	9	6	EditedAggregates	9	330
RelateObjects	13	Parent	Nuclei	9	6	EditedAggregates	9	331
RelateObjects	13	Parent	Nuclei	9	6	EditedAggregates	9	332
RelateObjects	13	Parent	Nuclei	9	4	EditedAggregates	9	333
RelateObjects	13	Parent	Nuclei	9	6	EditedAggregates	9	334
RelateObjects	13	Parent	Nuclei	9	5	EditedAggregates	9	335
RelateObjects	13	Parent	Nuclei	9	4	EditedAggregates	9	336
RelateObjects	13	Parent	Nuclei	9	6	EditedAggregates	9	337
RelateObjects	13	Parent	Nuclei	9	6	EditedAggregates	9	338
RelateObjects	13	Parent	Nuclei	9	6	EditedAggregates	9	339
RelateObjects	13	Parent	Nuclei	9	5	EditedAggregates	9	340
RelateObjects	13	Parent	Nuclei	9	5	EditedAggregates	9	341
RelateObjects	13	Parent	Nuclei	9	3	EditedAggregates	9	342
RelateObjects	13	Parent	Nuclei	9	3	EditedAggregates	9	343
RelateObjects	13	Parent	Nuclei	9	3	EditedAggregates	9	344
RelateObjects	13	Parent	Nuclei	9	6	EditedAggregates	9	345
RelateObjects	13	Parent	Nuclei	9	5	EditedAggregates	9	346
RelateObjects	13	Parent	Nuclei	9	4	EditedAggregates	9	347
RelateObjects	13	Parent	Nuclei	9	4	EditedAggregates	9	348
RelateObjects	13	Parent	Nuclei	9	6	EditedAggregates	9	349
RelateObjects	13	Parent	Nuclei	9	4	EditedAggregates	9	350
RelateObjects	13	Parent	Nuclei	9	3	EditedAggregates	9	351
RelateObjects	13	Parent	Nuclei	9	6	EditedAggregates	9	352
RelateObjects	13	Parent	Nuclei	9	6	EditedAggregates	9	353
RelateObjects	13	Parent	Nuclei	9	6	EditedAggregates	9	354
RelateObjects	13	Parent	Nuclei	9	5	EditedAggregates	9	355
RelateObjects	13	Parent	Nuclei	9	5	EditedAggregates	9	356
RelateObjects	13	Parent	Nuclei	9	5	EditedAggregates	9	357
RelateObjects	13	Parent	Nuclei	9	4	EditedAggregates	9	358
RelateObjects	13	Parent	Nuclei	9	3	EditedAggregates	9	359
RelateObjects	13	Parent	Nuclei	9	6	EditedAggregates	9	360
RelateObjects	13	Parent	Nuclei	9	6	EditedAggregates	9	361
RelateObjects	13	Parent	Nuclei	9	5	EditedAggregates	9	362
RelateObjects	13	Parent	Nuclei	9	3	EditedAggregates	9	363
RelateObjects	13	Parent	Nuclei	9	3	EditedAggregates	9	364
RelateObjects	13	Parent	Nuclei	9	6	EditedAggregates	9	365
RelateObjects	13	Parent	Nuclei	9	6	EditedAggregates	9	366
RelateObjects	13	Parent	Nuclei	9	6	EditedAggregates	9	367
RelateObjects	13	Parent	Nuclei	9	6	EditedAggregates	9	368
RelateObjects	13	Parent	Nuclei	9	6	EditedAggregates	9	369
RelateObjects	13	Parent	Nuclei	9	5	EditedAggregates	9	370
RelateObjects	13	Parent	Nuclei	9	4	EditedAggregates	9	371
RelateObjects	13	Parent	Nuclei	9	4	EditedAggregates	9	372
RelateObjects	13	Parent	Nuclei	9	3	EditedAggregates	9	373
RelateObjects	13	Parent	Nuclei	9	6	EditedAggregates	9	374
RelateObjects	13	Parent	Nuclei	9	6	EditedAggregates	9	375
RelateObjects	13	Parent	Nuclei	9	6	EditedAggregates	9	376
RelateObjects	13	Parent	Nuclei	9	5	EditedAggregates	9	377
RelateObjects	13	Parent	Nuclei	9	5	EditedAggregates	9	378
RelateObjects	13	Parent	Nuclei	9	4	EditedAggregates	9	379
RelateObjects	13	Parent	Nuclei	9	4	EditedAggregates	9	380
RelateObjects	13	Parent	Nuclei	9	4	EditedAggregates	9	381
RelateObjects	13	Parent	Nuclei	9	6	EditedAggregates	9	382
RelateObjects	13	Parent	Nuclei	9	7	EditedAggregates	9	383
RelateObjects	13	Parent	Nuclei	9	5	EditedAggregates	9	384
RelateObjects	13	Parent	Nuclei	9	5	EditedAggregates	9	385
RelateObjects	13	Parent	Nuclei	9	4	EditedAggregates	9	386
RelateObjects	13	Parent	Nuclei	9	3	EditedAggregates	9	387
RelateObjects	13	Parent	Nuclei	9	3	EditedAggregates	9	388
RelateObjects	13	Parent	Nuclei	9	3	EditedAggregates	9	389
RelateObjects	13	Parent	Nuclei	9	3	EditedAggregates	9	390
RelateObjects	13	Parent	Nuclei	9	6	EditedAggregates	9	391
RelateObjects	13	Parent	Nuclei	9	6	EditedAggregates	9	392
RelateObjects	13	Parent	Nuclei	9	6	EditedAggregates	9	393
RelateObjects	13	Parent	Nuclei	9	6	EditedAggregates	9	394
RelateObjects	13	Parent	Nuclei	9	6	EditedAggregates	9	395
RelateObjects	13	Parent	Nuclei	9	5	EditedAggregates	9	396
RelateObjects	13	Parent	Nuclei	9	5	EditedAggregates	9	397
RelateObjects	13	Parent	Nuclei	9	5	EditedAggregates	9	398
RelateObjects	13	Parent	Nuclei	9	5	EditedAggregates	9	399
RelateObjects	13	Parent	Nuclei	9	3	EditedAggregates	9	400
RelateObjects	13	Parent	Nuclei	9	6	EditedAggregates	9	401
RelateObjects	13	Parent	Nuclei	9	7	EditedAggregates	9	402
RelateObjects	13	Parent	Nuclei	9	5	EditedAggregates	9	403
RelateObjects	13	Parent	Nuclei	9	3	EditedAggregates	9	404
RelateObjects	13	Parent	Nuclei	9	6	EditedAggregates	9	405
RelateObjects	13	Parent	Nuclei	9	5	EditedAggregates	9	406
RelateObjects	13	Parent	Nuclei	9	4	EditedAggregates	9	407
RelateObjects	13	Parent	Nuclei	9	4	EditedAggregates	9	408
RelateObjects	13	Parent	Nuclei	9	7	EditedAggregates	9	409
RelateObjects	13	Parent	Nuclei	9	7	EditedAggregates	9	410
RelateObjects	13	Parent	Nuclei	9	4	EditedAggregates	9	411
RelateObjects	13	Parent	Nuclei	9	4	EditedAggregates	9	412
RelateObjects	13	Parent	Nuclei	9	3	EditedAggregates	9	413
RelateObjects	13	Parent	Nuclei	9	6	EditedAggregates	9	414
RelateObjects	13	Parent	Nuclei	9	7	EditedAggregates	9	415
RelateObjects	13	Parent	Nuclei	9	7	EditedAggregates	9	416
RelateObjects	13	Parent	Nuclei	9	7	EditedAggregates	9	417
RelateObjects	13	Parent	Nuclei	9	7	EditedAggregates	9	418
RelateObjects	13	Parent	Nuclei	9	5	EditedAggregates	9	419
RelateObjects	13	Parent	Nuclei	9	4	EditedAggregates	9	420
RelateObjects	13	Parent	Nuclei	9	3	EditedAggregates	9	421
RelateObjects	13	Parent	Nuclei	9	3	EditedAggregates	9	422
RelateObjects	13	Parent	Nuclei	9	3	EditedAggregates	9	423
RelateObjects	13	Parent	Nuclei	9	6	EditedAggregates	9	424
RelateObjects	13	Parent	Nuclei	9	7	EditedAggregates	9	425
RelateObjects	13	Parent	Nuclei	9	5	EditedAggregates	9	426
RelateObjects	13	Parent	Nuclei	9	4	EditedAggregates	9	427
RelateObjects	13	Parent	Nuclei	9	3	EditedAggregates	9	428
RelateObjects	13	Parent	Nuclei	9	3	EditedAggregates	9	429
RelateObjects	13	Parent	Nuclei	9	3	EditedAggregates	9	430
RelateObjects	13	Parent	Nuclei	9	6	EditedAggregates	9	431
RelateObjects	13	Parent	Nuclei	9	6	EditedAggregates	9	432
RelateObjects	13	Parent	Nuclei	9	6	EditedAggregates	9	433
RelateObjects	13	Parent	Nuclei	9	6	EditedAggregates	9	434
RelateObjects	13	Parent	Nuclei	9	6	EditedAggregates	9	435
RelateObjects	13	Parent	Nuclei	9	7	EditedAggregates	9	436
RelateObjects	13	Parent	Nuclei	9	5	EditedAggregates	9	437
RelateObjects	13	Parent	Nuclei	9	5	EditedAggregates	9	438
RelateObjects	13	Parent	Nuclei	9	6	EditedAggregates	9	439
RelateObjects	13	Parent	Nuclei	9	6	EditedAggregates	9	440
RelateObjects	13	Parent	Nuclei	9	6	EditedAggregates	9	441
RelateObjects	13	Parent	Nuclei	9	7	EditedAggregates	9	442
RelateObjects	13	Parent	Nuclei	9	7	EditedAggregates	9	443
RelateObjects	13	Parent	Nuclei	9	7	EditedAggregates	9	444
RelateObjects	13	Parent	Nuclei	9	7	EditedAggregates	9	445
RelateObjects	13	Parent	Nuclei	9	5	EditedAggregates	9	446
RelateObjects	13	Parent	Nuclei	9	6	EditedAggregates	9	447
RelateObjects	13	Parent	Nuclei	9	6	EditedAggregates	9	448
RelateObjects	13	Parent	Nuclei	9	6	EditedAggregates	9	449
RelateObjects	13	Parent	Nuclei	9	6	EditedAggregates	9	450
RelateObjects	13	Parent	Nuclei	9	7	EditedAggregates	9	451
RelateObjects	13	Parent	Nuclei	9	4	EditedAggregates	9	452
RelateObjects	13	Parent	Nuclei	9	3	EditedAggregates	9	453
RelateObjects	13	Parent	Nuclei	9	3	EditedAggregates	9	454
RelateObjects	13	Parent	Nuclei	9	6	EditedAggregates	9	455
RelateObjects	13	Parent	Nuclei	9	6	EditedAggregates	9	456
RelateObjects	13	Parent	Nuclei	9	7	EditedAggregates	9	457
RelateObjects	13	Parent	Nuclei	9	7	EditedAggregates	9	458
RelateObjects	13	Parent	Nuclei	9	5	EditedAggregates	9	459
RelateObjects	13	Parent	Nuclei	9	5	EditedAggregates	9	460
RelateObjects	13	Parent	Nuclei	9	4	EditedAggregates	9	461
RelateObjects	13	Parent	Nuclei	9	6	EditedAggregates	9	462
RelateObjects	13	Parent	Nuclei	9	6	EditedAggregates	9	463
RelateObjects	13	Parent	Nuclei	9	4	EditedAggregates	9	464
RelateObjects	13	Parent	Nuclei	9	7	EditedAggregates	9	465
RelateObjects	13	Parent	Nuclei	9	7	EditedAggregates	9	466
RelateObjects	13	Parent	Nuclei	9	6	EditedAggregates	9	467
RelateObjects	13	Parent	Nuclei	9	6	EditedAggregates	9	468
RelateObjects	13	Parent	Nuclei	9	5	EditedAggregates	9	469
RelateObjects	13	Parent	Nuclei	9	5	EditedAggregates	9	470
RelateObjects	13	Parent	Nuclei	9	5	EditedAggregates	9	471
RelateObjects	13	Parent	Nuclei	9	3	EditedAggregates	9	472
RelateObjects	13	Parent	Nuclei	9	6	EditedAggregates	9	473
RelateObjects	13	Parent	Nuclei	9	5	EditedAggregates	9	474
RelateObjects	13	Parent	Nuclei	9	5	EditedAggregates	9	475
RelateObjects	13	Parent	Nuclei	9	4	EditedAggregates	9	476
RelateObjects	13	Parent	Nuclei	9	4	EditedAggregates	9	477
RelateObjects	13	Parent	Nuclei	9	3	EditedAggregates	9	478
RelateObjects	13	Parent	Nuclei	9	6	EditedAggregates	9	479
RelateObjects	13	Parent	Nuclei	9	6	EditedAggregates	9	480
RelateObjects	13	Parent	Nuclei	9	7	EditedAggregates	9	481
RelateObjects	13	Parent	Nuclei	9	7	EditedAggregates	9	482
RelateObjects	13	Parent	Nuclei	9	4	EditedAggregates	9	483
RelateObjects	13	Parent	Nuclei	9	4	EditedAggregates	9	484
RelateObjects	13	Parent	Nuclei	9	6	EditedAggregates	9	485
RelateObjects	13	Parent	Nuclei	9	5	EditedAggregates	9	486
RelateObjects	13	Parent	Nuclei	9	4	EditedAggregates	9	487
RelateObjects	13	Parent	Nuclei	9	4	EditedAggregates	9	488
RelateObjects	13	Parent	Nuclei	9	3	EditedAggregates	9	489
RelateObjects	13	Parent	Nuclei	9	6	EditedAggregates	9	490
RelateObjects	13	Parent	Nuclei	9	6	EditedAggregates	9	491
RelateObjects	13	Parent	Nuclei	9	6	EditedAggregates	9	492
RelateObjects	13	Parent	Nuclei	9	6	EditedAggregates	9	493
RelateObjects	13	Parent	Nuclei	9	7	EditedAggregates	9	494
RelateObjects	13	Parent	Nuclei	9	7	EditedAggregates	9	495
RelateObjects	13	Parent	Nuclei	9	5	EditedAggregates	9	496
RelateObjects	13	Parent	Nuclei	9	4	EditedAggregates	9	497
RelateObjects	13	Parent	Nuclei	9	3	EditedAggregates	9	498
RelateObjects	13	Parent	Nuclei	9	6	EditedAggregates	9	499
RelateObjects	13	Parent	Nuclei	9	6	EditedAggregates	9	500
RelateObjects	13	Parent	Nuclei	9	7	EditedAggregates	9	501
RelateObjects	13	Parent	Nuclei	9	7	EditedAggregates	9	502
RelateObjects	13	Parent	Nuclei	9	4	EditedAggregates	9	503
RelateObjects	13	Parent	Nuclei	9	4	EditedAggregates	9	504
RelateObjects	13	Parent	Nuclei	9	6	EditedAggregates	9	505
RelateObjects	13	Parent	Nuclei	9	6	EditedAggregates	9	506
RelateObjects	13	Parent	Nuclei	9	7	EditedAggregates	9	507
RelateObjects	13	Parent	Nuclei	9	4	EditedAggregates	9	508
RelateObjects	13	Parent	Nuclei	9	4	EditedAggregates	9	509
RelateObjects	13	Parent	Nuclei	9	4	EditedAggregates	9	510
RelateObjects	13	Parent	Nuclei	9	3	EditedAggregates	9	511
RelateObjects	13	Parent	Nuclei	9	6	EditedAggregates	9	512
RelateObjects	13	Parent	Nuclei	9	6	EditedAggregates	9	513
RelateObjects	13	Parent	Nuclei	9	7	EditedAggregates	9	514
RelateObjects	13	Parent	Nuclei	9	5	EditedAggregates	9	515
RelateObjects	13	Parent	Nuclei	9	4	EditedAggregates	9	516
RelateObjects	13	Parent	Nuclei	9	6	EditedAggregates	9	517
RelateObjects	13	Parent	Nuclei	9	6	EditedAggregates	9	518
RelateObjects	13	Parent	Nuclei	9	6	EditedAggregates	9	519
RelateObjects	13	Parent	Nuclei	9	6	EditedAggregates	9	520
RelateObjects	13	Parent	Nuclei	9	6	EditedAggregates	9	521
RelateObjects	13	Parent	Nuclei	9	6	EditedAggregates	9	522
RelateObjects	13	Parent	Nuclei	9	6	EditedAggregates	9	523
RelateObjects	13	Parent	Nuclei	9	7	EditedAggregates	9	524
RelateObjects	13	Parent	Nuclei	9	7	EditedAggregates	9	525
RelateObjects	13	Parent	Nuclei	9	7	EditedAggregates	9	526
RelateObjects	13	Parent	Nuclei	9	7	EditedAggregates	9	527
RelateObjects	13	Parent	Nuclei	9	6	EditedAggregates	9	528
RelateObjects	13	Parent	Nuclei	9	7	EditedAggregates	9	529
RelateObjects	13	Parent	Nuclei	9	7	EditedAggregates	9	530
RelateObjects	13	Parent	Nuclei	9	7	EditedAggregates	9	531
RelateObjects	13	Parent	Nuclei	9	5	EditedAggregates	9	532
RelateObjects	13	Parent	Nuclei	9	3	EditedAggregates	9	533
RelateObjects	13	Parent	Nuclei	9	6	EditedAggregates	9	534
RelateObjects	13	Parent	Nuclei	9	7	EditedAggregates	9	535
RelateObjects	13	Parent	Nuclei	9	7	EditedAggregates	9	536
RelateObjects	13	Parent	Nuclei	9	4	EditedAggregates	9	537
RelateObjects	13	Parent	Nuclei	9	6	EditedAggregates	9	538
RelateObjects	13	Parent	Nuclei	9	6	EditedAggregates	9	539
RelateObjects	13	Parent	Nuclei	9	6	EditedAggregates	9	540
RelateObjects	13	Parent	Nuclei	9	6	EditedAggregates	9	541
RelateObjects	13	Parent	Nuclei	9	6	EditedAggregates	9	542
RelateObjects	13	Parent	Nuclei	9	6	EditedAggregates	9	543
RelateObjects	13	Parent	Nuclei	9	7	EditedAggregates	9	544
RelateObjects	13	Parent	Nuclei	9	5	EditedAggregates	9	545
RelateObjects	13	Parent	Nuclei	9	5	EditedAggregates	9	546
RelateObjects	13	Parent	Nuclei	9	4	EditedAggregates	9	547
RelateObjects	13	Parent	Nuclei	9	6	EditedAggregates	9	548
RelateObjects	13	Parent	Nuclei	9	6	EditedAggregates	9	549
RelateObjects	13	Parent	Nuclei	9	6	EditedAggregates	9	550
RelateObjects	13	Parent	Nuclei	9	6	EditedAggregates	9	551
RelateObjects	13	Parent	Nuclei	9	6	EditedAggregates	9	552
RelateObjects	13	Parent	Nuclei	9	6	EditedAggregates	9	553
RelateObjects	13	Parent	Nuclei	9	6	EditedAggregates	9	554
RelateObjects	13	Parent	Nuclei	9	6	EditedAggregates	9	555
RelateObjects	13	Parent	Nuclei	9	6	EditedAggregates	9	556
RelateObjects	13	Parent	Nuclei	9	7	EditedAggregates	9	557
RelateObjects	13	Parent	Nuclei	9	7	EditedAggregates	9	558
RelateObjects	13	Parent	Nuclei	9	7	EditedAggregates	9	559
RelateObjects	13	Parent	Nuclei	9	5	EditedAggregates	9	560
RelateObjects	13	Parent	Nuclei	9	5	EditedAggregates	9	561
RelateObjects	13	Parent	Nuclei	9	4	EditedAggregates	9	562
RelateObjects	13	Parent	Nuclei	9	6	EditedAggregates	9	563
RelateObjects	13	Parent	Nuclei	9	6	EditedAggregates	9	564
RelateObjects	13	Parent	Nuclei	9	6	EditedAggregates	9	565
RelateObjects	13	Parent	Nuclei	9	7	EditedAggregates	9	566
RelateObjects	13	Parent	Nuclei	9	7	EditedAggregates	9	567
RelateObjects	13	Parent	Nuclei	9	5	EditedAggregates	9	568
RelateObjects	13	Parent	Nuclei	9	5	EditedAggregates	9	569
RelateObjects	13	Parent	Nuclei	9	5	EditedAggregates	9	570
RelateObjects	13	Parent	Nuclei	9	6	EditedAggregates	9	571
RelateObjects	13	Parent	Nuclei	9	6	EditedAggregates	9	572
RelateObjects	13	Parent	Nuclei	9	6	EditedAggregates	9	573
RelateObjects	13	Parent	Nuclei	9	6	EditedAggregates	9	574
RelateObjects	13	Parent	Nuclei	9	7	EditedAggregates	9	575
RelateObjects	13	Parent	Nuclei	9	5	EditedAggregates	9	576
RelateObjects	13	Parent	Nuclei	9	4	EditedAggregates	9	577
RelateObjects	13	Parent	Nuclei	9	6	EditedAggregates	9	578
RelateObjects	13	Parent	Nuclei	9	6	EditedAggregates	9	579
RelateObjects	13	Parent	Nuclei	9	6	EditedAggregates	9	580
RelateObjects	13	Parent	Nuclei	9	6	EditedAggregates	9	581
RelateObjects	13	Parent	Nuclei	9	7	EditedAggregates	9	582
RelateObjects	13	Parent	Nuclei	9	7	EditedAggregates	9	583
RelateObjects	13	Parent	Nuclei	9	7	EditedAggregates	9	584
RelateObjects	13	Parent	Nuclei	9	5	EditedAggregates	9	585
RelateObjects	13	Parent	Nuclei	9	6	EditedAggregates	9	586
RelateObjects	13	Parent	Nuclei	9	7	EditedAggregates	9	587
RelateObjects	13	Parent	Nuclei	9	6	EditedAggregates	9	588
RelateObjects	13	Parent	Nuclei	9	7	EditedAggregates	9	589
RelateObjects	13	Parent	Nuclei	9	7	EditedAggregates	9	590
RelateObjects	13	Parent	Nuclei	9	7	EditedAggregates	9	591
RelateObjects	13	Parent	Nuclei	9	5	EditedAggregates	9	592
RelateObjects	13	Parent	Nuclei	9	4	EditedAggregates	9	593
RelateObjects	13	Parent	Nuclei	9	6	EditedAggregates	9	594
RelateObjects	13	Parent	Nuclei	9	6	EditedAggregates	9	595
RelateObjects	13	Parent	Nuclei	9	7	EditedAggregates	9	596
RelateObjects	13	Parent	Nuclei	9	5	EditedAggregates	9	597
RelateObjects	13	Parent	Nuclei	9	6	EditedAggregates	9	598
RelateObjects	13	Parent	Nuclei	9	7	EditedAggregates	9	599
RelateObjects	13	Parent	Nuclei	9	6	EditedAggregates	9	600
RelateObjects	13	Parent	Nuclei	9	6	EditedAggregates	9	601
RelateObjects	13	Parent	Nuclei	9	6	EditedAggregates	9	602
RelateObjects	13	Parent	Nuclei	9	6	EditedAggregates	9	603
RelateObjects	13	Parent	Nuclei	9	7	EditedAggregates	9	604
RelateObjects	13	Parent	Nuclei	9	7	EditedAggregates	9	605
RelateObjects	13	Parent	Nuclei	9	5	EditedAggregates	9	606
RelateObjects	13	Parent	Nuclei	9	6	EditedAggregates	9	607
RelateObjects	13	Parent	Nuclei	9	6	EditedAggregates	9	608
RelateObjects	13	Parent	Nuclei	9	7	EditedAggregates	9	609
RelateObjects	13	Parent	Nuclei	9	7	EditedAggregates	9	610
RelateObjects	13	Parent	Nuclei	9	5	EditedAggregates	9	611
RelateObjects	13	Parent	Nuclei	9	6	EditedAggregates	9	612
RelateObjects	13	Parent	Nuclei	9	6	EditedAggregates	9	613
RelateObjects	13	Parent	Nuclei	9	6	EditedAggregates	9	614
RelateObjects	13	Parent	Nuclei	9	6	EditedAggregates	9	615
RelateObjects	13	Parent	Nuclei	9	6	EditedAggregates	9	616
RelateObjects	13	Parent	Nuclei	9	7	EditedAggregates	9	617
RelateObjects	13	Parent	Nuclei	9	6	EditedAggregates	9	618
RelateObjects	13	Parent	Nuclei	9	6	EditedAggregates	9	619
RelateObjects	13	Parent	Nuclei	9	7	EditedAggregates	9	620
RelateObjects	13	Parent	Nuclei	9	6	EditedAggregates	9	621
RelateObjects	13	Parent	Nuclei	9	6	EditedAggregates	9	622
RelateObjects	13	Parent	Nuclei	9	6	EditedAggregates	9	623
RelateObjects	13	Parent	Nuclei	9	6	EditedAggregates	9	624
RelateObjects	13	Parent	Nuclei	9	7	EditedAggregates	9	625
RelateObjects	13	Parent	Nuclei	9	7	EditedAggregates	9	626
RelateObjects	13	Parent	Nuclei	9	5	EditedAggregates	9	627
RelateObjects	13	Parent	Nuclei	9	7	EditedAggregates	9	628
RelateObjects	13	Parent	Nuclei	9	7	EditedAggregates	9	629
RelateObjects	13	Parent	Nuclei	9	6	EditedAggregates	9	630
RelateObjects	13	Parent	Nuclei	9	6	EditedAggregates	9	631
RelateObjects	13	Parent	Nuclei	9	6	EditedAggregates	9	632
RelateObjects	13	Parent	Nuclei	9	7	EditedAggregates	9	633
RelateObjects	13	Parent	Nuclei	9	4	EditedAggregates	9	634
RelateObjects	13	Parent	Nuclei	9	4	EditedAggregates	9	635
RelateObjects	13	Parent	Nuclei	9	6	EditedAggregates	9	636
RelateObjects	13	Parent	Nuclei	9	7	EditedAggregates	9	637
RelateObjects	13	Parent	Nuclei	9	5	EditedAggregates	9	638
RelateObjects	13	Parent	Nuclei	9	5	EditedAggregates	9	639
RelateObjects	13	Parent	Nuclei	9	6	EditedAggregates	9	640
RelateObjects	13	Parent	Nuclei	9	6	EditedAggregates	9	641
RelateObjects	13	Parent	Nuclei	9	7	EditedAggregates	9	642
RelateObjects	13	Parent	Nuclei	9	7	EditedAggregates	9	643
RelateObjects	13	Parent	Nuclei	9	6	EditedAggregates	9	644
RelateObjects	13	Parent	Nuclei	9	6	EditedAggregates	9	645
RelateObjects	13	Parent	Nuclei	9	7	EditedAggregates	9	646
RelateObjects	13	Parent	Nuclei	9	7	EditedAggregates	9	647
RelateObjects	13	Parent	Nuclei	9	5	EditedAggregates	9	648
RelateObjects	13	Parent	Nuclei	9	6	EditedAggregates	9	649
RelateObjects	13	Parent	Nuclei	9	6	EditedAggregates	9	650
RelateObjects	13	Parent	Nuclei	9	6	EditedAggregates	9	651
RelateObjects	13	Parent	Nuclei	9	6	EditedAggregates	9	652
RelateObjects	13	Parent	Nuclei	9	7	EditedAggregates	9	653
RelateObjects	13	Parent	Nuclei	9	7	EditedAggregates	9	654
RelateObjects	13	Parent	Nuclei	9	7	EditedAggregates	9	655
RelateObjects	13	Parent	Nuclei	9	8	EditedAggregates	9	656
RelateObjects	13	Parent	Nuclei	9	6	EditedAggregates	9	657
RelateObjects	13	Parent	Nuclei	9	8	EditedAggregates	9	658
RelateObjects	13	Parent	Nuclei	9	8	EditedAggregates	9	659
RelateObjects	13	Parent	Nuclei	9	5	EditedAggregates	9	660
RelateObjects	13	Parent	Nuclei	9	6	EditedAggregates	9	661
RelateObjects	13	Parent	Nuclei	9	6	EditedAggregates	9	662
RelateObjects	13	Parent	Nuclei	9	6	EditedAggregates	9	663
RelateObjects	13	Parent	Nuclei	9	7	EditedAggregates	9	664
RelateObjects	13	Parent	Nuclei	9	5	EditedAggregates	9	665
RelateObjects	13	Parent	Nuclei	9	5	EditedAggregates	9	666
RelateObjects	13	Parent	Nuclei	9	6	EditedAggregates	9	667
RelateObjects	13	Parent	Nuclei	9	6	EditedAggregates	9	668
RelateObjects	13	Parent	Nuclei	9	7	EditedAggregates	9	669
RelateObjects	13	Parent	Nuclei	9	7	EditedAggregates	9	670
RelateObjects	13	Parent	Nuclei	9	7	EditedAggregates	9	671
RelateObjects	13	Parent	Nuclei	9	7	EditedAggregates	9	672
RelateObjects	13	Parent	Nuclei	9	8	EditedAggregates	9	673
RelateObjects	13	Parent	Nuclei	9	5	EditedAggregates	9	674
RelateObjects	13	Parent	Nuclei	9	4	EditedAggregates	9	675
RelateObjects	13	Parent	Nuclei	9	6	EditedAggregates	9	676
RelateObjects	13	Parent	Nuclei	9	7	EditedAggregates	9	677
RelateObjects	13	Parent	Nuclei	9	8	EditedAggregates	9	678
RelateObjects	13	Parent	Nuclei	9	5	EditedAggregates	9	679
RelateObjects	13	Parent	Nuclei	9	6	EditedAggregates	9	680
RelateObjects	13	Parent	Nuclei	9	6	EditedAggregates	9	681
RelateObjects	13	Parent	Nuclei	9	6	EditedAggregates	9	682
RelateObjects	13	Parent	Nuclei	9	7	EditedAggregates	9	683
RelateObjects	13	Parent	Nuclei	9	6	EditedAggregates	9	684
RelateObjects	13	Parent	Nuclei	9	6	EditedAggregates	9	685
RelateObjects	13	Parent	Nuclei	9	6	EditedAggregates	9	686
RelateObjects	13	Parent	Nuclei	9	6	EditedAggregates	9	687
RelateObjects	13	Parent	Nuclei	9	7	EditedAggregates	9	688
RelateObjects	13	Parent	Nuclei	9	7	EditedAggregates	9	689
RelateObjects	13	Parent	Nuclei	9	7	EditedAggregates	9	690
RelateObjects	13	Parent	Nuclei	9	6	EditedAggregates	9	691
RelateObjects	13	Parent	Nuclei	9	7	EditedAggregates	9	692
RelateObjects	13	Parent	Nuclei	9	7	EditedAggregates	9	693
RelateObjects	13	Parent	Nuclei	9	8	EditedAggregates	9	694
RelateObjects	13	Parent	Nuclei	9	8	EditedAggregates	9	695
RelateObjects	13	Parent	Nuclei	9	8	EditedAggregates	9	696
RelateObjects	13	Parent	Nuclei	9	6	EditedAggregates	9	697
RelateObjects	13	Parent	Nuclei	9	6	EditedAggregates	9	698
RelateObjects	13	Parent	Nuclei	9	7	EditedAggregates	9	699
RelateObjects	13	Parent	Nuclei	9	8	EditedAggregates	9	700
RelateObjects	13	Parent	Nuclei	9	8	EditedAggregates	9	701
RelateObjects	13	Parent	Nuclei	9	6	EditedAggregates	9	702
RelateObjects	13	Parent	Nuclei	9	7	EditedAggregates	9	703
RelateObjects	13	Parent	Nuclei	9	7	EditedAggregates	9	704
RelateObjects	13	Parent	Nuclei	9	6	EditedAggregates	9	705
RelateObjects	13	Parent	Nuclei	9	7	EditedAggregates	9	706
RelateObjects	13	Parent	Nuclei	9	7	EditedAggregates	9	707
RelateObjects	13	Parent	Nuclei	9	6	EditedAggregates	9	708
RelateObjects	13	Parent	Nuclei	9	6	EditedAggregates	9	709
RelateObjects	13	Parent	Nuclei	9	7	EditedAggregates	9	710
RelateObjects	13	Parent	Nuclei	9	7	EditedAggregates	9	711
RelateObjects	13	Parent	Nuclei	9	7	EditedAggregates	9	712
RelateObjects	13	Parent	Nuclei	9	8	EditedAggregates	9	713
RelateObjects	13	Parent	Nuclei	9	8	EditedAggregates	9	714
RelateObjects	13	Parent	Nuclei	9	8	EditedAggregates	9	715
RelateObjects	13	Parent	Nuclei	9	7	EditedAggregates	9	716
RelateObjects	13	Parent	Nuclei	9	7	EditedAggregates	9	717
RelateObjects	13	Parent	Nuclei	9	7	EditedAggregates	9	718
RelateObjects	13	Parent	Nuclei	9	7	EditedAggregates	9	719
RelateObjects	13	Parent	Nuclei	9	8	EditedAggregates	9	720
RelateObjects	13	Parent	Nuclei	9	6	EditedAggregates	9	721
RelateObjects	13	Parent	Nuclei	9	8	EditedAggregates	9	722
RelateObjects	13	Parent	Nuclei	9	7	EditedAggregates	9	723
RelateObjects	13	Parent	Nuclei	9	7	EditedAggregates	9	724
RelateObjects	13	Parent	Nuclei	9	8	EditedAggregates	9	725
RelateObjects	13	Parent	Nuclei	9	8	EditedAggregates	9	726
RelateObjects	13	Parent	Nuclei	9	6	EditedAggregates	9	727
RelateObjects	13	Parent	Nuclei	9	6	EditedAggregates	9	728
RelateObjects	13	Parent	Nuclei	9	6	EditedAggregates	9	729
RelateObjects	13	Parent	Nuclei	9	6	EditedAggregates	9	730
RelateObjects	13	Parent	Nuclei	9	7	EditedAggregates	9	731
RelateObjects	13	Parent	Nuclei	9	7	EditedAggregates	9	732
RelateObjects	13	Parent	Nuclei	9	7	EditedAggregates	9	733
RelateObjects	13	Parent	Nuclei	9	6	EditedAggregates	9	734
RelateObjects	13	Parent	Nuclei	9	7	EditedAggregates	9	735
RelateObjects	13	Parent	Nuclei	9	7	EditedAggregates	9	736
RelateObjects	13	Parent	Nuclei	9	7	EditedAggregates	9	737
RelateObjects	13	Parent	Nuclei	9	8	EditedAggregates	9	738
RelateObjects	13	Parent	Nuclei	9	7	EditedAggregates	9	739
RelateObjects	13	Parent	Nuclei	9	7	EditedAggregates	9	740
RelateObjects	13	Parent	Nuclei	9	7	EditedAggregates	9	741
RelateObjects	13	Parent	Nuclei	9	6	EditedAggregates	9	742
RelateObjects	13	Parent	Nuclei	9	7	EditedAggregates	9	743
RelateObjects	13	Parent	Nuclei	9	7	EditedAggregates	9	744
RelateObjects	13	Parent	Nuclei	9	7	EditedAggregates	9	745
RelateObjects	13	Parent	Nuclei	9	7	EditedAggregates	9	746
RelateObjects	13	Parent	Nuclei	9	7	EditedAggregates	9	747
RelateObjects	13	Parent	Nuclei	9	7	EditedAggregates	9	748
RelateObjects	13	Parent	Nuclei	9	7	EditedAggregates	9	749
RelateObjects	13	Parent	Nuclei	9	7	EditedAggregates	9	750
RelateObjects	13	Parent	Nuclei	9	8	EditedAggregates	9	751
RelateObjects	13	Parent	Nuclei	9	7	EditedAggregates	9	752
RelateObjects	13	Parent	Nuclei	9	8	EditedAggregates	9	753
RelateObjects	13	Parent	Nuclei	9	7	EditedAggregates	9	754
RelateObjects	13	Parent	Nuclei	9	8	EditedAggregates	9	755
RelateObjects	13	Parent	Nuclei	9	7	EditedAggregates	9	756
RelateObjects	13	Parent	Nuclei	9	7	EditedAggregates	9	757
RelateObjects	13	Parent	Nuclei	9	7	EditedAggregates	9	758
RelateObjects	13	Parent	Nuclei	9	8	EditedAggregates	9	759
RelateObjects	13	Parent	Nuclei	9	8	EditedAggregates	9	760
RelateObjects	13	Parent	Nuclei	9	7	EditedAggregates	9	761
RelateObjects	13	Parent	Nuclei	9	7	EditedAggregates	9	762
RelateObjects	13	Parent	Nuclei	9	8	EditedAggregates	9	763
RelateObjects	13	Parent	Nuclei	9	8	EditedAggregates	9	764
RelateObjects	13	Parent	Nuclei	9	7	EditedAggregates	9	765
RelateObjects	13	Parent	Nuclei	9	8	EditedAggregates	9	766
RelateObjects	13	Parent	Nuclei	9	7	EditedAggregates	9	767
RelateObjects	13	Parent	Nuclei	9	8	EditedAggregates	9	768
RelateObjects	13	Parent	Nuclei	9	8	EditedAggregates	9	769
RelateObjects	13	Parent	Nuclei	9	8	EditedAggregates	9	770
RelateObjects	13	Parent	Nuclei	9	8	EditedAggregates	9	771
RelateObjects	13	Parent	Nuclei	9	7	EditedAggregates	9	772
RelateObjects	13	Parent	Nuclei	9	7	EditedAggregates	9	773
RelateObjects	13	Parent	Nuclei	9	7	EditedAggregates	9	774
RelateObjects	13	Parent	Nuclei	9	8	EditedAggregates	9	775
RelateObjects	13	Parent	Nuclei	9	7	EditedAggregates	9	776
RelateObjects	13	Parent	Nuclei	9	7	EditedAggregates	9	777
RelateObjects	13	Parent	Nuclei	9	7	EditedAggregates	9	778
RelateObjects	13	Parent	Nuclei	9	7	EditedAggregates	9	779
RelateObjects	13	Parent	Nuclei	9	7	EditedAggregates	9	780
RelateObjects	13	Parent	Nuclei	9	8	EditedAggregates	9	781
RelateObjects	13	Parent	Nuclei	9	8	EditedAggregates	9	782
RelateObjects	13	Parent	Nuclei	9	7	EditedAggregates	9	783
RelateObjects	13	Parent	Nuclei	9	7	EditedAggregates	9	784
RelateObjects	13	Parent	Nuclei	9	8	EditedAggregates	9	785
RelateObjects	13	Parent	Nuclei	9	8	EditedAggregates	9	786
RelateObjects	13	Parent	Nuclei	9	8	EditedAggregates	9	787
RelateObjects	13	Parent	Nuclei	9	8	EditedAggregates	9	788
RelateObjects	13	Parent	Nuclei	9	8	EditedAggregates	9	789
RelateObjects	13	Parent	Nuclei	9	8	EditedAggregates	9	790
RelateObjects	13	Parent	Nuclei	9	7	EditedAggregates	9	791
RelateObjects	13	Parent	Nuclei	9	7	EditedAggregates	9	792
RelateObjects	13	Parent	Nuclei	9	7	EditedAggregates	9	793
RelateObjects	13	Parent	Nuclei	9	8	EditedAggregates	9	794
RelateObjects	13	Parent	Nuclei	9	7	EditedAggregates	9	795
RelateObjects	13	Parent	Nuclei	9	7	EditedAggregates	9	796
RelateObjects	13	Parent	Nuclei	9	7	EditedAggregates	9	797
RelateObjects	13	Parent	Nuclei	9	7	EditedAggregates	9	798
RelateObjects	13	Parent	Nuclei	9	8	EditedAggregates	9	799
RelateObjects	13	Parent	Nuclei	9	8	EditedAggregates	9	800
RelateObjects	13	Parent	Nuclei	9	7	EditedAggregates	9	801
RelateObjects	13	Parent	Nuclei	9	7	EditedAggregates	9	802
RelateObjects	13	Parent	Nuclei	9	7	EditedAggregates	9	803
RelateObjects	13	Parent	Nuclei	9	8	EditedAggregates	9	804
RelateObjects	13	Parent	Nuclei	9	8	EditedAggregates	9	805
RelateObjects	13	Parent	Nuclei	9	7	EditedAggregates	9	806
RelateObjects	13	Parent	Nuclei	9	7	EditedAggregates	9	807
RelateObjects	13	Parent	Nuclei	9	7	EditedAggregates	9	808
RelateObjects	13	Parent	Nuclei	9	8	EditedAggregates	9	809
RelateObjects	13	Parent	Nuclei	9	7	EditedAggregates	9	810
RelateObjects	13	Parent	Nuclei	9	7	EditedAggregates	9	811
RelateObjects	13	Parent	Nuclei	9	8	EditedAggregates	9	812
RelateObjects	13	Parent	Nuclei	9	8	EditedAggregates	9	813
RelateObjects	13	Parent	Nuclei	9	7	EditedAggregates	9	814
RelateObjects	13	Parent	Nuclei	9	7	EditedAggregates	9	815
RelateObjects	13	Parent	Nuclei	9	7	EditedAggregates	9	816
RelateObjects	13	Parent	Nuclei	9	8	EditedAggregates	9	817
RelateObjects	13	Parent	Nuclei	9	7	EditedAggregates	9	818
RelateObjects	13	Parent	Nuclei	9	7	EditedAggregates	9	819
RelateObjects	13	Parent	Nuclei	9	7	EditedAggregates	9	820
RelateObjects	13	Parent	Nuclei	9	9	EditedAggregates	9	821
RelateObjects	13	Parent	Nuclei	9	8	EditedAggregates	9	822
RelateObjects	13	Parent	Nuclei	9	8	EditedAggregates	9	823
RelateObjects	13	Parent	Nuclei	9	8	EditedAggregates	9	824
RelateObjects	13	Parent	Nuclei	9	8	EditedAggregates	9	825
RelateObjects	13	Parent	Nuclei	9	7	EditedAggregates	9	826
RelateObjects	13	Parent	Nuclei	9	8	EditedAggregates	9	827
RelateObjects	13	Parent	Nuclei	9	10	EditedAggregates	9	828
RelateObjects	13	Parent	Nuclei	9	7	EditedAggregates	9	829
RelateObjects	13	Parent	Nuclei	9	7	EditedAggregates	9	830
RelateObjects	13	Parent	Nuclei	9	7	EditedAggregates	9	831
RelateObjects	13	Parent	Nuclei	9	8	EditedAggregates	9	832
RelateObjects	13	Parent	Nuclei	9	7	EditedAggregates	9	833
RelateObjects	13	Parent	Nuclei	9	7	EditedAggregates	9	834
RelateObjects	13	Parent	Nuclei	9	7	EditedAggregates	9	835
RelateObjects	13	Parent	Nuclei	9	8	EditedAggregates	9	836
RelateObjects	13	Parent	Nuclei	9	10	EditedAggregates	9	837
RelateObjects	13	Parent	Nuclei	9	7	EditedAggregates	9	838
RelateObjects	13	Parent	Nuclei	9	7	EditedAggregates	9	839
RelateObjects	13	Parent	Nuclei	9	7	EditedAggregates	9	840
RelateObjects	13	Parent	Nuclei	9	7	EditedAggregates	9	841
RelateObjects	13	Parent	Nuclei	9	8	EditedAggregates	9	842
RelateObjects	13	Parent	Nuclei	9	8	EditedAggregates	9	843
RelateObjects	13	Parent	Nuclei	9	8	EditedAggregates	9	844
RelateObjects	13	Parent	Nuclei	9	9	EditedAggregates	9	845
RelateObjects	13	Parent	Nuclei	9	10	EditedAggregates	9	846
RelateObjects	13	Parent	Nuclei	9	7	EditedAggregates	9	847
RelateObjects	13	Parent	Nuclei	9	10	EditedAggregates	9	848
RelateObjects	13	Parent	Nuclei	9	7	EditedAggregates	9	849
RelateObjects	13	Parent	Nuclei	9	7	EditedAggregates	9	850
RelateObjects	13	Parent	Nuclei	9	8	EditedAggregates	9	851
RelateObjects	13	Parent	Nuclei	9	9	EditedAggregates	9	852
RelateObjects	13	Parent	Nuclei	9	10	EditedAggregates	9	853
RelateObjects	13	Parent	Nuclei	9	8	EditedAggregates	9	854
RelateObjects	13	Parent	Nuclei	9	8	EditedAggregates	9	855
RelateObjects	13	Parent	Nuclei	9	7	EditedAggregates	9	856
RelateObjects	13	Parent	Nuclei	9	8	EditedAggregates	9	857
RelateObjects	13	Parent	Nuclei	9	8	EditedAggregates	9	858
RelateObjects	13	Parent	Nuclei	9	9	EditedAggregates	9	859
RelateObjects	13	Parent	Nuclei	9	10	EditedAggregates	9	860
RelateObjects	13	Parent	Nuclei	9	10	EditedAggregates	9	861
RelateObjects	13	Parent	Nuclei	9	10	EditedAggregates	9	862
RelateObjects	13	Parent	Nuclei	9	7	EditedAggregates	9	863
RelateObjects	13	Parent	Nuclei	9	8	EditedAggregates	9	864
RelateObjects	13	Parent	Nuclei	9	8	EditedAggregates	9	865
RelateObjects	13	Parent	Nuclei	9	10	EditedAggregates	9	866
RelateObjects	13	Parent	Nuclei	9	7	EditedAggregates	9	867
RelateObjects	13	Parent	Nuclei	9	8	EditedAggregates	9	868
RelateObjects	13	Parent	Nuclei	9	10	EditedAggregates	9	869
RelateObjects	13	Parent	Nuclei	9	10	EditedAggregates	9	870
RelateObjects	13	Parent	Nuclei	9	7	EditedAggregates	9	871
RelateObjects	13	Parent	Nuclei	9	7	EditedAggregates	9	872
RelateObjects	13	Parent	Nuclei	9	8	EditedAggregates	9	873
RelateObjects	13	Parent	Nuclei	9	8	EditedAggregates	9	874
RelateObjects	13	Parent	Nuclei	9	10	EditedAggregates	9	875
RelateObjects	13	Parent	Nuclei	9	10	EditedAggregates	9	876
RelateObjects	13	Parent	Nuclei	9	8	EditedAggregates	9	877
RelateObjects	13	Parent	Nuclei	9	8	EditedAggregates	9	878
RelateObjects	13	Parent	Nuclei	9	8	EditedAggregates	9	879
RelateObjects	13	Parent	Nuclei	9	7	EditedAggregates	9	880
RelateObjects	13	Parent	Nuclei	9	7	EditedAggregates	9	881
RelateObjects	13	Parent	Nuclei	9	8	EditedAggregates	9	882
RelateObjects	13	Parent	Nuclei	9	9	EditedAggregates	9	883
RelateObjects	13	Parent	Nuclei	9	10	EditedAggregates	9	884
RelateObjects	13	Parent	Nuclei	9	10	EditedAggregates	9	885
RelateObjects	13	Parent	Nuclei	9	10	EditedAggregates	9	886
RelateObjects	13	Parent	Nuclei	9	8	EditedAggregates	9	887
RelateObjects	13	Parent	Nuclei	9	8	EditedAggregates	9	888
RelateObjects	13	Parent	Nuclei	9	10	EditedAggregates	9	889
RelateObjects	13	Parent	Nuclei	9	10	EditedAggregates	9	890
RelateObjects	13	Parent	Nuclei	9	7	EditedAggregates	9	891
RelateObjects	13	Parent	Nuclei	9	8	EditedAggregates	9	892
RelateObjects	13	Parent	Nuclei	9	8	EditedAggregates	9	893
RelateObjects	13	Parent	Nuclei	9	9	EditedAggregates	9	894
RelateObjects	13	Parent	Nuclei	9	10	EditedAggregates	9	895
RelateObjects	13	Parent	Nuclei	9	7	EditedAggregates	9	896
RelateObjects	13	Parent	Nuclei	9	8	EditedAggregates	9	897
RelateObjects	13	Parent	Nuclei	9	10	EditedAggregates	9	898
RelateObjects	13	Parent	Nuclei	9	7	EditedAggregates	9	899
RelateObjects	13	Parent	Nuclei	9	8	EditedAggregates	9	900
RelateObjects	13	Parent	Nuclei	9	8	EditedAggregates	9	901
RelateObjects	13	Parent	Nuclei	9	9	EditedAggregates	9	902
RelateObjects	13	Parent	Nuclei	9	9	EditedAggregates	9	903
RelateObjects	13	Parent	Nuclei	9	7	EditedAggregates	9	904
RelateObjects	13	Parent	Nuclei	9	8	EditedAggregates	9	905
RelateObjects	13	Parent	Nuclei	9	8	EditedAggregates	9	906
RelateObjects	13	Parent	Nuclei	9	9	EditedAggregates	9	907
RelateObjects	13	Parent	Nuclei	9	8	EditedAggregates	9	908
RelateObjects	13	Parent	Nuclei	9	8	EditedAggregates	9	909
RelateObjects	13	Parent	Nuclei	9	9	EditedAggregates	9	910
RelateObjects	13	Parent	Nuclei	9	10	EditedAggregates	9	911
RelateObjects	13	Parent	Nuclei	9	10	EditedAggregates	9	912
RelateObjects	13	Parent	Nuclei	9	9	EditedAggregates	9	913
RelateObjects	13	Parent	Nuclei	9	8	EditedAggregates	9	914
RelateObjects	13	Parent	Nuclei	9	9	EditedAggregates	9	915
RelateObjects	13	Parent	Nuclei	9	9	EditedAggregates	9	916
RelateObjects	13	Parent	Nuclei	9	10	EditedAggregates	9	917
RelateObjects	13	Parent	Nuclei	9	8	EditedAggregates	9	918
RelateObjects	13	Parent	Nuclei	9	9	EditedAggregates	9	919
RelateObjects	13	Parent	Nuclei	9	8	EditedAggregates	9	920
RelateObjects	13	Parent	Nuclei	9	10	EditedAggregates	9	921
RelateObjects	13	Parent	Nuclei	9	9	EditedAggregates	9	922
RelateObjects	13	Parent	Nuclei	9	9	EditedAggregates	9	923
RelateObjects	13	Parent	Nuclei	9	9	EditedAggregates	9	924
RelateObjects	13	Parent	Nuclei	9	8	EditedAggregates	9	925
RelateObjects	13	Parent	Nuclei	9	8	EditedAggregates	9	926
RelateObjects	13	Parent	Nuclei	9	8	EditedAggregates	9	927
RelateObjects	13	Parent	Nuclei	9	8	EditedAggregates	9	928
RelateObjects	13	Parent	Nuclei	9	10	EditedAggregates	9	929
RelateObjects	13	Parent	Nuclei	9	10	EditedAggregates	9	930
RelateObjects	13	Parent	Nuclei	9	10	EditedAggregates	9	931
RelateObjects	13	Parent	Nuclei	9	8	EditedAggregates	9	932
RelateObjects	13	Parent	Nuclei	9	8	EditedAggregates	9	933
RelateObjects	13	Parent	Nuclei	9	8	EditedAggregates	9	934
RelateObjects	13	Parent	Nuclei	9	10	EditedAggregates	9	935
RelateObjects	13	Parent	Nuclei	9	8	EditedAggregates	9	936
RelateObjects	13	Parent	Nuclei	9	10	EditedAggregates	9	937
RelateObjects	13	Parent	Nuclei	9	10	EditedAggregates	9	938
RelateObjects	13	Parent	Nuclei	9	10	EditedAggregates	9	939
RelateObjects	13	Parent	Nuclei	9	9	EditedAggregates	9	940
RelateObjects	13	Parent	Nuclei	9	10	EditedAggregates	9	941
RelateObjects	13	Parent	Nuclei	9	9	EditedAggregates	9	942
RelateObjects	13	Parent	Nuclei	9	8	EditedAggregates	9	943
RelateObjects	13	Parent	Nuclei	9	8	EditedAggregates	9	944
RelateObjects	13	Parent	Nuclei	9	10	EditedAggregates	9	945
RelateObjects	13	Parent	Nuclei	9	8	EditedAggregates	9	946
RelateObjects	13	Parent	Nuclei	9	8	EditedAggregates	9	947
RelateObjects	13	Parent	Nuclei	9	10	EditedAggregates	9	948
RelateObjects	13	Parent	Nuclei	9	9	EditedAggregates	9	949
RelateObjects	13	Parent	Nuclei	9	10	EditedAggregates	9	950
RelateObjects	13	Parent	Nuclei	9	9	EditedAggregates	9	951
RelateObjects	13	Parent	Nuclei	9	9	EditedAggregates	9	952
RelateObjects	13	Parent	Nuclei	9	10	EditedAggregates	9	953
RelateObjects	13	Parent	Nuclei	9	10	EditedAggregates	9	954
RelateObjects	13	Parent	Nuclei	9	9	EditedAggregates	9	955
RelateObjects	13	Parent	Nuclei	9	8	EditedAggregates	9	956
RelateObjects	13	Parent	Nuclei	9	8	EditedAggregates	9	957
RelateObjects	13	Parent	Nuclei	9	9	EditedAggregates	9	958
RelateObjects	13	Parent	Nuclei	9	11	EditedAggregates	9	959
RelateObjects	13	Parent	Nuclei	9	9	EditedAggregates	9	960
RelateObjects	13	Parent	Nuclei	9	9	EditedAggregates	9	961
RelateObjects	13	Parent	Nuclei	9	10	EditedAggregates	9	962
RelateObjects	13	Parent	Nuclei	9	9	EditedAggregates	9	963
RelateObjects	13	Parent	Nuclei	9	9	EditedAggregates	9	964
RelateObjects	13	Parent	Nuclei	9	11	EditedAggregates	9	965
RelateObjects	13	Parent	Nuclei	9	12	EditedAggregates	9	966
RelateObjects	13	Parent	Nuclei	9	9	EditedAggregates	9	967
RelateObjects	13	Parent	Nuclei	9	9	EditedAggregates	9	968
RelateObjects	13	Parent	Nuclei	9	9	EditedAggregates	9	969
RelateObjects	13	Parent	Nuclei	9	10	EditedAggregates	9	970
RelateObjects	13	Parent	Nuclei	9	12	EditedAggregates	9	971
RelateObjects	13	Parent	Nuclei	9	9	EditedAggregates	9	972
RelateObjects	13	Parent	Nuclei	9	9	EditedAggregates	9	973
RelateObjects	13	Parent	Nuclei	9	11	EditedAggregates	9	974
RelateObjects	13	Parent	Nuclei	9	10	EditedAggregates	9	975
RelateObjects	13	Parent	Nuclei	9	12	EditedAggregates	9	976
RelateObjects	13	Parent	Nuclei	9	9	EditedAggregates	9	977
RelateObjects	13	Parent	Nuclei	9	11	EditedAggregates	9	978
RelateObjects	13	Parent	Nuclei	9	12	EditedAggregates	9	979
RelateObjects	13	Parent	Nuclei	9	12	EditedAggregates	9	980
RelateObjects	13	Parent	Nuclei	9	9	EditedAggregates	9	981
RelateObjects	13	Parent	Nuclei	9	10	EditedAggregates	9	982
RelateObjects	13	Parent	Nuclei	9	10	EditedAggregates	9	983
RelateObjects	13	Parent	Nuclei	9	10	EditedAggregates	9	984
RelateObjects	13	Parent	Nuclei	9	9	EditedAggregates	9	985
RelateObjects	13	Parent	Nuclei	9	9	EditedAggregates	9	986
RelateObjects	13	Parent	Nuclei	9	9	EditedAggregates	9	987
RelateObjects	13	Parent	Nuclei	9	11	EditedAggregates	9	988
RelateObjects	13	Parent	Nuclei	9	12	EditedAggregates	9	989
RelateObjects	13	Parent	Nuclei	9	9	EditedAggregates	9	990
RelateObjects	13	Parent	Nuclei	9	9	EditedAggregates	9	991
RelateObjects	13	Parent	Nuclei	9	10	EditedAggregates	9	992
RelateObjects	13	Parent	Nuclei	9	12	EditedAggregates	9	993
RelateObjects	13	Parent	Nuclei	9	12	EditedAggregates	9	994
RelateObjects	13	Parent	Nuclei	9	9	EditedAggregates	9	995
RelateObjects	13	Parent	Nuclei	9	12	EditedAggregates	9	996
RelateObjects	13	Parent	Nuclei	9	10	EditedAggregates	9	997
RelateObjects	13	Parent	Nuclei	9	11	EditedAggregates	9	998
RelateObjects	13	Parent	Nuclei	9	11	EditedAggregates	9	999
RelateObjects	13	Parent	Nuclei	9	12	EditedAggregates	9	1000
RelateObjects	13	Parent	Nuclei	9	12	EditedAggregates	9	1001
RelateObjects	13	Parent	Nuclei	9	10	EditedAggregates	9	1002
RelateObjects	13	Parent	Nuclei	9	9	EditedAggregates	9	1003
RelateObjects	13	Parent	Nuclei	9	11	EditedAggregates	9	1004
RelateObjects	13	Parent	Nuclei	9	11	EditedAggregates	9	1005
RelateObjects	13	Parent	Nuclei	9	12	EditedAggregates	9	1006
RelateObjects	13	Parent	Nuclei	9	10	EditedAggregates	9	1007
RelateObjects	13	Parent	Nuclei	9	10	EditedAggregates	9	1008
RelateObjects	13	Parent	Nuclei	9	10	EditedAggregates	9	1009
RelateObjects	13	Parent	Nuclei	9	10	EditedAggregates	9	1010
RelateObjects	13	Parent	Nuclei	9	11	EditedAggregates	9	1011
RelateObjects	13	Parent	Nuclei	9	11	EditedAggregates	9	1012
RelateObjects	13	Parent	Nuclei	9	11	EditedAggregates	9	1013
RelateObjects	13	Parent	Nuclei	9	9	EditedAggregates	9	1014
RelateObjects	13	Parent	Nuclei	9	10	EditedAggregates	9	1015
RelateObjects	13	Parent	Nuclei	9	10	EditedAggregates	9	1016
RelateObjects	13	Parent	Nuclei	9	12	EditedAggregates	9	1017
RelateObjects	13	Parent	Nuclei	9	12	EditedAggregates	9	1018
RelateObjects	13	Parent	Nuclei	9	9	EditedAggregates	9	1019
RelateObjects	13	Parent	Nuclei	9	10	EditedAggregates	9	1020
RelateObjects	13	Parent	Nuclei	9	10	EditedAggregates	9	1021
RelateObjects	13	Parent	Nuclei	9	10	EditedAggregates	9	1022
RelateObjects	13	Parent	Nuclei	9	10	EditedAggregates	9	1023
RelateObjects	13	Parent	Nuclei	9	12	EditedAggregates	9	1024
RelateObjects	13	Parent	Nuclei	9	12	EditedAggregates	9	1025
RelateObjects	13	Parent	Nuclei	9	9	EditedAggregates	9	1026
RelateObjects	13	Parent	Nuclei	9	10	EditedAggregates	9	1027
RelateObjects	13	Parent	Nuclei	9	10	EditedAggregates	9	1028
RelateObjects	13	Parent	Nuclei	9	10	EditedAggregates	9	1029
RelateObjects	13	Parent	Nuclei	9	12	EditedAggregates	9	1030
RelateObjects	13	Parent	Nuclei	9	12	EditedAggregates	9	1031
RelateObjects	13	Parent	Nuclei	9	12	EditedAggregates	9	1032
RelateObjects	13	Parent	Nuclei	9	9	EditedAggregates	9	1033
RelateObjects	13	Parent	Nuclei	9	12	EditedAggregates	9	1034
RelateObjects	13	Parent	Nuclei	9	10	EditedAggregates	9	1035
RelateObjects	13	Parent	Nuclei	9	10	EditedAggregates	9	1036
RelateObjects	13	Parent	Nuclei	9	9	EditedAggregates	9	1037
RelateObjects	13	Parent	Nuclei	9	9	EditedAggregates	9	1038
RelateObjects	13	Parent	Nuclei	9	12	EditedAggregates	9	1039
RelateObjects	13	Parent	Nuclei	9	12	EditedAggregates	9	1040
RelateObjects	13	Parent	Nuclei	9	9	EditedAggregates	9	1041
RelateObjects	13	Parent	Nuclei	9	11	EditedAggregates	9	1042
RelateObjects	13	Parent	Nuclei	9	12	EditedAggregates	9	1043
RelateObjects	13	Parent	Nuclei	9	9	EditedAggregates	9	1044
RelateObjects	13	Parent	Nuclei	9	10	EditedAggregates	9	1045
RelateObjects	13	Parent	Nuclei	9	12	EditedAggregates	9	1046
RelateObjects	13	Parent	Nuclei	9	12	EditedAggregates	9	1047
RelateObjects	13	Parent	Nuclei	9	12	EditedAggregates	9	1048
RelateObjects	13	Parent	Nuclei	9	9	EditedAggregates	9	1049
RelateObjects	13	Parent	Nuclei	9	12	EditedAggregates	9	1050
RelateObjects	13	Parent	Nuclei	9	12	EditedAggregates	9	1051
RelateObjects	13	Parent	Nuclei	9	9	EditedAggregates	9	1052
RelateObjects	13	Parent	Nuclei	9	12	EditedAggregates	9	1053
RelateObjects	13	Parent	Nuclei	9	11	EditedAggregates	9	1054
RelateObjects	13	Parent	Nuclei	9	11	EditedAggregates	9	1055
RelateObjects	13	Parent	Nuclei	9	11	EditedAggregates	9	1056
RelateObjects	13	Parent	Nuclei	9	12	EditedAggregates	9	1057
RelateObjects	13	Parent	Nuclei	9	9	EditedAggregates	9	1058
RelateObjects	13	Parent	Nuclei	9	9	EditedAggregates	9	1059
RelateObjects	13	Parent	Nuclei	9	10	EditedAggregates	9	1060
RelateObjects	13	Parent	Nuclei	9	11	EditedAggregates	9	1061
RelateObjects	13	Parent	Nuclei	9	12	EditedAggregates	9	1062
RelateObjects	13	Parent	Nuclei	9	12	EditedAggregates	9	1063
RelateObjects	13	Parent	Nuclei	9	9	EditedAggregates	9	1064
RelateObjects	13	Parent	Nuclei	9	9	EditedAggregates	9	1065
RelateObjects	13	Parent	Nuclei	9	9	EditedAggregates	9	1066
RelateObjects	13	Parent	Nuclei	9	12	EditedAggregates	9	1067
RelateObjects	13	Parent	Nuclei	9	12	EditedAggregates	9	1068
RelateObjects	13	Parent	Nuclei	9	12	EditedAggregates	9	1069
RelateObjects	13	Parent	Nuclei	9	10	EditedAggregates	9	1070
RelateObjects	13	Parent	Nuclei	9	12	EditedAggregates	9	1071
RelateObjects	13	Parent	Nuclei	9	9	EditedAggregates	9	1072
RelateObjects	13	Parent	Nuclei	9	10	EditedAggregates	9	1073
RelateObjects	13	Parent	Nuclei	9	12	EditedAggregates	9	1074
RelateObjects	13	Parent	Nuclei	9	12	EditedAggregates	9	1075
RelateObjects	13	Parent	Nuclei	9	12	EditedAggregates	9	1076
RelateObjects	13	Parent	Nuclei	9	9	EditedAggregates	9	1077
RelateObjects	13	Parent	Nuclei	9	11	EditedAggregates	9	1078
RelateObjects	13	Parent	Nuclei	9	11	EditedAggregates	9	1079
RelateObjects	13	Parent	Nuclei	9	9	EditedAggregates	9	1080
RelateObjects	13	Parent	Nuclei	9	12	EditedAggregates	9	1081
RelateObjects	13	Parent	Nuclei	9	9	EditedAggregates	9	1082
RelateObjects	13	Parent	Nuclei	9	9	EditedAggregates	9	1083
RelateObjects	13	Parent	Nuclei	9	12	EditedAggregates	9	1084
RelateObjects	13	Parent	Nuclei	9	11	EditedAggregates	9	1085
RelateObjects	13	Parent	Nuclei	9	11	EditedAggregates	9	1086
RelateObjects	13	Parent	Nuclei	9	12	EditedAggregates	9	1087
RelateObjects	13	Parent	Nuclei	9	12	EditedAggregates	9	1088
RelateObjects	13	Parent	Nuclei	9	9	EditedAggregates	9	1089
RelateObjects	13	Parent	Nuclei	9	11	EditedAggregates	9	1090
RelateObjects	13	Parent	Nuclei	9	11	EditedAggregates	9	1091
RelateObjects	13	Parent	Nuclei	9	12	EditedAggregates	9	1092
RelateObjects	13	Parent	Nuclei	9	12	EditedAggregates	9	1093
RelateObjects	13	Parent	Nuclei	9	9	EditedAggregates	9	1094
RelateObjects	13	Parent	Nuclei	9	9	EditedAggregates	9	1095
RelateObjects	13	Parent	Nuclei	9	12	EditedAggregates	9	1096
RelateObjects	13	Parent	Nuclei	9	12	EditedAggregates	9	1097
RelateObjects	13	Parent	Nuclei	9	12	EditedAggregates	9	1098
RelateObjects	13	Parent	Nuclei	9	12	EditedAggregates	9	1099
RelateObjects	13	Parent	Nuclei	9	10	EditedAggregates	9	1100
RelateObjects	13	Parent	Nuclei	9	9	EditedAggregates	9	1101
RelateObjects	13	Parent	Nuclei	9	9	EditedAggregates	9	1102
RelateObjects	13	Parent	Nuclei	9	9	EditedAggregates	9	1103
RelateObjects	13	Parent	Nuclei	9	11	EditedAggregates	9	1104
RelateObjects	13	Parent	Nuclei	9	12	EditedAggregates	9	1105
RelateObjects	13	Parent	Nuclei	9	12	EditedAggregates	9	1106
RelateObjects	13	Parent	Nuclei	9	12	EditedAggregates	9	1107
RelateObjects	13	Parent	Nuclei	9	12	EditedAggregates	9	1108
RelateObjects	13	Parent	Nuclei	9	11	EditedAggregates	9	1109
RelateObjects	13	Parent	Nuclei	9	12	EditedAggregates	9	1110
RelateObjects	13	Parent	Nuclei	9	12	EditedAggregates	9	1111
RelateObjects	13	Parent	Nuclei	9	12	EditedAggregates	9	1112
RelateObjects	13	Parent	Nuclei	9	12	EditedAggregates	9	1113
RelateObjects	13	Parent	Nuclei	9	13	EditedAggregates	9	1114
RelateObjects	13	Parent	Nuclei	9	13	EditedAggregates	9	1115
RelateObjects	13	Parent	Nuclei	9	12	EditedAggregates	9	1116
RelateObjects	13	Parent	Nuclei	9	12	EditedAggregates	9	1117
RelateObjects	13	Parent	Nuclei	9	12	EditedAggregates	9	1118
RelateObjects	13	Parent	Nuclei	9	14	EditedAggregates	9	1119
RelateObjects	13	Parent	Nuclei	9	11	EditedAggregates	9	1120
RelateObjects	13	Parent	Nuclei	9	12	EditedAggregates	9	1121
RelateObjects	13	Parent	Nuclei	9	12	EditedAggregates	9	1122
RelateObjects	13	Parent	Nuclei	9	12	EditedAggregates	9	1123
RelateObjects	13	Parent	Nuclei	9	14	EditedAggregates	9	1124
RelateObjects	13	Parent	Nuclei	9	11	EditedAggregates	9	1125
RelateObjects	13	Parent	Nuclei	9	13	EditedAggregates	9	1126
RelateObjects	13	Parent	Nuclei	9	12	EditedAggregates	9	1127
RelateObjects	13	Parent	Nuclei	9	11	EditedAggregates	9	1128
RelateObjects	13	Parent	Nuclei	9	13	EditedAggregates	9	1129
RelateObjects	13	Parent	Nuclei	9	14	EditedAggregates	9	1130
RelateObjects	13	Parent	Nuclei	9	11	EditedAggregates	9	1131
RelateObjects	13	Parent	Nuclei	9	11	EditedAggregates	9	1132
RelateObjects	13	Parent	Nuclei	9	12	EditedAggregates	9	1133
RelateObjects	13	Parent	Nuclei	9	13	EditedAggregates	9	1134
RelateObjects	13	Parent	Nuclei	9	14	EditedAggregates	9	1135
RelateObjects	13	Parent	Nuclei	9	14	EditedAggregates	9	1136
RelateObjects	13	Parent	Nuclei	9	13	EditedAggregates	9	1137
RelateObjects	13	Parent	Nuclei	9	14	EditedAggregates	9	1138
RelateObjects	13	Parent	Nuclei	9	12	EditedAggregates	9	1139
RelateObjects	13	Parent	Nuclei	9	12	EditedAggregates	9	1140
RelateObjects	13	Parent	Nuclei	9	14	EditedAggregates	9	1141
RelateObjects	13	Parent	Nuclei	9	11	EditedAggregates	9	1142
RelateObjects	13	Parent	Nuclei	9	12	EditedAggregates	9	1143
RelateObjects	13	Parent	Nuclei	9	14	EditedAggregates	9	1144
RelateObjects	13	Parent	Nuclei	9	14	EditedAggregates	9	1145
RelateObjects	13	Parent	Nuclei	9	12	EditedAggregates	9	1146
RelateObjects	13	Parent	Nuclei	9	12	EditedAggregates	9	1147
RelateObjects	13	Parent	Nuclei	9	14	EditedAggregates	9	1148
RelateObjects	13	Parent	Nuclei	9	12	EditedAggregates	9	1149
RelateObjects	13	Parent	Nuclei	9	11	EditedAggregates	9	1150
RelateObjects	13	Parent	Nuclei	9	14	EditedAggregates	9	1151
RelateObjects	13	Parent	Nuclei	9	12	EditedAggregates	9	1152
RelateObjects	13	Parent	Nuclei	9	14	EditedAggregates	9	1153
RelateObjects	13	Parent	Nuclei	9	14	EditedAggregates	9	1154
RelateObjects	13	Parent	Nuclei	9	11	EditedAggregates	9	1155
RelateObjects	13	Parent	Nuclei	9	12	EditedAggregates	9	1156
RelateObjects	13	Parent	Nuclei	9	12	EditedAggregates	9	1157
RelateObjects	13	Parent	Nuclei	9	14	EditedAggregates	9	1158
RelateObjects	13	Parent	Nuclei	9	13	EditedAggregates	9	1159
RelateObjects	13	Parent	Nuclei	9	13	EditedAggregates	9	1160
RelateObjects	13	Parent	Nuclei	9	14	EditedAggregates	9	1161
RelateObjects	13	Parent	Nuclei	9	14	EditedAggregates	9	1162
RelateObjects	13	Parent	Nuclei	9	14	EditedAggregates	9	1163
RelateObjects	13	Parent	Nuclei	9	14	EditedAggregates	9	1164
RelateObjects	13	Parent	Nuclei	9	14	EditedAggregates	9	1165
RelateObjects	13	Parent	Nuclei	9	14	EditedAggregates	9	1166
RelateObjects	13	Parent	Nuclei	9	14	EditedAggregates	9	1167
RelateObjects	13	Parent	Nuclei	9	12	EditedAggregates	9	1168
RelateObjects	13	Parent	Nuclei	9	15	EditedAggregates	9	1169
RelateObjects	13	Parent	Nuclei	9	13	EditedAggregates	9	1170
RelateObjects	13	Parent	Nuclei	9	14	EditedAggregates	9	1171
RelateObjects	13	Parent	Nuclei	9	14	EditedAggregates	9	1172
RelateObjects	13	Parent	Nuclei	9	14	EditedAggregates	9	1173
RelateObjects	13	Parent	Nuclei	9	14	EditedAggregates	9	1174
RelateObjects	13	Parent	Nuclei	9	14	EditedAggregates	9	1175
RelateObjects	13	Parent	Nuclei	9	12	EditedAggregates	9	1176
RelateObjects	13	Parent	Nuclei	9	12	EditedAggregates	9	1177
RelateObjects	13	Parent	Nuclei	9	12	EditedAggregates	9	1178
RelateObjects	13	Parent	Nuclei	9	14	EditedAggregates	9	1179
RelateObjects	13	Parent	Nuclei	9	13	EditedAggregates	9	1180
RelateObjects	13	Parent	Nuclei	9	13	EditedAggregates	9	1181
RelateObjects	13	Parent	Nuclei	9	12	EditedAggregates	9	1182
RelateObjects	13	Parent	Nuclei	9	12	EditedAggregates	9	1183
RelateObjects	13	Parent	Nuclei	9	14	EditedAggregates	9	1184
RelateObjects	13	Parent	Nuclei	9	14	EditedAggregates	9	1185
RelateObjects	13	Parent	Nuclei	9	15	EditedAggregates	9	1186
RelateObjects	13	Parent	Nuclei	9	15	EditedAggregates	9	1187
RelateObjects	13	Parent	Nuclei	9	14	EditedAggregates	9	1188
RelateObjects	13	Parent	Nuclei	9	14	EditedAggregates	9	1189
RelateObjects	13	Parent	Nuclei	9	14	EditedAggregates	9	1190
RelateObjects	13	Parent	Nuclei	9	15	EditedAggregates	9	1191
RelateObjects	13	Parent	Nuclei	9	13	EditedAggregates	9	1192
RelateObjects	13	Parent	Nuclei	9	13	EditedAggregates	9	1193
RelateObjects	13	Parent	Nuclei	9	14	EditedAggregates	9	1194
RelateObjects	13	Parent	Nuclei	9	14	EditedAggregates	9	1195
RelateObjects	13	Parent	Nuclei	9	14	EditedAggregates	9	1196
RelateObjects	13	Parent	Nuclei	9	14	EditedAggregates	9	1197
RelateObjects	13	Parent	Nuclei	9	14	EditedAggregates	9	1198
RelateObjects	13	Parent	Nuclei	9	13	EditedAggregates	9	1199
RelateObjects	13	Parent	Nuclei	9	13	EditedAggregates	9	1200
RelateObjects	13	Parent	Nuclei	9	14	EditedAggregates	9	1201
RelateObjects	13	Parent	Nuclei	9	13	EditedAggregates	9	1202
RelateObjects	13	Parent	Nuclei	9	13	EditedAggregates	9	1203
RelateObjects	13	Parent	Nuclei	9	14	EditedAggregates	9	1204
RelateObjects	13	Parent	Nuclei	9	15	EditedAggregates	9	1205
RelateObjects	13	Parent	Nuclei	9	13	EditedAggregates	9	1206
RelateObjects	13	Parent	Nuclei	9	13	EditedAggregates	9	1207
RelateObjects	13	Parent	Nuclei	9	13	EditedAggregates	9	1208
RelateObjects	13	Parent	Nuclei	9	13	EditedAggregates	9	1209
RelateObjects	13	Parent	Nuclei	9	14	EditedAggregates	9	1210
RelateObjects	13	Parent	Nuclei	9	14	EditedAggregates	9	1211
RelateObjects	13	Parent	Nuclei	9	13	EditedAggregates	9	1212
RelateObjects	13	Parent	Nuclei	9	13	EditedAggregates	9	1213
RelateObjects	13	Parent	Nuclei	9	14	EditedAggregates	9	1214
RelateObjects	13	Parent	Nuclei	9	13	EditedAggregates	9	1215
RelateObjects	13	Parent	Nuclei	9	14	EditedAggregates	9	1216
RelateObjects	13	Parent	Nuclei	9	14	EditedAggregates	9	1217
RelateObjects	13	Parent	Nuclei	9	14	EditedAggregates	9	1218
RelateObjects	13	Parent	Nuclei	9	14	EditedAggregates	9	1219
RelateObjects	13	Parent	Nuclei	9	14	EditedAggregates	9	1220
RelateObjects	13	Parent	Nuclei	9	14	EditedAggregates	9	1221
RelateObjects	13	Parent	Nuclei	9	14	EditedAggregates	9	1222
RelateObjects	13	Parent	Nuclei	9	14	EditedAggregates	9	1223
RelateObjects	13	Parent	Nuclei	9	13	EditedAggregates	9	1224
RelateObjects	13	Parent	Nuclei	9	13	EditedAggregates	9	1225
RelateObjects	13	Parent	Nuclei	9	14	EditedAggregates	9	1226
RelateObjects	13	Parent	Nuclei	9	14	EditedAggregates	9	1227
RelateObjects	13	Parent	Nuclei	9	14	EditedAggregates	9	1228
RelateObjects	13	Parent	Nuclei	9	14	EditedAggregates	9	1229
RelateObjects	13	Parent	Nuclei	9	13	EditedAggregates	9	1230
RelateObjects	13	Parent	Nuclei	9	13	EditedAggregates	9	1231
RelateObjects	13	Parent	Nuclei	9	14	EditedAggregates	9	1232
RelateObjects	13	Parent	Nuclei	9	13	EditedAggregates	9	1233
RelateObjects	13	Parent	Nuclei	9	14	EditedAggregates	9	1234
RelateObjects	13	Parent	Nuclei	9	13	EditedAggregates	9	1235
RelateObjects	13	Parent	Nuclei	9	14	EditedAggregates	9	1236
RelateObjects	13	Parent	Nuclei	9	15	EditedAggregates	9	1237
RelateObjects	13	Parent	Nuclei	9	15	EditedAggregates	9	1238
RelateObjects	13	Parent	Nuclei	9	13	EditedAggregates	9	1239
RelateObjects	13	Parent	Nuclei	9	13	EditedAggregates	9	1240
RelateObjects	13	Parent	Nuclei	9	13	EditedAggregates	9	1241
RelateObjects	13	Parent	Nuclei	9	13	EditedAggregates	9	1242
RelateObjects	13	Parent	Nuclei	9	14	EditedAggregates	9	1243
RelateObjects	13	Parent	Nuclei	9	15	EditedAggregates	9	1244
RelateObjects	13	Parent	Nuclei	9	14	EditedAggregates	9	1245
RelateObjects	13	Parent	Nuclei	9	14	EditedAggregates	9	1246
RelateObjects	13	Parent	Nuclei	9	14	EditedAggregates	9	1247
RelateObjects	13	Parent	Nuclei	9	13	EditedAggregates	9	1248
RelateObjects	13	Parent	Nuclei	9	14	EditedAggregates	9	1249
RelateObjects	13	Parent	Nuclei	9	16	EditedAggregates	9	1250
RelateObjects	13	Parent	Nuclei	9	14	EditedAggregates	9	1251
RelateObjects	13	Parent	Nuclei	9	14	EditedAggregates	9	1252
RelateObjects	13	Parent	Nuclei	9	16	EditedAggregates	9	1253
RelateObjects	13	Parent	Nuclei	9	13	EditedAggregates	9	1254
RelateObjects	13	Parent	Nuclei	9	14	EditedAggregates	9	1255
RelateObjects	13	Parent	Nuclei	9	16	EditedAggregates	9	1256
RelateObjects	13	Parent	Nuclei	9	15	EditedAggregates	9	1257
RelateObjects	13	Parent	Nuclei	9	15	EditedAggregates	9	1258
RelateObjects	13	Parent	Nuclei	9	14	EditedAggregates	9	1259
RelateObjects	13	Parent	Nuclei	9	15	EditedAggregates	9	1260
RelateObjects	13	Parent	Nuclei	9	15	EditedAggregates	9	1261
RelateObjects	13	Parent	Nuclei	9	15	EditedAggregates	9	1262
RelateObjects	13	Parent	Nuclei	9	14	EditedAggregates	9	1263
RelateObjects	13	Parent	Nuclei	9	15	EditedAggregates	9	1264
RelateObjects	13	Parent	Nuclei	9	15	EditedAggregates	9	1265
RelateObjects	13	Parent	Nuclei	9	16	EditedAggregates	9	1266
RelateObjects	13	Parent	Nuclei	9	16	EditedAggregates	9	1267
RelateObjects	13	Parent	Nuclei	9	16	EditedAggregates	9	1268
RelateObjects	13	Parent	Nuclei	9	16	EditedAggregates	9	1269
RelateObjects	13	Parent	Nuclei	9	14	EditedAggregates	9	1270
RelateObjects	13	Parent	Nuclei	9	15	EditedAggregates	9	1271
RelateObjects	13	Parent	Nuclei	9	16	EditedAggregates	9	1272
RelateObjects	13	Parent	Nuclei	9	16	EditedAggregates	9	1273
RelateObjects	13	Parent	Nuclei	9	15	EditedAggregates	9	1274
RelateObjects	13	Parent	Nuclei	9	16	EditedAggregates	9	1275
RelateObjects	13	Parent	Nuclei	9	16	EditedAggregates	9	1276
RelateObjects	13	Parent	Nuclei	9	16	EditedAggregates	9	1277
RelateObjects	13	Parent	Nuclei	9	16	EditedAggregates	9	1278
RelateObjects	13	Parent	Nuclei	9	15	EditedAggregates	9	1279
RelateObjects	13	Parent	Nuclei	9	16	EditedAggregates	9	1280
RelateObjects	13	Parent	Nuclei	9	16	EditedAggregates	9	1281
RelateObjects	13	Parent	Nuclei	9	15	EditedAggregates	9	1282
RelateObjects	13	Parent	Nuclei	9	16	EditedAggregates	9	1283
RelateObjects	13	Parent	Nuclei	9	16	EditedAggregates	9	1284
RelateObjects	13	Parent	Nuclei	9	15	EditedAggregates	9	1285
RelateObjects	13	Parent	Nuclei	9	16	EditedAggregates	9	1286
RelateObjects	13	Parent	Nuclei	9	16	EditedAggregates	9	1287
RelateObjects	13	Parent	Nuclei	9	15	EditedAggregates	9	1288
RelateObjects	13	Parent	Nuclei	9	16	EditedAggregates	9	1289
RelateObjects	13	Parent	Nuclei	9	15	EditedAggregates	9	1290
RelateObjects	13	Parent	Nuclei	9	15	EditedAggregates	9	1291
RelateObjects	13	Parent	Nuclei	9	16	EditedAggregates	9	1292
RelateObjects	13	Parent	Nuclei	9	16	EditedAggregates	9	1293
RelateObjects	13	Parent	Nuclei	9	16	EditedAggregates	9	1294
RelateObjects	13	Parent	Nuclei	9	15	EditedAggregates	9	1295
RelateObjects	13	Parent	Nuclei	9	16	EditedAggregates	9	1296
RelateObjects	13	Parent	Nuclei	9	16	EditedAggregates	9	1297
RelateObjects	13	Parent	Nuclei	9	15	EditedAggregates	9	1298
RelateObjects	13	Parent	Nuclei	9	16	EditedAggregates	9	1299
RelateObjects	13	Parent	Nuclei	9	16	EditedAggregates	9	1300
RelateObjects	13	Parent	Nuclei	9	16	EditedAggregates	9	1301
RelateObjects	13	Parent	Nuclei	9	16	EditedAggregates	9	1302
RelateObjects	13	Parent	Nuclei	9	16	EditedAggregates	9	1303
RelateObjects	13	Parent	Nuclei	9	16	EditedAggregates	9	1304
RelateObjects	13	Parent	Nuclei	9	16	EditedAggregates	9	1305
RelateObjects	13	Parent	Nuclei	9	16	EditedAggregates	9	1306
RelateObjects	13	Parent	Nuclei	9	16	EditedAggregates	9	1307
RelateObjects	13	Parent	Nuclei	9	16	EditedAggregates	9	1308
RelateObjects	13	Parent	Nuclei	9	16	EditedAggregates	9	1309
RelateObjects	13	Parent	Nuclei	9	16	EditedAggregates	9	1310
RelateObjects	13	Parent	Nuclei	9	16	EditedAggregates	9	1311
RelateObjects	13	Parent	Nuclei	9	16	EditedAggregates	9	1312
RelateObjects	13	Parent	Nuclei	9	16	EditedAggregates	9	1313
RelateObjects	13	Parent	Nuclei	9	16	EditedAggregates	9	1314
RelateObjects	13	Parent	Nuclei	9	16	EditedAggregates	9	1315
RelateObjects	13	Parent	Nuclei	9	16	EditedAggregates	9	1316
RelateObjects	13	Parent	Nuclei	9	15	EditedAggregates	9	1317
RelateObjects	13	Parent	Nuclei	9	16	EditedAggregates	9	1318
RelateObjects	13	Parent	Nuclei	9	16	EditedAggregates	9	1319
RelateObjects	13	Parent	Nuclei	9	16	EditedAggregates	9	1320
RelateObjects	13	Parent	Nuclei	9	16	EditedAggregates	9	1321
RelateObjects	13	Parent	Nuclei	9	16	EditedAggregates	9	1322
RelateObjects	13	Parent	Nuclei	9	16	EditedAggregates	9	1323
RelateObjects	13	Parent	Nuclei	9	16	EditedAggregates	9	1324
RelateObjects	13	Parent	Nuclei	9	16	EditedAggregates	9	1325
RelateObjects	13	Parent	Nuclei	9	15	EditedAggregates	9	1326
RelateObjects	13	Parent	Nuclei	9	15	EditedAggregates	9	1327
RelateObjects	13	Parent	Nuclei	9	15	EditedAggregates	9	1328
RelateObjects	13	Parent	Nuclei	9	16	EditedAggregates	9	1329
RelateObjects	13	Parent	Nuclei	9	16	EditedAggregates	9	1330
RelateObjects	13	Parent	Nuclei	9	16	EditedAggregates	9	1331
RelateObjects	13	Parent	Nuclei	9	16	EditedAggregates	9	1332
RelateObjects	13	Parent	Nuclei	9	16	EditedAggregates	9	1333
RelateObjects	13	Parent	Nuclei	9	15	EditedAggregates	9	1334
RelateObjects	13	Parent	Nuclei	9	16	EditedAggregates	9	1335
RelateObjects	13	Parent	Nuclei	9	16	EditedAggregates	9	1336
RelateObjects	13	Parent	Nuclei	9	16	EditedAggregates	9	1337
RelateObjects	13	Parent	Nuclei	9	16	EditedAggregates	9	1338
RelateObjects	13	Parent	Nuclei	9	15	EditedAggregates	9	1339
RelateObjects	13	Parent	Nuclei	9	16	EditedAggregates	9	1340
RelateObjects	13	Parent	Nuclei	9	16	EditedAggregates	9	1341
RelateObjects	13	Parent	Nuclei	9	16	EditedAggregates	9	1342
RelateObjects	13	Parent	Nuclei	9	16	EditedAggregates	9	1343
RelateObjects	13	Parent	Nuclei	9	17	EditedAggregates	9	1344
RelateObjects	13	Parent	Nuclei	9	16	EditedAggregates	9	1345
RelateObjects	13	Parent	Nuclei	9	16	EditedAggregates	9	1346
RelateObjects	13	Parent	Nuclei	9	16	EditedAggregates	9	1347
RelateObjects	13	Parent	Nuclei	9	16	EditedAggregates	9	1348
RelateObjects	13	Parent	Nuclei	9	15	EditedAggregates	9	1349
RelateObjects	13	Parent	Nuclei	9	16	EditedAggregates	9	1350
RelateObjects	13	Parent	Nuclei	9	16	EditedAggregates	9	1351
RelateObjects	13	Parent	Nuclei	9	16	EditedAggregates	9	1352
RelateObjects	13	Parent	Nuclei	9	17	EditedAggregates	9	1353
RelateObjects	13	Parent	Nuclei	9	18	EditedAggregates	9	1354
RelateObjects	13	Parent	Nuclei	9	16	EditedAggregates	9	1355
RelateObjects	13	Parent	Nuclei	9	16	EditedAggregates	9	1356
RelateObjects	13	Parent	Nuclei	9	16	EditedAggregates	9	1357
RelateObjects	13	Parent	Nuclei	9	18	EditedAggregates	9	1358
RelateObjects	13	Parent	Nuclei	9	16	EditedAggregates	9	1359
RelateObjects	13	Parent	Nuclei	9	16	EditedAggregates	9	1360
RelateObjects	13	Parent	Nuclei	9	16	EditedAggregates	9	1361
RelateObjects	13	Parent	Nuclei	9	16	EditedAggregates	9	1362
RelateObjects	13	Parent	Nuclei	9	18	EditedAggregates	9	1363
RelateObjects	13	Parent	Nuclei	9	18	EditedAggregates	9	1364
RelateObjects	13	Parent	Nuclei	9	16	EditedAggregates	9	1365
RelateObjects	13	Parent	Nuclei	9	16	EditedAggregates	9	1366
RelateObjects	13	Parent	Nuclei	9	17	EditedAggregates	9	1367
RelateObjects	13	Parent	Nuclei	9	18	EditedAggregates	9	1368
RelateObjects	13	Parent	Nuclei	9	18	EditedAggregates	9	1369
RelateObjects	13	Parent	Nuclei	9	16	EditedAggregates	9	1370
RelateObjects	13	Parent	Nuclei	9	16	EditedAggregates	9	1371
RelateObjects	13	Parent	Nuclei	9	16	EditedAggregates	9	1372
RelateObjects	13	Parent	Nuclei	9	16	EditedAggregates	9	1373
RelateObjects	13	Parent	Nuclei	9	16	EditedAggregates	9	1374
RelateObjects	13	Parent	Nuclei	9	16	EditedAggregates	9	1375
RelateObjects	13	Parent	Nuclei	9	18	EditedAggregates	9	1376
RelateObjects	13	Parent	Nuclei	9	18	EditedAggregates	9	1377
RelateObjects	13	Parent	Nuclei	9	16	EditedAggregates	9	1378
RelateObjects	13	Parent	Nuclei	9	16	EditedAggregates	9	1379
RelateObjects	13	Parent	Nuclei	9	16	EditedAggregates	9	1380
RelateObjects	13	Parent	Nuclei	9	16	EditedAggregates	9	1381
RelateObjects	13	Parent	Nuclei	9	16	EditedAggregates	9	1382
RelateObjects	13	Parent	Nuclei	9	16	EditedAggregates	9	1383
RelateObjects	13	Parent	Nuclei	9	16	EditedAggregates	9	1384
RelateObjects	13	Parent	Nuclei	9	16	EditedAggregates	9	1385
RelateObjects	13	Parent	Nuclei	9	16	EditedAggregates	9	1386
RelateObjects	13	Parent	Nuclei	9	16	EditedAggregates	9	1387
RelateObjects	13	Parent	Nuclei	9	18	EditedAggregates	9	1388
RelateObjects	13	Parent	Nuclei	9	16	EditedAggregates	9	1389
RelateObjects	13	Parent	Nuclei	9	16	EditedAggregates	9	1390
RelateObjects	13	Parent	Nuclei	9	18	EditedAggregates	9	1391
RelateObjects	13	Parent	Nuclei	9	16	EditedAggregates	9	1392
RelateObjects	13	Parent	Nuclei	9	17	EditedAggregates	9	1393
RelateObjects	13	Parent	Nuclei	9	18	EditedAggregates	9	1394
RelateObjects	13	Parent	Nuclei	9	16	EditedAggregates	9	1395
RelateObjects	13	Parent	Nuclei	9	17	EditedAggregates	9	1396
RelateObjects	13	Parent	Nuclei	9	18	EditedAggregates	9	1397
RelateObjects	13	Parent	Nuclei	9	16	EditedAggregates	9	1398
RelateObjects	13	Parent	Nuclei	9	17	EditedAggregates	9	1399
RelateObjects	13	Parent	Nuclei	9	16	EditedAggregates	9	1400
RelateObjects	13	Parent	Nuclei	9	16	EditedAggregates	9	1401
RelateObjects	13	Parent	Nuclei	9	16	EditedAggregates	9	1402
RelateObjects	13	Parent	Nuclei	9	16	EditedAggregates	9	1403
RelateObjects	13	Parent	Nuclei	9	18	EditedAggregates	9	1404
RelateObjects	13	Parent	Nuclei	9	16	EditedAggregates	9	1405
RelateObjects	13	Parent	Nuclei	9	16	EditedAggregates	9	1406
RelateObjects	13	Parent	Nuclei	9	16	EditedAggregates	9	1407
RelateObjects	13	Parent	Nuclei	9	16	EditedAggregates	9	1408
RelateObjects	13	Parent	Nuclei	9	16	EditedAggregates	9	1409
RelateObjects	13	Parent	Nuclei	9	18	EditedAggregates	9	1410
RelateObjects	13	Parent	Nuclei	9	16	EditedAggregates	9	1411
RelateObjects	13	Parent	Nuclei	9	16	EditedAggregates	9	1412
RelateObjects	13	Parent	Nuclei	9	18	EditedAggregates	9	1413
RelateObjects	13	Parent	Nuclei	9	18	EditedAggregates	9	1414
RelateObjects	13	Parent	Nuclei	9	16	EditedAggregates	9	1415
RelateObjects	13	Parent	Nuclei	9	16	EditedAggregates	9	1416
RelateObjects	13	Parent	Nuclei	9	17	EditedAggregates	9	1417
RelateObjects	13	Parent	Nuclei	9	18	EditedAggregates	9	1418
RelateObjects	13	Parent	Nuclei	9	18	EditedAggregates	9	1419
RelateObjects	13	Parent	Nuclei	9	18	EditedAggregates	9	1420
RelateObjects	13	Parent	Nuclei	9	16	EditedAggregates	9	1421
RelateObjects	13	Parent	Nuclei	9	16	EditedAggregates	9	1422
RelateObjects	13	Parent	Nuclei	9	16	EditedAggregates	9	1423
RelateObjects	13	Parent	Nuclei	9	16	EditedAggregates	9	1424
RelateObjects	13	Parent	Nuclei	9	16	EditedAggregates	9	1425
RelateObjects	13	Parent	Nuclei	9	17	EditedAggregates	9	1426
RelateObjects	13	Parent	Nuclei	9	16	EditedAggregates	9	1427
RelateObjects	13	Parent	Nuclei	9	16	EditedAggregates	9	1428
RelateObjects	13	Parent	Nuclei	9	17	EditedAggregates	9	1429
RelateObjects	13	Parent	Nuclei	9	18	EditedAggregates	9	1430
RelateObjects	13	Parent	Nuclei	9	18	EditedAggregates	9	1431
RelateObjects	13	Parent	Nuclei	9	16	EditedAggregates	9	1432
RelateObjects	13	Parent	Nuclei	9	16	EditedAggregates	9	1433
RelateObjects	13	Parent	Nuclei	9	18	EditedAggregates	9	1434
RelateObjects	13	Parent	Nuclei	9	18	EditedAggregates	9	1435
RelateObjects	13	Parent	Nuclei	9	16	EditedAggregates	9	1436
RelateObjects	13	Parent	Nuclei	9	18	EditedAggregates	9	1437
RelateObjects	13	Parent	Nuclei	9	18	EditedAggregates	9	1438
RelateObjects	13	Parent	Nuclei	9	16	EditedAggregates	9	1439
RelateObjects	13	Parent	Nuclei	9	16	EditedAggregates	9	1440
RelateObjects	13	Parent	Nuclei	9	18	EditedAggregates	9	1441
RelateObjects	13	Parent	Nuclei	9	18	EditedAggregates	9	1442
RelateObjects	13	Parent	Nuclei	9	18	EditedAggregates	9	1443
RelateObjects	13	Parent	Nuclei	9	17	EditedAggregates	9	1444
RelateObjects	13	Parent	Nuclei	9	18	EditedAggregates	9	1445
RelateObjects	13	Parent	Nuclei	9	18	EditedAggregates	9	1446
RelateObjects	13	Parent	Nuclei	9	18	EditedAggregates	9	1447
RelateObjects	13	Parent	Nuclei	9	18	EditedAggregates	9	1448
RelateObjects	13	Parent	Nuclei	9	18	EditedAggregates	9	1449
RelateObjects	13	Parent	Nuclei	9	18	EditedAggregates	9	1450
RelateObjects	13	Parent	Nuclei	9	18	EditedAggregates	9	1451
RelateObjects	13	Parent	Nuclei	9	17	EditedAggregates	9	1452
RelateObjects	13	Parent	Nuclei	9	17	EditedAggregates	9	1453
RelateObjects	13	Parent	Nuclei	9	17	EditedAggregates	9	1454
RelateObjects	13	Parent	Nuclei	9	17	EditedAggregates	9	1455
RelateObjects	13	Parent	Nuclei	9	18	EditedAggregates	9	1456
RelateObjects	13	Parent	Nuclei	9	17	EditedAggregates	9	1457
RelateObjects	13	Parent	Nuclei	9	18	EditedAggregates	9	1458
RelateObjects	13	Parent	Nuclei	9	18	EditedAggregates	9	1459
RelateObjects	13	Parent	Nuclei	9	18	EditedAggregates	9	1460
RelateObjects	13	Parent	Nuclei	9	18	EditedAggregates	9	1461
RelateObjects	13	Parent	Nuclei	9	17	EditedAggregates	9	1462
RelateObjects	13	Parent	Nuclei	9	18	EditedAggregates	9	1463
RelateObjects	13	Parent	Nuclei	9	18	EditedAggregates	9	1464
RelateObjects	13	Parent	Nuclei	9	18	EditedAggregates	9	1465
RelateObjects	13	Parent	Nuclei	9	17	EditedAggregates	9	1466
RelateObjects	13	Parent	Nuclei	9	17	EditedAggregates	9	1467
RelateObjects	13	Parent	Nuclei	9	18	EditedAggregates	9	1468
RelateObjects	13	Parent	Nuclei	9	18	EditedAggregates	9	1469
RelateObjects	13	Parent	Nuclei	9	18	EditedAggregates	9	1470
RelateObjects	13	Parent	Nuclei	9	18	EditedAggregates	9	1471
RelateObjects	13	Parent	Nuclei	9	18	EditedAggregates	9	1472
RelateObjects	13	Parent	Nuclei	9	18	EditedAggregates	9	1473
RelateObjects	13	Parent	Nuclei	9	18	EditedAggregates	9	1474
RelateObjects	13	Parent	Nuclei	9	18	EditedAggregates	9	1475
RelateObjects	13	Parent	Nuclei	9	18	EditedAggregates	9	1476
RelateObjects	13	Parent	Nuclei	9	18	EditedAggregates	9	1477
RelateObjects	13	Parent	Nuclei	9	18	EditedAggregates	9	1478
RelateObjects	13	Parent	Nuclei	9	18	EditedAggregates	9	1479
RelateObjects	13	Parent	Nuclei	9	18	EditedAggregates	9	1480
RelateObjects	13	Parent	Nuclei	9	18	EditedAggregates	9	1481
RelateObjects	13	Parent	Nuclei	9	18	EditedAggregates	9	1482
RelateObjects	13	Parent	Nuclei	9	18	EditedAggregates	9	1483
RelateObjects	13	Parent	Nuclei	9	18	EditedAggregates	9	1484
RelateObjects	13	Parent	Nuclei	9	18	EditedAggregates	9	1485
RelateObjects	13	Parent	Nuclei	9	18	EditedAggregates	9	1486
RelateObjects	13	Parent	Nuclei	9	18	EditedAggregates	9	1487
RelateObjects	13	Parent	Nuclei	9	18	EditedAggregates	9	1488
RelateObjects	13	Parent	Nuclei	9	18	EditedAggregates	9	1489
RelateObjects	13	Parent	Nuclei	9	18	EditedAggregates	9	1490
RelateObjects	13	Parent	Nuclei	9	18	EditedAggregates	9	1491
RelateObjects	13	Parent	Nuclei	9	18	EditedAggregates	9	1492
RelateObjects	13	Parent	Nuclei	9	6	EditedAggregates	9	1493
RelateObjects	13	Parent	Nuclei	9	6	EditedAggregates	9	1494
RelateObjects	13	Parent	Nuclei	9	6	EditedAggregates	9	1495
RelateObjects	13	Parent	Nuclei	9	6	EditedAggregates	9	1496
RelateObjects	13	Parent	Nuclei	9	6	EditedAggregates	9	1497
RelateObjects	13	Parent	Nuclei	9	6	EditedAggregates	9	1498
RelateObjects	13	Parent	Nuclei	9	6	EditedAggregates	9	1499
RelateObjects	13	Parent	Nuclei	9	7	EditedAggregates	9	1500
RelateObjects	13	Parent	Nuclei	9	7	EditedAggregates	9	1501
RelateObjects	13	Parent	Nuclei	9	7	EditedAggregates	9	1502
RelateObjects	13	Parent	Nuclei	9	6	EditedAggregates	9	1503
RelateObjects	13	Parent	Nuclei	9	7	EditedAggregates	9	1504
RelateObjects	13	Parent	Nuclei	9	7	EditedAggregates	9	1505
RelateObjects	13	Parent	Nuclei	9	7	EditedAggregates	9	1506
RelateObjects	13	Child	EditedAggregates	9	1	Nuclei	9	1
RelateObjects	13	Child	EditedAggregates	9	2	Nuclei	9	1
RelateObjects	13	Child	EditedAggregates	9	3	Nuclei	9	1
RelateObjects	13	Child	EditedAggregates	9	4	Nuclei	9	1
RelateObjects	13	Child	EditedAggregates	9	5	Nuclei	9	1
RelateObjects	13	Child	EditedAggregates	9	6	Nuclei	9	1
RelateObjects	13	Child	EditedAggregates	9	7	Nuclei	9	1
RelateObjects	13	Child	EditedAggregates	9	8	Nuclei	9	1
RelateObjects	13	Child	EditedAggregates	9	9	Nuclei	9	1
RelateObjects	13	Child	EditedAggregates	9	10	Nuclei	9	1
RelateObjects	13	Child	EditedAggregates	9	11	Nuclei	9	1
RelateObjects	13	Child	EditedAggregates	9	12	Nuclei	9	1
RelateObjects	13	Child	EditedAggregates	9	13	Nuclei	9	1
RelateObjects	13	Child	EditedAggregates	9	14	Nuclei	9	1
RelateObjects	13	Child	EditedAggregates	9	15	Nuclei	9	1
RelateObjects	13	Child	EditedAggregates	9	16	Nuclei	9	1
RelateObjects	13	Child	EditedAggregates	9	17	Nuclei	9	1
RelateObjects	13	Child	EditedAggregates	9	18	Nuclei	9	1
RelateObjects	13	Child	EditedAggregates	9	19	Nuclei	9	1
RelateObjects	13	Child	EditedAggregates	9	20	Nuclei	9	1
RelateObjects	13	Child	EditedAggregates	9	21	Nuclei	9	1
RelateObjects	13	Child	EditedAggregates	9	22	Nuclei	9	1
RelateObjects	13	Child	EditedAggregates	9	23	Nuclei	9	1
RelateObjects	13	Child	EditedAggregates	9	24	Nuclei	9	1
RelateObjects	13	Child	EditedAggregates	9	25	Nuclei	9	1
RelateObjects	13	Child	EditedAggregates	9	26	Nuclei	9	1
RelateObjects	13	Child	EditedAggregates	9	27	Nuclei	9	1
RelateObjects	13	Child	EditedAggregates	9	28	Nuclei	9	1
RelateObjects	13	Child	EditedAggregates	9	29	Nuclei	9	1
RelateObjects	13	Child	EditedAggregates	9	30	Nuclei	9	1
RelateObjects	13	Child	EditedAggregates	9	31	Nuclei	9	1
RelateObjects	13	Child	EditedAggregates	9	32	Nuclei	9	1
RelateObjects	13	Child	EditedAggregates	9	33	Nuclei	9	1
RelateObjects	13	Child	EditedAggregates	9	34	Nuclei	9	1
RelateObjects	13	Child	EditedAggregates	9	35	Nuclei	9	1
RelateObjects	13	Child	EditedAggregates	9	36	Nuclei	9	1
RelateObjects	13	Child	EditedAggregates	9	37	Nuclei	9	1
RelateObjects	13	Child	EditedAggregates	9	38	Nuclei	9	2
RelateObjects	13	Child	EditedAggregates	9	39	Nuclei	9	1
RelateObjects	13	Child	EditedAggregates	9	40	Nuclei	9	2
RelateObjects	13	Child	EditedAggregates	9	41	Nuclei	9	1
RelateObjects	13	Child	EditedAggregates	9	42	Nuclei	9	1
RelateObjects	13	Child	EditedAggregates	9	43	Nuclei	9	1
RelateObjects	13	Child	EditedAggregates	9	44	Nuclei	9	1
RelateObjects	13	Child	EditedAggregates	9	45	Nuclei	9	1
RelateObjects	13	Child	EditedAggregates	9	46	Nuclei	9	2
RelateObjects	13	Child	EditedAggregates	9	47	Nuclei	9	2
RelateObjects	13	Child	EditedAggregates	9	48	Nuclei	9	2
RelateObjects	13	Child	EditedAggregates	9	49	Nuclei	9	1
RelateObjects	13	Child	EditedAggregates	9	50	Nuclei	9	1
RelateObjects	13	Child	EditedAggregates	9	51	Nuclei	9	2
RelateObjects	13	Child	EditedAggregates	9	52	Nuclei	9	1
RelateObjects	13	Child	EditedAggregates	9	53	Nuclei	9	2
RelateObjects	13	Child	EditedAggregates	9	54	Nuclei	9	2
RelateObjects	13	Child	EditedAggregates	9	55	Nuclei	9	2
RelateObjects	13	Child	EditedAggregates	9	56	Nuclei	9	2
RelateObjects	13	Child	EditedAggregates	9	57	Nuclei	9	2
RelateObjects	13	Child	EditedAggregates	9	58	Nuclei	9	1
RelateObjects	13	Child	EditedAggregates	9	59	Nuclei	9	1
RelateObjects	13	Child	EditedAggregates	9	60	Nuclei	9	2
RelateObjects	13	Child	EditedAggregates	9	61	Nuclei	9	2
RelateObjects	13	Child	EditedAggregates	9	62	Nuclei	9	1
RelateObjects	13	Child	EditedAggregates	9	63	Nuclei	9	1
RelateObjects	13	Child	EditedAggregates	9	64	Nuclei	9	1
RelateObjects	13	Child	EditedAggregates	9	65	Nuclei	9	1
RelateObjects	13	Child	EditedAggregates	9	66	Nuclei	9	2
RelateObjects	13	Child	EditedAggregates	9	67	Nuclei	9	2
RelateObjects	13	Child	EditedAggregates	9	68	Nuclei	9	2
RelateObjects	13	Child	EditedAggregates	9	69	Nuclei	9	1
RelateObjects	13	Child	EditedAggregates	9	70	Nuclei	9	1
RelateObjects	13	Child	EditedAggregates	9	71	Nuclei	9	2
RelateObjects	13	Child	EditedAggregates	9	72	Nuclei	9	1
RelateObjects	13	Child	EditedAggregates	9	73	Nuclei	9	2
RelateObjects	13	Child	EditedAggregates	9	74	Nuclei	9	1
RelateObjects	13	Child	EditedAggregates	9	75	Nuclei	9	2
RelateObjects	13	Child	EditedAggregates	9	76	Nuclei	9	2
RelateObjects	13	Child	EditedAggregates	9	77	Nuclei	9	1
RelateObjects	13	Child	EditedAggregates	9	78	Nuclei	9	2
RelateObjects	13	Child	EditedAggregates	9	79	Nuclei	9	1
RelateObjects	13	Child	EditedAggregates	9	80	Nuclei	9	1
RelateObjects	13	Child	EditedAggregates	9	81	Nuclei	9	2
RelateObjects	13	Child	EditedAggregates	9	82	Nuclei	9	2
RelateObjects	13	Child	EditedAggregates	9	83	Nuclei	9	2
RelateObjects	13	Child	EditedAggregates	9	84	Nuclei	9	1
RelateObjects	13	Child	EditedAggregates	9	85	Nuclei	9	1
RelateObjects	13	Child	EditedAggregates	9	86	Nuclei	9	1
RelateObjects	13	Child	EditedAggregates	9	87	Nuclei	9	2
RelateObjects	13	Child	EditedAggregates	9	88	Nuclei	9	2
RelateObjects	13	Child	EditedAggregates	9	89	Nuclei	9	2
RelateObjects	13	Child	EditedAggregates	9	90	Nuclei	9	1
RelateObjects	13	Child	EditedAggregates	9	91	Nuclei	9	2
RelateObjects	13	Child	EditedAggregates	9	92	Nuclei	9	3
RelateObjects	13	Child	EditedAggregates	9	93	Nuclei	9	1
RelateObjects	13	Child	EditedAggregates	9	94	Nuclei	9	3
RelateObjects	13	Child	EditedAggregates	9	95	Nuclei	9	1
RelateObjects	13	Child	EditedAggregates	9	96	Nuclei	9	2
RelateObjects	13	Child	EditedAggregates	9	97	Nuclei	9	3
RelateObjects	13	Child	EditedAggregates	9	98	Nuclei	9	3
RelateObjects	13	Child	EditedAggregates	9	99	Nuclei	9	1
RelateObjects	13	Child	EditedAggregates	9	100	Nuclei	9	1
RelateObjects	13	Child	EditedAggregates	9	101	Nuclei	9	1
RelateObjects	13	Child	EditedAggregates	9	102	Nuclei	9	1
RelateObjects	13	Child	EditedAggregates	9	103	Nuclei	9	1
RelateObjects	13	Child	EditedAggregates	9	104	Nuclei	9	2
RelateObjects	13	Child	EditedAggregates	9	105	Nuclei	9	2
RelateObjects	13	Child	EditedAggregates	9	106	Nuclei	9	2
RelateObjects	13	Child	EditedAggregates	9	107	Nuclei	9	3
RelateObjects	13	Child	EditedAggregates	9	108	Nuclei	9	3
RelateObjects	13	Child	EditedAggregates	9	109	Nuclei	9	2
RelateObjects	13	Child	EditedAggregates	9	110	Nuclei	9	2
RelateObjects	13	Child	EditedAggregates	9	111	Nuclei	9	1
RelateObjects	13	Child	EditedAggregates	9	112	Nuclei	9	1
RelateObjects	13	Child	EditedAggregates	9	113	Nuclei	9	3
RelateObjects	13	Child	EditedAggregates	9	114	Nuclei	9	1
RelateObjects	13	Child	EditedAggregates	9	115	Nuclei	9	3
RelateObjects	13	Child	EditedAggregates	9	116	Nuclei	9	1
RelateObjects	13	Child	EditedAggregates	9	117	Nuclei	9	2
RelateObjects	13	Child	EditedAggregates	9	118	Nuclei	9	2
RelateObjects	13	Child	EditedAggregates	9	119	Nuclei	9	1
RelateObjects	13	Child	EditedAggregates	9	120	Nuclei	9	3
RelateObjects	13	Child	EditedAggregates	9	121	Nuclei	9	3
RelateObjects	13	Child	EditedAggregates	9	122	Nuclei	9	2
RelateObjects	13	Child	EditedAggregates	9	123	Nuclei	9	1
RelateObjects	13	Child	EditedAggregates	9	124	Nuclei	9	3
RelateObjects	13	Child	EditedAggregates	9	125	Nuclei	9	1
RelateObjects	13	Child	EditedAggregates	9	126	Nuclei	9	2
RelateObjects	13	Child	EditedAggregates	9	127	Nuclei	9	3
RelateObjects	13	Child	EditedAggregates	9	128	Nuclei	9	3
RelateObjects	13	Child	EditedAggregates	9	129	Nuclei	9	2
RelateObjects	13	Child	EditedAggregates	9	130	Nuclei	9	2
RelateObjects	13	Child	EditedAggregates	9	131	Nuclei	9	4
RelateObjects	13	Child	EditedAggregates	9	132	Nuclei	9	1
RelateObjects	13	Child	EditedAggregates	9	133	Nuclei	9	3
RelateObjects	13	Child	EditedAggregates	9	134	Nuclei	9	4
RelateObjects	13	Child	EditedAggregates	9	135	Nuclei	9	4
RelateObjects	13	Child	EditedAggregates	9	136	Nuclei	9	2
RelateObjects	13	Child	EditedAggregates	9	137	Nuclei	9	1
RelateObjects	13	Child	EditedAggregates	9	138	Nuclei	9	1
RelateObjects	13	Child	EditedAggregates	9	139	Nuclei	9	2
RelateObjects	13	Child	EditedAggregates	9	140	Nuclei	9	2
RelateObjects	13	Child	EditedAggregates	9	141	Nuclei	9	2
RelateObjects	13	Child	EditedAggregates	9	142	Nuclei	9	2
RelateObjects	13	Child	EditedAggregates	9	143	Nuclei	9	2
RelateObjects	13	Child	EditedAggregates	9	144	Nuclei	9	2
RelateObjects	13	Child	EditedAggregates	9	145	Nuclei	9	3
RelateObjects	13	Child	EditedAggregates	9	146	Nuclei	9	1
RelateObjects	13	Child	EditedAggregates	9	147	Nuclei	9	1
RelateObjects	13	Child	EditedAggregates	9	148	Nuclei	9	2
RelateObjects	13	Child	EditedAggregates	9	149	Nuclei	9	2
RelateObjects	13	Child	EditedAggregates	9	150	Nuclei	9	2
RelateObjects	13	Child	EditedAggregates	9	151	Nuclei	9	2
RelateObjects	13	Child	EditedAggregates	9	152	Nuclei	9	4
RelateObjects	13	Child	EditedAggregates	9	153	Nuclei	9	4
RelateObjects	13	Child	EditedAggregates	9	154	Nuclei	9	2
RelateObjects	13	Child	EditedAggregates	9	155	Nuclei	9	4
RelateObjects	13	Child	EditedAggregates	9	156	Nuclei	9	3
RelateObjects	13	Child	EditedAggregates	9	157	Nuclei	9	4
RelateObjects	13	Child	EditedAggregates	9	158	Nuclei	9	4
RelateObjects	13	Child	EditedAggregates	9	159	Nuclei	9	2
RelateObjects	13	Child	EditedAggregates	9	160	Nuclei	9	2
RelateObjects	13	Child	EditedAggregates	9	161	Nuclei	9	2
RelateObjects	13	Child	EditedAggregates	9	162	Nuclei	9	2
RelateObjects	13	Child	EditedAggregates	9	163	Nuclei	9	4
RelateObjects	13	Child	EditedAggregates	9	164	Nuclei	9	2
RelateObjects	13	Child	EditedAggregates	9	165	Nuclei	9	4
RelateObjects	13	Child	EditedAggregates	9	166	Nuclei	9	3
RelateObjects	13	Child	EditedAggregates	9	167	Nuclei	9	3
RelateObjects	13	Child	EditedAggregates	9	168	Nuclei	9	3
RelateObjects	13	Child	EditedAggregates	9	169	Nuclei	9	4
RelateObjects	13	Child	EditedAggregates	9	170	Nuclei	9	4
RelateObjects	13	Child	EditedAggregates	9	171	Nuclei	9	3
RelateObjects	13	Child	EditedAggregates	9	172	Nuclei	9	4
RelateObjects	13	Child	EditedAggregates	9	173	Nuclei	9	4
RelateObjects	13	Child	EditedAggregates	9	174	Nuclei	9	3
RelateObjects	13	Child	EditedAggregates	9	175	Nuclei	9	5
RelateObjects	13	Child	EditedAggregates	9	176	Nuclei	9	5
RelateObjects	13	Child	EditedAggregates	9	177	Nuclei	9	4
RelateObjects	13	Child	EditedAggregates	9	178	Nuclei	9	5
RelateObjects	13	Child	EditedAggregates	9	179	Nuclei	9	5
RelateObjects	13	Child	EditedAggregates	9	180	Nuclei	9	5
RelateObjects	13	Child	EditedAggregates	9	181	Nuclei	9	2
RelateObjects	13	Child	EditedAggregates	9	182	Nuclei	9	4
RelateObjects	13	Child	EditedAggregates	9	183	Nuclei	9	4
RelateObjects	13	Child	EditedAggregates	9	184	Nuclei	9	3
RelateObjects	13	Child	EditedAggregates	9	185	Nuclei	9	3
RelateObjects	13	Child	EditedAggregates	9	186	Nuclei	9	2
RelateObjects	13	Child	EditedAggregates	9	187	Nuclei	9	4
RelateObjects	13	Child	EditedAggregates	9	188	Nuclei	9	4
RelateObjects	13	Child	EditedAggregates	9	189	Nuclei	9	2
RelateObjects	13	Child	EditedAggregates	9	190	Nuclei	9	3
RelateObjects	13	Child	EditedAggregates	9	191	Nuclei	9	3
RelateObjects	13	Child	EditedAggregates	9	192	Nuclei	9	4
RelateObjects	13	Child	EditedAggregates	9	193	Nuclei	9	3
RelateObjects	13	Child	EditedAggregates	9	194	Nuclei	9	5
RelateObjects	13	Child	EditedAggregates	9	195	Nuclei	9	2
RelateObjects	13	Child	EditedAggregates	9	196	Nuclei	9	2
RelateObjects	13	Child	EditedAggregates	9	197	Nuclei	9	4
RelateObjects	13	Child	EditedAggregates	9	198	Nuclei	9	3
RelateObjects	13	Child	EditedAggregates	9	199	Nuclei	9	2
RelateObjects	13	Child	EditedAggregates	9	200	Nuclei	9	4
RelateObjects	13	Child	EditedAggregates	9	201	Nuclei	9	4
RelateObjects	13	Child	EditedAggregates	9	202	Nuclei	9	3
RelateObjects	13	Child	EditedAggregates	9	203	Nuclei	9	3
RelateObjects	13	Child	EditedAggregates	9	204	Nuclei	9	6
RelateObjects	13	Child	EditedAggregates	9	205	Nuclei	9	5
RelateObjects	13	Child	EditedAggregates	9	206	Nuclei	9	2
RelateObjects	13	Child	EditedAggregates	9	207	Nuclei	9	4
RelateObjects	13	Child	EditedAggregates	9	208	Nuclei	9	4
RelateObjects	13	Child	EditedAggregates	9	209	Nuclei	9	3
RelateObjects	13	Child	EditedAggregates	9	210	Nuclei	9	5
RelateObjects	13	Child	EditedAggregates	9	211	Nuclei	9	4
RelateObjects	13	Child	EditedAggregates	9	212	Nuclei	9	4
RelateObjects	13	Child	EditedAggregates	9	213	Nuclei	9	6
RelateObjects	13	Child	EditedAggregates	9	214	Nuclei	9	2
RelateObjects	13	Child	EditedAggregates	9	215	Nuclei	9	3
RelateObjects	13	Child	EditedAggregates	9	216	Nuclei	9	3
RelateObjects	13	Child	EditedAggregates	9	217	Nuclei	9	6
RelateObjects	13	Child	EditedAggregates	9	218	Nuclei	9	4
RelateObjects	13	Child	EditedAggregates	9	219	Nuclei	9	4
RelateObjects	13	Child	EditedAggregates	9	220	Nuclei	9	4
RelateObjects	13	Child	EditedAggregates	9	221	Nuclei	9	3
RelateObjects	13	Child	EditedAggregates	9	222	Nuclei	9	3
RelateObjects	13	Child	EditedAggregates	9	223	Nuclei	9	6
RelateObjects	13	Child	EditedAggregates	9	224	Nuclei	9	6
RelateObjects	13	Child	EditedAggregates	9	225	Nuclei	9	2
RelateObjects	13	Child	EditedAggregates	9	226	Nuclei	9	4
RelateObjects	13	Child	EditedAggregates	9	227	Nuclei	9	6
RelateObjects	13	Child	EditedAggregates	9	228	Nuclei	9	6
RelateObjects	13	Child	EditedAggregates	9	229	Nuclei	9	4
RelateObjects	13	Child	EditedAggregates	9	230	Nuclei	9	3
RelateObjects	13	Child	EditedAggregates	9	231	Nuclei	9	3
RelateObjects	13	Child	EditedAggregates	9	232	Nuclei	9	3
RelateObjects	13	Child	EditedAggregates	9	233	Nuclei	9	3
RelateObjects	13	Child	EditedAggregates	9	234	Nuclei	9	2
RelateObjects	13	Child	EditedAggregates	9	235	Nuclei	9	2
RelateObjects	13	Child	EditedAggregates	9	236	Nuclei	9	2
RelateObjects	13	Child	EditedAggregates	9	237	Nuclei	9	2
RelateObjects	13	Child	EditedAggregates	9	238	Nuclei	9	3
RelateObjects	13	Child	EditedAggregates	9	239	Nuclei	9	3
RelateObjects	13	Child	EditedAggregates	9	240	Nuclei	9	6
RelateObjects	13	Child	EditedAggregates	9	241	Nuclei	9	6
RelateObjects	13	Child	EditedAggregates	9	242	Nuclei	9	5
RelateObjects	13	Child	EditedAggregates	9	243	Nuclei	9	5
RelateObjects	13	Child	EditedAggregates	9	244	Nuclei	9	5
RelateObjects	13	Child	EditedAggregates	9	245	Nuclei	9	3
RelateObjects	13	Child	EditedAggregates	9	246	Nuclei	9	3
RelateObjects	13	Child	EditedAggregates	9	247	Nuclei	9	3
RelateObjects	13	Child	EditedAggregates	9	248	Nuclei	9	6
RelateObjects	13	Child	EditedAggregates	9	249	Nuclei	9	6
RelateObjects	13	Child	EditedAggregates	9	250	Nuclei	9	5
RelateObjects	13	Child	EditedAggregates	9	251	Nuclei	9	4
RelateObjects	13	Child	EditedAggregates	9	252	Nuclei	9	3
RelateObjects	13	Child	EditedAggregates	9	253	Nuclei	9	3
RelateObjects	13	Child	EditedAggregates	9	254	Nuclei	9	3
RelateObjects	13	Child	EditedAggregates	9	255	Nuclei	9	6
RelateObjects	13	Child	EditedAggregates	9	256	Nuclei	9	6
RelateObjects	13	Child	EditedAggregates	9	257	Nuclei	9	2
RelateObjects	13	Child	EditedAggregates	9	258	Nuclei	9	4
RelateObjects	13	Child	EditedAggregates	9	259	Nuclei	9	4
RelateObjects	13	Child	EditedAggregates	9	260	Nuclei	9	4
RelateObjects	13	Child	EditedAggregates	9	261	Nuclei	9	3
RelateObjects	13	Child	EditedAggregates	9	262	Nuclei	9	6
RelateObjects	13	Child	EditedAggregates	9	263	Nuclei	9	2
RelateObjects	13	Child	EditedAggregates	9	264	Nuclei	9	4
RelateObjects	13	Child	EditedAggregates	9	265	Nuclei	9	4
RelateObjects	13	Child	EditedAggregates	9	266	Nuclei	9	3
RelateObjects	13	Child	EditedAggregates	9	267	Nuclei	9	6
RelateObjects	13	Child	EditedAggregates	9	268	Nuclei	9	6
RelateObjects	13	Child	EditedAggregates	9	269	Nuclei	9	5
RelateObjects	13	Child	EditedAggregates	9	270	Nuclei	9	5
RelateObjects	13	Child	EditedAggregates	9	271	Nuclei	9	4
RelateObjects	13	Child	EditedAggregates	9	272	Nuclei	9	3
RelateObjects	13	Child	EditedAggregates	9	273	Nuclei	9	6
RelateObjects	13	Child	EditedAggregates	9	274	Nuclei	9	6
RelateObjects	13	Child	EditedAggregates	9	275	Nuclei	9	6
RelateObjects	13	Child	EditedAggregates	9	276	Nuclei	9	4
RelateObjects	13	Child	EditedAggregates	9	277	Nuclei	9	6
RelateObjects	13	Child	EditedAggregates	9	278	Nuclei	9	5
RelateObjects	13	Child	EditedAggregates	9	279	Nuclei	9	4
RelateObjects	13	Child	EditedAggregates	9	280	Nuclei	9	4
RelateObjects	13	Child	EditedAggregates	9	281	Nuclei	9	4
RelateObjects	13	Child	EditedAggregates	9	282	Nuclei	9	5
RelateObjects	13	Child	EditedAggregates	9	283	Nuclei	9	5
RelateObjects	13	Child	EditedAggregates	9	284	Nuclei	9	4
RelateObjects	13	Child	EditedAggregates	9	285	Nuclei	9	3
RelateObjects	13	Child	EditedAggregates	9	286	Nuclei	9	3
RelateObjects	13	Child	EditedAggregates	9	287	Nuclei	9	6
RelateObjects	13	Child	EditedAggregates	9	288	Nuclei	9	6
RelateObjects	13	Child	EditedAggregates	9	289	Nuclei	9	4
RelateObjects	13	Child	EditedAggregates	9	290	Nuclei	9	3
RelateObjects	13	Child	EditedAggregates	9	291	Nuclei	9	3
RelateObjects	13	Child	EditedAggregates	9	292	Nuclei	9	6
RelateObjects	13	Child	EditedAggregates	9	293	Nuclei	9	5
RelateObjects	13	Child	EditedAggregates	9	294	Nuclei	9	4
RelateObjects	13	Child	EditedAggregates	9	295	Nuclei	9	4
RelateObjects	13	Child	EditedAggregates	9	296	Nuclei	9	4
RelateObjects	13	Child	EditedAggregates	9	297	Nuclei	9	3
RelateObjects	13	Child	EditedAggregates	9	298	Nuclei	9	3
RelateObjects	13	Child	EditedAggregates	9	299	Nuclei	9	6
RelateObjects	13	Child	EditedAggregates	9	300	Nuclei	9	6
RelateObjects	13	Child	EditedAggregates	9	301	Nuclei	9	6
RelateObjects	13	Child	EditedAggregates	9	302	Nuclei	9	6
RelateObjects	13	Child	EditedAggregates	9	303	Nuclei	9	5
RelateObjects	13	Child	EditedAggregates	9	304	Nuclei	9	3
RelateObjects	13	Child	EditedAggregates	9	305	Nuclei	9	3
RelateObjects	13	Child	EditedAggregates	9	306	Nuclei	9	5
RelateObjects	13	Child	EditedAggregates	9	307	Nuclei	9	3
RelateObjects	13	Child	EditedAggregates	9	308	Nuclei	9	5
RelateObjects	13	Child	EditedAggregates	9	309	Nuclei	9	4
RelateObjects	13	Child	EditedAggregates	9	310	Nuclei	9	3
RelateObjects	13	Child	EditedAggregates	9	311	Nuclei	9	3
RelateObjects	13	Child	EditedAggregates	9	312	Nuclei	9	4
RelateObjects	13	Child	EditedAggregates	9	313	Nuclei	9	3
RelateObjects	13	Child	EditedAggregates	9	314	Nuclei	9	3
RelateObjects	13	Child	EditedAggregates	9	315	Nuclei	9	3
RelateObjects	13	Child	EditedAggregates	9	316	Nuclei	9	6
RelateObjects	13	Child	EditedAggregates	9	317	Nuclei	9	5
RelateObjects	13	Child	EditedAggregates	9	318	Nuclei	9	4
RelateObjects	13	Child	EditedAggregates	9	319	Nuclei	9	4
RelateObjects	13	Child	EditedAggregates	9	320	Nuclei	9	3
RelateObjects	13	Child	EditedAggregates	9	321	Nuclei	9	6
RelateObjects	13	Child	EditedAggregates	9	322	Nuclei	9	6
RelateObjects	13	Child	EditedAggregates	9	323	Nuclei	9	6
RelateObjects	13	Child	EditedAggregates	9	324	Nuclei	9	5
RelateObjects	13	Child	EditedAggregates	9	325	Nuclei	9	5
RelateObjects	13	Child	EditedAggregates	9	326	Nuclei	9	4
RelateObjects	13	Child	EditedAggregates	9	327	Nuclei	9	4
RelateObjects	13	Child	EditedAggregates	9	328	Nuclei	9	3
RelateObjects	13	Child	EditedAggregates	9	329	Nuclei	9	3
RelateObjects	13	Child	EditedAggregates	9	330	Nuclei	9	6
RelateObjects	13	Child	EditedAggregates	9	331	Nuclei	9	6
RelateObjects	13	Child	EditedAggregates	9	332	Nuclei	9	6
RelateObjects	13	Child	EditedAggregates	9	333	Nuclei	9	4
RelateObjects	13	Child	EditedAggregates	9	334	Nuclei	9	6
RelateObjects	13	Child	EditedAggregates	9	335	Nuclei	9	5
RelateObjects	13	Child	EditedAggregates	9	336	Nuclei	9	4
RelateObjects	13	Child	EditedAggregates	9	337	Nuclei	9	6
RelateObjects	13	Child	EditedAggregates	9	338	Nuclei	9	6
RelateObjects	13	Child	EditedAggregates	9	339	Nuclei	9	6
RelateObjects	13	Child	EditedAggregates	9	340	Nuclei	9	5
RelateObjects	13	Child	EditedAggregates	9	341	Nuclei	9	5
RelateObjects	13	Child	EditedAggregates	9	342	Nuclei	9	3
RelateObjects	13	Child	EditedAggregates	9	343	Nuclei	9	3
RelateObjects	13	Child	EditedAggregates	9	344	Nuclei	9	3
RelateObjects	13	Child	EditedAggregates	9	345	Nuclei	9	6
RelateObjects	13	Child	EditedAggregates	9	346	Nuclei	9	5
RelateObjects	13	Child	EditedAggregates	9	347	Nuclei	9	4
RelateObjects	13	Child	EditedAggregates	9	348	Nuclei	9	4
RelateObjects	13	Child	EditedAggregates	9	349	Nuclei	9	6
RelateObjects	13	Child	EditedAggregates	9	350	Nuclei	9	4
RelateObjects	13	Child	EditedAggregates	9	351	Nuclei	9	3
RelateObjects	13	Child	EditedAggregates	9	352	Nuclei	9	6
RelateObjects	13	Child	EditedAggregates	9	353	Nuclei	9	6
RelateObjects	13	Child	EditedAggregates	9	354	Nuclei	9	6
RelateObjects	13	Child	EditedAggregates	9	355	Nuclei	9	5
RelateObjects	13	Child	EditedAggregates	9	356	Nuclei	9	5
RelateObjects	13	Child	EditedAggregates	9	357	Nuclei	9	5
RelateObjects	13	Child	EditedAggregates	9	358	Nuclei	9	4
RelateObjects	13	Child	EditedAggregates	9	359	Nuclei	9	3
RelateObjects	13	Child	EditedAggregates	9	360	Nuclei	9	6
RelateObjects	13	Child	EditedAggregates	9	361	Nuclei	9	6
RelateObjects	13	Child	EditedAggregates	9	362	Nuclei	9	5
RelateObjects	13	Child	EditedAggregates	9	363	Nuclei	9	3
RelateObjects	13	Child	EditedAggregates	9	364	Nuclei	9	3
RelateObjects	13	Child	EditedAggregates	9	365	Nuclei	9	6
RelateObjects	13	Child	EditedAggregates	9	366	Nuclei	9	6
RelateObjects	13	Child	EditedAggregates	9	367	Nuclei	9	6
RelateObjects	13	Child	EditedAggregates	9	368	Nuclei	9	6
RelateObjects	13	Child	EditedAggregates	9	369	Nuclei	9	6
RelateObjects	13	Child	EditedAggregates	9	370	Nuclei	9	5
RelateObjects	13	Child	EditedAggregates	9	371	Nuclei	9	4
RelateObjects	13	Child	EditedAggregates	9	372	Nuclei	9	4
RelateObjects	13	Child	EditedAggregates	9	373	Nuclei	9	3
RelateObjects	13	Child	EditedAggregates	9	374	Nuclei	9	6
RelateObjects	13	Child	EditedAggregates	9	375	Nuclei	9	6
RelateObjects	13	Child	EditedAggregates	9	376	Nuclei	9	6
RelateObjects	13	Child	EditedAggregates	9	377	Nuclei	9	5
RelateObjects	13	Child	EditedAggregates	9	378	Nuclei	9	5
RelateObjects	13	Child	EditedAggregates	9	379	Nuclei	9	4
RelateObjects	13	Child	EditedAggregates	9	380	Nuclei	9	4
RelateObjects	13	Child	EditedAggregates	9	381	Nuclei	9	4
RelateObjects	13	Child	EditedAggregates	9	382	Nuclei	9	6
RelateObjects	13	Child	EditedAggregates	9	383	Nuclei	9	7
RelateObjects	13	Child	EditedAggregates	9	384	Nuclei	9	5
RelateObjects	13	Child	EditedAggregates	9	385	Nuclei	9	5
RelateObjects	13	Child	EditedAggregates	9	386	Nuclei	9	4
RelateObjects	13	Child	EditedAggregates	9	387	Nuclei	9	3
RelateObjects	13	Child	EditedAggregates	9	388	Nuclei	9	3
RelateObjects	13	Child	EditedAggregates	9	389	Nuclei	9	3
RelateObjects	13	Child	EditedAggregates	9	390	Nuclei	9	3
RelateObjects	13	Child	EditedAggregates	9	391	Nuclei	9	6
RelateObjects	13	Child	EditedAggregates	9	392	Nuclei	9	6
RelateObjects	13	Child	EditedAggregates	9	393	Nuclei	9	6
RelateObjects	13	Child	EditedAggregates	9	394	Nuclei	9	6
RelateObjects	13	Child	EditedAggregates	9	395	Nuclei	9	6
RelateObjects	13	Child	EditedAggregates	9	396	Nuclei	9	5
RelateObjects	13	Child	EditedAggregates	9	397	Nuclei	9	5
RelateObjects	13	Child	EditedAggregates	9	398	Nuclei	9	5
RelateObjects	13	Child	EditedAggregates	9	399	Nuclei	9	5
RelateObjects	13	Child	EditedAggregates	9	400	Nuclei	9	3
RelateObjects	13	Child	EditedAggregates	9	401	Nuclei	9	6
RelateObjects	13	Child	EditedAggregates	9	402	Nuclei	9	7
RelateObjects	13	Child	EditedAggregates	9	403	Nuclei	9	5
RelateObjects	13	Child	EditedAggregates	9	404	Nuclei	9	3
RelateObjects	13	Child	EditedAggregates	9	405	Nuclei	9	6
RelateObjects	13	Child	EditedAggregates	9	406	Nuclei	9	5
RelateObjects	13	Child	EditedAggregates	9	407	Nuclei	9	4
RelateObjects	13	Child	EditedAggregates	9	408	Nuclei	9	4
RelateObjects	13	Child	EditedAggregates	9	409	Nuclei	9	7
RelateObjects	13	Child	EditedAggregates	9	410	Nuclei	9	7
RelateObjects	13	Child	EditedAggregates	9	411	Nuclei	9	4
RelateObjects	13	Child	EditedAggregates	9	412	Nuclei	9	4
RelateObjects	13	Child	EditedAggregates	9	413	Nuclei	9	3
RelateObjects	13	Child	EditedAggregates	9	414	Nuclei	9	6
RelateObjects	13	Child	EditedAggregates	9	415	Nuclei	9	7
RelateObjects	13	Child	EditedAggregates	9	416	Nuclei	9	7
RelateObjects	13	Child	EditedAggregates	9	417	Nuclei	9	7
RelateObjects	13	Child	EditedAggregates	9	418	Nuclei	9	7
RelateObjects	13	Child	EditedAggregates	9	419	Nuclei	9	5
RelateObjects	13	Child	EditedAggregates	9	420	Nuclei	9	4
RelateObjects	13	Child	EditedAggregates	9	421	Nuclei	9	3
RelateObjects	13	Child	EditedAggregates	9	422	Nuclei	9	3
RelateObjects	13	Child	EditedAggregates	9	423	Nuclei	9	3
RelateObjects	13	Child	EditedAggregates	9	424	Nuclei	9	6
RelateObjects	13	Child	EditedAggregates	9	425	Nuclei	9	7
RelateObjects	13	Child	EditedAggregates	9	426	Nuclei	9	5
RelateObjects	13	Child	EditedAggregates	9	427	Nuclei	9	4
RelateObjects	13	Child	EditedAggregates	9	428	Nuclei	9	3
RelateObjects	13	Child	EditedAggregates	9	429	Nuclei	9	3
RelateObjects	13	Child	EditedAggregates	9	430	Nuclei	9	3
RelateObjects	13	Child	EditedAggregates	9	431	Nuclei	9	6
RelateObjects	13	Child	EditedAggregates	9	432	Nuclei	9	6
RelateObjects	13	Child	EditedAggregates	9	433	Nuclei	9	6
RelateObjects	13	Child	EditedAggregates	9	434	Nuclei	9	6
RelateObjects	13	Child	EditedAggregates	9	435	Nuclei	9	6
RelateObjects	13	Child	EditedAggregates	9	436	Nuclei	9	7
RelateObjects	13	Child	EditedAggregates	9	437	Nuclei	9	5
RelateObjects	13	Child	EditedAggregates	9	438	Nuclei	9	5
RelateObjects	13	Child	EditedAggregates	9	439	Nuclei	9	6
RelateObjects	13	Child	EditedAggregates	9	440	Nuclei	9	6
RelateObjects	13	Child	EditedAggregates	9	441	Nuclei	9	6
RelateObjects	13	Child	EditedAggregates	9	442	Nuclei	9	7
RelateObjects	13	Child	EditedAggregates	9	443	Nuclei	9	7
RelateObjects	13	Child	EditedAggregates	9	444	Nuclei	9	7
RelateObjects	13	Child	EditedAggregates	9	445	Nuclei	9	7
RelateObjects	13	Child	EditedAggregates	9	446	Nuclei	9	5
RelateObjects	13	Child	EditedAggregates	9	447	Nuclei	9	6
RelateObjects	13	Child	EditedAggregates	9	448	Nuclei	9	6
RelateObjects	13	Child	EditedAggregates	9	449	Nuclei	9	6
RelateObjects	13	Child	EditedAggregates	9	450	Nuclei	9	6
RelateObjects	13	Child	EditedAggregates	9	451	Nuclei	9	7
RelateObjects	13	Child	EditedAggregates	9	452	Nuclei	9	4
RelateObjects	13	Child	EditedAggregates	9	453	Nuclei	9	3
RelateObjects	13	Child	EditedAggregates	9	454	Nuclei	9	3
RelateObjects	13	Child	EditedAggregates	9	455	Nuclei	9	6
RelateObjects	13	Child	EditedAggregates	9	456	Nuclei	9	6
RelateObjects	13	Child	EditedAggregates	9	457	Nuclei	9	7
RelateObjects	13	Child	EditedAggregates	9	458	Nuclei	9	7
RelateObjects	13	Child	EditedAggregates	9	459	Nuclei	9	5
RelateObjects	13	Child	EditedAggregates	9	460	Nuclei	9	5
RelateObjects	13	Child	EditedAggregates	9	461	Nuclei	9	4
RelateObjects	13	Child	EditedAggregates	9	462	Nuclei	9	6
RelateObjects	13	Child	EditedAggregates	9	463	Nuclei	9	6
RelateObjects	13	Child	EditedAggregates	9	464	Nuclei	9	4
RelateObjects	13	Child	EditedAggregates	9	465	Nuclei	9	7
RelateObjects	13	Child	EditedAggregates	9	466	Nuclei	9	7
RelateObjects	13	Child	EditedAggregates	9	467	Nuclei	9	6
RelateObjects	13	Child	EditedAggregates	9	468	Nuclei	9	6
RelateObjects	13	Child	EditedAggregates	9	469	Nuclei	9	5
RelateObjects	13	Child	EditedAggregates	9	470	Nuclei	9	5
RelateObjects	13	Child	EditedAggregates	9	471	Nuclei	9	5
RelateObjects	13	Child	EditedAggregates	9	472	Nuclei	9	3
RelateObjects	13	Child	EditedAggregates	9	473	Nuclei	9	6
RelateObjects	13	Child	EditedAggregates	9	474	Nuclei	9	5
RelateObjects	13	Child	EditedAggregates	9	475	Nuclei	9	5
RelateObjects	13	Child	EditedAggregates	9	476	Nuclei	9	4
RelateObjects	13	Child	EditedAggregates	9	477	Nuclei	9	4
RelateObjects	13	Child	EditedAggregates	9	478	Nuclei	9	3
RelateObjects	13	Child	EditedAggregates	9	479	Nuclei	9	6
RelateObjects	13	Child	EditedAggregates	9	480	Nuclei	9	6
RelateObjects	13	Child	EditedAggregates	9	481	Nuclei	9	7
RelateObjects	13	Child	EditedAggregates	9	482	Nuclei	9	7
RelateObjects	13	Child	EditedAggregates	9	483	Nuclei	9	4
RelateObjects	13	Child	EditedAggregates	9	484	Nuclei	9	4
RelateObjects	13	Child	EditedAggregates	9	485	Nuclei	9	6
RelateObjects	13	Child	EditedAggregates	9	486	Nuclei	9	5
RelateObjects	13	Child	EditedAggregates	9	487	Nuclei	9	4
RelateObjects	13	Child	EditedAggregates	9	488	Nuclei	9	4
RelateObjects	13	Child	EditedAggregates	9	489	Nuclei	9	3
RelateObjects	13	Child	EditedAggregates	9	490	Nuclei	9	6
RelateObjects	13	Child	EditedAggregates	9	491	Nuclei	9	6
RelateObjects	13	Child	EditedAggregates	9	492	Nuclei	9	6
RelateObjects	13	Child	EditedAggregates	9	493	Nuclei	9	6
[truncated: 1,013 more rows]
