# Supplementary material for: Sirtuin-1 sensitive lysine-136 acetylation drives phase separation and pathological aggregation of TDP-43
Source: Nat Commun. 2022 Mar 9;13:1223. doi: 10.1038/s41467-022-28822-7 (PMC8907366; doi:10.1038/s41467-022-28822-7)
Supplement: Supplementary file 7 — Source Data [file 41467_2022_28822_MOESM7_ESM.zip › Figure 5E data/Measures 1/K136Q_09_48h_Measures/EditedAggregates.csv]

ImageNumber	ObjectNumber	FileName_Apotome	PathName_Apotome	AreaShape_Area	AreaShape_Compactness	AreaShape_MaximumRadius	AreaShape_MeanRadius	AreaShape_Perimeter	AreaShape_Solidity	Number_Object_Number
9	1	K136Q_I_09.czi	\\hih-fileserver.neurologie.uni-tuebingen.de\HIH\Public\Jorge\Immunofluorescence\Exp. 267\Apotome\48h	3	0.309207662451413	1.0	1.0	3.414213562373095	1.0	1
9	2	K136Q_I_09.czi	\\hih-fileserver.neurologie.uni-tuebingen.de\HIH\Public\Jorge\Immunofluorescence\Exp. 267\Apotome\48h	6	0.5168631413744181	1.4142135623730951	1.0690355937288492	6.242640687119286	1.0	2
9	3	K136Q_I_09.czi	\\hih-fileserver.neurologie.uni-tuebingen.de\HIH\Public\Jorge\Immunofluorescence\Exp. 267\Apotome\48h	1	0.0	1.0	1.0	0.0	1.0	3
9	4	K136Q_I_09.czi	\\hih-fileserver.neurologie.uni-tuebingen.de\HIH\Public\Jorge\Immunofluorescence\Exp. 267\Apotome\48h	3	0.309207662451413	1.0	1.0	3.414213562373095	1.0	4
9	5	K136Q_I_09.czi	\\hih-fileserver.neurologie.uni-tuebingen.de\HIH\Public\Jorge\Immunofluorescence\Exp. 267\Apotome\48h	9	0.5135799486995236	1.4142135623730951	1.0460237291525663	7.621320343559642	0.9	5
9	6	K136Q_I_09.czi	\\hih-fileserver.neurologie.uni-tuebingen.de\HIH\Public\Jorge\Immunofluorescence\Exp. 267\Apotome\48h	9	0.5135799486995236	1.4142135623730951	1.0460237291525663	7.621320343559642	0.9	6
9	7	K136Q_I_09.czi	\\hih-fileserver.neurologie.uni-tuebingen.de\HIH\Public\Jorge\Immunofluorescence\Exp. 267\Apotome\48h	36	0.8753298583013053	3.1622776601683795	1.5184138543408774	19.899494936611664	0.9230769230769231	7
9	8	K136Q_I_09.czi	\\hih-fileserver.neurologie.uni-tuebingen.de\HIH\Public\Jorge\Immunofluorescence\Exp. 267\Apotome\48h	17	0.7997667602429291	2.0	1.249567099242311	13.071067811865476	0.8947368421052632	8
9	9	K136Q_I_09.czi	\\hih-fileserver.neurologie.uni-tuebingen.de\HIH\Public\Jorge\Immunofluorescence\Exp. 267\Apotome\48h	2	0.0	1.0	1.0	0.0	1.0	9
9	10	K136Q_I_09.czi	\\hih-fileserver.neurologie.uni-tuebingen.de\HIH\Public\Jorge\Immunofluorescence\Exp. 267\Apotome\48h	16	0.8497521827581123	2.0	1.1660533905932737	13.071067811865476	0.8888888888888888	10
9	11	K136Q_I_09.czi	\\hih-fileserver.neurologie.uni-tuebingen.de\HIH\Public\Jorge\Immunofluorescence\Exp. 267\Apotome\48h	65	1.1377771171189448	3.0	1.7091227729746095	30.48528137423857	0.9154929577464789	11
9	12	K136Q_I_09.czi	\\hih-fileserver.neurologie.uni-tuebingen.de\HIH\Public\Jorge\Immunofluorescence\Exp. 267\Apotome\48h	41	1.0927622749363797	2.8284271247461903	1.4815429703224998	23.727922061357855	0.9111111111111111	12
9	13	K136Q_I_09.czi	\\hih-fileserver.neurologie.uni-tuebingen.de\HIH\Public\Jorge\Immunofluorescence\Exp. 267\Apotome\48h	3	0.309207662451413	1.0	1.0	3.414213562373095	1.0	13
9	14	K136Q_I_09.czi	\\hih-fileserver.neurologie.uni-tuebingen.de\HIH\Public\Jorge\Immunofluorescence\Exp. 267\Apotome\48h	12	0.8381959377836082	1.4142135623730951	1.0690355937288494	11.242640687119284	0.8571428571428571	14
9	15	K136Q_I_09.czi	\\hih-fileserver.neurologie.uni-tuebingen.de\HIH\Public\Jorge\Immunofluorescence\Exp. 267\Apotome\48h	10	0.5681690797544715	1.4142135623730951	1.082842712474619	8.449747468305834	0.9090909090909091	15
9	16	K136Q_I_09.czi	\\hih-fileserver.neurologie.uni-tuebingen.de\HIH\Public\Jorge\Immunofluorescence\Exp. 267\Apotome\48h	36	1.0271598973990472	2.8284271247461903	1.4371302520445275	21.556349186104043	0.9	16
9	17	K136Q_I_09.czi	\\hih-fileserver.neurologie.uni-tuebingen.de\HIH\Public\Jorge\Immunofluorescence\Exp. 267\Apotome\48h	15	0.5984886132601507	1.4142135623730951	1.0552284749830794	10.621320343559642	0.8823529411764706	17
9	18	K136Q_I_09.czi	\\hih-fileserver.neurologie.uni-tuebingen.de\HIH\Public\Jorge\Immunofluorescence\Exp. 267\Apotome\48h	15	0.8269810261990688	2.0	1.2161760458079522	12.48528137423857	0.8823529411764706	18
9	19	K136Q_I_09.czi	\\hih-fileserver.neurologie.uni-tuebingen.de\HIH\Public\Jorge\Immunofluorescence\Exp. 267\Apotome\48h	8	0.5831777009960409	1.4142135623730951	1.1035533905932737	7.65685424949238	1.0	19
9	20	K136Q_I_09.czi	\\hih-fileserver.neurologie.uni-tuebingen.de\HIH\Public\Jorge\Immunofluorescence\Exp. 267\Apotome\48h	10	0.48768473514090377	1.4142135623730951	1.0414213562373096	7.82842712474619	0.8333333333333334	20
9	21	K136Q_I_09.czi	\\hih-fileserver.neurologie.uni-tuebingen.de\HIH\Public\Jorge\Immunofluorescence\Exp. 267\Apotome\48h	39	0.9570095606088879	3.0	1.5117286494676447	21.65685424949238	0.9512195121951219	21
9	22	K136Q_I_09.czi	\\hih-fileserver.neurologie.uni-tuebingen.de\HIH\Public\Jorge\Immunofluorescence\Exp. 267\Apotome\48h	17	0.8209002833593695	2.0	1.2252015955733053	13.242640687119284	0.85	22
9	23	K136Q_I_09.czi	\\hih-fileserver.neurologie.uni-tuebingen.de\HIH\Public\Jorge\Immunofluorescence\Exp. 267\Apotome\48h	12	0.6957172405156791	2.0	1.1523689270621824	10.242640687119284	1.0	23
9	24	K136Q_I_09.czi	\\hih-fileserver.neurologie.uni-tuebingen.de\HIH\Public\Jorge\Immunofluorescence\Exp. 267\Apotome\48h	15	0.6261455164641114	2.0	1.1771236166328256	10.863961030678928	0.8823529411764706	24
9	25	K136Q_I_09.czi	\\hih-fileserver.neurologie.uni-tuebingen.de\HIH\Public\Jorge\Immunofluorescence\Exp. 267\Apotome\48h	30	0.9064023282753195	2.8284271247461903	1.4123876963870416	18.485281374238568	0.9090909090909091	25
9	26	K136Q_I_09.czi	\\hih-fileserver.neurologie.uni-tuebingen.de\HIH\Public\Jorge\Immunofluorescence\Exp. 267\Apotome\48h	2	0.0	1.0	1.0	0.0	1.0	26
9	27	K136Q_I_09.czi	\\hih-fileserver.neurologie.uni-tuebingen.de\HIH\Public\Jorge\Immunofluorescence\Exp. 267\Apotome\48h	2	0.0	1.0	1.0	0.0	1.0	27
9	28	K136Q_I_09.czi	\\hih-fileserver.neurologie.uni-tuebingen.de\HIH\Public\Jorge\Immunofluorescence\Exp. 267\Apotome\48h	43	1.1095116803451484	3.0	1.506494691729415	24.485281374238568	0.86	28
9	29	K136Q_I_09.czi	\\hih-fileserver.neurologie.uni-tuebingen.de\HIH\Public\Jorge\Immunofluorescence\Exp. 267\Apotome\48h	13	0.637752397556255	2.0	1.1538461538461537	10.207106781186548	0.9285714285714286	29
9	30	K136Q_I_09.czi	\\hih-fileserver.neurologie.uni-tuebingen.de\HIH\Public\Jorge\Immunofluorescence\Exp. 267\Apotome\48h	3	0.309207662451413	1.0	1.0	3.414213562373095	1.0	30
9	31	K136Q_I_09.czi	\\hih-fileserver.neurologie.uni-tuebingen.de\HIH\Public\Jorge\Immunofluorescence\Exp. 267\Apotome\48h	20	0.807125700680006	2.23606797749979	1.2739354332309538	14.242640687119284	0.9090909090909091	31
9	32	K136Q_I_09.czi	\\hih-fileserver.neurologie.uni-tuebingen.de\HIH\Public\Jorge\Immunofluorescence\Exp. 267\Apotome\48h	1	0.0	1.0	1.0	0.0	1.0	32
9	33	K136Q_I_09.czi	\\hih-fileserver.neurologie.uni-tuebingen.de\HIH\Public\Jorge\Immunofluorescence\Exp. 267\Apotome\48h	1	0.0	1.0	1.0	0.0	1.0	33
9	34	K136Q_I_09.czi	\\hih-fileserver.neurologie.uni-tuebingen.de\HIH\Public\Jorge\Immunofluorescence\Exp. 267\Apotome\48h	13	0.7177571704566658	2.0	1.1406482403650915	10.82842712474619	0.9285714285714286	34
9	35	K136Q_I_09.czi	\\hih-fileserver.neurologie.uni-tuebingen.de\HIH\Public\Jorge\Immunofluorescence\Exp. 267\Apotome\48h	54	1.0527536809703355	3.1622776601683795	1.645610310604241	26.727922061357855	0.8709677419354839	35
9	36	K136Q_I_09.czi	\\hih-fileserver.neurologie.uni-tuebingen.de\HIH\Public\Jorge\Immunofluorescence\Exp. 267\Apotome\48h	45	0.9134758813016262	3.605551275463989	1.6367988632900385	22.727922061357855	0.9782608695652174	36
9	37	K136Q_I_09.czi	\\hih-fileserver.neurologie.uni-tuebingen.de\HIH\Public\Jorge\Immunofluorescence\Exp. 267\Apotome\48h	16	0.7752947120616271	2.0	1.2285533905932737	12.485281374238571	0.9411764705882353	37
9	38	K136Q_I_09.czi	\\hih-fileserver.neurologie.uni-tuebingen.de\HIH\Public\Jorge\Immunofluorescence\Exp. 267\Apotome\48h	31	0.9540261093456662	2.8284271247461903	1.359211706906821	19.27817459305202	0.8611111111111112	38
9	39	K136Q_I_09.czi	\\hih-fileserver.neurologie.uni-tuebingen.de\HIH\Public\Jorge\Immunofluorescence\Exp. 267\Apotome\48h	2	0.0	1.0	1.0	0.0	1.0	39
9	40	K136Q_I_09.czi	\\hih-fileserver.neurologie.uni-tuebingen.de\HIH\Public\Jorge\Immunofluorescence\Exp. 267\Apotome\48h	1	0.0	1.0	1.0	0.0	1.0	40
9	41	K136Q_I_09.czi	\\hih-fileserver.neurologie.uni-tuebingen.de\HIH\Public\Jorge\Immunofluorescence\Exp. 267\Apotome\48h	1	0.0	1.0	1.0	0.0	1.0	41
9	42	K136Q_I_09.czi	\\hih-fileserver.neurologie.uni-tuebingen.de\HIH\Public\Jorge\Immunofluorescence\Exp. 267\Apotome\48h	4	0.38764735603081346	1.0	1.0	4.414213562373095	1.0	42
9	43	K136Q_I_09.czi	\\hih-fileserver.neurologie.uni-tuebingen.de\HIH\Public\Jorge\Immunofluorescence\Exp. 267\Apotome\48h	7	0.5300702784881366	1.4142135623730951	1.0591733660532994	6.82842712474619	1.0	43
9	44	K136Q_I_09.czi	\\hih-fileserver.neurologie.uni-tuebingen.de\HIH\Public\Jorge\Immunofluorescence\Exp. 267\Apotome\48h	3	0.309207662451413	1.0	1.0	3.414213562373095	1.0	44
9	45	K136Q_I_09.czi	\\hih-fileserver.neurologie.uni-tuebingen.de\HIH\Public\Jorge\Immunofluorescence\Exp. 267\Apotome\48h	15	0.7951500375806898	2.0	1.1885618083164127	12.242640687119286	0.8823529411764706	45
9	46	K136Q_I_09.czi	\\hih-fileserver.neurologie.uni-tuebingen.de\HIH\Public\Jorge\Immunofluorescence\Exp. 267\Apotome\48h	65	1.0397274963526038	4.0	1.7891005672443987	29.14213562373095	0.9154929577464789	46
9	47	K136Q_I_09.czi	\\hih-fileserver.neurologie.uni-tuebingen.de\HIH\Public\Jorge\Immunofluorescence\Exp. 267\Apotome\48h	4	0.3183098861837907	1.0	1.0	4.0	1.0	47
9	48	K136Q_I_09.czi	\\hih-fileserver.neurologie.uni-tuebingen.de\HIH\Public\Jorge\Immunofluorescence\Exp. 267\Apotome\48h	1	0.0	1.0	1.0	0.0	1.0	48
9	49	K136Q_I_09.czi	\\hih-fileserver.neurologie.uni-tuebingen.de\HIH\Public\Jorge\Immunofluorescence\Exp. 267\Apotome\48h	4	0.2046241954335606	1.0	1.0	3.2071067811865475	0.8	49
9	50	K136Q_I_09.czi	\\hih-fileserver.neurologie.uni-tuebingen.de\HIH\Public\Jorge\Immunofluorescence\Exp. 267\Apotome\48h	2	0.0	1.0	1.0	0.0	1.0	50
9	51	K136Q_I_09.czi	\\hih-fileserver.neurologie.uni-tuebingen.de\HIH\Public\Jorge\Immunofluorescence\Exp. 267\Apotome\48h	6	0.477464829275686	1.0	1.0	6.0	1.0	51
9	52	K136Q_I_09.czi	\\hih-fileserver.neurologie.uni-tuebingen.de\HIH\Public\Jorge\Immunofluorescence\Exp. 267\Apotome\48h	8	0.5468022991227088	1.4142135623730951	1.051776695296637	7.414213562373095	1.0	52
9	53	K136Q_I_09.czi	\\hih-fileserver.neurologie.uni-tuebingen.de\HIH\Public\Jorge\Immunofluorescence\Exp. 267\Apotome\48h	16	0.7454531602318965	2.0	1.2026650429449552	12.242640687119284	1.0	53
9	54	K136Q_I_09.czi	\\hih-fileserver.neurologie.uni-tuebingen.de\HIH\Public\Jorge\Immunofluorescence\Exp. 267\Apotome\48h	17	0.9821890454338997	2.0	1.1907435698305462	14.485281374238568	0.8947368421052632	54
9	55	K136Q_I_09.czi	\\hih-fileserver.neurologie.uni-tuebingen.de\HIH\Public\Jorge\Immunofluorescence\Exp. 267\Apotome\48h	32	1.0684438206316276	2.23606797749979	1.344434763483879	20.727922061357855	0.8888888888888888	55
9	56	K136Q_I_09.czi	\\hih-fileserver.neurologie.uni-tuebingen.de\HIH\Public\Jorge\Immunofluorescence\Exp. 267\Apotome\48h	19	1.0540465807137753	2.0	1.1398344341838094	15.863961030678928	0.8636363636363636	56
9	57	K136Q_I_09.czi	\\hih-fileserver.neurologie.uni-tuebingen.de\HIH\Public\Jorge\Immunofluorescence\Exp. 267\Apotome\48h	19	0.7811561998772539	2.0	1.2450975920785463	13.65685424949238	0.95	57
9	58	K136Q_I_09.czi	\\hih-fileserver.neurologie.uni-tuebingen.de\HIH\Public\Jorge\Immunofluorescence\Exp. 267\Apotome\48h	6	0.477464829275686	1.0	1.0	6.0	1.0	58
9	59	K136Q_I_09.czi	\\hih-fileserver.neurologie.uni-tuebingen.de\HIH\Public\Jorge\Immunofluorescence\Exp. 267\Apotome\48h	9	0.5658842421045168	2.0	1.1111111111111112	8.0	1.0	59
9	60	K136Q_I_09.czi	\\hih-fileserver.neurologie.uni-tuebingen.de\HIH\Public\Jorge\Immunofluorescence\Exp. 267\Apotome\48h	1	0.0	1.0	1.0	0.0	1.0	60
9	61	K136Q_I_09.czi	\\hih-fileserver.neurologie.uni-tuebingen.de\HIH\Public\Jorge\Immunofluorescence\Exp. 267\Apotome\48h	1	0.0	1.0	1.0	0.0	1.0	61
9	62	K136Q_I_09.czi	\\hih-fileserver.neurologie.uni-tuebingen.de\HIH\Public\Jorge\Immunofluorescence\Exp. 267\Apotome\48h	4	0.3183098861837907	1.0	1.0	4.0	1.0	62
9	63	K136Q_I_09.czi	\\hih-fileserver.neurologie.uni-tuebingen.de\HIH\Public\Jorge\Immunofluorescence\Exp. 267\Apotome\48h	45	0.9134758813016262	2.8284271247461903	1.5973072154963097	22.727922061357855	0.9782608695652174	63
9	64	K136Q_I_09.czi	\\hih-fileserver.neurologie.uni-tuebingen.de\HIH\Public\Jorge\Immunofluorescence\Exp. 267\Apotome\48h	16	0.7752947120616271	2.0	1.2285533905932737	12.485281374238571	1.0	64
9	65	K136Q_I_09.czi	\\hih-fileserver.neurologie.uni-tuebingen.de\HIH\Public\Jorge\Immunofluorescence\Exp. 267\Apotome\48h	4	0.42487609137905596	1.0	1.0	4.621320343559642	1.0	65
9	66	K136Q_I_09.czi	\\hih-fileserver.neurologie.uni-tuebingen.de\HIH\Public\Jorge\Immunofluorescence\Exp. 267\Apotome\48h	29	0.9801499788344503	2.8284271247461903	1.3495021694521188	18.899494936611667	0.8529411764705882	66
9	67	K136Q_I_09.czi	\\hih-fileserver.neurologie.uni-tuebingen.de\HIH\Public\Jorge\Immunofluorescence\Exp. 267\Apotome\48h	7	0.43799638819941455	1.0	1.0	6.207106781186548	0.875	67
9	68	K136Q_I_09.czi	\\hih-fileserver.neurologie.uni-tuebingen.de\HIH\Public\Jorge\Immunofluorescence\Exp. 267\Apotome\48h	3	0.309207662451413	1.0	1.0	3.414213562373095	1.0	68
9	69	K136Q_I_09.czi	\\hih-fileserver.neurologie.uni-tuebingen.de\HIH\Public\Jorge\Immunofluorescence\Exp. 267\Apotome\48h	11	0.6411587049406146	2.0	1.128564869306645	9.414213562373096	1.0	69
9	70	K136Q_I_09.czi	\\hih-fileserver.neurologie.uni-tuebingen.de\HIH\Public\Jorge\Immunofluorescence\Exp. 267\Apotome\48h	25	0.8650532769653663	2.8284271247461903	1.3654225165644582	16.48528137423857	0.9259259259259259	70
9	71	K136Q_I_09.czi	\\hih-fileserver.neurologie.uni-tuebingen.de\HIH\Public\Jorge\Immunofluorescence\Exp. 267\Apotome\48h	17	0.9043556452551633	1.4142135623730951	1.1461930220140335	13.899494936611665	1.0	71
9	72	K136Q_I_09.czi	\\hih-fileserver.neurologie.uni-tuebingen.de\HIH\Public\Jorge\Immunofluorescence\Exp. 267\Apotome\48h	25	0.804668100272264	2.8284271247461903	1.3914337781593735	15.899494936611665	0.9615384615384616	72
9	73	K136Q_I_09.czi	\\hih-fileserver.neurologie.uni-tuebingen.de\HIH\Public\Jorge\Immunofluorescence\Exp. 267\Apotome\48h	49	1.226858371221895	3.0	1.555103224823621	27.485281374238568	0.8305084745762712	73
9	74	K136Q_I_09.czi	\\hih-fileserver.neurologie.uni-tuebingen.de\HIH\Public\Jorge\Immunofluorescence\Exp. 267\Apotome\48h	12	0.7531247882420455	1.4142135623730951	1.1035533905932737	10.65685424949238	0.8571428571428571	74
9	75	K136Q_I_09.czi	\\hih-fileserver.neurologie.uni-tuebingen.de\HIH\Public\Jorge\Immunofluorescence\Exp. 267\Apotome\48h	4	0.42487609137905596	1.0	1.0	4.621320343559642	1.0	75
9	76	K136Q_I_09.czi	\\hih-fileserver.neurologie.uni-tuebingen.de\HIH\Public\Jorge\Immunofluorescence\Exp. 267\Apotome\48h	27	0.9442955117275191	2.23606797749979	1.331756197379191	17.899494936611667	0.9	76
9	77	K136Q_I_09.czi	\\hih-fileserver.neurologie.uni-tuebingen.de\HIH\Public\Jorge\Immunofluorescence\Exp. 267\Apotome\48h	12	0.6631455962162306	2.0	1.1666666666666667	10.0	1.0	77
9	78	K136Q_I_09.czi	\\hih-fileserver.neurologie.uni-tuebingen.de\HIH\Public\Jorge\Immunofluorescence\Exp. 267\Apotome\48h	14	0.8860510994990025	2.0	1.1601886205085203	12.485281374238571	0.9333333333333333	78
9	79	K136Q_I_09.czi	\\hih-fileserver.neurologie.uni-tuebingen.de\HIH\Public\Jorge\Immunofluorescence\Exp. 267\Apotome\48h	25	1.234374389120157	2.0	1.2262741699796953	19.692388155425117	0.8064516129032258	79
9	80	K136Q_I_09.czi	\\hih-fileserver.neurologie.uni-tuebingen.de\HIH\Public\Jorge\Immunofluorescence\Exp. 267\Apotome\48h	40	1.113381839029632	2.8284271247461903	1.423935433230954	23.65685424949238	0.9302325581395349	80
9	81	K136Q_I_09.czi	\\hih-fileserver.neurologie.uni-tuebingen.de\HIH\Public\Jorge\Immunofluorescence\Exp. 267\Apotome\48h	58	1.1160560707246934	3.0	1.6264762229391188	28.520815280171306	0.8405797101449275	81
9	82	K136Q_I_09.czi	\\hih-fileserver.neurologie.uni-tuebingen.de\HIH\Public\Jorge\Immunofluorescence\Exp. 267\Apotome\48h	2	0.0	1.0	1.0	0.0	1.0	82
9	83	K136Q_I_09.czi	\\hih-fileserver.neurologie.uni-tuebingen.de\HIH\Public\Jorge\Immunofluorescence\Exp. 267\Apotome\48h	21	0.9045104974052314	2.0	1.2496495565294898	15.449747468305832	0.9130434782608695	83
9	84	K136Q_I_09.czi	\\hih-fileserver.neurologie.uni-tuebingen.de\HIH\Public\Jorge\Immunofluorescence\Exp. 267\Apotome\48h	1	0.0	1.0	1.0	0.0	1.0	84
9	85	K136Q_I_09.czi	\\hih-fileserver.neurologie.uni-tuebingen.de\HIH\Public\Jorge\Immunofluorescence\Exp. 267\Apotome\48h	4	0.3183098861837907	1.0	1.0	4.0	1.0	85
9	86	K136Q_I_09.czi	\\hih-fileserver.neurologie.uni-tuebingen.de\HIH\Public\Jorge\Immunofluorescence\Exp. 267\Apotome\48h	28	1.0601405569762732	2.23606797749979	1.3283387609549264	19.31370849898476	0.8484848484848485	86
9	87	K136Q_I_09.czi	\\hih-fileserver.neurologie.uni-tuebingen.de\HIH\Public\Jorge\Immunofluorescence\Exp. 267\Apotome\48h	28	0.8282348101377135	2.8284271247461903	1.3976986755039806	17.071067811865476	0.9655172413793104	87
9	88	K136Q_I_09.czi	\\hih-fileserver.neurologie.uni-tuebingen.de\HIH\Public\Jorge\Immunofluorescence\Exp. 267\Apotome\48h	18	0.7275526948748822	2.0	1.2682459513747883	12.82842712474619	1.0	88
9	89	K136Q_I_09.czi	\\hih-fileserver.neurologie.uni-tuebingen.de\HIH\Public\Jorge\Immunofluorescence\Exp. 267\Apotome\48h	2	0.0	1.0	1.0	0.0	1.0	89
9	90	K136Q_I_09.czi	\\hih-fileserver.neurologie.uni-tuebingen.de\HIH\Public\Jorge\Immunofluorescence\Exp. 267\Apotome\48h	28	0.9105706720229648	2.23606797749979	1.3431321024682512	17.899494936611667	0.9655172413793104	90
9	91	K136Q_I_09.czi	\\hih-fileserver.neurologie.uni-tuebingen.de\HIH\Public\Jorge\Immunofluorescence\Exp. 267\Apotome\48h	12	0.6957172405156791	2.0	1.1523689270621824	10.242640687119284	0.9230769230769231	91
9	92	K136Q_I_09.czi	\\hih-fileserver.neurologie.uni-tuebingen.de\HIH\Public\Jorge\Immunofluorescence\Exp. 267\Apotome\48h	6	0.5109957862326503	1.0	1.0	6.207106781186548	0.8571428571428571	92
9	93	K136Q_I_09.czi	\\hih-fileserver.neurologie.uni-tuebingen.de\HIH\Public\Jorge\Immunofluorescence\Exp. 267\Apotome\48h	41	1.0330983564927345	2.8284271247461903	1.500015148685444	23.071067811865476	0.8913043478260869	93
9	94	K136Q_I_09.czi	\\hih-fileserver.neurologie.uni-tuebingen.de\HIH\Public\Jorge\Immunofluorescence\Exp. 267\Apotome\48h	18	0.8245537665371013	2.0	1.1801467048399603	13.65685424949238	0.8181818181818182	94
9	95	K136Q_I_09.czi	\\hih-fileserver.neurologie.uni-tuebingen.de\HIH\Public\Jorge\Immunofluorescence\Exp. 267\Apotome\48h	6	0.477464829275686	1.0	1.0	6.0	1.0	95
9	96	K136Q_I_09.czi	\\hih-fileserver.neurologie.uni-tuebingen.de\HIH\Public\Jorge\Immunofluorescence\Exp. 267\Apotome\48h	19	0.8744944335764967	2.0	1.223296878269436	14.449747468305832	0.9047619047619048	96
9	97	K136Q_I_09.czi	\\hih-fileserver.neurologie.uni-tuebingen.de\HIH\Public\Jorge\Immunofluorescence\Exp. 267\Apotome\48h	77	1.1234458142407355	4.123105625617661	1.8706488131143464	32.97056274847714	0.9166666666666666	97
9	98	K136Q_I_09.czi	\\hih-fileserver.neurologie.uni-tuebingen.de\HIH\Public\Jorge\Immunofluorescence\Exp. 267\Apotome\48h	15	0.9596815315659275	2.0	1.121895141649746	13.449747468305832	0.8333333333333334	98
9	99	K136Q_I_09.czi	\\hih-fileserver.neurologie.uni-tuebingen.de\HIH\Public\Jorge\Immunofluorescence\Exp. 267\Apotome\48h	1	0.0	1.0	1.0	0.0	1.0	99
9	100	K136Q_I_09.czi	\\hih-fileserver.neurologie.uni-tuebingen.de\HIH\Public\Jorge\Immunofluorescence\Exp. 267\Apotome\48h	29	0.8791716833325177	2.8284271247461903	1.406408429447736	17.899494936611667	0.9354838709677419	100
9	101	K136Q_I_09.czi	\\hih-fileserver.neurologie.uni-tuebingen.de\HIH\Public\Jorge\Immunofluorescence\Exp. 267\Apotome\48h	30	1.0503958299615668	2.8284271247461903	1.3711854304703814	19.899494936611667	0.9090909090909091	101
9	102	K136Q_I_09.czi	\\hih-fileserver.neurologie.uni-tuebingen.de\HIH\Public\Jorge\Immunofluorescence\Exp. 267\Apotome\48h	13	0.7177571704566658	2.0	1.1406482403650917	10.82842712474619	0.9285714285714286	102
9	103	K136Q_I_09.czi	\\hih-fileserver.neurologie.uni-tuebingen.de\HIH\Public\Jorge\Immunofluorescence\Exp. 267\Apotome\48h	16	0.7454531602318965	2.0	1.239276695296637	12.242640687119284	0.9411764705882353	103
9	104	K136Q_I_09.czi	\\hih-fileserver.neurologie.uni-tuebingen.de\HIH\Public\Jorge\Immunofluorescence\Exp. 267\Apotome\48h	31	0.9336378781377561	2.8284271247461903	1.437089563757566	19.071067811865476	0.9117647058823529	104
9	105	K136Q_I_09.czi	\\hih-fileserver.neurologie.uni-tuebingen.de\HIH\Public\Jorge\Immunofluorescence\Exp. 267\Apotome\48h	3	0.309207662451413	1.0	1.0	3.414213562373095	1.0	105
9	106	K136Q_I_09.czi	\\hih-fileserver.neurologie.uni-tuebingen.de\HIH\Public\Jorge\Immunofluorescence\Exp. 267\Apotome\48h	1	0.0	1.0	1.0	0.0	1.0	106
9	107	K136Q_I_09.czi	\\hih-fileserver.neurologie.uni-tuebingen.de\HIH\Public\Jorge\Immunofluorescence\Exp. 267\Apotome\48h	27	1.0071136980836883	2.23606797749979	1.3076716959024173	18.485281374238568	0.9	107
9	108	K136Q_I_09.czi	\\hih-fileserver.neurologie.uni-tuebingen.de\HIH\Public\Jorge\Immunofluorescence\Exp. 267\Apotome\48h	2	0.0	1.0	1.0	0.0	1.0	108
9	109	K136Q_I_09.czi	\\hih-fileserver.neurologie.uni-tuebingen.de\HIH\Public\Jorge\Immunofluorescence\Exp. 267\Apotome\48h	30	0.964759140742348	2.8284271247461903	1.3711854304703819	19.071067811865476	0.9375	109
9	110	K136Q_I_09.czi	\\hih-fileserver.neurologie.uni-tuebingen.de\HIH\Public\Jorge\Immunofluorescence\Exp. 267\Apotome\48h	77	1.1637208642179624	4.0	1.8469684694271205	33.55634918610404	0.9166666666666666	110
9	111	K136Q_I_09.czi	\\hih-fileserver.neurologie.uni-tuebingen.de\HIH\Public\Jorge\Immunofluorescence\Exp. 267\Apotome\48h	36	0.9057784165965259	3.0	1.5103230803225347	20.242640687119284	0.9473684210526315	111
9	112	K136Q_I_09.czi	\\hih-fileserver.neurologie.uni-tuebingen.de\HIH\Public\Jorge\Immunofluorescence\Exp. 267\Apotome\48h	3	0.309207662451413	1.0	1.0	3.414213562373095	1.0	112
9	113	K136Q_I_09.czi	\\hih-fileserver.neurologie.uni-tuebingen.de\HIH\Public\Jorge\Immunofluorescence\Exp. 267\Apotome\48h	15	0.7164894870192154	2.0	1.160947570824873	11.621320343559642	0.8823529411764706	113
9	114	K136Q_I_09.czi	\\hih-fileserver.neurologie.uni-tuebingen.de\HIH\Public\Jorge\Immunofluorescence\Exp. 267\Apotome\48h	22	0.8215906780822315	2.23606797749979	1.324045009295089	15.071067811865474	0.9166666666666666	114
9	115	K136Q_I_09.czi	\\hih-fileserver.neurologie.uni-tuebingen.de\HIH\Public\Jorge\Immunofluorescence\Exp. 267\Apotome\48h	24	0.993937546975862	2.23606797749979	1.3044639912235527	17.31370849898476	0.8888888888888888	115
9	116	K136Q_I_09.czi	\\hih-fileserver.neurologie.uni-tuebingen.de\HIH\Public\Jorge\Immunofluorescence\Exp. 267\Apotome\48h	13	0.6684337568189775	1.4142135623730951	1.095587745163022	10.449747468305834	0.8666666666666667	116
9	117	K136Q_I_09.czi	\\hih-fileserver.neurologie.uni-tuebingen.de\HIH\Public\Jorge\Immunofluorescence\Exp. 267\Apotome\48h	19	0.8788007248619109	2.23606797749979	1.2266913573350138	14.485281374238571	0.9047619047619048	117
9	118	K136Q_I_09.czi	\\hih-fileserver.neurologie.uni-tuebingen.de\HIH\Public\Jorge\Immunofluorescence\Exp. 267\Apotome\48h	15	0.7951500375806897	2.0	1.1885618083164127	12.242640687119284	1.0	118
9	119	K136Q_I_09.czi	\\hih-fileserver.neurologie.uni-tuebingen.de\HIH\Public\Jorge\Immunofluorescence\Exp. 267\Apotome\48h	14	0.6966924787727198	2.0	1.1897753035351701	11.071067811865476	1.0	119
9	120	K136Q_I_09.czi	\\hih-fileserver.neurologie.uni-tuebingen.de\HIH\Public\Jorge\Immunofluorescence\Exp. 267\Apotome\48h	5	0.43153209248335733	1.0	1.0	5.207106781186548	1.0	120
9	121	K136Q_I_09.czi	\\hih-fileserver.neurologie.uni-tuebingen.de\HIH\Public\Jorge\Immunofluorescence\Exp. 267\Apotome\48h	6	0.477464829275686	1.0	1.0	6.0	1.0	121
9	122	K136Q_I_09.czi	\\hih-fileserver.neurologie.uni-tuebingen.de\HIH\Public\Jorge\Immunofluorescence\Exp. 267\Apotome\48h	1	0.0	1.0	1.0	0.0	1.0	122
9	123	K136Q_I_09.czi	\\hih-fileserver.neurologie.uni-tuebingen.de\HIH\Public\Jorge\Immunofluorescence\Exp. 267\Apotome\48h	26	0.8317819970820826	2.23606797749979	1.3445160511245444	16.485281374238568	0.9285714285714286	123
9	124	K136Q_I_09.czi	\\hih-fileserver.neurologie.uni-tuebingen.de\HIH\Public\Jorge\Immunofluorescence\Exp. 267\Apotome\48h	16	0.8815932192933449	1.4142135623730951	1.1553300858899105	13.313708498984761	1.0	124
9	125	K136Q_I_09.czi	\\hih-fileserver.neurologie.uni-tuebingen.de\HIH\Public\Jorge\Immunofluorescence\Exp. 267\Apotome\48h	1	0.0	1.0	1.0	0.0	1.0	125
9	126	K136Q_I_09.czi	\\hih-fileserver.neurologie.uni-tuebingen.de\HIH\Public\Jorge\Immunofluorescence\Exp. 267\Apotome\48h	7	0.5300702784881366	1.4142135623730951	1.0591733660532994	6.82842712474619	1.0	126
9	127	K136Q_I_09.czi	\\hih-fileserver.neurologie.uni-tuebingen.de\HIH\Public\Jorge\Immunofluorescence\Exp. 267\Apotome\48h	10	0.6202357696493015	1.4142135623730951	1.082842712474619	8.82842712474619	1.0	127
9	128	K136Q_I_09.czi	\\hih-fileserver.neurologie.uni-tuebingen.de\HIH\Public\Jorge\Immunofluorescence\Exp. 267\Apotome\48h	31	0.9575463095269564	2.23606797749979	1.382056995051962	19.31370849898476	0.8857142857142857	128
9	129	K136Q_I_09.czi	\\hih-fileserver.neurologie.uni-tuebingen.de\HIH\Public\Jorge\Immunofluorescence\Exp. 267\Apotome\48h	14	0.7723689972905055	2.0	1.1601886205085203	11.65685424949238	0.9333333333333333	129
9	130	K136Q_I_09.czi	\\hih-fileserver.neurologie.uni-tuebingen.de\HIH\Public\Jorge\Immunofluorescence\Exp. 267\Apotome\48h	53	1.0071562599936688	3.605551275463989	1.6758155944947195	25.899494936611664	0.9298245614035088	130
9	131	K136Q_I_09.czi	\\hih-fileserver.neurologie.uni-tuebingen.de\HIH\Public\Jorge\Immunofluorescence\Exp. 267\Apotome\48h	40	1.159528734192799	2.8284271247461903	1.41251552740258	24.14213562373095	0.8888888888888888	131
9	132	K136Q_I_09.czi	\\hih-fileserver.neurologie.uni-tuebingen.de\HIH\Public\Jorge\Immunofluorescence\Exp. 267\Apotome\48h	8	0.5468022991227088	1.4142135623730951	1.051776695296637	7.414213562373095	1.0	132
9	133	K136Q_I_09.czi	\\hih-fileserver.neurologie.uni-tuebingen.de\HIH\Public\Jorge\Immunofluorescence\Exp. 267\Apotome\48h	12	0.7481107665751883	2.0	1.117851130197758	10.621320343559642	0.9230769230769231	133
9	134	K136Q_I_09.czi	\\hih-fileserver.neurologie.uni-tuebingen.de\HIH\Public\Jorge\Immunofluorescence\Exp. 267\Apotome\48h	15	0.9303536544739522	2.0	1.121895141649746	13.242640687119284	0.8333333333333334	134
9	135	K136Q_I_09.czi	\\hih-fileserver.neurologie.uni-tuebingen.de\HIH\Public\Jorge\Immunofluorescence\Exp. 267\Apotome\48h	9	0.546802299122709	1.4142135623730951	1.0920474583051323	7.8639610306789285	0.9	135
9	136	K136Q_I_09.czi	\\hih-fileserver.neurologie.uni-tuebingen.de\HIH\Public\Jorge\Immunofluorescence\Exp. 267\Apotome\48h	11	0.8215906780822316	1.4142135623730951	1.0753115567951081	10.65685424949238	0.8461538461538461	136
9	137	K136Q_I_09.czi	\\hih-fileserver.neurologie.uni-tuebingen.de\HIH\Public\Jorge\Immunofluorescence\Exp. 267\Apotome\48h	39	0.9269228162979023	2.8284271247461903	1.5122905066851866	21.31370849898476	0.9512195121951219	137
9	138	K136Q_I_09.czi	\\hih-fileserver.neurologie.uni-tuebingen.de\HIH\Public\Jorge\Immunofluorescence\Exp. 267\Apotome\48h	5	0.43153209248335733	1.0	1.0	5.207106781186548	1.0	138
9	139	K136Q_I_09.czi	\\hih-fileserver.neurologie.uni-tuebingen.de\HIH\Public\Jorge\Immunofluorescence\Exp. 267\Apotome\48h	8	0.5468022991227088	1.4142135623730951	1.051776695296637	7.414213562373095	1.0	139
9	140	K136Q_I_09.czi	\\hih-fileserver.neurologie.uni-tuebingen.de\HIH\Public\Jorge\Immunofluorescence\Exp. 267\Apotome\48h	3	0.309207662451413	1.0	1.0	3.414213562373095	1.0	140
9	141	K136Q_I_09.czi	\\hih-fileserver.neurologie.uni-tuebingen.de\HIH\Public\Jorge\Immunofluorescence\Exp. 267\Apotome\48h	10	0.6798017462064899	1.4142135623730951	1.0414213562373096	9.242640687119286	0.8333333333333334	141
9	142	K136Q_I_09.czi	\\hih-fileserver.neurologie.uni-tuebingen.de\HIH\Public\Jorge\Immunofluorescence\Exp. 267\Apotome\48h	1	0.0	1.0	1.0	0.0	1.0	142
9	143	K136Q_I_09.czi	\\hih-fileserver.neurologie.uni-tuebingen.de\HIH\Public\Jorge\Immunofluorescence\Exp. 267\Apotome\48h	62	1.2447875326233133	3.1622776601683795	1.6350798853697501	31.14213562373095	0.8493150684931506	143
9	144	K136Q_I_09.czi	\\hih-fileserver.neurologie.uni-tuebingen.de\HIH\Public\Jorge\Immunofluorescence\Exp. 267\Apotome\48h	7	0.5300702784881366	1.4142135623730951	1.0591733660532994	6.82842712474619	1.0	144
9	145	K136Q_I_09.czi	\\hih-fileserver.neurologie.uni-tuebingen.de\HIH\Public\Jorge\Immunofluorescence\Exp. 267\Apotome\48h	31	0.9575463095269564	2.8284271247461903	1.4200616913381976	19.31370849898476	0.9117647058823529	145
9	146	K136Q_I_09.czi	\\hih-fileserver.neurologie.uni-tuebingen.de\HIH\Public\Jorge\Immunofluorescence\Exp. 267\Apotome\48h	23	0.7858693442525694	2.8284271247461903	1.3791891022494938	15.071067811865476	0.9583333333333334	146
9	147	K136Q_I_09.czi	\\hih-fileserver.neurologie.uni-tuebingen.de\HIH\Public\Jorge\Immunofluorescence\Exp. 267\Apotome\48h	1	0.0	1.0	1.0	0.0	1.0	147
9	148	K136Q_I_09.czi	\\hih-fileserver.neurologie.uni-tuebingen.de\HIH\Public\Jorge\Immunofluorescence\Exp. 267\Apotome\48h	23	0.8481473654624414	2.23606797749979	1.325161246287786	15.65685424949238	0.92	148
9	149	K136Q_I_09.czi	\\hih-fileserver.neurologie.uni-tuebingen.de\HIH\Public\Jorge\Immunofluorescence\Exp. 267\Apotome\48h	5	0.43153209248335733	1.0	1.0	5.207106781186548	1.0	149
9	150	K136Q_I_09.czi	\\hih-fileserver.neurologie.uni-tuebingen.de\HIH\Public\Jorge\Immunofluorescence\Exp. 267\Apotome\48h	22	0.9542907834480672	2.0	1.238301849414513	16.242640687119284	0.9166666666666666	150
9	151	K136Q_I_09.czi	\\hih-fileserver.neurologie.uni-tuebingen.de\HIH\Public\Jorge\Immunofluorescence\Exp. 267\Apotome\48h	11	0.5121822365562063	1.4142135623730951	1.0376557783975542	8.414213562373096	0.8461538461538461	151
9	152	K136Q_I_09.czi	\\hih-fileserver.neurologie.uni-tuebingen.de\HIH\Public\Jorge\Immunofluorescence\Exp. 267\Apotome\48h	10	0.6202357696493015	2.0	1.1414213562373097	8.82842712474619	1.0	152
9	153	K136Q_I_09.czi	\\hih-fileserver.neurologie.uni-tuebingen.de\HIH\Public\Jorge\Immunofluorescence\Exp. 267\Apotome\48h	16	0.8497521827581119	2.0	1.166053390593274	13.071067811865474	0.8888888888888888	153
9	154	K136Q_I_09.czi	\\hih-fileserver.neurologie.uni-tuebingen.de\HIH\Public\Jorge\Immunofluorescence\Exp. 267\Apotome\48h	6	0.5168631413744181	1.4142135623730951	1.0690355937288492	6.242640687119286	1.0	154
9	155	K136Q_I_09.czi	\\hih-fileserver.neurologie.uni-tuebingen.de\HIH\Public\Jorge\Immunofluorescence\Exp. 267\Apotome\48h	20	0.9330843215936655	2.23606797749979	1.2653567894682634	15.31370849898476	0.8695652173913043	155
9	156	K136Q_I_09.czi	\\hih-fileserver.neurologie.uni-tuebingen.de\HIH\Public\Jorge\Immunofluorescence\Exp. 267\Apotome\48h	16	0.8497521827581123	2.0	1.166053390593274	13.071067811865476	0.8421052631578947	156
9	157	K136Q_I_09.czi	\\hih-fileserver.neurologie.uni-tuebingen.de\HIH\Public\Jorge\Immunofluorescence\Exp. 267\Apotome\48h	24	0.9010971635055895	2.23606797749979	1.3143001569527106	16.485281374238568	0.8888888888888888	157
9	158	K136Q_I_09.czi	\\hih-fileserver.neurologie.uni-tuebingen.de\HIH\Public\Jorge\Immunofluorescence\Exp. 267\Apotome\48h	21	0.795105417732205	2.23606797749979	1.300339799493584	14.485281374238571	1.0	158
9	159	K136Q_I_09.czi	\\hih-fileserver.neurologie.uni-tuebingen.de\HIH\Public\Jorge\Immunofluorescence\Exp. 267\Apotome\48h	27	0.8589101734761474	2.8284271247461903	1.3970870130273467	17.071067811865476	0.9642857142857143	159
9	160	K136Q_I_09.czi	\\hih-fileserver.neurologie.uni-tuebingen.de\HIH\Public\Jorge\Immunofluorescence\Exp. 267\Apotome\48h	7	0.5300702784881366	1.4142135623730951	1.0591733660532994	6.82842712474619	1.0	160
9	161	K136Q_I_09.czi	\\hih-fileserver.neurologie.uni-tuebingen.de\HIH\Public\Jorge\Immunofluorescence\Exp. 267\Apotome\48h	11	0.6746348998939921	1.4142135623730951	1.112967335192662	9.65685424949238	0.9166666666666666	161
9	162	K136Q_I_09.czi	\\hih-fileserver.neurologie.uni-tuebingen.de\HIH\Public\Jorge\Immunofluorescence\Exp. 267\Apotome\48h	7	0.5300702784881366	1.4142135623730951	1.0591733660532994	6.82842712474619	1.0	162
9	163	K136Q_I_09.czi	\\hih-fileserver.neurologie.uni-tuebingen.de\HIH\Public\Jorge\Immunofluorescence\Exp. 267\Apotome\48h	5	0.43153209248335733	1.0	1.0	5.207106781186548	1.0	163
9	164	K136Q_I_09.czi	\\hih-fileserver.neurologie.uni-tuebingen.de\HIH\Public\Jorge\Immunofluorescence\Exp. 267\Apotome\48h	14	0.6966924787727198	2.0	1.18977530353517	11.071067811865476	1.0	164
9	165	K136Q_I_09.czi	\\hih-fileserver.neurologie.uni-tuebingen.de\HIH\Public\Jorge\Immunofluorescence\Exp. 267\Apotome\48h	16	0.7664936793489755	2.0	1.176776695296637	12.414213562373096	0.8888888888888888	165
9	166	K136Q_I_09.czi	\\hih-fileserver.neurologie.uni-tuebingen.de\HIH\Public\Jorge\Immunofluorescence\Exp. 267\Apotome\48h	34	1.042672331211849	2.8284271247461903	1.4021233520987355	21.106601717798213	0.8947368421052632	166
9	167	K136Q_I_09.czi	\\hih-fileserver.neurologie.uni-tuebingen.de\HIH\Public\Jorge\Immunofluorescence\Exp. 267\Apotome\48h	23	1.008285855819825	2.0	1.2714191603095342	17.071067811865476	0.92	167
9	168	K136Q_I_09.czi	\\hih-fileserver.neurologie.uni-tuebingen.de\HIH\Public\Jorge\Immunofluorescence\Exp. 267\Apotome\48h	11	0.7285819637753527	2.0	1.128564869306645	10.035533905932738	0.9166666666666666	168
9	169	K136Q_I_09.czi	\\hih-fileserver.neurologie.uni-tuebingen.de\HIH\Public\Jorge\Immunofluorescence\Exp. 267\Apotome\48h	14	0.7184536609573787	2.0	1.1601886205085203	11.242640687119286	0.9333333333333333	169
9	170	K136Q_I_09.czi	\\hih-fileserver.neurologie.uni-tuebingen.de\HIH\Public\Jorge\Immunofluorescence\Exp. 267\Apotome\48h	6	0.5168631413744181	1.4142135623730951	1.0690355937288492	6.242640687119286	1.0	170
9	171	K136Q_I_09.czi	\\hih-fileserver.neurologie.uni-tuebingen.de\HIH\Public\Jorge\Immunofluorescence\Exp. 267\Apotome\48h	4	0.3183098861837907	1.0	1.0	4.0	1.0	171
9	172	K136Q_I_09.czi	\\hih-fileserver.neurologie.uni-tuebingen.de\HIH\Public\Jorge\Immunofluorescence\Exp. 267\Apotome\48h	28	1.1254241035302501	2.23606797749979	1.2966834210487597	19.899494936611667	0.8484848484848485	172
9	173	K136Q_I_09.czi	\\hih-fileserver.neurologie.uni-tuebingen.de\HIH\Public\Jorge\Immunofluorescence\Exp. 267\Apotome\48h	12	0.7531247882420455	2.0	1.1523689270621826	10.65685424949238	0.8571428571428571	173
9	174	K136Q_I_09.czi	\\hih-fileserver.neurologie.uni-tuebingen.de\HIH\Public\Jorge\Immunofluorescence\Exp. 267\Apotome\48h	22	0.9872574186566914	2.23606797749979	1.2707916967835524	16.52081528017131	0.8461538461538461	174
9	175	K136Q_I_09.czi	\\hih-fileserver.neurologie.uni-tuebingen.de\HIH\Public\Jorge\Immunofluorescence\Exp. 267\Apotome\48h	14	0.6966924787727198	2.0	1.18977530353517	11.071067811865476	1.0	175
9	176	K136Q_I_09.czi	\\hih-fileserver.neurologie.uni-tuebingen.de\HIH\Public\Jorge\Immunofluorescence\Exp. 267\Apotome\48h	19	0.9730988501675184	2.0	1.1706652993220676	15.242640687119284	0.8636363636363636	176
9	177	K136Q_I_09.czi	\\hih-fileserver.neurologie.uni-tuebingen.de\HIH\Public\Jorge\Immunofluorescence\Exp. 267\Apotome\48h	1	0.0	1.0	1.0	0.0	1.0	177
9	178	K136Q_I_09.czi	\\hih-fileserver.neurologie.uni-tuebingen.de\HIH\Public\Jorge\Immunofluorescence\Exp. 267\Apotome\48h	25	0.9014407363389229	2.23606797749979	1.3225798040898393	16.82842712474619	0.9615384615384616	178
9	179	K136Q_I_09.czi	\\hih-fileserver.neurologie.uni-tuebingen.de\HIH\Public\Jorge\Immunofluorescence\Exp. 267\Apotome\48h	17	0.8730569292745779	2.0	1.156285544087787	13.65685424949238	0.85	179
9	180	K136Q_I_09.czi	\\hih-fileserver.neurologie.uni-tuebingen.de\HIH\Public\Jorge\Immunofluorescence\Exp. 267\Apotome\48h	26	0.8317819970820826	2.23606797749979	1.35359558872069	16.485281374238568	0.9629629629629629	180
9	181	K136Q_I_09.czi	\\hih-fileserver.neurologie.uni-tuebingen.de\HIH\Public\Jorge\Immunofluorescence\Exp. 267\Apotome\48h	15	0.7208777308044718	2.0	1.2161760458079522	11.65685424949238	1.0	181
9	182	K136Q_I_09.czi	\\hih-fileserver.neurologie.uni-tuebingen.de\HIH\Public\Jorge\Immunofluorescence\Exp. 267\Apotome\48h	26	0.9995037300583561	2.23606797749979	1.3035739318073911	18.071067811865476	0.8666666666666667	182
9	183	K136Q_I_09.czi	\\hih-fileserver.neurologie.uni-tuebingen.de\HIH\Public\Jorge\Immunofluorescence\Exp. 267\Apotome\48h	34	0.9624295188686592	2.8284271247461903	1.454003705701683	20.27817459305202	0.9444444444444444	183
9	184	K136Q_I_09.czi	\\hih-fileserver.neurologie.uni-tuebingen.de\HIH\Public\Jorge\Immunofluorescence\Exp. 267\Apotome\48h	34	0.9658054483509108	2.8284271247461903	1.4733229483338117	20.31370849898476	0.8717948717948718	184
9	185	K136Q_I_09.czi	\\hih-fileserver.neurologie.uni-tuebingen.de\HIH\Public\Jorge\Immunofluorescence\Exp. 267\Apotome\48h	8	0.7042505752647835	1.0	1.0	8.414213562373096	0.8888888888888888	185
9	186	K136Q_I_09.czi	\\hih-fileserver.neurologie.uni-tuebingen.de\HIH\Public\Jorge\Immunofluorescence\Exp. 267\Apotome\48h	15	0.7208777308044718	2.0	1.2161760458079525	11.65685424949238	1.0	186
9	187	K136Q_I_09.czi	\\hih-fileserver.neurologie.uni-tuebingen.de\HIH\Public\Jorge\Immunofluorescence\Exp. 267\Apotome\48h	74	1.2108987370916637	4.0	1.7742467483290794	33.55634918610404	0.8809523809523809	187
9	188	K136Q_I_09.czi	\\hih-fileserver.neurologie.uni-tuebingen.de\HIH\Public\Jorge\Immunofluorescence\Exp. 267\Apotome\48h	6	0.477464829275686	1.0	1.0	6.0	1.0	188
9	189	K136Q_I_09.czi	\\hih-fileserver.neurologie.uni-tuebingen.de\HIH\Public\Jorge\Immunofluorescence\Exp. 267\Apotome\48h	78	1.1892602401977426	3.605551275463989	1.7901882387358148	34.14213562373095	0.8863636363636364	189
9	190	K136Q_I_09.czi	\\hih-fileserver.neurologie.uni-tuebingen.de\HIH\Public\Jorge\Immunofluorescence\Exp. 267\Apotome\48h	1	0.0	1.0	1.0	0.0	1.0	190
9	191	K136Q_I_09.czi	\\hih-fileserver.neurologie.uni-tuebingen.de\HIH\Public\Jorge\Immunofluorescence\Exp. 267\Apotome\48h	20	0.807125700680006	2.0	1.2914213562373096	14.242640687119284	1.0	191
9	192	K136Q_I_09.czi	\\hih-fileserver.neurologie.uni-tuebingen.de\HIH\Public\Jorge\Immunofluorescence\Exp. 267\Apotome\48h	19	0.7811561998772539	2.23606797749979	1.2883530876115303	13.65685424949238	0.95	192
9	193	K136Q_I_09.czi	\\hih-fileserver.neurologie.uni-tuebingen.de\HIH\Public\Jorge\Immunofluorescence\Exp. 267\Apotome\48h	43	1.0269224476399146	3.1622776601683795	1.5846885446718757	23.556349186104047	0.8775510204081632	193
9	194	K136Q_I_09.czi	\\hih-fileserver.neurologie.uni-tuebingen.de\HIH\Public\Jorge\Immunofluorescence\Exp. 267\Apotome\48h	21	0.8607140437051948	2.23606797749979	1.3085099364104322	15.071067811865474	0.875	194
9	195	K136Q_I_09.czi	\\hih-fileserver.neurologie.uni-tuebingen.de\HIH\Public\Jorge\Immunofluorescence\Exp. 267\Apotome\48h	6	0.477464829275686	1.0	1.0	6.0	1.0	195
9	196	K136Q_I_09.czi	\\hih-fileserver.neurologie.uni-tuebingen.de\HIH\Public\Jorge\Immunofluorescence\Exp. 267\Apotome\48h	35	1.0094741009443566	2.8284271247461903	1.4173628248317438	21.071067811865476	0.9210526315789473	196
9	197	K136Q_I_09.czi	\\hih-fileserver.neurologie.uni-tuebingen.de\HIH\Public\Jorge\Immunofluorescence\Exp. 267\Apotome\48h	19	0.7155807854805156	2.23606797749979	1.2793229362823824	13.071067811865476	1.0	197
9	198	K136Q_I_09.czi	\\hih-fileserver.neurologie.uni-tuebingen.de\HIH\Public\Jorge\Immunofluorescence\Exp. 267\Apotome\48h	19	0.7155807854805156	2.23606797749979	1.2793229362823821	13.071067811865476	1.0	198
9	199	K136Q_I_09.czi	\\hih-fileserver.neurologie.uni-tuebingen.de\HIH\Public\Jorge\Immunofluorescence\Exp. 267\Apotome\48h	26	0.8317819970820826	2.8284271247461903	1.3989088804465863	16.485281374238568	1.0	199
9	200	K136Q_I_09.czi	\\hih-fileserver.neurologie.uni-tuebingen.de\HIH\Public\Jorge\Immunofluorescence\Exp. 267\Apotome\48h	29	0.9980266973196703	2.23606797749979	1.349275524292826	19.071067811865476	0.90625	200
9	201	K136Q_I_09.czi	\\hih-fileserver.neurologie.uni-tuebingen.de\HIH\Public\Jorge\Immunofluorescence\Exp. 267\Apotome\48h	42	1.0298253297206739	2.8284271247461903	1.4854040622256162	23.31370849898476	0.9130434782608695	201
9	202	K136Q_I_09.czi	\\hih-fileserver.neurologie.uni-tuebingen.de\HIH\Public\Jorge\Immunofluorescence\Exp. 267\Apotome\48h	7	0.43799638819941455	1.0	1.0	6.207106781186548	0.875	202
9	203	K136Q_I_09.czi	\\hih-fileserver.neurologie.uni-tuebingen.de\HIH\Public\Jorge\Immunofluorescence\Exp. 267\Apotome\48h	6	0.477464829275686	1.0	1.0	6.0	1.0	203
9	204	K136Q_I_09.czi	\\hih-fileserver.neurologie.uni-tuebingen.de\HIH\Public\Jorge\Immunofluorescence\Exp. 267\Apotome\48h	8	0.5468022991227088	1.4142135623730951	1.051776695296637	7.414213562373095	1.0	204
9	205	K136Q_I_09.czi	\\hih-fileserver.neurologie.uni-tuebingen.de\HIH\Public\Jorge\Immunofluorescence\Exp. 267\Apotome\48h	25	0.9276229873542391	2.23606797749979	1.3157168890796869	17.071067811865476	0.8928571428571429	205
9	206	K136Q_I_09.czi	\\hih-fileserver.neurologie.uni-tuebingen.de\HIH\Public\Jorge\Immunofluorescence\Exp. 267\Apotome\48h	4	0.3183098861837907	1.0	1.0	4.0	1.0	206
9	207	K136Q_I_09.czi	\\hih-fileserver.neurologie.uni-tuebingen.de\HIH\Public\Jorge\Immunofluorescence\Exp. 267\Apotome\48h	21	0.9289233050302929	2.0	1.221754964261542	15.65685424949238	0.9130434782608695	207
9	208	K136Q_I_09.czi	\\hih-fileserver.neurologie.uni-tuebingen.de\HIH\Public\Jorge\Immunofluorescence\Exp. 267\Apotome\48h	7	0.5300702784881366	1.4142135623730951	1.0591733660532994	6.82842712474619	1.0	208
9	209	K136Q_I_09.czi	\\hih-fileserver.neurologie.uni-tuebingen.de\HIH\Public\Jorge\Immunofluorescence\Exp. 267\Apotome\48h	12	0.8381959377836082	1.4142135623730951	1.0690355937288494	11.242640687119284	0.8571428571428571	209
9	210	K136Q_I_09.czi	\\hih-fileserver.neurologie.uni-tuebingen.de\HIH\Public\Jorge\Immunofluorescence\Exp. 267\Apotome\48h	23	0.9402753010493109	2.23606797749979	1.2742232951897943	16.485281374238568	0.92	210
9	211	K136Q_I_09.czi	\\hih-fileserver.neurologie.uni-tuebingen.de\HIH\Public\Jorge\Immunofluorescence\Exp. 267\Apotome\48h	56	1.015155335221395	4.0	1.747514449624678	26.727922061357855	0.9032258064516129	211
9	212	K136Q_I_09.czi	\\hih-fileserver.neurologie.uni-tuebingen.de\HIH\Public\Jorge\Immunofluorescence\Exp. 267\Apotome\48h	29	0.8554976133093813	2.8284271247461903	1.4123247354909707	17.65685424949238	0.9354838709677419	212
9	213	K136Q_I_09.czi	\\hih-fileserver.neurologie.uni-tuebingen.de\HIH\Public\Jorge\Immunofluorescence\Exp. 267\Apotome\48h	54	1.1190248601837094	3.1622776601683795	1.6615679880194747	27.556349186104047	0.8852459016393442	213
9	214	K136Q_I_09.czi	\\hih-fileserver.neurologie.uni-tuebingen.de\HIH\Public\Jorge\Immunofluorescence\Exp. 267\Apotome\48h	25	1.01983915266572	2.23606797749979	1.3251596081796782	17.899494936611664	0.8928571428571429	214
9	215	K136Q_I_09.czi	\\hih-fileserver.neurologie.uni-tuebingen.de\HIH\Public\Jorge\Immunofluorescence\Exp. 267\Apotome\48h	4	0.3183098861837907	1.0	1.0	4.0	1.0	215
9	216	K136Q_I_09.czi	\\hih-fileserver.neurologie.uni-tuebingen.de\HIH\Public\Jorge\Immunofluorescence\Exp. 267\Apotome\48h	35	0.9003392828242001	2.8284271247461903	1.5051076194564716	19.899494936611667	0.9459459459459459	216
9	217	K136Q_I_09.czi	\\hih-fileserver.neurologie.uni-tuebingen.de\HIH\Public\Jorge\Immunofluorescence\Exp. 267\Apotome\48h	10	0.705274575434676	1.0	1.0	9.414213562373096	0.8333333333333334	217
9	218	K136Q_I_09.czi	\\hih-fileserver.neurologie.uni-tuebingen.de\HIH\Public\Jorge\Immunofluorescence\Exp. 267\Apotome\48h	24	0.7531247882420457	2.8284271247461903	1.3806484547546443	15.071067811865476	1.0	218
9	219	K136Q_I_09.czi	\\hih-fileserver.neurologie.uni-tuebingen.de\HIH\Public\Jorge\Immunofluorescence\Exp. 267\Apotome\48h	11	0.6411587049406146	2.0	1.128564869306645	9.414213562373096	1.0	219
9	220	K136Q_I_09.czi	\\hih-fileserver.neurologie.uni-tuebingen.de\HIH\Public\Jorge\Immunofluorescence\Exp. 267\Apotome\48h	19	0.8496060007157958	2.0	1.223296878269436	14.242640687119284	0.9047619047619048	220
9	221	K136Q_I_09.czi	\\hih-fileserver.neurologie.uni-tuebingen.de\HIH\Public\Jorge\Immunofluorescence\Exp. 267\Apotome\48h	10	0.6202357696493015	1.4142135623730951	1.082842712474619	8.82842712474619	1.0	221
9	222	K136Q_I_09.czi	\\hih-fileserver.neurologie.uni-tuebingen.de\HIH\Public\Jorge\Immunofluorescence\Exp. 267\Apotome\48h	16	1.0139476423125162	2.0	1.1401650429449552	14.278174593052023	0.7619047619047619	222
9	223	K136Q_I_09.czi	\\hih-fileserver.neurologie.uni-tuebingen.de\HIH\Public\Jorge\Immunofluorescence\Exp. 267\Apotome\48h	7	0.43799638819941455	1.0	1.0	6.207106781186548	0.875	223
9	224	K136Q_I_09.czi	\\hih-fileserver.neurologie.uni-tuebingen.de\HIH\Public\Jorge\Immunofluorescence\Exp. 267\Apotome\48h	41	0.9515799710066417	3.1622776601683795	1.550141975201555	22.14213562373095	0.9318181818181818	224
9	225	K136Q_I_09.czi	\\hih-fileserver.neurologie.uni-tuebingen.de\HIH\Public\Jorge\Immunofluorescence\Exp. 267\Apotome\48h	3	0.309207662451413	1.0	1.0	3.414213562373095	1.0	225
9	226	K136Q_I_09.czi	\\hih-fileserver.neurologie.uni-tuebingen.de\HIH\Public\Jorge\Immunofluorescence\Exp. 267\Apotome\48h	10	0.7106087346549765	1.4142135623730951	1.082842712474619	9.449747468305834	0.9090909090909091	226
9	227	K136Q_I_09.czi	\\hih-fileserver.neurologie.uni-tuebingen.de\HIH\Public\Jorge\Immunofluorescence\Exp. 267\Apotome\48h	19	0.7811561998772539	2.0	1.2759284572168046	13.65685424949238	1.0	227
9	228	K136Q_I_09.czi	\\hih-fileserver.neurologie.uni-tuebingen.de\HIH\Public\Jorge\Immunofluorescence\Exp. 267\Apotome\48h	9	0.6007314423370597	1.4142135623730951	1.0460237291525663	8.242640687119284	0.8181818181818182	228
9	229	K136Q_I_09.czi	\\hih-fileserver.neurologie.uni-tuebingen.de\HIH\Public\Jorge\Immunofluorescence\Exp. 267\Apotome\48h	49	1.1453304231618668	3.1622776601683795	1.56863177086998	26.556349186104047	0.875	229
9	230	K136Q_I_09.czi	\\hih-fileserver.neurologie.uni-tuebingen.de\HIH\Public\Jorge\Immunofluorescence\Exp. 267\Apotome\48h	4	0.3183098861837907	1.0	1.0	4.0	1.0	230
9	231	K136Q_I_09.czi	\\hih-fileserver.neurologie.uni-tuebingen.de\HIH\Public\Jorge\Immunofluorescence\Exp. 267\Apotome\48h	3	0.309207662451413	1.0	1.0	3.414213562373095	1.0	231
9	232	K136Q_I_09.czi	\\hih-fileserver.neurologie.uni-tuebingen.de\HIH\Public\Jorge\Immunofluorescence\Exp. 267\Apotome\48h	1	0.0	1.0	1.0	0.0	1.0	232
9	233	K136Q_I_09.czi	\\hih-fileserver.neurologie.uni-tuebingen.de\HIH\Public\Jorge\Immunofluorescence\Exp. 267\Apotome\48h	3	0.309207662451413	1.0	1.0	3.414213562373095	1.0	233
9	234	K136Q_I_09.czi	\\hih-fileserver.neurologie.uni-tuebingen.de\HIH\Public\Jorge\Immunofluorescence\Exp. 267\Apotome\48h	13	0.7177571704566658	2.0	1.1406482403650915	10.82842712474619	0.9285714285714286	234
9	235	K136Q_I_09.czi	\\hih-fileserver.neurologie.uni-tuebingen.de\HIH\Public\Jorge\Immunofluorescence\Exp. 267\Apotome\48h	90	1.1705421184289784	4.123105625617661	1.918881529461605	36.384776310850235	0.9090909090909091	235
9	236	K136Q_I_09.czi	\\hih-fileserver.neurologie.uni-tuebingen.de\HIH\Public\Jorge\Immunofluorescence\Exp. 267\Apotome\48h	7	0.43799638819941455	1.0	1.0	6.207106781186548	0.875	236
9	237	K136Q_I_09.czi	\\hih-fileserver.neurologie.uni-tuebingen.de\HIH\Public\Jorge\Immunofluorescence\Exp. 267\Apotome\48h	12	0.6138725863006818	2.0	1.117851130197758	9.621320343559642	0.9230769230769231	237
9	238	K136Q_I_09.czi	\\hih-fileserver.neurologie.uni-tuebingen.de\HIH\Public\Jorge\Immunofluorescence\Exp. 267\Apotome\48h	3	0.026525823848649224	1.0	1.0	1.0	1.0	238
9	239	K136Q_I_09.czi	\\hih-fileserver.neurologie.uni-tuebingen.de\HIH\Public\Jorge\Immunofluorescence\Exp. 267\Apotome\48h	13	0.8867016263925915	1.4142135623730951	1.0637251634420146	12.035533905932738	0.8666666666666667	239
9	240	K136Q_I_09.czi	\\hih-fileserver.neurologie.uni-tuebingen.de\HIH\Public\Jorge\Immunofluorescence\Exp. 267\Apotome\48h	7	0.6664888011383325	1.4142135623730951	1.0591733660532994	7.65685424949238	1.0	240
9	241	K136Q_I_09.czi	\\hih-fileserver.neurologie.uni-tuebingen.de\HIH\Public\Jorge\Immunofluorescence\Exp. 267\Apotome\48h	25	0.9276229873542391	2.23606797749979	1.2922854315746104	17.071067811865476	0.9259259259259259	241
9	242	K136Q_I_09.czi	\\hih-fileserver.neurologie.uni-tuebingen.de\HIH\Public\Jorge\Immunofluorescence\Exp. 267\Apotome\48h	13	0.9806145698708851	1.4142135623730951	1.0637251634420148	12.656854249492381	0.8666666666666667	242
9	243	K136Q_I_09.czi	\\hih-fileserver.neurologie.uni-tuebingen.de\HIH\Public\Jorge\Immunofluorescence\Exp. 267\Apotome\48h	5	0.43153209248335733	1.0	1.0	5.207106781186548	1.0	243
9	244	K136Q_I_09.czi	\\hih-fileserver.neurologie.uni-tuebingen.de\HIH\Public\Jorge\Immunofluorescence\Exp. 267\Apotome\48h	22	0.8443264460617976	2.23606797749979	1.267860101226917	15.278174593052022	0.8148148148148148	244
9	245	K136Q_I_09.czi	\\hih-fileserver.neurologie.uni-tuebingen.de\HIH\Public\Jorge\Immunofluorescence\Exp. 267\Apotome\48h	15	0.7684747428735795	2.0	1.1885618083164127	12.035533905932738	0.9375	245
9	246	K136Q_I_09.czi	\\hih-fileserver.neurologie.uni-tuebingen.de\HIH\Public\Jorge\Immunofluorescence\Exp. 267\Apotome\48h	7	0.5300702784881366	1.4142135623730951	1.0591733660532994	6.82842712474619	1.0	246
9	247	K136Q_I_09.czi	\\hih-fileserver.neurologie.uni-tuebingen.de\HIH\Public\Jorge\Immunofluorescence\Exp. 267\Apotome\48h	31	1.0165120935111935	2.8284271247461903	1.3801885307736883	19.899494936611667	0.8611111111111112	247
9	248	K136Q_I_09.czi	\\hih-fileserver.neurologie.uni-tuebingen.de\HIH\Public\Jorge\Immunofluorescence\Exp. 267\Apotome\48h	5	0.43153209248335733	1.0	1.0	5.207106781186548	1.0	248
9	249	K136Q_I_09.czi	\\hih-fileserver.neurologie.uni-tuebingen.de\HIH\Public\Jorge\Immunofluorescence\Exp. 267\Apotome\48h	11	0.7285819637753527	1.4142135623730951	1.0753115567951081	10.035533905932738	0.9166666666666666	249
9	250	K136Q_I_09.czi	\\hih-fileserver.neurologie.uni-tuebingen.de\HIH\Public\Jorge\Immunofluorescence\Exp. 267\Apotome\48h	2	0.0	1.0	1.0	0.0	1.0	250
9	251	K136Q_I_09.czi	\\hih-fileserver.neurologie.uni-tuebingen.de\HIH\Public\Jorge\Immunofluorescence\Exp. 267\Apotome\48h	139	1.3080151476361932	5.385164807134504	2.302018500378442	47.79898987322333	0.8475609756097561	251
9	252	K136Q_I_09.czi	\\hih-fileserver.neurologie.uni-tuebingen.de\HIH\Public\Jorge\Immunofluorescence\Exp. 267\Apotome\48h	6	0.477464829275686	1.0	1.0	6.0	1.0	252
9	253	K136Q_I_09.czi	\\hih-fileserver.neurologie.uni-tuebingen.de\HIH\Public\Jorge\Immunofluorescence\Exp. 267\Apotome\48h	42	1.1043130801836178	2.8284271247461903	1.4855605553117945	24.14213562373095	0.8571428571428571	253
9	254	K136Q_I_09.czi	\\hih-fileserver.neurologie.uni-tuebingen.de\HIH\Public\Jorge\Immunofluorescence\Exp. 267\Apotome\48h	37	0.977026752314005	3.0	1.503088421046771	21.31370849898476	0.9024390243902439	254
9	255	K136Q_I_09.czi	\\hih-fileserver.neurologie.uni-tuebingen.de\HIH\Public\Jorge\Immunofluorescence\Exp. 267\Apotome\48h	29	0.9167644855513373	2.8284271247461903	1.3921252031590086	18.27817459305202	0.9354838709677419	255
9	256	K136Q_I_09.czi	\\hih-fileserver.neurologie.uni-tuebingen.de\HIH\Public\Jorge\Immunofluorescence\Exp. 267\Apotome\48h	2	0.0	1.0	1.0	0.0	1.0	256
9	257	K136Q_I_09.czi	\\hih-fileserver.neurologie.uni-tuebingen.de\HIH\Public\Jorge\Immunofluorescence\Exp. 267\Apotome\48h	4	0.3183098861837907	1.0	1.0	4.0	1.0	257
9	258	K136Q_I_09.czi	\\hih-fileserver.neurologie.uni-tuebingen.de\HIH\Public\Jorge\Immunofluorescence\Exp. 267\Apotome\48h	10	0.705274575434676	1.0	1.0	9.414213562373096	0.8333333333333334	258
9	259	K136Q_I_09.czi	\\hih-fileserver.neurologie.uni-tuebingen.de\HIH\Public\Jorge\Immunofluorescence\Exp. 267\Apotome\48h	27	0.8589101734761474	2.23606797749979	1.3709385082172088	17.071067811865476	0.9	259
9	260	K136Q_I_09.czi	\\hih-fileserver.neurologie.uni-tuebingen.de\HIH\Public\Jorge\Immunofluorescence\Exp. 267\Apotome\48h	43	1.0357040363066343	3.0	1.5244134064298733	23.65685424949238	0.9347826086956522	260
9	261	K136Q_I_09.czi	\\hih-fileserver.neurologie.uni-tuebingen.de\HIH\Public\Jorge\Immunofluorescence\Exp. 267\Apotome\48h	8	0.5468022991227088	1.4142135623730951	1.051776695296637	7.414213562373095	1.0	261
9	262	K136Q_I_09.czi	\\hih-fileserver.neurologie.uni-tuebingen.de\HIH\Public\Jorge\Immunofluorescence\Exp. 267\Apotome\48h	4	0.3183098861837907	1.0	1.0	4.0	1.0	262
9	263	K136Q_I_09.czi	\\hih-fileserver.neurologie.uni-tuebingen.de\HIH\Public\Jorge\Immunofluorescence\Exp. 267\Apotome\48h	7	0.5300702784881366	1.4142135623730951	1.0591733660532994	6.82842712474619	1.0	263
9	264	K136Q_I_09.czi	\\hih-fileserver.neurologie.uni-tuebingen.de\HIH\Public\Jorge\Immunofluorescence\Exp. 267\Apotome\48h	11	0.6746348998939921	1.4142135623730951	1.112967335192662	9.65685424949238	0.9166666666666666	264
9	265	K136Q_I_09.czi	\\hih-fileserver.neurologie.uni-tuebingen.de\HIH\Public\Jorge\Immunofluorescence\Exp. 267\Apotome\48h	11	0.5121822365562063	1.4142135623730951	1.0376557783975542	8.414213562373096	0.8461538461538461	265
9	266	K136Q_I_09.czi	\\hih-fileserver.neurologie.uni-tuebingen.de\HIH\Public\Jorge\Immunofluorescence\Exp. 267\Apotome\48h	12	0.7192201541389289	2.0	1.117851130197758	10.414213562373096	0.9230769230769231	266
9	267	K136Q_I_09.czi	\\hih-fileserver.neurologie.uni-tuebingen.de\HIH\Public\Jorge\Immunofluorescence\Exp. 267\Apotome\48h	27	0.8589101734761474	2.8284271247461903	1.3841344774670832	17.071067811865476	0.9310344827586207	267
9	268	K136Q_I_09.czi	\\hih-fileserver.neurologie.uni-tuebingen.de\HIH\Public\Jorge\Immunofluorescence\Exp. 267\Apotome\48h	33	0.9549052999650606	2.8284271247461903	1.4143089082229396	19.899494936611667	0.8918918918918919	268
9	269	K136Q_I_09.czi	\\hih-fileserver.neurologie.uni-tuebingen.de\HIH\Public\Jorge\Immunofluorescence\Exp. 267\Apotome\48h	3	0.309207662451413	1.0	1.0	3.414213562373095	1.0	269
9	270	K136Q_I_09.czi	\\hih-fileserver.neurologie.uni-tuebingen.de\HIH\Public\Jorge\Immunofluorescence\Exp. 267\Apotome\48h	1	0.0	1.0	1.0	0.0	1.0	270
9	271	K136Q_I_09.czi	\\hih-fileserver.neurologie.uni-tuebingen.de\HIH\Public\Jorge\Immunofluorescence\Exp. 267\Apotome\48h	8	0.5468022991227088	1.0	1.0	7.414213562373095	0.8	271
9	272	K136Q_I_09.czi	\\hih-fileserver.neurologie.uni-tuebingen.de\HIH\Public\Jorge\Immunofluorescence\Exp. 267\Apotome\48h	10	0.6547974253873939	1.4142135623730951	1.1242640687119283	9.071067811865476	1.0	272
9	273	K136Q_I_09.czi	\\hih-fileserver.neurologie.uni-tuebingen.de\HIH\Public\Jorge\Immunofluorescence\Exp. 267\Apotome\48h	2	0.0	1.0	1.0	0.0	1.0	273
9	274	K136Q_I_09.czi	\\hih-fileserver.neurologie.uni-tuebingen.de\HIH\Public\Jorge\Immunofluorescence\Exp. 267\Apotome\48h	1	0.0	1.0	1.0	0.0	1.0	274
9	275	K136Q_I_09.czi	\\hih-fileserver.neurologie.uni-tuebingen.de\HIH\Public\Jorge\Immunofluorescence\Exp. 267\Apotome\48h	10	0.6202357696493015	1.4142135623730951	1.082842712474619	8.82842712474619	1.0	275
9	276	K136Q_I_09.czi	\\hih-fileserver.neurologie.uni-tuebingen.de\HIH\Public\Jorge\Immunofluorescence\Exp. 267\Apotome\48h	10	0.6202357696493015	1.4142135623730951	1.082842712474619	8.82842712474619	1.0	276
9	277	K136Q_I_09.czi	\\hih-fileserver.neurologie.uni-tuebingen.de\HIH\Public\Jorge\Immunofluorescence\Exp. 267\Apotome\48h	4	0.38764735603081346	1.0	1.0	4.414213562373095	1.0	277
9	278	K136Q_I_09.czi	\\hih-fileserver.neurologie.uni-tuebingen.de\HIH\Public\Jorge\Immunofluorescence\Exp. 267\Apotome\48h	2	0.0	1.0	1.0	0.0	1.0	278
9	279	K136Q_I_09.czi	\\hih-fileserver.neurologie.uni-tuebingen.de\HIH\Public\Jorge\Immunofluorescence\Exp. 267\Apotome\48h	16	0.8230374270203753	2.0	1.1660533905932737	12.863961030678926	0.9411764705882353	279
9	280	K136Q_I_09.czi	\\hih-fileserver.neurologie.uni-tuebingen.de\HIH\Public\Jorge\Immunofluorescence\Exp. 267\Apotome\48h	9	0.5658842421045168	2.0	1.1111111111111112	8.0	1.0	280
9	281	K136Q_I_09.czi	\\hih-fileserver.neurologie.uni-tuebingen.de\HIH\Public\Jorge\Immunofluorescence\Exp. 267\Apotome\48h	7	0.5300702784881366	1.4142135623730951	1.0591733660532994	6.82842712474619	1.0	281
9	282	K136Q_I_09.czi	\\hih-fileserver.neurologie.uni-tuebingen.de\HIH\Public\Jorge\Immunofluorescence\Exp. 267\Apotome\48h	5	0.43153209248335733	1.0	1.0	5.207106781186548	1.0	282
9	283	K136Q_I_09.czi	\\hih-fileserver.neurologie.uni-tuebingen.de\HIH\Public\Jorge\Immunofluorescence\Exp. 267\Apotome\48h	39	0.9089963913128942	2.8284271247461903	1.4956166210474202	21.106601717798213	0.8666666666666667	283
9	284	K136Q_I_09.czi	\\hih-fileserver.neurologie.uni-tuebingen.de\HIH\Public\Jorge\Immunofluorescence\Exp. 267\Apotome\48h	10	0.6202357696493015	1.4142135623730951	1.082842712474619	8.82842712474619	1.0	284
9	285	K136Q_I_09.czi	\\hih-fileserver.neurologie.uni-tuebingen.de\HIH\Public\Jorge\Immunofluorescence\Exp. 267\Apotome\48h	1	0.0	1.0	1.0	0.0	1.0	285
9	286	K136Q_I_09.czi	\\hih-fileserver.neurologie.uni-tuebingen.de\HIH\Public\Jorge\Immunofluorescence\Exp. 267\Apotome\48h	3	0.309207662451413	1.0	1.0	3.414213562373095	1.0	286
9	287	K136Q_I_09.czi	\\hih-fileserver.neurologie.uni-tuebingen.de\HIH\Public\Jorge\Immunofluorescence\Exp. 267\Apotome\48h	15	0.9303536544739522	2.0	1.121895141649746	13.242640687119284	0.8823529411764706	287
9	288	K136Q_I_09.czi	\\hih-fileserver.neurologie.uni-tuebingen.de\HIH\Public\Jorge\Immunofluorescence\Exp. 267\Apotome\48h	40	1.0276603664643293	2.8284271247461903	1.4700296043962244	22.727922061357855	0.9090909090909091	288
9	289	K136Q_I_09.czi	\\hih-fileserver.neurologie.uni-tuebingen.de\HIH\Public\Jorge\Immunofluorescence\Exp. 267\Apotome\48h	4	0.2046241954335606	1.0	1.0	3.2071067811865475	0.8	289
9	290	K136Q_I_09.czi	\\hih-fileserver.neurologie.uni-tuebingen.de\HIH\Public\Jorge\Immunofluorescence\Exp. 267\Apotome\48h	5	0.43153209248335733	1.0	1.0	5.207106781186548	1.0	290
9	291	K136Q_I_09.czi	\\hih-fileserver.neurologie.uni-tuebingen.de\HIH\Public\Jorge\Immunofluorescence\Exp. 267\Apotome\48h	8	0.7042505752647835	1.0	1.0	8.414213562373096	1.0	291
9	292	K136Q_I_09.czi	\\hih-fileserver.neurologie.uni-tuebingen.de\HIH\Public\Jorge\Immunofluorescence\Exp. 267\Apotome\48h	17	0.8730569292745779	1.4142135623730951	1.0974620146760223	13.65685424949238	0.85	292
9	293	K136Q_I_09.czi	\\hih-fileserver.neurologie.uni-tuebingen.de\HIH\Public\Jorge\Immunofluorescence\Exp. 267\Apotome\48h	4	0.3183098861837907	1.0	1.0	4.0	1.0	293
9	294	K136Q_I_09.czi	\\hih-fileserver.neurologie.uni-tuebingen.de\HIH\Public\Jorge\Immunofluorescence\Exp. 267\Apotome\48h	5	0.43153209248335733	1.0	1.0	5.207106781186548	1.0	294
9	295	K136Q_I_09.czi	\\hih-fileserver.neurologie.uni-tuebingen.de\HIH\Public\Jorge\Immunofluorescence\Exp. 267\Apotome\48h	2	0.0	1.0	1.0	0.0	1.0	295
9	296	K136Q_I_09.czi	\\hih-fileserver.neurologie.uni-tuebingen.de\HIH\Public\Jorge\Immunofluorescence\Exp. 267\Apotome\48h	5	0.43153209248335733	1.0	1.0	5.207106781186548	1.0	296
9	297	K136Q_I_09.czi	\\hih-fileserver.neurologie.uni-tuebingen.de\HIH\Public\Jorge\Immunofluorescence\Exp. 267\Apotome\48h	6	0.477464829275686	1.0	1.0	6.0	1.0	297
9	298	K136Q_I_09.czi	\\hih-fileserver.neurologie.uni-tuebingen.de\HIH\Public\Jorge\Immunofluorescence\Exp. 267\Apotome\48h	1	0.0	1.0	1.0	0.0	1.0	298
9	299	K136Q_I_09.czi	\\hih-fileserver.neurologie.uni-tuebingen.de\HIH\Public\Jorge\Immunofluorescence\Exp. 267\Apotome\48h	6	0.5168631413744181	1.4142135623730951	1.0690355937288492	6.242640687119286	1.0	299
9	300	K136Q_I_09.czi	\\hih-fileserver.neurologie.uni-tuebingen.de\HIH\Public\Jorge\Immunofluorescence\Exp. 267\Apotome\48h	1	0.0	1.0	1.0	0.0	1.0	300
9	301	K136Q_I_09.czi	\\hih-fileserver.neurologie.uni-tuebingen.de\HIH\Public\Jorge\Immunofluorescence\Exp. 267\Apotome\48h	6	0.5456645211561616	1.0	1.0	6.414213562373095	1.0	301
9	302	K136Q_I_09.czi	\\hih-fileserver.neurologie.uni-tuebingen.de\HIH\Public\Jorge\Immunofluorescence\Exp. 267\Apotome\48h	3	0.309207662451413	1.0	1.0	3.414213562373095	1.0	302
9	303	K136Q_I_09.czi	\\hih-fileserver.neurologie.uni-tuebingen.de\HIH\Public\Jorge\Immunofluorescence\Exp. 267\Apotome\48h	11	0.6746348998939921	1.4142135623730951	1.1129673351926623	9.65685424949238	0.9166666666666666	303
9	304	K136Q_I_09.czi	\\hih-fileserver.neurologie.uni-tuebingen.de\HIH\Public\Jorge\Immunofluorescence\Exp. 267\Apotome\48h	31	0.8003042189023245	2.8284271247461903	1.496071083910669	17.65685424949238	0.96875	304
9	305	K136Q_I_09.czi	\\hih-fileserver.neurologie.uni-tuebingen.de\HIH\Public\Jorge\Immunofluorescence\Exp. 267\Apotome\48h	13	0.6422005297067807	1.4142135623730951	1.0955877451630218	10.242640687119284	0.8125	305
9	306	K136Q_I_09.czi	\\hih-fileserver.neurologie.uni-tuebingen.de\HIH\Public\Jorge\Immunofluorescence\Exp. 267\Apotome\48h	19	0.7811561998772539	2.0	1.2450975920785465	13.65685424949238	0.95	306
9	307	K136Q_I_09.czi	\\hih-fileserver.neurologie.uni-tuebingen.de\HIH\Public\Jorge\Immunofluorescence\Exp. 267\Apotome\48h	9	0.6007314423370597	1.4142135623730951	1.0920474583051323	8.242640687119284	1.0	307
9	308	K136Q_I_09.czi	\\hih-fileserver.neurologie.uni-tuebingen.de\HIH\Public\Jorge\Immunofluorescence\Exp. 267\Apotome\48h	13	0.6422005297067807	2.0	1.172510822086099	10.242640687119284	1.0	308
9	309	K136Q_I_09.czi	\\hih-fileserver.neurologie.uni-tuebingen.de\HIH\Public\Jorge\Immunofluorescence\Exp. 267\Apotome\48h	23	0.9402753010493109	2.23606797749979	1.29969227073879	16.485281374238568	0.8846153846153846	309
9	310	K136Q_I_09.czi	\\hih-fileserver.neurologie.uni-tuebingen.de\HIH\Public\Jorge\Immunofluorescence\Exp. 267\Apotome\48h	2	0.0	1.0	1.0	0.0	1.0	310
9	311	K136Q_I_09.czi	\\hih-fileserver.neurologie.uni-tuebingen.de\HIH\Public\Jorge\Immunofluorescence\Exp. 267\Apotome\48h	14	0.7723689972905055	1.4142135623730951	1.1183467321065985	11.65685424949238	1.0	311
9	312	K136Q_I_09.czi	\\hih-fileserver.neurologie.uni-tuebingen.de\HIH\Public\Jorge\Immunofluorescence\Exp. 267\Apotome\48h	2	0.0	1.0	1.0	0.0	1.0	312
9	313	K136Q_I_09.czi	\\hih-fileserver.neurologie.uni-tuebingen.de\HIH\Public\Jorge\Immunofluorescence\Exp. 267\Apotome\48h	19	0.7811561998772539	2.0	1.2450975920785465	13.65685424949238	0.95	313
9	314	K136Q_I_09.czi	\\hih-fileserver.neurologie.uni-tuebingen.de\HIH\Public\Jorge\Immunofluorescence\Exp. 267\Apotome\48h	3	0.309207662451413	1.0	1.0	3.414213562373095	1.0	314
9	315	K136Q_I_09.czi	\\hih-fileserver.neurologie.uni-tuebingen.de\HIH\Public\Jorge\Immunofluorescence\Exp. 267\Apotome\48h	7	0.43799638819941455	1.0	1.0	6.207106781186548	0.875	315
9	316	K136Q_I_09.czi	\\hih-fileserver.neurologie.uni-tuebingen.de\HIH\Public\Jorge\Immunofluorescence\Exp. 267\Apotome\48h	8	0.5468022991227088	1.0	1.0	7.414213562373095	0.8888888888888888	316
9	317	K136Q_I_09.czi	\\hih-fileserver.neurologie.uni-tuebingen.de\HIH\Public\Jorge\Immunofluorescence\Exp. 267\Apotome\48h	12	0.6957172405156794	2.0	1.1523689270621824	10.242640687119286	1.0	317
9	318	K136Q_I_09.czi	\\hih-fileserver.neurologie.uni-tuebingen.de\HIH\Public\Jorge\Immunofluorescence\Exp. 267\Apotome\48h	25	0.9731849365860368	2.23606797749979	1.2922854315746104	17.485281374238568	0.8928571428571429	318
9	319	K136Q_I_09.czi	\\hih-fileserver.neurologie.uni-tuebingen.de\HIH\Public\Jorge\Immunofluorescence\Exp. 267\Apotome\48h	33	0.8770537643112254	2.8284271247461903	1.4677613937532492	19.071067811865476	1.0	319
9	320	K136Q_I_09.czi	\\hih-fileserver.neurologie.uni-tuebingen.de\HIH\Public\Jorge\Immunofluorescence\Exp. 267\Apotome\48h	25	0.780295576225446	2.8284271247461903	1.3888539740695343	15.65685424949238	0.9615384615384616	320
9	321	K136Q_I_09.czi	\\hih-fileserver.neurologie.uni-tuebingen.de\HIH\Public\Jorge\Immunofluorescence\Exp. 267\Apotome\48h	13	0.7177571704566658	2.0	1.1406482403650915	10.82842712474619	0.9285714285714286	321
9	322	K136Q_I_09.czi	\\hih-fileserver.neurologie.uni-tuebingen.de\HIH\Public\Jorge\Immunofluorescence\Exp. 267\Apotome\48h	2	0.0	1.0	1.0	0.0	1.0	322
9	323	K136Q_I_09.czi	\\hih-fileserver.neurologie.uni-tuebingen.de\HIH\Public\Jorge\Immunofluorescence\Exp. 267\Apotome\48h	28	1.1021199902858547	2.0	1.2316171919370917	19.692388155425117	0.7777777777777778	323
9	324	K136Q_I_09.czi	\\hih-fileserver.neurologie.uni-tuebingen.de\HIH\Public\Jorge\Immunofluorescence\Exp. 267\Apotome\48h	32	0.9441772257800045	2.8284271247461903	1.4437518130111697	19.485281374238568	0.9142857142857143	324
9	325	K136Q_I_09.czi	\\hih-fileserver.neurologie.uni-tuebingen.de\HIH\Public\Jorge\Immunofluorescence\Exp. 267\Apotome\48h	33	1.0119523498409881	2.8284271247461903	1.4052009361094318	20.48528137423857	0.8918918918918919	325
9	326	K136Q_I_09.czi	\\hih-fileserver.neurologie.uni-tuebingen.de\HIH\Public\Jorge\Immunofluorescence\Exp. 267\Apotome\48h	16	0.7454531602318965	2.0	1.239276695296637	12.242640687119284	0.9411764705882353	326
9	327	K136Q_I_09.czi	\\hih-fileserver.neurologie.uni-tuebingen.de\HIH\Public\Jorge\Immunofluorescence\Exp. 267\Apotome\48h	16	0.7454531602318965	2.0	1.239276695296637	12.242640687119284	0.9411764705882353	327
9	328	K136Q_I_09.czi	\\hih-fileserver.neurologie.uni-tuebingen.de\HIH\Public\Jorge\Immunofluorescence\Exp. 267\Apotome\48h	2	0.0	1.0	1.0	0.0	1.0	328
9	329	K136Q_I_09.czi	\\hih-fileserver.neurologie.uni-tuebingen.de\HIH\Public\Jorge\Immunofluorescence\Exp. 267\Apotome\48h	5	0.4665421607968328	1.0	1.0	5.414213562373095	0.7142857142857143	329
9	330	K136Q_I_09.czi	\\hih-fileserver.neurologie.uni-tuebingen.de\HIH\Public\Jorge\Immunofluorescence\Exp. 267\Apotome\48h	2	0.0	1.0	1.0	0.0	1.0	330
9	331	K136Q_I_09.czi	\\hih-fileserver.neurologie.uni-tuebingen.de\HIH\Public\Jorge\Immunofluorescence\Exp. 267\Apotome\48h	18	0.7553352735627664	2.0	1.2587141249717988	13.071067811865476	0.9473684210526315	331
9	332	K136Q_I_09.czi	\\hih-fileserver.neurologie.uni-tuebingen.de\HIH\Public\Jorge\Immunofluorescence\Exp. 267\Apotome\48h	3	0.309207662451413	1.0	1.0	3.414213562373095	1.0	332
9	333	K136Q_I_09.czi	\\hih-fileserver.neurologie.uni-tuebingen.de\HIH\Public\Jorge\Immunofluorescence\Exp. 267\Apotome\48h	12	0.618415324902826	1.4142135623730951	1.1035533905932737	9.65685424949238	0.9230769230769231	333
9	334	K136Q_I_09.czi	\\hih-fileserver.neurologie.uni-tuebingen.de\HIH\Public\Jorge\Immunofluorescence\Exp. 267\Apotome\48h	7	0.5300702784881366	1.4142135623730951	1.0591733660532994	6.82842712474619	1.0	334
9	335	K136Q_I_09.czi	\\hih-fileserver.neurologie.uni-tuebingen.de\HIH\Public\Jorge\Immunofluorescence\Exp. 267\Apotome\48h	11	0.6411587049406146	2.0	1.128564869306645	9.414213562373096	1.0	335
9	336	K136Q_I_09.czi	\\hih-fileserver.neurologie.uni-tuebingen.de\HIH\Public\Jorge\Immunofluorescence\Exp. 267\Apotome\48h	105	1.136708815720903	5.0	2.1464686423540966	38.72792206135785	0.9292035398230089	336
9	337	K136Q_I_09.czi	\\hih-fileserver.neurologie.uni-tuebingen.de\HIH\Public\Jorge\Immunofluorescence\Exp. 267\Apotome\48h	19	0.8788007248619106	2.23606797749979	1.2883530876115303	14.48528137423857	0.8636363636363636	337
9	338	K136Q_I_09.czi	\\hih-fileserver.neurologie.uni-tuebingen.de\HIH\Public\Jorge\Immunofluorescence\Exp. 267\Apotome\48h	13	0.7177571704566658	2.0	1.1857087355671612	10.82842712474619	1.0	338
9	339	K136Q_I_09.czi	\\hih-fileserver.neurologie.uni-tuebingen.de\HIH\Public\Jorge\Immunofluorescence\Exp. 267\Apotome\48h	13	0.773719327184869	1.4142135623730951	1.095587745163022	11.242640687119284	0.8666666666666667	339
9	340	K136Q_I_09.czi	\\hih-fileserver.neurologie.uni-tuebingen.de\HIH\Public\Jorge\Immunofluorescence\Exp. 267\Apotome\48h	17	0.7997667602429288	2.23606797749979	1.2289954251171864	13.071067811865474	0.8947368421052632	340
9	341	K136Q_I_09.czi	\\hih-fileserver.neurologie.uni-tuebingen.de\HIH\Public\Jorge\Immunofluorescence\Exp. 267\Apotome\48h	2	0.0	1.0	1.0	0.0	1.0	341
9	342	K136Q_I_09.czi	\\hih-fileserver.neurologie.uni-tuebingen.de\HIH\Public\Jorge\Immunofluorescence\Exp. 267\Apotome\48h	9	0.7495385712094021	1.0	1.0	9.207106781186548	1.0	342
9	343	K136Q_I_09.czi	\\hih-fileserver.neurologie.uni-tuebingen.de\HIH\Public\Jorge\Immunofluorescence\Exp. 267\Apotome\48h	1	0.0	1.0	1.0	0.0	1.0	343
9	344	K136Q_I_09.czi	\\hih-fileserver.neurologie.uni-tuebingen.de\HIH\Public\Jorge\Immunofluorescence\Exp. 267\Apotome\48h	31	1.1661287043747803	2.23606797749979	1.3212070106205853	21.31370849898476	0.9393939393939394	344
9	345	K136Q_I_09.czi	\\hih-fileserver.neurologie.uni-tuebingen.de\HIH\Public\Jorge\Immunofluorescence\Exp. 267\Apotome\48h	12	0.6957172405156794	2.0	1.1523689270621824	10.242640687119286	1.0	345
9	346	K136Q_I_09.czi	\\hih-fileserver.neurologie.uni-tuebingen.de\HIH\Public\Jorge\Immunofluorescence\Exp. 267\Apotome\48h	58	1.0548647785962773	3.605551275463989	1.6952757797545124	27.727922061357855	0.90625	346
9	347	K136Q_I_09.czi	\\hih-fileserver.neurologie.uni-tuebingen.de\HIH\Public\Jorge\Immunofluorescence\Exp. 267\Apotome\48h	26	0.9357547467173434	2.23606797749979	1.3060545126630057	17.48528137423857	0.8387096774193549	347
9	348	K136Q_I_09.czi	\\hih-fileserver.neurologie.uni-tuebingen.de\HIH\Public\Jorge\Immunofluorescence\Exp. 267\Apotome\48h	1	0.0	1.0	1.0	0.0	1.0	348
9	349	K136Q_I_09.czi	\\hih-fileserver.neurologie.uni-tuebingen.de\HIH\Public\Jorge\Immunofluorescence\Exp. 267\Apotome\48h	1	0.0	1.0	1.0	0.0	1.0	349
9	350	K136Q_I_09.czi	\\hih-fileserver.neurologie.uni-tuebingen.de\HIH\Public\Jorge\Immunofluorescence\Exp. 267\Apotome\48h	4	0.3183098861837907	1.0	1.0	4.0	1.0	350
9	351	K136Q_I_09.czi	\\hih-fileserver.neurologie.uni-tuebingen.de\HIH\Public\Jorge\Immunofluorescence\Exp. 267\Apotome\48h	3	0.309207662451413	1.0	1.0	3.414213562373095	1.0	351
9	352	K136Q_I_09.czi	\\hih-fileserver.neurologie.uni-tuebingen.de\HIH\Public\Jorge\Immunofluorescence\Exp. 267\Apotome\48h	5	0.43153209248335733	1.0	1.0	5.207106781186548	1.0	352
9	353	K136Q_I_09.czi	\\hih-fileserver.neurologie.uni-tuebingen.de\HIH\Public\Jorge\Immunofluorescence\Exp. 267\Apotome\48h	8	0.6366197723675814	1.0	1.0	8.0	1.0	353
9	354	K136Q_I_09.czi	\\hih-fileserver.neurologie.uni-tuebingen.de\HIH\Public\Jorge\Immunofluorescence\Exp. 267\Apotome\48h	38	0.9821940227301744	3.0	1.5005766429337928	21.65685424949238	0.926829268292683	354
9	355	K136Q_I_09.czi	\\hih-fileserver.neurologie.uni-tuebingen.de\HIH\Public\Jorge\Immunofluorescence\Exp. 267\Apotome\48h	6	0.477464829275686	1.0	1.0	6.0	1.0	355
9	356	K136Q_I_09.czi	\\hih-fileserver.neurologie.uni-tuebingen.de\HIH\Public\Jorge\Immunofluorescence\Exp. 267\Apotome\48h	6	0.5168631413744181	1.4142135623730951	1.0690355937288492	6.242640687119286	1.0	356
9	357	K136Q_I_09.czi	\\hih-fileserver.neurologie.uni-tuebingen.de\HIH\Public\Jorge\Immunofluorescence\Exp. 267\Apotome\48h	21	0.8332225510441278	2.0	1.2775441487974377	14.828427124746192	0.9545454545454546	357
9	358	K136Q_I_09.czi	\\hih-fileserver.neurologie.uni-tuebingen.de\HIH\Public\Jorge\Immunofluorescence\Exp. 267\Apotome\48h	31	1.0165120935111935	2.23606797749979	1.3345687384390725	19.899494936611667	0.9393939393939394	358
9	359	K136Q_I_09.czi	\\hih-fileserver.neurologie.uni-tuebingen.de\HIH\Public\Jorge\Immunofluorescence\Exp. 267\Apotome\48h	81	1.1062531672195446	4.123105625617661	1.8848687929008965	33.55634918610404	0.9204545454545454	359
9	360	K136Q_I_09.czi	\\hih-fileserver.neurologie.uni-tuebingen.de\HIH\Public\Jorge\Immunofluorescence\Exp. 267\Apotome\48h	15	0.7208777308044718	2.0	1.1771236166328254	11.65685424949238	1.0	360
9	361	K136Q_I_09.czi	\\hih-fileserver.neurologie.uni-tuebingen.de\HIH\Public\Jorge\Immunofluorescence\Exp. 267\Apotome\48h	1	0.0	1.0	1.0	0.0	1.0	361
9	362	K136Q_I_09.czi	\\hih-fileserver.neurologie.uni-tuebingen.de\HIH\Public\Jorge\Immunofluorescence\Exp. 267\Apotome\48h	6	0.5109957862326503	1.0	1.0	6.207106781186548	0.8571428571428571	362
9	363	K136Q_I_09.czi	\\hih-fileserver.neurologie.uni-tuebingen.de\HIH\Public\Jorge\Immunofluorescence\Exp. 267\Apotome\48h	3	0.309207662451413	1.0	1.0	3.414213562373095	1.0	363
9	364	K136Q_I_09.czi	\\hih-fileserver.neurologie.uni-tuebingen.de\HIH\Public\Jorge\Immunofluorescence\Exp. 267\Apotome\48h	10	0.6202357696493015	2.0	1.1414213562373097	8.82842712474619	1.0	364
9	365	K136Q_I_09.czi	\\hih-fileserver.neurologie.uni-tuebingen.de\HIH\Public\Jorge\Immunofluorescence\Exp. 267\Apotome\48h	9	0.7553352735627665	1.4142135623730951	1.0460237291525663	9.242640687119286	0.9	365
9	366	K136Q_I_09.czi	\\hih-fileserver.neurologie.uni-tuebingen.de\HIH\Public\Jorge\Immunofluorescence\Exp. 267\Apotome\48h	71	1.218384897134318	4.123105625617661	1.754735427771231	32.970562748477136	0.8875	366
9	367	K136Q_I_09.czi	\\hih-fileserver.neurologie.uni-tuebingen.de\HIH\Public\Jorge\Immunofluorescence\Exp. 267\Apotome\48h	13	0.7177571704566658	2.0	1.1406482403650917	10.82842712474619	1.0	367
9	368	K136Q_I_09.czi	\\hih-fileserver.neurologie.uni-tuebingen.de\HIH\Public\Jorge\Immunofluorescence\Exp. 267\Apotome\48h	53	1.0452522222935041	3.605551275463989	1.6638355601926766	26.384776310850235	0.9464285714285714	368
9	369	K136Q_I_09.czi	\\hih-fileserver.neurologie.uni-tuebingen.de\HIH\Public\Jorge\Immunofluorescence\Exp. 267\Apotome\48h	4	0.38764735603081346	1.0	1.0	4.414213562373095	1.0	369
9	370	K136Q_I_09.czi	\\hih-fileserver.neurologie.uni-tuebingen.de\HIH\Public\Jorge\Immunofluorescence\Exp. 267\Apotome\48h	19	0.7811561998772539	2.23606797749979	1.257522222473272	13.65685424949238	0.9047619047619048	370
9	371	K136Q_I_09.czi	\\hih-fileserver.neurologie.uni-tuebingen.de\HIH\Public\Jorge\Immunofluorescence\Exp. 267\Apotome\48h	4	0.3183098861837907	1.0	1.0	4.0	1.0	371
9	372	K136Q_I_09.czi	\\hih-fileserver.neurologie.uni-tuebingen.de\HIH\Public\Jorge\Immunofluorescence\Exp. 267\Apotome\48h	30	1.0503958299615666	2.23606797749979	1.2869232956370344	19.899494936611664	0.8108108108108109	372
9	373	K136Q_I_09.czi	\\hih-fileserver.neurologie.uni-tuebingen.de\HIH\Public\Jorge\Immunofluorescence\Exp. 267\Apotome\48h	21	0.7686911435047676	2.23606797749979	1.3085099364104322	14.242640687119286	0.9545454545454546	373
9	374	K136Q_I_09.czi	\\hih-fileserver.neurologie.uni-tuebingen.de\HIH\Public\Jorge\Immunofluorescence\Exp. 267\Apotome\48h	3	0.026525823848649224	1.0	1.0	1.0	1.0	374
9	375	K136Q_I_09.czi	\\hih-fileserver.neurologie.uni-tuebingen.de\HIH\Public\Jorge\Immunofluorescence\Exp. 267\Apotome\48h	8	0.6758228726291922	1.4142135623730951	1.051776695296637	8.242640687119284	1.0	375
9	376	K136Q_I_09.czi	\\hih-fileserver.neurologie.uni-tuebingen.de\HIH\Public\Jorge\Immunofluorescence\Exp. 267\Apotome\48h	1	0.0	1.0	1.0	0.0	1.0	376
9	377	K136Q_I_09.czi	\\hih-fileserver.neurologie.uni-tuebingen.de\HIH\Public\Jorge\Immunofluorescence\Exp. 267\Apotome\48h	11	0.6411587049406146	2.0	1.128564869306645	9.414213562373096	1.0	377
9	378	K136Q_I_09.czi	\\hih-fileserver.neurologie.uni-tuebingen.de\HIH\Public\Jorge\Immunofluorescence\Exp. 267\Apotome\48h	10	0.5360068056629818	2.0	1.1	8.207106781186548	0.9090909090909091	378
9	379	K136Q_I_09.czi	\\hih-fileserver.neurologie.uni-tuebingen.de\HIH\Public\Jorge\Immunofluorescence\Exp. 267\Apotome\48h	11	0.6411587049406146	2.0	1.128564869306645	9.414213562373096	1.0	379
9	380	K136Q_I_09.czi	\\hih-fileserver.neurologie.uni-tuebingen.de\HIH\Public\Jorge\Immunofluorescence\Exp. 267\Apotome\48h	1	0.0	1.0	1.0	0.0	1.0	380
9	381	K136Q_I_09.czi	\\hih-fileserver.neurologie.uni-tuebingen.de\HIH\Public\Jorge\Immunofluorescence\Exp. 267\Apotome\48h	5	0.4665421607968328	1.0	1.0	5.414213562373095	0.7142857142857143	381
9	382	K136Q_I_09.czi	\\hih-fileserver.neurologie.uni-tuebingen.de\HIH\Public\Jorge\Immunofluorescence\Exp. 267\Apotome\48h	7	0.5300702784881366	1.4142135623730951	1.0591733660532994	6.82842712474619	1.0	382
9	383	K136Q_I_09.czi	\\hih-fileserver.neurologie.uni-tuebingen.de\HIH\Public\Jorge\Immunofluorescence\Exp. 267\Apotome\48h	42	1.254152269745334	2.8284271247461903	1.4153023500827788	25.727922061357855	0.84	383
9	384	K136Q_I_09.czi	\\hih-fileserver.neurologie.uni-tuebingen.de\HIH\Public\Jorge\Immunofluorescence\Exp. 267\Apotome\48h	22	0.7337506369818236	2.8284271247461903	1.366866718721158	14.242640687119284	1.0	384
9	385	K136Q_I_09.czi	\\hih-fileserver.neurologie.uni-tuebingen.de\HIH\Public\Jorge\Immunofluorescence\Exp. 267\Apotome\48h	27	0.8589101734761474	2.8284271247461903	1.3970870130273467	17.071067811865476	0.9310344827586207	385
9	386	K136Q_I_09.czi	\\hih-fileserver.neurologie.uni-tuebingen.de\HIH\Public\Jorge\Immunofluorescence\Exp. 267\Apotome\48h	6	0.477464829275686	1.0	1.0	6.0	1.0	386
9	387	K136Q_I_09.czi	\\hih-fileserver.neurologie.uni-tuebingen.de\HIH\Public\Jorge\Immunofluorescence\Exp. 267\Apotome\48h	26	1.0458488403176762	2.23606797749979	1.290123221802502	18.485281374238568	0.8125	387
9	388	K136Q_I_09.czi	\\hih-fileserver.neurologie.uni-tuebingen.de\HIH\Public\Jorge\Immunofluorescence\Exp. 267\Apotome\48h	10	0.6496774245379315	1.4142135623730951	1.0414213562373096	9.035533905932738	0.9090909090909091	388
9	389	K136Q_I_09.czi	\\hih-fileserver.neurologie.uni-tuebingen.de\HIH\Public\Jorge\Immunofluorescence\Exp. 267\Apotome\48h	23	0.8481473654624414	2.23606797749979	1.3251612462877858	15.65685424949238	0.92	389
9	390	K136Q_I_09.czi	\\hih-fileserver.neurologie.uni-tuebingen.de\HIH\Public\Jorge\Immunofluorescence\Exp. 267\Apotome\48h	26	0.8919451801483067	2.23606797749979	1.3285847602640406	17.071067811865476	0.9629629629629629	390
9	391	K136Q_I_09.czi	\\hih-fileserver.neurologie.uni-tuebingen.de\HIH\Public\Jorge\Immunofluorescence\Exp. 267\Apotome\48h	48	1.0623324506934586	3.1622776601683795	1.5495349041331343	25.31370849898476	0.9056603773584906	391
9	392	K136Q_I_09.czi	\\hih-fileserver.neurologie.uni-tuebingen.de\HIH\Public\Jorge\Immunofluorescence\Exp. 267\Apotome\48h	4	0.3183098861837907	1.0	1.0	4.0	1.0	392
9	393	K136Q_I_09.czi	\\hih-fileserver.neurologie.uni-tuebingen.de\HIH\Public\Jorge\Immunofluorescence\Exp. 267\Apotome\48h	34	0.8512580653608952	3.0	1.4989408834958131	19.071067811865476	1.0	393
9	394	K136Q_I_09.czi	\\hih-fileserver.neurologie.uni-tuebingen.de\HIH\Public\Jorge\Immunofluorescence\Exp. 267\Apotome\48h	6	0.477464829275686	1.0	1.0	6.0	1.0	394
9	395	K136Q_I_09.czi	\\hih-fileserver.neurologie.uni-tuebingen.de\HIH\Public\Jorge\Immunofluorescence\Exp. 267\Apotome\48h	14	0.6966924787727198	1.4142135623730951	1.1183467321065985	11.071067811865476	0.9333333333333333	395
9	396	K136Q_I_09.czi	\\hih-fileserver.neurologie.uni-tuebingen.de\HIH\Public\Jorge\Immunofluorescence\Exp. 267\Apotome\48h	9	0.5135799486995236	1.4142135623730951	1.0460237291525663	7.621320343559642	0.9	396
9	397	K136Q_I_09.czi	\\hih-fileserver.neurologie.uni-tuebingen.de\HIH\Public\Jorge\Immunofluorescence\Exp. 267\Apotome\48h	2	0.0	1.0	1.0	0.0	1.0	397
9	398	K136Q_I_09.czi	\\hih-fileserver.neurologie.uni-tuebingen.de\HIH\Public\Jorge\Immunofluorescence\Exp. 267\Apotome\48h	6	0.5168631413744181	1.4142135623730951	1.0690355937288492	6.242640687119286	1.0	398
9	399	K136Q_I_09.czi	\\hih-fileserver.neurologie.uni-tuebingen.de\HIH\Public\Jorge\Immunofluorescence\Exp. 267\Apotome\48h	19	0.8091603141756726	2.23606797749979	1.2793229362823824	13.899494936611665	0.95	399
9	400	K136Q_I_09.czi	\\hih-fileserver.neurologie.uni-tuebingen.de\HIH\Public\Jorge\Immunofluorescence\Exp. 267\Apotome\48h	3	0.309207662451413	1.0	1.0	3.414213562373095	1.0	400
9	401	K136Q_I_09.czi	\\hih-fileserver.neurologie.uni-tuebingen.de\HIH\Public\Jorge\Immunofluorescence\Exp. 267\Apotome\48h	2	0.0	1.0	1.0	0.0	1.0	401
9	402	K136Q_I_09.czi	\\hih-fileserver.neurologie.uni-tuebingen.de\HIH\Public\Jorge\Immunofluorescence\Exp. 267\Apotome\48h	2	0.0	1.0	1.0	0.0	1.0	402
9	403	K136Q_I_09.czi	\\hih-fileserver.neurologie.uni-tuebingen.de\HIH\Public\Jorge\Immunofluorescence\Exp. 267\Apotome\48h	27	0.8589101734761474	2.23606797749979	1.3381107483145172	17.071067811865476	0.9	403
9	404	K136Q_I_09.czi	\\hih-fileserver.neurologie.uni-tuebingen.de\HIH\Public\Jorge\Immunofluorescence\Exp. 267\Apotome\48h	16	0.796749338020094	2.0	1.2026650429449552	12.65685424949238	0.8888888888888888	404
9	405	K136Q_I_09.czi	\\hih-fileserver.neurologie.uni-tuebingen.de\HIH\Public\Jorge\Immunofluorescence\Exp. 267\Apotome\48h	3	0.026525823848649224	1.0	1.0	1.0	1.0	405
9	406	K136Q_I_09.czi	\\hih-fileserver.neurologie.uni-tuebingen.de\HIH\Public\Jorge\Immunofluorescence\Exp. 267\Apotome\48h	8	0.6700085070787272	1.0	1.0	8.207106781186548	0.8888888888888888	406
9	407	K136Q_I_09.czi	\\hih-fileserver.neurologie.uni-tuebingen.de\HIH\Public\Jorge\Immunofluorescence\Exp. 267\Apotome\48h	26	0.7502842079090827	2.8284271247461903	1.435142634576337	15.65685424949238	1.0	407
9	408	K136Q_I_09.czi	\\hih-fileserver.neurologie.uni-tuebingen.de\HIH\Public\Jorge\Immunofluorescence\Exp. 267\Apotome\48h	1	0.0	1.0	1.0	0.0	1.0	408
9	409	K136Q_I_09.czi	\\hih-fileserver.neurologie.uni-tuebingen.de\HIH\Public\Jorge\Immunofluorescence\Exp. 267\Apotome\48h	1	0.0	1.0	1.0	0.0	1.0	409
9	410	K136Q_I_09.czi	\\hih-fileserver.neurologie.uni-tuebingen.de\HIH\Public\Jorge\Immunofluorescence\Exp. 267\Apotome\48h	2	0.0	1.0	1.0	0.0	1.0	410
9	411	K136Q_I_09.czi	\\hih-fileserver.neurologie.uni-tuebingen.de\HIH\Public\Jorge\Immunofluorescence\Exp. 267\Apotome\48h	2	0.0	1.0	1.0	0.0	1.0	411
9	412	K136Q_I_09.czi	\\hih-fileserver.neurologie.uni-tuebingen.de\HIH\Public\Jorge\Immunofluorescence\Exp. 267\Apotome\48h	10	0.6547974253873939	1.4142135623730951	1.1242640687119283	9.071067811865476	1.0	412
9	413	K136Q_I_09.czi	\\hih-fileserver.neurologie.uni-tuebingen.de\HIH\Public\Jorge\Immunofluorescence\Exp. 267\Apotome\48h	6	0.5168631413744181	1.4142135623730951	1.0690355937288492	6.242640687119286	1.0	413
9	414	K136Q_I_09.czi	\\hih-fileserver.neurologie.uni-tuebingen.de\HIH\Public\Jorge\Immunofluorescence\Exp. 267\Apotome\48h	8	0.5831777009960409	1.4142135623730951	1.1035533905932737	7.65685424949238	1.0	414
9	415	K136Q_I_09.czi	\\hih-fileserver.neurologie.uni-tuebingen.de\HIH\Public\Jorge\Immunofluorescence\Exp. 267\Apotome\48h	8	0.5468022991227088	1.4142135623730951	1.051776695296637	7.414213562373095	1.0	415
9	416	K136Q_I_09.czi	\\hih-fileserver.neurologie.uni-tuebingen.de\HIH\Public\Jorge\Immunofluorescence\Exp. 267\Apotome\48h	27	0.8589101734761474	2.8284271247461903	1.3753912190411652	17.071067811865476	0.9642857142857143	416
9	417	K136Q_I_09.czi	\\hih-fileserver.neurologie.uni-tuebingen.de\HIH\Public\Jorge\Immunofluorescence\Exp. 267\Apotome\48h	2	0.0	1.0	1.0	0.0	1.0	417
9	418	K136Q_I_09.czi	\\hih-fileserver.neurologie.uni-tuebingen.de\HIH\Public\Jorge\Immunofluorescence\Exp. 267\Apotome\48h	25	0.780295576225446	2.8284271247461903	1.3888539740695345	15.65685424949238	1.0	418
9	419	K136Q_I_09.czi	\\hih-fileserver.neurologie.uni-tuebingen.de\HIH\Public\Jorge\Immunofluorescence\Exp. 267\Apotome\48h	2	0.0	1.0	1.0	0.0	1.0	419
9	420	K136Q_I_09.czi	\\hih-fileserver.neurologie.uni-tuebingen.de\HIH\Public\Jorge\Immunofluorescence\Exp. 267\Apotome\48h	3	0.309207662451413	1.0	1.0	3.414213562373095	1.0	420
9	421	K136Q_I_09.czi	\\hih-fileserver.neurologie.uni-tuebingen.de\HIH\Public\Jorge\Immunofluorescence\Exp. 267\Apotome\48h	40	0.9037497458904546	3.1622776601683795	1.5872831470254443	21.31370849898476	0.975609756097561	421
9	422	K136Q_I_09.czi	\\hih-fileserver.neurologie.uni-tuebingen.de\HIH\Public\Jorge\Immunofluorescence\Exp. 267\Apotome\48h	14	0.7723689972905055	1.4142135623730951	1.1183467321065985	11.65685424949238	0.9333333333333333	422
9	423	K136Q_I_09.czi	\\hih-fileserver.neurologie.uni-tuebingen.de\HIH\Public\Jorge\Immunofluorescence\Exp. 267\Apotome\48h	1	0.0	1.0	1.0	0.0	1.0	423
9	424	K136Q_I_09.czi	\\hih-fileserver.neurologie.uni-tuebingen.de\HIH\Public\Jorge\Immunofluorescence\Exp. 267\Apotome\48h	14	0.9406142023090004	1.4142135623730951	1.088760049079949	12.863961030678926	0.8235294117647058	424
9	425	K136Q_I_09.czi	\\hih-fileserver.neurologie.uni-tuebingen.de\HIH\Public\Jorge\Immunofluorescence\Exp. 267\Apotome\48h	1	0.0	1.0	1.0	0.0	1.0	425
9	426	K136Q_I_09.czi	\\hih-fileserver.neurologie.uni-tuebingen.de\HIH\Public\Jorge\Immunofluorescence\Exp. 267\Apotome\48h	24	0.9278181991913599	2.23606797749979	1.3071512871504687	16.727922061357855	0.96	426
9	427	K136Q_I_09.czi	\\hih-fileserver.neurologie.uni-tuebingen.de\HIH\Public\Jorge\Immunofluorescence\Exp. 267\Apotome\48h	9	0.6007314423370597	1.4142135623730951	1.0920474583051323	8.242640687119284	1.0	427
9	428	K136Q_I_09.czi	\\hih-fileserver.neurologie.uni-tuebingen.de\HIH\Public\Jorge\Immunofluorescence\Exp. 267\Apotome\48h	2	0.0	1.0	1.0	0.0	1.0	428
9	429	K136Q_I_09.czi	\\hih-fileserver.neurologie.uni-tuebingen.de\HIH\Public\Jorge\Immunofluorescence\Exp. 267\Apotome\48h	20	0.807125700680006	2.0	1.2914213562373096	14.242640687119284	0.9523809523809523	429
9	430	K136Q_I_09.czi	\\hih-fileserver.neurologie.uni-tuebingen.de\HIH\Public\Jorge\Immunofluorescence\Exp. 267\Apotome\48h	2	0.0	1.0	1.0	0.0	1.0	430
9	431	K136Q_I_09.czi	\\hih-fileserver.neurologie.uni-tuebingen.de\HIH\Public\Jorge\Immunofluorescence\Exp. 267\Apotome\48h	16	0.7454531602318965	2.0	1.2026650429449552	12.242640687119284	1.0	431
9	432	K136Q_I_09.czi	\\hih-fileserver.neurologie.uni-tuebingen.de\HIH\Public\Jorge\Immunofluorescence\Exp. 267\Apotome\48h	47	1.1571093552450888	2.8284271247461903	1.4977349643211781	26.14213562373095	0.9215686274509803	432
9	433	K136Q_I_09.czi	\\hih-fileserver.neurologie.uni-tuebingen.de\HIH\Public\Jorge\Immunofluorescence\Exp. 267\Apotome\48h	2	0.0	1.0	1.0	0.0	1.0	433
9	434	K136Q_I_09.czi	\\hih-fileserver.neurologie.uni-tuebingen.de\HIH\Public\Jorge\Immunofluorescence\Exp. 267\Apotome\48h	7	0.5300702784881366	1.4142135623730951	1.0591733660532994	6.82842712474619	1.0	434
9	435	K136Q_I_09.czi	\\hih-fileserver.neurologie.uni-tuebingen.de\HIH\Public\Jorge\Immunofluorescence\Exp. 267\Apotome\48h	10	0.6202357696493015	1.4142135623730951	1.082842712474619	8.82842712474619	1.0	435
9	436	K136Q_I_09.czi	\\hih-fileserver.neurologie.uni-tuebingen.de\HIH\Public\Jorge\Immunofluorescence\Exp. 267\Apotome\48h	7	0.5300702784881366	1.4142135623730951	1.0591733660532994	6.82842712474619	1.0	436
9	437	K136Q_I_09.czi	\\hih-fileserver.neurologie.uni-tuebingen.de\HIH\Public\Jorge\Immunofluorescence\Exp. 267\Apotome\48h	2	0.0	1.0	1.0	0.0	1.0	437
9	438	K136Q_I_09.czi	\\hih-fileserver.neurologie.uni-tuebingen.de\HIH\Public\Jorge\Immunofluorescence\Exp. 267\Apotome\48h	47	0.986832965270467	3.605551275463989	1.618374248953305	24.14213562373095	0.9591836734693877	438
9	439	K136Q_I_09.czi	\\hih-fileserver.neurologie.uni-tuebingen.de\HIH\Public\Jorge\Immunofluorescence\Exp. 267\Apotome\48h	30	0.964759140742348	2.23606797749979	1.3514401255621682	19.071067811865476	0.8823529411764706	439
9	440	K136Q_I_09.czi	\\hih-fileserver.neurologie.uni-tuebingen.de\HIH\Public\Jorge\Immunofluorescence\Exp. 267\Apotome\48h	51	1.0134418292175158	3.0	1.6672251988451692	25.485281374238568	0.9272727272727272	440
9	441	K136Q_I_09.czi	\\hih-fileserver.neurologie.uni-tuebingen.de\HIH\Public\Jorge\Immunofluorescence\Exp. 267\Apotome\48h	22	0.886699518438007	2.0	1.2837563948690585	15.65685424949238	0.9166666666666666	441
9	442	K136Q_I_09.czi	\\hih-fileserver.neurologie.uni-tuebingen.de\HIH\Public\Jorge\Immunofluorescence\Exp. 267\Apotome\48h	4	0.38764735603081346	1.0	1.0	4.414213562373095	1.0	442
9	443	K136Q_I_09.czi	\\hih-fileserver.neurologie.uni-tuebingen.de\HIH\Public\Jorge\Immunofluorescence\Exp. 267\Apotome\48h	9	0.6007314423370597	1.4142135623730951	1.0920474583051323	8.242640687119284	1.0	443
9	444	K136Q_I_09.czi	\\hih-fileserver.neurologie.uni-tuebingen.de\HIH\Public\Jorge\Immunofluorescence\Exp. 267\Apotome\48h	19	0.8496060007157958	2.0	1.223296878269436	14.242640687119284	0.9047619047619048	444
9	445	K136Q_I_09.czi	\\hih-fileserver.neurologie.uni-tuebingen.de\HIH\Public\Jorge\Immunofluorescence\Exp. 267\Apotome\48h	1	0.0	1.0	1.0	0.0	1.0	445
9	446	K136Q_I_09.czi	\\hih-fileserver.neurologie.uni-tuebingen.de\HIH\Public\Jorge\Immunofluorescence\Exp. 267\Apotome\48h	29	0.8554976133093813	2.8284271247461903	1.4529504453141884	17.65685424949238	0.9666666666666667	446
9	447	K136Q_I_09.czi	\\hih-fileserver.neurologie.uni-tuebingen.de\HIH\Public\Jorge\Immunofluorescence\Exp. 267\Apotome\48h	138	1.222397466249897	5.385164807134504	2.2911224645906807	46.04163056034261	0.9078947368421053	447
9	448	K136Q_I_09.czi	\\hih-fileserver.neurologie.uni-tuebingen.de\HIH\Public\Jorge\Immunofluorescence\Exp. 267\Apotome\48h	20	0.807125700680006	2.0	1.2914213562373096	14.242640687119284	0.9523809523809523	448
9	449	K136Q_I_09.czi	\\hih-fileserver.neurologie.uni-tuebingen.de\HIH\Public\Jorge\Immunofluorescence\Exp. 267\Apotome\48h	4	0.3183098861837907	1.0	1.0	4.0	1.0	449
9	450	K136Q_I_09.czi	\\hih-fileserver.neurologie.uni-tuebingen.de\HIH\Public\Jorge\Immunofluorescence\Exp. 267\Apotome\48h	1	0.0	1.0	1.0	0.0	1.0	450
9	451	K136Q_I_09.czi	\\hih-fileserver.neurologie.uni-tuebingen.de\HIH\Public\Jorge\Immunofluorescence\Exp. 267\Apotome\48h	6	0.477464829275686	1.0	1.0	6.0	1.0	451
9	452	K136Q_I_09.czi	\\hih-fileserver.neurologie.uni-tuebingen.de\HIH\Public\Jorge\Immunofluorescence\Exp. 267\Apotome\48h	9	0.5135799486995236	1.4142135623730951	1.0460237291525663	7.621320343559642	0.9	452
9	453	K136Q_I_09.czi	\\hih-fileserver.neurologie.uni-tuebingen.de\HIH\Public\Jorge\Immunofluorescence\Exp. 267\Apotome\48h	4	0.3183098861837907	1.0	1.0	4.0	1.0	453
9	454	K136Q_I_09.czi	\\hih-fileserver.neurologie.uni-tuebingen.de\HIH\Public\Jorge\Immunofluorescence\Exp. 267\Apotome\48h	9	0.6007314423370597	1.4142135623730951	1.0920474583051323	8.242640687119284	1.0	454
9	455	K136Q_I_09.czi	\\hih-fileserver.neurologie.uni-tuebingen.de\HIH\Public\Jorge\Immunofluorescence\Exp. 267\Apotome\48h	15	0.7208777308044718	2.0	1.2161760458079525	11.65685424949238	1.0	455
9	456	K136Q_I_09.czi	\\hih-fileserver.neurologie.uni-tuebingen.de\HIH\Public\Jorge\Immunofluorescence\Exp. 267\Apotome\48h	20	0.8790817345028961	2.0	1.262132034355964	14.863961030678926	0.9090909090909091	456
9	457	K136Q_I_09.czi	\\hih-fileserver.neurologie.uni-tuebingen.de\HIH\Public\Jorge\Immunofluorescence\Exp. 267\Apotome\48h	73	1.2149662588085952	3.605551275463989	1.7641888078162764	33.384776310850235	0.8795180722891566	457
9	458	K136Q_I_09.czi	\\hih-fileserver.neurologie.uni-tuebingen.de\HIH\Public\Jorge\Immunofluorescence\Exp. 267\Apotome\48h	7	0.5300702784881366	1.4142135623730951	1.0591733660532994	6.82842712474619	1.0	458
9	459	K136Q_I_09.czi	\\hih-fileserver.neurologie.uni-tuebingen.de\HIH\Public\Jorge\Immunofluorescence\Exp. 267\Apotome\48h	1	0.0	1.0	1.0	0.0	1.0	459
9	460	K136Q_I_09.czi	\\hih-fileserver.neurologie.uni-tuebingen.de\HIH\Public\Jorge\Immunofluorescence\Exp. 267\Apotome\48h	9	0.546802299122709	1.4142135623730951	1.0920474583051323	7.8639610306789285	0.9	460
9	461	K136Q_I_09.czi	\\hih-fileserver.neurologie.uni-tuebingen.de\HIH\Public\Jorge\Immunofluorescence\Exp. 267\Apotome\48h	2	0.0	1.0	1.0	0.0	1.0	461
9	462	K136Q_I_09.czi	\\hih-fileserver.neurologie.uni-tuebingen.de\HIH\Public\Jorge\Immunofluorescence\Exp. 267\Apotome\48h	32	0.9276229873542391	2.8284271247461903	1.408950235429066	19.31370849898476	0.9142857142857143	462
9	463	K136Q_I_09.czi	\\hih-fileserver.neurologie.uni-tuebingen.de\HIH\Public\Jorge\Immunofluorescence\Exp. 267\Apotome\48h	17	0.8467778219699359	2.0	1.2252015955733053	13.449747468305832	0.8947368421052632	463
9	464	K136Q_I_09.czi	\\hih-fileserver.neurologie.uni-tuebingen.de\HIH\Public\Jorge\Immunofluorescence\Exp. 267\Apotome\48h	43	1.078631380644464	3.0	1.5070042831592785	24.14213562373095	0.8775510204081632	464
9	465	K136Q_I_09.czi	\\hih-fileserver.neurologie.uni-tuebingen.de\HIH\Public\Jorge\Immunofluorescence\Exp. 267\Apotome\48h	4	0.2046241954335606	1.0	1.0	3.2071067811865475	0.8	465
9	466	K136Q_I_09.czi	\\hih-fileserver.neurologie.uni-tuebingen.de\HIH\Public\Jorge\Immunofluorescence\Exp. 267\Apotome\48h	4	0.3183098861837907	1.0	1.0	4.0	1.0	466
9	467	K136Q_I_09.czi	\\hih-fileserver.neurologie.uni-tuebingen.de\HIH\Public\Jorge\Immunofluorescence\Exp. 267\Apotome\48h	69	1.0889487242854108	4.123105625617661	1.8079491743757359	30.72792206135785	0.8961038961038961	467
9	468	K136Q_I_09.czi	\\hih-fileserver.neurologie.uni-tuebingen.de\HIH\Public\Jorge\Immunofluorescence\Exp. 267\Apotome\48h	17	0.7997667602429291	2.0	1.2151090734995518	13.071067811865476	1.0	468
9	469	K136Q_I_09.czi	\\hih-fileserver.neurologie.uni-tuebingen.de\HIH\Public\Jorge\Immunofluorescence\Exp. 267\Apotome\48h	80	1.299354849075863	3.605551275463989	1.735719480883447	36.14213562373095	0.8602150537634409	469
9	470	K136Q_I_09.czi	\\hih-fileserver.neurologie.uni-tuebingen.de\HIH\Public\Jorge\Immunofluorescence\Exp. 267\Apotome\48h	15	0.7208777308044718	2.0	1.1771236166328254	11.65685424949238	1.0	470
9	471	K136Q_I_09.czi	\\hih-fileserver.neurologie.uni-tuebingen.de\HIH\Public\Jorge\Immunofluorescence\Exp. 267\Apotome\48h	9	0.5658842421045168	2.0	1.1111111111111112	8.0	1.0	471
9	472	K136Q_I_09.czi	\\hih-fileserver.neurologie.uni-tuebingen.de\HIH\Public\Jorge\Immunofluorescence\Exp. 267\Apotome\48h	109	1.056530126494599	5.0	2.195671218766655	38.04163056034261	0.9478260869565217	472
9	473	K136Q_I_09.czi	\\hih-fileserver.neurologie.uni-tuebingen.de\HIH\Public\Jorge\Immunofluorescence\Exp. 267\Apotome\48h	2	0.0	1.0	1.0	0.0	1.0	473
9	474	K136Q_I_09.czi	\\hih-fileserver.neurologie.uni-tuebingen.de\HIH\Public\Jorge\Immunofluorescence\Exp. 267\Apotome\48h	16	0.6758228726291923	2.0	1.2285533905932737	11.65685424949238	1.0	474
9	475	K136Q_I_09.czi	\\hih-fileserver.neurologie.uni-tuebingen.de\HIH\Public\Jorge\Immunofluorescence\Exp. 267\Apotome\48h	13	0.7177571704566658	2.0	1.1406482403650917	10.82842712474619	0.9285714285714286	475
9	476	K136Q_I_09.czi	\\hih-fileserver.neurologie.uni-tuebingen.de\HIH\Public\Jorge\Immunofluorescence\Exp. 267\Apotome\48h	1	0.0	1.0	1.0	0.0	1.0	476
9	477	K136Q_I_09.czi	\\hih-fileserver.neurologie.uni-tuebingen.de\HIH\Public\Jorge\Immunofluorescence\Exp. 267\Apotome\48h	1	0.0	1.0	1.0	0.0	1.0	477
9	478	K136Q_I_09.czi	\\hih-fileserver.neurologie.uni-tuebingen.de\HIH\Public\Jorge\Immunofluorescence\Exp. 267\Apotome\48h	8	0.7042505752647835	1.0	1.0	8.414213562373096	1.0	478
9	479	K136Q_I_09.czi	\\hih-fileserver.neurologie.uni-tuebingen.de\HIH\Public\Jorge\Immunofluorescence\Exp. 267\Apotome\48h	1	0.0	1.0	1.0	0.0	1.0	479
9	480	K136Q_I_09.czi	\\hih-fileserver.neurologie.uni-tuebingen.de\HIH\Public\Jorge\Immunofluorescence\Exp. 267\Apotome\48h	3	0.309207662451413	1.0	1.0	3.414213562373095	1.0	480
9	481	K136Q_I_09.czi	\\hih-fileserver.neurologie.uni-tuebingen.de\HIH\Public\Jorge\Immunofluorescence\Exp. 267\Apotome\48h	15	0.7208777308044718	2.0	1.2161760458079525	11.65685424949238	1.0	481
9	482	K136Q_I_09.czi	\\hih-fileserver.neurologie.uni-tuebingen.de\HIH\Public\Jorge\Immunofluorescence\Exp. 267\Apotome\48h	22	0.886699518438007	2.23606797749979	1.2944867574826853	15.65685424949238	0.9166666666666666	482
9	483	K136Q_I_09.czi	\\hih-fileserver.neurologie.uni-tuebingen.de\HIH\Public\Jorge\Immunofluorescence\Exp. 267\Apotome\48h	25	1.01983915266572	2.23606797749979	1.2922854315746108	17.899494936611664	0.8620689655172413	483
9	484	K136Q_I_09.czi	\\hih-fileserver.neurologie.uni-tuebingen.de\HIH\Public\Jorge\Immunofluorescence\Exp. 267\Apotome\48h	4	0.3183098861837907	1.0	1.0	4.0	1.0	484
9	485	K136Q_I_09.czi	\\hih-fileserver.neurologie.uni-tuebingen.de\HIH\Public\Jorge\Immunofluorescence\Exp. 267\Apotome\48h	57	1.2337989256181001	3.1622776601683795	1.6019856192306046	29.727922061357855	0.8507462686567164	485
9	486	K136Q_I_09.czi	\\hih-fileserver.neurologie.uni-tuebingen.de\HIH\Public\Jorge\Immunofluorescence\Exp. 267\Apotome\48h	91	1.069433996248392	4.123105625617661	2.0004930055988113	34.970562748477136	0.9285714285714286	486
9	487	K136Q_I_09.czi	\\hih-fileserver.neurologie.uni-tuebingen.de\HIH\Public\Jorge\Immunofluorescence\Exp. 267\Apotome\48h	28	0.9354248934105628	2.8284271247461903	1.4084330712091864	18.14213562373095	0.9333333333333333	487
9	488	K136Q_I_09.czi	\\hih-fileserver.neurologie.uni-tuebingen.de\HIH\Public\Jorge\Immunofluorescence\Exp. 267\Apotome\48h	11	0.6411587049406146	2.0	1.128564869306645	9.414213562373096	1.0	488
9	489	K136Q_I_09.czi	\\hih-fileserver.neurologie.uni-tuebingen.de\HIH\Public\Jorge\Immunofluorescence\Exp. 267\Apotome\48h	24	1.1330029103441492	2.0	1.2112944921610616	18.485281374238568	0.8571428571428571	489
9	490	K136Q_I_09.czi	\\hih-fileserver.neurologie.uni-tuebingen.de\HIH\Public\Jorge\Immunofluorescence\Exp. 267\Apotome\48h	71	1.2157600924143113	3.605551275463989	1.7165820184297584	32.9350288425444	0.8554216867469879	490
9	491	K136Q_I_09.czi	\\hih-fileserver.neurologie.uni-tuebingen.de\HIH\Public\Jorge\Immunofluorescence\Exp. 267\Apotome\48h	3	0.309207662451413	1.0	1.0	3.414213562373095	1.0	491
9	492	K136Q_I_09.czi	\\hih-fileserver.neurologie.uni-tuebingen.de\HIH\Public\Jorge\Immunofluorescence\Exp. 267\Apotome\48h	8	0.49237304529448433	1.4142135623730951	1.051776695296637	7.035533905932738	0.8888888888888888	492
9	493	K136Q_I_09.czi	\\hih-fileserver.neurologie.uni-tuebingen.de\HIH\Public\Jorge\Immunofluorescence\Exp. 267\Apotome\48h	28	0.9711453517235565	2.23606797749979	1.3408287059594666	18.485281374238568	0.9032258064516129	493
9	494	K136Q_I_09.czi	\\hih-fileserver.neurologie.uni-tuebingen.de\HIH\Public\Jorge\Immunofluorescence\Exp. 267\Apotome\48h	16	0.8497521827581123	2.0	1.1660533905932737	13.071067811865476	0.8888888888888888	494
9	495	K136Q_I_09.czi	\\hih-fileserver.neurologie.uni-tuebingen.de\HIH\Public\Jorge\Immunofluorescence\Exp. 267\Apotome\48h	2	0.0	1.0	1.0	0.0	1.0	495
9	496	K136Q_I_09.czi	\\hih-fileserver.neurologie.uni-tuebingen.de\HIH\Public\Jorge\Immunofluorescence\Exp. 267\Apotome\48h	6	0.5168631413744181	1.4142135623730951	1.0690355937288492	6.242640687119286	1.0	496
9	497	K136Q_I_09.czi	\\hih-fileserver.neurologie.uni-tuebingen.de\HIH\Public\Jorge\Immunofluorescence\Exp. 267\Apotome\48h	9	0.6007314423370597	1.4142135623730951	1.0920474583051323	8.242640687119284	1.0	497
9	498	K136Q_I_09.czi	\\hih-fileserver.neurologie.uni-tuebingen.de\HIH\Public\Jorge\Immunofluorescence\Exp. 267\Apotome\48h	8	0.5831777009960409	1.4142135623730951	1.1035533905932737	7.65685424949238	1.0	498
9	499	K136Q_I_09.czi	\\hih-fileserver.neurologie.uni-tuebingen.de\HIH\Public\Jorge\Immunofluorescence\Exp. 267\Apotome\48h	4	0.23190574683855977	1.0	1.0	3.414213562373095	0.6666666666666666	499
9	500	K136Q_I_09.czi	\\hih-fileserver.neurologie.uni-tuebingen.de\HIH\Public\Jorge\Immunofluorescence\Exp. 267\Apotome\48h	1	0.0	1.0	1.0	0.0	1.0	500
9	501	K136Q_I_09.czi	\\hih-fileserver.neurologie.uni-tuebingen.de\HIH\Public\Jorge\Immunofluorescence\Exp. 267\Apotome\48h	15	0.7208777308044718	2.0	1.1771236166328254	11.65685424949238	1.0	501
9	502	K136Q_I_09.czi	\\hih-fileserver.neurologie.uni-tuebingen.de\HIH\Public\Jorge\Immunofluorescence\Exp. 267\Apotome\48h	2	0.0	1.0	1.0	0.0	1.0	502
9	503	K136Q_I_09.czi	\\hih-fileserver.neurologie.uni-tuebingen.de\HIH\Public\Jorge\Immunofluorescence\Exp. 267\Apotome\48h	4	0.3183098861837907	1.0	1.0	4.0	1.0	503
9	504	K136Q_I_09.czi	\\hih-fileserver.neurologie.uni-tuebingen.de\HIH\Public\Jorge\Immunofluorescence\Exp. 267\Apotome\48h	4	0.42487609137905596	1.0	1.0	4.621320343559642	1.0	504
9	505	K136Q_I_09.czi	\\hih-fileserver.neurologie.uni-tuebingen.de\HIH\Public\Jorge\Immunofluorescence\Exp. 267\Apotome\48h	5	0.43153209248335733	1.0	1.0	5.207106781186548	1.0	505
9	506	K136Q_I_09.czi	\\hih-fileserver.neurologie.uni-tuebingen.de\HIH\Public\Jorge\Immunofluorescence\Exp. 267\Apotome\48h	3	0.03865095780642663	1.0	1.0	1.2071067811865475	0.75	506
9	507	K136Q_I_09.czi	\\hih-fileserver.neurologie.uni-tuebingen.de\HIH\Public\Jorge\Immunofluorescence\Exp. 267\Apotome\48h	53	1.0726169579697757	3.1622776601683795	1.6029088041685267	26.727922061357855	0.9137931034482759	507
9	508	K136Q_I_09.czi	\\hih-fileserver.neurologie.uni-tuebingen.de\HIH\Public\Jorge\Immunofluorescence\Exp. 267\Apotome\48h	5	0.502917562670165	1.0	1.0	5.621320343559642	0.8333333333333334	508
9	509	K136Q_I_09.czi	\\hih-fileserver.neurologie.uni-tuebingen.de\HIH\Public\Jorge\Immunofluorescence\Exp. 267\Apotome\48h	12	0.6957172405156791	1.4142135623730951	1.1035533905932737	10.242640687119284	0.9230769230769231	509
9	510	K136Q_I_09.czi	\\hih-fileserver.neurologie.uni-tuebingen.de\HIH\Public\Jorge\Immunofluorescence\Exp. 267\Apotome\48h	16	0.7454531602318965	2.0	1.239276695296637	12.242640687119284	0.9411764705882353	510
9	511	K136Q_I_09.czi	\\hih-fileserver.neurologie.uni-tuebingen.de\HIH\Public\Jorge\Immunofluorescence\Exp. 267\Apotome\48h	1	0.0	1.0	1.0	0.0	1.0	511
9	512	K136Q_I_09.czi	\\hih-fileserver.neurologie.uni-tuebingen.de\HIH\Public\Jorge\Immunofluorescence\Exp. 267\Apotome\48h	62	1.1212437211157043	3.605551275463989	1.70737997533348	29.556349186104043	0.8611111111111112	512
9	513	K136Q_I_09.czi	\\hih-fileserver.neurologie.uni-tuebingen.de\HIH\Public\Jorge\Immunofluorescence\Exp. 267\Apotome\48h	2	0.0	1.0	1.0	0.0	1.0	513
9	514	K136Q_I_09.czi	\\hih-fileserver.neurologie.uni-tuebingen.de\HIH\Public\Jorge\Immunofluorescence\Exp. 267\Apotome\48h	3	0.309207662451413	1.0	1.0	3.414213562373095	1.0	514
9	515	K136Q_I_09.czi	\\hih-fileserver.neurologie.uni-tuebingen.de\HIH\Public\Jorge\Immunofluorescence\Exp. 267\Apotome\48h	4	0.3183098861837907	1.0	1.0	4.0	1.0	515
9	516	K136Q_I_09.czi	\\hih-fileserver.neurologie.uni-tuebingen.de\HIH\Public\Jorge\Immunofluorescence\Exp. 267\Apotome\48h	1	0.0	1.0	1.0	0.0	1.0	516
9	517	K136Q_I_09.czi	\\hih-fileserver.neurologie.uni-tuebingen.de\HIH\Public\Jorge\Immunofluorescence\Exp. 267\Apotome\48h	12	0.7775702679947214	1.4142135623730951	1.0690355937288494	10.82842712474619	0.75	517
9	518	K136Q_I_09.czi	\\hih-fileserver.neurologie.uni-tuebingen.de\HIH\Public\Jorge\Immunofluorescence\Exp. 267\Apotome\48h	4	0.3183098861837907	1.0	1.0	4.0	1.0	518
9	519	K136Q_I_09.czi	\\hih-fileserver.neurologie.uni-tuebingen.de\HIH\Public\Jorge\Immunofluorescence\Exp. 267\Apotome\48h	5	0.43153209248335733	1.0	1.0	5.207106781186548	1.0	519
9	520	K136Q_I_09.czi	\\hih-fileserver.neurologie.uni-tuebingen.de\HIH\Public\Jorge\Immunofluorescence\Exp. 267\Apotome\48h	8	0.5831777009960409	1.4142135623730951	1.1035533905932737	7.65685424949238	1.0	520
9	521	K136Q_I_09.czi	\\hih-fileserver.neurologie.uni-tuebingen.de\HIH\Public\Jorge\Immunofluorescence\Exp. 267\Apotome\48h	3	0.309207662451413	1.0	1.0	3.414213562373095	1.0	521
9	522	K136Q_I_09.czi	\\hih-fileserver.neurologie.uni-tuebingen.de\HIH\Public\Jorge\Immunofluorescence\Exp. 267\Apotome\48h	30	0.8269810261990688	2.8284271247461903	1.4595281484661446	17.65685424949238	0.967741935483871	522
9	523	K136Q_I_09.czi	\\hih-fileserver.neurologie.uni-tuebingen.de\HIH\Public\Jorge\Immunofluorescence\Exp. 267\Apotome\48h	10	0.6202357696493015	2.0	1.1414213562373097	8.82842712474619	1.0	523
9	524	K136Q_I_09.czi	\\hih-fileserver.neurologie.uni-tuebingen.de\HIH\Public\Jorge\Immunofluorescence\Exp. 267\Apotome\48h	6	0.5109957862326503	1.0	1.0	6.207106781186548	0.8571428571428571	524
9	525	K136Q_I_09.czi	\\hih-fileserver.neurologie.uni-tuebingen.de\HIH\Public\Jorge\Immunofluorescence\Exp. 267\Apotome\48h	77	1.0450235068470959	4.242640687119285	1.9486034265529242	31.798989873223327	0.9390243902439024	525
9	526	K136Q_I_09.czi	\\hih-fileserver.neurologie.uni-tuebingen.de\HIH\Public\Jorge\Immunofluorescence\Exp. 267\Apotome\48h	46	0.940275301049311	3.605551275463989	1.648424385289251	23.31370849898476	0.9387755102040817	526
9	527	K136Q_I_09.czi	\\hih-fileserver.neurologie.uni-tuebingen.de\HIH\Public\Jorge\Immunofluorescence\Exp. 267\Apotome\48h	28	0.9354248934105628	2.23606797749979	1.3538664981734574	18.14213562373095	0.9333333333333333	527
9	528	K136Q_I_09.czi	\\hih-fileserver.neurologie.uni-tuebingen.de\HIH\Public\Jorge\Immunofluorescence\Exp. 267\Apotome\48h	13	0.8074768167637489	1.4142135623730951	1.1274503268840292	11.48528137423857	0.9285714285714286	528
9	529	K136Q_I_09.czi	\\hih-fileserver.neurologie.uni-tuebingen.de\HIH\Public\Jorge\Immunofluorescence\Exp. 267\Apotome\48h	10	0.6202357696493015	1.4142135623730951	1.082842712474619	8.82842712474619	1.0	529
9	530	K136Q_I_09.czi	\\hih-fileserver.neurologie.uni-tuebingen.de\HIH\Public\Jorge\Immunofluorescence\Exp. 267\Apotome\48h	103	1.06006648264566	5.0	2.1489711725268963	37.04163056034261	0.9363636363636364	530
9	531	K136Q_I_09.czi	\\hih-fileserver.neurologie.uni-tuebingen.de\HIH\Public\Jorge\Immunofluorescence\Exp. 267\Apotome\48h	9	0.595563117403313	1.0	1.0	8.207106781186548	0.9	531
9	532	K136Q_I_09.czi	\\hih-fileserver.neurologie.uni-tuebingen.de\HIH\Public\Jorge\Immunofluorescence\Exp. 267\Apotome\48h	10	0.8630641849667147	1.0	1.0	10.414213562373096	0.8333333333333334	532
9	533	K136Q_I_09.czi	\\hih-fileserver.neurologie.uni-tuebingen.de\HIH\Public\Jorge\Immunofluorescence\Exp. 267\Apotome\48h	273	1.2995243500809883	7.211102550927978	2.9506158005030336	66.76955262170047	0.91	533
9	534	K136Q_I_09.czi	\\hih-fileserver.neurologie.uni-tuebingen.de\HIH\Public\Jorge\Immunofluorescence\Exp. 267\Apotome\48h	88	1.0541170310843626	4.123105625617661	1.9908155300820611	34.14213562373095	0.946236559139785	534
9	535	K136Q_I_09.czi	\\hih-fileserver.neurologie.uni-tuebingen.de\HIH\Public\Jorge\Immunofluorescence\Exp. 267\Apotome\48h	31	1.0165120935111935	2.23606797749979	1.3345687384390723	19.899494936611667	0.8857142857142857	535
9	536	K136Q_I_09.czi	\\hih-fileserver.neurologie.uni-tuebingen.de\HIH\Public\Jorge\Immunofluorescence\Exp. 267\Apotome\48h	2	0.0	1.0	1.0	0.0	1.0	536
9	537	K136Q_I_09.czi	\\hih-fileserver.neurologie.uni-tuebingen.de\HIH\Public\Jorge\Immunofluorescence\Exp. 267\Apotome\48h	11	0.6746348998939921	2.0	1.166220647704199	9.65685424949238	1.0	537
9	538	K136Q_I_09.czi	\\hih-fileserver.neurologie.uni-tuebingen.de\HIH\Public\Jorge\Immunofluorescence\Exp. 267\Apotome\48h	8	0.6366197723675814	1.0	1.0	8.0	1.0	538
9	539	K136Q_I_09.czi	\\hih-fileserver.neurologie.uni-tuebingen.de\HIH\Public\Jorge\Immunofluorescence\Exp. 267\Apotome\48h	2	0.0	1.0	1.0	0.0	1.0	539
9	540	K136Q_I_09.czi	\\hih-fileserver.neurologie.uni-tuebingen.de\HIH\Public\Jorge\Immunofluorescence\Exp. 267\Apotome\48h	3	0.309207662451413	1.0	1.0	3.414213562373095	1.0	540
9	541	K136Q_I_09.czi	\\hih-fileserver.neurologie.uni-tuebingen.de\HIH\Public\Jorge\Immunofluorescence\Exp. 267\Apotome\48h	4	0.3183098861837907	1.0	1.0	4.0	1.0	541
9	542	K136Q_I_09.czi	\\hih-fileserver.neurologie.uni-tuebingen.de\HIH\Public\Jorge\Immunofluorescence\Exp. 267\Apotome\48h	59	0.92176507960202	3.605551275463989	1.7908647486245788	26.14213562373095	0.9516129032258065	542
9	543	K136Q_I_09.czi	\\hih-fileserver.neurologie.uni-tuebingen.de\HIH\Public\Jorge\Immunofluorescence\Exp. 267\Apotome\48h	37	0.977026752314005	2.8284271247461903	1.4889994660364756	21.31370849898476	0.925	543
9	544	K136Q_I_09.czi	\\hih-fileserver.neurologie.uni-tuebingen.de\HIH\Public\Jorge\Immunofluorescence\Exp. 267\Apotome\48h	2	0.0	1.0	1.0	0.0	1.0	544
9	545	K136Q_I_09.czi	\\hih-fileserver.neurologie.uni-tuebingen.de\HIH\Public\Jorge\Immunofluorescence\Exp. 267\Apotome\48h	267	1.4579549611775833	7.0	2.8290650165644076	69.94112549695427	0.8640776699029126	545
9	546	K136Q_I_09.czi	\\hih-fileserver.neurologie.uni-tuebingen.de\HIH\Public\Jorge\Immunofluorescence\Exp. 267\Apotome\48h	15	0.7951500375806897	2.0	1.1885618083164127	12.242640687119284	0.9375	546
9	547	K136Q_I_09.czi	\\hih-fileserver.neurologie.uni-tuebingen.de\HIH\Public\Jorge\Immunofluorescence\Exp. 267\Apotome\48h	1	0.0	1.0	1.0	0.0	1.0	547
9	548	K136Q_I_09.czi	\\hih-fileserver.neurologie.uni-tuebingen.de\HIH\Public\Jorge\Immunofluorescence\Exp. 267\Apotome\48h	4	0.38764735603081346	1.0	1.0	4.414213562373095	1.0	548
9	549	K136Q_I_09.czi	\\hih-fileserver.neurologie.uni-tuebingen.de\HIH\Public\Jorge\Immunofluorescence\Exp. 267\Apotome\48h	6	0.477464829275686	1.0	1.0	6.0	1.0	549
9	550	K136Q_I_09.czi	\\hih-fileserver.neurologie.uni-tuebingen.de\HIH\Public\Jorge\Immunofluorescence\Exp. 267\Apotome\48h	15	0.7208777308044718	2.0	1.1771236166328256	11.65685424949238	0.9375	550
9	551	K136Q_I_09.czi	\\hih-fileserver.neurologie.uni-tuebingen.de\HIH\Public\Jorge\Immunofluorescence\Exp. 267\Apotome\48h	5	0.43153209248335733	1.0	1.0	5.207106781186548	1.0	551
9	552	K136Q_I_09.czi	\\hih-fileserver.neurologie.uni-tuebingen.de\HIH\Public\Jorge\Immunofluorescence\Exp. 267\Apotome\48h	151	1.4942794255359477	5.0	2.1633181744080288	53.248737341529164	0.848314606741573	552
9	553	K136Q_I_09.czi	\\hih-fileserver.neurologie.uni-tuebingen.de\HIH\Public\Jorge\Immunofluorescence\Exp. 267\Apotome\48h	158	1.5163654569436222	5.0	2.187054462774418	54.87005768508881	0.8449197860962567	553
9	554	K136Q_I_09.czi	\\hih-fileserver.neurologie.uni-tuebingen.de\HIH\Public\Jorge\Immunofluorescence\Exp. 267\Apotome\48h	1	0.0	1.0	1.0	0.0	1.0	554
9	555	K136Q_I_09.czi	\\hih-fileserver.neurologie.uni-tuebingen.de\HIH\Public\Jorge\Immunofluorescence\Exp. 267\Apotome\48h	13	0.773719327184869	2.0	1.1406482403650917	11.242640687119284	0.8666666666666667	555
9	556	K136Q_I_09.czi	\\hih-fileserver.neurologie.uni-tuebingen.de\HIH\Public\Jorge\Immunofluorescence\Exp. 267\Apotome\48h	21	0.7686911435047675	2.0	1.2972686041485373	14.242640687119284	1.0	556
9	557	K136Q_I_09.czi	\\hih-fileserver.neurologie.uni-tuebingen.de\HIH\Public\Jorge\Immunofluorescence\Exp. 267\Apotome\48h	9	0.6007314423370597	1.4142135623730951	1.0920474583051323	8.242640687119284	1.0	557
9	558	K136Q_I_09.czi	\\hih-fileserver.neurologie.uni-tuebingen.de\HIH\Public\Jorge\Immunofluorescence\Exp. 267\Apotome\48h	12	0.45054858175279494	1.4142135623730951	1.0690355937288492	8.242640687119286	0.9230769230769231	558
9	559	K136Q_I_09.czi	\\hih-fileserver.neurologie.uni-tuebingen.de\HIH\Public\Jorge\Immunofluorescence\Exp. 267\Apotome\48h	8	0.7042505752647835	1.0	1.0	8.414213562373096	0.8	559
9	560	K136Q_I_09.czi	\\hih-fileserver.neurologie.uni-tuebingen.de\HIH\Public\Jorge\Immunofluorescence\Exp. 267\Apotome\48h	6	0.477464829275686	1.0	1.0	6.0	1.0	560
9	561	K136Q_I_09.czi	\\hih-fileserver.neurologie.uni-tuebingen.de\HIH\Public\Jorge\Immunofluorescence\Exp. 267\Apotome\48h	31	0.8771635434922447	2.8284271247461903	1.439170050926791	18.485281374238568	0.9393939393939394	561
9	562	K136Q_I_09.czi	\\hih-fileserver.neurologie.uni-tuebingen.de\HIH\Public\Jorge\Immunofluorescence\Exp. 267\Apotome\48h	24	1.0378911575728054	2.0	1.252961158827728	17.692388155425117	0.8275862068965517	562
9	563	K136Q_I_09.czi	\\hih-fileserver.neurologie.uni-tuebingen.de\HIH\Public\Jorge\Immunofluorescence\Exp. 267\Apotome\48h	116	1.1515319843018137	5.0	2.169496014981711	40.970562748477136	0.9206349206349206	563
9	564	K136Q_I_09.czi	\\hih-fileserver.neurologie.uni-tuebingen.de\HIH\Public\Jorge\Immunofluorescence\Exp. 267\Apotome\48h	7	0.5300702784881366	1.4142135623730951	1.0591733660532994	6.82842712474619	1.0	564
9	565	K136Q_I_09.czi	\\hih-fileserver.neurologie.uni-tuebingen.de\HIH\Public\Jorge\Immunofluorescence\Exp. 267\Apotome\48h	33	0.931760361778047	2.8284271247461903	1.4409023174692288	19.65685424949238	1.0	565
9	566	K136Q_I_09.czi	\\hih-fileserver.neurologie.uni-tuebingen.de\HIH\Public\Jorge\Immunofluorescence\Exp. 267\Apotome\48h	11	0.6746348998939921	1.4142135623730951	1.112967335192662	9.65685424949238	0.9166666666666666	566
9	567	K136Q_I_09.czi	\\hih-fileserver.neurologie.uni-tuebingen.de\HIH\Public\Jorge\Immunofluorescence\Exp. 267\Apotome\48h	206	1.5505627788929668	5.385164807134504	2.4268450250737548	63.35533905932738	0.8583333333333333	567
9	568	K136Q_I_09.czi	\\hih-fileserver.neurologie.uni-tuebingen.de\HIH\Public\Jorge\Immunofluorescence\Exp. 267\Apotome\48h	1	0.0	1.0	1.0	0.0	1.0	568
9	569	K136Q_I_09.czi	\\hih-fileserver.neurologie.uni-tuebingen.de\HIH\Public\Jorge\Immunofluorescence\Exp. 267\Apotome\48h	32	1.0089071258500075	2.8284271247461903	1.408950235429066	20.14213562373095	0.9411764705882353	569
9	570	K136Q_I_09.czi	\\hih-fileserver.neurologie.uni-tuebingen.de\HIH\Public\Jorge\Immunofluorescence\Exp. 267\Apotome\48h	7	0.5904919879238446	1.0	1.0	7.207106781186548	1.0	570
9	571	K136Q_I_09.czi	\\hih-fileserver.neurologie.uni-tuebingen.de\HIH\Public\Jorge\Immunofluorescence\Exp. 267\Apotome\48h	121	1.1039480180083507	5.0	2.201122321359755	40.97056274847714	0.9307692307692308	571
9	572	K136Q_I_09.czi	\\hih-fileserver.neurologie.uni-tuebingen.de\HIH\Public\Jorge\Immunofluorescence\Exp. 267\Apotome\48h	112	1.2558310492898517	4.123105625617661	2.0062336995211596	42.04163056034261	0.8484848484848485	572
9	573	K136Q_I_09.czi	\\hih-fileserver.neurologie.uni-tuebingen.de\HIH\Public\Jorge\Immunofluorescence\Exp. 267\Apotome\48h	67	1.0618007745579203	4.0	1.7758284204237091	29.899494936611667	0.9571428571428572	573
9	574	K136Q_I_09.czi	\\hih-fileserver.neurologie.uni-tuebingen.de\HIH\Public\Jorge\Immunofluorescence\Exp. 267\Apotome\48h	7	0.5904919879238446	1.0	1.0	7.207106781186548	0.875	574
9	575	K136Q_I_09.czi	\\hih-fileserver.neurologie.uni-tuebingen.de\HIH\Public\Jorge\Immunofluorescence\Exp. 267\Apotome\48h	225	1.455382015908481	6.324555320336759	2.5490339270746154	64.14823227814082	0.8490566037735849	575
9	576	K136Q_I_09.czi	\\hih-fileserver.neurologie.uni-tuebingen.de\HIH\Public\Jorge\Immunofluorescence\Exp. 267\Apotome\48h	258	1.3243715209300797	7.0710678118654755	2.8922372711676414	65.5269119345812	0.8775510204081632	576
9	577	K136Q_I_09.czi	\\hih-fileserver.neurologie.uni-tuebingen.de\HIH\Public\Jorge\Immunofluorescence\Exp. 267\Apotome\48h	3	0.309207662451413	1.0	1.0	3.414213562373095	1.0	577
9	578	K136Q_I_09.czi	\\hih-fileserver.neurologie.uni-tuebingen.de\HIH\Public\Jorge\Immunofluorescence\Exp. 267\Apotome\48h	10	0.5360068056629818	2.0	1.1	8.207106781186548	0.9090909090909091	578
9	579	K136Q_I_09.czi	\\hih-fileserver.neurologie.uni-tuebingen.de\HIH\Public\Jorge\Immunofluorescence\Exp. 267\Apotome\48h	39	0.9269228162979023	3.1622776601683795	1.536039472907458	21.31370849898476	0.9069767441860465	579
9	580	K136Q_I_09.czi	\\hih-fileserver.neurologie.uni-tuebingen.de\HIH\Public\Jorge\Immunofluorescence\Exp. 267\Apotome\48h	3	0.309207662451413	1.0	1.0	3.414213562373095	1.0	580
9	581	K136Q_I_09.czi	\\hih-fileserver.neurologie.uni-tuebingen.de\HIH\Public\Jorge\Immunofluorescence\Exp. 267\Apotome\48h	294	1.4103336910855884	6.324555320336759	2.8927587023909345	72.18376618407356	0.9046153846153846	581
9	582	K136Q_I_09.czi	\\hih-fileserver.neurologie.uni-tuebingen.de\HIH\Public\Jorge\Immunofluorescence\Exp. 267\Apotome\48h	60	1.1424380942024468	3.605551275463989	1.6739462033113859	29.349242404917497	0.8695652173913043	582
9	583	K136Q_I_09.czi	\\hih-fileserver.neurologie.uni-tuebingen.de\HIH\Public\Jorge\Immunofluorescence\Exp. 267\Apotome\48h	30	0.7730191561285327	2.8284271247461903	1.4930805721201277	17.071067811865476	1.0	583
9	584	K136Q_I_09.czi	\\hih-fileserver.neurologie.uni-tuebingen.de\HIH\Public\Jorge\Immunofluorescence\Exp. 267\Apotome\48h	2	0.0	1.0	1.0	0.0	1.0	584
9	585	K136Q_I_09.czi	\\hih-fileserver.neurologie.uni-tuebingen.de\HIH\Public\Jorge\Immunofluorescence\Exp. 267\Apotome\48h	10	0.6202357696493015	1.4142135623730951	1.082842712474619	8.82842712474619	1.0	585
9	586	K136Q_I_09.czi	\\hih-fileserver.neurologie.uni-tuebingen.de\HIH\Public\Jorge\Immunofluorescence\Exp. 267\Apotome\48h	26	0.9619056052253714	2.23606797749979	1.3085350935186202	17.727922061357855	0.9285714285714286	586
9	587	K136Q_I_09.czi	\\hih-fileserver.neurologie.uni-tuebingen.de\HIH\Public\Jorge\Immunofluorescence\Exp. 267\Apotome\48h	135	1.2949331341442845	4.47213595499958	2.131981392567188	46.87005768508881	0.8940397350993378	587
9	588	K136Q_I_09.czi	\\hih-fileserver.neurologie.uni-tuebingen.de\HIH\Public\Jorge\Immunofluorescence\Exp. 267\Apotome\48h	27	1.0071136980836883	2.23606797749979	1.307671695902417	18.485281374238568	0.9	588
9	589	K136Q_I_09.czi	\\hih-fileserver.neurologie.uni-tuebingen.de\HIH\Public\Jorge\Immunofluorescence\Exp. 267\Apotome\48h	72	1.1889910267003472	3.605551275463989	1.7664508208038627	32.798989873223334	0.8470588235294118	589
9	590	K136Q_I_09.czi	\\hih-fileserver.neurologie.uni-tuebingen.de\HIH\Public\Jorge\Immunofluorescence\Exp. 267\Apotome\48h	7	0.5300702784881366	1.4142135623730951	1.0591733660532994	6.82842712474619	1.0	590
9	591	K136Q_I_09.czi	\\hih-fileserver.neurologie.uni-tuebingen.de\HIH\Public\Jorge\Immunofluorescence\Exp. 267\Apotome\48h	77	1.1234458142407355	4.0	1.835501186218279	32.97056274847714	0.9058823529411765	591
9	592	K136Q_I_09.czi	\\hih-fileserver.neurologie.uni-tuebingen.de\HIH\Public\Jorge\Immunofluorescence\Exp. 267\Apotome\48h	118	1.599333471765121	4.123105625617661	1.8695989061118612	48.698484809834994	0.855072463768116	592
9	593	K136Q_I_09.czi	\\hih-fileserver.neurologie.uni-tuebingen.de\HIH\Public\Jorge\Immunofluorescence\Exp. 267\Apotome\48h	6	0.477464829275686	1.0	1.0	6.0	1.0	593
9	594	K136Q_I_09.czi	\\hih-fileserver.neurologie.uni-tuebingen.de\HIH\Public\Jorge\Immunofluorescence\Exp. 267\Apotome\48h	80	1.1200813318097889	3.605551275463989	1.8604854408012712	33.55634918610404	0.9302325581395349	594
9	595	K136Q_I_09.czi	\\hih-fileserver.neurologie.uni-tuebingen.de\HIH\Public\Jorge\Immunofluorescence\Exp. 267\Apotome\48h	62	1.1474298692803333	3.605551275463989	1.7206827920078538	29.899494936611667	0.9117647058823529	595
9	596	K136Q_I_09.czi	\\hih-fileserver.neurologie.uni-tuebingen.de\HIH\Public\Jorge\Immunofluorescence\Exp. 267\Apotome\48h	17	0.7296891407638844	2.23606797749979	1.2533609287861918	12.485281374238571	1.0	596
9	597	K136Q_I_09.czi	\\hih-fileserver.neurologie.uni-tuebingen.de\HIH\Public\Jorge\Immunofluorescence\Exp. 267\Apotome\48h	65	0.9133518644718662	4.123105625617661	1.894813912423345	27.31370849898476	0.9558823529411765	597
9	598	K136Q_I_09.czi	\\hih-fileserver.neurologie.uni-tuebingen.de\HIH\Public\Jorge\Immunofluorescence\Exp. 267\Apotome\48h	42	0.9086759703194898	3.1622776601683795	1.579041738232475	21.899494936611667	0.9545454545454546	598
9	599	K136Q_I_09.czi	\\hih-fileserver.neurologie.uni-tuebingen.de\HIH\Public\Jorge\Immunofluorescence\Exp. 267\Apotome\48h	118	1.2017240427526399	5.0990195135927845	2.1750267619703956	42.21320343559643	0.8939393939393939	599
9	600	K136Q_I_09.czi	\\hih-fileserver.neurologie.uni-tuebingen.de\HIH\Public\Jorge\Immunofluorescence\Exp. 267\Apotome\48h	31	0.916914496329002	2.8284271247461903	1.439170050926791	18.899494936611667	0.8857142857142857	600
9	601	K136Q_I_09.czi	\\hih-fileserver.neurologie.uni-tuebingen.de\HIH\Public\Jorge\Immunofluorescence\Exp. 267\Apotome\48h	1	0.0	1.0	1.0	0.0	1.0	601
9	602	K136Q_I_09.czi	\\hih-fileserver.neurologie.uni-tuebingen.de\HIH\Public\Jorge\Immunofluorescence\Exp. 267\Apotome\48h	6	0.477464829275686	1.0	1.0	6.0	1.0	602
9	603	K136Q_I_09.czi	\\hih-fileserver.neurologie.uni-tuebingen.de\HIH\Public\Jorge\Immunofluorescence\Exp. 267\Apotome\48h	73	1.3331300501178587	4.0	1.7487650104271768	34.970562748477136	0.8488372093023255	603
9	604	K136Q_I_09.czi	\\hih-fileserver.neurologie.uni-tuebingen.de\HIH\Public\Jorge\Immunofluorescence\Exp. 267\Apotome\48h	3	0.309207662451413	1.0	1.0	3.414213562373095	1.0	604
9	605	K136Q_I_09.czi	\\hih-fileserver.neurologie.uni-tuebingen.de\HIH\Public\Jorge\Immunofluorescence\Exp. 267\Apotome\48h	108	1.4134959538303171	4.123105625617661	1.9034369570842313	43.79898987322333	0.8709677419354839	605
9	606	K136Q_I_09.czi	\\hih-fileserver.neurologie.uni-tuebingen.de\HIH\Public\Jorge\Immunofluorescence\Exp. 267\Apotome\48h	21	0.9086759703194894	2.23606797749979	1.2527207518745365	15.48528137423857	0.875	606
9	607	K136Q_I_09.czi	\\hih-fileserver.neurologie.uni-tuebingen.de\HIH\Public\Jorge\Immunofluorescence\Exp. 267\Apotome\48h	167	1.4473614958064738	5.0	2.3078597767278644	55.11269837220809	0.8434343434343434	607
9	608	K136Q_I_09.czi	\\hih-fileserver.neurologie.uni-tuebingen.de\HIH\Public\Jorge\Immunofluorescence\Exp. 267\Apotome\48h	34	0.8730569292745779	2.8284271247461903	1.5027347130396942	19.31370849898476	0.9444444444444444	608
9	609	K136Q_I_09.czi	\\hih-fileserver.neurologie.uni-tuebingen.de\HIH\Public\Jorge\Immunofluorescence\Exp. 267\Apotome\48h	13	0.7688361645130697	2.0	1.1538461538461537	11.207106781186548	0.9285714285714286	609
9	610	K136Q_I_09.czi	\\hih-fileserver.neurologie.uni-tuebingen.de\HIH\Public\Jorge\Immunofluorescence\Exp. 267\Apotome\48h	24	0.8128078919015064	2.23606797749979	1.3387079251871647	15.65685424949238	0.96	610
9	611	K136Q_I_09.czi	\\hih-fileserver.neurologie.uni-tuebingen.de\HIH\Public\Jorge\Immunofluorescence\Exp. 267\Apotome\48h	64	1.026168288872843	3.605551275463989	1.794404504049834	28.727922061357855	0.9142857142857143	611
9	612	K136Q_I_09.czi	\\hih-fileserver.neurologie.uni-tuebingen.de\HIH\Public\Jorge\Immunofluorescence\Exp. 267\Apotome\48h	126	1.31074260784471	5.0	2.122680465045144	45.55634918610404	0.8689655172413793	612
9	613	K136Q_I_09.czi	\\hih-fileserver.neurologie.uni-tuebingen.de\HIH\Public\Jorge\Immunofluorescence\Exp. 267\Apotome\48h	145	1.2848120730979382	5.385164807134504	2.2790868341285746	48.384776310850235	0.8895705521472392	613
9	614	K136Q_I_09.czi	\\hih-fileserver.neurologie.uni-tuebingen.de\HIH\Public\Jorge\Immunofluorescence\Exp. 267\Apotome\48h	23	0.8481473654624414	2.23606797749979	1.29969227073879	15.65685424949238	0.92	614
9	615	K136Q_I_09.czi	\\hih-fileserver.neurologie.uni-tuebingen.de\HIH\Public\Jorge\Immunofluorescence\Exp. 267\Apotome\48h	7	0.43799638819941455	1.0	1.0	6.207106781186548	0.875	615
9	616	K136Q_I_09.czi	\\hih-fileserver.neurologie.uni-tuebingen.de\HIH\Public\Jorge\Immunofluorescence\Exp. 267\Apotome\48h	10	0.8630641849667147	1.0	1.0	10.414213562373096	0.9090909090909091	616
9	617	K136Q_I_09.czi	\\hih-fileserver.neurologie.uni-tuebingen.de\HIH\Public\Jorge\Immunofluorescence\Exp. 267\Apotome\48h	36	0.9497278405614468	3.1622776601683795	1.5184138543408772	20.727922061357855	0.9	617
9	618	K136Q_I_09.czi	\\hih-fileserver.neurologie.uni-tuebingen.de\HIH\Public\Jorge\Immunofluorescence\Exp. 267\Apotome\48h	6	0.477464829275686	1.0	1.0	6.0	1.0	618
9	619	K136Q_I_09.czi	\\hih-fileserver.neurologie.uni-tuebingen.de\HIH\Public\Jorge\Immunofluorescence\Exp. 267\Apotome\48h	203	1.9176057863764273	5.0990195135927845	2.1943368654769815	69.94112549695427	0.7837837837837838	619
9	620	K136Q_I_09.czi	\\hih-fileserver.neurologie.uni-tuebingen.de\HIH\Public\Jorge\Immunofluorescence\Exp. 267\Apotome\48h	27	0.8589101734761474	2.8284271247461903	1.3970870130273467	17.071067811865476	0.9310344827586207	620
9	621	K136Q_I_09.czi	\\hih-fileserver.neurologie.uni-tuebingen.de\HIH\Public\Jorge\Immunofluorescence\Exp. 267\Apotome\48h	6	0.477464829275686	1.0	1.0	6.0	1.0	621
9	622	K136Q_I_09.czi	\\hih-fileserver.neurologie.uni-tuebingen.de\HIH\Public\Jorge\Immunofluorescence\Exp. 267\Apotome\48h	10	0.6202357696493015	1.4142135623730951	1.0414213562373096	8.82842712474619	0.9090909090909091	622
9	623	K136Q_I_09.czi	\\hih-fileserver.neurologie.uni-tuebingen.de\HIH\Public\Jorge\Immunofluorescence\Exp. 267\Apotome\48h	152	1.0817477541729785	5.656854249492381	2.4954359653836624	45.45584412271571	0.9382716049382716	623
9	624	K136Q_I_09.czi	\\hih-fileserver.neurologie.uni-tuebingen.de\HIH\Public\Jorge\Immunofluorescence\Exp. 267\Apotome\48h	65	1.069494010910364	3.605551275463989	1.7402060197848095	29.556349186104043	0.9154929577464789	624
9	625	K136Q_I_09.czi	\\hih-fileserver.neurologie.uni-tuebingen.de\HIH\Public\Jorge\Immunofluorescence\Exp. 267\Apotome\48h	21	1.0822268185799453	2.0	1.1659657797256462	16.899494936611664	0.84	625
9	626	K136Q_I_09.czi	\\hih-fileserver.neurologie.uni-tuebingen.de\HIH\Public\Jorge\Immunofluorescence\Exp. 267\Apotome\48h	15	1.1076929491968959	1.4142135623730951	1.0552284749830794	14.449747468305832	0.7894736842105263	626
9	627	K136Q_I_09.czi	\\hih-fileserver.neurologie.uni-tuebingen.de\HIH\Public\Jorge\Immunofluorescence\Exp. 267\Apotome\48h	46	0.940275301049311	3.0	1.6580679527874544	23.31370849898476	0.9583333333333334	627
9	628	K136Q_I_09.czi	\\hih-fileserver.neurologie.uni-tuebingen.de\HIH\Public\Jorge\Immunofluorescence\Exp. 267\Apotome\48h	83	1.3797261030830152	4.0	1.7700723983872593	37.935028842544405	0.83	628
9	629	K136Q_I_09.czi	\\hih-fileserver.neurologie.uni-tuebingen.de\HIH\Public\Jorge\Immunofluorescence\Exp. 267\Apotome\48h	10	0.6202357696493015	1.4142135623730951	1.0414213562373096	8.82842712474619	0.9090909090909091	629
9	630	K136Q_I_09.czi	\\hih-fileserver.neurologie.uni-tuebingen.de\HIH\Public\Jorge\Immunofluorescence\Exp. 267\Apotome\48h	65	1.2513458020021684	3.605551275463989	1.7168515485990452	31.970562748477143	0.8666666666666667	630
9	631	K136Q_I_09.czi	\\hih-fileserver.neurologie.uni-tuebingen.de\HIH\Public\Jorge\Immunofluorescence\Exp. 267\Apotome\48h	75	0.9639997289498184	4.0	1.9691491107818728	30.14213562373095	0.9868421052631579	631
9	632	K136Q_I_09.czi	\\hih-fileserver.neurologie.uni-tuebingen.de\HIH\Public\Jorge\Immunofluorescence\Exp. 267\Apotome\48h	151	1.4501100048467437	5.0990195135927845	2.2006290880526107	52.4558441227157	0.7783505154639175	632
9	633	K136Q_I_09.czi	\\hih-fileserver.neurologie.uni-tuebingen.de\HIH\Public\Jorge\Immunofluorescence\Exp. 267\Apotome\48h	8	0.6700085070787272	1.0	1.0	8.207106781186548	0.8888888888888888	633
9	634	K136Q_I_09.czi	\\hih-fileserver.neurologie.uni-tuebingen.de\HIH\Public\Jorge\Immunofluorescence\Exp. 267\Apotome\48h	18	0.7275526948748822	2.0	1.2682459513747883	12.82842712474619	1.0	634
9	635	K136Q_I_09.czi	\\hih-fileserver.neurologie.uni-tuebingen.de\HIH\Public\Jorge\Immunofluorescence\Exp. 267\Apotome\48h	103	1.2905160573167724	4.242640687119285	1.9370722899332302	40.87005768508881	0.9035087719298246	635
9	636	K136Q_I_09.czi	\\hih-fileserver.neurologie.uni-tuebingen.de\HIH\Public\Jorge\Immunofluorescence\Exp. 267\Apotome\48h	43	1.20198914628124	2.8284271247461903	1.4712686771768235	25.48528137423857	0.8431372549019608	636
9	637	K136Q_I_09.czi	\\hih-fileserver.neurologie.uni-tuebingen.de\HIH\Public\Jorge\Immunofluorescence\Exp. 267\Apotome\48h	1	0.0	1.0	1.0	0.0	1.0	637
9	638	K136Q_I_09.czi	\\hih-fileserver.neurologie.uni-tuebingen.de\HIH\Public\Jorge\Immunofluorescence\Exp. 267\Apotome\48h	2	0.0	1.0	1.0	0.0	1.0	638
9	639	K136Q_I_09.czi	\\hih-fileserver.neurologie.uni-tuebingen.de\HIH\Public\Jorge\Immunofluorescence\Exp. 267\Apotome\48h	34	0.7997667602429288	2.8284271247461903	1.537386053771262	18.485281374238568	1.0	639
9	640	K136Q_I_09.czi	\\hih-fileserver.neurologie.uni-tuebingen.de\HIH\Public\Jorge\Immunofluorescence\Exp. 267\Apotome\48h	28	0.8282348101377135	2.8284271247461903	1.4482063027315912	17.071067811865476	0.9655172413793104	640
9	641	K136Q_I_09.czi	\\hih-fileserver.neurologie.uni-tuebingen.de\HIH\Public\Jorge\Immunofluorescence\Exp. 267\Apotome\48h	26	0.8919451801483067	2.23606797749979	1.3285847602640406	17.071067811865476	0.9285714285714286	641
9	642	K136Q_I_09.czi	\\hih-fileserver.neurologie.uni-tuebingen.de\HIH\Public\Jorge\Immunofluorescence\Exp. 267\Apotome\48h	265	1.5185831565454977	6.324555320336759	2.7225455402361494	71.11269837220809	0.8520900321543409	642
9	643	K136Q_I_09.czi	\\hih-fileserver.neurologie.uni-tuebingen.de\HIH\Public\Jorge\Immunofluorescence\Exp. 267\Apotome\48h	1	0.0	1.0	1.0	0.0	1.0	643
9	644	K136Q_I_09.czi	\\hih-fileserver.neurologie.uni-tuebingen.de\HIH\Public\Jorge\Immunofluorescence\Exp. 267\Apotome\48h	6	0.477464829275686	1.0	1.0	6.0	1.0	644
9	645	K136Q_I_09.czi	\\hih-fileserver.neurologie.uni-tuebingen.de\HIH\Public\Jorge\Immunofluorescence\Exp. 267\Apotome\48h	44	1.1589081280292277	3.0	1.4832852981500773	25.31370849898476	0.8461538461538461	645
9	646	K136Q_I_09.czi	\\hih-fileserver.neurologie.uni-tuebingen.de\HIH\Public\Jorge\Immunofluorescence\Exp. 267\Apotome\48h	19	0.7155807854805156	2.23606797749979	1.2793229362823824	13.071067811865476	1.0	646
9	647	K136Q_I_09.czi	\\hih-fileserver.neurologie.uni-tuebingen.de\HIH\Public\Jorge\Immunofluorescence\Exp. 267\Apotome\48h	18	0.7553352735627664	2.0	1.2587141249717988	13.071067811865476	0.9473684210526315	647
9	648	K136Q_I_09.czi	\\hih-fileserver.neurologie.uni-tuebingen.de\HIH\Public\Jorge\Immunofluorescence\Exp. 267\Apotome\48h	236	2.0868244548966124	4.47213595499958	2.157980950605268	78.66904755831214	0.8166089965397924	648
9	649	K136Q_I_09.czi	\\hih-fileserver.neurologie.uni-tuebingen.de\HIH\Public\Jorge\Immunofluorescence\Exp. 267\Apotome\48h	27	0.9188678068878541	2.8284271247461903	1.3513067175643914	17.65685424949238	0.9310344827586207	649
9	650	K136Q_I_09.czi	\\hih-fileserver.neurologie.uni-tuebingen.de\HIH\Public\Jorge\Immunofluorescence\Exp. 267\Apotome\48h	78	1.3326716400778083	4.0	1.7429978991193615	36.14213562373095	0.8297872340425532	650
9	651	K136Q_I_09.czi	\\hih-fileserver.neurologie.uni-tuebingen.de\HIH\Public\Jorge\Immunofluorescence\Exp. 267\Apotome\48h	22	0.9830150874606433	2.0	1.25712973861329	16.485281374238568	0.9565217391304348	651
9	652	K136Q_I_09.czi	\\hih-fileserver.neurologie.uni-tuebingen.de\HIH\Public\Jorge\Immunofluorescence\Exp. 267\Apotome\48h	66	1.011952349840988	4.123105625617661	1.8445155061996081	28.97056274847714	0.9166666666666666	652
9	653	K136Q_I_09.czi	\\hih-fileserver.neurologie.uni-tuebingen.de\HIH\Public\Jorge\Immunofluorescence\Exp. 267\Apotome\48h	36	0.9276229873542389	3.0	1.479388344693998	20.485281374238568	0.9230769230769231	653
9	654	K136Q_I_09.czi	\\hih-fileserver.neurologie.uni-tuebingen.de\HIH\Public\Jorge\Immunofluorescence\Exp. 267\Apotome\48h	49	1.0406521965976738	3.1622776601683795	1.6099932962997132	25.31370849898476	0.9074074074074074	654
9	655	K136Q_I_09.czi	\\hih-fileserver.neurologie.uni-tuebingen.de\HIH\Public\Jorge\Immunofluorescence\Exp. 267\Apotome\48h	110	1.2432800821895302	5.0	2.087154987781727	41.45584412271571	0.9166666666666666	655
9	656	K136Q_I_09.czi	\\hih-fileserver.neurologie.uni-tuebingen.de\HIH\Public\Jorge\Immunofluorescence\Exp. 267\Apotome\48h	42	0.9086759703194894	3.1622776601683795	1.5887474728218467	21.899494936611664	0.9333333333333333	656
9	657	K136Q_I_09.czi	\\hih-fileserver.neurologie.uni-tuebingen.de\HIH\Public\Jorge\Immunofluorescence\Exp. 267\Apotome\48h	18	0.7275526948748822	2.0	1.2682459513747883	12.82842712474619	1.0	657
9	658	K136Q_I_09.czi	\\hih-fileserver.neurologie.uni-tuebingen.de\HIH\Public\Jorge\Immunofluorescence\Exp. 267\Apotome\48h	36	1.2266018124587863	2.23606797749979	1.35200538809325	23.556349186104043	0.8780487804878049	658
9	659	K136Q_I_09.czi	\\hih-fileserver.neurologie.uni-tuebingen.de\HIH\Public\Jorge\Immunofluorescence\Exp. 267\Apotome\48h	206	1.3387880843451687	6.708203932499369	2.692539325904249	58.8700576850888	0.8879310344827587	659
9	660	K136Q_I_09.czi	\\hih-fileserver.neurologie.uni-tuebingen.de\HIH\Public\Jorge\Immunofluorescence\Exp. 267\Apotome\48h	103	1.918728543299359	4.0	1.6666591288151757	49.83452377915607	0.7744360902255639	660
9	661	K136Q_I_09.czi	\\hih-fileserver.neurologie.uni-tuebingen.de\HIH\Public\Jorge\Immunofluorescence\Exp. 267\Apotome\48h	9	0.7836384171496399	1.0	1.0	9.414213562373096	0.8181818181818182	661
9	662	K136Q_I_09.czi	\\hih-fileserver.neurologie.uni-tuebingen.de\HIH\Public\Jorge\Immunofluorescence\Exp. 267\Apotome\48h	10	0.5360068056629818	1.4142135623730951	1.0414213562373096	8.207106781186548	0.9090909090909091	662
9	663	K136Q_I_09.czi	\\hih-fileserver.neurologie.uni-tuebingen.de\HIH\Public\Jorge\Immunofluorescence\Exp. 267\Apotome\48h	10	0.6798017462064896	1.4142135623730951	1.082842712474619	9.242640687119284	0.8333333333333334	663
9	664	K136Q_I_09.czi	\\hih-fileserver.neurologie.uni-tuebingen.de\HIH\Public\Jorge\Immunofluorescence\Exp. 267\Apotome\48h	16	0.7454531602318965	2.0	1.239276695296637	12.242640687119284	0.9411764705882353	664
9	665	K136Q_I_09.czi	\\hih-fileserver.neurologie.uni-tuebingen.de\HIH\Public\Jorge\Immunofluorescence\Exp. 267\Apotome\48h	81	1.0523058424184246	4.123105625617661	1.958265467005356	32.72792206135786	0.9204545454545454	665
9	666	K136Q_I_09.czi	\\hih-fileserver.neurologie.uni-tuebingen.de\HIH\Public\Jorge\Immunofluorescence\Exp. 267\Apotome\48h	52	1.262976355535807	3.0	1.5447893888624882	28.72792206135786	0.8666666666666667	666
9	667	K136Q_I_09.czi	\\hih-fileserver.neurologie.uni-tuebingen.de\HIH\Public\Jorge\Immunofluorescence\Exp. 267\Apotome\48h	173	1.384888683220187	5.385164807134504	2.349479097505594	54.87005768508881	0.8737373737373737	667
9	668	K136Q_I_09.czi	\\hih-fileserver.neurologie.uni-tuebingen.de\HIH\Public\Jorge\Immunofluorescence\Exp. 267\Apotome\48h	632	2.573128899416375	7.810249675906654	3.0665078815347093	142.95331880577405	0.7461629279811098	668
9	669	K136Q_I_09.czi	\\hih-fileserver.neurologie.uni-tuebingen.de\HIH\Public\Jorge\Immunofluorescence\Exp. 267\Apotome\48h	74	1.1109841799614373	4.0	1.8240608671403853	32.14213562373095	0.925	669
9	670	K136Q_I_09.czi	\\hih-fileserver.neurologie.uni-tuebingen.de\HIH\Public\Jorge\Immunofluorescence\Exp. 267\Apotome\48h	10	0.6202357696493015	2.0	1.1414213562373097	8.82842712474619	1.0	670
9	671	K136Q_I_09.czi	\\hih-fileserver.neurologie.uni-tuebingen.de\HIH\Public\Jorge\Immunofluorescence\Exp. 267\Apotome\48h	28	1.1727637587118203	2.23606797749979	1.2548415326468376	20.31370849898476	0.875	671
9	672	K136Q_I_09.czi	\\hih-fileserver.neurologie.uni-tuebingen.de\HIH\Public\Jorge\Immunofluorescence\Exp. 267\Apotome\48h	16	0.899701435843057	2.0	1.176776695296637	13.449747468305832	0.8421052631578947	672
9	673	K136Q_I_09.czi	\\hih-fileserver.neurologie.uni-tuebingen.de\HIH\Public\Jorge\Immunofluorescence\Exp. 267\Apotome\48h	48	1.0827957075632193	3.1622776601683795	1.5804782660964378	25.556349186104047	0.8727272727272727	673
9	674	K136Q_I_09.czi	\\hih-fileserver.neurologie.uni-tuebingen.de\HIH\Public\Jorge\Immunofluorescence\Exp. 267\Apotome\48h	4	0.2046241954335606	1.0	1.0	3.2071067811865475	0.8	674
9	675	K136Q_I_09.czi	\\hih-fileserver.neurologie.uni-tuebingen.de\HIH\Public\Jorge\Immunofluorescence\Exp. 267\Apotome\48h	28	0.9105706720229644	2.23606797749979	1.3640530466692122	17.899494936611664	0.875	675
9	676	K136Q_I_09.czi	\\hih-fileserver.neurologie.uni-tuebingen.de\HIH\Public\Jorge\Immunofluorescence\Exp. 267\Apotome\48h	13	0.8867016263925915	1.4142135623730951	1.0637251634420148	12.035533905932738	0.8666666666666667	676
9	677	K136Q_I_09.czi	\\hih-fileserver.neurologie.uni-tuebingen.de\HIH\Public\Jorge\Immunofluorescence\Exp. 267\Apotome\48h	94	1.049719715073726	5.0	2.070829324893091	35.21320343559643	0.94	677
9	678	K136Q_I_09.czi	\\hih-fileserver.neurologie.uni-tuebingen.de\HIH\Public\Jorge\Immunofluorescence\Exp. 267\Apotome\48h	42	0.9787241585374565	3.1622776601683795	1.5630245436087298	22.727922061357855	0.875	678
9	679	K136Q_I_09.czi	\\hih-fileserver.neurologie.uni-tuebingen.de\HIH\Public\Jorge\Immunofluorescence\Exp. 267\Apotome\48h	48	1.0337262827488363	3.1622776601683795	1.6377296014671732	24.970562748477143	0.9230769230769231	679
9	680	K136Q_I_09.czi	\\hih-fileserver.neurologie.uni-tuebingen.de\HIH\Public\Jorge\Immunofluorescence\Exp. 267\Apotome\48h	7	0.5300702784881366	1.4142135623730951	1.0591733660532994	6.82842712474619	1.0	680
9	681	K136Q_I_09.czi	\\hih-fileserver.neurologie.uni-tuebingen.de\HIH\Public\Jorge\Immunofluorescence\Exp. 267\Apotome\48h	7	0.6664888011383325	1.4142135623730951	1.0591733660532994	7.65685424949238	1.0	681
9	682	K136Q_I_09.czi	\\hih-fileserver.neurologie.uni-tuebingen.de\HIH\Public\Jorge\Immunofluorescence\Exp. 267\Apotome\48h	3	0.026525823848649224	1.0	1.0	1.0	1.0	682
9	683	K136Q_I_09.czi	\\hih-fileserver.neurologie.uni-tuebingen.de\HIH\Public\Jorge\Immunofluorescence\Exp. 267\Apotome\48h	24	0.8128078919015064	2.8284271247461903	1.3535533905932737	15.65685424949238	0.96	683
9	684	K136Q_I_09.czi	\\hih-fileserver.neurologie.uni-tuebingen.de\HIH\Public\Jorge\Immunofluorescence\Exp. 267\Apotome\48h	36	0.9276229873542389	2.8284271247461903	1.484519408429909	20.485281374238568	0.9473684210526315	684
9	685	K136Q_I_09.czi	\\hih-fileserver.neurologie.uni-tuebingen.de\HIH\Public\Jorge\Immunofluorescence\Exp. 267\Apotome\48h	28	0.8048578003026098	2.8284271247461903	1.445902906222806	16.82842712474619	1.0	685
9	686	K136Q_I_09.czi	\\hih-fileserver.neurologie.uni-tuebingen.de\HIH\Public\Jorge\Immunofluorescence\Exp. 267\Apotome\48h	43	0.9356605817119351	3.1622776601683795	1.5909526245131829	22.48528137423857	0.9148936170212766	686
9	687	K136Q_I_09.czi	\\hih-fileserver.neurologie.uni-tuebingen.de\HIH\Public\Jorge\Immunofluorescence\Exp. 267\Apotome\48h	116	1.1985708742960974	5.0	2.1586653165491496	41.79898987322333	0.9133858267716536	687
9	688	K136Q_I_09.czi	\\hih-fileserver.neurologie.uni-tuebingen.de\HIH\Public\Jorge\Immunofluorescence\Exp. 267\Apotome\48h	33	1.0954542374429754	2.8284271247461903	1.3840058779199094	21.31370849898476	0.868421052631579	688
9	689	K136Q_I_09.czi	\\hih-fileserver.neurologie.uni-tuebingen.de\HIH\Public\Jorge\Immunofluorescence\Exp. 267\Apotome\48h	64	1.0435758607735188	4.123105625617661	1.7955599766316515	28.97056274847714	0.9142857142857143	689
9	690	K136Q_I_09.czi	\\hih-fileserver.neurologie.uni-tuebingen.de\HIH\Public\Jorge\Immunofluorescence\Exp. 267\Apotome\48h	54	1.0071136980836886	3.605551275463989	1.7113793068259016	26.14213562373095	0.9152542372881356	690
9	691	K136Q_I_09.czi	\\hih-fileserver.neurologie.uni-tuebingen.de\HIH\Public\Jorge\Immunofluorescence\Exp. 267\Apotome\48h	15	0.5565737924125436	1.4142135623730951	1.0552284749830794	10.242640687119286	0.7894736842105263	691
9	692	K136Q_I_09.czi	\\hih-fileserver.neurologie.uni-tuebingen.de\HIH\Public\Jorge\Immunofluorescence\Exp. 267\Apotome\48h	38	0.8788007248619105	3.0	1.5486931462165872	20.485281374238568	0.95	692
9	693	K136Q_I_09.czi	\\hih-fileserver.neurologie.uni-tuebingen.de\HIH\Public\Jorge\Immunofluorescence\Exp. 267\Apotome\48h	49	0.9276229873542391	3.1622776601683795	1.6662103740020557	23.899494936611664	0.9423076923076923	693
9	694	K136Q_I_09.czi	\\hih-fileserver.neurologie.uni-tuebingen.de\HIH\Public\Jorge\Immunofluorescence\Exp. 267\Apotome\48h	11	0.8215906780822316	1.4142135623730951	1.0753115567951081	10.65685424949238	0.8461538461538461	694
9	695	K136Q_I_09.czi	\\hih-fileserver.neurologie.uni-tuebingen.de\HIH\Public\Jorge\Immunofluorescence\Exp. 267\Apotome\48h	14	0.8233657959359779	2.0	1.1306019374818708	12.035533905932738	0.9333333333333333	695
9	696	K136Q_I_09.czi	\\hih-fileserver.neurologie.uni-tuebingen.de\HIH\Public\Jorge\Immunofluorescence\Exp. 267\Apotome\48h	17	0.8730569292745779	2.0	1.1907435698305462	13.65685424949238	0.9444444444444444	696
9	697	K136Q_I_09.czi	\\hih-fileserver.neurologie.uni-tuebingen.de\HIH\Public\Jorge\Immunofluorescence\Exp. 267\Apotome\48h	42	1.3958182684657294	3.0	1.4207665231275481	27.14213562373095	0.7924528301886793	697
9	698	K136Q_I_09.czi	\\hih-fileserver.neurologie.uni-tuebingen.de\HIH\Public\Jorge\Immunofluorescence\Exp. 267\Apotome\48h	23	1.2583814879248019	1.4142135623730951	1.0900464266028467	19.071067811865476	0.7419354838709677	698
9	699	K136Q_I_09.czi	\\hih-fileserver.neurologie.uni-tuebingen.de\HIH\Public\Jorge\Immunofluorescence\Exp. 267\Apotome\48h	96	1.0479805637618669	5.0	2.124399333122783	35.55634918610404	0.9320388349514563	699
9	700	K136Q_I_09.czi	\\hih-fileserver.neurologie.uni-tuebingen.de\HIH\Public\Jorge\Immunofluorescence\Exp. 267\Apotome\48h	17	0.926819849966088	2.0	1.1907435698305462	14.071067811865476	0.85	700
9	701	K136Q_I_09.czi	\\hih-fileserver.neurologie.uni-tuebingen.de\HIH\Public\Jorge\Immunofluorescence\Exp. 267\Apotome\48h	32	1.0684438206316276	2.23606797749979	1.3444347634838791	20.727922061357855	0.8888888888888888	701
9	702	K136Q_I_09.czi	\\hih-fileserver.neurologie.uni-tuebingen.de\HIH\Public\Jorge\Immunofluorescence\Exp. 267\Apotome\48h	18	0.7275526948748822	2.0	1.2682459513747883	12.82842712474619	1.0	702
9	703	K136Q_I_09.czi	\\hih-fileserver.neurologie.uni-tuebingen.de\HIH\Public\Jorge\Immunofluorescence\Exp. 267\Apotome\48h	44	1.1277013993623668	3.1622776601683795	1.5274114209803782	24.970562748477143	0.88	703
9	704	K136Q_I_09.czi	\\hih-fileserver.neurologie.uni-tuebingen.de\HIH\Public\Jorge\Immunofluorescence\Exp. 267\Apotome\48h	26	1.0734849859314834	2.23606797749979	1.274444727465825	18.727922061357855	0.896551724137931	704
9	705	K136Q_I_09.czi	\\hih-fileserver.neurologie.uni-tuebingen.de\HIH\Public\Jorge\Immunofluorescence\Exp. 267\Apotome\48h	243	1.3388885124303036	7.0710678118654755	2.9034786207241106	63.941125496954285	0.9101123595505618	705
9	706	K136Q_I_09.czi	\\hih-fileserver.neurologie.uni-tuebingen.de\HIH\Public\Jorge\Immunofluorescence\Exp. 267\Apotome\48h	86	1.078631380644464	4.123105625617661	1.9766179773639876	34.14213562373095	0.9247311827956989	706
9	707	K136Q_I_09.czi	\\hih-fileserver.neurologie.uni-tuebingen.de\HIH\Public\Jorge\Immunofluorescence\Exp. 267\Apotome\48h	64	0.9276229873542391	4.123105625617661	1.8707644673016757	27.31370849898476	0.9696969696969697	707
9	708	K136Q_I_09.czi	\\hih-fileserver.neurologie.uni-tuebingen.de\HIH\Public\Jorge\Immunofluorescence\Exp. 267\Apotome\48h	52	0.9995037300583559	3.605551275463989	1.6725756049763272	25.556349186104043	0.896551724137931	708
9	709	K136Q_I_09.czi	\\hih-fileserver.neurologie.uni-tuebingen.de\HIH\Public\Jorge\Immunofluorescence\Exp. 267\Apotome\48h	16	0.8184967817342425	2.0	1.176776695296637	12.82842712474619	0.9411764705882353	709
9	710	K136Q_I_09.czi	\\hih-fileserver.neurologie.uni-tuebingen.de\HIH\Public\Jorge\Immunofluorescence\Exp. 267\Apotome\48h	154	1.4499017991801852	4.47213595499958	2.1493119922882107	52.970562748477136	0.9005847953216374	710
9	711	K136Q_I_09.czi	\\hih-fileserver.neurologie.uni-tuebingen.de\HIH\Public\Jorge\Immunofluorescence\Exp. 267\Apotome\48h	9	0.6007314423370597	1.4142135623730951	1.0920474583051323	8.242640687119284	1.0	711
9	712	K136Q_I_09.czi	\\hih-fileserver.neurologie.uni-tuebingen.de\HIH\Public\Jorge\Immunofluorescence\Exp. 267\Apotome\48h	16	0.796749338020094	2.0	1.1660533905932737	12.65685424949238	0.8888888888888888	712
9	713	K136Q_I_09.czi	\\hih-fileserver.neurologie.uni-tuebingen.de\HIH\Public\Jorge\Immunofluorescence\Exp. 267\Apotome\48h	48	1.489150850554692	2.8284271247461903	1.3781438049161687	29.97056274847714	0.7868852459016393	713
9	714	K136Q_I_09.czi	\\hih-fileserver.neurologie.uni-tuebingen.de\HIH\Public\Jorge\Immunofluorescence\Exp. 267\Apotome\48h	34	0.9495596478588306	2.8284271247461903	1.4680833723081264	20.14213562373095	0.918918918918919	714
9	715	K136Q_I_09.czi	\\hih-fileserver.neurologie.uni-tuebingen.de\HIH\Public\Jorge\Immunofluorescence\Exp. 267\Apotome\48h	59	1.3140588340027577	3.0	1.5523225191497172	31.213203435596427	0.8676470588235294	715
9	716	K136Q_I_09.czi	\\hih-fileserver.neurologie.uni-tuebingen.de\HIH\Public\Jorge\Immunofluorescence\Exp. 267\Apotome\48h	19	0.9821940227301745	1.4142135623730951	1.1308042828546614	15.313708498984761	0.95	716
9	717	K136Q_I_09.czi	\\hih-fileserver.neurologie.uni-tuebingen.de\HIH\Public\Jorge\Immunofluorescence\Exp. 267\Apotome\48h	18	0.8245537665371013	2.0	1.2357022603955157	13.65685424949238	0.9473684210526315	717
9	718	K136Q_I_09.czi	\\hih-fileserver.neurologie.uni-tuebingen.de\HIH\Public\Jorge\Immunofluorescence\Exp. 267\Apotome\48h	61	0.9906121713101687	4.123105625617661	1.837827978805546	27.556349186104043	0.9242424242424242	718
9	719	K136Q_I_09.czi	\\hih-fileserver.neurologie.uni-tuebingen.de\HIH\Public\Jorge\Immunofluorescence\Exp. 267\Apotome\48h	44	0.9830150874606435	3.1622776601683795	1.5754489319491811	23.31370849898476	0.9361702127659575	719
9	720	K136Q_I_09.czi	\\hih-fileserver.neurologie.uni-tuebingen.de\HIH\Public\Jorge\Immunofluorescence\Exp. 267\Apotome\48h	123	1.1435209554509218	5.0990195135927845	2.238677179638736	42.04163056034261	0.9111111111111111	720
9	721	K136Q_I_09.czi	\\hih-fileserver.neurologie.uni-tuebingen.de\HIH\Public\Jorge\Immunofluorescence\Exp. 267\Apotome\48h	26	0.8074768167637489	2.8284271247461903	1.3964282995909716	16.242640687119284	0.9629629629629629	721
9	722	K136Q_I_09.czi	\\hih-fileserver.neurologie.uni-tuebingen.de\HIH\Public\Jorge\Immunofluorescence\Exp. 267\Apotome\48h	25	0.9276229873542391	2.8284271247461903	1.3488539740695342	17.071067811865476	0.9615384615384616	722
9	723	K136Q_I_09.czi	\\hih-fileserver.neurologie.uni-tuebingen.de\HIH\Public\Jorge\Immunofluorescence\Exp. 267\Apotome\48h	62	1.0165120935111935	4.0	1.8136055261535677	28.14213562373095	0.9117647058823529	723
9	724	K136Q_I_09.czi	\\hih-fileserver.neurologie.uni-tuebingen.de\HIH\Public\Jorge\Immunofluorescence\Exp. 267\Apotome\48h	26	0.8074768167637489	2.8284271247461903	1.3964282995909716	16.242640687119284	1.0	724
9	725	K136Q_I_09.czi	\\hih-fileserver.neurologie.uni-tuebingen.de\HIH\Public\Jorge\Immunofluorescence\Exp. 267\Apotome\48h	3	0.309207662451413	1.0	1.0	3.414213562373095	1.0	725
9	726	K136Q_I_09.czi	\\hih-fileserver.neurologie.uni-tuebingen.de\HIH\Public\Jorge\Immunofluorescence\Exp. 267\Apotome\48h	25	0.8397758894342989	2.23606797749979	1.3485910656847546	16.242640687119284	0.9259259259259259	726
9	727	K136Q_I_09.czi	\\hih-fileserver.neurologie.uni-tuebingen.de\HIH\Public\Jorge\Immunofluorescence\Exp. 267\Apotome\48h	12	0.6138725863006818	2.0	1.117851130197758	9.621320343559642	0.9230769230769231	727
9	728	K136Q_I_09.czi	\\hih-fileserver.neurologie.uni-tuebingen.de\HIH\Public\Jorge\Immunofluorescence\Exp. 267\Apotome\48h	339	1.9861098897502747	6.0	2.607145638219691	91.9827560572969	0.8129496402877698	728
9	729	K136Q_I_09.czi	\\hih-fileserver.neurologie.uni-tuebingen.de\HIH\Public\Jorge\Immunofluorescence\Exp. 267\Apotome\48h	34	0.8730569292745779	2.8284271247461903	1.5027347130396942	19.31370849898476	0.9444444444444444	729
9	730	K136Q_I_09.czi	\\hih-fileserver.neurologie.uni-tuebingen.de\HIH\Public\Jorge\Immunofluorescence\Exp. 267\Apotome\48h	31	0.9003422462651152	2.8284271247461903	1.4601468747936583	18.727922061357855	0.9117647058823529	730
9	731	K136Q_I_09.czi	\\hih-fileserver.neurologie.uni-tuebingen.de\HIH\Public\Jorge\Immunofluorescence\Exp. 267\Apotome\48h	127	1.2575430411494135	5.830951894845301	2.267135564283888	44.79898987322333	0.8581081081081081	731
9	732	K136Q_I_09.czi	\\hih-fileserver.neurologie.uni-tuebingen.de\HIH\Public\Jorge\Immunofluorescence\Exp. 267\Apotome\48h	3	0.309207662451413	1.0	1.0	3.414213562373095	1.0	732
9	733	K136Q_I_09.czi	\\hih-fileserver.neurologie.uni-tuebingen.de\HIH\Public\Jorge\Immunofluorescence\Exp. 267\Apotome\48h	19	1.0493299220344172	2.0	1.1796954506512156	15.82842712474619	0.7916666666666666	733
9	734	K136Q_I_09.czi	\\hih-fileserver.neurologie.uni-tuebingen.de\HIH\Public\Jorge\Immunofluorescence\Exp. 267\Apotome\48h	31	0.9575463095269564	2.8284271247461903	1.374653921894533	19.31370849898476	0.9393939393939394	734
9	735	K136Q_I_09.czi	\\hih-fileserver.neurologie.uni-tuebingen.de\HIH\Public\Jorge\Immunofluorescence\Exp. 267\Apotome\48h	24	0.9429704300065592	2.23606797749979	1.2872050927913405	16.863961030678926	0.8571428571428571	735
9	736	K136Q_I_09.czi	\\hih-fileserver.neurologie.uni-tuebingen.de\HIH\Public\Jorge\Immunofluorescence\Exp. 267\Apotome\48h	28	0.8282348101377135	2.8284271247461903	1.4482063027315912	17.071067811865476	0.9333333333333333	736
9	737	K136Q_I_09.czi	\\hih-fileserver.neurologie.uni-tuebingen.de\HIH\Public\Jorge\Immunofluorescence\Exp. 267\Apotome\48h	89	1.05714007346587	4.47213595499958	2.009362590348733	34.384776310850235	0.9468085106382979	737
9	738	K136Q_I_09.czi	\\hih-fileserver.neurologie.uni-tuebingen.de\HIH\Public\Jorge\Immunofluorescence\Exp. 267\Apotome\48h	71	1.2005179328998927	4.0	1.7622913591703953	32.72792206135786	0.8765432098765432	738
9	739	K136Q_I_09.czi	\\hih-fileserver.neurologie.uni-tuebingen.de\HIH\Public\Jorge\Immunofluorescence\Exp. 267\Apotome\48h	3	0.026525823848649224	1.0	1.0	1.0	1.0	739
9	740	K136Q_I_09.czi	\\hih-fileserver.neurologie.uni-tuebingen.de\HIH\Public\Jorge\Immunofluorescence\Exp. 267\Apotome\48h	51	1.0663556803239052	3.1622776601683795	1.5970341805932535	26.142135623730947	0.9272727272727272	740
9	741	K136Q_I_09.czi	\\hih-fileserver.neurologie.uni-tuebingen.de\HIH\Public\Jorge\Immunofluorescence\Exp. 267\Apotome\48h	18	0.8968063340888955	2.0	1.2126903958192328	14.242640687119284	0.9473684210526315	741
9	742	K136Q_I_09.czi	\\hih-fileserver.neurologie.uni-tuebingen.de\HIH\Public\Jorge\Immunofluorescence\Exp. 267\Apotome\48h	38	0.8788007248619105	3.1622776601683795	1.579452366474163	20.485281374238568	0.926829268292683	742
9	743	K136Q_I_09.czi	\\hih-fileserver.neurologie.uni-tuebingen.de\HIH\Public\Jorge\Immunofluorescence\Exp. 267\Apotome\48h	8	0.5468022991227088	1.4142135623730951	1.051776695296637	7.414213562373095	1.0	743
9	744	K136Q_I_09.czi	\\hih-fileserver.neurologie.uni-tuebingen.de\HIH\Public\Jorge\Immunofluorescence\Exp. 267\Apotome\48h	37	1.1689909148180624	2.8284271247461903	1.3901655674015465	23.31370849898476	0.8604651162790697	744
9	745	K136Q_I_09.czi	\\hih-fileserver.neurologie.uni-tuebingen.de\HIH\Public\Jorge\Immunofluorescence\Exp. 267\Apotome\48h	27	0.8589101734761474	2.8284271247461903	1.405830271453265	17.071067811865476	0.9310344827586207	745
9	746	K136Q_I_09.czi	\\hih-fileserver.neurologie.uni-tuebingen.de\HIH\Public\Jorge\Immunofluorescence\Exp. 267\Apotome\48h	57	0.9973455924982125	3.605551275463989	1.7454766631414431	26.727922061357855	0.9344262295081968	746
9	747	K136Q_I_09.czi	\\hih-fileserver.neurologie.uni-tuebingen.de\HIH\Public\Jorge\Immunofluorescence\Exp. 267\Apotome\48h	37	0.977026752314005	3.1622776601683795	1.4930300671426755	21.31370849898476	0.8809523809523809	747
9	748	K136Q_I_09.czi	\\hih-fileserver.neurologie.uni-tuebingen.de\HIH\Public\Jorge\Immunofluorescence\Exp. 267\Apotome\48h	38	0.9513155219899524	3.0	1.513174239371137	21.31370849898476	0.9047619047619048	748
9	749	K136Q_I_09.czi	\\hih-fileserver.neurologie.uni-tuebingen.de\HIH\Public\Jorge\Immunofluorescence\Exp. 267\Apotome\48h	24	0.7531247882420457	2.8284271247461903	1.3806484547546443	15.071067811865476	1.0	749
9	750	K136Q_I_09.czi	\\hih-fileserver.neurologie.uni-tuebingen.de\HIH\Public\Jorge\Immunofluorescence\Exp. 267\Apotome\48h	64	1.043575860773519	4.0	1.8067919159592742	28.970562748477143	0.9142857142857143	750
9	751	K136Q_I_09.czi	\\hih-fileserver.neurologie.uni-tuebingen.de\HIH\Public\Jorge\Immunofluorescence\Exp. 267\Apotome\48h	24	0.8381959377836083	2.23606797749979	1.341395221114081	15.899494936611665	0.9230769230769231	751
9	752	K136Q_I_09.czi	\\hih-fileserver.neurologie.uni-tuebingen.de\HIH\Public\Jorge\Immunofluorescence\Exp. 267\Apotome\48h	35	1.0094741009443566	3.0	1.4559262094068044	21.071067811865476	0.8974358974358975	752
9	753	K136Q_I_09.czi	\\hih-fileserver.neurologie.uni-tuebingen.de\HIH\Public\Jorge\Immunofluorescence\Exp. 267\Apotome\48h	236	1.2979098835816898	6.708203932499369	2.806640461366129	62.04163056034261	0.8939393939393939	753
9	754	K136Q_I_09.czi	\\hih-fileserver.neurologie.uni-tuebingen.de\HIH\Public\Jorge\Immunofluorescence\Exp. 267\Apotome\48h	6	0.5109957862326503	1.0	1.0	6.207106781186548	0.8571428571428571	754
9	755	K136Q_I_09.czi	\\hih-fileserver.neurologie.uni-tuebingen.de\HIH\Public\Jorge\Immunofluorescence\Exp. 267\Apotome\48h	68	1.080421729636381	3.605551275463989	1.8034063180339097	30.384776310850235	0.9066666666666666	755
9	756	K136Q_I_09.czi	\\hih-fileserver.neurologie.uni-tuebingen.de\HIH\Public\Jorge\Immunofluorescence\Exp. 267\Apotome\48h	12	0.618415324902826	1.4142135623730951	1.1035533905932737	9.65685424949238	0.9230769230769231	756
9	757	K136Q_I_09.czi	\\hih-fileserver.neurologie.uni-tuebingen.de\HIH\Public\Jorge\Immunofluorescence\Exp. 267\Apotome\48h	12	0.6957172405156791	2.0	1.1523689270621824	10.242640687119284	0.9230769230769231	757
9	758	K136Q_I_09.czi	\\hih-fileserver.neurologie.uni-tuebingen.de\HIH\Public\Jorge\Immunofluorescence\Exp. 267\Apotome\48h	210	1.2151344835047957	6.0	2.672637843124745	56.62741699796952	0.9090909090909091	758
9	759	K136Q_I_09.czi	\\hih-fileserver.neurologie.uni-tuebingen.de\HIH\Public\Jorge\Immunofluorescence\Exp. 267\Apotome\48h	42	1.0822268185799455	3.0	1.4683855707465956	23.899494936611664	0.8936170212765957	759
9	760	K136Q_I_09.czi	\\hih-fileserver.neurologie.uni-tuebingen.de\HIH\Public\Jorge\Immunofluorescence\Exp. 267\Apotome\48h	37	0.831029511856096	3.0	1.5731521817831604	19.65685424949238	1.0	760
9	761	K136Q_I_09.czi	\\hih-fileserver.neurologie.uni-tuebingen.de\HIH\Public\Jorge\Immunofluorescence\Exp. 267\Apotome\48h	53	0.8751160258058859	3.605551275463989	1.791658189597779	24.14213562373095	0.9814814814814815	761
9	762	K136Q_I_09.czi	\\hih-fileserver.neurologie.uni-tuebingen.de\HIH\Public\Jorge\Immunofluorescence\Exp. 267\Apotome\48h	101	1.1608785599120919	4.47213595499958	2.0411951316311363	38.384776310850235	0.9181818181818182	762
9	763	K136Q_I_09.czi	\\hih-fileserver.neurologie.uni-tuebingen.de\HIH\Public\Jorge\Immunofluorescence\Exp. 267\Apotome\48h	181	1.2955661276366992	5.830951894845301	2.471987700826521	54.2842712474619	0.8660287081339713	763
9	764	K136Q_I_09.czi	\\hih-fileserver.neurologie.uni-tuebingen.de\HIH\Public\Jorge\Immunofluorescence\Exp. 267\Apotome\48h	13	0.47710443819177034	1.4142135623730951	1.0637251634420146	8.82842712474619	0.9285714285714286	764
9	765	K136Q_I_09.czi	\\hih-fileserver.neurologie.uni-tuebingen.de\HIH\Public\Jorge\Immunofluorescence\Exp. 267\Apotome\48h	52	1.3336549674313132	3.1622776601683795	1.505896299740865	29.520815280171306	0.8125	765
9	766	K136Q_I_09.czi	\\hih-fileserver.neurologie.uni-tuebingen.de\HIH\Public\Jorge\Immunofluorescence\Exp. 267\Apotome\48h	102	1.0466525839149892	5.0	2.1799445143638927	36.62741699796952	0.9357798165137615	766
9	767	K136Q_I_09.czi	\\hih-fileserver.neurologie.uni-tuebingen.de\HIH\Public\Jorge\Immunofluorescence\Exp. 267\Apotome\48h	100	1.340415216726875	4.123105625617661	1.9090130491529191	41.04163056034261	0.8547008547008547	767
9	768	K136Q_I_09.czi	\\hih-fileserver.neurologie.uni-tuebingen.de\HIH\Public\Jorge\Immunofluorescence\Exp. 267\Apotome\48h	16	0.7454531602318965	2.0	1.239276695296637	12.242640687119284	1.0	768
9	769	K136Q_I_09.czi	\\hih-fileserver.neurologie.uni-tuebingen.de\HIH\Public\Jorge\Immunofluorescence\Exp. 267\Apotome\48h	12	0.6957172405156791	2.0	1.1523689270621826	10.242640687119284	0.9230769230769231	769
9	770	K136Q_I_09.czi	\\hih-fileserver.neurologie.uni-tuebingen.de\HIH\Public\Jorge\Immunofluorescence\Exp. 267\Apotome\48h	112	1.206826558266415	5.0	2.1222036603213352	41.21320343559643	0.9105691056910569	770
9	771	K136Q_I_09.czi	\\hih-fileserver.neurologie.uni-tuebingen.de\HIH\Public\Jorge\Immunofluorescence\Exp. 267\Apotome\48h	2	0.0	1.0	1.0	0.0	1.0	771
9	772	K136Q_I_09.czi	\\hih-fileserver.neurologie.uni-tuebingen.de\HIH\Public\Jorge\Immunofluorescence\Exp. 267\Apotome\48h	14	0.6664888011383326	2.0	1.2020305089104422	10.82842712474619	1.0	772
9	773	K136Q_I_09.czi	\\hih-fileserver.neurologie.uni-tuebingen.de\HIH\Public\Jorge\Immunofluorescence\Exp. 267\Apotome\48h	14	0.7723689972905055	2.0	1.1601886205085203	11.65685424949238	0.875	773
9	774	K136Q_I_09.czi	\\hih-fileserver.neurologie.uni-tuebingen.de\HIH\Public\Jorge\Immunofluorescence\Exp. 267\Apotome\48h	43	1.24478730648865	2.8284271247461903	1.4261040816565091	25.9350288425444	0.86	774
9	775	K136Q_I_09.czi	\\hih-fileserver.neurologie.uni-tuebingen.de\HIH\Public\Jorge\Immunofluorescence\Exp. 267\Apotome\48h	16	0.6758228726291923	2.0	1.2285533905932737	11.65685424949238	1.0	775
9	776	K136Q_I_09.czi	\\hih-fileserver.neurologie.uni-tuebingen.de\HIH\Public\Jorge\Immunofluorescence\Exp. 267\Apotome\48h	52	1.0185730857877855	3.605551275463989	1.6965176433221898	25.798989873223334	0.9285714285714286	776
9	777	K136Q_I_09.czi	\\hih-fileserver.neurologie.uni-tuebingen.de\HIH\Public\Jorge\Immunofluorescence\Exp. 267\Apotome\48h	12	0.6957172405156791	2.0	1.1523689270621824	10.242640687119284	0.9230769230769231	777
9	778	K136Q_I_09.czi	\\hih-fileserver.neurologie.uni-tuebingen.de\HIH\Public\Jorge\Immunofluorescence\Exp. 267\Apotome\48h	59	1.0062351049266323	3.605551275463989	1.7386353005802204	27.31370849898476	0.921875	778
9	779	K136Q_I_09.czi	\\hih-fileserver.neurologie.uni-tuebingen.de\HIH\Public\Jorge\Immunofluorescence\Exp. 267\Apotome\48h	13	0.7177571704566658	2.0	1.1406482403650917	10.82842712474619	1.0	779
9	780	K136Q_I_09.czi	\\hih-fileserver.neurologie.uni-tuebingen.de\HIH\Public\Jorge\Immunofluorescence\Exp. 267\Apotome\48h	21	0.860714043705195	2.23606797749979	1.2527207518745367	15.071067811865476	0.9545454545454546	780
9	781	K136Q_I_09.czi	\\hih-fileserver.neurologie.uni-tuebingen.de\HIH\Public\Jorge\Immunofluorescence\Exp. 267\Apotome\48h	57	1.1717342998158808	3.605551275463989	1.6225329118034726	28.97056274847714	0.9047619047619048	781
9	782	K136Q_I_09.czi	\\hih-fileserver.neurologie.uni-tuebingen.de\HIH\Public\Jorge\Immunofluorescence\Exp. 267\Apotome\48h	142	1.2620634724617341	5.656854249492381	2.3329347395723037	47.45584412271571	0.8875	782
9	783	K136Q_I_09.czi	\\hih-fileserver.neurologie.uni-tuebingen.de\HIH\Public\Jorge\Immunofluorescence\Exp. 267\Apotome\48h	1	0.0	1.0	1.0	0.0	1.0	783
9	784	K136Q_I_09.czi	\\hih-fileserver.neurologie.uni-tuebingen.de\HIH\Public\Jorge\Immunofluorescence\Exp. 267\Apotome\48h	7	0.43799638819941455	1.0	1.0	6.207106781186548	0.875	784
9	785	K136Q_I_09.czi	\\hih-fileserver.neurologie.uni-tuebingen.de\HIH\Public\Jorge\Immunofluorescence\Exp. 267\Apotome\48h	49	0.9276229873542393	3.1622776601683795	1.6593970977689496	23.899494936611667	0.9607843137254902	785
9	786	K136Q_I_09.czi	\\hih-fileserver.neurologie.uni-tuebingen.de\HIH\Public\Jorge\Immunofluorescence\Exp. 267\Apotome\48h	100	1.2978529821600207	3.605551275463989	1.8872368339265324	40.384776310850235	0.8849557522123894	786
9	787	K136Q_I_09.czi	\\hih-fileserver.neurologie.uni-tuebingen.de\HIH\Public\Jorge\Immunofluorescence\Exp. 267\Apotome\48h	28	0.8048578003026098	3.0	1.4520305089104422	16.82842712474619	1.0	787
9	788	K136Q_I_09.czi	\\hih-fileserver.neurologie.uni-tuebingen.de\HIH\Public\Jorge\Immunofluorescence\Exp. 267\Apotome\48h	45	0.9926480652804416	3.1622776601683795	1.5940881459586014	23.692388155425114	0.9375	788
9	789	K136Q_I_09.czi	\\hih-fileserver.neurologie.uni-tuebingen.de\HIH\Public\Jorge\Immunofluorescence\Exp. 267\Apotome\48h	39	0.9387931152763639	3.0	1.5631792317655806	21.449747468305834	0.975	789
