# Supplementary material for: Sirtuin-1 sensitive lysine-136 acetylation drives phase separation and pathological aggregation of TDP-43
Source: Nat Commun. 2022 Mar 9;13:1223. doi: 10.1038/s41467-022-28822-7 (PMC8907366; doi:10.1038/s41467-022-28822-7)
Supplement: Supplementary file 7 — Source Data [file 41467_2022_28822_MOESM7_ESM.zip › Figure 5E data/Measures 1/K136Q_09_48h_Measures/Object relationships.csv]

Module	Module Number	Relationship	First Object Name	First Image Number	First Object Number	Second Object Name	Second Image Number	Second Object Number
RelateObjects	13	Parent	Nuclei	9	1	EditedAggregates	9	1
RelateObjects	13	Parent	Nuclei	9	1	EditedAggregates	9	2
RelateObjects	13	Parent	Nuclei	9	1	EditedAggregates	9	3
RelateObjects	13	Parent	Nuclei	9	1	EditedAggregates	9	4
RelateObjects	13	Parent	Nuclei	9	1	EditedAggregates	9	5
RelateObjects	13	Parent	Nuclei	9	1	EditedAggregates	9	6
RelateObjects	13	Parent	Nuclei	9	1	EditedAggregates	9	7
RelateObjects	13	Parent	Nuclei	9	1	EditedAggregates	9	8
RelateObjects	13	Parent	Nuclei	9	1	EditedAggregates	9	9
RelateObjects	13	Parent	Nuclei	9	1	EditedAggregates	9	10
RelateObjects	13	Parent	Nuclei	9	1	EditedAggregates	9	11
RelateObjects	13	Parent	Nuclei	9	1	EditedAggregates	9	12
RelateObjects	13	Parent	Nuclei	9	1	EditedAggregates	9	13
RelateObjects	13	Parent	Nuclei	9	1	EditedAggregates	9	14
RelateObjects	13	Parent	Nuclei	9	1	EditedAggregates	9	15
RelateObjects	13	Parent	Nuclei	9	1	EditedAggregates	9	16
RelateObjects	13	Parent	Nuclei	9	1	EditedAggregates	9	17
RelateObjects	13	Parent	Nuclei	9	1	EditedAggregates	9	18
RelateObjects	13	Parent	Nuclei	9	1	EditedAggregates	9	19
RelateObjects	13	Parent	Nuclei	9	1	EditedAggregates	9	20
RelateObjects	13	Parent	Nuclei	9	1	EditedAggregates	9	21
RelateObjects	13	Parent	Nuclei	9	1	EditedAggregates	9	22
RelateObjects	13	Parent	Nuclei	9	1	EditedAggregates	9	23
RelateObjects	13	Parent	Nuclei	9	1	EditedAggregates	9	24
RelateObjects	13	Parent	Nuclei	9	1	EditedAggregates	9	25
RelateObjects	13	Parent	Nuclei	9	1	EditedAggregates	9	26
RelateObjects	13	Parent	Nuclei	9	1	EditedAggregates	9	27
RelateObjects	13	Parent	Nuclei	9	1	EditedAggregates	9	28
RelateObjects	13	Parent	Nuclei	9	1	EditedAggregates	9	29
RelateObjects	13	Parent	Nuclei	9	1	EditedAggregates	9	30
RelateObjects	13	Parent	Nuclei	9	1	EditedAggregates	9	31
RelateObjects	13	Parent	Nuclei	9	1	EditedAggregates	9	32
RelateObjects	13	Parent	Nuclei	9	1	EditedAggregates	9	33
RelateObjects	13	Parent	Nuclei	9	1	EditedAggregates	9	34
RelateObjects	13	Parent	Nuclei	9	1	EditedAggregates	9	35
RelateObjects	13	Parent	Nuclei	9	1	EditedAggregates	9	36
RelateObjects	13	Parent	Nuclei	9	1	EditedAggregates	9	37
RelateObjects	13	Parent	Nuclei	9	1	EditedAggregates	9	38
RelateObjects	13	Parent	Nuclei	9	1	EditedAggregates	9	39
RelateObjects	13	Parent	Nuclei	9	1	EditedAggregates	9	40
RelateObjects	13	Parent	Nuclei	9	1	EditedAggregates	9	41
RelateObjects	13	Parent	Nuclei	9	1	EditedAggregates	9	42
RelateObjects	13	Parent	Nuclei	9	1	EditedAggregates	9	43
RelateObjects	13	Parent	Nuclei	9	1	EditedAggregates	9	44
RelateObjects	13	Parent	Nuclei	9	1	EditedAggregates	9	45
RelateObjects	13	Parent	Nuclei	9	1	EditedAggregates	9	46
RelateObjects	13	Parent	Nuclei	9	1	EditedAggregates	9	47
RelateObjects	13	Parent	Nuclei	9	1	EditedAggregates	9	48
RelateObjects	13	Parent	Nuclei	9	1	EditedAggregates	9	49
RelateObjects	13	Parent	Nuclei	9	1	EditedAggregates	9	50
RelateObjects	13	Parent	Nuclei	9	1	EditedAggregates	9	51
RelateObjects	13	Parent	Nuclei	9	2	EditedAggregates	9	52
RelateObjects	13	Parent	Nuclei	9	1	EditedAggregates	9	53
RelateObjects	13	Parent	Nuclei	9	1	EditedAggregates	9	54
RelateObjects	13	Parent	Nuclei	9	1	EditedAggregates	9	55
RelateObjects	13	Parent	Nuclei	9	1	EditedAggregates	9	56
RelateObjects	13	Parent	Nuclei	9	1	EditedAggregates	9	57
RelateObjects	13	Parent	Nuclei	9	1	EditedAggregates	9	58
RelateObjects	13	Parent	Nuclei	9	2	EditedAggregates	9	59
RelateObjects	13	Parent	Nuclei	9	1	EditedAggregates	9	60
RelateObjects	13	Parent	Nuclei	9	1	EditedAggregates	9	61
RelateObjects	13	Parent	Nuclei	9	1	EditedAggregates	9	62
RelateObjects	13	Parent	Nuclei	9	2	EditedAggregates	9	63
RelateObjects	13	Parent	Nuclei	9	2	EditedAggregates	9	64
RelateObjects	13	Parent	Nuclei	9	2	EditedAggregates	9	65
RelateObjects	13	Parent	Nuclei	9	1	EditedAggregates	9	66
RelateObjects	13	Parent	Nuclei	9	1	EditedAggregates	9	67
RelateObjects	13	Parent	Nuclei	9	2	EditedAggregates	9	68
RelateObjects	13	Parent	Nuclei	9	2	EditedAggregates	9	69
RelateObjects	13	Parent	Nuclei	9	2	EditedAggregates	9	70
RelateObjects	13	Parent	Nuclei	9	1	EditedAggregates	9	71
RelateObjects	13	Parent	Nuclei	9	1	EditedAggregates	9	72
RelateObjects	13	Parent	Nuclei	9	1	EditedAggregates	9	73
RelateObjects	13	Parent	Nuclei	9	1	EditedAggregates	9	74
RelateObjects	13	Parent	Nuclei	9	1	EditedAggregates	9	75
RelateObjects	13	Parent	Nuclei	9	2	EditedAggregates	9	76
RelateObjects	13	Parent	Nuclei	9	2	EditedAggregates	9	77
RelateObjects	13	Parent	Nuclei	9	1	EditedAggregates	9	78
RelateObjects	13	Parent	Nuclei	9	1	EditedAggregates	9	79
RelateObjects	13	Parent	Nuclei	9	1	EditedAggregates	9	80
RelateObjects	13	Parent	Nuclei	9	1	EditedAggregates	9	81
RelateObjects	13	Parent	Nuclei	9	1	EditedAggregates	9	82
RelateObjects	13	Parent	Nuclei	9	2	EditedAggregates	9	83
RelateObjects	13	Parent	Nuclei	9	2	EditedAggregates	9	84
RelateObjects	13	Parent	Nuclei	9	1	EditedAggregates	9	85
RelateObjects	13	Parent	Nuclei	9	1	EditedAggregates	9	86
RelateObjects	13	Parent	Nuclei	9	2	EditedAggregates	9	87
RelateObjects	13	Parent	Nuclei	9	2	EditedAggregates	9	88
RelateObjects	13	Parent	Nuclei	9	1	EditedAggregates	9	89
RelateObjects	13	Parent	Nuclei	9	1	EditedAggregates	9	90
RelateObjects	13	Parent	Nuclei	9	2	EditedAggregates	9	91
RelateObjects	13	Parent	Nuclei	9	2	EditedAggregates	9	92
RelateObjects	13	Parent	Nuclei	9	2	EditedAggregates	9	93
RelateObjects	13	Parent	Nuclei	9	1	EditedAggregates	9	94
RelateObjects	13	Parent	Nuclei	9	1	EditedAggregates	9	95
RelateObjects	13	Parent	Nuclei	9	1	EditedAggregates	9	96
RelateObjects	13	Parent	Nuclei	9	2	EditedAggregates	9	97
RelateObjects	13	Parent	Nuclei	9	1	EditedAggregates	9	98
RelateObjects	13	Parent	Nuclei	9	2	EditedAggregates	9	99
RelateObjects	13	Parent	Nuclei	9	2	EditedAggregates	9	100
RelateObjects	13	Parent	Nuclei	9	1	EditedAggregates	9	101
RelateObjects	13	Parent	Nuclei	9	2	EditedAggregates	9	102
RelateObjects	13	Parent	Nuclei	9	2	EditedAggregates	9	103
RelateObjects	13	Parent	Nuclei	9	1	EditedAggregates	9	104
RelateObjects	13	Parent	Nuclei	9	1	EditedAggregates	9	105
RelateObjects	13	Parent	Nuclei	9	1	EditedAggregates	9	106
RelateObjects	13	Parent	Nuclei	9	2	EditedAggregates	9	107
RelateObjects	13	Parent	Nuclei	9	2	EditedAggregates	9	108
RelateObjects	13	Parent	Nuclei	9	2	EditedAggregates	9	109
RelateObjects	13	Parent	Nuclei	9	1	EditedAggregates	9	110
RelateObjects	13	Parent	Nuclei	9	1	EditedAggregates	9	111
RelateObjects	13	Parent	Nuclei	9	1	EditedAggregates	9	112
RelateObjects	13	Parent	Nuclei	9	2	EditedAggregates	9	113
RelateObjects	13	Parent	Nuclei	9	2	EditedAggregates	9	114
RelateObjects	13	Parent	Nuclei	9	1	EditedAggregates	9	115
RelateObjects	13	Parent	Nuclei	9	1	EditedAggregates	9	116
RelateObjects	13	Parent	Nuclei	9	1	EditedAggregates	9	117
RelateObjects	13	Parent	Nuclei	9	2	EditedAggregates	9	118
RelateObjects	13	Parent	Nuclei	9	2	EditedAggregates	9	119
RelateObjects	13	Parent	Nuclei	9	2	EditedAggregates	9	120
RelateObjects	13	Parent	Nuclei	9	2	EditedAggregates	9	121
RelateObjects	13	Parent	Nuclei	9	2	EditedAggregates	9	122
RelateObjects	13	Parent	Nuclei	9	1	EditedAggregates	9	123
RelateObjects	13	Parent	Nuclei	9	2	EditedAggregates	9	124
RelateObjects	13	Parent	Nuclei	9	2	EditedAggregates	9	125
RelateObjects	13	Parent	Nuclei	9	1	EditedAggregates	9	126
RelateObjects	13	Parent	Nuclei	9	1	EditedAggregates	9	127
RelateObjects	13	Parent	Nuclei	9	1	EditedAggregates	9	128
RelateObjects	13	Parent	Nuclei	9	1	EditedAggregates	9	129
RelateObjects	13	Parent	Nuclei	9	2	EditedAggregates	9	130
RelateObjects	13	Parent	Nuclei	9	2	EditedAggregates	9	131
RelateObjects	13	Parent	Nuclei	9	2	EditedAggregates	9	132
RelateObjects	13	Parent	Nuclei	9	1	EditedAggregates	9	133
RelateObjects	13	Parent	Nuclei	9	1	EditedAggregates	9	134
RelateObjects	13	Parent	Nuclei	9	1	EditedAggregates	9	135
RelateObjects	13	Parent	Nuclei	9	1	EditedAggregates	9	136
RelateObjects	13	Parent	Nuclei	9	2	EditedAggregates	9	137
RelateObjects	13	Parent	Nuclei	9	2	EditedAggregates	9	138
RelateObjects	13	Parent	Nuclei	9	2	EditedAggregates	9	139
RelateObjects	13	Parent	Nuclei	9	1	EditedAggregates	9	140
RelateObjects	13	Parent	Nuclei	9	2	EditedAggregates	9	141
RelateObjects	13	Parent	Nuclei	9	1	EditedAggregates	9	142
RelateObjects	13	Parent	Nuclei	9	2	EditedAggregates	9	143
RelateObjects	13	Parent	Nuclei	9	2	EditedAggregates	9	144
RelateObjects	13	Parent	Nuclei	9	1	EditedAggregates	9	145
RelateObjects	13	Parent	Nuclei	9	2	EditedAggregates	9	146
RelateObjects	13	Parent	Nuclei	9	2	EditedAggregates	9	147
RelateObjects	13	Parent	Nuclei	9	2	EditedAggregates	9	148
RelateObjects	13	Parent	Nuclei	9	2	EditedAggregates	9	149
RelateObjects	13	Parent	Nuclei	9	1	EditedAggregates	9	150
RelateObjects	13	Parent	Nuclei	9	1	EditedAggregates	9	151
RelateObjects	13	Parent	Nuclei	9	1	EditedAggregates	9	152
RelateObjects	13	Parent	Nuclei	9	2	EditedAggregates	9	153
RelateObjects	13	Parent	Nuclei	9	1	EditedAggregates	9	154
RelateObjects	13	Parent	Nuclei	9	1	EditedAggregates	9	155
RelateObjects	13	Parent	Nuclei	9	2	EditedAggregates	9	156
RelateObjects	13	Parent	Nuclei	9	2	EditedAggregates	9	157
RelateObjects	13	Parent	Nuclei	9	1	EditedAggregates	9	158
RelateObjects	13	Parent	Nuclei	9	2	EditedAggregates	9	159
RelateObjects	13	Parent	Nuclei	9	2	EditedAggregates	9	160
RelateObjects	13	Parent	Nuclei	9	1	EditedAggregates	9	161
RelateObjects	13	Parent	Nuclei	9	1	EditedAggregates	9	162
RelateObjects	13	Parent	Nuclei	9	2	EditedAggregates	9	163
RelateObjects	13	Parent	Nuclei	9	2	EditedAggregates	9	164
RelateObjects	13	Parent	Nuclei	9	2	EditedAggregates	9	165
RelateObjects	13	Parent	Nuclei	9	2	EditedAggregates	9	166
RelateObjects	13	Parent	Nuclei	9	1	EditedAggregates	9	167
RelateObjects	13	Parent	Nuclei	9	1	EditedAggregates	9	168
RelateObjects	13	Parent	Nuclei	9	2	EditedAggregates	9	169
RelateObjects	13	Parent	Nuclei	9	2	EditedAggregates	9	170
RelateObjects	13	Parent	Nuclei	9	2	EditedAggregates	9	171
RelateObjects	13	Parent	Nuclei	9	1	EditedAggregates	9	172
RelateObjects	13	Parent	Nuclei	9	1	EditedAggregates	9	173
RelateObjects	13	Parent	Nuclei	9	2	EditedAggregates	9	174
RelateObjects	13	Parent	Nuclei	9	2	EditedAggregates	9	175
RelateObjects	13	Parent	Nuclei	9	2	EditedAggregates	9	176
RelateObjects	13	Parent	Nuclei	9	2	EditedAggregates	9	177
RelateObjects	13	Parent	Nuclei	9	2	EditedAggregates	9	178
RelateObjects	13	Parent	Nuclei	9	1	EditedAggregates	9	179
RelateObjects	13	Parent	Nuclei	9	2	EditedAggregates	9	180
RelateObjects	13	Parent	Nuclei	9	1	EditedAggregates	9	181
RelateObjects	13	Parent	Nuclei	9	2	EditedAggregates	9	182
RelateObjects	13	Parent	Nuclei	9	2	EditedAggregates	9	183
RelateObjects	13	Parent	Nuclei	9	1	EditedAggregates	9	184
RelateObjects	13	Parent	Nuclei	9	2	EditedAggregates	9	185
RelateObjects	13	Parent	Nuclei	9	2	EditedAggregates	9	186
RelateObjects	13	Parent	Nuclei	9	2	EditedAggregates	9	187
RelateObjects	13	Parent	Nuclei	9	1	EditedAggregates	9	188
RelateObjects	13	Parent	Nuclei	9	2	EditedAggregates	9	189
RelateObjects	13	Parent	Nuclei	9	1	EditedAggregates	9	190
RelateObjects	13	Parent	Nuclei	9	2	EditedAggregates	9	191
RelateObjects	13	Parent	Nuclei	9	1	EditedAggregates	9	192
RelateObjects	13	Parent	Nuclei	9	2	EditedAggregates	9	193
RelateObjects	13	Parent	Nuclei	9	2	EditedAggregates	9	194
RelateObjects	13	Parent	Nuclei	9	1	EditedAggregates	9	195
RelateObjects	13	Parent	Nuclei	9	2	EditedAggregates	9	196
RelateObjects	13	Parent	Nuclei	9	2	EditedAggregates	9	197
RelateObjects	13	Parent	Nuclei	9	2	EditedAggregates	9	198
RelateObjects	13	Parent	Nuclei	9	2	EditedAggregates	9	199
RelateObjects	13	Parent	Nuclei	9	2	EditedAggregates	9	200
RelateObjects	13	Parent	Nuclei	9	2	EditedAggregates	9	201
RelateObjects	13	Parent	Nuclei	9	2	EditedAggregates	9	202
RelateObjects	13	Parent	Nuclei	9	2	EditedAggregates	9	203
RelateObjects	13	Parent	Nuclei	9	2	EditedAggregates	9	204
RelateObjects	13	Parent	Nuclei	9	2	EditedAggregates	9	205
RelateObjects	13	Parent	Nuclei	9	2	EditedAggregates	9	206
RelateObjects	13	Parent	Nuclei	9	2	EditedAggregates	9	207
RelateObjects	13	Parent	Nuclei	9	2	EditedAggregates	9	208
RelateObjects	13	Parent	Nuclei	9	2	EditedAggregates	9	209
RelateObjects	13	Parent	Nuclei	9	2	EditedAggregates	9	210
RelateObjects	13	Parent	Nuclei	9	2	EditedAggregates	9	211
RelateObjects	13	Parent	Nuclei	9	2	EditedAggregates	9	212
RelateObjects	13	Parent	Nuclei	9	2	EditedAggregates	9	213
RelateObjects	13	Parent	Nuclei	9	2	EditedAggregates	9	214
RelateObjects	13	Parent	Nuclei	9	2	EditedAggregates	9	215
RelateObjects	13	Parent	Nuclei	9	2	EditedAggregates	9	216
RelateObjects	13	Parent	Nuclei	9	2	EditedAggregates	9	217
RelateObjects	13	Parent	Nuclei	9	2	EditedAggregates	9	218
RelateObjects	13	Parent	Nuclei	9	2	EditedAggregates	9	219
RelateObjects	13	Parent	Nuclei	9	2	EditedAggregates	9	220
RelateObjects	13	Parent	Nuclei	9	2	EditedAggregates	9	221
RelateObjects	13	Parent	Nuclei	9	2	EditedAggregates	9	222
RelateObjects	13	Parent	Nuclei	9	2	EditedAggregates	9	223
RelateObjects	13	Parent	Nuclei	9	2	EditedAggregates	9	224
RelateObjects	13	Parent	Nuclei	9	2	EditedAggregates	9	225
RelateObjects	13	Parent	Nuclei	9	2	EditedAggregates	9	226
RelateObjects	13	Parent	Nuclei	9	2	EditedAggregates	9	227
RelateObjects	13	Parent	Nuclei	9	2	EditedAggregates	9	228
RelateObjects	13	Parent	Nuclei	9	2	EditedAggregates	9	229
RelateObjects	13	Parent	Nuclei	9	2	EditedAggregates	9	230
RelateObjects	13	Parent	Nuclei	9	2	EditedAggregates	9	231
RelateObjects	13	Parent	Nuclei	9	2	EditedAggregates	9	232
RelateObjects	13	Parent	Nuclei	9	2	EditedAggregates	9	233
RelateObjects	13	Parent	Nuclei	9	2	EditedAggregates	9	234
RelateObjects	13	Parent	Nuclei	9	2	EditedAggregates	9	235
RelateObjects	13	Parent	Nuclei	9	2	EditedAggregates	9	236
RelateObjects	13	Parent	Nuclei	9	2	EditedAggregates	9	237
RelateObjects	13	Parent	Nuclei	9	2	EditedAggregates	9	238
RelateObjects	13	Parent	Nuclei	9	2	EditedAggregates	9	239
RelateObjects	13	Parent	Nuclei	9	2	EditedAggregates	9	240
RelateObjects	13	Parent	Nuclei	9	2	EditedAggregates	9	241
RelateObjects	13	Parent	Nuclei	9	2	EditedAggregates	9	242
RelateObjects	13	Parent	Nuclei	9	2	EditedAggregates	9	243
RelateObjects	13	Parent	Nuclei	9	2	EditedAggregates	9	244
RelateObjects	13	Parent	Nuclei	9	2	EditedAggregates	9	245
RelateObjects	13	Parent	Nuclei	9	2	EditedAggregates	9	246
RelateObjects	13	Parent	Nuclei	9	2	EditedAggregates	9	247
RelateObjects	13	Parent	Nuclei	9	2	EditedAggregates	9	248
RelateObjects	13	Parent	Nuclei	9	2	EditedAggregates	9	249
RelateObjects	13	Parent	Nuclei	9	2	EditedAggregates	9	250
RelateObjects	13	Parent	Nuclei	9	2	EditedAggregates	9	251
RelateObjects	13	Parent	Nuclei	9	2	EditedAggregates	9	252
RelateObjects	13	Parent	Nuclei	9	2	EditedAggregates	9	253
RelateObjects	13	Parent	Nuclei	9	2	EditedAggregates	9	254
RelateObjects	13	Parent	Nuclei	9	2	EditedAggregates	9	255
RelateObjects	13	Parent	Nuclei	9	2	EditedAggregates	9	256
RelateObjects	13	Parent	Nuclei	9	2	EditedAggregates	9	257
RelateObjects	13	Parent	Nuclei	9	2	EditedAggregates	9	258
RelateObjects	13	Parent	Nuclei	9	2	EditedAggregates	9	259
RelateObjects	13	Parent	Nuclei	9	2	EditedAggregates	9	260
RelateObjects	13	Parent	Nuclei	9	2	EditedAggregates	9	261
RelateObjects	13	Parent	Nuclei	9	2	EditedAggregates	9	262
RelateObjects	13	Parent	Nuclei	9	2	EditedAggregates	9	263
RelateObjects	13	Parent	Nuclei	9	2	EditedAggregates	9	264
RelateObjects	13	Parent	Nuclei	9	2	EditedAggregates	9	265
RelateObjects	13	Parent	Nuclei	9	2	EditedAggregates	9	266
RelateObjects	13	Parent	Nuclei	9	2	EditedAggregates	9	267
RelateObjects	13	Parent	Nuclei	9	2	EditedAggregates	9	268
RelateObjects	13	Parent	Nuclei	9	2	EditedAggregates	9	269
RelateObjects	13	Parent	Nuclei	9	2	EditedAggregates	9	270
RelateObjects	13	Parent	Nuclei	9	2	EditedAggregates	9	271
RelateObjects	13	Parent	Nuclei	9	2	EditedAggregates	9	272
RelateObjects	13	Parent	Nuclei	9	2	EditedAggregates	9	273
RelateObjects	13	Parent	Nuclei	9	2	EditedAggregates	9	274
RelateObjects	13	Parent	Nuclei	9	2	EditedAggregates	9	275
RelateObjects	13	Parent	Nuclei	9	2	EditedAggregates	9	276
RelateObjects	13	Parent	Nuclei	9	2	EditedAggregates	9	277
RelateObjects	13	Parent	Nuclei	9	2	EditedAggregates	9	278
RelateObjects	13	Parent	Nuclei	9	2	EditedAggregates	9	279
RelateObjects	13	Parent	Nuclei	9	2	EditedAggregates	9	280
RelateObjects	13	Parent	Nuclei	9	2	EditedAggregates	9	281
RelateObjects	13	Parent	Nuclei	9	2	EditedAggregates	9	282
RelateObjects	13	Parent	Nuclei	9	2	EditedAggregates	9	283
RelateObjects	13	Parent	Nuclei	9	3	EditedAggregates	9	284
RelateObjects	13	Parent	Nuclei	9	2	EditedAggregates	9	285
RelateObjects	13	Parent	Nuclei	9	2	EditedAggregates	9	286
RelateObjects	13	Parent	Nuclei	9	2	EditedAggregates	9	287
RelateObjects	13	Parent	Nuclei	9	2	EditedAggregates	9	288
RelateObjects	13	Parent	Nuclei	9	3	EditedAggregates	9	289
RelateObjects	13	Parent	Nuclei	9	2	EditedAggregates	9	290
RelateObjects	13	Parent	Nuclei	9	3	EditedAggregates	9	291
RelateObjects	13	Parent	Nuclei	9	3	EditedAggregates	9	292
RelateObjects	13	Parent	Nuclei	9	2	EditedAggregates	9	293
RelateObjects	13	Parent	Nuclei	9	3	EditedAggregates	9	294
RelateObjects	13	Parent	Nuclei	9	3	EditedAggregates	9	295
RelateObjects	13	Parent	Nuclei	9	3	EditedAggregates	9	296
RelateObjects	13	Parent	Nuclei	9	3	EditedAggregates	9	297
RelateObjects	13	Parent	Nuclei	9	3	EditedAggregates	9	298
RelateObjects	13	Parent	Nuclei	9	3	EditedAggregates	9	299
RelateObjects	13	Parent	Nuclei	9	3	EditedAggregates	9	300
RelateObjects	13	Parent	Nuclei	9	3	EditedAggregates	9	301
RelateObjects	13	Parent	Nuclei	9	3	EditedAggregates	9	302
RelateObjects	13	Parent	Nuclei	9	3	EditedAggregates	9	303
RelateObjects	13	Parent	Nuclei	9	3	EditedAggregates	9	304
RelateObjects	13	Parent	Nuclei	9	3	EditedAggregates	9	305
RelateObjects	13	Parent	Nuclei	9	3	EditedAggregates	9	306
RelateObjects	13	Parent	Nuclei	9	3	EditedAggregates	9	307
RelateObjects	13	Parent	Nuclei	9	3	EditedAggregates	9	308
RelateObjects	13	Parent	Nuclei	9	3	EditedAggregates	9	309
RelateObjects	13	Parent	Nuclei	9	3	EditedAggregates	9	310
RelateObjects	13	Parent	Nuclei	9	3	EditedAggregates	9	311
RelateObjects	13	Parent	Nuclei	9	3	EditedAggregates	9	312
RelateObjects	13	Parent	Nuclei	9	3	EditedAggregates	9	313
RelateObjects	13	Parent	Nuclei	9	3	EditedAggregates	9	314
RelateObjects	13	Parent	Nuclei	9	3	EditedAggregates	9	315
RelateObjects	13	Parent	Nuclei	9	3	EditedAggregates	9	316
RelateObjects	13	Parent	Nuclei	9	3	EditedAggregates	9	317
RelateObjects	13	Parent	Nuclei	9	3	EditedAggregates	9	318
RelateObjects	13	Parent	Nuclei	9	3	EditedAggregates	9	319
RelateObjects	13	Parent	Nuclei	9	3	EditedAggregates	9	320
RelateObjects	13	Parent	Nuclei	9	3	EditedAggregates	9	321
RelateObjects	13	Parent	Nuclei	9	3	EditedAggregates	9	322
RelateObjects	13	Parent	Nuclei	9	3	EditedAggregates	9	323
RelateObjects	13	Parent	Nuclei	9	3	EditedAggregates	9	324
RelateObjects	13	Parent	Nuclei	9	3	EditedAggregates	9	325
RelateObjects	13	Parent	Nuclei	9	3	EditedAggregates	9	326
RelateObjects	13	Parent	Nuclei	9	3	EditedAggregates	9	327
RelateObjects	13	Parent	Nuclei	9	3	EditedAggregates	9	328
RelateObjects	13	Parent	Nuclei	9	3	EditedAggregates	9	329
RelateObjects	13	Parent	Nuclei	9	3	EditedAggregates	9	330
RelateObjects	13	Parent	Nuclei	9	3	EditedAggregates	9	331
RelateObjects	13	Parent	Nuclei	9	3	EditedAggregates	9	332
RelateObjects	13	Parent	Nuclei	9	3	EditedAggregates	9	333
RelateObjects	13	Parent	Nuclei	9	3	EditedAggregates	9	334
RelateObjects	13	Parent	Nuclei	9	3	EditedAggregates	9	335
RelateObjects	13	Parent	Nuclei	9	3	EditedAggregates	9	336
RelateObjects	13	Parent	Nuclei	9	3	EditedAggregates	9	337
RelateObjects	13	Parent	Nuclei	9	3	EditedAggregates	9	338
RelateObjects	13	Parent	Nuclei	9	3	EditedAggregates	9	339
RelateObjects	13	Parent	Nuclei	9	3	EditedAggregates	9	340
RelateObjects	13	Parent	Nuclei	9	3	EditedAggregates	9	341
RelateObjects	13	Parent	Nuclei	9	3	EditedAggregates	9	342
RelateObjects	13	Parent	Nuclei	9	3	EditedAggregates	9	343
RelateObjects	13	Parent	Nuclei	9	3	EditedAggregates	9	344
RelateObjects	13	Parent	Nuclei	9	3	EditedAggregates	9	345
RelateObjects	13	Parent	Nuclei	9	3	EditedAggregates	9	346
RelateObjects	13	Parent	Nuclei	9	3	EditedAggregates	9	347
RelateObjects	13	Parent	Nuclei	9	3	EditedAggregates	9	348
RelateObjects	13	Parent	Nuclei	9	3	EditedAggregates	9	349
RelateObjects	13	Parent	Nuclei	9	3	EditedAggregates	9	350
RelateObjects	13	Parent	Nuclei	9	3	EditedAggregates	9	351
RelateObjects	13	Parent	Nuclei	9	3	EditedAggregates	9	352
RelateObjects	13	Parent	Nuclei	9	3	EditedAggregates	9	353
RelateObjects	13	Parent	Nuclei	9	3	EditedAggregates	9	354
RelateObjects	13	Parent	Nuclei	9	3	EditedAggregates	9	355
RelateObjects	13	Parent	Nuclei	9	3	EditedAggregates	9	356
RelateObjects	13	Parent	Nuclei	9	3	EditedAggregates	9	357
RelateObjects	13	Parent	Nuclei	9	3	EditedAggregates	9	358
RelateObjects	13	Parent	Nuclei	9	3	EditedAggregates	9	359
RelateObjects	13	Parent	Nuclei	9	3	EditedAggregates	9	360
RelateObjects	13	Parent	Nuclei	9	3	EditedAggregates	9	361
RelateObjects	13	Parent	Nuclei	9	3	EditedAggregates	9	362
RelateObjects	13	Parent	Nuclei	9	3	EditedAggregates	9	363
RelateObjects	13	Parent	Nuclei	9	3	EditedAggregates	9	364
RelateObjects	13	Parent	Nuclei	9	3	EditedAggregates	9	365
RelateObjects	13	Parent	Nuclei	9	3	EditedAggregates	9	366
RelateObjects	13	Parent	Nuclei	9	3	EditedAggregates	9	367
RelateObjects	13	Parent	Nuclei	9	3	EditedAggregates	9	368
RelateObjects	13	Parent	Nuclei	9	3	EditedAggregates	9	369
RelateObjects	13	Parent	Nuclei	9	3	EditedAggregates	9	370
RelateObjects	13	Parent	Nuclei	9	3	EditedAggregates	9	371
RelateObjects	13	Parent	Nuclei	9	3	EditedAggregates	9	372
RelateObjects	13	Parent	Nuclei	9	3	EditedAggregates	9	373
RelateObjects	13	Parent	Nuclei	9	3	EditedAggregates	9	374
RelateObjects	13	Parent	Nuclei	9	3	EditedAggregates	9	375
RelateObjects	13	Parent	Nuclei	9	3	EditedAggregates	9	376
RelateObjects	13	Parent	Nuclei	9	3	EditedAggregates	9	377
RelateObjects	13	Parent	Nuclei	9	3	EditedAggregates	9	378
RelateObjects	13	Parent	Nuclei	9	3	EditedAggregates	9	379
RelateObjects	13	Parent	Nuclei	9	3	EditedAggregates	9	380
RelateObjects	13	Parent	Nuclei	9	3	EditedAggregates	9	381
RelateObjects	13	Parent	Nuclei	9	3	EditedAggregates	9	382
RelateObjects	13	Parent	Nuclei	9	3	EditedAggregates	9	383
RelateObjects	13	Parent	Nuclei	9	3	EditedAggregates	9	384
RelateObjects	13	Parent	Nuclei	9	3	EditedAggregates	9	385
RelateObjects	13	Parent	Nuclei	9	3	EditedAggregates	9	386
RelateObjects	13	Parent	Nuclei	9	3	EditedAggregates	9	387
RelateObjects	13	Parent	Nuclei	9	3	EditedAggregates	9	388
RelateObjects	13	Parent	Nuclei	9	3	EditedAggregates	9	389
RelateObjects	13	Parent	Nuclei	9	3	EditedAggregates	9	390
RelateObjects	13	Parent	Nuclei	9	3	EditedAggregates	9	391
RelateObjects	13	Parent	Nuclei	9	3	EditedAggregates	9	392
RelateObjects	13	Parent	Nuclei	9	4	EditedAggregates	9	393
RelateObjects	13	Parent	Nuclei	9	4	EditedAggregates	9	394
RelateObjects	13	Parent	Nuclei	9	4	EditedAggregates	9	395
RelateObjects	13	Parent	Nuclei	9	5	EditedAggregates	9	396
RelateObjects	13	Parent	Nuclei	9	4	EditedAggregates	9	397
RelateObjects	13	Parent	Nuclei	9	4	EditedAggregates	9	398
RelateObjects	13	Parent	Nuclei	9	4	EditedAggregates	9	399
RelateObjects	13	Parent	Nuclei	9	5	EditedAggregates	9	400
RelateObjects	13	Parent	Nuclei	9	5	EditedAggregates	9	401
RelateObjects	13	Parent	Nuclei	9	5	EditedAggregates	9	402
RelateObjects	13	Parent	Nuclei	9	6	EditedAggregates	9	403
RelateObjects	13	Parent	Nuclei	9	5	EditedAggregates	9	404
RelateObjects	13	Parent	Nuclei	9	6	EditedAggregates	9	405
RelateObjects	13	Parent	Nuclei	9	6	EditedAggregates	9	406
RelateObjects	13	Parent	Nuclei	9	6	EditedAggregates	9	407
RelateObjects	13	Parent	Nuclei	9	5	EditedAggregates	9	408
RelateObjects	13	Parent	Nuclei	9	6	EditedAggregates	9	409
RelateObjects	13	Parent	Nuclei	9	6	EditedAggregates	9	410
RelateObjects	13	Parent	Nuclei	9	6	EditedAggregates	9	411
RelateObjects	13	Parent	Nuclei	9	6	EditedAggregates	9	412
RelateObjects	13	Parent	Nuclei	9	6	EditedAggregates	9	413
RelateObjects	13	Parent	Nuclei	9	6	EditedAggregates	9	414
RelateObjects	13	Parent	Nuclei	9	6	EditedAggregates	9	415
RelateObjects	13	Parent	Nuclei	9	7	EditedAggregates	9	416
RelateObjects	13	Parent	Nuclei	9	7	EditedAggregates	9	417
RelateObjects	13	Parent	Nuclei	9	8	EditedAggregates	9	418
RelateObjects	13	Parent	Nuclei	9	7	EditedAggregates	9	419
RelateObjects	13	Parent	Nuclei	9	7	EditedAggregates	9	420
RelateObjects	13	Parent	Nuclei	9	8	EditedAggregates	9	421
RelateObjects	13	Parent	Nuclei	9	7	EditedAggregates	9	422
RelateObjects	13	Parent	Nuclei	9	7	EditedAggregates	9	423
RelateObjects	13	Parent	Nuclei	9	7	EditedAggregates	9	424
RelateObjects	13	Parent	Nuclei	9	7	EditedAggregates	9	425
RelateObjects	13	Parent	Nuclei	9	8	EditedAggregates	9	426
RelateObjects	13	Parent	Nuclei	9	8	EditedAggregates	9	427
RelateObjects	13	Parent	Nuclei	9	8	EditedAggregates	9	428
RelateObjects	13	Parent	Nuclei	9	7	EditedAggregates	9	429
RelateObjects	13	Parent	Nuclei	9	7	EditedAggregates	9	430
RelateObjects	13	Parent	Nuclei	9	7	EditedAggregates	9	431
RelateObjects	13	Parent	Nuclei	9	8	EditedAggregates	9	432
RelateObjects	13	Parent	Nuclei	9	7	EditedAggregates	9	433
RelateObjects	13	Parent	Nuclei	9	7	EditedAggregates	9	434
RelateObjects	13	Parent	Nuclei	9	7	EditedAggregates	9	435
RelateObjects	13	Parent	Nuclei	9	8	EditedAggregates	9	436
RelateObjects	13	Parent	Nuclei	9	7	EditedAggregates	9	437
RelateObjects	13	Parent	Nuclei	9	7	EditedAggregates	9	438
RelateObjects	13	Parent	Nuclei	9	8	EditedAggregates	9	439
RelateObjects	13	Parent	Nuclei	9	7	EditedAggregates	9	440
RelateObjects	13	Parent	Nuclei	9	7	EditedAggregates	9	441
RelateObjects	13	Parent	Nuclei	9	8	EditedAggregates	9	442
RelateObjects	13	Parent	Nuclei	9	7	EditedAggregates	9	443
RelateObjects	13	Parent	Nuclei	9	8	EditedAggregates	9	444
RelateObjects	13	Parent	Nuclei	9	8	EditedAggregates	9	445
RelateObjects	13	Parent	Nuclei	9	7	EditedAggregates	9	446
RelateObjects	13	Parent	Nuclei	9	7	EditedAggregates	9	447
RelateObjects	13	Parent	Nuclei	9	7	EditedAggregates	9	448
RelateObjects	13	Parent	Nuclei	9	8	EditedAggregates	9	449
RelateObjects	13	Parent	Nuclei	9	8	EditedAggregates	9	450
RelateObjects	13	Parent	Nuclei	9	7	EditedAggregates	9	451
RelateObjects	13	Parent	Nuclei	9	7	EditedAggregates	9	452
RelateObjects	13	Parent	Nuclei	9	8	EditedAggregates	9	453
RelateObjects	13	Parent	Nuclei	9	7	EditedAggregates	9	454
RelateObjects	13	Parent	Nuclei	9	7	EditedAggregates	9	455
RelateObjects	13	Parent	Nuclei	9	7	EditedAggregates	9	456
RelateObjects	13	Parent	Nuclei	9	7	EditedAggregates	9	457
RelateObjects	13	Parent	Nuclei	9	7	EditedAggregates	9	458
RelateObjects	13	Parent	Nuclei	9	7	EditedAggregates	9	459
RelateObjects	13	Parent	Nuclei	9	7	EditedAggregates	9	460
RelateObjects	13	Parent	Nuclei	9	7	EditedAggregates	9	461
RelateObjects	13	Parent	Nuclei	9	7	EditedAggregates	9	462
RelateObjects	13	Parent	Nuclei	9	8	EditedAggregates	9	463
RelateObjects	13	Parent	Nuclei	9	7	EditedAggregates	9	464
RelateObjects	13	Parent	Nuclei	9	8	EditedAggregates	9	465
RelateObjects	13	Parent	Nuclei	9	7	EditedAggregates	9	466
RelateObjects	13	Parent	Nuclei	9	7	EditedAggregates	9	467
RelateObjects	13	Parent	Nuclei	9	7	EditedAggregates	9	468
RelateObjects	13	Parent	Nuclei	9	7	EditedAggregates	9	469
RelateObjects	13	Parent	Nuclei	9	7	EditedAggregates	9	470
RelateObjects	13	Parent	Nuclei	9	8	EditedAggregates	9	471
RelateObjects	13	Parent	Nuclei	9	7	EditedAggregates	9	472
RelateObjects	13	Parent	Nuclei	9	7	EditedAggregates	9	473
RelateObjects	13	Parent	Nuclei	9	7	EditedAggregates	9	474
RelateObjects	13	Parent	Nuclei	9	7	EditedAggregates	9	475
RelateObjects	13	Parent	Nuclei	9	7	EditedAggregates	9	476
RelateObjects	13	Parent	Nuclei	9	8	EditedAggregates	9	477
RelateObjects	13	Parent	Nuclei	9	7	EditedAggregates	9	478
RelateObjects	13	Parent	Nuclei	9	8	EditedAggregates	9	479
RelateObjects	13	Parent	Nuclei	9	7	EditedAggregates	9	480
RelateObjects	13	Parent	Nuclei	9	7	EditedAggregates	9	481
RelateObjects	13	Parent	Nuclei	9	7	EditedAggregates	9	482
RelateObjects	13	Parent	Nuclei	9	7	EditedAggregates	9	483
RelateObjects	13	Parent	Nuclei	9	7	EditedAggregates	9	484
RelateObjects	13	Parent	Nuclei	9	7	EditedAggregates	9	485
RelateObjects	13	Parent	Nuclei	9	7	EditedAggregates	9	486
RelateObjects	13	Parent	Nuclei	9	7	EditedAggregates	9	487
RelateObjects	13	Parent	Nuclei	9	7	EditedAggregates	9	488
RelateObjects	13	Parent	Nuclei	9	8	EditedAggregates	9	489
RelateObjects	13	Parent	Nuclei	9	7	EditedAggregates	9	490
RelateObjects	13	Parent	Nuclei	9	7	EditedAggregates	9	491
RelateObjects	13	Parent	Nuclei	9	7	EditedAggregates	9	492
RelateObjects	13	Parent	Nuclei	9	8	EditedAggregates	9	493
RelateObjects	13	Parent	Nuclei	9	7	EditedAggregates	9	494
RelateObjects	13	Parent	Nuclei	9	7	EditedAggregates	9	495
RelateObjects	13	Parent	Nuclei	9	7	EditedAggregates	9	496
RelateObjects	13	Parent	Nuclei	9	7	EditedAggregates	9	497
RelateObjects	13	Parent	Nuclei	9	7	EditedAggregates	9	498
RelateObjects	13	Parent	Nuclei	9	7	EditedAggregates	9	499
RelateObjects	13	Parent	Nuclei	9	7	EditedAggregates	9	500
RelateObjects	13	Parent	Nuclei	9	7	EditedAggregates	9	501
RelateObjects	13	Parent	Nuclei	9	7	EditedAggregates	9	502
RelateObjects	13	Parent	Nuclei	9	8	EditedAggregates	9	503
RelateObjects	13	Parent	Nuclei	9	7	EditedAggregates	9	504
RelateObjects	13	Parent	Nuclei	9	7	EditedAggregates	9	505
RelateObjects	13	Parent	Nuclei	9	8	EditedAggregates	9	506
RelateObjects	13	Parent	Nuclei	9	7	EditedAggregates	9	507
RelateObjects	13	Parent	Nuclei	9	7	EditedAggregates	9	508
RelateObjects	13	Parent	Nuclei	9	7	EditedAggregates	9	509
RelateObjects	13	Parent	Nuclei	9	7	EditedAggregates	9	510
RelateObjects	13	Parent	Nuclei	9	8	EditedAggregates	9	511
RelateObjects	13	Parent	Nuclei	9	7	EditedAggregates	9	512
RelateObjects	13	Parent	Nuclei	9	7	EditedAggregates	9	513
RelateObjects	13	Parent	Nuclei	9	8	EditedAggregates	9	514
RelateObjects	13	Parent	Nuclei	9	7	EditedAggregates	9	515
RelateObjects	13	Parent	Nuclei	9	7	EditedAggregates	9	516
RelateObjects	13	Parent	Nuclei	9	7	EditedAggregates	9	517
RelateObjects	13	Parent	Nuclei	9	7	EditedAggregates	9	518
RelateObjects	13	Parent	Nuclei	9	7	EditedAggregates	9	519
RelateObjects	13	Parent	Nuclei	9	7	EditedAggregates	9	520
RelateObjects	13	Parent	Nuclei	9	7	EditedAggregates	9	521
RelateObjects	13	Parent	Nuclei	9	7	EditedAggregates	9	522
RelateObjects	13	Parent	Nuclei	9	8	EditedAggregates	9	523
RelateObjects	13	Parent	Nuclei	9	7	EditedAggregates	9	524
RelateObjects	13	Parent	Nuclei	9	7	EditedAggregates	9	525
RelateObjects	13	Parent	Nuclei	9	7	EditedAggregates	9	526
RelateObjects	13	Parent	Nuclei	9	7	EditedAggregates	9	527
RelateObjects	13	Parent	Nuclei	9	7	EditedAggregates	9	528
RelateObjects	13	Parent	Nuclei	9	7	EditedAggregates	9	529
RelateObjects	13	Parent	Nuclei	9	8	EditedAggregates	9	530
RelateObjects	13	Parent	Nuclei	9	7	EditedAggregates	9	531
RelateObjects	13	Parent	Nuclei	9	8	EditedAggregates	9	532
RelateObjects	13	Parent	Nuclei	9	8	EditedAggregates	9	533
RelateObjects	13	Parent	Nuclei	9	8	EditedAggregates	9	534
RelateObjects	13	Parent	Nuclei	9	7	EditedAggregates	9	535
RelateObjects	13	Parent	Nuclei	9	7	EditedAggregates	9	536
RelateObjects	13	Parent	Nuclei	9	7	EditedAggregates	9	537
RelateObjects	13	Parent	Nuclei	9	7	EditedAggregates	9	538
RelateObjects	13	Parent	Nuclei	9	7	EditedAggregates	9	539
RelateObjects	13	Parent	Nuclei	9	7	EditedAggregates	9	540
RelateObjects	13	Parent	Nuclei	9	7	EditedAggregates	9	541
RelateObjects	13	Parent	Nuclei	9	8	EditedAggregates	9	542
RelateObjects	13	Parent	Nuclei	9	7	EditedAggregates	9	543
RelateObjects	13	Parent	Nuclei	9	7	EditedAggregates	9	544
RelateObjects	13	Parent	Nuclei	9	8	EditedAggregates	9	545
RelateObjects	13	Parent	Nuclei	9	7	EditedAggregates	9	546
RelateObjects	13	Parent	Nuclei	9	7	EditedAggregates	9	547
RelateObjects	13	Parent	Nuclei	9	7	EditedAggregates	9	548
RelateObjects	13	Parent	Nuclei	9	7	EditedAggregates	9	549
RelateObjects	13	Parent	Nuclei	9	7	EditedAggregates	9	550
RelateObjects	13	Parent	Nuclei	9	7	EditedAggregates	9	551
RelateObjects	13	Parent	Nuclei	9	7	EditedAggregates	9	552
RelateObjects	13	Parent	Nuclei	9	7	EditedAggregates	9	553
RelateObjects	13	Parent	Nuclei	9	7	EditedAggregates	9	554
RelateObjects	13	Parent	Nuclei	9	7	EditedAggregates	9	555
RelateObjects	13	Parent	Nuclei	9	7	EditedAggregates	9	556
RelateObjects	13	Parent	Nuclei	9	7	EditedAggregates	9	557
RelateObjects	13	Parent	Nuclei	9	8	EditedAggregates	9	558
RelateObjects	13	Parent	Nuclei	9	8	EditedAggregates	9	559
RelateObjects	13	Parent	Nuclei	9	7	EditedAggregates	9	560
RelateObjects	13	Parent	Nuclei	9	7	EditedAggregates	9	561
RelateObjects	13	Parent	Nuclei	9	8	EditedAggregates	9	562
RelateObjects	13	Parent	Nuclei	9	8	EditedAggregates	9	563
RelateObjects	13	Parent	Nuclei	9	7	EditedAggregates	9	564
RelateObjects	13	Parent	Nuclei	9	7	EditedAggregates	9	565
RelateObjects	13	Parent	Nuclei	9	8	EditedAggregates	9	566
RelateObjects	13	Parent	Nuclei	9	7	EditedAggregates	9	567
RelateObjects	13	Parent	Nuclei	9	7	EditedAggregates	9	568
RelateObjects	13	Parent	Nuclei	9	7	EditedAggregates	9	569
RelateObjects	13	Parent	Nuclei	9	7	EditedAggregates	9	570
RelateObjects	13	Parent	Nuclei	9	8	EditedAggregates	9	571
RelateObjects	13	Parent	Nuclei	9	7	EditedAggregates	9	572
RelateObjects	13	Parent	Nuclei	9	8	EditedAggregates	9	573
RelateObjects	13	Parent	Nuclei	9	7	EditedAggregates	9	574
RelateObjects	13	Parent	Nuclei	9	8	EditedAggregates	9	575
RelateObjects	13	Parent	Nuclei	9	8	EditedAggregates	9	576
RelateObjects	13	Parent	Nuclei	9	7	EditedAggregates	9	577
RelateObjects	13	Parent	Nuclei	9	7	EditedAggregates	9	578
RelateObjects	13	Parent	Nuclei	9	7	EditedAggregates	9	579
RelateObjects	13	Parent	Nuclei	9	8	EditedAggregates	9	580
RelateObjects	13	Parent	Nuclei	9	7	EditedAggregates	9	581
RelateObjects	13	Parent	Nuclei	9	7	EditedAggregates	9	582
RelateObjects	13	Parent	Nuclei	9	7	EditedAggregates	9	583
RelateObjects	13	Parent	Nuclei	9	7	EditedAggregates	9	584
RelateObjects	13	Parent	Nuclei	9	7	EditedAggregates	9	585
RelateObjects	13	Parent	Nuclei	9	7	EditedAggregates	9	586
RelateObjects	13	Parent	Nuclei	9	8	EditedAggregates	9	587
RelateObjects	13	Parent	Nuclei	9	7	EditedAggregates	9	588
RelateObjects	13	Parent	Nuclei	9	7	EditedAggregates	9	589
RelateObjects	13	Parent	Nuclei	9	7	EditedAggregates	9	590
RelateObjects	13	Parent	Nuclei	9	8	EditedAggregates	9	591
RelateObjects	13	Parent	Nuclei	9	7	EditedAggregates	9	592
RelateObjects	13	Parent	Nuclei	9	7	EditedAggregates	9	593
RelateObjects	13	Parent	Nuclei	9	8	EditedAggregates	9	594
RelateObjects	13	Parent	Nuclei	9	7	EditedAggregates	9	595
RelateObjects	13	Parent	Nuclei	9	7	EditedAggregates	9	596
RelateObjects	13	Parent	Nuclei	9	7	EditedAggregates	9	597
RelateObjects	13	Parent	Nuclei	9	7	EditedAggregates	9	598
RelateObjects	13	Parent	Nuclei	9	7	EditedAggregates	9	599
RelateObjects	13	Parent	Nuclei	9	7	EditedAggregates	9	600
RelateObjects	13	Parent	Nuclei	9	7	EditedAggregates	9	601
RelateObjects	13	Parent	Nuclei	9	7	EditedAggregates	9	602
RelateObjects	13	Parent	Nuclei	9	7	EditedAggregates	9	603
RelateObjects	13	Parent	Nuclei	9	8	EditedAggregates	9	604
RelateObjects	13	Parent	Nuclei	9	8	EditedAggregates	9	605
RelateObjects	13	Parent	Nuclei	9	7	EditedAggregates	9	606
RelateObjects	13	Parent	Nuclei	9	8	EditedAggregates	9	607
RelateObjects	13	Parent	Nuclei	9	8	EditedAggregates	9	608
RelateObjects	13	Parent	Nuclei	9	7	EditedAggregates	9	609
RelateObjects	13	Parent	Nuclei	9	7	EditedAggregates	9	610
RelateObjects	13	Parent	Nuclei	9	7	EditedAggregates	9	611
RelateObjects	13	Parent	Nuclei	9	7	EditedAggregates	9	612
RelateObjects	13	Parent	Nuclei	9	8	EditedAggregates	9	613
RelateObjects	13	Parent	Nuclei	9	7	EditedAggregates	9	614
RelateObjects	13	Parent	Nuclei	9	7	EditedAggregates	9	615
RelateObjects	13	Parent	Nuclei	9	7	EditedAggregates	9	616
RelateObjects	13	Parent	Nuclei	9	8	EditedAggregates	9	617
RelateObjects	13	Parent	Nuclei	9	7	EditedAggregates	9	618
RelateObjects	13	Parent	Nuclei	9	8	EditedAggregates	9	619
RelateObjects	13	Parent	Nuclei	9	7	EditedAggregates	9	620
RelateObjects	13	Parent	Nuclei	9	7	EditedAggregates	9	621
RelateObjects	13	Parent	Nuclei	9	8	EditedAggregates	9	622
RelateObjects	13	Parent	Nuclei	9	8	EditedAggregates	9	623
RelateObjects	13	Parent	Nuclei	9	8	EditedAggregates	9	624
RelateObjects	13	Parent	Nuclei	9	8	EditedAggregates	9	625
RelateObjects	13	Parent	Nuclei	9	7	EditedAggregates	9	626
RelateObjects	13	Parent	Nuclei	9	8	EditedAggregates	9	627
RelateObjects	13	Parent	Nuclei	9	7	EditedAggregates	9	628
RelateObjects	13	Parent	Nuclei	9	7	EditedAggregates	9	629
RelateObjects	13	Parent	Nuclei	9	7	EditedAggregates	9	630
RelateObjects	13	Parent	Nuclei	9	8	EditedAggregates	9	631
RelateObjects	13	Parent	Nuclei	9	8	EditedAggregates	9	632
RelateObjects	13	Parent	Nuclei	9	8	EditedAggregates	9	633
RelateObjects	13	Parent	Nuclei	9	7	EditedAggregates	9	634
RelateObjects	13	Parent	Nuclei	9	8	EditedAggregates	9	635
RelateObjects	13	Parent	Nuclei	9	8	EditedAggregates	9	636
RelateObjects	13	Parent	Nuclei	9	7	EditedAggregates	9	637
RelateObjects	13	Parent	Nuclei	9	7	EditedAggregates	9	638
RelateObjects	13	Parent	Nuclei	9	7	EditedAggregates	9	639
RelateObjects	13	Parent	Nuclei	9	7	EditedAggregates	9	640
RelateObjects	13	Parent	Nuclei	9	7	EditedAggregates	9	641
RelateObjects	13	Parent	Nuclei	9	7	EditedAggregates	9	642
RelateObjects	13	Parent	Nuclei	9	8	EditedAggregates	9	643
RelateObjects	13	Parent	Nuclei	9	7	EditedAggregates	9	644
RelateObjects	13	Parent	Nuclei	9	7	EditedAggregates	9	645
RelateObjects	13	Parent	Nuclei	9	7	EditedAggregates	9	646
RelateObjects	13	Parent	Nuclei	9	8	EditedAggregates	9	647
RelateObjects	13	Parent	Nuclei	9	8	EditedAggregates	9	648
RelateObjects	13	Parent	Nuclei	9	8	EditedAggregates	9	649
RelateObjects	13	Parent	Nuclei	9	7	EditedAggregates	9	650
RelateObjects	13	Parent	Nuclei	9	7	EditedAggregates	9	651
RelateObjects	13	Parent	Nuclei	9	7	EditedAggregates	9	652
RelateObjects	13	Parent	Nuclei	9	7	EditedAggregates	9	653
RelateObjects	13	Parent	Nuclei	9	8	EditedAggregates	9	654
RelateObjects	13	Parent	Nuclei	9	7	EditedAggregates	9	655
RelateObjects	13	Parent	Nuclei	9	8	EditedAggregates	9	656
RelateObjects	13	Parent	Nuclei	9	7	EditedAggregates	9	657
RelateObjects	13	Parent	Nuclei	9	7	EditedAggregates	9	658
RelateObjects	13	Parent	Nuclei	9	8	EditedAggregates	9	659
RelateObjects	13	Parent	Nuclei	9	7	EditedAggregates	9	660
RelateObjects	13	Parent	Nuclei	9	7	EditedAggregates	9	661
RelateObjects	13	Parent	Nuclei	9	8	EditedAggregates	9	662
RelateObjects	13	Parent	Nuclei	9	8	EditedAggregates	9	663
RelateObjects	13	Parent	Nuclei	9	7	EditedAggregates	9	664
RelateObjects	13	Parent	Nuclei	9	7	EditedAggregates	9	665
RelateObjects	13	Parent	Nuclei	9	8	EditedAggregates	9	666
RelateObjects	13	Parent	Nuclei	9	8	EditedAggregates	9	667
RelateObjects	13	Parent	Nuclei	9	8	EditedAggregates	9	668
RelateObjects	13	Parent	Nuclei	9	8	EditedAggregates	9	669
RelateObjects	13	Parent	Nuclei	9	7	EditedAggregates	9	670
RelateObjects	13	Parent	Nuclei	9	7	EditedAggregates	9	671
RelateObjects	13	Parent	Nuclei	9	8	EditedAggregates	9	672
RelateObjects	13	Parent	Nuclei	9	7	EditedAggregates	9	673
RelateObjects	13	Parent	Nuclei	9	7	EditedAggregates	9	674
RelateObjects	13	Parent	Nuclei	9	8	EditedAggregates	9	675
RelateObjects	13	Parent	Nuclei	9	8	EditedAggregates	9	676
RelateObjects	13	Parent	Nuclei	9	8	EditedAggregates	9	677
RelateObjects	13	Parent	Nuclei	9	7	EditedAggregates	9	678
RelateObjects	13	Parent	Nuclei	9	8	EditedAggregates	9	679
RelateObjects	13	Parent	Nuclei	9	8	EditedAggregates	9	680
RelateObjects	13	Parent	Nuclei	9	7	EditedAggregates	9	681
RelateObjects	13	Parent	Nuclei	9	7	EditedAggregates	9	682
RelateObjects	13	Parent	Nuclei	9	8	EditedAggregates	9	683
RelateObjects	13	Parent	Nuclei	9	7	EditedAggregates	9	684
RelateObjects	13	Parent	Nuclei	9	7	EditedAggregates	9	685
RelateObjects	13	Parent	Nuclei	9	7	EditedAggregates	9	686
RelateObjects	13	Parent	Nuclei	9	7	EditedAggregates	9	687
RelateObjects	13	Parent	Nuclei	9	7	EditedAggregates	9	688
RelateObjects	13	Parent	Nuclei	9	7	EditedAggregates	9	689
RelateObjects	13	Parent	Nuclei	9	8	EditedAggregates	9	690
RelateObjects	13	Parent	Nuclei	9	8	EditedAggregates	9	691
RelateObjects	13	Parent	Nuclei	9	8	EditedAggregates	9	692
RelateObjects	13	Parent	Nuclei	9	8	EditedAggregates	9	693
RelateObjects	13	Parent	Nuclei	9	7	EditedAggregates	9	694
RelateObjects	13	Parent	Nuclei	9	7	EditedAggregates	9	695
RelateObjects	13	Parent	Nuclei	9	7	EditedAggregates	9	696
RelateObjects	13	Parent	Nuclei	9	7	EditedAggregates	9	697
RelateObjects	13	Parent	Nuclei	9	8	EditedAggregates	9	698
RelateObjects	13	Parent	Nuclei	9	8	EditedAggregates	9	699
RelateObjects	13	Parent	Nuclei	9	7	EditedAggregates	9	700
RelateObjects	13	Parent	Nuclei	9	7	EditedAggregates	9	701
RelateObjects	13	Parent	Nuclei	9	7	EditedAggregates	9	702
RelateObjects	13	Parent	Nuclei	9	8	EditedAggregates	9	703
RelateObjects	13	Parent	Nuclei	9	7	EditedAggregates	9	704
RelateObjects	13	Parent	Nuclei	9	7	EditedAggregates	9	705
RelateObjects	13	Parent	Nuclei	9	8	EditedAggregates	9	706
RelateObjects	13	Parent	Nuclei	9	7	EditedAggregates	9	707
RelateObjects	13	Parent	Nuclei	9	7	EditedAggregates	9	708
RelateObjects	13	Parent	Nuclei	9	7	EditedAggregates	9	709
RelateObjects	13	Parent	Nuclei	9	8	EditedAggregates	9	710
RelateObjects	13	Parent	Nuclei	9	7	EditedAggregates	9	711
RelateObjects	13	Parent	Nuclei	9	7	EditedAggregates	9	712
RelateObjects	13	Parent	Nuclei	9	7	EditedAggregates	9	713
RelateObjects	13	Parent	Nuclei	9	7	EditedAggregates	9	714
RelateObjects	13	Parent	Nuclei	9	8	EditedAggregates	9	715
RelateObjects	13	Parent	Nuclei	9	8	EditedAggregates	9	716
RelateObjects	13	Parent	Nuclei	9	7	EditedAggregates	9	717
RelateObjects	13	Parent	Nuclei	9	8	EditedAggregates	9	718
RelateObjects	13	Parent	Nuclei	9	7	EditedAggregates	9	719
RelateObjects	13	Parent	Nuclei	9	7	EditedAggregates	9	720
RelateObjects	13	Parent	Nuclei	9	8	EditedAggregates	9	721
RelateObjects	13	Parent	Nuclei	9	8	EditedAggregates	9	722
RelateObjects	13	Parent	Nuclei	9	8	EditedAggregates	9	723
RelateObjects	13	Parent	Nuclei	9	7	EditedAggregates	9	724
RelateObjects	13	Parent	Nuclei	9	8	EditedAggregates	9	725
RelateObjects	13	Parent	Nuclei	9	7	EditedAggregates	9	726
RelateObjects	13	Parent	Nuclei	9	7	EditedAggregates	9	727
RelateObjects	13	Parent	Nuclei	9	8	EditedAggregates	9	728
RelateObjects	13	Parent	Nuclei	9	7	EditedAggregates	9	729
RelateObjects	13	Parent	Nuclei	9	8	EditedAggregates	9	730
RelateObjects	13	Parent	Nuclei	9	8	EditedAggregates	9	731
RelateObjects	13	Parent	Nuclei	9	7	EditedAggregates	9	732
RelateObjects	13	Parent	Nuclei	9	7	EditedAggregates	9	733
RelateObjects	13	Parent	Nuclei	9	7	EditedAggregates	9	734
RelateObjects	13	Parent	Nuclei	9	8	EditedAggregates	9	735
RelateObjects	13	Parent	Nuclei	9	8	EditedAggregates	9	736
RelateObjects	13	Parent	Nuclei	9	8	EditedAggregates	9	737
RelateObjects	13	Parent	Nuclei	9	7	EditedAggregates	9	738
RelateObjects	13	Parent	Nuclei	9	7	EditedAggregates	9	739
RelateObjects	13	Parent	Nuclei	9	7	EditedAggregates	9	740
RelateObjects	13	Parent	Nuclei	9	7	EditedAggregates	9	741
RelateObjects	13	Parent	Nuclei	9	8	EditedAggregates	9	742
RelateObjects	13	Parent	Nuclei	9	8	EditedAggregates	9	743
RelateObjects	13	Parent	Nuclei	9	7	EditedAggregates	9	744
RelateObjects	13	Parent	Nuclei	9	7	EditedAggregates	9	745
RelateObjects	13	Parent	Nuclei	9	8	EditedAggregates	9	746
RelateObjects	13	Parent	Nuclei	9	7	EditedAggregates	9	747
RelateObjects	13	Parent	Nuclei	9	7	EditedAggregates	9	748
RelateObjects	13	Parent	Nuclei	9	8	EditedAggregates	9	749
RelateObjects	13	Parent	Nuclei	9	8	EditedAggregates	9	750
RelateObjects	13	Parent	Nuclei	9	8	EditedAggregates	9	751
RelateObjects	13	Parent	Nuclei	9	7	EditedAggregates	9	752
RelateObjects	13	Parent	Nuclei	9	8	EditedAggregates	9	753
RelateObjects	13	Parent	Nuclei	9	8	EditedAggregates	9	754
RelateObjects	13	Parent	Nuclei	9	8	EditedAggregates	9	755
RelateObjects	13	Parent	Nuclei	9	8	EditedAggregates	9	756
RelateObjects	13	Parent	Nuclei	9	7	EditedAggregates	9	757
RelateObjects	13	Parent	Nuclei	9	7	EditedAggregates	9	758
RelateObjects	13	Parent	Nuclei	9	8	EditedAggregates	9	759
RelateObjects	13	Parent	Nuclei	9	7	EditedAggregates	9	760
RelateObjects	13	Parent	Nuclei	9	8	EditedAggregates	9	761
RelateObjects	13	Parent	Nuclei	9	7	EditedAggregates	9	762
RelateObjects	13	Parent	Nuclei	9	8	EditedAggregates	9	763
RelateObjects	13	Parent	Nuclei	9	8	EditedAggregates	9	764
RelateObjects	13	Parent	Nuclei	9	7	EditedAggregates	9	765
RelateObjects	13	Parent	Nuclei	9	8	EditedAggregates	9	766
RelateObjects	13	Parent	Nuclei	9	8	EditedAggregates	9	767
RelateObjects	13	Parent	Nuclei	9	7	EditedAggregates	9	768
RelateObjects	13	Parent	Nuclei	9	7	EditedAggregates	9	769
RelateObjects	13	Parent	Nuclei	9	8	EditedAggregates	9	770
RelateObjects	13	Parent	Nuclei	9	7	EditedAggregates	9	771
RelateObjects	13	Parent	Nuclei	9	8	EditedAggregates	9	772
RelateObjects	13	Parent	Nuclei	9	7	EditedAggregates	9	773
RelateObjects	13	Parent	Nuclei	9	7	EditedAggregates	9	774
RelateObjects	13	Parent	Nuclei	9	8	EditedAggregates	9	775
RelateObjects	13	Parent	Nuclei	9	7	EditedAggregates	9	776
RelateObjects	13	Parent	Nuclei	9	7	EditedAggregates	9	777
RelateObjects	13	Parent	Nuclei	9	7	EditedAggregates	9	778
RelateObjects	13	Parent	Nuclei	9	7	EditedAggregates	9	779
RelateObjects	13	Parent	Nuclei	9	7	EditedAggregates	9	780
RelateObjects	13	Parent	Nuclei	9	7	EditedAggregates	9	781
RelateObjects	13	Parent	Nuclei	9	7	EditedAggregates	9	782
RelateObjects	13	Parent	Nuclei	9	7	EditedAggregates	9	783
RelateObjects	13	Parent	Nuclei	9	7	EditedAggregates	9	784
RelateObjects	13	Parent	Nuclei	9	7	EditedAggregates	9	785
RelateObjects	13	Parent	Nuclei	9	8	EditedAggregates	9	786
RelateObjects	13	Parent	Nuclei	9	8	EditedAggregates	9	787
RelateObjects	13	Parent	Nuclei	9	8	EditedAggregates	9	788
RelateObjects	13	Parent	Nuclei	9	8	EditedAggregates	9	789
RelateObjects	13	Child	EditedAggregates	9	1	Nuclei	9	1
RelateObjects	13	Child	EditedAggregates	9	2	Nuclei	9	1
RelateObjects	13	Child	EditedAggregates	9	3	Nuclei	9	1
RelateObjects	13	Child	EditedAggregates	9	4	Nuclei	9	1
RelateObjects	13	Child	EditedAggregates	9	5	Nuclei	9	1
RelateObjects	13	Child	EditedAggregates	9	6	Nuclei	9	1
RelateObjects	13	Child	EditedAggregates	9	7	Nuclei	9	1
RelateObjects	13	Child	EditedAggregates	9	8	Nuclei	9	1
RelateObjects	13	Child	EditedAggregates	9	9	Nuclei	9	1
RelateObjects	13	Child	EditedAggregates	9	10	Nuclei	9	1
RelateObjects	13	Child	EditedAggregates	9	11	Nuclei	9	1
RelateObjects	13	Child	EditedAggregates	9	12	Nuclei	9	1
RelateObjects	13	Child	EditedAggregates	9	13	Nuclei	9	1
RelateObjects	13	Child	EditedAggregates	9	14	Nuclei	9	1
RelateObjects	13	Child	EditedAggregates	9	15	Nuclei	9	1
RelateObjects	13	Child	EditedAggregates	9	16	Nuclei	9	1
RelateObjects	13	Child	EditedAggregates	9	17	Nuclei	9	1
RelateObjects	13	Child	EditedAggregates	9	18	Nuclei	9	1
RelateObjects	13	Child	EditedAggregates	9	19	Nuclei	9	1
RelateObjects	13	Child	EditedAggregates	9	20	Nuclei	9	1
RelateObjects	13	Child	EditedAggregates	9	21	Nuclei	9	1
RelateObjects	13	Child	EditedAggregates	9	22	Nuclei	9	1
RelateObjects	13	Child	EditedAggregates	9	23	Nuclei	9	1
RelateObjects	13	Child	EditedAggregates	9	24	Nuclei	9	1
RelateObjects	13	Child	EditedAggregates	9	25	Nuclei	9	1
RelateObjects	13	Child	EditedAggregates	9	26	Nuclei	9	1
RelateObjects	13	Child	EditedAggregates	9	27	Nuclei	9	1
RelateObjects	13	Child	EditedAggregates	9	28	Nuclei	9	1
RelateObjects	13	Child	EditedAggregates	9	29	Nuclei	9	1
RelateObjects	13	Child	EditedAggregates	9	30	Nuclei	9	1
RelateObjects	13	Child	EditedAggregates	9	31	Nuclei	9	1
RelateObjects	13	Child	EditedAggregates	9	32	Nuclei	9	1
RelateObjects	13	Child	EditedAggregates	9	33	Nuclei	9	1
RelateObjects	13	Child	EditedAggregates	9	34	Nuclei	9	1
RelateObjects	13	Child	EditedAggregates	9	35	Nuclei	9	1
RelateObjects	13	Child	EditedAggregates	9	36	Nuclei	9	1
RelateObjects	13	Child	EditedAggregates	9	37	Nuclei	9	1
RelateObjects	13	Child	EditedAggregates	9	38	Nuclei	9	1
RelateObjects	13	Child	EditedAggregates	9	39	Nuclei	9	1
RelateObjects	13	Child	EditedAggregates	9	40	Nuclei	9	1
RelateObjects	13	Child	EditedAggregates	9	41	Nuclei	9	1
RelateObjects	13	Child	EditedAggregates	9	42	Nuclei	9	1
RelateObjects	13	Child	EditedAggregates	9	43	Nuclei	9	1
RelateObjects	13	Child	EditedAggregates	9	44	Nuclei	9	1
RelateObjects	13	Child	EditedAggregates	9	45	Nuclei	9	1
RelateObjects	13	Child	EditedAggregates	9	46	Nuclei	9	1
RelateObjects	13	Child	EditedAggregates	9	47	Nuclei	9	1
RelateObjects	13	Child	EditedAggregates	9	48	Nuclei	9	1
RelateObjects	13	Child	EditedAggregates	9	49	Nuclei	9	1
RelateObjects	13	Child	EditedAggregates	9	50	Nuclei	9	1
RelateObjects	13	Child	EditedAggregates	9	51	Nuclei	9	1
RelateObjects	13	Child	EditedAggregates	9	52	Nuclei	9	2
RelateObjects	13	Child	EditedAggregates	9	53	Nuclei	9	1
RelateObjects	13	Child	EditedAggregates	9	54	Nuclei	9	1
RelateObjects	13	Child	EditedAggregates	9	55	Nuclei	9	1
RelateObjects	13	Child	EditedAggregates	9	56	Nuclei	9	1
RelateObjects	13	Child	EditedAggregates	9	57	Nuclei	9	1
RelateObjects	13	Child	EditedAggregates	9	58	Nuclei	9	1
RelateObjects	13	Child	EditedAggregates	9	59	Nuclei	9	2
RelateObjects	13	Child	EditedAggregates	9	60	Nuclei	9	1
RelateObjects	13	Child	EditedAggregates	9	61	Nuclei	9	1
RelateObjects	13	Child	EditedAggregates	9	62	Nuclei	9	1
RelateObjects	13	Child	EditedAggregates	9	63	Nuclei	9	2
RelateObjects	13	Child	EditedAggregates	9	64	Nuclei	9	2
RelateObjects	13	Child	EditedAggregates	9	65	Nuclei	9	2
RelateObjects	13	Child	EditedAggregates	9	66	Nuclei	9	1
RelateObjects	13	Child	EditedAggregates	9	67	Nuclei	9	1
RelateObjects	13	Child	EditedAggregates	9	68	Nuclei	9	2
RelateObjects	13	Child	EditedAggregates	9	69	Nuclei	9	2
RelateObjects	13	Child	EditedAggregates	9	70	Nuclei	9	2
RelateObjects	13	Child	EditedAggregates	9	71	Nuclei	9	1
RelateObjects	13	Child	EditedAggregates	9	72	Nuclei	9	1
RelateObjects	13	Child	EditedAggregates	9	73	Nuclei	9	1
RelateObjects	13	Child	EditedAggregates	9	74	Nuclei	9	1
RelateObjects	13	Child	EditedAggregates	9	75	Nuclei	9	1
RelateObjects	13	Child	EditedAggregates	9	76	Nuclei	9	2
RelateObjects	13	Child	EditedAggregates	9	77	Nuclei	9	2
RelateObjects	13	Child	EditedAggregates	9	78	Nuclei	9	1
RelateObjects	13	Child	EditedAggregates	9	79	Nuclei	9	1
RelateObjects	13	Child	EditedAggregates	9	80	Nuclei	9	1
RelateObjects	13	Child	EditedAggregates	9	81	Nuclei	9	1
RelateObjects	13	Child	EditedAggregates	9	82	Nuclei	9	1
RelateObjects	13	Child	EditedAggregates	9	83	Nuclei	9	2
RelateObjects	13	Child	EditedAggregates	9	84	Nuclei	9	2
RelateObjects	13	Child	EditedAggregates	9	85	Nuclei	9	1
RelateObjects	13	Child	EditedAggregates	9	86	Nuclei	9	1
RelateObjects	13	Child	EditedAggregates	9	87	Nuclei	9	2
RelateObjects	13	Child	EditedAggregates	9	88	Nuclei	9	2
RelateObjects	13	Child	EditedAggregates	9	89	Nuclei	9	1
RelateObjects	13	Child	EditedAggregates	9	90	Nuclei	9	1
RelateObjects	13	Child	EditedAggregates	9	91	Nuclei	9	2
RelateObjects	13	Child	EditedAggregates	9	92	Nuclei	9	2
RelateObjects	13	Child	EditedAggregates	9	93	Nuclei	9	2
RelateObjects	13	Child	EditedAggregates	9	94	Nuclei	9	1
RelateObjects	13	Child	EditedAggregates	9	95	Nuclei	9	1
RelateObjects	13	Child	EditedAggregates	9	96	Nuclei	9	1
RelateObjects	13	Child	EditedAggregates	9	97	Nuclei	9	2
RelateObjects	13	Child	EditedAggregates	9	98	Nuclei	9	1
RelateObjects	13	Child	EditedAggregates	9	99	Nuclei	9	2
RelateObjects	13	Child	EditedAggregates	9	100	Nuclei	9	2
RelateObjects	13	Child	EditedAggregates	9	101	Nuclei	9	1
RelateObjects	13	Child	EditedAggregates	9	102	Nuclei	9	2
RelateObjects	13	Child	EditedAggregates	9	103	Nuclei	9	2
RelateObjects	13	Child	EditedAggregates	9	104	Nuclei	9	1
RelateObjects	13	Child	EditedAggregates	9	105	Nuclei	9	1
RelateObjects	13	Child	EditedAggregates	9	106	Nuclei	9	1
RelateObjects	13	Child	EditedAggregates	9	107	Nuclei	9	2
RelateObjects	13	Child	EditedAggregates	9	108	Nuclei	9	2
RelateObjects	13	Child	EditedAggregates	9	109	Nuclei	9	2
RelateObjects	13	Child	EditedAggregates	9	110	Nuclei	9	1
RelateObjects	13	Child	EditedAggregates	9	111	Nuclei	9	1
RelateObjects	13	Child	EditedAggregates	9	112	Nuclei	9	1
RelateObjects	13	Child	EditedAggregates	9	113	Nuclei	9	2
RelateObjects	13	Child	EditedAggregates	9	114	Nuclei	9	2
RelateObjects	13	Child	EditedAggregates	9	115	Nuclei	9	1
RelateObjects	13	Child	EditedAggregates	9	116	Nuclei	9	1
RelateObjects	13	Child	EditedAggregates	9	117	Nuclei	9	1
RelateObjects	13	Child	EditedAggregates	9	118	Nuclei	9	2
RelateObjects	13	Child	EditedAggregates	9	119	Nuclei	9	2
RelateObjects	13	Child	EditedAggregates	9	120	Nuclei	9	2
RelateObjects	13	Child	EditedAggregates	9	121	Nuclei	9	2
RelateObjects	13	Child	EditedAggregates	9	122	Nuclei	9	2
RelateObjects	13	Child	EditedAggregates	9	123	Nuclei	9	1
RelateObjects	13	Child	EditedAggregates	9	124	Nuclei	9	2
RelateObjects	13	Child	EditedAggregates	9	125	Nuclei	9	2
RelateObjects	13	Child	EditedAggregates	9	126	Nuclei	9	1
RelateObjects	13	Child	EditedAggregates	9	127	Nuclei	9	1
RelateObjects	13	Child	EditedAggregates	9	128	Nuclei	9	1
RelateObjects	13	Child	EditedAggregates	9	129	Nuclei	9	1
RelateObjects	13	Child	EditedAggregates	9	130	Nuclei	9	2
RelateObjects	13	Child	EditedAggregates	9	131	Nuclei	9	2
RelateObjects	13	Child	EditedAggregates	9	132	Nuclei	9	2
RelateObjects	13	Child	EditedAggregates	9	133	Nuclei	9	1
RelateObjects	13	Child	EditedAggregates	9	134	Nuclei	9	1
RelateObjects	13	Child	EditedAggregates	9	135	Nuclei	9	1
RelateObjects	13	Child	EditedAggregates	9	136	Nuclei	9	1
RelateObjects	13	Child	EditedAggregates	9	137	Nuclei	9	2
RelateObjects	13	Child	EditedAggregates	9	138	Nuclei	9	2
RelateObjects	13	Child	EditedAggregates	9	139	Nuclei	9	2
RelateObjects	13	Child	EditedAggregates	9	140	Nuclei	9	1
RelateObjects	13	Child	EditedAggregates	9	141	Nuclei	9	2
RelateObjects	13	Child	EditedAggregates	9	142	Nuclei	9	1
RelateObjects	13	Child	EditedAggregates	9	143	Nuclei	9	2
RelateObjects	13	Child	EditedAggregates	9	144	Nuclei	9	2
RelateObjects	13	Child	EditedAggregates	9	145	Nuclei	9	1
RelateObjects	13	Child	EditedAggregates	9	146	Nuclei	9	2
RelateObjects	13	Child	EditedAggregates	9	147	Nuclei	9	2
RelateObjects	13	Child	EditedAggregates	9	148	Nuclei	9	2
RelateObjects	13	Child	EditedAggregates	9	149	Nuclei	9	2
RelateObjects	13	Child	EditedAggregates	9	150	Nuclei	9	1
RelateObjects	13	Child	EditedAggregates	9	151	Nuclei	9	1
RelateObjects	13	Child	EditedAggregates	9	152	Nuclei	9	1
RelateObjects	13	Child	EditedAggregates	9	153	Nuclei	9	2
RelateObjects	13	Child	EditedAggregates	9	154	Nuclei	9	1
RelateObjects	13	Child	EditedAggregates	9	155	Nuclei	9	1
RelateObjects	13	Child	EditedAggregates	9	156	Nuclei	9	2
RelateObjects	13	Child	EditedAggregates	9	157	Nuclei	9	2
RelateObjects	13	Child	EditedAggregates	9	158	Nuclei	9	1
RelateObjects	13	Child	EditedAggregates	9	159	Nuclei	9	2
RelateObjects	13	Child	EditedAggregates	9	160	Nuclei	9	2
RelateObjects	13	Child	EditedAggregates	9	161	Nuclei	9	1
RelateObjects	13	Child	EditedAggregates	9	162	Nuclei	9	1
RelateObjects	13	Child	EditedAggregates	9	163	Nuclei	9	2
RelateObjects	13	Child	EditedAggregates	9	164	Nuclei	9	2
RelateObjects	13	Child	EditedAggregates	9	165	Nuclei	9	2
RelateObjects	13	Child	EditedAggregates	9	166	Nuclei	9	2
RelateObjects	13	Child	EditedAggregates	9	167	Nuclei	9	1
RelateObjects	13	Child	EditedAggregates	9	168	Nuclei	9	1
RelateObjects	13	Child	EditedAggregates	9	169	Nuclei	9	2
RelateObjects	13	Child	EditedAggregates	9	170	Nuclei	9	2
RelateObjects	13	Child	EditedAggregates	9	171	Nuclei	9	2
RelateObjects	13	Child	EditedAggregates	9	172	Nuclei	9	1
RelateObjects	13	Child	EditedAggregates	9	173	Nuclei	9	1
RelateObjects	13	Child	EditedAggregates	9	174	Nuclei	9	2
RelateObjects	13	Child	EditedAggregates	9	175	Nuclei	9	2
RelateObjects	13	Child	EditedAggregates	9	176	Nuclei	9	2
RelateObjects	13	Child	EditedAggregates	9	177	Nuclei	9	2
RelateObjects	13	Child	EditedAggregates	9	178	Nuclei	9	2
RelateObjects	13	Child	EditedAggregates	9	179	Nuclei	9	1
RelateObjects	13	Child	EditedAggregates	9	180	Nuclei	9	2
RelateObjects	13	Child	EditedAggregates	9	181	Nuclei	9	1
RelateObjects	13	Child	EditedAggregates	9	182	Nuclei	9	2
RelateObjects	13	Child	EditedAggregates	9	183	Nuclei	9	2
RelateObjects	13	Child	EditedAggregates	9	184	Nuclei	9	1
RelateObjects	13	Child	EditedAggregates	9	185	Nuclei	9	2
RelateObjects	13	Child	EditedAggregates	9	186	Nuclei	9	2
RelateObjects	13	Child	EditedAggregates	9	187	Nuclei	9	2
RelateObjects	13	Child	EditedAggregates	9	188	Nuclei	9	1
RelateObjects	13	Child	EditedAggregates	9	189	Nuclei	9	2
RelateObjects	13	Child	EditedAggregates	9	190	Nuclei	9	1
RelateObjects	13	Child	EditedAggregates	9	191	Nuclei	9	2
RelateObjects	13	Child	EditedAggregates	9	192	Nuclei	9	1
RelateObjects	13	Child	EditedAggregates	9	193	Nuclei	9	2
RelateObjects	13	Child	EditedAggregates	9	194	Nuclei	9	2
RelateObjects	13	Child	EditedAggregates	9	195	Nuclei	9	1
RelateObjects	13	Child	EditedAggregates	9	196	Nuclei	9	2
RelateObjects	13	Child	EditedAggregates	9	197	Nuclei	9	2
RelateObjects	13	Child	EditedAggregates	9	198	Nuclei	9	2
RelateObjects	13	Child	EditedAggregates	9	199	Nuclei	9	2
RelateObjects	13	Child	EditedAggregates	9	200	Nuclei	9	2
RelateObjects	13	Child	EditedAggregates	9	201	Nuclei	9	2
RelateObjects	13	Child	EditedAggregates	9	202	Nuclei	9	2
RelateObjects	13	Child	EditedAggregates	9	203	Nuclei	9	2
RelateObjects	13	Child	EditedAggregates	9	204	Nuclei	9	2
RelateObjects	13	Child	EditedAggregates	9	205	Nuclei	9	2
RelateObjects	13	Child	EditedAggregates	9	206	Nuclei	9	2
RelateObjects	13	Child	EditedAggregates	9	207	Nuclei	9	2
RelateObjects	13	Child	EditedAggregates	9	208	Nuclei	9	2
RelateObjects	13	Child	EditedAggregates	9	209	Nuclei	9	2
RelateObjects	13	Child	EditedAggregates	9	210	Nuclei	9	2
RelateObjects	13	Child	EditedAggregates	9	211	Nuclei	9	2
RelateObjects	13	Child	EditedAggregates	9	212	Nuclei	9	2
RelateObjects	13	Child	EditedAggregates	9	213	Nuclei	9	2
RelateObjects	13	Child	EditedAggregates	9	214	Nuclei	9	2
RelateObjects	13	Child	EditedAggregates	9	215	Nuclei	9	2
RelateObjects	13	Child	EditedAggregates	9	216	Nuclei	9	2
RelateObjects	13	Child	EditedAggregates	9	217	Nuclei	9	2
RelateObjects	13	Child	EditedAggregates	9	218	Nuclei	9	2
RelateObjects	13	Child	EditedAggregates	9	219	Nuclei	9	2
RelateObjects	13	Child	EditedAggregates	9	220	Nuclei	9	2
RelateObjects	13	Child	EditedAggregates	9	221	Nuclei	9	2
RelateObjects	13	Child	EditedAggregates	9	222	Nuclei	9	2
RelateObjects	13	Child	EditedAggregates	9	223	Nuclei	9	2
RelateObjects	13	Child	EditedAggregates	9	224	Nuclei	9	2
RelateObjects	13	Child	EditedAggregates	9	225	Nuclei	9	2
RelateObjects	13	Child	EditedAggregates	9	226	Nuclei	9	2
RelateObjects	13	Child	EditedAggregates	9	227	Nuclei	9	2
RelateObjects	13	Child	EditedAggregates	9	228	Nuclei	9	2
RelateObjects	13	Child	EditedAggregates	9	229	Nuclei	9	2
RelateObjects	13	Child	EditedAggregates	9	230	Nuclei	9	2
RelateObjects	13	Child	EditedAggregates	9	231	Nuclei	9	2
RelateObjects	13	Child	EditedAggregates	9	232	Nuclei	9	2
RelateObjects	13	Child	EditedAggregates	9	233	Nuclei	9	2
RelateObjects	13	Child	EditedAggregates	9	234	Nuclei	9	2
RelateObjects	13	Child	EditedAggregates	9	235	Nuclei	9	2
RelateObjects	13	Child	EditedAggregates	9	236	Nuclei	9	2
RelateObjects	13	Child	EditedAggregates	9	237	Nuclei	9	2
RelateObjects	13	Child	EditedAggregates	9	238	Nuclei	9	2
RelateObjects	13	Child	EditedAggregates	9	239	Nuclei	9	2
RelateObjects	13	Child	EditedAggregates	9	240	Nuclei	9	2
RelateObjects	13	Child	EditedAggregates	9	241	Nuclei	9	2
RelateObjects	13	Child	EditedAggregates	9	242	Nuclei	9	2
RelateObjects	13	Child	EditedAggregates	9	243	Nuclei	9	2
RelateObjects	13	Child	EditedAggregates	9	244	Nuclei	9	2
RelateObjects	13	Child	EditedAggregates	9	245	Nuclei	9	2
RelateObjects	13	Child	EditedAggregates	9	246	Nuclei	9	2
RelateObjects	13	Child	EditedAggregates	9	247	Nuclei	9	2
RelateObjects	13	Child	EditedAggregates	9	248	Nuclei	9	2
RelateObjects	13	Child	EditedAggregates	9	249	Nuclei	9	2
RelateObjects	13	Child	EditedAggregates	9	250	Nuclei	9	2
RelateObjects	13	Child	EditedAggregates	9	251	Nuclei	9	2
RelateObjects	13	Child	EditedAggregates	9	252	Nuclei	9	2
RelateObjects	13	Child	EditedAggregates	9	253	Nuclei	9	2
RelateObjects	13	Child	EditedAggregates	9	254	Nuclei	9	2
RelateObjects	13	Child	EditedAggregates	9	255	Nuclei	9	2
RelateObjects	13	Child	EditedAggregates	9	256	Nuclei	9	2
RelateObjects	13	Child	EditedAggregates	9	257	Nuclei	9	2
RelateObjects	13	Child	EditedAggregates	9	258	Nuclei	9	2
RelateObjects	13	Child	EditedAggregates	9	259	Nuclei	9	2
RelateObjects	13	Child	EditedAggregates	9	260	Nuclei	9	2
RelateObjects	13	Child	EditedAggregates	9	261	Nuclei	9	2
RelateObjects	13	Child	EditedAggregates	9	262	Nuclei	9	2
RelateObjects	13	Child	EditedAggregates	9	263	Nuclei	9	2
RelateObjects	13	Child	EditedAggregates	9	264	Nuclei	9	2
RelateObjects	13	Child	EditedAggregates	9	265	Nuclei	9	2
RelateObjects	13	Child	EditedAggregates	9	266	Nuclei	9	2
RelateObjects	13	Child	EditedAggregates	9	267	Nuclei	9	2
RelateObjects	13	Child	EditedAggregates	9	268	Nuclei	9	2
RelateObjects	13	Child	EditedAggregates	9	269	Nuclei	9	2
RelateObjects	13	Child	EditedAggregates	9	270	Nuclei	9	2
RelateObjects	13	Child	EditedAggregates	9	271	Nuclei	9	2
RelateObjects	13	Child	EditedAggregates	9	272	Nuclei	9	2
RelateObjects	13	Child	EditedAggregates	9	273	Nuclei	9	2
RelateObjects	13	Child	EditedAggregates	9	274	Nuclei	9	2
RelateObjects	13	Child	EditedAggregates	9	275	Nuclei	9	2
RelateObjects	13	Child	EditedAggregates	9	276	Nuclei	9	2
RelateObjects	13	Child	EditedAggregates	9	277	Nuclei	9	2
RelateObjects	13	Child	EditedAggregates	9	278	Nuclei	9	2
RelateObjects	13	Child	EditedAggregates	9	279	Nuclei	9	2
RelateObjects	13	Child	EditedAggregates	9	280	Nuclei	9	2
RelateObjects	13	Child	EditedAggregates	9	281	Nuclei	9	2
RelateObjects	13	Child	EditedAggregates	9	282	Nuclei	9	2
RelateObjects	13	Child	EditedAggregates	9	283	Nuclei	9	2
RelateObjects	13	Child	EditedAggregates	9	284	Nuclei	9	3
RelateObjects	13	Child	EditedAggregates	9	285	Nuclei	9	2
RelateObjects	13	Child	EditedAggregates	9	286	Nuclei	9	2
RelateObjects	13	Child	EditedAggregates	9	287	Nuclei	9	2
RelateObjects	13	Child	EditedAggregates	9	288	Nuclei	9	2
RelateObjects	13	Child	EditedAggregates	9	289	Nuclei	9	3
RelateObjects	13	Child	EditedAggregates	9	290	Nuclei	9	2
RelateObjects	13	Child	EditedAggregates	9	291	Nuclei	9	3
RelateObjects	13	Child	EditedAggregates	9	292	Nuclei	9	3
RelateObjects	13	Child	EditedAggregates	9	293	Nuclei	9	2
RelateObjects	13	Child	EditedAggregates	9	294	Nuclei	9	3
RelateObjects	13	Child	EditedAggregates	9	295	Nuclei	9	3
RelateObjects	13	Child	EditedAggregates	9	296	Nuclei	9	3
RelateObjects	13	Child	EditedAggregates	9	297	Nuclei	9	3
RelateObjects	13	Child	EditedAggregates	9	298	Nuclei	9	3
RelateObjects	13	Child	EditedAggregates	9	299	Nuclei	9	3
RelateObjects	13	Child	EditedAggregates	9	300	Nuclei	9	3
RelateObjects	13	Child	EditedAggregates	9	301	Nuclei	9	3
RelateObjects	13	Child	EditedAggregates	9	302	Nuclei	9	3
RelateObjects	13	Child	EditedAggregates	9	303	Nuclei	9	3
RelateObjects	13	Child	EditedAggregates	9	304	Nuclei	9	3
RelateObjects	13	Child	EditedAggregates	9	305	Nuclei	9	3
RelateObjects	13	Child	EditedAggregates	9	306	Nuclei	9	3
RelateObjects	13	Child	EditedAggregates	9	307	Nuclei	9	3
RelateObjects	13	Child	EditedAggregates	9	308	Nuclei	9	3
RelateObjects	13	Child	EditedAggregates	9	309	Nuclei	9	3
RelateObjects	13	Child	EditedAggregates	9	310	Nuclei	9	3
RelateObjects	13	Child	EditedAggregates	9	311	Nuclei	9	3
RelateObjects	13	Child	EditedAggregates	9	312	Nuclei	9	3
RelateObjects	13	Child	EditedAggregates	9	313	Nuclei	9	3
RelateObjects	13	Child	EditedAggregates	9	314	Nuclei	9	3
RelateObjects	13	Child	EditedAggregates	9	315	Nuclei	9	3
RelateObjects	13	Child	EditedAggregates	9	316	Nuclei	9	3
RelateObjects	13	Child	EditedAggregates	9	317	Nuclei	9	3
RelateObjects	13	Child	EditedAggregates	9	318	Nuclei	9	3
RelateObjects	13	Child	EditedAggregates	9	319	Nuclei	9	3
RelateObjects	13	Child	EditedAggregates	9	320	Nuclei	9	3
RelateObjects	13	Child	EditedAggregates	9	321	Nuclei	9	3
RelateObjects	13	Child	EditedAggregates	9	322	Nuclei	9	3
RelateObjects	13	Child	EditedAggregates	9	323	Nuclei	9	3
RelateObjects	13	Child	EditedAggregates	9	324	Nuclei	9	3
RelateObjects	13	Child	EditedAggregates	9	325	Nuclei	9	3
RelateObjects	13	Child	EditedAggregates	9	326	Nuclei	9	3
RelateObjects	13	Child	EditedAggregates	9	327	Nuclei	9	3
RelateObjects	13	Child	EditedAggregates	9	328	Nuclei	9	3
RelateObjects	13	Child	EditedAggregates	9	329	Nuclei	9	3
RelateObjects	13	Child	EditedAggregates	9	330	Nuclei	9	3
RelateObjects	13	Child	EditedAggregates	9	331	Nuclei	9	3
RelateObjects	13	Child	EditedAggregates	9	332	Nuclei	9	3
RelateObjects	13	Child	EditedAggregates	9	333	Nuclei	9	3
RelateObjects	13	Child	EditedAggregates	9	334	Nuclei	9	3
RelateObjects	13	Child	EditedAggregates	9	335	Nuclei	9	3
RelateObjects	13	Child	EditedAggregates	9	336	Nuclei	9	3
RelateObjects	13	Child	EditedAggregates	9	337	Nuclei	9	3
RelateObjects	13	Child	EditedAggregates	9	338	Nuclei	9	3
RelateObjects	13	Child	EditedAggregates	9	339	Nuclei	9	3
RelateObjects	13	Child	EditedAggregates	9	340	Nuclei	9	3
RelateObjects	13	Child	EditedAggregates	9	341	Nuclei	9	3
RelateObjects	13	Child	EditedAggregates	9	342	Nuclei	9	3
RelateObjects	13	Child	EditedAggregates	9	343	Nuclei	9	3
RelateObjects	13	Child	EditedAggregates	9	344	Nuclei	9	3
RelateObjects	13	Child	EditedAggregates	9	345	Nuclei	9	3
RelateObjects	13	Child	EditedAggregates	9	346	Nuclei	9	3
RelateObjects	13	Child	EditedAggregates	9	347	Nuclei	9	3
RelateObjects	13	Child	EditedAggregates	9	348	Nuclei	9	3
RelateObjects	13	Child	EditedAggregates	9	349	Nuclei	9	3
RelateObjects	13	Child	EditedAggregates	9	350	Nuclei	9	3
RelateObjects	13	Child	EditedAggregates	9	351	Nuclei	9	3
RelateObjects	13	Child	EditedAggregates	9	352	Nuclei	9	3
RelateObjects	13	Child	EditedAggregates	9	353	Nuclei	9	3
RelateObjects	13	Child	EditedAggregates	9	354	Nuclei	9	3
RelateObjects	13	Child	EditedAggregates	9	355	Nuclei	9	3
RelateObjects	13	Child	EditedAggregates	9	356	Nuclei	9	3
RelateObjects	13	Child	EditedAggregates	9	357	Nuclei	9	3
RelateObjects	13	Child	EditedAggregates	9	358	Nuclei	9	3
RelateObjects	13	Child	EditedAggregates	9	359	Nuclei	9	3
RelateObjects	13	Child	EditedAggregates	9	360	Nuclei	9	3
RelateObjects	13	Child	EditedAggregates	9	361	Nuclei	9	3
RelateObjects	13	Child	EditedAggregates	9	362	Nuclei	9	3
RelateObjects	13	Child	EditedAggregates	9	363	Nuclei	9	3
RelateObjects	13	Child	EditedAggregates	9	364	Nuclei	9	3
RelateObjects	13	Child	EditedAggregates	9	365	Nuclei	9	3
RelateObjects	13	Child	EditedAggregates	9	366	Nuclei	9	3
RelateObjects	13	Child	EditedAggregates	9	367	Nuclei	9	3
RelateObjects	13	Child	EditedAggregates	9	368	Nuclei	9	3
RelateObjects	13	Child	EditedAggregates	9	369	Nuclei	9	3
RelateObjects	13	Child	EditedAggregates	9	370	Nuclei	9	3
RelateObjects	13	Child	EditedAggregates	9	371	Nuclei	9	3
RelateObjects	13	Child	EditedAggregates	9	372	Nuclei	9	3
RelateObjects	13	Child	EditedAggregates	9	373	Nuclei	9	3
RelateObjects	13	Child	EditedAggregates	9	374	Nuclei	9	3
RelateObjects	13	Child	EditedAggregates	9	375	Nuclei	9	3
RelateObjects	13	Child	EditedAggregates	9	376	Nuclei	9	3
RelateObjects	13	Child	EditedAggregates	9	377	Nuclei	9	3
RelateObjects	13	Child	EditedAggregates	9	378	Nuclei	9	3
RelateObjects	13	Child	EditedAggregates	9	379	Nuclei	9	3
RelateObjects	13	Child	EditedAggregates	9	380	Nuclei	9	3
RelateObjects	13	Child	EditedAggregates	9	381	Nuclei	9	3
RelateObjects	13	Child	EditedAggregates	9	382	Nuclei	9	3
RelateObjects	13	Child	EditedAggregates	9	383	Nuclei	9	3
RelateObjects	13	Child	EditedAggregates	9	384	Nuclei	9	3
RelateObjects	13	Child	EditedAggregates	9	385	Nuclei	9	3
RelateObjects	13	Child	EditedAggregates	9	386	Nuclei	9	3
RelateObjects	13	Child	EditedAggregates	9	387	Nuclei	9	3
RelateObjects	13	Child	EditedAggregates	9	388	Nuclei	9	3
RelateObjects	13	Child	EditedAggregates	9	389	Nuclei	9	3
RelateObjects	13	Child	EditedAggregates	9	390	Nuclei	9	3
RelateObjects	13	Child	EditedAggregates	9	391	Nuclei	9	3
RelateObjects	13	Child	EditedAggregates	9	392	Nuclei	9	3
RelateObjects	13	Child	EditedAggregates	9	393	Nuclei	9	4
RelateObjects	13	Child	EditedAggregates	9	394	Nuclei	9	4
RelateObjects	13	Child	EditedAggregates	9	395	Nuclei	9	4
RelateObjects	13	Child	EditedAggregates	9	396	Nuclei	9	5
RelateObjects	13	Child	EditedAggregates	9	397	Nuclei	9	4
RelateObjects	13	Child	EditedAggregates	9	398	Nuclei	9	4
RelateObjects	13	Child	EditedAggregates	9	399	Nuclei	9	4
RelateObjects	13	Child	EditedAggregates	9	400	Nuclei	9	5
RelateObjects	13	Child	EditedAggregates	9	401	Nuclei	9	5
RelateObjects	13	Child	EditedAggregates	9	402	Nuclei	9	5
RelateObjects	13	Child	EditedAggregates	9	403	Nuclei	9	6
RelateObjects	13	Child	EditedAggregates	9	404	Nuclei	9	5
RelateObjects	13	Child	EditedAggregates	9	405	Nuclei	9	6
RelateObjects	13	Child	EditedAggregates	9	406	Nuclei	9	6
RelateObjects	13	Child	EditedAggregates	9	407	Nuclei	9	6
RelateObjects	13	Child	EditedAggregates	9	408	Nuclei	9	5
RelateObjects	13	Child	EditedAggregates	9	409	Nuclei	9	6
RelateObjects	13	Child	EditedAggregates	9	410	Nuclei	9	6
RelateObjects	13	Child	EditedAggregates	9	411	Nuclei	9	6
RelateObjects	13	Child	EditedAggregates	9	412	Nuclei	9	6
RelateObjects	13	Child	EditedAggregates	9	413	Nuclei	9	6
RelateObjects	13	Child	EditedAggregates	9	414	Nuclei	9	6
RelateObjects	13	Child	EditedAggregates	9	415	Nuclei	9	6
RelateObjects	13	Child	EditedAggregates	9	416	Nuclei	9	7
RelateObjects	13	Child	EditedAggregates	9	417	Nuclei	9	7
RelateObjects	13	Child	EditedAggregates	9	418	Nuclei	9	8
RelateObjects	13	Child	EditedAggregates	9	419	Nuclei	9	7
RelateObjects	13	Child	EditedAggregates	9	420	Nuclei	9	7
RelateObjects	13	Child	EditedAggregates	9	421	Nuclei	9	8
RelateObjects	13	Child	EditedAggregates	9	422	Nuclei	9	7
RelateObjects	13	Child	EditedAggregates	9	423	Nuclei	9	7
RelateObjects	13	Child	EditedAggregates	9	424	Nuclei	9	7
RelateObjects	13	Child	EditedAggregates	9	425	Nuclei	9	7
RelateObjects	13	Child	EditedAggregates	9	426	Nuclei	9	8
RelateObjects	13	Child	EditedAggregates	9	427	Nuclei	9	8
RelateObjects	13	Child	EditedAggregates	9	428	Nuclei	9	8
RelateObjects	13	Child	EditedAggregates	9	429	Nuclei	9	7
RelateObjects	13	Child	EditedAggregates	9	430	Nuclei	9	7
RelateObjects	13	Child	EditedAggregates	9	431	Nuclei	9	7
RelateObjects	13	Child	EditedAggregates	9	432	Nuclei	9	8
RelateObjects	13	Child	EditedAggregates	9	433	Nuclei	9	7
RelateObjects	13	Child	EditedAggregates	9	434	Nuclei	9	7
RelateObjects	13	Child	EditedAggregates	9	435	Nuclei	9	7
RelateObjects	13	Child	EditedAggregates	9	436	Nuclei	9	8
RelateObjects	13	Child	EditedAggregates	9	437	Nuclei	9	7
RelateObjects	13	Child	EditedAggregates	9	438	Nuclei	9	7
RelateObjects	13	Child	EditedAggregates	9	439	Nuclei	9	8
RelateObjects	13	Child	EditedAggregates	9	440	Nuclei	9	7
RelateObjects	13	Child	EditedAggregates	9	441	Nuclei	9	7
RelateObjects	13	Child	EditedAggregates	9	442	Nuclei	9	8
RelateObjects	13	Child	EditedAggregates	9	443	Nuclei	9	7
RelateObjects	13	Child	EditedAggregates	9	444	Nuclei	9	8
RelateObjects	13	Child	EditedAggregates	9	445	Nuclei	9	8
RelateObjects	13	Child	EditedAggregates	9	446	Nuclei	9	7
RelateObjects	13	Child	EditedAggregates	9	447	Nuclei	9	7
RelateObjects	13	Child	EditedAggregates	9	448	Nuclei	9	7
RelateObjects	13	Child	EditedAggregates	9	449	Nuclei	9	8
RelateObjects	13	Child	EditedAggregates	9	450	Nuclei	9	8
RelateObjects	13	Child	EditedAggregates	9	451	Nuclei	9	7
RelateObjects	13	Child	EditedAggregates	9	452	Nuclei	9	7
RelateObjects	13	Child	EditedAggregates	9	453	Nuclei	9	8
RelateObjects	13	Child	EditedAggregates	9	454	Nuclei	9	7
RelateObjects	13	Child	EditedAggregates	9	455	Nuclei	9	7
RelateObjects	13	Child	EditedAggregates	9	456	Nuclei	9	7
RelateObjects	13	Child	EditedAggregates	9	457	Nuclei	9	7
RelateObjects	13	Child	EditedAggregates	9	458	Nuclei	9	7
RelateObjects	13	Child	EditedAggregates	9	459	Nuclei	9	7
RelateObjects	13	Child	EditedAggregates	9	460	Nuclei	9	7
RelateObjects	13	Child	EditedAggregates	9	461	Nuclei	9	7
RelateObjects	13	Child	EditedAggregates	9	462	Nuclei	9	7
RelateObjects	13	Child	EditedAggregates	9	463	Nuclei	9	8
RelateObjects	13	Child	EditedAggregates	9	464	Nuclei	9	7
RelateObjects	13	Child	EditedAggregates	9	465	Nuclei	9	8
RelateObjects	13	Child	EditedAggregates	9	466	Nuclei	9	7
RelateObjects	13	Child	EditedAggregates	9	467	Nuclei	9	7
RelateObjects	13	Child	EditedAggregates	9	468	Nuclei	9	7
RelateObjects	13	Child	EditedAggregates	9	469	Nuclei	9	7
RelateObjects	13	Child	EditedAggregates	9	470	Nuclei	9	7
RelateObjects	13	Child	EditedAggregates	9	471	Nuclei	9	8
RelateObjects	13	Child	EditedAggregates	9	472	Nuclei	9	7
RelateObjects	13	Child	EditedAggregates	9	473	Nuclei	9	7
RelateObjects	13	Child	EditedAggregates	9	474	Nuclei	9	7
RelateObjects	13	Child	EditedAggregates	9	475	Nuclei	9	7
RelateObjects	13	Child	EditedAggregates	9	476	Nuclei	9	7
RelateObjects	13	Child	EditedAggregates	9	477	Nuclei	9	8
RelateObjects	13	Child	EditedAggregates	9	478	Nuclei	9	7
RelateObjects	13	Child	EditedAggregates	9	479	Nuclei	9	8
RelateObjects	13	Child	EditedAggregates	9	480	Nuclei	9	7
RelateObjects	13	Child	EditedAggregates	9	481	Nuclei	9	7
RelateObjects	13	Child	EditedAggregates	9	482	Nuclei	9	7
RelateObjects	13	Child	EditedAggregates	9	483	Nuclei	9	7
RelateObjects	13	Child	EditedAggregates	9	484	Nuclei	9	7
RelateObjects	13	Child	EditedAggregates	9	485	Nuclei	9	7
RelateObjects	13	Child	EditedAggregates	9	486	Nuclei	9	7
RelateObjects	13	Child	EditedAggregates	9	487	Nuclei	9	7
RelateObjects	13	Child	EditedAggregates	9	488	Nuclei	9	7
RelateObjects	13	Child	EditedAggregates	9	489	Nuclei	9	8
RelateObjects	13	Child	EditedAggregates	9	490	Nuclei	9	7
RelateObjects	13	Child	EditedAggregates	9	491	Nuclei	9	7
RelateObjects	13	Child	EditedAggregates	9	492	Nuclei	9	7
RelateObjects	13	Child	EditedAggregates	9	493	Nuclei	9	8
RelateObjects	13	Child	EditedAggregates	9	494	Nuclei	9	7
RelateObjects	13	Child	EditedAggregates	9	495	Nuclei	9	7
RelateObjects	13	Child	EditedAggregates	9	496	Nuclei	9	7
RelateObjects	13	Child	EditedAggregates	9	497	Nuclei	9	7
RelateObjects	13	Child	EditedAggregates	9	498	Nuclei	9	7
RelateObjects	13	Child	EditedAggregates	9	499	Nuclei	9	7
RelateObjects	13	Child	EditedAggregates	9	500	Nuclei	9	7
RelateObjects	13	Child	EditedAggregates	9	501	Nuclei	9	7
RelateObjects	13	Child	EditedAggregates	9	502	Nuclei	9	7
RelateObjects	13	Child	EditedAggregates	9	503	Nuclei	9	8
RelateObjects	13	Child	EditedAggregates	9	504	Nuclei	9	7
RelateObjects	13	Child	EditedAggregates	9	505	Nuclei	9	7
RelateObjects	13	Child	EditedAggregates	9	506	Nuclei	9	8
RelateObjects	13	Child	EditedAggregates	9	507	Nuclei	9	7
RelateObjects	13	Child	EditedAggregates	9	508	Nuclei	9	7
RelateObjects	13	Child	EditedAggregates	9	509	Nuclei	9	7
RelateObjects	13	Child	EditedAggregates	9	510	Nuclei	9	7
RelateObjects	13	Child	EditedAggregates	9	511	Nuclei	9	8
RelateObjects	13	Child	EditedAggregates	9	512	Nuclei	9	7
RelateObjects	13	Child	EditedAggregates	9	513	Nuclei	9	7
RelateObjects	13	Child	EditedAggregates	9	514	Nuclei	9	8
RelateObjects	13	Child	EditedAggregates	9	515	Nuclei	9	7
RelateObjects	13	Child	EditedAggregates	9	516	Nuclei	9	7
RelateObjects	13	Child	EditedAggregates	9	517	Nuclei	9	7
RelateObjects	13	Child	EditedAggregates	9	518	Nuclei	9	7
RelateObjects	13	Child	EditedAggregates	9	519	Nuclei	9	7
RelateObjects	13	Child	EditedAggregates	9	520	Nuclei	9	7
RelateObjects	13	Child	EditedAggregates	9	521	Nuclei	9	7
RelateObjects	13	Child	EditedAggregates	9	522	Nuclei	9	7
RelateObjects	13	Child	EditedAggregates	9	523	Nuclei	9	8
RelateObjects	13	Child	EditedAggregates	9	524	Nuclei	9	7
RelateObjects	13	Child	EditedAggregates	9	525	Nuclei	9	7
RelateObjects	13	Child	EditedAggregates	9	526	Nuclei	9	7
RelateObjects	13	Child	EditedAggregates	9	527	Nuclei	9	7
RelateObjects	13	Child	EditedAggregates	9	528	Nuclei	9	7
RelateObjects	13	Child	EditedAggregates	9	529	Nuclei	9	7
RelateObjects	13	Child	EditedAggregates	9	530	Nuclei	9	8
RelateObjects	13	Child	EditedAggregates	9	531	Nuclei	9	7
RelateObjects	13	Child	EditedAggregates	9	532	Nuclei	9	8
RelateObjects	13	Child	EditedAggregates	9	533	Nuclei	9	8
RelateObjects	13	Child	EditedAggregates	9	534	Nuclei	9	8
RelateObjects	13	Child	EditedAggregates	9	535	Nuclei	9	7
RelateObjects	13	Child	EditedAggregates	9	536	Nuclei	9	7
RelateObjects	13	Child	EditedAggregates	9	537	Nuclei	9	7
RelateObjects	13	Child	EditedAggregates	9	538	Nuclei	9	7
RelateObjects	13	Child	EditedAggregates	9	539	Nuclei	9	7
RelateObjects	13	Child	EditedAggregates	9	540	Nuclei	9	7
RelateObjects	13	Child	EditedAggregates	9	541	Nuclei	9	7
RelateObjects	13	Child	EditedAggregates	9	542	Nuclei	9	8
RelateObjects	13	Child	EditedAggregates	9	543	Nuclei	9	7
RelateObjects	13	Child	EditedAggregates	9	544	Nuclei	9	7
RelateObjects	13	Child	EditedAggregates	9	545	Nuclei	9	8
RelateObjects	13	Child	EditedAggregates	9	546	Nuclei	9	7
RelateObjects	13	Child	EditedAggregates	9	547	Nuclei	9	7
RelateObjects	13	Child	EditedAggregates	9	548	Nuclei	9	7
RelateObjects	13	Child	EditedAggregates	9	549	Nuclei	9	7
RelateObjects	13	Child	EditedAggregates	9	550	Nuclei	9	7
RelateObjects	13	Child	EditedAggregates	9	551	Nuclei	9	7
RelateObjects	13	Child	EditedAggregates	9	552	Nuclei	9	7
RelateObjects	13	Child	EditedAggregates	9	553	Nuclei	9	7
RelateObjects	13	Child	EditedAggregates	9	554	Nuclei	9	7
RelateObjects	13	Child	EditedAggregates	9	555	Nuclei	9	7
RelateObjects	13	Child	EditedAggregates	9	556	Nuclei	9	7
RelateObjects	13	Child	EditedAggregates	9	557	Nuclei	9	7
RelateObjects	13	Child	EditedAggregates	9	558	Nuclei	9	8
RelateObjects	13	Child	EditedAggregates	9	559	Nuclei	9	8
RelateObjects	13	Child	EditedAggregates	9	560	Nuclei	9	7
RelateObjects	13	Child	EditedAggregates	9	561	Nuclei	9	7
RelateObjects	13	Child	EditedAggregates	9	562	Nuclei	9	8
RelateObjects	13	Child	EditedAggregates	9	563	Nuclei	9	8
RelateObjects	13	Child	EditedAggregates	9	564	Nuclei	9	7
RelateObjects	13	Child	EditedAggregates	9	565	Nuclei	9	7
RelateObjects	13	Child	EditedAggregates	9	566	Nuclei	9	8
RelateObjects	13	Child	EditedAggregates	9	567	Nuclei	9	7
RelateObjects	13	Child	EditedAggregates	9	568	Nuclei	9	7
RelateObjects	13	Child	EditedAggregates	9	569	Nuclei	9	7
RelateObjects	13	Child	EditedAggregates	9	570	Nuclei	9	7
RelateObjects	13	Child	EditedAggregates	9	571	Nuclei	9	8
RelateObjects	13	Child	EditedAggregates	9	572	Nuclei	9	7
RelateObjects	13	Child	EditedAggregates	9	573	Nuclei	9	8
RelateObjects	13	Child	EditedAggregates	9	574	Nuclei	9	7
RelateObjects	13	Child	EditedAggregates	9	575	Nuclei	9	8
RelateObjects	13	Child	EditedAggregates	9	576	Nuclei	9	8
RelateObjects	13	Child	EditedAggregates	9	577	Nuclei	9	7
RelateObjects	13	Child	EditedAggregates	9	578	Nuclei	9	7
RelateObjects	13	Child	EditedAggregates	9	579	Nuclei	9	7
RelateObjects	13	Child	EditedAggregates	9	580	Nuclei	9	8
RelateObjects	13	Child	EditedAggregates	9	581	Nuclei	9	7
RelateObjects	13	Child	EditedAggregates	9	582	Nuclei	9	7
RelateObjects	13	Child	EditedAggregates	9	583	Nuclei	9	7
RelateObjects	13	Child	EditedAggregates	9	584	Nuclei	9	7
RelateObjects	13	Child	EditedAggregates	9	585	Nuclei	9	7
RelateObjects	13	Child	EditedAggregates	9	586	Nuclei	9	7
RelateObjects	13	Child	EditedAggregates	9	587	Nuclei	9	8
RelateObjects	13	Child	EditedAggregates	9	588	Nuclei	9	7
RelateObjects	13	Child	EditedAggregates	9	589	Nuclei	9	7
RelateObjects	13	Child	EditedAggregates	9	590	Nuclei	9	7
RelateObjects	13	Child	EditedAggregates	9	591	Nuclei	9	8
RelateObjects	13	Child	EditedAggregates	9	592	Nuclei	9	7
RelateObjects	13	Child	EditedAggregates	9	593	Nuclei	9	7
RelateObjects	13	Child	EditedAggregates	9	594	Nuclei	9	8
RelateObjects	13	Child	EditedAggregates	9	595	Nuclei	9	7
RelateObjects	13	Child	EditedAggregates	9	596	Nuclei	9	7
RelateObjects	13	Child	EditedAggregates	9	597	Nuclei	9	7
RelateObjects	13	Child	EditedAggregates	9	598	Nuclei	9	7
RelateObjects	13	Child	EditedAggregates	9	599	Nuclei	9	7
RelateObjects	13	Child	EditedAggregates	9	600	Nuclei	9	7
RelateObjects	13	Child	EditedAggregates	9	601	Nuclei	9	7
RelateObjects	13	Child	EditedAggregates	9	602	Nuclei	9	7
RelateObjects	13	Child	EditedAggregates	9	603	Nuclei	9	7
RelateObjects	13	Child	EditedAggregates	9	604	Nuclei	9	8
RelateObjects	13	Child	EditedAggregates	9	605	Nuclei	9	8
RelateObjects	13	Child	EditedAggregates	9	606	Nuclei	9	7
RelateObjects	13	Child	EditedAggregates	9	607	Nuclei	9	8
RelateObjects	13	Child	EditedAggregates	9	608	Nuclei	9	8
RelateObjects	13	Child	EditedAggregates	9	609	Nuclei	9	7
RelateObjects	13	Child	EditedAggregates	9	610	Nuclei	9	7
RelateObjects	13	Child	EditedAggregates	9	611	Nuclei	9	7
RelateObjects	13	Child	EditedAggregates	9	612	Nuclei	9	7
RelateObjects	13	Child	EditedAggregates	9	613	Nuclei	9	8
RelateObjects	13	Child	EditedAggregates	9	614	Nuclei	9	7
RelateObjects	13	Child	EditedAggregates	9	615	Nuclei	9	7
RelateObjects	13	Child	EditedAggregates	9	616	Nuclei	9	7
RelateObjects	13	Child	EditedAggregates	9	617	Nuclei	9	8
RelateObjects	13	Child	EditedAggregates	9	618	Nuclei	9	7
RelateObjects	13	Child	EditedAggregates	9	619	Nuclei	9	8
RelateObjects	13	Child	EditedAggregates	9	620	Nuclei	9	7
RelateObjects	13	Child	EditedAggregates	9	621	Nuclei	9	7
RelateObjects	13	Child	EditedAggregates	9	622	Nuclei	9	8
RelateObjects	13	Child	EditedAggregates	9	623	Nuclei	9	8
RelateObjects	13	Child	EditedAggregates	9	624	Nuclei	9	8
RelateObjects	13	Child	EditedAggregates	9	625	Nuclei	9	8
RelateObjects	13	Child	EditedAggregates	9	626	Nuclei	9	7
RelateObjects	13	Child	EditedAggregates	9	627	Nuclei	9	8
RelateObjects	13	Child	EditedAggregates	9	628	Nuclei	9	7
RelateObjects	13	Child	EditedAggregates	9	629	Nuclei	9	7
RelateObjects	13	Child	EditedAggregates	9	630	Nuclei	9	7
RelateObjects	13	Child	EditedAggregates	9	631	Nuclei	9	8
RelateObjects	13	Child	EditedAggregates	9	632	Nuclei	9	8
RelateObjects	13	Child	EditedAggregates	9	633	Nuclei	9	8
RelateObjects	13	Child	EditedAggregates	9	634	Nuclei	9	7
RelateObjects	13	Child	EditedAggregates	9	635	Nuclei	9	8
RelateObjects	13	Child	EditedAggregates	9	636	Nuclei	9	8
RelateObjects	13	Child	EditedAggregates	9	637	Nuclei	9	7
RelateObjects	13	Child	EditedAggregates	9	638	Nuclei	9	7
RelateObjects	13	Child	EditedAggregates	9	639	Nuclei	9	7
RelateObjects	13	Child	EditedAggregates	9	640	Nuclei	9	7
RelateObjects	13	Child	EditedAggregates	9	641	Nuclei	9	7
RelateObjects	13	Child	EditedAggregates	9	642	Nuclei	9	7
RelateObjects	13	Child	EditedAggregates	9	643	Nuclei	9	8
RelateObjects	13	Child	EditedAggregates	9	644	Nuclei	9	7
RelateObjects	13	Child	EditedAggregates	9	645	Nuclei	9	7
RelateObjects	13	Child	EditedAggregates	9	646	Nuclei	9	7
RelateObjects	13	Child	EditedAggregates	9	647	Nuclei	9	8
RelateObjects	13	Child	EditedAggregates	9	648	Nuclei	9	8
RelateObjects	13	Child	EditedAggregates	9	649	Nuclei	9	8
RelateObjects	13	Child	EditedAggregates	9	650	Nuclei	9	7
RelateObjects	13	Child	EditedAggregates	9	651	Nuclei	9	7
RelateObjects	13	Child	EditedAggregates	9	652	Nuclei	9	7
RelateObjects	13	Child	EditedAggregates	9	653	Nuclei	9	7
RelateObjects	13	Child	EditedAggregates	9	654	Nuclei	9	8
RelateObjects	13	Child	EditedAggregates	9	655	Nuclei	9	7
RelateObjects	13	Child	EditedAggregates	9	656	Nuclei	9	8
RelateObjects	13	Child	EditedAggregates	9	657	Nuclei	9	7
RelateObjects	13	Child	EditedAggregates	9	658	Nuclei	9	7
RelateObjects	13	Child	EditedAggregates	9	659	Nuclei	9	8
RelateObjects	13	Child	EditedAggregates	9	660	Nuclei	9	7
RelateObjects	13	Child	EditedAggregates	9	661	Nuclei	9	7
RelateObjects	13	Child	EditedAggregates	9	662	Nuclei	9	8
RelateObjects	13	Child	EditedAggregates	9	663	Nuclei	9	8
RelateObjects	13	Child	EditedAggregates	9	664	Nuclei	9	7
RelateObjects	13	Child	EditedAggregates	9	665	Nuclei	9	7
RelateObjects	13	Child	EditedAggregates	9	666	Nuclei	9	8
RelateObjects	13	Child	EditedAggregates	9	667	Nuclei	9	8
RelateObjects	13	Child	EditedAggregates	9	668	Nuclei	9	8
RelateObjects	13	Child	EditedAggregates	9	669	Nuclei	9	8
RelateObjects	13	Child	EditedAggregates	9	670	Nuclei	9	7
RelateObjects	13	Child	EditedAggregates	9	671	Nuclei	9	7
RelateObjects	13	Child	EditedAggregates	9	672	Nuclei	9	8
RelateObjects	13	Child	EditedAggregates	9	673	Nuclei	9	7
RelateObjects	13	Child	EditedAggregates	9	674	Nuclei	9	7
RelateObjects	13	Child	EditedAggregates	9	675	Nuclei	9	8
RelateObjects	13	Child	EditedAggregates	9	676	Nuclei	9	8
RelateObjects	13	Child	EditedAggregates	9	677	Nuclei	9	8
RelateObjects	13	Child	EditedAggregates	9	678	Nuclei	9	7
RelateObjects	13	Child	EditedAggregates	9	679	Nuclei	9	8
RelateObjects	13	Child	EditedAggregates	9	680	Nuclei	9	8
RelateObjects	13	Child	EditedAggregates	9	681	Nuclei	9	7
RelateObjects	13	Child	EditedAggregates	9	682	Nuclei	9	7
RelateObjects	13	Child	EditedAggregates	9	683	Nuclei	9	8
RelateObjects	13	Child	EditedAggregates	9	684	Nuclei	9	7
RelateObjects	13	Child	EditedAggregates	9	685	Nuclei	9	7
RelateObjects	13	Child	EditedAggregates	9	686	Nuclei	9	7
RelateObjects	13	Child	EditedAggregates	9	687	Nuclei	9	7
RelateObjects	13	Child	EditedAggregates	9	688	Nuclei	9	7
RelateObjects	13	Child	EditedAggregates	9	689	Nuclei	9	7
RelateObjects	13	Child	EditedAggregates	9	690	Nuclei	9	8
RelateObjects	13	Child	EditedAggregates	9	691	Nuclei	9	8
RelateObjects	13	Child	EditedAggregates	9	692	Nuclei	9	8
RelateObjects	13	Child	EditedAggregates	9	693	Nuclei	9	8
RelateObjects	13	Child	EditedAggregates	9	694	Nuclei	9	7
RelateObjects	13	Child	EditedAggregates	9	695	Nuclei	9	7
RelateObjects	13	Child	EditedAggregates	9	696	Nuclei	9	7
RelateObjects	13	Child	EditedAggregates	9	697	Nuclei	9	7
RelateObjects	13	Child	EditedAggregates	9	698	Nuclei	9	8
RelateObjects	13	Child	EditedAggregates	9	699	Nuclei	9	8
RelateObjects	13	Child	EditedAggregates	9	700	Nuclei	9	7
RelateObjects	13	Child	EditedAggregates	9	701	Nuclei	9	7
RelateObjects	13	Child	EditedAggregates	9	702	Nuclei	9	7
RelateObjects	13	Child	EditedAggregates	9	703	Nuclei	9	8
RelateObjects	13	Child	EditedAggregates	9	704	Nuclei	9	7
RelateObjects	13	Child	EditedAggregates	9	705	Nuclei	9	7
RelateObjects	13	Child	EditedAggregates	9	706	Nuclei	9	8
RelateObjects	13	Child	EditedAggregates	9	707	Nuclei	9	7
RelateObjects	13	Child	EditedAggregates	9	708	Nuclei	9	7
RelateObjects	13	Child	EditedAggregates	9	709	Nuclei	9	7
RelateObjects	13	Child	EditedAggregates	9	710	Nuclei	9	8
RelateObjects	13	Child	EditedAggregates	9	711	Nuclei	9	7
RelateObjects	13	Child	EditedAggregates	9	712	Nuclei	9	7
RelateObjects	13	Child	EditedAggregates	9	713	Nuclei	9	7
RelateObjects	13	Child	EditedAggregates	9	714	Nuclei	9	7
RelateObjects	13	Child	EditedAggregates	9	715	Nuclei	9	8
RelateObjects	13	Child	EditedAggregates	9	716	Nuclei	9	8
RelateObjects	13	Child	EditedAggregates	9	717	Nuclei	9	7
RelateObjects	13	Child	EditedAggregates	9	718	Nuclei	9	8
RelateObjects	13	Child	EditedAggregates	9	719	Nuclei	9	7
RelateObjects	13	Child	EditedAggregates	9	720	Nuclei	9	7
RelateObjects	13	Child	EditedAggregates	9	721	Nuclei	9	8
RelateObjects	13	Child	EditedAggregates	9	722	Nuclei	9	8
RelateObjects	13	Child	EditedAggregates	9	723	Nuclei	9	8
RelateObjects	13	Child	EditedAggregates	9	724	Nuclei	9	7
RelateObjects	13	Child	EditedAggregates	9	725	Nuclei	9	8
RelateObjects	13	Child	EditedAggregates	9	726	Nuclei	9	7
RelateObjects	13	Child	EditedAggregates	9	727	Nuclei	9	7
RelateObjects	13	Child	EditedAggregates	9	728	Nuclei	9	8
RelateObjects	13	Child	EditedAggregates	9	729	Nuclei	9	7
RelateObjects	13	Child	EditedAggregates	9	730	Nuclei	9	8
RelateObjects	13	Child	EditedAggregates	9	731	Nuclei	9	8
RelateObjects	13	Child	EditedAggregates	9	732	Nuclei	9	7
RelateObjects	13	Child	EditedAggregates	9	733	Nuclei	9	7
RelateObjects	13	Child	EditedAggregates	9	734	Nuclei	9	7
RelateObjects	13	Child	EditedAggregates	9	735	Nuclei	9	8
RelateObjects	13	Child	EditedAggregates	9	736	Nuclei	9	8
RelateObjects	13	Child	EditedAggregates	9	737	Nuclei	9	8
RelateObjects	13	Child	EditedAggregates	9	738	Nuclei	9	7
RelateObjects	13	Child	EditedAggregates	9	739	Nuclei	9	7
RelateObjects	13	Child	EditedAggregates	9	740	Nuclei	9	7
RelateObjects	13	Child	EditedAggregates	9	741	Nuclei	9	7
RelateObjects	13	Child	EditedAggregates	9	742	Nuclei	9	8
RelateObjects	13	Child	EditedAggregates	9	743	Nuclei	9	8
RelateObjects	13	Child	EditedAggregates	9	744	Nuclei	9	7
RelateObjects	13	Child	EditedAggregates	9	745	Nuclei	9	7
RelateObjects	13	Child	EditedAggregates	9	746	Nuclei	9	8
RelateObjects	13	Child	EditedAggregates	9	747	Nuclei	9	7
RelateObjects	13	Child	EditedAggregates	9	748	Nuclei	9	7
RelateObjects	13	Child	EditedAggregates	9	749	Nuclei	9	8
RelateObjects	13	Child	EditedAggregates	9	750	Nuclei	9	8
RelateObjects	13	Child	EditedAggregates	9	751	Nuclei	9	8
RelateObjects	13	Child	EditedAggregates	9	752	Nuclei	9	7
RelateObjects	13	Child	EditedAggregates	9	753	Nuclei	9	8
RelateObjects	13	Child	EditedAggregates	9	754	Nuclei	9	8
RelateObjects	13	Child	EditedAggregates	9	755	Nuclei	9	8
RelateObjects	13	Child	EditedAggregates	9	756	Nuclei	9	8
RelateObjects	13	Child	EditedAggregates	9	757	Nuclei	9	7
RelateObjects	13	Child	EditedAggregates	9	758	Nuclei	9	7
RelateObjects	13	Child	EditedAggregates	9	759	Nuclei	9	8
RelateObjects	13	Child	EditedAggregates	9	760	Nuclei	9	7
RelateObjects	13	Child	EditedAggregates	9	761	Nuclei	9	8
RelateObjects	13	Child	EditedAggregates	9	762	Nuclei	9	7
RelateObjects	13	Child	EditedAggregates	9	763	Nuclei	9	8
RelateObjects	13	Child	EditedAggregates	9	764	Nuclei	9	8
RelateObjects	13	Child	EditedAggregates	9	765	Nuclei	9	7
RelateObjects	13	Child	EditedAggregates	9	766	Nuclei	9	8
RelateObjects	13	Child	EditedAggregates	9	767	Nuclei	9	8
RelateObjects	13	Child	EditedAggregates	9	768	Nuclei	9	7
RelateObjects	13	Child	EditedAggregates	9	769	Nuclei	9	7
RelateObjects	13	Child	EditedAggregates	9	770	Nuclei	9	8
RelateObjects	13	Child	EditedAggregates	9	771	Nuclei	9	7
RelateObjects	13	Child	EditedAggregates	9	772	Nuclei	9	8
RelateObjects	13	Child	EditedAggregates	9	773	Nuclei	9	7
RelateObjects	13	Child	EditedAggregates	9	774	Nuclei	9	7
RelateObjects	13	Child	EditedAggregates	9	775	Nuclei	9	8
RelateObjects	13	Child	EditedAggregates	9	776	Nuclei	9	7
RelateObjects	13	Child	EditedAggregates	9	777	Nuclei	9	7
RelateObjects	13	Child	EditedAggregates	9	778	Nuclei	9	7
RelateObjects	13	Child	EditedAggregates	9	779	Nuclei	9	7
RelateObjects	13	Child	EditedAggregates	9	780	Nuclei	9	7
RelateObjects	13	Child	EditedAggregates	9	781	Nuclei	9	7
RelateObjects	13	Child	EditedAggregates	9	782	Nuclei	9	7
RelateObjects	13	Child	EditedAggregates	9	783	Nuclei	9	7
RelateObjects	13	Child	EditedAggregates	9	784	Nuclei	9	7
RelateObjects	13	Child	EditedAggregates	9	785	Nuclei	9	7
RelateObjects	13	Child	EditedAggregates	9	786	Nuclei	9	8
RelateObjects	13	Child	EditedAggregates	9	787	Nuclei	9	8
RelateObjects	13	Child	EditedAggregates	9	788	Nuclei	9	8
RelateObjects	13	Child	EditedAggregates	9	789	Nuclei	9	8
