# Supplementary material for: Sirtuin-1 sensitive lysine-136 acetylation drives phase separation and pathological aggregation of TDP-43
Source: Nat Commun. 2022 Mar 9;13:1223. doi: 10.1038/s41467-022-28822-7 (PMC8907366; doi:10.1038/s41467-022-28822-7)
Supplement: Supplementary file 7 — Source Data [file 41467_2022_28822_MOESM7_ESM.zip › Figure 5E data/Measures 1/K136Q_10_24h_Measures/EditedAggregates.csv]

ImageNumber	ObjectNumber	FileName_Apotome	PathName_Apotome	AreaShape_Area	AreaShape_Compactness	AreaShape_MaximumRadius	AreaShape_MeanRadius	AreaShape_Perimeter	AreaShape_Solidity	Number_Object_Number
10	1	K136Q_I_10.czi	\\hih-fileserver.neurologie.uni-tuebingen.de\HIH\Public\Jorge\Immunofluorescence\Cell profiler\Exp.267\24h	2	0.0	1.0	1.0	0.0	1.0	1
10	2	K136Q_I_10.czi	\\hih-fileserver.neurologie.uni-tuebingen.de\HIH\Public\Jorge\Immunofluorescence\Cell profiler\Exp.267\24h	1	0.0	1.0	1.0	0.0	1.0	2
10	3	K136Q_I_10.czi	\\hih-fileserver.neurologie.uni-tuebingen.de\HIH\Public\Jorge\Immunofluorescence\Cell profiler\Exp.267\24h	1	0.0	1.0	1.0	0.0	1.0	3
10	4	K136Q_I_10.czi	\\hih-fileserver.neurologie.uni-tuebingen.de\HIH\Public\Jorge\Immunofluorescence\Cell profiler\Exp.267\24h	36	0.9497278405614468	2.8284271247461903	1.4698565182910082	20.727922061357855	0.972972972972973	4
10	5	K136Q_I_10.czi	\\hih-fileserver.neurologie.uni-tuebingen.de\HIH\Public\Jorge\Immunofluorescence\Cell profiler\Exp.267\24h	8	0.5468022991227088	1.4142135623730951	1.051776695296637	7.414213562373095	1.0	5
10	6	K136Q_I_10.czi	\\hih-fileserver.neurologie.uni-tuebingen.de\HIH\Public\Jorge\Immunofluorescence\Cell profiler\Exp.267\24h	4	0.38764735603081346	1.0	1.0	4.414213562373095	1.0	6
10	7	K136Q_I_10.czi	\\hih-fileserver.neurologie.uni-tuebingen.de\HIH\Public\Jorge\Immunofluorescence\Cell profiler\Exp.267\24h	8	0.5468022991227088	1.0	1.0	7.414213562373095	0.8	7
10	8	K136Q_I_10.czi	\\hih-fileserver.neurologie.uni-tuebingen.de\HIH\Public\Jorge\Immunofluorescence\Cell profiler\Exp.267\24h	8	0.5468022991227088	1.4142135623730951	1.051776695296637	7.414213562373095	1.0	8
10	9	K136Q_I_10.czi	\\hih-fileserver.neurologie.uni-tuebingen.de\HIH\Public\Jorge\Immunofluorescence\Cell profiler\Exp.267\24h	2	0.0	1.0	1.0	0.0	1.0	9
10	10	K136Q_I_10.czi	\\hih-fileserver.neurologie.uni-tuebingen.de\HIH\Public\Jorge\Immunofluorescence\Cell profiler\Exp.267\24h	30	1.204999661187273	2.23606797749979	1.2711854304703816	21.31370849898476	0.8571428571428571	10
10	11	K136Q_I_10.czi	\\hih-fileserver.neurologie.uni-tuebingen.de\HIH\Public\Jorge\Immunofluorescence\Cell profiler\Exp.267\24h	2	0.0	1.0	1.0	0.0	1.0	11
10	12	K136Q_I_10.czi	\\hih-fileserver.neurologie.uni-tuebingen.de\HIH\Public\Jorge\Immunofluorescence\Cell profiler\Exp.267\24h	3	0.309207662451413	1.0	1.0	3.414213562373095	1.0	12
10	13	K136Q_I_10.czi	\\hih-fileserver.neurologie.uni-tuebingen.de\HIH\Public\Jorge\Immunofluorescence\Cell profiler\Exp.267\24h	25	0.8613280638463268	2.23606797749979	1.2757168890796868	16.44974746830583	0.9259259259259259	13
10	14	K136Q_I_10.czi	\\hih-fileserver.neurologie.uni-tuebingen.de\HIH\Public\Jorge\Immunofluorescence\Cell profiler\Exp.267\24h	22	0.7337506369818236	2.23606797749979	1.2944867574826853	14.242640687119284	0.8461538461538461	14
10	15	K136Q_I_10.czi	\\hih-fileserver.neurologie.uni-tuebingen.de\HIH\Public\Jorge\Immunofluorescence\Cell profiler\Exp.267\24h	8	0.6758228726291922	1.4142135623730951	1.051776695296637	8.242640687119284	1.0	15
10	16	K136Q_I_10.czi	\\hih-fileserver.neurologie.uni-tuebingen.de\HIH\Public\Jorge\Immunofluorescence\Cell profiler\Exp.267\24h	2	0.0	1.0	1.0	0.0	1.0	16
10	17	K136Q_I_10.czi	\\hih-fileserver.neurologie.uni-tuebingen.de\HIH\Public\Jorge\Immunofluorescence\Cell profiler\Exp.267\24h	11	0.6411587049406146	2.0	1.128564869306645	9.414213562373096	1.0	17
10	18	K136Q_I_10.czi	\\hih-fileserver.neurologie.uni-tuebingen.de\HIH\Public\Jorge\Immunofluorescence\Cell profiler\Exp.267\24h	6	0.5168631413744181	1.4142135623730951	1.0690355937288492	6.242640687119286	1.0	18
10	19	K136Q_I_10.czi	\\hih-fileserver.neurologie.uni-tuebingen.de\HIH\Public\Jorge\Immunofluorescence\Cell profiler\Exp.267\24h	1	0.0	1.0	1.0	0.0	1.0	19
10	20	K136Q_I_10.czi	\\hih-fileserver.neurologie.uni-tuebingen.de\HIH\Public\Jorge\Immunofluorescence\Cell profiler\Exp.267\24h	1	0.0	1.0	1.0	0.0	1.0	20
10	21	K136Q_I_10.czi	\\hih-fileserver.neurologie.uni-tuebingen.de\HIH\Public\Jorge\Immunofluorescence\Cell profiler\Exp.267\24h	6	0.477464829275686	1.0	1.0	6.0	1.0	21
10	22	K136Q_I_10.czi	\\hih-fileserver.neurologie.uni-tuebingen.de\HIH\Public\Jorge\Immunofluorescence\Cell profiler\Exp.267\24h	43	1.131610391379113	2.8284271247461903	1.4493598956099976	24.727922061357855	0.9148936170212766	22
10	23	K136Q_I_10.czi	\\hih-fileserver.neurologie.uni-tuebingen.de\HIH\Public\Jorge\Immunofluorescence\Cell profiler\Exp.267\24h	4	0.42487609137905596	1.0	1.0	4.621320343559642	1.0	23
10	24	K136Q_I_10.czi	\\hih-fileserver.neurologie.uni-tuebingen.de\HIH\Public\Jorge\Immunofluorescence\Cell profiler\Exp.267\24h	5	0.4665421607968328	1.0	1.0	5.414213562373095	1.0	24
10	25	K136Q_I_10.czi	\\hih-fileserver.neurologie.uni-tuebingen.de\HIH\Public\Jorge\Immunofluorescence\Cell profiler\Exp.267\24h	2	0.0	1.0	1.0	0.0	1.0	25
10	26	K136Q_I_10.czi	\\hih-fileserver.neurologie.uni-tuebingen.de\HIH\Public\Jorge\Immunofluorescence\Cell profiler\Exp.267\24h	3	0.309207662451413	1.0	1.0	3.414213562373095	1.0	26
10	27	K136Q_I_10.czi	\\hih-fileserver.neurologie.uni-tuebingen.de\HIH\Public\Jorge\Immunofluorescence\Cell profiler\Exp.267\24h	7	0.5300702784881366	1.4142135623730951	1.0591733660532994	6.82842712474619	1.0	27
10	28	K136Q_I_10.czi	\\hih-fileserver.neurologie.uni-tuebingen.de\HIH\Public\Jorge\Immunofluorescence\Cell profiler\Exp.267\24h	21	0.860714043705195	2.23606797749979	1.2806153441424843	15.071067811865476	0.9130434782608695	28
10	29	K136Q_I_10.czi	\\hih-fileserver.neurologie.uni-tuebingen.de\HIH\Public\Jorge\Immunofluorescence\Cell profiler\Exp.267\24h	1	0.0	1.0	1.0	0.0	1.0	29
10	30	K136Q_I_10.czi	\\hih-fileserver.neurologie.uni-tuebingen.de\HIH\Public\Jorge\Immunofluorescence\Cell profiler\Exp.267\24h	1	0.0	1.0	1.0	0.0	1.0	30
10	31	K136Q_I_10.czi	\\hih-fileserver.neurologie.uni-tuebingen.de\HIH\Public\Jorge\Immunofluorescence\Cell profiler\Exp.267\24h	1	0.0	1.0	1.0	0.0	1.0	31
10	32	K136Q_I_10.czi	\\hih-fileserver.neurologie.uni-tuebingen.de\HIH\Public\Jorge\Immunofluorescence\Cell profiler\Exp.267\24h	7	0.5300702784881366	1.4142135623730951	1.0591733660532994	6.82842712474619	1.0	32
10	33	K136Q_I_10.czi	\\hih-fileserver.neurologie.uni-tuebingen.de\HIH\Public\Jorge\Immunofluorescence\Cell profiler\Exp.267\24h	4	0.3183098861837907	1.0	1.0	4.0	1.0	33
10	34	K136Q_I_10.czi	\\hih-fileserver.neurologie.uni-tuebingen.de\HIH\Public\Jorge\Immunofluorescence\Cell profiler\Exp.267\24h	7	0.5904919879238446	1.0	1.0	7.207106781186548	1.0	34
10	35	K136Q_I_10.czi	\\hih-fileserver.neurologie.uni-tuebingen.de\HIH\Public\Jorge\Immunofluorescence\Cell profiler\Exp.267\24h	21	0.8804227691991834	2.0	1.2496495565294898	15.242640687119286	0.9130434782608695	35
10	36	K136Q_I_10.czi	\\hih-fileserver.neurologie.uni-tuebingen.de\HIH\Public\Jorge\Immunofluorescence\Cell profiler\Exp.267\24h	2	0.0	1.0	1.0	0.0	1.0	36
10	37	K136Q_I_10.czi	\\hih-fileserver.neurologie.uni-tuebingen.de\HIH\Public\Jorge\Immunofluorescence\Cell profiler\Exp.267\24h	4	0.3183098861837907	1.0	1.0	4.0	1.0	37
10	38	K136Q_I_10.czi	\\hih-fileserver.neurologie.uni-tuebingen.de\HIH\Public\Jorge\Immunofluorescence\Cell profiler\Exp.267\24h	6	0.5168631413744181	1.4142135623730951	1.0690355937288492	6.242640687119286	1.0	38
10	39	K136Q_I_10.czi	\\hih-fileserver.neurologie.uni-tuebingen.de\HIH\Public\Jorge\Immunofluorescence\Cell profiler\Exp.267\24h	24	0.8307195216105803	2.8284271247461903	1.360702260395516	15.82842712474619	0.9230769230769231	39
10	40	K136Q_I_10.czi	\\hih-fileserver.neurologie.uni-tuebingen.de\HIH\Public\Jorge\Immunofluorescence\Cell profiler\Exp.267\24h	23	0.7607684161707253	2.8284271247461903	1.3763849673692339	14.82842712474619	1.0	40
10	41	K136Q_I_10.czi	\\hih-fileserver.neurologie.uni-tuebingen.de\HIH\Public\Jorge\Immunofluorescence\Cell profiler\Exp.267\24h	11	0.6746348998939921	1.4142135623730951	1.112967335192662	9.65685424949238	0.9166666666666666	41
10	42	K136Q_I_10.czi	\\hih-fileserver.neurologie.uni-tuebingen.de\HIH\Public\Jorge\Immunofluorescence\Cell profiler\Exp.267\24h	1	0.0	1.0	1.0	0.0	1.0	42
10	43	K136Q_I_10.czi	\\hih-fileserver.neurologie.uni-tuebingen.de\HIH\Public\Jorge\Immunofluorescence\Cell profiler\Exp.267\24h	22	0.758964262380741	2.23606797749979	1.3162462422380978	14.48528137423857	1.0	43
10	44	K136Q_I_10.czi	\\hih-fileserver.neurologie.uni-tuebingen.de\HIH\Public\Jorge\Immunofluorescence\Cell profiler\Exp.267\24h	1	0.0	1.0	1.0	0.0	1.0	44
10	45	K136Q_I_10.czi	\\hih-fileserver.neurologie.uni-tuebingen.de\HIH\Public\Jorge\Immunofluorescence\Cell profiler\Exp.267\24h	2	0.0	1.0	1.0	0.0	1.0	45
10	46	K136Q_I_10.czi	\\hih-fileserver.neurologie.uni-tuebingen.de\HIH\Public\Jorge\Immunofluorescence\Cell profiler\Exp.267\24h	4	0.42487609137905596	1.0	1.0	4.621320343559642	1.0	46
10	47	K136Q_I_10.czi	\\hih-fileserver.neurologie.uni-tuebingen.de\HIH\Public\Jorge\Immunofluorescence\Cell profiler\Exp.267\24h	1	0.0	1.0	1.0	0.0	1.0	47
10	48	K136Q_I_10.czi	\\hih-fileserver.neurologie.uni-tuebingen.de\HIH\Public\Jorge\Immunofluorescence\Cell profiler\Exp.267\24h	4	0.42487609137905596	1.0	1.0	4.621320343559642	1.0	48
10	49	K136Q_I_10.czi	\\hih-fileserver.neurologie.uni-tuebingen.de\HIH\Public\Jorge\Immunofluorescence\Cell profiler\Exp.267\24h	3	0.309207662451413	1.0	1.0	3.414213562373095	1.0	49
10	50	K136Q_I_10.czi	\\hih-fileserver.neurologie.uni-tuebingen.de\HIH\Public\Jorge\Immunofluorescence\Cell profiler\Exp.267\24h	7	0.5300702784881366	1.4142135623730951	1.0591733660532994	6.82842712474619	1.0	50
10	51	K136Q_I_10.czi	\\hih-fileserver.neurologie.uni-tuebingen.de\HIH\Public\Jorge\Immunofluorescence\Cell profiler\Exp.267\24h	6	0.477464829275686	1.0	1.0	6.0	1.0	51
10	52	K136Q_I_10.czi	\\hih-fileserver.neurologie.uni-tuebingen.de\HIH\Public\Jorge\Immunofluorescence\Cell profiler\Exp.267\24h	18	0.8245537665371013	2.0	1.2031585694162432	13.65685424949238	0.9473684210526315	52
10	53	K136Q_I_10.czi	\\hih-fileserver.neurologie.uni-tuebingen.de\HIH\Public\Jorge\Immunofluorescence\Cell profiler\Exp.267\24h	2	0.0	1.0	1.0	0.0	1.0	53
10	54	K136Q_I_10.czi	\\hih-fileserver.neurologie.uni-tuebingen.de\HIH\Public\Jorge\Immunofluorescence\Cell profiler\Exp.267\24h	7	0.5300702784881366	1.4142135623730951	1.0591733660532994	6.82842712474619	1.0	54
10	55	K136Q_I_10.czi	\\hih-fileserver.neurologie.uni-tuebingen.de\HIH\Public\Jorge\Immunofluorescence\Cell profiler\Exp.267\24h	4	0.2046241954335606	1.0	1.0	3.2071067811865475	0.8	55
10	56	K136Q_I_10.czi	\\hih-fileserver.neurologie.uni-tuebingen.de\HIH\Public\Jorge\Immunofluorescence\Cell profiler\Exp.267\24h	45	0.9812814499670295	3.0	1.5671674117241625	23.556349186104047	0.9375	56
10	57	K136Q_I_10.czi	\\hih-fileserver.neurologie.uni-tuebingen.de\HIH\Public\Jorge\Immunofluorescence\Cell profiler\Exp.267\24h	8	0.49237304529448433	1.4142135623730951	1.051776695296637	7.035533905932738	0.8888888888888888	57
10	58	K136Q_I_10.czi	\\hih-fileserver.neurologie.uni-tuebingen.de\HIH\Public\Jorge\Immunofluorescence\Cell profiler\Exp.267\24h	1	0.0	1.0	1.0	0.0	1.0	58
10	59	K136Q_I_10.czi	\\hih-fileserver.neurologie.uni-tuebingen.de\HIH\Public\Jorge\Immunofluorescence\Cell profiler\Exp.267\24h	30	0.7730191561285327	2.8284271247461903	1.4930805721201277	17.071067811865476	1.0	59
10	60	K136Q_I_10.czi	\\hih-fileserver.neurologie.uni-tuebingen.de\HIH\Public\Jorge\Immunofluorescence\Cell profiler\Exp.267\24h	28	1.1254241035302501	2.23606797749979	1.2757624768477986	19.899494936611667	0.875	60
10	61	K136Q_I_10.czi	\\hih-fileserver.neurologie.uni-tuebingen.de\HIH\Public\Jorge\Immunofluorescence\Cell profiler\Exp.267\24h	2	0.0	1.0	1.0	0.0	1.0	61
10	62	K136Q_I_10.czi	\\hih-fileserver.neurologie.uni-tuebingen.de\HIH\Public\Jorge\Immunofluorescence\Cell profiler\Exp.267\24h	1	0.0	1.0	1.0	0.0	1.0	62
10	63	K136Q_I_10.czi	\\hih-fileserver.neurologie.uni-tuebingen.de\HIH\Public\Jorge\Immunofluorescence\Cell profiler\Exp.267\24h	16	0.7454531602318965	2.0	1.2026650429449552	12.242640687119284	0.9411764705882353	63
10	64	K136Q_I_10.czi	\\hih-fileserver.neurologie.uni-tuebingen.de\HIH\Public\Jorge\Immunofluorescence\Cell profiler\Exp.267\24h	4	0.3183098861837907	1.0	1.0	4.0	1.0	64
10	65	K136Q_I_10.czi	\\hih-fileserver.neurologie.uni-tuebingen.de\HIH\Public\Jorge\Immunofluorescence\Cell profiler\Exp.267\24h	3	0.309207662451413	1.0	1.0	3.414213562373095	1.0	65
10	66	K136Q_I_10.czi	\\hih-fileserver.neurologie.uni-tuebingen.de\HIH\Public\Jorge\Immunofluorescence\Cell profiler\Exp.267\24h	1	0.0	1.0	1.0	0.0	1.0	66
10	67	K136Q_I_10.czi	\\hih-fileserver.neurologie.uni-tuebingen.de\HIH\Public\Jorge\Immunofluorescence\Cell profiler\Exp.267\24h	9	0.5658842421045168	2.0	1.1111111111111112	8.0	1.0	67
10	68	K136Q_I_10.czi	\\hih-fileserver.neurologie.uni-tuebingen.de\HIH\Public\Jorge\Immunofluorescence\Cell profiler\Exp.267\24h	7	0.5300702784881366	1.4142135623730951	1.0591733660532994	6.82842712474619	1.0	68
10	69	K136Q_I_10.czi	\\hih-fileserver.neurologie.uni-tuebingen.de\HIH\Public\Jorge\Immunofluorescence\Cell profiler\Exp.267\24h	20	0.9753694702818075	2.0	1.2121320343559643	15.65685424949238	0.9523809523809523	69
10	70	K136Q_I_10.czi	\\hih-fileserver.neurologie.uni-tuebingen.de\HIH\Public\Jorge\Immunofluorescence\Cell profiler\Exp.267\24h	11	0.7589642623807409	1.4142135623730951	1.0753115567951081	10.242640687119284	1.0	70
10	71	K136Q_I_10.czi	\\hih-fileserver.neurologie.uni-tuebingen.de\HIH\Public\Jorge\Immunofluorescence\Cell profiler\Exp.267\24h	2	0.0	1.0	1.0	0.0	1.0	71
10	72	K136Q_I_10.czi	\\hih-fileserver.neurologie.uni-tuebingen.de\HIH\Public\Jorge\Immunofluorescence\Cell profiler\Exp.267\24h	1	0.0	1.0	1.0	0.0	1.0	72
10	73	K136Q_I_10.czi	\\hih-fileserver.neurologie.uni-tuebingen.de\HIH\Public\Jorge\Immunofluorescence\Cell profiler\Exp.267\24h	3	0.309207662451413	1.0	1.0	3.414213562373095	1.0	73
10	74	K136Q_I_10.czi	\\hih-fileserver.neurologie.uni-tuebingen.de\HIH\Public\Jorge\Immunofluorescence\Cell profiler\Exp.267\24h	8	0.6096059189261297	1.4142135623730951	1.051776695296637	7.82842712474619	0.8888888888888888	74
10	75	K136Q_I_10.czi	\\hih-fileserver.neurologie.uni-tuebingen.de\HIH\Public\Jorge\Immunofluorescence\Cell profiler\Exp.267\24h	4	0.3183098861837907	1.0	1.0	4.0	1.0	75
10	76	K136Q_I_10.czi	\\hih-fileserver.neurologie.uni-tuebingen.de\HIH\Public\Jorge\Immunofluorescence\Cell profiler\Exp.267\24h	33	0.9549052999650606	2.8284271247461903	1.4249064373177007	19.899494936611667	0.9166666666666666	76
10	77	K136Q_I_10.czi	\\hih-fileserver.neurologie.uni-tuebingen.de\HIH\Public\Jorge\Immunofluorescence\Cell profiler\Exp.267\24h	6	0.5168631413744181	1.4142135623730951	1.0690355937288492	6.242640687119286	1.0	77
10	78	K136Q_I_10.czi	\\hih-fileserver.neurologie.uni-tuebingen.de\HIH\Public\Jorge\Immunofluorescence\Cell profiler\Exp.267\24h	4	0.42487609137905596	1.0	1.0	4.621320343559642	1.0	78
10	79	K136Q_I_10.czi	\\hih-fileserver.neurologie.uni-tuebingen.de\HIH\Public\Jorge\Immunofluorescence\Cell profiler\Exp.267\24h	2	0.0	1.0	1.0	0.0	1.0	79
10	80	K136Q_I_10.czi	\\hih-fileserver.neurologie.uni-tuebingen.de\HIH\Public\Jorge\Immunofluorescence\Cell profiler\Exp.267\24h	11	0.7589642623807409	1.4142135623730951	1.0753115567951081	10.242640687119284	1.0	80
10	81	K136Q_I_10.czi	\\hih-fileserver.neurologie.uni-tuebingen.de\HIH\Public\Jorge\Immunofluorescence\Cell profiler\Exp.267\24h	6	0.5168631413744181	1.4142135623730951	1.0690355937288492	6.242640687119286	1.0	81
10	82	K136Q_I_10.czi	\\hih-fileserver.neurologie.uni-tuebingen.de\HIH\Public\Jorge\Immunofluorescence\Cell profiler\Exp.267\24h	41	1.054943020689471	3.0	1.500015148685444	23.31370849898476	0.8913043478260869	82
10	83	K136Q_I_10.czi	\\hih-fileserver.neurologie.uni-tuebingen.de\HIH\Public\Jorge\Immunofluorescence\Cell profiler\Exp.267\24h	8	0.5468022991227088	1.4142135623730951	1.051776695296637	7.414213562373095	1.0	83
10	84	K136Q_I_10.czi	\\hih-fileserver.neurologie.uni-tuebingen.de\HIH\Public\Jorge\Immunofluorescence\Cell profiler\Exp.267\24h	55	0.9834336966202866	4.0	1.7388006621194112	26.071067811865476	0.9649122807017544	84
10	85	K136Q_I_10.czi	\\hih-fileserver.neurologie.uni-tuebingen.de\HIH\Public\Jorge\Immunofluorescence\Cell profiler\Exp.267\24h	5	0.43153209248335733	1.0	1.0	5.207106781186548	1.0	85
10	86	K136Q_I_10.czi	\\hih-fileserver.neurologie.uni-tuebingen.de\HIH\Public\Jorge\Immunofluorescence\Cell profiler\Exp.267\24h	4	0.3183098861837907	1.0	1.0	4.0	1.0	86
10	87	K136Q_I_10.czi	\\hih-fileserver.neurologie.uni-tuebingen.de\HIH\Public\Jorge\Immunofluorescence\Cell profiler\Exp.267\24h	5	0.43153209248335733	1.0	1.0	5.207106781186548	1.0	87
10	88	K136Q_I_10.czi	\\hih-fileserver.neurologie.uni-tuebingen.de\HIH\Public\Jorge\Immunofluorescence\Cell profiler\Exp.267\24h	11	0.6746348998939921	2.0	1.1662206477041992	9.65685424949238	1.0	88
10	89	K136Q_I_10.czi	\\hih-fileserver.neurologie.uni-tuebingen.de\HIH\Public\Jorge\Immunofluorescence\Cell profiler\Exp.267\24h	1	0.0	1.0	1.0	0.0	1.0	89
10	90	K136Q_I_10.czi	\\hih-fileserver.neurologie.uni-tuebingen.de\HIH\Public\Jorge\Immunofluorescence\Cell profiler\Exp.267\24h	7	0.5300702784881366	1.4142135623730951	1.0591733660532994	6.82842712474619	1.0	90
10	91	K136Q_I_10.czi	\\hih-fileserver.neurologie.uni-tuebingen.de\HIH\Public\Jorge\Immunofluorescence\Cell profiler\Exp.267\24h	2	0.0	1.0	1.0	0.0	1.0	91
10	92	K136Q_I_10.czi	\\hih-fileserver.neurologie.uni-tuebingen.de\HIH\Public\Jorge\Immunofluorescence\Cell profiler\Exp.267\24h	3	0.309207662451413	1.0	1.0	3.414213562373095	1.0	92
10	93	K136Q_I_10.czi	\\hih-fileserver.neurologie.uni-tuebingen.de\HIH\Public\Jorge\Immunofluorescence\Cell profiler\Exp.267\24h	9	0.5658842421045168	2.0	1.1111111111111112	8.0	1.0	93
10	94	K136Q_I_10.czi	\\hih-fileserver.neurologie.uni-tuebingen.de\HIH\Public\Jorge\Immunofluorescence\Cell profiler\Exp.267\24h	6	0.5168631413744181	1.4142135623730951	1.0690355937288492	6.242640687119286	1.0	94
10	95	K136Q_I_10.czi	\\hih-fileserver.neurologie.uni-tuebingen.de\HIH\Public\Jorge\Immunofluorescence\Cell profiler\Exp.267\24h	8	0.5468022991227088	1.4142135623730951	1.051776695296637	7.414213562373095	1.0	95
10	96	K136Q_I_10.czi	\\hih-fileserver.neurologie.uni-tuebingen.de\HIH\Public\Jorge\Immunofluorescence\Cell profiler\Exp.267\24h	9	0.5135799486995236	1.4142135623730951	1.0460237291525663	7.621320343559642	0.9	96
10	97	K136Q_I_10.czi	\\hih-fileserver.neurologie.uni-tuebingen.de\HIH\Public\Jorge\Immunofluorescence\Cell profiler\Exp.267\24h	98	1.074987659781715	5.0	2.120485887588982	36.384776310850235	0.9158878504672897	97
10	98	K136Q_I_10.czi	\\hih-fileserver.neurologie.uni-tuebingen.de\HIH\Public\Jorge\Immunofluorescence\Cell profiler\Exp.267\24h	90	1.2911435180830095	4.123105625617661	1.8589692692652666	38.21320343559643	0.8910891089108911	98
10	99	K136Q_I_10.czi	\\hih-fileserver.neurologie.uni-tuebingen.de\HIH\Public\Jorge\Immunofluorescence\Cell profiler\Exp.267\24h	1	0.0	1.0	1.0	0.0	1.0	99
10	100	K136Q_I_10.czi	\\hih-fileserver.neurologie.uni-tuebingen.de\HIH\Public\Jorge\Immunofluorescence\Cell profiler\Exp.267\24h	1	0.0	1.0	1.0	0.0	1.0	100
10	101	K136Q_I_10.czi	\\hih-fileserver.neurologie.uni-tuebingen.de\HIH\Public\Jorge\Immunofluorescence\Cell profiler\Exp.267\24h	12	0.6957172405156791	2.0	1.1523689270621824	10.242640687119284	1.0	101
10	102	K136Q_I_10.czi	\\hih-fileserver.neurologie.uni-tuebingen.de\HIH\Public\Jorge\Immunofluorescence\Cell profiler\Exp.267\24h	80	1.0972906540670337	4.47213595499958	1.9254928800870548	33.21320343559643	0.9195402298850575	102
10	103	K136Q_I_10.czi	\\hih-fileserver.neurologie.uni-tuebingen.de\HIH\Public\Jorge\Immunofluorescence\Cell profiler\Exp.267\24h	16	0.7752947120616269	2.0	1.1919417382415922	12.48528137423857	0.9411764705882353	103
10	104	K136Q_I_10.czi	\\hih-fileserver.neurologie.uni-tuebingen.de\HIH\Public\Jorge\Immunofluorescence\Cell profiler\Exp.267\24h	37	1.1109841799614373	2.8284271247461903	1.4459627323271136	22.727922061357855	0.8222222222222222	104
10	105	K136Q_I_10.czi	\\hih-fileserver.neurologie.uni-tuebingen.de\HIH\Public\Jorge\Immunofluorescence\Cell profiler\Exp.267\24h	5	0.43153209248335733	1.0	1.0	5.207106781186548	1.0	105
10	106	K136Q_I_10.czi	\\hih-fileserver.neurologie.uni-tuebingen.de\HIH\Public\Jorge\Immunofluorescence\Cell profiler\Exp.267\24h	17	0.9043556452551633	2.0	1.1806510477567926	13.899494936611665	0.9444444444444444	106
10	107	K136Q_I_10.czi	\\hih-fileserver.neurologie.uni-tuebingen.de\HIH\Public\Jorge\Immunofluorescence\Cell profiler\Exp.267\24h	31	0.85428710420911	3.0	1.4615205093343633	18.242640687119284	1.0	107
10	108	K136Q_I_10.czi	\\hih-fileserver.neurologie.uni-tuebingen.de\HIH\Public\Jorge\Immunofluorescence\Cell profiler\Exp.267\24h	6	0.3887851339973607	1.0	1.0	5.414213562373095	1.0	108
10	109	K136Q_I_10.czi	\\hih-fileserver.neurologie.uni-tuebingen.de\HIH\Public\Jorge\Immunofluorescence\Cell profiler\Exp.267\24h	5	0.5092958178940652	1.4142135623730951	1.082842712474619	5.656854249492381	1.0	109
10	110	K136Q_I_10.czi	\\hih-fileserver.neurologie.uni-tuebingen.de\HIH\Public\Jorge\Immunofluorescence\Cell profiler\Exp.267\24h	46	0.9881201387034285	3.1622776601683795	1.6469713329172604	23.899494936611664	0.8846153846153846	110
10	111	K136Q_I_10.czi	\\hih-fileserver.neurologie.uni-tuebingen.de\HIH\Public\Jorge\Immunofluorescence\Cell profiler\Exp.267\24h	53	1.0261158433305506	3.1622776601683795	1.6774630083658657	26.14213562373095	0.8983050847457628	111
10	112	K136Q_I_10.czi	\\hih-fileserver.neurologie.uni-tuebingen.de\HIH\Public\Jorge\Immunofluorescence\Cell profiler\Exp.267\24h	52	1.0653532265683792	3.1622776601683795	1.65433143139995	26.384776310850235	0.9285714285714286	112
10	113	K136Q_I_10.czi	\\hih-fileserver.neurologie.uni-tuebingen.de\HIH\Public\Jorge\Immunofluorescence\Cell profiler\Exp.267\24h	6	0.5109957862326503	1.0	1.0	6.207106781186548	0.8571428571428571	113
10	114	K136Q_I_10.czi	\\hih-fileserver.neurologie.uni-tuebingen.de\HIH\Public\Jorge\Immunofluorescence\Cell profiler\Exp.267\24h	6	0.477464829275686	1.0	1.0	6.0	1.0	114
10	115	K136Q_I_10.czi	\\hih-fileserver.neurologie.uni-tuebingen.de\HIH\Public\Jorge\Immunofluorescence\Cell profiler\Exp.267\24h	137	1.231320075492597	5.0	2.235153608844728	46.04163056034261	0.9383561643835616	115
10	116	K136Q_I_10.czi	\\hih-fileserver.neurologie.uni-tuebingen.de\HIH\Public\Jorge\Immunofluorescence\Cell profiler\Exp.267\24h	8	0.5468022991227088	1.4142135623730951	1.051776695296637	7.414213562373095	1.0	116
10	117	K136Q_I_10.czi	\\hih-fileserver.neurologie.uni-tuebingen.de\HIH\Public\Jorge\Immunofluorescence\Cell profiler\Exp.267\24h	173	2.175386509559825	4.242640687119285	1.9022413391844635	68.76955262170047	0.7757847533632287	117
10	118	K136Q_I_10.czi	\\hih-fileserver.neurologie.uni-tuebingen.de\HIH\Public\Jorge\Immunofluorescence\Cell profiler\Exp.267\24h	12	0.8381959377836082	1.4142135623730951	1.0690355937288494	11.242640687119284	0.8571428571428571	118
10	119	K136Q_I_10.czi	\\hih-fileserver.neurologie.uni-tuebingen.de\HIH\Public\Jorge\Immunofluorescence\Cell profiler\Exp.267\24h	2	0.0	1.0	1.0	0.0	1.0	119
10	120	K136Q_I_10.czi	\\hih-fileserver.neurologie.uni-tuebingen.de\HIH\Public\Jorge\Immunofluorescence\Cell profiler\Exp.267\24h	13	0.6422005297067807	2.0	1.1725108220860991	10.242640687119284	1.0	120
10	121	K136Q_I_10.czi	\\hih-fileserver.neurologie.uni-tuebingen.de\HIH\Public\Jorge\Immunofluorescence\Cell profiler\Exp.267\24h	2	0.0	1.0	1.0	0.0	1.0	121
10	122	K136Q_I_10.czi	\\hih-fileserver.neurologie.uni-tuebingen.de\HIH\Public\Jorge\Immunofluorescence\Cell profiler\Exp.267\24h	5	0.43153209248335733	1.0	1.0	5.207106781186548	1.0	122
10	123	K136Q_I_10.czi	\\hih-fileserver.neurologie.uni-tuebingen.de\HIH\Public\Jorge\Immunofluorescence\Cell profiler\Exp.267\24h	8	0.5468022991227088	1.4142135623730951	1.051776695296637	7.414213562373095	1.0	123
10	124	K136Q_I_10.czi	\\hih-fileserver.neurologie.uni-tuebingen.de\HIH\Public\Jorge\Immunofluorescence\Cell profiler\Exp.267\24h	38	1.1790329808524096	2.8284271247461903	1.4032230397692078	23.727922061357855	0.8444444444444444	124
10	125	K136Q_I_10.czi	\\hih-fileserver.neurologie.uni-tuebingen.de\HIH\Public\Jorge\Immunofluorescence\Cell profiler\Exp.267\24h	98	1.356358713302322	4.47213595499958	1.9485874756610608	40.87005768508881	0.8596491228070176	125
10	126	K136Q_I_10.czi	\\hih-fileserver.neurologie.uni-tuebingen.de\HIH\Public\Jorge\Immunofluorescence\Cell profiler\Exp.267\24h	71	1.034770107257379	4.123105625617661	1.857986097353407	30.384776310850235	0.922077922077922	126
10	127	K136Q_I_10.czi	\\hih-fileserver.neurologie.uni-tuebingen.de\HIH\Public\Jorge\Immunofluorescence\Cell profiler\Exp.267\24h	14	0.7723689972905055	2.0	1.2020305089104422	11.65685424949238	1.0	127
10	128	K136Q_I_10.czi	\\hih-fileserver.neurologie.uni-tuebingen.de\HIH\Public\Jorge\Immunofluorescence\Cell profiler\Exp.267\24h	11	0.9143955684912091	1.4142135623730951	1.0376557783975542	11.242640687119284	0.9166666666666666	128
10	129	K136Q_I_10.czi	\\hih-fileserver.neurologie.uni-tuebingen.de\HIH\Public\Jorge\Immunofluorescence\Cell profiler\Exp.267\24h	59	1.0241922449139031	3.605551275463989	1.7280566276033587	27.556349186104043	0.9076923076923077	129
10	130	K136Q_I_10.czi	\\hih-fileserver.neurologie.uni-tuebingen.de\HIH\Public\Jorge\Immunofluorescence\Cell profiler\Exp.267\24h	48	1.1151219620627495	3.1622776601683795	1.5667938025653465	25.935028842544405	0.9056603773584906	130
10	131	K136Q_I_10.czi	\\hih-fileserver.neurologie.uni-tuebingen.de\HIH\Public\Jorge\Immunofluorescence\Cell profiler\Exp.267\24h	9	0.7836384171496399	1.0	1.0	9.414213562373096	0.8181818181818182	131
10	132	K136Q_I_10.czi	\\hih-fileserver.neurologie.uni-tuebingen.de\HIH\Public\Jorge\Immunofluorescence\Cell profiler\Exp.267\24h	55	1.1181124341336561	3.605551275463989	1.681076596963774	27.798989873223327	0.8870967741935484	132
10	133	K136Q_I_10.czi	\\hih-fileserver.neurologie.uni-tuebingen.de\HIH\Public\Jorge\Immunofluorescence\Cell profiler\Exp.267\24h	59	1.16461640241028	3.1622776601683795	1.6537023423671604	29.384776310850235	0.8939393939393939	133
10	134	K136Q_I_10.czi	\\hih-fileserver.neurologie.uni-tuebingen.de\HIH\Public\Jorge\Immunofluorescence\Cell profiler\Exp.267\24h	55	1.0336127049526926	3.1622776601683795	1.6433499656001807	26.72792206135785	0.9016393442622951	134
10	135	K136Q_I_10.czi	\\hih-fileserver.neurologie.uni-tuebingen.de\HIH\Public\Jorge\Immunofluorescence\Cell profiler\Exp.267\24h	6	0.3315727981081153	1.0	1.0	5.0	0.8571428571428571	135
10	136	K136Q_I_10.czi	\\hih-fileserver.neurologie.uni-tuebingen.de\HIH\Public\Jorge\Immunofluorescence\Cell profiler\Exp.267\24h	44	1.1589081280292277	3.0	1.4779201168432643	25.31370849898476	0.8461538461538461	136
10	137	K136Q_I_10.czi	\\hih-fileserver.neurologie.uni-tuebingen.de\HIH\Public\Jorge\Immunofluorescence\Cell profiler\Exp.267\24h	3	0.0	1.0	1.0	0.0	0.6	137
10	138	K136Q_I_10.czi	\\hih-fileserver.neurologie.uni-tuebingen.de\HIH\Public\Jorge\Immunofluorescence\Cell profiler\Exp.267\24h	76	1.0587738161477156	4.123105625617661	1.901685821281764	31.798989873223327	0.9047619047619048	138
10	139	K136Q_I_10.czi	\\hih-fileserver.neurologie.uni-tuebingen.de\HIH\Public\Jorge\Immunofluorescence\Cell profiler\Exp.267\24h	46	0.8936177099689822	3.605551275463989	1.6446945401750377	22.727922061357855	0.9787234042553191	139
10	140	K136Q_I_10.czi	\\hih-fileserver.neurologie.uni-tuebingen.de\HIH\Public\Jorge\Immunofluorescence\Cell profiler\Exp.267\24h	28	0.8048578003026098	2.8284271247461903	1.445902906222806	16.82842712474619	1.0	140
10	141	K136Q_I_10.czi	\\hih-fileserver.neurologie.uni-tuebingen.de\HIH\Public\Jorge\Immunofluorescence\Cell profiler\Exp.267\24h	3	0.026525823848649224	1.0	1.0	1.0	1.0	141
10	142	K136Q_I_10.czi	\\hih-fileserver.neurologie.uni-tuebingen.de\HIH\Public\Jorge\Immunofluorescence\Cell profiler\Exp.267\24h	2	0.0	1.0	1.0	0.0	1.0	142
10	143	K136Q_I_10.czi	\\hih-fileserver.neurologie.uni-tuebingen.de\HIH\Public\Jorge\Immunofluorescence\Cell profiler\Exp.267\24h	50	0.9276229873542391	3.1622776601683795	1.6570732311508718	24.14213562373095	0.9615384615384616	143
10	144	K136Q_I_10.czi	\\hih-fileserver.neurologie.uni-tuebingen.de\HIH\Public\Jorge\Immunofluorescence\Cell profiler\Exp.267\24h	3	0.309207662451413	1.0	1.0	3.414213562373095	1.0	144
10	145	K136Q_I_10.czi	\\hih-fileserver.neurologie.uni-tuebingen.de\HIH\Public\Jorge\Immunofluorescence\Cell profiler\Exp.267\24h	3	0.309207662451413	1.0	1.0	3.414213562373095	1.0	145
10	146	K136Q_I_10.czi	\\hih-fileserver.neurologie.uni-tuebingen.de\HIH\Public\Jorge\Immunofluorescence\Cell profiler\Exp.267\24h	28	0.8282348101377135	2.8284271247461903	1.4061296747004017	17.071067811865476	1.0	146
10	147	K136Q_I_10.czi	\\hih-fileserver.neurologie.uni-tuebingen.de\HIH\Public\Jorge\Immunofluorescence\Cell profiler\Exp.267\24h	3	0.309207662451413	1.0	1.0	3.414213562373095	1.0	147
10	148	K136Q_I_10.czi	\\hih-fileserver.neurologie.uni-tuebingen.de\HIH\Public\Jorge\Immunofluorescence\Cell profiler\Exp.267\24h	10	0.6202357696493015	1.4142135623730951	1.082842712474619	8.82842712474619	1.0	148
10	149	K136Q_I_10.czi	\\hih-fileserver.neurologie.uni-tuebingen.de\HIH\Public\Jorge\Immunofluorescence\Cell profiler\Exp.267\24h	48	0.9010971635055898	3.605551275463989	1.7124376046097864	23.31370849898476	0.96	149
10	150	K136Q_I_10.czi	\\hih-fileserver.neurologie.uni-tuebingen.de\HIH\Public\Jorge\Immunofluorescence\Cell profiler\Exp.267\24h	48	0.9010971635055898	3.605551275463989	1.6737399550750218	23.31370849898476	0.96	150
10	151	K136Q_I_10.czi	\\hih-fileserver.neurologie.uni-tuebingen.de\HIH\Public\Jorge\Immunofluorescence\Cell profiler\Exp.267\24h	77	1.1806110748144862	3.605551275463989	1.7967108669876168	33.798989873223334	0.875	151
10	152	K136Q_I_10.czi	\\hih-fileserver.neurologie.uni-tuebingen.de\HIH\Public\Jorge\Immunofluorescence\Cell profiler\Exp.267\24h	15	0.7951500375806897	2.0	1.1495093791412858	12.242640687119284	0.9375	152
10	153	K136Q_I_10.czi	\\hih-fileserver.neurologie.uni-tuebingen.de\HIH\Public\Jorge\Immunofluorescence\Cell profiler\Exp.267\24h	5	0.43153209248335733	1.0	1.0	5.207106781186548	1.0	153
10	154	K136Q_I_10.czi	\\hih-fileserver.neurologie.uni-tuebingen.de\HIH\Public\Jorge\Immunofluorescence\Cell profiler\Exp.267\24h	4	0.3183098861837907	1.0	1.0	4.0	1.0	154
10	155	K136Q_I_10.czi	\\hih-fileserver.neurologie.uni-tuebingen.de\HIH\Public\Jorge\Immunofluorescence\Cell profiler\Exp.267\24h	45	1.2277611529294594	3.0	1.5054058174049443	26.349242404917497	0.8333333333333334	155
10	156	K136Q_I_10.czi	\\hih-fileserver.neurologie.uni-tuebingen.de\HIH\Public\Jorge\Immunofluorescence\Cell profiler\Exp.267\24h	14	0.9406142023090004	2.0	1.1306019374818708	12.863961030678926	0.875	156
10	157	K136Q_I_10.czi	\\hih-fileserver.neurologie.uni-tuebingen.de\HIH\Public\Jorge\Immunofluorescence\Cell profiler\Exp.267\24h	6	0.477464829275686	1.0	1.0	6.0	1.0	157
10	158	K136Q_I_10.czi	\\hih-fileserver.neurologie.uni-tuebingen.de\HIH\Public\Jorge\Immunofluorescence\Cell profiler\Exp.267\24h	33	0.9155657946957619	2.8284271247461903	1.4500102895827371	19.485281374238568	0.9428571428571428	158
10	159	K136Q_I_10.czi	\\hih-fileserver.neurologie.uni-tuebingen.de\HIH\Public\Jorge\Immunofluorescence\Cell profiler\Exp.267\24h	16	0.7454531602318965	2.0	1.1401650429449552	12.242640687119284	0.8888888888888888	159
10	160	K136Q_I_10.czi	\\hih-fileserver.neurologie.uni-tuebingen.de\HIH\Public\Jorge\Immunofluorescence\Cell profiler\Exp.267\24h	47	1.0150851543583272	3.0	1.5911881798720071	24.48528137423857	0.94	160
10	161	K136Q_I_10.czi	\\hih-fileserver.neurologie.uni-tuebingen.de\HIH\Public\Jorge\Immunofluorescence\Cell profiler\Exp.267\24h	34	0.9043556452551632	3.0	1.4832221554187566	19.65685424949238	0.8947368421052632	161
10	162	K136Q_I_10.czi	\\hih-fileserver.neurologie.uni-tuebingen.de\HIH\Public\Jorge\Immunofluorescence\Cell profiler\Exp.267\24h	34	1.0632349951652407	2.23606797749979	1.35863192078641	21.31370849898476	0.85	162
10	163	K136Q_I_10.czi	\\hih-fileserver.neurologie.uni-tuebingen.de\HIH\Public\Jorge\Immunofluorescence\Cell profiler\Exp.267\24h	7	0.6664888011383325	1.4142135623730951	1.0591733660532994	7.65685424949238	1.0	163
10	164	K136Q_I_10.czi	\\hih-fileserver.neurologie.uni-tuebingen.de\HIH\Public\Jorge\Immunofluorescence\Cell profiler\Exp.267\24h	44	1.3527827620191097	3.0	1.419002863496755	27.349242404917497	0.7857142857142857	164
10	165	K136Q_I_10.czi	\\hih-fileserver.neurologie.uni-tuebingen.de\HIH\Public\Jorge\Immunofluorescence\Cell profiler\Exp.267\24h	76	1.404717941570117	3.1622776601683795	1.7000375238793475	36.62741699796952	0.8444444444444444	165
10	166	K136Q_I_10.czi	\\hih-fileserver.neurologie.uni-tuebingen.de\HIH\Public\Jorge\Immunofluorescence\Cell profiler\Exp.267\24h	39	1.0159422915486487	2.8284271247461903	1.4654077598968227	22.31370849898476	0.8863636363636364	166
10	167	K136Q_I_10.czi	\\hih-fileserver.neurologie.uni-tuebingen.de\HIH\Public\Jorge\Immunofluorescence\Cell profiler\Exp.267\24h	40	1.0122033326473765	3.1622776601683795	1.5683491642034264	22.556349186104043	0.9090909090909091	167
10	168	K136Q_I_10.czi	\\hih-fileserver.neurologie.uni-tuebingen.de\HIH\Public\Jorge\Immunofluorescence\Cell profiler\Exp.267\24h	17	0.7997667602429288	2.23606797749979	1.1945373993744273	13.071067811865474	0.8947368421052632	168
10	169	K136Q_I_10.czi	\\hih-fileserver.neurologie.uni-tuebingen.de\HIH\Public\Jorge\Immunofluorescence\Cell profiler\Exp.267\24h	24	0.8307195216105803	2.8284271247461903	1.360702260395516	15.82842712474619	0.9230769230769231	169
10	170	K136Q_I_10.czi	\\hih-fileserver.neurologie.uni-tuebingen.de\HIH\Public\Jorge\Immunofluorescence\Cell profiler\Exp.267\24h	9	0.7495385712094021	1.0	1.0	9.207106781186548	1.0	170
10	171	K136Q_I_10.czi	\\hih-fileserver.neurologie.uni-tuebingen.de\HIH\Public\Jorge\Immunofluorescence\Cell profiler\Exp.267\24h	26	1.0458488403176762	2.23606797749979	1.2585134366053212	18.485281374238568	0.9285714285714286	171
10	172	K136Q_I_10.czi	\\hih-fileserver.neurologie.uni-tuebingen.de\HIH\Public\Jorge\Immunofluorescence\Cell profiler\Exp.267\24h	17	0.9821890454339	2.0	1.156285544087787	14.48528137423857	0.8947368421052632	172
10	173	K136Q_I_10.czi	\\hih-fileserver.neurologie.uni-tuebingen.de\HIH\Public\Jorge\Immunofluorescence\Cell profiler\Exp.267\24h	37	0.977026752314005	3.0	1.4936365707730652	21.31370849898476	0.925	173
10	174	K136Q_I_10.czi	\\hih-fileserver.neurologie.uni-tuebingen.de\HIH\Public\Jorge\Immunofluorescence\Cell profiler\Exp.267\24h	27	0.8589101734761474	2.23606797749979	1.3621952497912906	17.071067811865476	1.0	174
10	175	K136Q_I_10.czi	\\hih-fileserver.neurologie.uni-tuebingen.de\HIH\Public\Jorge\Immunofluorescence\Cell profiler\Exp.267\24h	8	0.5468022991227088	1.4142135623730951	1.051776695296637	7.414213562373095	1.0	175
10	176	K136Q_I_10.czi	\\hih-fileserver.neurologie.uni-tuebingen.de\HIH\Public\Jorge\Immunofluorescence\Cell profiler\Exp.267\24h	20	0.9037497458904545	2.0	1.2035533905932738	15.071067811865474	0.9523809523809523	176
10	177	K136Q_I_10.czi	\\hih-fileserver.neurologie.uni-tuebingen.de\HIH\Public\Jorge\Immunofluorescence\Cell profiler\Exp.267\24h	27	0.745063055807652	2.8284271247461903	1.3624386834809015	15.899494936611665	0.9310344827586207	177
10	178	K136Q_I_10.czi	\\hih-fileserver.neurologie.uni-tuebingen.de\HIH\Public\Jorge\Immunofluorescence\Cell profiler\Exp.267\24h	1	0.0	1.0	1.0	0.0	1.0	178
10	179	K136Q_I_10.czi	\\hih-fileserver.neurologie.uni-tuebingen.de\HIH\Public\Jorge\Immunofluorescence\Cell profiler\Exp.267\24h	27	0.8009752564494133	2.8284271247461903	1.3994757205179384	16.48528137423857	0.9642857142857143	179
10	180	K136Q_I_10.czi	\\hih-fileserver.neurologie.uni-tuebingen.de\HIH\Public\Jorge\Immunofluorescence\Cell profiler\Exp.267\24h	33	1.0954542374429754	2.23606797749979	1.3517484505791222	21.31370849898476	0.8461538461538461	180
10	181	K136Q_I_10.czi	\\hih-fileserver.neurologie.uni-tuebingen.de\HIH\Public\Jorge\Immunofluorescence\Cell profiler\Exp.267\24h	2	0.0	1.0	1.0	0.0	1.0	181
10	182	K136Q_I_10.czi	\\hih-fileserver.neurologie.uni-tuebingen.de\HIH\Public\Jorge\Immunofluorescence\Cell profiler\Exp.267\24h	24	0.9010971635055895	2.23606797749979	1.3143001569527106	16.485281374238568	0.9230769230769231	182
10	183	K136Q_I_10.czi	\\hih-fileserver.neurologie.uni-tuebingen.de\HIH\Public\Jorge\Immunofluorescence\Cell profiler\Exp.267\24h	37	0.9240595205462725	2.8284271247461903	1.5447966309620427	20.727922061357855	0.925	183
10	184	K136Q_I_10.czi	\\hih-fileserver.neurologie.uni-tuebingen.de\HIH\Public\Jorge\Immunofluorescence\Cell profiler\Exp.267\24h	26	0.8317819970820826	2.8284271247461903	1.3989088804465863	16.485281374238568	0.9285714285714286	184
10	185	K136Q_I_10.czi	\\hih-fileserver.neurologie.uni-tuebingen.de\HIH\Public\Jorge\Immunofluorescence\Cell profiler\Exp.267\24h	1	0.0	1.0	1.0	0.0	1.0	185
10	186	K136Q_I_10.czi	\\hih-fileserver.neurologie.uni-tuebingen.de\HIH\Public\Jorge\Immunofluorescence\Cell profiler\Exp.267\24h	17	0.7997667602429291	2.0	1.2151090734995518	13.071067811865476	0.9444444444444444	186
10	187	K136Q_I_10.czi	\\hih-fileserver.neurologie.uni-tuebingen.de\HIH\Public\Jorge\Immunofluorescence\Cell profiler\Exp.267\24h	71	1.034770107257379	4.123105625617661	1.8272531044237525	30.384776310850235	0.922077922077922	187
10	188	K136Q_I_10.czi	\\hih-fileserver.neurologie.uni-tuebingen.de\HIH\Public\Jorge\Immunofluorescence\Cell profiler\Exp.267\24h	62	0.9575463095269564	4.0	1.8144580193841318	27.31370849898476	0.9253731343283582	188
10	189	K136Q_I_10.czi	\\hih-fileserver.neurologie.uni-tuebingen.de\HIH\Public\Jorge\Immunofluorescence\Cell profiler\Exp.267\24h	17	0.9821890454338997	2.0	1.156285544087787	14.485281374238568	0.9444444444444444	189
10	190	K136Q_I_10.czi	\\hih-fileserver.neurologie.uni-tuebingen.de\HIH\Public\Jorge\Immunofluorescence\Cell profiler\Exp.267\24h	76	0.9513155219899525	4.242640687119285	1.9664599901208577	30.14213562373095	0.95	190
10	191	K136Q_I_10.czi	\\hih-fileserver.neurologie.uni-tuebingen.de\HIH\Public\Jorge\Immunofluorescence\Cell profiler\Exp.267\24h	6	0.5456645211561616	1.0	1.0	6.414213562373095	0.75	191
10	192	K136Q_I_10.czi	\\hih-fileserver.neurologie.uni-tuebingen.de\HIH\Public\Jorge\Immunofluorescence\Cell profiler\Exp.267\24h	18	0.8245537665371013	2.0	1.2357022603955157	13.65685424949238	0.9473684210526315	192
10	193	K136Q_I_10.czi	\\hih-fileserver.neurologie.uni-tuebingen.de\HIH\Public\Jorge\Immunofluorescence\Cell profiler\Exp.267\24h	51	1.3251428875082205	3.0	1.5128916734430506	29.14213562373095	0.8225806451612904	193
10	194	K136Q_I_10.czi	\\hih-fileserver.neurologie.uni-tuebingen.de\HIH\Public\Jorge\Immunofluorescence\Cell profiler\Exp.267\24h	61	1.1133165550709883	3.605551275463989	1.7145607055327794	29.213203435596427	0.9104477611940298	194
10	195	K136Q_I_10.czi	\\hih-fileserver.neurologie.uni-tuebingen.de\HIH\Public\Jorge\Immunofluorescence\Cell profiler\Exp.267\24h	45	0.9611703077392957	3.1622776601683795	1.6032928917891145	23.31370849898476	0.9375	195
10	196	K136Q_I_10.czi	\\hih-fileserver.neurologie.uni-tuebingen.de\HIH\Public\Jorge\Immunofluorescence\Cell profiler\Exp.267\24h	30	0.7730191561285327	2.8284271247461903	1.4930805721201277	17.071067811865476	1.0	196
10	197	K136Q_I_10.czi	\\hih-fileserver.neurologie.uni-tuebingen.de\HIH\Public\Jorge\Immunofluorescence\Cell profiler\Exp.267\24h	29	0.903168862603302	2.8284271247461903	1.4249129486630998	18.14213562373095	0.9354838709677419	197
10	198	K136Q_I_10.czi	\\hih-fileserver.neurologie.uni-tuebingen.de\HIH\Public\Jorge\Immunofluorescence\Cell profiler\Exp.267\24h	33	0.9549052999650606	3.0	1.4729605717912435	19.899494936611667	0.8918918918918919	198
10	199	K136Q_I_10.czi	\\hih-fileserver.neurologie.uni-tuebingen.de\HIH\Public\Jorge\Immunofluorescence\Cell profiler\Exp.267\24h	35	1.0904111643833878	2.23606797749979	1.3769567230496556	21.899494936611667	0.9210526315789473	199
10	200	K136Q_I_10.czi	\\hih-fileserver.neurologie.uni-tuebingen.de\HIH\Public\Jorge\Immunofluorescence\Cell profiler\Exp.267\24h	61	1.0510690624955907	4.0	1.782213863087614	28.384776310850235	0.9104477611940298	200
10	201	K136Q_I_10.czi	\\hih-fileserver.neurologie.uni-tuebingen.de\HIH\Public\Jorge\Immunofluorescence\Cell profiler\Exp.267\24h	121	1.1814750549855408	5.0990195135927845	2.2389638483304513	42.384776310850235	0.8962962962962963	201
10	202	K136Q_I_10.czi	\\hih-fileserver.neurologie.uni-tuebingen.de\HIH\Public\Jorge\Immunofluorescence\Cell profiler\Exp.267\24h	69	1.0647634436996218	4.123105625617661	1.8116908862917136	30.384776310850235	0.9078947368421053	202
10	203	K136Q_I_10.czi	\\hih-fileserver.neurologie.uni-tuebingen.de\HIH\Public\Jorge\Immunofluorescence\Cell profiler\Exp.267\24h	2	0.0	1.0	1.0	0.0	1.0	203
10	204	K136Q_I_10.czi	\\hih-fileserver.neurologie.uni-tuebingen.de\HIH\Public\Jorge\Immunofluorescence\Cell profiler\Exp.267\24h	12	0.6957172405156791	2.0	1.1523689270621824	10.242640687119284	0.9230769230769231	204
10	205	K136Q_I_10.czi	\\hih-fileserver.neurologie.uni-tuebingen.de\HIH\Public\Jorge\Immunofluorescence\Cell profiler\Exp.267\24h	23	1.1913719550577826	1.4142135623730951	1.1620835678851242	18.556349186104047	0.9583333333333334	205
10	206	K136Q_I_10.czi	\\hih-fileserver.neurologie.uni-tuebingen.de\HIH\Public\Jorge\Immunofluorescence\Cell profiler\Exp.267\24h	54	1.0527536809703355	3.605551275463989	1.649153601587406	26.727922061357855	0.9310344827586207	206
10	207	K136Q_I_10.czi	\\hih-fileserver.neurologie.uni-tuebingen.de\HIH\Public\Jorge\Immunofluorescence\Cell profiler\Exp.267\24h	6	0.477464829275686	1.0	1.0	6.0	1.0	207
10	208	K136Q_I_10.czi	\\hih-fileserver.neurologie.uni-tuebingen.de\HIH\Public\Jorge\Immunofluorescence\Cell profiler\Exp.267\24h	22	0.9830150874606436	2.23606797749979	1.267860101226917	16.48528137423857	0.9166666666666666	208
10	209	K136Q_I_10.czi	\\hih-fileserver.neurologie.uni-tuebingen.de\HIH\Public\Jorge\Immunofluorescence\Cell profiler\Exp.267\24h	17	0.8467778219699359	2.0	1.1907435698305462	13.449747468305832	0.9444444444444444	209
10	210	K136Q_I_10.czi	\\hih-fileserver.neurologie.uni-tuebingen.de\HIH\Public\Jorge\Immunofluorescence\Cell profiler\Exp.267\24h	1	0.0	1.0	1.0	0.0	1.0	210
10	211	K136Q_I_10.czi	\\hih-fileserver.neurologie.uni-tuebingen.de\HIH\Public\Jorge\Immunofluorescence\Cell profiler\Exp.267\24h	3	0.309207662451413	1.0	1.0	3.414213562373095	1.0	211
10	212	K136Q_I_10.czi	\\hih-fileserver.neurologie.uni-tuebingen.de\HIH\Public\Jorge\Immunofluorescence\Cell profiler\Exp.267\24h	33	1.2083193041608442	2.23606797749979	1.343105318522118	22.38477631085024	0.9428571428571428	212
10	213	K136Q_I_10.czi	\\hih-fileserver.neurologie.uni-tuebingen.de\HIH\Public\Jorge\Immunofluorescence\Cell profiler\Exp.267\24h	61	0.9319458815147231	4.0	1.8212102321540014	26.727922061357855	0.9682539682539683	213
10	214	K136Q_I_10.czi	\\hih-fileserver.neurologie.uni-tuebingen.de\HIH\Public\Jorge\Immunofluorescence\Cell profiler\Exp.267\24h	42	0.8607140437051949	3.605551275463989	1.65131870876919	21.31370849898476	1.0	214
10	215	K136Q_I_10.czi	\\hih-fileserver.neurologie.uni-tuebingen.de\HIH\Public\Jorge\Immunofluorescence\Cell profiler\Exp.267\24h	7	0.5904919879238446	1.0	1.0	7.207106781186548	1.0	215
10	216	K136Q_I_10.czi	\\hih-fileserver.neurologie.uni-tuebingen.de\HIH\Public\Jorge\Immunofluorescence\Cell profiler\Exp.267\24h	62	1.2504753420348822	3.605551275463989	1.6196669785114788	31.213203435596427	0.8732394366197183	216
10	217	K136Q_I_10.czi	\\hih-fileserver.neurologie.uni-tuebingen.de\HIH\Public\Jorge\Immunofluorescence\Cell profiler\Exp.267\24h	55	1.1124028574288014	3.1622776601683795	1.6263407856410166	27.727922061357855	0.9016393442622951	217
10	218	K136Q_I_10.czi	\\hih-fileserver.neurologie.uni-tuebingen.de\HIH\Public\Jorge\Immunofluorescence\Cell profiler\Exp.267\24h	8	0.6366197723675814	1.0	1.0	8.0	1.0	218
10	219	K136Q_I_10.czi	\\hih-fileserver.neurologie.uni-tuebingen.de\HIH\Public\Jorge\Immunofluorescence\Cell profiler\Exp.267\24h	50	0.9408546653846243	3.605551275463989	1.6887929141677807	24.31370849898476	0.9433962264150944	219
10	220	K136Q_I_10.czi	\\hih-fileserver.neurologie.uni-tuebingen.de\HIH\Public\Jorge\Immunofluorescence\Cell profiler\Exp.267\24h	51	0.9541028790059185	3.605551275463989	1.7073344965403334	24.72792206135785	0.9272727272727272	220
10	221	K136Q_I_10.czi	\\hih-fileserver.neurologie.uni-tuebingen.de\HIH\Public\Jorge\Immunofluorescence\Cell profiler\Exp.267\24h	2	0.0	1.0	1.0	0.0	1.0	221
10	222	K136Q_I_10.czi	\\hih-fileserver.neurologie.uni-tuebingen.de\HIH\Public\Jorge\Immunofluorescence\Cell profiler\Exp.267\24h	10	0.6202357696493015	2.0	1.1414213562373097	8.82842712474619	1.0	222
10	223	K136Q_I_10.czi	\\hih-fileserver.neurologie.uni-tuebingen.de\HIH\Public\Jorge\Immunofluorescence\Cell profiler\Exp.267\24h	14	0.6664888011383326	2.0	1.2020305089104422	10.82842712474619	1.0	223
10	224	K136Q_I_10.czi	\\hih-fileserver.neurologie.uni-tuebingen.de\HIH\Public\Jorge\Immunofluorescence\Cell profiler\Exp.267\24h	52	0.9806145698708848	3.605551275463989	1.6551954309697086	25.31370849898476	0.9629629629629629	224
10	225	K136Q_I_10.czi	\\hih-fileserver.neurologie.uni-tuebingen.de\HIH\Public\Jorge\Immunofluorescence\Cell profiler\Exp.267\24h	86	1.4052870337190766	3.1622776601683795	1.731421962035868	38.970562748477136	0.8958333333333334	225
10	226	K136Q_I_10.czi	\\hih-fileserver.neurologie.uni-tuebingen.de\HIH\Public\Jorge\Immunofluorescence\Cell profiler\Exp.267\24h	19	1.0587738161477158	2.0	1.1616351479929197	15.899494936611665	0.9047619047619048	226
10	227	K136Q_I_10.czi	\\hih-fileserver.neurologie.uni-tuebingen.de\HIH\Public\Jorge\Immunofluorescence\Cell profiler\Exp.267\24h	188	1.1058339141071172	7.211102550927978	2.803155256417511	51.11269837220809	0.9261083743842364	227
10	228	K136Q_I_10.czi	\\hih-fileserver.neurologie.uni-tuebingen.de\HIH\Public\Jorge\Immunofluorescence\Cell profiler\Exp.267\24h	50	1.0534879065860805	3.1622776601683795	1.5971276812601907	25.727922061357855	0.9090909090909091	228
10	229	K136Q_I_10.czi	\\hih-fileserver.neurologie.uni-tuebingen.de\HIH\Public\Jorge\Immunofluorescence\Cell profiler\Exp.267\24h	14	0.8233657959359779	1.4142135623730951	1.0295866830266498	12.035533905932738	0.7777777777777778	229
10	230	K136Q_I_10.czi	\\hih-fileserver.neurologie.uni-tuebingen.de\HIH\Public\Jorge\Immunofluorescence\Cell profiler\Exp.267\24h	8	0.5468022991227088	1.4142135623730951	1.051776695296637	7.414213562373095	1.0	230
10	231	K136Q_I_10.czi	\\hih-fileserver.neurologie.uni-tuebingen.de\HIH\Public\Jorge\Immunofluorescence\Cell profiler\Exp.267\24h	100	1.2236431431716817	4.0	1.9764209924905753	39.21320343559643	0.9345794392523364	231
10	232	K136Q_I_10.czi	\\hih-fileserver.neurologie.uni-tuebingen.de\HIH\Public\Jorge\Immunofluorescence\Cell profiler\Exp.267\24h	1	0.0	1.0	1.0	0.0	1.0	232
10	233	K136Q_I_10.czi	\\hih-fileserver.neurologie.uni-tuebingen.de\HIH\Public\Jorge\Immunofluorescence\Cell profiler\Exp.267\24h	2	0.0	1.0	1.0	0.0	1.0	233
10	234	K136Q_I_10.czi	\\hih-fileserver.neurologie.uni-tuebingen.de\HIH\Public\Jorge\Immunofluorescence\Cell profiler\Exp.267\24h	20	0.7420983898833913	2.23606797749979	1.2946461113496084	13.65685424949238	1.0	234
10	235	K136Q_I_10.czi	\\hih-fileserver.neurologie.uni-tuebingen.de\HIH\Public\Jorge\Immunofluorescence\Cell profiler\Exp.267\24h	1	0.0	1.0	1.0	0.0	1.0	235
10	236	K136Q_I_10.czi	\\hih-fileserver.neurologie.uni-tuebingen.de\HIH\Public\Jorge\Immunofluorescence\Cell profiler\Exp.267\24h	35	0.9382110069694563	2.8284271247461903	1.488370864095703	20.31370849898476	0.9210526315789473	236
10	237	K136Q_I_10.czi	\\hih-fileserver.neurologie.uni-tuebingen.de\HIH\Public\Jorge\Immunofluorescence\Cell profiler\Exp.267\24h	24	1.0337262827488358	2.0	1.2601100286299702	17.65685424949238	0.96	237
10	238	K136Q_I_10.czi	\\hih-fileserver.neurologie.uni-tuebingen.de\HIH\Public\Jorge\Immunofluorescence\Cell profiler\Exp.267\24h	51	1.0663556803239056	3.1622776601683795	1.5967230448147256	26.14213562373095	0.8947368421052632	238
10	239	K136Q_I_10.czi	\\hih-fileserver.neurologie.uni-tuebingen.de\HIH\Public\Jorge\Immunofluorescence\Cell profiler\Exp.267\24h	20	0.954109768835464	2.0	1.232842712474619	15.48528137423857	0.8695652173913043	239
10	240	K136Q_I_10.czi	\\hih-fileserver.neurologie.uni-tuebingen.de\HIH\Public\Jorge\Immunofluorescence\Cell profiler\Exp.267\24h	17	1.1780520607977485	1.4142135623730951	1.0730965110070168	15.863961030678926	0.7727272727272727	240
10	241	K136Q_I_10.czi	\\hih-fileserver.neurologie.uni-tuebingen.de\HIH\Public\Jorge\Immunofluorescence\Cell profiler\Exp.267\24h	15	0.6911795258719621	2.0	1.2276142374915398	11.414213562373096	1.0	241
10	242	K136Q_I_10.czi	\\hih-fileserver.neurologie.uni-tuebingen.de\HIH\Public\Jorge\Immunofluorescence\Cell profiler\Exp.267\24h	75	1.2120940368095392	3.605551275463989	1.784907041245699	33.798989873223334	0.9146341463414634	242
10	243	K136Q_I_10.czi	\\hih-fileserver.neurologie.uni-tuebingen.de\HIH\Public\Jorge\Immunofluorescence\Cell profiler\Exp.267\24h	45	0.8480975722981905	3.605551275463989	1.678170298410541	21.899494936611667	0.9782608695652174	243
10	244	K136Q_I_10.czi	\\hih-fileserver.neurologie.uni-tuebingen.de\HIH\Public\Jorge\Immunofluorescence\Cell profiler\Exp.267\24h	2	0.0	1.0	1.0	0.0	1.0	244
10	245	K136Q_I_10.czi	\\hih-fileserver.neurologie.uni-tuebingen.de\HIH\Public\Jorge\Immunofluorescence\Cell profiler\Exp.267\24h	48	0.9199513593440898	3.605551275463989	1.6748018818334938	23.556349186104043	0.9795918367346939	245
10	246	K136Q_I_10.czi	\\hih-fileserver.neurologie.uni-tuebingen.de\HIH\Public\Jorge\Immunofluorescence\Cell profiler\Exp.267\24h	19	0.7811561998772539	2.0	1.2759284572168044	13.65685424949238	0.95	246
10	247	K136Q_I_10.czi	\\hih-fileserver.neurologie.uni-tuebingen.de\HIH\Public\Jorge\Immunofluorescence\Cell profiler\Exp.267\24h	12	0.6138725863006818	1.4142135623730951	1.0690355937288494	9.621320343559642	0.9230769230769231	247
10	248	K136Q_I_10.czi	\\hih-fileserver.neurologie.uni-tuebingen.de\HIH\Public\Jorge\Immunofluorescence\Cell profiler\Exp.267\24h	7	0.5300702784881366	1.4142135623730951	1.0591733660532994	6.82842712474619	1.0	248
10	249	K136Q_I_10.czi	\\hih-fileserver.neurologie.uni-tuebingen.de\HIH\Public\Jorge\Immunofluorescence\Cell profiler\Exp.267\24h	49	1.1514686945872261	2.8284271247461903	1.5474101348435327	26.627416997969522	0.9074074074074074	249
10	250	K136Q_I_10.czi	\\hih-fileserver.neurologie.uni-tuebingen.de\HIH\Public\Jorge\Immunofluorescence\Cell profiler\Exp.267\24h	220	1.3509223136988762	7.0710678118654755	2.7458664396350843	61.112698372208094	0.859375	250
10	251	K136Q_I_10.czi	\\hih-fileserver.neurologie.uni-tuebingen.de\HIH\Public\Jorge\Immunofluorescence\Cell profiler\Exp.267\24h	1	0.0	1.0	1.0	0.0	1.0	251
10	252	K136Q_I_10.czi	\\hih-fileserver.neurologie.uni-tuebingen.de\HIH\Public\Jorge\Immunofluorescence\Cell profiler\Exp.267\24h	4	0.3183098861837907	1.0	1.0	4.0	1.0	252
10	253	K136Q_I_10.czi	\\hih-fileserver.neurologie.uni-tuebingen.de\HIH\Public\Jorge\Immunofluorescence\Cell profiler\Exp.267\24h	125	1.4484025804900755	4.242640687119285	1.9876166819018064	47.698484809834994	0.8389261744966443	253
10	254	K136Q_I_10.czi	\\hih-fileserver.neurologie.uni-tuebingen.de\HIH\Public\Jorge\Immunofluorescence\Cell profiler\Exp.267\24h	1	0.0	1.0	1.0	0.0	1.0	254
10	255	K136Q_I_10.czi	\\hih-fileserver.neurologie.uni-tuebingen.de\HIH\Public\Jorge\Immunofluorescence\Cell profiler\Exp.267\24h	3	0.03865095780642663	1.0	1.0	1.2071067811865475	0.75	255
10	256	K136Q_I_10.czi	\\hih-fileserver.neurologie.uni-tuebingen.de\HIH\Public\Jorge\Immunofluorescence\Cell profiler\Exp.267\24h	44	1.105891973393224	3.1622776601683795	1.539408331094024	24.727922061357855	0.8979591836734694	256
10	257	K136Q_I_10.czi	\\hih-fileserver.neurologie.uni-tuebingen.de\HIH\Public\Jorge\Immunofluorescence\Cell profiler\Exp.267\24h	22	0.758964262380741	2.23606797749979	1.3162462422380978	14.48528137423857	1.0	257
10	258	K136Q_I_10.czi	\\hih-fileserver.neurologie.uni-tuebingen.de\HIH\Public\Jorge\Immunofluorescence\Cell profiler\Exp.267\24h	23	0.9402753010493109	2.23606797749979	1.2996922707387901	16.485281374238568	0.8846153846153846	258
10	259	K136Q_I_10.czi	\\hih-fileserver.neurologie.uni-tuebingen.de\HIH\Public\Jorge\Immunofluorescence\Cell profiler\Exp.267\24h	115	1.1753441263116389	5.0	2.1700109214395047	41.21320343559643	0.9349593495934959	259
10	260	K136Q_I_10.czi	\\hih-fileserver.neurologie.uni-tuebingen.de\HIH\Public\Jorge\Immunofluorescence\Cell profiler\Exp.267\24h	28	1.037526041316704	2.23606797749979	1.3283387609549264	19.106601717798213	0.9032258064516129	260
10	261	K136Q_I_10.czi	\\hih-fileserver.neurologie.uni-tuebingen.de\HIH\Public\Jorge\Immunofluorescence\Cell profiler\Exp.267\24h	158	1.3158023788110003	5.656854249492381	2.336838081982132	51.11269837220809	0.88268156424581	261
10	262	K136Q_I_10.czi	\\hih-fileserver.neurologie.uni-tuebingen.de\HIH\Public\Jorge\Immunofluorescence\Cell profiler\Exp.267\24h	35	0.9768629217203453	2.8284271247461903	1.4647015176743834	20.727922061357855	0.9459459459459459	262
10	263	K136Q_I_10.czi	\\hih-fileserver.neurologie.uni-tuebingen.de\HIH\Public\Jorge\Immunofluorescence\Cell profiler\Exp.267\24h	1	0.0	1.0	1.0	0.0	1.0	263
10	264	K136Q_I_10.czi	\\hih-fileserver.neurologie.uni-tuebingen.de\HIH\Public\Jorge\Immunofluorescence\Cell profiler\Exp.267\24h	16	0.796749338020094	2.0	1.166053390593274	12.65685424949238	0.9411764705882353	264
10	265	K136Q_I_10.czi	\\hih-fileserver.neurologie.uni-tuebingen.de\HIH\Public\Jorge\Immunofluorescence\Cell profiler\Exp.267\24h	11	0.6411587049406146	2.0	1.128564869306645	9.414213562373096	1.0	265
10	266	K136Q_I_10.czi	\\hih-fileserver.neurologie.uni-tuebingen.de\HIH\Public\Jorge\Immunofluorescence\Cell profiler\Exp.267\24h	38	0.9513155219899524	3.0	1.5193865545684997	21.31370849898476	0.926829268292683	266
10	267	K136Q_I_10.czi	\\hih-fileserver.neurologie.uni-tuebingen.de\HIH\Public\Jorge\Immunofluorescence\Cell profiler\Exp.267\24h	52	1.2329848617736736	3.0	1.5585350935186204	28.384776310850235	0.8813559322033898	267
10	268	K136Q_I_10.czi	\\hih-fileserver.neurologie.uni-tuebingen.de\HIH\Public\Jorge\Immunofluorescence\Cell profiler\Exp.267\24h	1	0.0	1.0	1.0	0.0	1.0	268
10	269	K136Q_I_10.czi	\\hih-fileserver.neurologie.uni-tuebingen.de\HIH\Public\Jorge\Immunofluorescence\Cell profiler\Exp.267\24h	43	0.9356605817119348	3.0	1.60930367479901	22.485281374238568	0.9555555555555556	269
10	270	K136Q_I_10.czi	\\hih-fileserver.neurologie.uni-tuebingen.de\HIH\Public\Jorge\Immunofluorescence\Cell profiler\Exp.267\24h	5	0.5092958178940652	1.4142135623730951	1.082842712474619	5.656854249492381	1.0	270
10	271	K136Q_I_10.czi	\\hih-fileserver.neurologie.uni-tuebingen.de\HIH\Public\Jorge\Immunofluorescence\Cell profiler\Exp.267\24h	30	0.9894645198445217	2.8284271247461903	1.3733352672119143	19.31370849898476	0.9090909090909091	271
10	272	K136Q_I_10.czi	\\hih-fileserver.neurologie.uni-tuebingen.de\HIH\Public\Jorge\Immunofluorescence\Cell profiler\Exp.267\24h	59	1.208641455624312	3.1622776601683795	1.6295187698456044	29.9350288425444	0.9076923076923077	272
10	273	K136Q_I_10.czi	\\hih-fileserver.neurologie.uni-tuebingen.de\HIH\Public\Jorge\Immunofluorescence\Cell profiler\Exp.267\24h	36	1.1175945837114776	2.8284271247461903	1.4222238337877064	22.485281374238568	0.9230769230769231	273
10	274	K136Q_I_10.czi	\\hih-fileserver.neurologie.uni-tuebingen.de\HIH\Public\Jorge\Immunofluorescence\Cell profiler\Exp.267\24h	21	0.860714043705195	2.0	1.2693740118805894	15.071067811865476	0.9130434782608695	274
10	275	K136Q_I_10.czi	\\hih-fileserver.neurologie.uni-tuebingen.de\HIH\Public\Jorge\Immunofluorescence\Cell profiler\Exp.267\24h	6	0.477464829275686	1.0	1.0	6.0	1.0	275
10	276	K136Q_I_10.czi	\\hih-fileserver.neurologie.uni-tuebingen.de\HIH\Public\Jorge\Immunofluorescence\Cell profiler\Exp.267\24h	11	0.8215906780822316	1.4142135623730951	1.0753115567951081	10.65685424949238	0.8461538461538461	276
10	277	K136Q_I_10.czi	\\hih-fileserver.neurologie.uni-tuebingen.de\HIH\Public\Jorge\Immunofluorescence\Cell profiler\Exp.267\24h	35	0.9382110069694563	3.0	1.4932729462458119	20.31370849898476	0.9210526315789473	277
10	278	K136Q_I_10.czi	\\hih-fileserver.neurologie.uni-tuebingen.de\HIH\Public\Jorge\Immunofluorescence\Cell profiler\Exp.267\24h	26	0.8074768167637489	2.8284271247461903	1.3964282995909718	16.242640687119284	1.0	278
10	279	K136Q_I_10.czi	\\hih-fileserver.neurologie.uni-tuebingen.de\HIH\Public\Jorge\Immunofluorescence\Cell profiler\Exp.267\24h	3	0.309207662451413	1.0	1.0	3.414213562373095	1.0	279
10	280	K136Q_I_10.czi	\\hih-fileserver.neurologie.uni-tuebingen.de\HIH\Public\Jorge\Immunofluorescence\Cell profiler\Exp.267\24h	1	0.0	1.0	1.0	0.0	1.0	280
10	281	K136Q_I_10.czi	\\hih-fileserver.neurologie.uni-tuebingen.de\HIH\Public\Jorge\Immunofluorescence\Cell profiler\Exp.267\24h	35	0.9003392828242001	2.8284271247461903	1.4714463170315202	19.899494936611667	0.9459459459459459	281
10	282	K136Q_I_10.czi	\\hih-fileserver.neurologie.uni-tuebingen.de\HIH\Public\Jorge\Immunofluorescence\Cell profiler\Exp.267\24h	9	0.5135799486995236	1.4142135623730951	1.0460237291525663	7.621320343559642	0.9	282
10	283	K136Q_I_10.czi	\\hih-fileserver.neurologie.uni-tuebingen.de\HIH\Public\Jorge\Immunofluorescence\Cell profiler\Exp.267\24h	2	0.0	1.0	1.0	0.0	1.0	283
10	284	K136Q_I_10.czi	\\hih-fileserver.neurologie.uni-tuebingen.de\HIH\Public\Jorge\Immunofluorescence\Cell profiler\Exp.267\24h	1	0.0	1.0	1.0	0.0	1.0	284
10	285	K136Q_I_10.czi	\\hih-fileserver.neurologie.uni-tuebingen.de\HIH\Public\Jorge\Immunofluorescence\Cell profiler\Exp.267\24h	3	0.309207662451413	1.0	1.0	3.414213562373095	1.0	285
10	286	K136Q_I_10.czi	\\hih-fileserver.neurologie.uni-tuebingen.de\HIH\Public\Jorge\Immunofluorescence\Cell profiler\Exp.267\24h	6	0.477464829275686	1.0	1.0	6.0	1.0	286
10	287	K136Q_I_10.czi	\\hih-fileserver.neurologie.uni-tuebingen.de\HIH\Public\Jorge\Immunofluorescence\Cell profiler\Exp.267\24h	85	1.017709737606313	5.0	2.0550301834175095	32.970562748477136	0.9340659340659341	287
10	288	K136Q_I_10.czi	\\hih-fileserver.neurologie.uni-tuebingen.de\HIH\Public\Jorge\Immunofluorescence\Cell profiler\Exp.267\24h	2	0.0	1.0	1.0	0.0	1.0	288
10	289	K136Q_I_10.czi	\\hih-fileserver.neurologie.uni-tuebingen.de\HIH\Public\Jorge\Immunofluorescence\Cell profiler\Exp.267\24h	7	0.6249169132830957	1.0	1.0	7.414213562373095	0.7777777777777778	289
10	290	K136Q_I_10.czi	\\hih-fileserver.neurologie.uni-tuebingen.de\HIH\Public\Jorge\Immunofluorescence\Cell profiler\Exp.267\24h	3	0.309207662451413	1.0	1.0	3.414213562373095	1.0	290
10	291	K136Q_I_10.czi	\\hih-fileserver.neurologie.uni-tuebingen.de\HIH\Public\Jorge\Immunofluorescence\Cell profiler\Exp.267\24h	51	1.0191018424124414	3.1622776601683795	1.6029275743137588	25.556349186104043	0.9107142857142857	291
10	292	K136Q_I_10.czi	\\hih-fileserver.neurologie.uni-tuebingen.de\HIH\Public\Jorge\Immunofluorescence\Cell profiler\Exp.267\24h	14	0.6664888011383326	2.0	1.2020305089104422	10.82842712474619	1.0	292
10	293	K136Q_I_10.czi	\\hih-fileserver.neurologie.uni-tuebingen.de\HIH\Public\Jorge\Immunofluorescence\Cell profiler\Exp.267\24h	97	1.0371766404241158	5.0	2.0973108485167313	35.55634918610404	0.9509803921568627	293
10	294	K136Q_I_10.czi	\\hih-fileserver.neurologie.uni-tuebingen.de\HIH\Public\Jorge\Immunofluorescence\Cell profiler\Exp.267\24h	4	0.2046241954335606	1.0	1.0	3.2071067811865475	0.8	294
10	295	K136Q_I_10.czi	\\hih-fileserver.neurologie.uni-tuebingen.de\HIH\Public\Jorge\Immunofluorescence\Cell profiler\Exp.267\24h	10	0.8071257006800061	1.4142135623730951	1.082842712474619	10.071067811865476	0.8333333333333334	295
10	296	K136Q_I_10.czi	\\hih-fileserver.neurologie.uni-tuebingen.de\HIH\Public\Jorge\Immunofluorescence\Cell profiler\Exp.267\24h	34	0.9821890454338998	2.8284271247461903	1.4298315170214861	20.485281374238568	0.8947368421052632	296
10	297	K136Q_I_10.czi	\\hih-fileserver.neurologie.uni-tuebingen.de\HIH\Public\Jorge\Immunofluorescence\Cell profiler\Exp.267\24h	59	0.9635372673287815	4.0	1.796772274937475	26.727922061357855	0.9516129032258065	297
10	298	K136Q_I_10.czi	\\hih-fileserver.neurologie.uni-tuebingen.de\HIH\Public\Jorge\Immunofluorescence\Cell profiler\Exp.267\24h	10	0.6202357696493015	1.4142135623730951	1.0414213562373096	8.82842712474619	0.9090909090909091	298
10	299	K136Q_I_10.czi	\\hih-fileserver.neurologie.uni-tuebingen.de\HIH\Public\Jorge\Immunofluorescence\Cell profiler\Exp.267\24h	28	0.8519464688364532	2.8284271247461903	1.4084330712091864	17.31370849898476	0.9655172413793104	299
10	300	K136Q_I_10.czi	\\hih-fileserver.neurologie.uni-tuebingen.de\HIH\Public\Jorge\Immunofluorescence\Cell profiler\Exp.267\24h	31	0.9575463095269564	2.8284271247461903	1.4011653546405554	19.31370849898476	0.9393939393939394	300
10	301	K136Q_I_10.czi	\\hih-fileserver.neurologie.uni-tuebingen.de\HIH\Public\Jorge\Immunofluorescence\Cell profiler\Exp.267\24h	3	0.309207662451413	1.0	1.0	3.414213562373095	1.0	301
10	302	K136Q_I_10.czi	\\hih-fileserver.neurologie.uni-tuebingen.de\HIH\Public\Jorge\Immunofluorescence\Cell profiler\Exp.267\24h	166	1.3734929218273861	5.830951894845301	2.449328604260895	53.526911934581186	0.8601036269430051	302
10	303	K136Q_I_10.czi	\\hih-fileserver.neurologie.uni-tuebingen.de\HIH\Public\Jorge\Immunofluorescence\Cell profiler\Exp.267\24h	51	1.0803987635378962	3.1622776601683795	1.6172947189398499	26.31370849898476	0.9107142857142857	303
10	304	K136Q_I_10.czi	\\hih-fileserver.neurologie.uni-tuebingen.de\HIH\Public\Jorge\Immunofluorescence\Cell profiler\Exp.267\24h	24	1.2149535437417522	2.0	1.179737854124365	19.14213562373095	0.8571428571428571	304
10	305	K136Q_I_10.czi	\\hih-fileserver.neurologie.uni-tuebingen.de\HIH\Public\Jorge\Immunofluorescence\Cell profiler\Exp.267\24h	91	1.3446627946941556	4.123105625617661	1.8466892925499978	39.21320343559643	0.8348623853211009	305
10	306	K136Q_I_10.czi	\\hih-fileserver.neurologie.uni-tuebingen.de\HIH\Public\Jorge\Immunofluorescence\Cell profiler\Exp.267\24h	14	0.7405494920056735	2.0	1.1724438258837926	11.414213562373096	0.9333333333333333	306
10	307	K136Q_I_10.czi	\\hih-fileserver.neurologie.uni-tuebingen.de\HIH\Public\Jorge\Immunofluorescence\Cell profiler\Exp.267\24h	46	1.0226681145485048	3.1622776601683795	1.592505606598217	24.31370849898476	0.9019607843137255	307
10	308	K136Q_I_10.czi	\\hih-fileserver.neurologie.uni-tuebingen.de\HIH\Public\Jorge\Immunofluorescence\Cell profiler\Exp.267\24h	8	0.7042505752647835	1.0	1.0	8.414213562373096	0.8	308
10	309	K136Q_I_10.czi	\\hih-fileserver.neurologie.uni-tuebingen.de\HIH\Public\Jorge\Immunofluorescence\Cell profiler\Exp.267\24h	71	1.275002271558165	3.605551275463989	1.6880420529726234	33.72792206135786	0.8554216867469879	309
10	310	K136Q_I_10.czi	\\hih-fileserver.neurologie.uni-tuebingen.de\HIH\Public\Jorge\Immunofluorescence\Cell profiler\Exp.267\24h	28	0.9105706720229648	2.8284271247461903	1.3852087304994407	17.899494936611667	0.9655172413793104	310
10	311	K136Q_I_10.czi	\\hih-fileserver.neurologie.uni-tuebingen.de\HIH\Public\Jorge\Immunofluorescence\Cell profiler\Exp.267\24h	26	0.8919451801483067	2.8284271247461903	1.387348761994826	17.071067811865476	0.9285714285714286	311
10	312	K136Q_I_10.czi	\\hih-fileserver.neurologie.uni-tuebingen.de\HIH\Public\Jorge\Immunofluorescence\Cell profiler\Exp.267\24h	20	0.834860688618815	2.23606797749979	1.2946461113496084	14.48528137423857	0.9523809523809523	312
10	313	K136Q_I_10.czi	\\hih-fileserver.neurologie.uni-tuebingen.de\HIH\Public\Jorge\Immunofluorescence\Cell profiler\Exp.267\24h	7	0.5300702784881366	1.4142135623730951	1.0591733660532994	6.82842712474619	1.0	313
10	314	K136Q_I_10.czi	\\hih-fileserver.neurologie.uni-tuebingen.de\HIH\Public\Jorge\Immunofluorescence\Cell profiler\Exp.267\24h	63	1.121637889938174	3.605551275463989	1.716943123262015	29.79898987322333	0.8873239436619719	314
10	315	K136Q_I_10.czi	\\hih-fileserver.neurologie.uni-tuebingen.de\HIH\Public\Jorge\Immunofluorescence\Cell profiler\Exp.267\24h	20	0.9037497458904548	2.0	1.232842712474619	15.071067811865476	0.8695652173913043	315
10	316	K136Q_I_10.czi	\\hih-fileserver.neurologie.uni-tuebingen.de\HIH\Public\Jorge\Immunofluorescence\Cell profiler\Exp.267\24h	61	1.0948992637623804	3.1622776601683795	1.653850314821527	28.97056274847714	0.9242424242424242	316
10	317	K136Q_I_10.czi	\\hih-fileserver.neurologie.uni-tuebingen.de\HIH\Public\Jorge\Immunofluorescence\Cell profiler\Exp.267\24h	9	0.6007314423370597	1.4142135623730951	1.0920474583051323	8.242640687119284	1.0	317
10	318	K136Q_I_10.czi	\\hih-fileserver.neurologie.uni-tuebingen.de\HIH\Public\Jorge\Immunofluorescence\Cell profiler\Exp.267\24h	51	1.1176462010948343	2.8284271247461903	1.5836308669550316	26.763455967290597	0.8793103448275862	318
10	319	K136Q_I_10.czi	\\hih-fileserver.neurologie.uni-tuebingen.de\HIH\Public\Jorge\Immunofluorescence\Cell profiler\Exp.267\24h	18	0.7553352735627664	2.0	1.2587141249717988	13.071067811865476	0.9473684210526315	319
10	320	K136Q_I_10.czi	\\hih-fileserver.neurologie.uni-tuebingen.de\HIH\Public\Jorge\Immunofluorescence\Cell profiler\Exp.267\24h	22	0.8482584741760597	2.23606797749979	1.2896195859823294	15.31370849898476	0.9565217391304348	320
10	321	K136Q_I_10.czi	\\hih-fileserver.neurologie.uni-tuebingen.de\HIH\Public\Jorge\Immunofluorescence\Cell profiler\Exp.267\24h	39	0.9633007945601714	3.1622776601683795	1.536039472907458	21.727922061357855	0.9069767441860465	321
10	322	K136Q_I_10.czi	\\hih-fileserver.neurologie.uni-tuebingen.de\HIH\Public\Jorge\Immunofluorescence\Cell profiler\Exp.267\24h	6	0.477464829275686	1.0	1.0	6.0	1.0	322
10	323	K136Q_I_10.czi	\\hih-fileserver.neurologie.uni-tuebingen.de\HIH\Public\Jorge\Immunofluorescence\Cell profiler\Exp.267\24h	75	1.2975799154480496	3.605551275463989	1.7326139441801696	34.97056274847714	0.8823529411764706	323
10	324	K136Q_I_10.czi	\\hih-fileserver.neurologie.uni-tuebingen.de\HIH\Public\Jorge\Immunofluorescence\Cell profiler\Exp.267\24h	72	1.0601219653727378	4.0	1.847901335885648	30.97056274847714	0.9230769230769231	324
10	325	K136Q_I_10.czi	\\hih-fileserver.neurologie.uni-tuebingen.de\HIH\Public\Jorge\Immunofluorescence\Cell profiler\Exp.267\24h	31	0.9336378781377561	2.8284271247461903	1.4066999635197108	19.071067811865476	0.9117647058823529	325
10	326	K136Q_I_10.czi	\\hih-fileserver.neurologie.uni-tuebingen.de\HIH\Public\Jorge\Immunofluorescence\Cell profiler\Exp.267\24h	38	1.1146587530579504	2.8284271247461903	1.4201050010225695	23.071067811865476	0.8837209302325582	326
10	327	K136Q_I_10.czi	\\hih-fileserver.neurologie.uni-tuebingen.de\HIH\Public\Jorge\Immunofluorescence\Cell profiler\Exp.267\24h	1	0.0	1.0	1.0	0.0	1.0	327
10	328	K136Q_I_10.czi	\\hih-fileserver.neurologie.uni-tuebingen.de\HIH\Public\Jorge\Immunofluorescence\Cell profiler\Exp.267\24h	10	0.6202357696493015	1.4142135623730951	1.082842712474619	8.82842712474619	1.0	328
10	329	K136Q_I_10.czi	\\hih-fileserver.neurologie.uni-tuebingen.de\HIH\Public\Jorge\Immunofluorescence\Cell profiler\Exp.267\24h	14	0.6966924787727198	1.4142135623730951	1.1183467321065985	11.071067811865476	0.9333333333333333	329
10	330	K136Q_I_10.czi	\\hih-fileserver.neurologie.uni-tuebingen.de\HIH\Public\Jorge\Immunofluorescence\Cell profiler\Exp.267\24h	28	0.8519464688364532	2.8284271247461903	1.4084330712091866	17.31370849898476	0.9655172413793104	330
10	331	K136Q_I_10.czi	\\hih-fileserver.neurologie.uni-tuebingen.de\HIH\Public\Jorge\Immunofluorescence\Cell profiler\Exp.267\24h	1	0.0	1.0	1.0	0.0	1.0	331
10	332	K136Q_I_10.czi	\\hih-fileserver.neurologie.uni-tuebingen.de\HIH\Public\Jorge\Immunofluorescence\Cell profiler\Exp.267\24h	28	0.8282348101377135	2.8284271247461903	1.4482063027315912	17.071067811865476	0.9655172413793104	332
10	333	K136Q_I_10.czi	\\hih-fileserver.neurologie.uni-tuebingen.de\HIH\Public\Jorge\Immunofluorescence\Cell profiler\Exp.267\24h	6	0.5456645211561616	1.0	1.0	6.414213562373095	0.75	333
10	334	K136Q_I_10.czi	\\hih-fileserver.neurologie.uni-tuebingen.de\HIH\Public\Jorge\Immunofluorescence\Cell profiler\Exp.267\24h	5	0.43153209248335733	1.0	1.0	5.207106781186548	1.0	334
10	335	K136Q_I_10.czi	\\hih-fileserver.neurologie.uni-tuebingen.de\HIH\Public\Jorge\Immunofluorescence\Cell profiler\Exp.267\24h	10	0.5914767815405999	1.4142135623730951	1.0414213562373096	8.621320343559642	0.8333333333333334	335
10	336	K136Q_I_10.czi	\\hih-fileserver.neurologie.uni-tuebingen.de\HIH\Public\Jorge\Immunofluorescence\Cell profiler\Exp.267\24h	32	1.1701859827071286	2.8284271247461903	1.347986341065983	21.692388155425117	0.8421052631578947	336
10	337	K136Q_I_10.czi	\\hih-fileserver.neurologie.uni-tuebingen.de\HIH\Public\Jorge\Immunofluorescence\Cell profiler\Exp.267\24h	33	0.8240021166139267	2.8284271247461903	1.5054171721508034	18.485281374238568	0.9705882352941176	337
10	338	K136Q_I_10.czi	\\hih-fileserver.neurologie.uni-tuebingen.de\HIH\Public\Jorge\Immunofluorescence\Cell profiler\Exp.267\24h	14	0.6664888011383326	2.0	1.2020305089104422	10.82842712474619	1.0	338
10	339	K136Q_I_10.czi	\\hih-fileserver.neurologie.uni-tuebingen.de\HIH\Public\Jorge\Immunofluorescence\Cell profiler\Exp.267\24h	25	0.9052516128062972	2.8284271247461903	1.3722854315746107	16.86396103067893	0.9615384615384616	339
10	340	K136Q_I_10.czi	\\hih-fileserver.neurologie.uni-tuebingen.de\HIH\Public\Jorge\Immunofluorescence\Cell profiler\Exp.267\24h	15	0.7208777308044718	2.0	1.1771236166328254	11.65685424949238	1.0	340
10	341	K136Q_I_10.czi	\\hih-fileserver.neurologie.uni-tuebingen.de\HIH\Public\Jorge\Immunofluorescence\Cell profiler\Exp.267\24h	117	1.3903842244468536	4.47213595499958	2.010325728333636	45.21320343559643	0.8540145985401459	341
10	342	K136Q_I_10.czi	\\hih-fileserver.neurologie.uni-tuebingen.de\HIH\Public\Jorge\Immunofluorescence\Cell profiler\Exp.267\24h	12	0.6957172405156791	2.0	1.1523689270621824	10.242640687119284	0.9230769230769231	342
10	343	K136Q_I_10.czi	\\hih-fileserver.neurologie.uni-tuebingen.de\HIH\Public\Jorge\Immunofluorescence\Cell profiler\Exp.267\24h	83	1.474268847194797	4.0	1.7455099193796728	39.21320343559643	0.8736842105263158	343
10	344	K136Q_I_10.czi	\\hih-fileserver.neurologie.uni-tuebingen.de\HIH\Public\Jorge\Immunofluorescence\Cell profiler\Exp.267\24h	22	0.7337506369818236	2.8284271247461903	1.366866718721158	14.242640687119284	1.0	344
10	345	K136Q_I_10.czi	\\hih-fileserver.neurologie.uni-tuebingen.de\HIH\Public\Jorge\Immunofluorescence\Cell profiler\Exp.267\24h	3	0.309207662451413	1.0	1.0	3.414213562373095	1.0	345
10	346	K136Q_I_10.czi	\\hih-fileserver.neurologie.uni-tuebingen.de\HIH\Public\Jorge\Immunofluorescence\Cell profiler\Exp.267\24h	2	0.0	1.0	1.0	0.0	1.0	346
10	347	K136Q_I_10.czi	\\hih-fileserver.neurologie.uni-tuebingen.de\HIH\Public\Jorge\Immunofluorescence\Cell profiler\Exp.267\24h	49	1.2454172497286975	3.1622776601683795	1.5321859656866261	27.692388155425117	0.8448275862068966	347
10	348	K136Q_I_10.czi	\\hih-fileserver.neurologie.uni-tuebingen.de\HIH\Public\Jorge\Immunofluorescence\Cell profiler\Exp.267\24h	14	0.7723689972905055	2.0	1.1601886205085203	11.65685424949238	0.9333333333333333	348
10	349	K136Q_I_10.czi	\\hih-fileserver.neurologie.uni-tuebingen.de\HIH\Public\Jorge\Immunofluorescence\Cell profiler\Exp.267\24h	18	0.8245537665371013	2.0	1.2357022603955157	13.65685424949238	0.9473684210526315	349
10	350	K136Q_I_10.czi	\\hih-fileserver.neurologie.uni-tuebingen.de\HIH\Public\Jorge\Immunofluorescence\Cell profiler\Exp.267\24h	9	0.7836384171496399	1.0	1.0	9.414213562373096	0.8181818181818182	350
10	351	K136Q_I_10.czi	\\hih-fileserver.neurologie.uni-tuebingen.de\HIH\Public\Jorge\Immunofluorescence\Cell profiler\Exp.267\24h	29	0.9376575809744683	2.23606797749979	1.3635587505815534	18.485281374238568	0.90625	351
10	352	K136Q_I_10.czi	\\hih-fileserver.neurologie.uni-tuebingen.de\HIH\Public\Jorge\Immunofluorescence\Cell profiler\Exp.267\24h	20	0.7420983898833913	2.23606797749979	1.2946461113496084	13.65685424949238	1.0	352
10	353	K136Q_I_10.czi	\\hih-fileserver.neurologie.uni-tuebingen.de\HIH\Public\Jorge\Immunofluorescence\Cell profiler\Exp.267\24h	19	0.8538506461579085	2.23606797749979	1.257522222473272	14.278174593052023	0.95	353
10	354	K136Q_I_10.czi	\\hih-fileserver.neurologie.uni-tuebingen.de\HIH\Public\Jorge\Immunofluorescence\Cell profiler\Exp.267\24h	1	0.0	1.0	1.0	0.0	1.0	354
10	355	K136Q_I_10.czi	\\hih-fileserver.neurologie.uni-tuebingen.de\HIH\Public\Jorge\Immunofluorescence\Cell profiler\Exp.267\24h	44	1.2720705573299036	2.8284271247461903	1.456658641894309	26.520815280171306	0.8461538461538461	355
10	356	K136Q_I_10.czi	\\hih-fileserver.neurologie.uni-tuebingen.de\HIH\Public\Jorge\Immunofluorescence\Cell profiler\Exp.267\24h	39	0.9633007945601714	2.8284271247461903	1.4276606841276025	21.727922061357855	0.8478260869565217	356
10	357	K136Q_I_10.czi	\\hih-fileserver.neurologie.uni-tuebingen.de\HIH\Public\Jorge\Immunofluorescence\Cell profiler\Exp.267\24h	54	1.1499914841525816	3.605551275463989	1.6401164927039888	27.935028842544405	0.8852459016393442	357
10	358	K136Q_I_10.czi	\\hih-fileserver.neurologie.uni-tuebingen.de\HIH\Public\Jorge\Immunofluorescence\Cell profiler\Exp.267\24h	65	1.0103810844286456	4.0	1.861685603404785	28.72792206135786	0.9285714285714286	358
10	359	K136Q_I_10.czi	\\hih-fileserver.neurologie.uni-tuebingen.de\HIH\Public\Jorge\Immunofluorescence\Cell profiler\Exp.267\24h	77	1.2814760158042893	4.0	1.7969523011456798	35.21320343559643	0.8651685393258427	359
10	360	K136Q_I_10.czi	\\hih-fileserver.neurologie.uni-tuebingen.de\HIH\Public\Jorge\Immunofluorescence\Cell profiler\Exp.267\24h	6	0.2122065907891938	1.0	1.0	4.0	0.75	360
10	361	K136Q_I_10.czi	\\hih-fileserver.neurologie.uni-tuebingen.de\HIH\Public\Jorge\Immunofluorescence\Cell profiler\Exp.267\24h	15	0.7208777308044718	2.0	1.2161760458079522	11.65685424949238	1.0	361
10	362	K136Q_I_10.czi	\\hih-fileserver.neurologie.uni-tuebingen.de\HIH\Public\Jorge\Immunofluorescence\Cell profiler\Exp.267\24h	12	0.6957172405156791	2.0	1.1523689270621824	10.242640687119284	0.9230769230769231	362
10	363	K136Q_I_10.czi	\\hih-fileserver.neurologie.uni-tuebingen.de\HIH\Public\Jorge\Immunofluorescence\Cell profiler\Exp.267\24h	5	0.43153209248335733	1.0	1.0	5.207106781186548	1.0	363
10	364	K136Q_I_10.czi	\\hih-fileserver.neurologie.uni-tuebingen.de\HIH\Public\Jorge\Immunofluorescence\Cell profiler\Exp.267\24h	18	0.8245537665371013	2.0	1.2031585694162432	13.65685424949238	0.9	364
10	365	K136Q_I_10.czi	\\hih-fileserver.neurologie.uni-tuebingen.de\HIH\Public\Jorge\Immunofluorescence\Cell profiler\Exp.267\24h	58	1.0418507318951773	3.1622776601683795	1.6738475314728256	27.556349186104043	0.9206349206349206	365
10	366	K136Q_I_10.czi	\\hih-fileserver.neurologie.uni-tuebingen.de\HIH\Public\Jorge\Immunofluorescence\Cell profiler\Exp.267\24h	62	1.1983988266683578	3.1622776601683795	1.664314711176867	30.556349186104043	0.8857142857142857	366
10	367	K136Q_I_10.czi	\\hih-fileserver.neurologie.uni-tuebingen.de\HIH\Public\Jorge\Immunofluorescence\Cell profiler\Exp.267\24h	120	1.0945795081310323	5.0990195135927845	2.265024429793355	40.62741699796952	0.9090909090909091	367
10	368	K136Q_I_10.czi	\\hih-fileserver.neurologie.uni-tuebingen.de\HIH\Public\Jorge\Immunofluorescence\Cell profiler\Exp.267\24h	25	0.804668100272264	2.8284271247461903	1.3914337781593735	15.899494936611665	0.9615384615384616	368
10	369	K136Q_I_10.czi	\\hih-fileserver.neurologie.uni-tuebingen.de\HIH\Public\Jorge\Immunofluorescence\Cell profiler\Exp.267\24h	43	1.1440955945170057	3.0	1.5025046248630474	24.86396103067893	0.8958333333333334	369
10	370	K136Q_I_10.czi	\\hih-fileserver.neurologie.uni-tuebingen.de\HIH\Public\Jorge\Immunofluorescence\Cell profiler\Exp.267\24h	14	0.7723689972905055	2.0	1.1601886205085203	11.65685424949238	0.9333333333333333	370
10	371	K136Q_I_10.czi	\\hih-fileserver.neurologie.uni-tuebingen.de\HIH\Public\Jorge\Immunofluorescence\Cell profiler\Exp.267\24h	1	0.0	1.0	1.0	0.0	1.0	371
10	372	K136Q_I_10.czi	\\hih-fileserver.neurologie.uni-tuebingen.de\HIH\Public\Jorge\Immunofluorescence\Cell profiler\Exp.267\24h	4	0.2046241954335606	1.0	1.0	3.2071067811865475	0.8	372
10	373	K136Q_I_10.czi	\\hih-fileserver.neurologie.uni-tuebingen.de\HIH\Public\Jorge\Immunofluorescence\Cell profiler\Exp.267\24h	18	0.7275526948748822	2.0	1.2682459513747883	12.82842712474619	1.0	373
10	374	K136Q_I_10.czi	\\hih-fileserver.neurologie.uni-tuebingen.de\HIH\Public\Jorge\Immunofluorescence\Cell profiler\Exp.267\24h	16	0.7454531602318965	2.0	1.2026650429449552	12.242640687119284	0.9411764705882353	374
10	375	K136Q_I_10.czi	\\hih-fileserver.neurologie.uni-tuebingen.de\HIH\Public\Jorge\Immunofluorescence\Cell profiler\Exp.267\24h	11	0.7589642623807409	1.4142135623730951	1.0753115567951081	10.242640687119284	0.7857142857142857	375
10	376	K136Q_I_10.czi	\\hih-fileserver.neurologie.uni-tuebingen.de\HIH\Public\Jorge\Immunofluorescence\Cell profiler\Exp.267\24h	26	0.8919451801483067	2.23606797749979	1.3285847602640406	17.071067811865476	0.9629629629629629	376
10	377	K136Q_I_10.czi	\\hih-fileserver.neurologie.uni-tuebingen.de\HIH\Public\Jorge\Immunofluorescence\Cell profiler\Exp.267\24h	7	0.4677124467052814	1.0	1.0	6.414213562373095	0.7777777777777778	377
10	378	K136Q_I_10.czi	\\hih-fileserver.neurologie.uni-tuebingen.de\HIH\Public\Jorge\Immunofluorescence\Cell profiler\Exp.267\24h	17	0.7016029743359026	2.0	1.249567099242311	12.242640687119284	1.0	378
10	379	K136Q_I_10.czi	\\hih-fileserver.neurologie.uni-tuebingen.de\HIH\Public\Jorge\Immunofluorescence\Cell profiler\Exp.267\24h	13	0.7502842079090828	2.0	1.172510822086099	11.071067811865476	0.9285714285714286	379
10	380	K136Q_I_10.czi	\\hih-fileserver.neurologie.uni-tuebingen.de\HIH\Public\Jorge\Immunofluorescence\Cell profiler\Exp.267\24h	14	0.6664888011383326	2.0	1.2020305089104422	10.82842712474619	1.0	380
10	381	K136Q_I_10.czi	\\hih-fileserver.neurologie.uni-tuebingen.de\HIH\Public\Jorge\Immunofluorescence\Cell profiler\Exp.267\24h	16	0.8497521827581119	2.0	1.166053390593274	13.071067811865474	0.8888888888888888	381
10	382	K136Q_I_10.czi	\\hih-fileserver.neurologie.uni-tuebingen.de\HIH\Public\Jorge\Immunofluorescence\Cell profiler\Exp.267\24h	23	0.7858693442525694	2.23606797749979	1.3177015560593595	15.071067811865476	0.9583333333333334	382
10	383	K136Q_I_10.czi	\\hih-fileserver.neurologie.uni-tuebingen.de\HIH\Public\Jorge\Immunofluorescence\Cell profiler\Exp.267\24h	35	0.9768629217203453	2.8284271247461903	1.4310402152494315	20.727922061357855	0.9459459459459459	383
10	384	K136Q_I_10.czi	\\hih-fileserver.neurologie.uni-tuebingen.de\HIH\Public\Jorge\Immunofluorescence\Cell profiler\Exp.267\24h	42	1.051372982107531	2.8284271247461903	1.5093700791213185	23.556349186104043	0.9130434782608695	384
10	385	K136Q_I_10.czi	\\hih-fileserver.neurologie.uni-tuebingen.de\HIH\Public\Jorge\Immunofluorescence\Cell profiler\Exp.267\24h	18	0.7275526948748822	2.0	1.2682459513747883	12.82842712474619	1.0	385
10	386	K136Q_I_10.czi	\\hih-fileserver.neurologie.uni-tuebingen.de\HIH\Public\Jorge\Immunofluorescence\Cell profiler\Exp.267\24h	59	1.1454624959816821	4.0	1.69556655188161	29.14213562373095	0.8676470588235294	386
10	387	K136Q_I_10.czi	\\hih-fileserver.neurologie.uni-tuebingen.de\HIH\Public\Jorge\Immunofluorescence\Cell profiler\Exp.267\24h	5	0.4665421607968328	1.0	1.0	5.414213562373095	0.7142857142857143	387
10	388	K136Q_I_10.czi	\\hih-fileserver.neurologie.uni-tuebingen.de\HIH\Public\Jorge\Immunofluorescence\Cell profiler\Exp.267\24h	19	1.0587738161477156	2.0	1.1616351479929197	15.899494936611664	0.95	388
10	389	K136Q_I_10.czi	\\hih-fileserver.neurologie.uni-tuebingen.de\HIH\Public\Jorge\Immunofluorescence\Cell profiler\Exp.267\24h	46	1.0873715537330286	3.0	1.5260882177469006	25.071067811865476	0.92	389
10	390	K136Q_I_10.czi	\\hih-fileserver.neurologie.uni-tuebingen.de\HIH\Public\Jorge\Immunofluorescence\Cell profiler\Exp.267\24h	15	0.9064023282753195	2.0	1.1495093791412856	13.071067811865474	0.9375	390
10	391	K136Q_I_10.czi	\\hih-fileserver.neurologie.uni-tuebingen.de\HIH\Public\Jorge\Immunofluorescence\Cell profiler\Exp.267\24h	13	0.7502842079090828	2.0	1.1725108220860991	11.071067811865476	0.9285714285714286	391
10	392	K136Q_I_10.czi	\\hih-fileserver.neurologie.uni-tuebingen.de\HIH\Public\Jorge\Immunofluorescence\Cell profiler\Exp.267\24h	77	1.0291363472830466	4.47213595499958	1.9493231299017035	31.556349186104043	0.9390243902439024	392
10	393	K136Q_I_10.czi	\\hih-fileserver.neurologie.uni-tuebingen.de\HIH\Public\Jorge\Immunofluorescence\Cell profiler\Exp.267\24h	12	0.8435027772061473	2.0	1.1523689270621826	11.278174593052023	0.8571428571428571	393
10	394	K136Q_I_10.czi	\\hih-fileserver.neurologie.uni-tuebingen.de\HIH\Public\Jorge\Immunofluorescence\Cell profiler\Exp.267\24h	78	1.0540106322711071	4.0	1.9349506179393903	32.14213562373095	0.9397590361445783	394
10	395	K136Q_I_10.czi	\\hih-fileserver.neurologie.uni-tuebingen.de\HIH\Public\Jorge\Immunofluorescence\Cell profiler\Exp.267\24h	30	0.9439188574208172	2.8284271247461903	1.390711645057945	18.86396103067893	0.9090909090909091	395
10	396	K136Q_I_10.czi	\\hih-fileserver.neurologie.uni-tuebingen.de\HIH\Public\Jorge\Immunofluorescence\Cell profiler\Exp.267\24h	23	1.0040926739629954	2.0	1.2099316141193996	17.035533905932738	0.8518518518518519	396
10	397	K136Q_I_10.czi	\\hih-fileserver.neurologie.uni-tuebingen.de\HIH\Public\Jorge\Immunofluorescence\Cell profiler\Exp.267\24h	7	0.5300702784881366	1.4142135623730951	1.0591733660532994	6.82842712474619	1.0	397
10	398	K136Q_I_10.czi	\\hih-fileserver.neurologie.uni-tuebingen.de\HIH\Public\Jorge\Immunofluorescence\Cell profiler\Exp.267\24h	100	1.5605911524508922	4.123105625617661	1.8057196683785923	44.2842712474619	0.8130081300813008	398
10	399	K136Q_I_10.czi	\\hih-fileserver.neurologie.uni-tuebingen.de\HIH\Public\Jorge\Immunofluorescence\Cell profiler\Exp.267\24h	6	0.477464829275686	1.0	1.0	6.0	1.0	399
10	400	K136Q_I_10.czi	\\hih-fileserver.neurologie.uni-tuebingen.de\HIH\Public\Jorge\Immunofluorescence\Cell profiler\Exp.267\24h	30	0.9474783128733021	2.8284271247461903	1.392861481799478	18.899494936611667	0.8823529411764706	400
10	401	K136Q_I_10.czi	\\hih-fileserver.neurologie.uni-tuebingen.de\HIH\Public\Jorge\Immunofluorescence\Cell profiler\Exp.267\24h	3	0.026525823848649224	1.0	1.0	1.0	1.0	401
10	402	K136Q_I_10.czi	\\hih-fileserver.neurologie.uni-tuebingen.de\HIH\Public\Jorge\Immunofluorescence\Cell profiler\Exp.267\24h	100	1.1724873455112128	4.123105625617661	2.014185394096357	38.384776310850235	0.8928571428571429	402
10	403	K136Q_I_10.czi	\\hih-fileserver.neurologie.uni-tuebingen.de\HIH\Public\Jorge\Immunofluorescence\Cell profiler\Exp.267\24h	142	1.075053260659678	5.830951894845301	2.4580586745984325	43.798989873223334	0.9659863945578231	403
10	404	K136Q_I_10.czi	\\hih-fileserver.neurologie.uni-tuebingen.de\HIH\Public\Jorge\Immunofluorescence\Cell profiler\Exp.267\24h	36	0.9655154265163007	2.8284271247461903	1.4583505860028667	20.899494936611664	0.8780487804878049	404
10	405	K136Q_I_10.czi	\\hih-fileserver.neurologie.uni-tuebingen.de\HIH\Public\Jorge\Immunofluorescence\Cell profiler\Exp.267\24h	55	1.0072430505737404	3.605551275463989	1.7142012226933503	26.384776310850235	0.9322033898305084	405
10	406	K136Q_I_10.czi	\\hih-fileserver.neurologie.uni-tuebingen.de\HIH\Public\Jorge\Immunofluorescence\Cell profiler\Exp.267\24h	42	1.0450387181590797	3.0	1.5020573222316693	23.48528137423857	0.875	406
10	407	K136Q_I_10.czi	\\hih-fileserver.neurologie.uni-tuebingen.de\HIH\Public\Jorge\Immunofluorescence\Cell profiler\Exp.267\24h	34	0.9268198499660882	2.8284271247461903	1.4905519612051914	19.899494936611667	0.918918918918919	407
10	408	K136Q_I_10.czi	\\hih-fileserver.neurologie.uni-tuebingen.de\HIH\Public\Jorge\Immunofluorescence\Cell profiler\Exp.267\24h	12	0.8381959377836082	1.4142135623730951	1.0690355937288492	11.242640687119284	0.8571428571428571	408
10	409	K136Q_I_10.czi	\\hih-fileserver.neurologie.uni-tuebingen.de\HIH\Public\Jorge\Immunofluorescence\Cell profiler\Exp.267\24h	40	1.1039416312129078	2.23606797749979	1.3993189262775696	23.556349186104043	0.9302325581395349	409
10	410	K136Q_I_10.czi	\\hih-fileserver.neurologie.uni-tuebingen.de\HIH\Public\Jorge\Immunofluorescence\Cell profiler\Exp.267\24h	24	1.0581187729102093	2.23606797749979	1.203871759458007	17.86396103067893	0.8275862068965517	410
10	411	K136Q_I_10.czi	\\hih-fileserver.neurologie.uni-tuebingen.de\HIH\Public\Jorge\Immunofluorescence\Cell profiler\Exp.267\24h	86	1.1159616775402201	4.123105625617661	1.9309761726790193	34.72792206135785	0.9052631578947369	411
10	412	K136Q_I_10.czi	\\hih-fileserver.neurologie.uni-tuebingen.de\HIH\Public\Jorge\Immunofluorescence\Cell profiler\Exp.267\24h	52	1.2479355597692503	3.1622776601683795	1.5455457727558655	28.556349186104043	0.8524590163934426	412
10	413	K136Q_I_10.czi	\\hih-fileserver.neurologie.uni-tuebingen.de\HIH\Public\Jorge\Immunofluorescence\Cell profiler\Exp.267\24h	24	0.8747665514940615	2.23606797749979	1.3116128610257949	16.242640687119284	0.9230769230769231	413
10	414	K136Q_I_10.czi	\\hih-fileserver.neurologie.uni-tuebingen.de\HIH\Public\Jorge\Immunofluorescence\Cell profiler\Exp.267\24h	33	0.9714426183671367	3.0	1.4532550705829743	20.071067811865476	0.8918918918918919	414
10	415	K136Q_I_10.czi	\\hih-fileserver.neurologie.uni-tuebingen.de\HIH\Public\Jorge\Immunofluorescence\Cell profiler\Exp.267\24h	127	1.0947576489633648	5.656854249492381	2.349489195993989	41.798989873223334	0.927007299270073	415
10	416	K136Q_I_10.czi	\\hih-fileserver.neurologie.uni-tuebingen.de\HIH\Public\Jorge\Immunofluorescence\Cell profiler\Exp.267\24h	16	0.7752947120616271	2.0	1.2285533905932737	12.485281374238571	1.0	416
10	417	K136Q_I_10.czi	\\hih-fileserver.neurologie.uni-tuebingen.de\HIH\Public\Jorge\Immunofluorescence\Cell profiler\Exp.267\24h	34	1.0055941841238847	2.8284271247461903	1.4040202668706763	20.727922061357855	0.8947368421052632	417
10	418	K136Q_I_10.czi	\\hih-fileserver.neurologie.uni-tuebingen.de\HIH\Public\Jorge\Immunofluorescence\Cell profiler\Exp.267\24h	37	1.210898737091664	2.8284271247461903	1.3679532859116357	23.727922061357855	0.8604651162790697	418
10	419	K136Q_I_10.czi	\\hih-fileserver.neurologie.uni-tuebingen.de\HIH\Public\Jorge\Immunofluorescence\Cell profiler\Exp.267\24h	12	0.618415324902826	1.4142135623730951	1.1380711874576983	9.65685424949238	1.0	419
10	420	K136Q_I_10.czi	\\hih-fileserver.neurologie.uni-tuebingen.de\HIH\Public\Jorge\Immunofluorescence\Cell profiler\Exp.267\24h	168	1.4083242566531264	5.656854249492381	2.449238687644712	54.526911934581186	0.8527918781725888	420
10	421	K136Q_I_10.czi	\\hih-fileserver.neurologie.uni-tuebingen.de\HIH\Public\Jorge\Immunofluorescence\Cell profiler\Exp.267\24h	43	0.8875439710097343	3.605551275463989	1.6482948163648117	21.899494936611667	0.9772727272727273	421
10	422	K136Q_I_10.czi	\\hih-fileserver.neurologie.uni-tuebingen.de\HIH\Public\Jorge\Immunofluorescence\Cell profiler\Exp.267\24h	37	0.9025520958041242	2.8284271247461903	1.5048315319182841	20.485281374238568	0.925	422
10	423	K136Q_I_10.czi	\\hih-fileserver.neurologie.uni-tuebingen.de\HIH\Public\Jorge\Immunofluorescence\Cell profiler\Exp.267\24h	14	0.7405494920056735	2.0	1.1724438258837926	11.414213562373096	0.9333333333333333	423
10	424	K136Q_I_10.czi	\\hih-fileserver.neurologie.uni-tuebingen.de\HIH\Public\Jorge\Immunofluorescence\Cell profiler\Exp.267\24h	8	0.7042505752647835	1.0	1.0	8.414213562373096	1.0	424
10	425	K136Q_I_10.czi	\\hih-fileserver.neurologie.uni-tuebingen.de\HIH\Public\Jorge\Immunofluorescence\Cell profiler\Exp.267\24h	3	0.309207662451413	1.0	1.0	3.414213562373095	1.0	425
10	426	K136Q_I_10.czi	\\hih-fileserver.neurologie.uni-tuebingen.de\HIH\Public\Jorge\Immunofluorescence\Cell profiler\Exp.267\24h	7	0.5300702784881366	1.4142135623730951	1.0591733660532994	6.82842712474619	1.0	426
10	427	K136Q_I_10.czi	\\hih-fileserver.neurologie.uni-tuebingen.de\HIH\Public\Jorge\Immunofluorescence\Cell profiler\Exp.267\24h	2	0.0	1.0	1.0	0.0	1.0	427
10	428	K136Q_I_10.czi	\\hih-fileserver.neurologie.uni-tuebingen.de\HIH\Public\Jorge\Immunofluorescence\Cell profiler\Exp.267\24h	6	0.5109957862326503	1.0	1.0	6.207106781186548	0.8571428571428571	428
10	429	K136Q_I_10.czi	\\hih-fileserver.neurologie.uni-tuebingen.de\HIH\Public\Jorge\Immunofluorescence\Cell profiler\Exp.267\24h	33	0.8770537643112254	2.8284271247461903	1.4677613937532492	19.071067811865476	0.9705882352941176	429
10	430	K136Q_I_10.czi	\\hih-fileserver.neurologie.uni-tuebingen.de\HIH\Public\Jorge\Immunofluorescence\Cell profiler\Exp.267\24h	32	0.9276229873542391	2.8284271247461903	1.4640731111321976	19.31370849898476	0.9142857142857143	430
10	431	K136Q_I_10.czi	\\hih-fileserver.neurologie.uni-tuebingen.de\HIH\Public\Jorge\Immunofluorescence\Cell profiler\Exp.267\24h	29	1.023583986046057	2.23606797749979	1.3635587505815536	19.31370849898476	0.8787878787878788	431
10	432	K136Q_I_10.czi	\\hih-fileserver.neurologie.uni-tuebingen.de\HIH\Public\Jorge\Immunofluorescence\Cell profiler\Exp.267\24h	2	0.0	1.0	1.0	0.0	1.0	432
10	433	K136Q_I_10.czi	\\hih-fileserver.neurologie.uni-tuebingen.de\HIH\Public\Jorge\Immunofluorescence\Cell profiler\Exp.267\24h	23	0.7858693442525694	2.8284271247461903	1.3689252771408074	15.071067811865476	0.9583333333333334	433
10	434	K136Q_I_10.czi	\\hih-fileserver.neurologie.uni-tuebingen.de\HIH\Public\Jorge\Immunofluorescence\Cell profiler\Exp.267\24h	16	0.7454531602318965	2.0	1.2026650429449552	12.242640687119284	0.9411764705882353	434
10	435	K136Q_I_10.czi	\\hih-fileserver.neurologie.uni-tuebingen.de\HIH\Public\Jorge\Immunofluorescence\Cell profiler\Exp.267\24h	4	0.3183098861837907	1.0	1.0	4.0	1.0	435
10	436	K136Q_I_10.czi	\\hih-fileserver.neurologie.uni-tuebingen.de\HIH\Public\Jorge\Immunofluorescence\Cell profiler\Exp.267\24h	44	1.2360031749208906	3.0	1.459092227644487	26.14213562373095	0.8461538461538461	436
10	437	K136Q_I_10.czi	\\hih-fileserver.neurologie.uni-tuebingen.de\HIH\Public\Jorge\Immunofluorescence\Cell profiler\Exp.267\24h	115	1.4406021649198717	5.0	2.0387114454913062	45.62741699796952	0.8273381294964028	437
10	438	K136Q_I_10.czi	\\hih-fileserver.neurologie.uni-tuebingen.de\HIH\Public\Jorge\Immunofluorescence\Cell profiler\Exp.267\24h	1	0.0	1.0	1.0	0.0	1.0	438
10	439	K136Q_I_10.czi	\\hih-fileserver.neurologie.uni-tuebingen.de\HIH\Public\Jorge\Immunofluorescence\Cell profiler\Exp.267\24h	4	0.2046241954335606	1.0	1.0	3.2071067811865475	0.8	439
10	440	K136Q_I_10.czi	\\hih-fileserver.neurologie.uni-tuebingen.de\HIH\Public\Jorge\Immunofluorescence\Cell profiler\Exp.267\24h	28	0.8860510994990022	2.8284271247461903	1.3829053339906554	17.65685424949238	0.9333333333333333	440
10	441	K136Q_I_10.czi	\\hih-fileserver.neurologie.uni-tuebingen.de\HIH\Public\Jorge\Immunofluorescence\Cell profiler\Exp.267\24h	61	1.1852455683809242	3.605551275463989	1.686665877436037	30.14213562373095	0.8591549295774648	441
10	442	K136Q_I_10.czi	\\hih-fileserver.neurologie.uni-tuebingen.de\HIH\Public\Jorge\Immunofluorescence\Cell profiler\Exp.267\24h	11	0.6746348998939921	1.4142135623730951	1.112967335192662	9.65685424949238	0.9166666666666666	442
10	443	K136Q_I_10.czi	\\hih-fileserver.neurologie.uni-tuebingen.de\HIH\Public\Jorge\Immunofluorescence\Cell profiler\Exp.267\24h	2	0.0	1.0	1.0	0.0	1.0	443
10	444	K136Q_I_10.czi	\\hih-fileserver.neurologie.uni-tuebingen.de\HIH\Public\Jorge\Immunofluorescence\Cell profiler\Exp.267\24h	49	1.1601775259673084	3.0	1.561237165226596	26.727922061357855	0.8596491228070176	444
10	445	K136Q_I_10.czi	\\hih-fileserver.neurologie.uni-tuebingen.de\HIH\Public\Jorge\Immunofluorescence\Cell profiler\Exp.267\24h	31	0.8771635434922447	2.8284271247461903	1.4467851469751716	18.485281374238568	0.9393939393939394	445
10	446	K136Q_I_10.czi	\\hih-fileserver.neurologie.uni-tuebingen.de\HIH\Public\Jorge\Immunofluorescence\Cell profiler\Exp.267\24h	1	0.0	1.0	1.0	0.0	1.0	446
10	447	K136Q_I_10.czi	\\hih-fileserver.neurologie.uni-tuebingen.de\HIH\Public\Jorge\Immunofluorescence\Cell profiler\Exp.267\24h	7	0.5300702784881366	1.4142135623730951	1.0591733660532994	6.82842712474619	1.0	447
10	448	K136Q_I_10.czi	\\hih-fileserver.neurologie.uni-tuebingen.de\HIH\Public\Jorge\Immunofluorescence\Cell profiler\Exp.267\24h	58	1.2465513736420062	3.1622776601683795	1.5868022353083246	30.142135623730947	0.8405797101449275	448
10	449	K136Q_I_10.czi	\\hih-fileserver.neurologie.uni-tuebingen.de\HIH\Public\Jorge\Immunofluorescence\Cell profiler\Exp.267\24h	48	0.8824381795042107	3.605551275463989	1.7005154416975454	23.071067811865476	0.9795918367346939	449
10	450	K136Q_I_10.czi	\\hih-fileserver.neurologie.uni-tuebingen.de\HIH\Public\Jorge\Immunofluorescence\Cell profiler\Exp.267\24h	4	0.2046241954335606	1.0	1.0	3.2071067811865475	0.8	450
10	451	K136Q_I_10.czi	\\hih-fileserver.neurologie.uni-tuebingen.de\HIH\Public\Jorge\Immunofluorescence\Cell profiler\Exp.267\24h	36	1.0008209121234743	2.8284271247461903	1.3878886121904899	21.27817459305202	0.8181818181818182	451
10	452	K136Q_I_10.czi	\\hih-fileserver.neurologie.uni-tuebingen.de\HIH\Public\Jorge\Immunofluorescence\Cell profiler\Exp.267\24h	13	0.6422005297067807	2.0	1.1725108220860987	10.242640687119284	1.0	452
10	453	K136Q_I_10.czi	\\hih-fileserver.neurologie.uni-tuebingen.de\HIH\Public\Jorge\Immunofluorescence\Cell profiler\Exp.267\24h	21	0.795105417732205	2.23606797749979	1.3003397994935841	14.485281374238571	1.0	453
10	454	K136Q_I_10.czi	\\hih-fileserver.neurologie.uni-tuebingen.de\HIH\Public\Jorge\Immunofluorescence\Cell profiler\Exp.267\24h	21	0.795105417732205	2.23606797749979	1.3115811317554789	14.485281374238571	0.9545454545454546	454
10	455	K136Q_I_10.czi	\\hih-fileserver.neurologie.uni-tuebingen.de\HIH\Public\Jorge\Immunofluorescence\Cell profiler\Exp.267\24h	1	0.0	1.0	1.0	0.0	1.0	455
10	456	K136Q_I_10.czi	\\hih-fileserver.neurologie.uni-tuebingen.de\HIH\Public\Jorge\Immunofluorescence\Cell profiler\Exp.267\24h	5	0.502917562670165	1.0	1.0	5.621320343559642	0.8333333333333334	456
10	457	K136Q_I_10.czi	\\hih-fileserver.neurologie.uni-tuebingen.de\HIH\Public\Jorge\Immunofluorescence\Cell profiler\Exp.267\24h	27	0.9885052181419341	2.23606797749979	1.3100604033930092	18.31370849898476	0.9310344827586207	457
10	458	K136Q_I_10.czi	\\hih-fileserver.neurologie.uni-tuebingen.de\HIH\Public\Jorge\Immunofluorescence\Cell profiler\Exp.267\24h	30	1.0761676009066747	2.8284271247461903	1.400730414382804	20.14213562373095	0.8571428571428571	458
10	459	K136Q_I_10.czi	\\hih-fileserver.neurologie.uni-tuebingen.de\HIH\Public\Jorge\Immunofluorescence\Cell profiler\Exp.267\24h	25	0.8397758894342989	2.8284271247461903	1.362842712474619	16.242640687119284	0.9615384615384616	459
10	460	K136Q_I_10.czi	\\hih-fileserver.neurologie.uni-tuebingen.de\HIH\Public\Jorge\Immunofluorescence\Cell profiler\Exp.267\24h	70	1.2986721822959348	3.605551275463989	1.6763651764340035	33.798989873223334	0.8333333333333334	460
10	461	K136Q_I_10.czi	\\hih-fileserver.neurologie.uni-tuebingen.de\HIH\Public\Jorge\Immunofluorescence\Cell profiler\Exp.267\24h	23	0.8481473654624414	2.23606797749979	1.2996922707387901	15.65685424949238	0.9583333333333334	461
10	462	K136Q_I_10.czi	\\hih-fileserver.neurologie.uni-tuebingen.de\HIH\Public\Jorge\Immunofluorescence\Cell profiler\Exp.267\24h	5	0.4665421607968328	1.0	1.0	5.414213562373095	0.7142857142857143	462
10	463	K136Q_I_10.czi	\\hih-fileserver.neurologie.uni-tuebingen.de\HIH\Public\Jorge\Immunofluorescence\Cell profiler\Exp.267\24h	14	0.7723689972905055	2.0	1.1601886205085203	11.65685424949238	0.9333333333333333	463
10	464	K136Q_I_10.czi	\\hih-fileserver.neurologie.uni-tuebingen.de\HIH\Public\Jorge\Immunofluorescence\Cell profiler\Exp.267\24h	3	0.309207662451413	1.0	1.0	3.414213562373095	1.0	464
10	465	K136Q_I_10.czi	\\hih-fileserver.neurologie.uni-tuebingen.de\HIH\Public\Jorge\Immunofluorescence\Cell profiler\Exp.267\24h	7	0.43799638819941455	1.0	1.0	6.207106781186548	0.875	465
10	466	K136Q_I_10.czi	\\hih-fileserver.neurologie.uni-tuebingen.de\HIH\Public\Jorge\Immunofluorescence\Cell profiler\Exp.267\24h	34	1.1474934944491855	2.8284271247461903	1.3951801762899183	22.14213562373095	0.8717948717948718	466
10	467	K136Q_I_10.czi	\\hih-fileserver.neurologie.uni-tuebingen.de\HIH\Public\Jorge\Immunofluorescence\Cell profiler\Exp.267\24h	35	1.1147079660363517	2.8284271247461903	1.4428748884600915	22.14213562373095	0.813953488372093	467
10	468	K136Q_I_10.czi	\\hih-fileserver.neurologie.uni-tuebingen.de\HIH\Public\Jorge\Immunofluorescence\Cell profiler\Exp.267\24h	32	0.9608778730836111	3.0	1.4781425962420554	19.65685424949238	0.8888888888888888	468
10	469	K136Q_I_10.czi	\\hih-fileserver.neurologie.uni-tuebingen.de\HIH\Public\Jorge\Immunofluorescence\Cell profiler\Exp.267\24h	111	1.3905734598674848	3.605551275463989	1.904001776498933	44.04163056034261	0.888	469
10	470	K136Q_I_10.czi	\\hih-fileserver.neurologie.uni-tuebingen.de\HIH\Public\Jorge\Immunofluorescence\Cell profiler\Exp.267\24h	22	0.758964262380741	2.23606797749979	1.3162462422380978	14.48528137423857	1.0	470
10	471	K136Q_I_10.czi	\\hih-fileserver.neurologie.uni-tuebingen.de\HIH\Public\Jorge\Immunofluorescence\Cell profiler\Exp.267\24h	24	0.9010971635055895	2.23606797749979	1.3044639912235525	16.485281374238568	0.9230769230769231	471
10	472	K136Q_I_10.czi	\\hih-fileserver.neurologie.uni-tuebingen.de\HIH\Public\Jorge\Immunofluorescence\Cell profiler\Exp.267\24h	19	0.8250768661603204	2.0	1.2541277434076943	14.035533905932738	0.95	472
10	473	K136Q_I_10.czi	\\hih-fileserver.neurologie.uni-tuebingen.de\HIH\Public\Jorge\Immunofluorescence\Cell profiler\Exp.267\24h	28	0.8449668307722856	2.8284271247461903	1.4249819620218453	17.242640687119284	0.9333333333333333	473
10	474	K136Q_I_10.czi	\\hih-fileserver.neurologie.uni-tuebingen.de\HIH\Public\Jorge\Immunofluorescence\Cell profiler\Exp.267\24h	7	0.5300702784881366	1.4142135623730951	1.0591733660532994	6.82842712474619	1.0	474
10	475	K136Q_I_10.czi	\\hih-fileserver.neurologie.uni-tuebingen.de\HIH\Public\Jorge\Immunofluorescence\Cell profiler\Exp.267\24h	16	0.7454531602318965	2.0	1.239276695296637	12.242640687119284	0.9411764705882353	475
10	476	K136Q_I_10.czi	\\hih-fileserver.neurologie.uni-tuebingen.de\HIH\Public\Jorge\Immunofluorescence\Cell profiler\Exp.267\24h	13	0.6422005297067807	1.4142135623730951	1.095587745163022	10.242640687119284	0.9285714285714286	476
10	477	K136Q_I_10.czi	\\hih-fileserver.neurologie.uni-tuebingen.de\HIH\Public\Jorge\Immunofluorescence\Cell profiler\Exp.267\24h	9	0.5709224258135164	1.4142135623730951	1.0460237291525663	8.035533905932738	0.9	477
10	478	K136Q_I_10.czi	\\hih-fileserver.neurologie.uni-tuebingen.de\HIH\Public\Jorge\Immunofluorescence\Cell profiler\Exp.267\24h	15	0.7951500375806898	2.0	1.1885618083164127	12.242640687119286	0.8823529411764706	478
10	479	K136Q_I_10.czi	\\hih-fileserver.neurologie.uni-tuebingen.de\HIH\Public\Jorge\Immunofluorescence\Cell profiler\Exp.267\24h	54	0.962485073389528	3.605551275463989	1.6933952760796787	25.556349186104043	0.9310344827586207	479
10	480	K136Q_I_10.czi	\\hih-fileserver.neurologie.uni-tuebingen.de\HIH\Public\Jorge\Immunofluorescence\Cell profiler\Exp.267\24h	5	0.43153209248335733	1.0	1.0	5.207106781186548	1.0	480
10	481	K136Q_I_10.czi	\\hih-fileserver.neurologie.uni-tuebingen.de\HIH\Public\Jorge\Immunofluorescence\Cell profiler\Exp.267\24h	34	1.0632349951652407	2.8284271247461903	1.3710079876097214	21.31370849898476	0.8947368421052632	481
10	482	K136Q_I_10.czi	\\hih-fileserver.neurologie.uni-tuebingen.de\HIH\Public\Jorge\Immunofluorescence\Cell profiler\Exp.267\24h	1	0.0	1.0	1.0	0.0	1.0	482
10	483	K136Q_I_10.czi	\\hih-fileserver.neurologie.uni-tuebingen.de\HIH\Public\Jorge\Immunofluorescence\Cell profiler\Exp.267\24h	24	0.8128078919015064	2.8284271247461903	1.377961158827728	15.65685424949238	0.96	483
10	484	K136Q_I_10.czi	\\hih-fileserver.neurologie.uni-tuebingen.de\HIH\Public\Jorge\Immunofluorescence\Cell profiler\Exp.267\24h	43	1.131610391379113	2.8284271247461903	1.4548498485751091	24.727922061357855	0.86	484
10	485	K136Q_I_10.czi	\\hih-fileserver.neurologie.uni-tuebingen.de\HIH\Public\Jorge\Immunofluorescence\Cell profiler\Exp.267\24h	110	1.2245347491526368	5.0	2.078707704196635	41.14213562373095	0.9016393442622951	485
10	486	K136Q_I_10.czi	\\hih-fileserver.neurologie.uni-tuebingen.de\HIH\Public\Jorge\Immunofluorescence\Cell profiler\Exp.267\24h	26	0.8317819970820826	2.23606797749979	1.35359558872069	16.485281374238568	0.9629629629629629	486
10	487	K136Q_I_10.czi	\\hih-fileserver.neurologie.uni-tuebingen.de\HIH\Public\Jorge\Immunofluorescence\Cell profiler\Exp.267\24h	19	0.7811561998772539	2.0	1.2450975920785463	13.65685424949238	0.95	487
10	488	K136Q_I_10.czi	\\hih-fileserver.neurologie.uni-tuebingen.de\HIH\Public\Jorge\Immunofluorescence\Cell profiler\Exp.267\24h	19	0.8250768661603204	2.0	1.2541277434076943	14.035533905932738	0.95	488
10	489	K136Q_I_10.czi	\\hih-fileserver.neurologie.uni-tuebingen.de\HIH\Public\Jorge\Immunofluorescence\Cell profiler\Exp.267\24h	180	1.5702930459134437	5.830951894845301	2.3748819721174215	59.59797974644666	0.7894736842105263	489
10	490	K136Q_I_10.czi	\\hih-fileserver.neurologie.uni-tuebingen.de\HIH\Public\Jorge\Immunofluorescence\Cell profiler\Exp.267\24h	32	0.9276229873542391	2.8284271247461903	1.4198789373080383	19.31370849898476	0.9142857142857143	490
10	491	K136Q_I_10.czi	\\hih-fileserver.neurologie.uni-tuebingen.de\HIH\Public\Jorge\Immunofluorescence\Cell profiler\Exp.267\24h	88	1.4298013749490601	4.123105625617661	1.794064556245867	39.7634559672906	0.8	491
10	492	K136Q_I_10.czi	\\hih-fileserver.neurologie.uni-tuebingen.de\HIH\Public\Jorge\Immunofluorescence\Cell profiler\Exp.267\24h	7	0.43799638819941455	1.0	1.0	6.207106781186548	0.875	492
10	493	K136Q_I_10.czi	\\hih-fileserver.neurologie.uni-tuebingen.de\HIH\Public\Jorge\Immunofluorescence\Cell profiler\Exp.267\24h	30	0.8269810261990688	2.8284271247461903	1.4595281484661446	17.65685424949238	0.967741935483871	493
10	494	K136Q_I_10.czi	\\hih-fileserver.neurologie.uni-tuebingen.de\HIH\Public\Jorge\Immunofluorescence\Cell profiler\Exp.267\24h	21	0.795105417732205	2.23606797749979	1.3115811317554789	14.485281374238571	1.0	494
10	495	K136Q_I_10.czi	\\hih-fileserver.neurologie.uni-tuebingen.de\HIH\Public\Jorge\Immunofluorescence\Cell profiler\Exp.267\24h	45	0.9273195798964932	3.605551275463989	1.6601134272985134	22.899494936611667	0.9183673469387755	495
10	496	K136Q_I_10.czi	\\hih-fileserver.neurologie.uni-tuebingen.de\HIH\Public\Jorge\Immunofluorescence\Cell profiler\Exp.267\24h	66	1.1131617820496047	3.605551275463989	1.756835054937034	30.384776310850235	0.8918918918918919	496
10	497	K136Q_I_10.czi	\\hih-fileserver.neurologie.uni-tuebingen.de\HIH\Public\Jorge\Immunofluorescence\Cell profiler\Exp.267\24h	2	0.0	1.0	1.0	0.0	1.0	497
10	498	K136Q_I_10.czi	\\hih-fileserver.neurologie.uni-tuebingen.de\HIH\Public\Jorge\Immunofluorescence\Cell profiler\Exp.267\24h	27	0.8589101734761474	2.8284271247461903	1.405830271453265	17.071067811865476	0.9310344827586207	498
10	499	K136Q_I_10.czi	\\hih-fileserver.neurologie.uni-tuebingen.de\HIH\Public\Jorge\Immunofluorescence\Cell profiler\Exp.267\24h	7	0.5300702784881366	1.4142135623730951	1.0591733660532994	6.82842712474619	1.0	499
10	500	K136Q_I_10.czi	\\hih-fileserver.neurologie.uni-tuebingen.de\HIH\Public\Jorge\Immunofluorescence\Cell profiler\Exp.267\24h	6	0.477464829275686	1.0	1.0	6.0	1.0	500
10	501	K136Q_I_10.czi	\\hih-fileserver.neurologie.uni-tuebingen.de\HIH\Public\Jorge\Immunofluorescence\Cell profiler\Exp.267\24h	34	0.9268198499660879	2.8284271247461903	1.5008377982677537	19.899494936611664	0.9444444444444444	501
10	502	K136Q_I_10.czi	\\hih-fileserver.neurologie.uni-tuebingen.de\HIH\Public\Jorge\Immunofluorescence\Cell profiler\Exp.267\24h	58	1.178972491731451	3.0	1.6365759891051	29.31370849898476	0.8656716417910447	502
10	503	K136Q_I_10.czi	\\hih-fileserver.neurologie.uni-tuebingen.de\HIH\Public\Jorge\Immunofluorescence\Cell profiler\Exp.267\24h	32	1.0225813637979506	2.23606797749979	1.3681022420114015	20.27817459305202	0.8888888888888888	503
10	504	K136Q_I_10.czi	\\hih-fileserver.neurologie.uni-tuebingen.de\HIH\Public\Jorge\Immunofluorescence\Cell profiler\Exp.267\24h	4	0.42487609137905596	1.0	1.0	4.621320343559642	1.0	504
10	505	K136Q_I_10.czi	\\hih-fileserver.neurologie.uni-tuebingen.de\HIH\Public\Jorge\Immunofluorescence\Cell profiler\Exp.267\24h	11	0.9143955684912091	1.4142135623730951	1.0376557783975542	11.242640687119284	0.9166666666666666	505
10	506	K136Q_I_10.czi	\\hih-fileserver.neurologie.uni-tuebingen.de\HIH\Public\Jorge\Immunofluorescence\Cell profiler\Exp.267\24h	7	0.5904919879238446	1.0	1.0	7.207106781186548	1.0	506
10	507	K136Q_I_10.czi	\\hih-fileserver.neurologie.uni-tuebingen.de\HIH\Public\Jorge\Immunofluorescence\Cell profiler\Exp.267\24h	16	0.9559712056028763	1.4142135623730951	1.1035533905932737	13.863961030678928	0.8421052631578947	507
10	508	K136Q_I_10.czi	\\hih-fileserver.neurologie.uni-tuebingen.de\HIH\Public\Jorge\Immunofluorescence\Cell profiler\Exp.267\24h	15	0.7467208878731927	2.0	1.1495093791412856	11.863961030678926	0.8823529411764706	508
10	509	K136Q_I_10.czi	\\hih-fileserver.neurologie.uni-tuebingen.de\HIH\Public\Jorge\Immunofluorescence\Cell profiler\Exp.267\24h	40	1.1039416312129082	2.8284271247461903	1.4493189262775696	23.556349186104047	0.8695652173913043	509
10	510	K136Q_I_10.czi	\\hih-fileserver.neurologie.uni-tuebingen.de\HIH\Public\Jorge\Immunofluorescence\Cell profiler\Exp.267\24h	5	0.43153209248335733	1.0	1.0	5.207106781186548	1.0	510
10	511	K136Q_I_10.czi	\\hih-fileserver.neurologie.uni-tuebingen.de\HIH\Public\Jorge\Immunofluorescence\Cell profiler\Exp.267\24h	16	1.043575860773519	1.4142135623730951	1.1035533905932737	14.485281374238571	0.8888888888888888	511
10	512	K136Q_I_10.czi	\\hih-fileserver.neurologie.uni-tuebingen.de\HIH\Public\Jorge\Immunofluorescence\Cell profiler\Exp.267\24h	35	0.9541265012786461	3.0	1.474693473678015	20.48528137423857	0.9210526315789473	512
10	513	K136Q_I_10.czi	\\hih-fileserver.neurologie.uni-tuebingen.de\HIH\Public\Jorge\Immunofluorescence\Cell profiler\Exp.267\24h	4	0.2046241954335606	1.0	1.0	3.2071067811865475	0.8	513
10	514	K136Q_I_10.czi	\\hih-fileserver.neurologie.uni-tuebingen.de\HIH\Public\Jorge\Immunofluorescence\Cell profiler\Exp.267\24h	39	1.1892602401977426	3.0	1.43205998862129	24.14213562373095	0.8478260869565217	514
10	515	K136Q_I_10.czi	\\hih-fileserver.neurologie.uni-tuebingen.de\HIH\Public\Jorge\Immunofluorescence\Cell profiler\Exp.267\24h	23	0.8481473654624414	2.23606797749979	1.2996922707387901	15.65685424949238	0.9583333333333334	515
10	516	K136Q_I_10.czi	\\hih-fileserver.neurologie.uni-tuebingen.de\HIH\Public\Jorge\Immunofluorescence\Cell profiler\Exp.267\24h	15	0.7951500375806897	2.0	1.1885618083164127	12.242640687119284	0.9375	516
10	517	K136Q_I_10.czi	\\hih-fileserver.neurologie.uni-tuebingen.de\HIH\Public\Jorge\Immunofluorescence\Cell profiler\Exp.267\24h	99	1.3267630401588268	4.123105625617661	1.9175672234334495	40.62741699796952	0.8389830508474576	517
10	518	K136Q_I_10.czi	\\hih-fileserver.neurologie.uni-tuebingen.de\HIH\Public\Jorge\Immunofluorescence\Cell profiler\Exp.267\24h	4	0.3183098861837907	1.0	1.0	4.0	1.0	518
10	519	K136Q_I_10.czi	\\hih-fileserver.neurologie.uni-tuebingen.de\HIH\Public\Jorge\Immunofluorescence\Cell profiler\Exp.267\24h	18	0.7752947120616268	2.0	1.2357022603955157	13.242640687119284	0.9	519
10	520	K136Q_I_10.czi	\\hih-fileserver.neurologie.uni-tuebingen.de\HIH\Public\Jorge\Immunofluorescence\Cell profiler\Exp.267\24h	66	0.9950722801191201	4.0	1.855346027827373	28.72792206135785	0.9428571428571428	520
10	521	K136Q_I_10.czi	\\hih-fileserver.neurologie.uni-tuebingen.de\HIH\Public\Jorge\Immunofluorescence\Cell profiler\Exp.267\24h	40	0.9753694702818076	2.8284271247461903	1.4862866428930464	22.14213562373095	0.9523809523809523	521
10	522	K136Q_I_10.czi	\\hih-fileserver.neurologie.uni-tuebingen.de\HIH\Public\Jorge\Immunofluorescence\Cell profiler\Exp.267\24h	40	0.9753694702818076	3.0	1.543581544580562	22.14213562373095	0.9523809523809523	522
10	523	K136Q_I_10.czi	\\hih-fileserver.neurologie.uni-tuebingen.de\HIH\Public\Jorge\Immunofluorescence\Cell profiler\Exp.267\24h	30	0.8498659605547668	2.8284271247461903	1.4616779852076773	17.899494936611664	0.9375	523
10	524	K136Q_I_10.czi	\\hih-fileserver.neurologie.uni-tuebingen.de\HIH\Public\Jorge\Immunofluorescence\Cell profiler\Exp.267\24h	21	0.795105417732205	2.23606797749979	1.2724452072256363	14.485281374238571	0.9545454545454546	524
10	525	K136Q_I_10.czi	\\hih-fileserver.neurologie.uni-tuebingen.de\HIH\Public\Jorge\Immunofluorescence\Cell profiler\Exp.267\24h	20	0.9037497458904548	2.0	1.232842712474619	15.071067811865476	0.9090909090909091	525
10	526	K136Q_I_10.czi	\\hih-fileserver.neurologie.uni-tuebingen.de\HIH\Public\Jorge\Immunofluorescence\Cell profiler\Exp.267\24h	81	1.1591494748706166	4.123105625617661	1.883342966943629	34.3492424049175	0.9101123595505618	526
10	527	K136Q_I_10.czi	\\hih-fileserver.neurologie.uni-tuebingen.de\HIH\Public\Jorge\Immunofluorescence\Cell profiler\Exp.267\24h	17	0.8776060709609914	2.23606797749979	1.2289954251171864	13.692388155425117	0.9444444444444444	527
10	528	K136Q_I_10.czi	\\hih-fileserver.neurologie.uni-tuebingen.de\HIH\Public\Jorge\Immunofluorescence\Cell profiler\Exp.267\24h	26	0.8919451801483067	2.23606797749979	1.3601945454612212	17.071067811865476	0.8666666666666667	528
10	529	K136Q_I_10.czi	\\hih-fileserver.neurologie.uni-tuebingen.de\HIH\Public\Jorge\Immunofluorescence\Cell profiler\Exp.267\24h	46	0.940275301049311	3.1622776601683795	1.608044229252975	23.31370849898476	0.9583333333333334	529
10	530	K136Q_I_10.czi	\\hih-fileserver.neurologie.uni-tuebingen.de\HIH\Public\Jorge\Immunofluorescence\Cell profiler\Exp.267\24h	34	1.0632349951652407	2.8284271247461903	1.443717868639121	21.31370849898476	0.8292682926829268	530
10	531	K136Q_I_10.czi	\\hih-fileserver.neurologie.uni-tuebingen.de\HIH\Public\Jorge\Immunofluorescence\Cell profiler\Exp.267\24h	11	0.7899671671497007	1.4142135623730951	1.0753115567951081	10.449747468305832	0.8461538461538461	531
10	532	K136Q_I_10.czi	\\hih-fileserver.neurologie.uni-tuebingen.de\HIH\Public\Jorge\Immunofluorescence\Cell profiler\Exp.267\24h	37	0.8516722945634324	2.8284271247461903	1.5384164153539406	19.899494936611667	0.9736842105263158	532
10	533	K136Q_I_10.czi	\\hih-fileserver.neurologie.uni-tuebingen.de\HIH\Public\Jorge\Immunofluorescence\Cell profiler\Exp.267\24h	13	0.6422005297067807	1.4142135623730951	1.095587745163022	10.242640687119284	0.9285714285714286	533
10	534	K136Q_I_10.czi	\\hih-fileserver.neurologie.uni-tuebingen.de\HIH\Public\Jorge\Immunofluorescence\Cell profiler\Exp.267\24h	1	0.0	1.0	1.0	0.0	1.0	534
10	535	K136Q_I_10.czi	\\hih-fileserver.neurologie.uni-tuebingen.de\HIH\Public\Jorge\Immunofluorescence\Cell profiler\Exp.267\24h	12	0.7826818955801392	2.0	1.1523689270621826	10.863961030678928	0.9230769230769231	535
10	536	K136Q_I_10.czi	\\hih-fileserver.neurologie.uni-tuebingen.de\HIH\Public\Jorge\Immunofluorescence\Cell profiler\Exp.267\24h	10	0.6202357696493015	1.4142135623730951	1.082842712474619	8.82842712474619	1.0	536
10	537	K136Q_I_10.czi	\\hih-fileserver.neurologie.uni-tuebingen.de\HIH\Public\Jorge\Immunofluorescence\Cell profiler\Exp.267\24h	29	0.7996749890984819	2.8284271247461903	1.3921252031590086	17.071067811865476	0.90625	537
10	538	K136Q_I_10.czi	\\hih-fileserver.neurologie.uni-tuebingen.de\HIH\Public\Jorge\Immunofluorescence\Cell profiler\Exp.267\24h	25	0.9541800450968275	2.23606797749979	1.3322854315746104	17.31370849898476	0.8928571428571429	538
10	539	K136Q_I_10.czi	\\hih-fileserver.neurologie.uni-tuebingen.de\HIH\Public\Jorge\Immunofluorescence\Cell profiler\Exp.267\24h	12	0.6957172405156791	2.0	1.1523689270621824	10.242640687119284	0.9230769230769231	539
10	540	K136Q_I_10.czi	\\hih-fileserver.neurologie.uni-tuebingen.de\HIH\Public\Jorge\Immunofluorescence\Cell profiler\Exp.267\24h	25	0.9276229873542391	2.23606797749979	1.2922854315746104	17.071067811865476	0.9615384615384616	540
10	541	K136Q_I_10.czi	\\hih-fileserver.neurologie.uni-tuebingen.de\HIH\Public\Jorge\Immunofluorescence\Cell profiler\Exp.267\24h	11	0.7285819637753527	2.0	1.128564869306645	10.035533905932738	0.9166666666666666	541
10	542	K136Q_I_10.czi	\\hih-fileserver.neurologie.uni-tuebingen.de\HIH\Public\Jorge\Immunofluorescence\Cell profiler\Exp.267\24h	43	0.8875439710097339	3.1622776601683795	1.6417600267106898	21.899494936611664	0.9347826086956522	542
10	543	K136Q_I_10.czi	\\hih-fileserver.neurologie.uni-tuebingen.de\HIH\Public\Jorge\Immunofluorescence\Cell profiler\Exp.267\24h	2	0.0	1.0	1.0	0.0	1.0	543
10	544	K136Q_I_10.czi	\\hih-fileserver.neurologie.uni-tuebingen.de\HIH\Public\Jorge\Immunofluorescence\Cell profiler\Exp.267\24h	3	0.309207662451413	1.0	1.0	3.414213562373095	1.0	544
10	545	K136Q_I_10.czi	\\hih-fileserver.neurologie.uni-tuebingen.de\HIH\Public\Jorge\Immunofluorescence\Cell profiler\Exp.267\24h	17	0.7703499122204635	2.0	1.2596596213160645	12.82842712474619	0.9444444444444444	545
10	546	K136Q_I_10.czi	\\hih-fileserver.neurologie.uni-tuebingen.de\HIH\Public\Jorge\Immunofluorescence\Cell profiler\Exp.267\24h	3	0.309207662451413	1.0	1.0	3.414213562373095	1.0	546
10	547	K136Q_I_10.czi	\\hih-fileserver.neurologie.uni-tuebingen.de\HIH\Public\Jorge\Immunofluorescence\Cell profiler\Exp.267\24h	8	0.5831777009960409	1.4142135623730951	1.1035533905932737	7.65685424949238	1.0	547
10	548	K136Q_I_10.czi	\\hih-fileserver.neurologie.uni-tuebingen.de\HIH\Public\Jorge\Immunofluorescence\Cell profiler\Exp.267\24h	8	0.6366197723675814	1.0	1.0	8.0	0.8	548
10	549	K136Q_I_10.czi	\\hih-fileserver.neurologie.uni-tuebingen.de\HIH\Public\Jorge\Immunofluorescence\Cell profiler\Exp.267\24h	2	0.0	1.0	1.0	0.0	1.0	549
10	550	K136Q_I_10.czi	\\hih-fileserver.neurologie.uni-tuebingen.de\HIH\Public\Jorge\Immunofluorescence\Cell profiler\Exp.267\24h	9	0.5658842421045168	2.0	1.1111111111111112	8.0	1.0	550
10	551	K136Q_I_10.czi	\\hih-fileserver.neurologie.uni-tuebingen.de\HIH\Public\Jorge\Immunofluorescence\Cell profiler\Exp.267\24h	31	0.8224509295691296	2.8284271247461903	1.4601468747936581	17.899494936611667	0.96875	551
10	552	K136Q_I_10.czi	\\hih-fileserver.neurologie.uni-tuebingen.de\HIH\Public\Jorge\Immunofluorescence\Cell profiler\Exp.267\24h	53	1.174672156518436	3.0	1.611198930624441	27.970562748477143	0.8688524590163934	552
10	553	K136Q_I_10.czi	\\hih-fileserver.neurologie.uni-tuebingen.de\HIH\Public\Jorge\Immunofluorescence\Cell profiler\Exp.267\24h	28	0.9892565675277808	2.23606797749979	1.3176043652497202	18.65685424949238	0.875	553
10	554	K136Q_I_10.czi	\\hih-fileserver.neurologie.uni-tuebingen.de\HIH\Public\Jorge\Immunofluorescence\Cell profiler\Exp.267\24h	17	0.7016029743359026	2.0	1.249567099242311	12.242640687119284	1.0	554
10	555	K136Q_I_10.czi	\\hih-fileserver.neurologie.uni-tuebingen.de\HIH\Public\Jorge\Immunofluorescence\Cell profiler\Exp.267\24h	39	0.8562673729423746	3.0	1.571054508415972	20.48528137423857	0.975	555
10	556	K136Q_I_10.czi	\\hih-fileserver.neurologie.uni-tuebingen.de\HIH\Public\Jorge\Immunofluorescence\Cell profiler\Exp.267\24h	23	0.8113776709510135	2.23606797749979	1.3307695160483057	15.31370849898476	1.0	556
10	557	K136Q_I_10.czi	\\hih-fileserver.neurologie.uni-tuebingen.de\HIH\Public\Jorge\Immunofluorescence\Cell profiler\Exp.267\24h	60	1.158618511819561	3.605551275463989	1.67469500293851	29.556349186104043	0.9090909090909091	557
10	558	K136Q_I_10.czi	\\hih-fileserver.neurologie.uni-tuebingen.de\HIH\Public\Jorge\Immunofluorescence\Cell profiler\Exp.267\24h	31	0.877163543492245	2.8284271247461903	1.439170050926791	18.48528137423857	0.9117647058823529	558
10	559	K136Q_I_10.czi	\\hih-fileserver.neurologie.uni-tuebingen.de\HIH\Public\Jorge\Immunofluorescence\Cell profiler\Exp.267\24h	20	0.8071257006800061	2.0	1.262132034355964	14.242640687119286	0.9523809523809523	559
10	560	K136Q_I_10.czi	\\hih-fileserver.neurologie.uni-tuebingen.de\HIH\Public\Jorge\Immunofluorescence\Cell profiler\Exp.267\24h	30	1.0286453242667977	2.8284271247461903	1.3378520971370482	19.692388155425117	0.8333333333333334	560
10	561	K136Q_I_10.czi	\\hih-fileserver.neurologie.uni-tuebingen.de\HIH\Public\Jorge\Immunofluorescence\Cell profiler\Exp.267\24h	6	0.5168631413744181	1.4142135623730951	1.0690355937288492	6.242640687119286	1.0	561
10	562	K136Q_I_10.czi	\\hih-fileserver.neurologie.uni-tuebingen.de\HIH\Public\Jorge\Immunofluorescence\Cell profiler\Exp.267\24h	42	0.999733201707499	3.1622776601683795	1.5525262505508723	22.970562748477143	0.9333333333333333	562
10	563	K136Q_I_10.czi	\\hih-fileserver.neurologie.uni-tuebingen.de\HIH\Public\Jorge\Immunofluorescence\Cell profiler\Exp.267\24h	31	0.9575463095269564	2.23606797749979	1.3896720911003424	19.31370849898476	0.9117647058823529	563
10	564	K136Q_I_10.czi	\\hih-fileserver.neurologie.uni-tuebingen.de\HIH\Public\Jorge\Immunofluorescence\Cell profiler\Exp.267\24h	1	0.0	1.0	1.0	0.0	1.0	564
10	565	K136Q_I_10.czi	\\hih-fileserver.neurologie.uni-tuebingen.de\HIH\Public\Jorge\Immunofluorescence\Cell profiler\Exp.267\24h	35	0.9541265012786456	3.0	1.4914302290387838	20.485281374238568	0.9459459459459459	565
10	566	K136Q_I_10.czi	\\hih-fileserver.neurologie.uni-tuebingen.de\HIH\Public\Jorge\Immunofluorescence\Cell profiler\Exp.267\24h	23	0.8481473654624414	2.0	1.2894284456301035	15.65685424949238	1.0	566
10	567	K136Q_I_10.czi	\\hih-fileserver.neurologie.uni-tuebingen.de\HIH\Public\Jorge\Immunofluorescence\Cell profiler\Exp.267\24h	7	0.5963290632991538	1.4142135623730951	1.0591733660532994	7.242640687119286	0.875	567
10	568	K136Q_I_10.czi	\\hih-fileserver.neurologie.uni-tuebingen.de\HIH\Public\Jorge\Immunofluorescence\Cell profiler\Exp.267\24h	30	0.90640232827532	2.8284271247461903	1.4202566289703678	18.48528137423857	0.9375	568
10	569	K136Q_I_10.czi	\\hih-fileserver.neurologie.uni-tuebingen.de\HIH\Public\Jorge\Immunofluorescence\Cell profiler\Exp.267\24h	8	0.49237304529448433	1.4142135623730951	1.051776695296637	7.035533905932738	0.8888888888888888	569
10	570	K136Q_I_10.czi	\\hih-fileserver.neurologie.uni-tuebingen.de\HIH\Public\Jorge\Immunofluorescence\Cell profiler\Exp.267\24h	1	0.0	1.0	1.0	0.0	1.0	570
10	571	K136Q_I_10.czi	\\hih-fileserver.neurologie.uni-tuebingen.de\HIH\Public\Jorge\Immunofluorescence\Cell profiler\Exp.267\24h	9	0.5135799486995236	1.4142135623730951	1.0460237291525663	7.621320343559642	0.9	571
10	572	K136Q_I_10.czi	\\hih-fileserver.neurologie.uni-tuebingen.de\HIH\Public\Jorge\Immunofluorescence\Cell profiler\Exp.267\24h	25	1.0198391526657204	2.23606797749979	1.2922854315746104	17.899494936611667	0.8928571428571429	572
10	573	K136Q_I_10.czi	\\hih-fileserver.neurologie.uni-tuebingen.de\HIH\Public\Jorge\Immunofluorescence\Cell profiler\Exp.267\24h	17	0.7997667602429288	2.23606797749979	1.2289954251171864	13.071067811865474	0.8947368421052632	573
10	574	K136Q_I_10.czi	\\hih-fileserver.neurologie.uni-tuebingen.de\HIH\Public\Jorge\Immunofluorescence\Cell profiler\Exp.267\24h	2	0.0	1.0	1.0	0.0	1.0	574
10	575	K136Q_I_10.czi	\\hih-fileserver.neurologie.uni-tuebingen.de\HIH\Public\Jorge\Immunofluorescence\Cell profiler\Exp.267\24h	59	1.0944077297356014	3.605551275463989	1.673680655870418	28.48528137423857	0.8939393939393939	575
10	576	K136Q_I_10.czi	\\hih-fileserver.neurologie.uni-tuebingen.de\HIH\Public\Jorge\Immunofluorescence\Cell profiler\Exp.267\24h	75	1.1775377399604352	4.0	1.8257226825914685	33.31370849898476	0.872093023255814	576
10	577	K136Q_I_10.czi	\\hih-fileserver.neurologie.uni-tuebingen.de\HIH\Public\Jorge\Immunofluorescence\Cell profiler\Exp.267\24h	2	0.0	1.0	1.0	0.0	1.0	577
10	578	K136Q_I_10.czi	\\hih-fileserver.neurologie.uni-tuebingen.de\HIH\Public\Jorge\Immunofluorescence\Cell profiler\Exp.267\24h	6	0.477464829275686	1.0	1.0	6.0	1.0	578
10	579	K136Q_I_10.czi	\\hih-fileserver.neurologie.uni-tuebingen.de\HIH\Public\Jorge\Immunofluorescence\Cell profiler\Exp.267\24h	4	0.3183098861837907	1.0	1.0	4.0	1.0	579
10	580	K136Q_I_10.czi	\\hih-fileserver.neurologie.uni-tuebingen.de\HIH\Public\Jorge\Immunofluorescence\Cell profiler\Exp.267\24h	153	1.3550264875136044	5.385164807134504	2.286979596658715	51.04163056034261	0.8895348837209303	580
10	581	K136Q_I_10.czi	\\hih-fileserver.neurologie.uni-tuebingen.de\HIH\Public\Jorge\Immunofluorescence\Cell profiler\Exp.267\24h	75	1.3076949815712169	4.0	1.7385086002818946	35.10660171779821	0.872093023255814	581
10	582	K136Q_I_10.czi	\\hih-fileserver.neurologie.uni-tuebingen.de\HIH\Public\Jorge\Immunofluorescence\Cell profiler\Exp.267\24h	37	0.9394204149888331	2.8284271247461903	1.4889994660364758	20.899494936611664	0.925	582
10	583	K136Q_I_10.czi	\\hih-fileserver.neurologie.uni-tuebingen.de\HIH\Public\Jorge\Immunofluorescence\Cell profiler\Exp.267\24h	110	1.2287688593258044	4.242640687119285	2.0387621664094207	41.21320343559643	0.88	583
10	584	K136Q_I_10.czi	\\hih-fileserver.neurologie.uni-tuebingen.de\HIH\Public\Jorge\Immunofluorescence\Cell profiler\Exp.267\24h	91	1.1731710281244931	4.47213595499958	1.9623818636808255	36.62741699796952	0.900990099009901	584
10	585	K136Q_I_10.czi	\\hih-fileserver.neurologie.uni-tuebingen.de\HIH\Public\Jorge\Immunofluorescence\Cell profiler\Exp.267\24h	9	0.7836384171496399	1.0	1.0	9.414213562373096	0.9	585
10	586	K136Q_I_10.czi	\\hih-fileserver.neurologie.uni-tuebingen.de\HIH\Public\Jorge\Immunofluorescence\Cell profiler\Exp.267\24h	173	1.2294182696410998	6.324555320336759	2.5722992349010902	51.698484809834994	0.9105263157894737	586
10	587	K136Q_I_10.czi	\\hih-fileserver.neurologie.uni-tuebingen.de\HIH\Public\Jorge\Immunofluorescence\Cell profiler\Exp.267\24h	25	1.0003818294343862	1.4142135623730951	1.1325483399593903	17.727922061357855	0.8928571428571429	587
10	588	K136Q_I_10.czi	\\hih-fileserver.neurologie.uni-tuebingen.de\HIH\Public\Jorge\Immunofluorescence\Cell profiler\Exp.267\24h	93	1.2382987504076481	4.123105625617661	1.90191749628454	38.04163056034261	0.8942307692307693	588
10	589	K136Q_I_10.czi	\\hih-fileserver.neurologie.uni-tuebingen.de\HIH\Public\Jorge\Immunofluorescence\Cell profiler\Exp.267\24h	30	1.0071223741653381	2.23606797749979	1.3397828435579313	19.485281374238568	0.8823529411764706	589
10	590	K136Q_I_10.czi	\\hih-fileserver.neurologie.uni-tuebingen.de\HIH\Public\Jorge\Immunofluorescence\Cell profiler\Exp.267\24h	106	1.275137495526778	4.47213595499958	2.041588542472531	41.21320343559643	0.8760330578512396	590
10	591	K136Q_I_10.czi	\\hih-fileserver.neurologie.uni-tuebingen.de\HIH\Public\Jorge\Immunofluorescence\Cell profiler\Exp.267\24h	35	1.1320499820113514	2.23606797749979	1.3602199676888866	22.31370849898476	0.875	591
10	592	K136Q_I_10.czi	\\hih-fileserver.neurologie.uni-tuebingen.de\HIH\Public\Jorge\Immunofluorescence\Cell profiler\Exp.267\24h	15	0.8498659605547669	2.0	1.1495093791412856	12.65685424949238	0.7894736842105263	592
10	593	K136Q_I_10.czi	\\hih-fileserver.neurologie.uni-tuebingen.de\HIH\Public\Jorge\Immunofluorescence\Cell profiler\Exp.267\24h	3	0.026525823848649224	1.0	1.0	1.0	1.0	593
10	594	K136Q_I_10.czi	\\hih-fileserver.neurologie.uni-tuebingen.de\HIH\Public\Jorge\Immunofluorescence\Cell profiler\Exp.267\24h	20	0.8348606886188152	2.23606797749979	1.2653567894682631	14.485281374238571	0.9523809523809523	594
10	595	K136Q_I_10.czi	\\hih-fileserver.neurologie.uni-tuebingen.de\HIH\Public\Jorge\Immunofluorescence\Cell profiler\Exp.267\24h	15	0.7208777308044718	2.0	1.2161760458079525	11.65685424949238	1.0	595
10	596	K136Q_I_10.czi	\\hih-fileserver.neurologie.uni-tuebingen.de\HIH\Public\Jorge\Immunofluorescence\Cell profiler\Exp.267\24h	5	0.4665421607968328	1.0	1.0	5.414213562373095	0.7142857142857143	596
10	597	K136Q_I_10.czi	\\hih-fileserver.neurologie.uni-tuebingen.de\HIH\Public\Jorge\Immunofluorescence\Cell profiler\Exp.267\24h	83	1.1335598378128002	4.242640687119285	1.9201946319529213	34.384776310850235	0.8645833333333334	597
10	598	K136Q_I_10.czi	\\hih-fileserver.neurologie.uni-tuebingen.de\HIH\Public\Jorge\Immunofluorescence\Cell profiler\Exp.267\24h	73	1.2025103058268862	4.123105625617661	1.7908900056724169	33.21320343559643	0.8902439024390244	598
10	599	K136Q_I_10.czi	\\hih-fileserver.neurologie.uni-tuebingen.de\HIH\Public\Jorge\Immunofluorescence\Cell profiler\Exp.267\24h	59	1.1589899071258334	3.1622776601683795	1.6513022165893525	29.31370849898476	0.8939393939393939	599
10	600	K136Q_I_10.czi	\\hih-fileserver.neurologie.uni-tuebingen.de\HIH\Public\Jorge\Immunofluorescence\Cell profiler\Exp.267\24h	56	0.9532014603511509	3.605551275463989	1.7456719342697558	25.899494936611667	0.9491525423728814	600
10	601	K136Q_I_10.czi	\\hih-fileserver.neurologie.uni-tuebingen.de\HIH\Public\Jorge\Immunofluorescence\Cell profiler\Exp.267\24h	13	0.8024880979873497	2.0	1.1406482403650917	11.449747468305832	0.8666666666666667	601
10	602	K136Q_I_10.czi	\\hih-fileserver.neurologie.uni-tuebingen.de\HIH\Public\Jorge\Immunofluorescence\Cell profiler\Exp.267\24h	10	0.6202357696493015	1.4142135623730951	1.082842712474619	8.82842712474619	1.0	602
10	603	K136Q_I_10.czi	\\hih-fileserver.neurologie.uni-tuebingen.de\HIH\Public\Jorge\Immunofluorescence\Cell profiler\Exp.267\24h	4	0.2046241954335606	1.0	1.0	3.2071067811865475	0.8	603
10	604	K136Q_I_10.czi	\\hih-fileserver.neurologie.uni-tuebingen.de\HIH\Public\Jorge\Immunofluorescence\Cell profiler\Exp.267\24h	12	0.6138725863006818	2.0	1.117851130197758	9.621320343559642	0.9230769230769231	604
10	605	K136Q_I_10.czi	\\hih-fileserver.neurologie.uni-tuebingen.de\HIH\Public\Jorge\Immunofluorescence\Cell profiler\Exp.267\24h	1	0.0	1.0	1.0	0.0	1.0	605
10	606	K136Q_I_10.czi	\\hih-fileserver.neurologie.uni-tuebingen.de\HIH\Public\Jorge\Immunofluorescence\Cell profiler\Exp.267\24h	1	0.0	1.0	1.0	0.0	1.0	606
10	607	K136Q_I_10.czi	\\hih-fileserver.neurologie.uni-tuebingen.de\HIH\Public\Jorge\Immunofluorescence\Cell profiler\Exp.267\24h	7	0.43799638819941455	1.0	1.0	6.207106781186548	0.875	607
10	608	K136Q_I_10.czi	\\hih-fileserver.neurologie.uni-tuebingen.de\HIH\Public\Jorge\Immunofluorescence\Cell profiler\Exp.267\24h	1	0.0	1.0	1.0	0.0	1.0	608
10	609	K136Q_I_10.czi	\\hih-fileserver.neurologie.uni-tuebingen.de\HIH\Public\Jorge\Immunofluorescence\Cell profiler\Exp.267\24h	115	1.3570357847399062	5.0	2.026601163142655	44.2842712474619	0.8646616541353384	609
10	610	K136Q_I_10.czi	\\hih-fileserver.neurologie.uni-tuebingen.de\HIH\Public\Jorge\Immunofluorescence\Cell profiler\Exp.267\24h	4	0.3183098861837907	1.0	1.0	4.0	1.0	610
10	611	K136Q_I_10.czi	\\hih-fileserver.neurologie.uni-tuebingen.de\HIH\Public\Jorge\Immunofluorescence\Cell profiler\Exp.267\24h	28	0.8519464688364532	2.8284271247461903	1.4084330712091864	17.31370849898476	0.9655172413793104	611
10	612	K136Q_I_10.czi	\\hih-fileserver.neurologie.uni-tuebingen.de\HIH\Public\Jorge\Immunofluorescence\Cell profiler\Exp.267\24h	1	0.0	1.0	1.0	0.0	1.0	612
10	613	K136Q_I_10.czi	\\hih-fileserver.neurologie.uni-tuebingen.de\HIH\Public\Jorge\Immunofluorescence\Cell profiler\Exp.267\24h	24	0.91995135934409	2.23606797749979	1.2872050927913403	16.65685424949238	0.8571428571428571	613
10	614	K136Q_I_10.czi	\\hih-fileserver.neurologie.uni-tuebingen.de\HIH\Public\Jorge\Immunofluorescence\Cell profiler\Exp.267\24h	21	0.9579382146098381	2.23606797749979	1.2248261596065886	15.899494936611665	0.9130434782608695	614
10	615	K136Q_I_10.czi	\\hih-fileserver.neurologie.uni-tuebingen.de\HIH\Public\Jorge\Immunofluorescence\Cell profiler\Exp.267\24h	46	0.9681581208953325	3.0	1.6054421642658767	23.656854249492383	0.9583333333333334	615
10	616	K136Q_I_10.czi	\\hih-fileserver.neurologie.uni-tuebingen.de\HIH\Public\Jorge\Immunofluorescence\Cell profiler\Exp.267\24h	128	1.3516457452583845	5.0	2.1336126377123668	46.62741699796952	0.8767123287671232	616
10	617	K136Q_I_10.czi	\\hih-fileserver.neurologie.uni-tuebingen.de\HIH\Public\Jorge\Immunofluorescence\Cell profiler\Exp.267\24h	14	0.7184536609573785	1.4142135623730951	1.1183467321065987	11.242640687119284	0.875	617
10	618	K136Q_I_10.czi	\\hih-fileserver.neurologie.uni-tuebingen.de\HIH\Public\Jorge\Immunofluorescence\Cell profiler\Exp.267\24h	4	0.2046241954335606	1.0	1.0	3.2071067811865475	0.8	618
10	619	K136Q_I_10.czi	\\hih-fileserver.neurologie.uni-tuebingen.de\HIH\Public\Jorge\Immunofluorescence\Cell profiler\Exp.267\24h	6	0.5456645211561616	1.0	1.0	6.414213562373095	0.8571428571428571	619
10	620	K136Q_I_10.czi	\\hih-fileserver.neurologie.uni-tuebingen.de\HIH\Public\Jorge\Immunofluorescence\Cell profiler\Exp.267\24h	8	0.49237304529448433	1.4142135623730951	1.051776695296637	7.035533905932738	0.8888888888888888	620
10	621	K136Q_I_10.czi	\\hih-fileserver.neurologie.uni-tuebingen.de\HIH\Public\Jorge\Immunofluorescence\Cell profiler\Exp.267\24h	13	0.6684337568189774	1.4142135623730951	1.0637251634420148	10.449747468305832	0.8666666666666667	621
10	622	K136Q_I_10.czi	\\hih-fileserver.neurologie.uni-tuebingen.de\HIH\Public\Jorge\Immunofluorescence\Cell profiler\Exp.267\24h	10	0.6202357696493015	1.4142135623730951	1.082842712474619	8.82842712474619	1.0	622
10	623	K136Q_I_10.czi	\\hih-fileserver.neurologie.uni-tuebingen.de\HIH\Public\Jorge\Immunofluorescence\Cell profiler\Exp.267\24h	35	0.9003392828241998	2.8284271247461903	1.4951156634528397	19.899494936611664	0.9210526315789473	623
10	624	K136Q_I_10.czi	\\hih-fileserver.neurologie.uni-tuebingen.de\HIH\Public\Jorge\Immunofluorescence\Cell profiler\Exp.267\24h	27	1.1671064777350741	2.0	1.224854363402425	19.899494936611667	0.8181818181818182	624
10	625	K136Q_I_10.czi	\\hih-fileserver.neurologie.uni-tuebingen.de\HIH\Public\Jorge\Immunofluorescence\Cell profiler\Exp.267\24h	81	1.300602353809976	4.123105625617661	1.8030747668107598	36.384776310850235	0.8617021276595744	625
10	626	K136Q_I_10.czi	\\hih-fileserver.neurologie.uni-tuebingen.de\HIH\Public\Jorge\Immunofluorescence\Cell profiler\Exp.267\24h	4	0.3183098861837907	1.0	1.0	4.0	1.0	626
10	627	K136Q_I_10.czi	\\hih-fileserver.neurologie.uni-tuebingen.de\HIH\Public\Jorge\Immunofluorescence\Cell profiler\Exp.267\24h	21	0.8607140437051948	2.0	1.2693740118805894	15.071067811865474	0.9130434782608695	627
10	628	K136Q_I_10.czi	\\hih-fileserver.neurologie.uni-tuebingen.de\HIH\Public\Jorge\Immunofluorescence\Cell profiler\Exp.267\24h	19	0.7811561998772539	2.0	1.2759284572168044	13.65685424949238	1.0	628
10	629	K136Q_I_10.czi	\\hih-fileserver.neurologie.uni-tuebingen.de\HIH\Public\Jorge\Immunofluorescence\Cell profiler\Exp.267\24h	19	0.7536452523252464	2.0	1.2849586085459523	13.414213562373096	1.0	629
10	630	K136Q_I_10.czi	\\hih-fileserver.neurologie.uni-tuebingen.de\HIH\Public\Jorge\Immunofluorescence\Cell profiler\Exp.267\24h	109	1.1226083882309006	5.0	2.1456759097410436	39.21320343559643	0.9159663865546218	630
10	631	K136Q_I_10.czi	\\hih-fileserver.neurologie.uni-tuebingen.de\HIH\Public\Jorge\Immunofluorescence\Cell profiler\Exp.267\24h	12	0.7192201541389289	2.0	1.117851130197758	10.414213562373096	0.9230769230769231	631
10	632	K136Q_I_10.czi	\\hih-fileserver.neurologie.uni-tuebingen.de\HIH\Public\Jorge\Immunofluorescence\Cell profiler\Exp.267\24h	7	0.5300702784881366	1.4142135623730951	1.0591733660532994	6.82842712474619	1.0	632
10	633	K136Q_I_10.czi	\\hih-fileserver.neurologie.uni-tuebingen.de\HIH\Public\Jorge\Immunofluorescence\Cell profiler\Exp.267\24h	3	0.309207662451413	1.0	1.0	3.414213562373095	1.0	633
10	634	K136Q_I_10.czi	\\hih-fileserver.neurologie.uni-tuebingen.de\HIH\Public\Jorge\Immunofluorescence\Cell profiler\Exp.267\24h	77	1.1518511284808761	3.605551275463989	1.8268475634915307	33.384776310850235	0.927710843373494	634
10	635	K136Q_I_10.czi	\\hih-fileserver.neurologie.uni-tuebingen.de\HIH\Public\Jorge\Immunofluorescence\Cell profiler\Exp.267\24h	56	1.2703687838460829	3.0	1.5520506189013628	29.899494936611664	0.8115942028985508	635
10	636	K136Q_I_10.czi	\\hih-fileserver.neurologie.uni-tuebingen.de\HIH\Public\Jorge\Immunofluorescence\Cell profiler\Exp.267\24h	41	1.1507399370017335	2.8284271247461903	1.4559538147034425	24.349242404917497	0.8541666666666666	636
10	637	K136Q_I_10.czi	\\hih-fileserver.neurologie.uni-tuebingen.de\HIH\Public\Jorge\Immunofluorescence\Cell profiler\Exp.267\24h	11	0.6411587049406146	2.0	1.128564869306645	9.414213562373096	1.0	637
10	638	K136Q_I_10.czi	\\hih-fileserver.neurologie.uni-tuebingen.de\HIH\Public\Jorge\Immunofluorescence\Cell profiler\Exp.267\24h	7	0.6249169132830957	1.0	1.0	7.414213562373095	0.7777777777777778	638
10	639	K136Q_I_10.czi	\\hih-fileserver.neurologie.uni-tuebingen.de\HIH\Public\Jorge\Immunofluorescence\Cell profiler\Exp.267\24h	5	0.43153209248335733	1.0	1.0	5.207106781186548	1.0	639
10	640	K136Q_I_10.czi	\\hih-fileserver.neurologie.uni-tuebingen.de\HIH\Public\Jorge\Immunofluorescence\Cell profiler\Exp.267\24h	34	0.9268198499660879	2.8284271247461903	1.4489574446648064	19.899494936611664	0.9444444444444444	640
10	641	K136Q_I_10.czi	\\hih-fileserver.neurologie.uni-tuebingen.de\HIH\Public\Jorge\Immunofluorescence\Cell profiler\Exp.267\24h	30	0.9064023282753195	2.8284271247461903	1.4123876963870416	18.485281374238568	0.9375	641
10	642	K136Q_I_10.czi	\\hih-fileserver.neurologie.uni-tuebingen.de\HIH\Public\Jorge\Immunofluorescence\Cell profiler\Exp.267\24h	23	1.1298737818050983	2.0	1.2024719238909731	18.071067811865476	0.8518518518518519	642
10	643	K136Q_I_10.czi	\\hih-fileserver.neurologie.uni-tuebingen.de\HIH\Public\Jorge\Immunofluorescence\Cell profiler\Exp.267\24h	3	0.309207662451413	1.0	1.0	3.414213562373095	1.0	643
10	644	K136Q_I_10.czi	\\hih-fileserver.neurologie.uni-tuebingen.de\HIH\Public\Jorge\Immunofluorescence\Cell profiler\Exp.267\24h	4	0.3183098861837907	1.0	1.0	4.0	1.0	644
10	645	K136Q_I_10.czi	\\hih-fileserver.neurologie.uni-tuebingen.de\HIH\Public\Jorge\Immunofluorescence\Cell profiler\Exp.267\24h	9	0.3445754275829454	1.4142135623730951	1.0920474583051323	6.242640687119286	1.0	645
10	646	K136Q_I_10.czi	\\hih-fileserver.neurologie.uni-tuebingen.de\HIH\Public\Jorge\Immunofluorescence\Cell profiler\Exp.267\24h	81	1.0679670085992172	4.123105625617661	1.9036124761143933	32.970562748477136	0.8901098901098901	646
10	647	K136Q_I_10.czi	\\hih-fileserver.neurologie.uni-tuebingen.de\HIH\Public\Jorge\Immunofluorescence\Cell profiler\Exp.267\24h	32	0.9847460905889688	2.8284271247461903	1.4178634653628515	19.899494936611667	0.8648648648648649	647
10	648	K136Q_I_10.czi	\\hih-fileserver.neurologie.uni-tuebingen.de\HIH\Public\Jorge\Immunofluorescence\Cell profiler\Exp.267\24h	5	0.28170023010591344	1.0	1.0	4.207106781186548	0.8333333333333334	648
10	649	K136Q_I_10.czi	\\hih-fileserver.neurologie.uni-tuebingen.de\HIH\Public\Jorge\Immunofluorescence\Cell profiler\Exp.267\24h	125	1.363788371774278	5.0	2.073457915096184	46.2842712474619	0.8741258741258742	649
10	650	K136Q_I_10.czi	\\hih-fileserver.neurologie.uni-tuebingen.de\HIH\Public\Jorge\Immunofluorescence\Cell profiler\Exp.267\24h	44	1.1244941729780933	3.0	1.52225749456187	24.935028842544405	0.9361702127659575	650
10	651	K136Q_I_10.czi	\\hih-fileserver.neurologie.uni-tuebingen.de\HIH\Public\Jorge\Immunofluorescence\Cell profiler\Exp.267\24h	4	0.3183098861837907	1.0	1.0	4.0	1.0	651
10	652	K136Q_I_10.czi	\\hih-fileserver.neurologie.uni-tuebingen.de\HIH\Public\Jorge\Immunofluorescence\Cell profiler\Exp.267\24h	23	0.3929346721262847	1.4142135623730951	1.1080557119234162	10.65685424949238	0.8518518518518519	652
10	653	K136Q_I_10.czi	\\hih-fileserver.neurologie.uni-tuebingen.de\HIH\Public\Jorge\Immunofluorescence\Cell profiler\Exp.267\24h	24	0.8381959377836083	1.4142135623730951	1.1380711874576983	15.899494936611665	0.9230769230769231	653
10	654	K136Q_I_10.czi	\\hih-fileserver.neurologie.uni-tuebingen.de\HIH\Public\Jorge\Immunofluorescence\Cell profiler\Exp.267\24h	129	1.375078091364767	5.0	2.1360864885215567	47.21320343559643	0.8113207547169812	654
10	655	K136Q_I_10.czi	\\hih-fileserver.neurologie.uni-tuebingen.de\HIH\Public\Jorge\Immunofluorescence\Cell profiler\Exp.267\24h	25	1.2914011210880096	2.0	1.1725483399593903	20.14213562373095	0.9259259259259259	655
10	656	K136Q_I_10.czi	\\hih-fileserver.neurologie.uni-tuebingen.de\HIH\Public\Jorge\Immunofluorescence\Cell profiler\Exp.267\24h	54	1.1671064777350737	3.605551275463989	1.6227923279307663	28.142135623730947	0.8571428571428571	656
10	657	K136Q_I_10.czi	\\hih-fileserver.neurologie.uni-tuebingen.de\HIH\Public\Jorge\Immunofluorescence\Cell profiler\Exp.267\24h	39	0.920751712707924	3.0	1.567578536259268	21.242640687119284	0.9285714285714286	657
10	658	K136Q_I_10.czi	\\hih-fileserver.neurologie.uni-tuebingen.de\HIH\Public\Jorge\Immunofluorescence\Cell profiler\Exp.267\24h	3	0.309207662451413	1.0	1.0	3.414213562373095	1.0	658
10	659	K136Q_I_10.czi	\\hih-fileserver.neurologie.uni-tuebingen.de\HIH\Public\Jorge\Immunofluorescence\Cell profiler\Exp.267\24h	61	0.9906121713101687	3.605551275463989	1.7851981663336052	27.556349186104043	0.953125	659
10	660	K136Q_I_10.czi	\\hih-fileserver.neurologie.uni-tuebingen.de\HIH\Public\Jorge\Immunofluorescence\Cell profiler\Exp.267\24h	98	1.0606978359802965	5.0	2.1153924437869844	36.14213562373095	0.9333333333333333	660
10	661	K136Q_I_10.czi	\\hih-fileserver.neurologie.uni-tuebingen.de\HIH\Public\Jorge\Immunofluorescence\Cell profiler\Exp.267\24h	2	0.0	1.0	1.0	0.0	1.0	661
10	662	K136Q_I_10.czi	\\hih-fileserver.neurologie.uni-tuebingen.de\HIH\Public\Jorge\Immunofluorescence\Cell profiler\Exp.267\24h	31	1.0809800134894159	2.8284271247461903	1.3801885307736883	20.52081528017131	0.8378378378378378	662
10	663	K136Q_I_10.czi	\\hih-fileserver.neurologie.uni-tuebingen.de\HIH\Public\Jorge\Immunofluorescence\Cell profiler\Exp.267\24h	3	0.309207662451413	1.0	1.0	3.414213562373095	1.0	663
10	664	K136Q_I_10.czi	\\hih-fileserver.neurologie.uni-tuebingen.de\HIH\Public\Jorge\Immunofluorescence\Cell profiler\Exp.267\24h	1	0.0	1.0	1.0	0.0	1.0	664
10	665	K136Q_I_10.czi	\\hih-fileserver.neurologie.uni-tuebingen.de\HIH\Public\Jorge\Immunofluorescence\Cell profiler\Exp.267\24h	14	0.8282348101377135	2.0	1.1601886205085203	12.071067811865476	0.875	665
10	666	K136Q_I_10.czi	\\hih-fileserver.neurologie.uni-tuebingen.de\HIH\Public\Jorge\Immunofluorescence\Cell profiler\Exp.267\24h	86	1.094017052772819	4.123105625617661	1.921778762700195	34.384776310850235	0.9347826086956522	666
10	667	K136Q_I_10.czi	\\hih-fileserver.neurologie.uni-tuebingen.de\HIH\Public\Jorge\Immunofluorescence\Cell profiler\Exp.267\24h	23	0.8481473654624414	2.0	1.2894284456301035	15.65685424949238	0.9583333333333334	667
10	668	K136Q_I_10.czi	\\hih-fileserver.neurologie.uni-tuebingen.de\HIH\Public\Jorge\Immunofluorescence\Cell profiler\Exp.267\24h	30	0.9474783128733018	2.8284271247461903	1.4204757192910173	18.899494936611664	0.8823529411764706	668
10	669	K136Q_I_10.czi	\\hih-fileserver.neurologie.uni-tuebingen.de\HIH\Public\Jorge\Immunofluorescence\Cell profiler\Exp.267\24h	52	1.0458488403176764	3.605551275463989	1.638958987711033	26.14213562373095	0.9122807017543859	669
10	670	K136Q_I_10.czi	\\hih-fileserver.neurologie.uni-tuebingen.de\HIH\Public\Jorge\Immunofluorescence\Cell profiler\Exp.267\24h	4	0.23190574683855977	1.0	1.0	3.414213562373095	0.8	670
10	671	K136Q_I_10.czi	\\hih-fileserver.neurologie.uni-tuebingen.de\HIH\Public\Jorge\Immunofluorescence\Cell profiler\Exp.267\24h	108	1.1813807478518847	5.0	2.1336018370238468	40.04163056034261	0.907563025210084	671
10	672	K136Q_I_10.czi	\\hih-fileserver.neurologie.uni-tuebingen.de\HIH\Public\Jorge\Immunofluorescence\Cell profiler\Exp.267\24h	14	0.8810147608654486	2.0	1.1306019374818708	12.449747468305832	0.8235294117647058	672
10	673	K136Q_I_10.czi	\\hih-fileserver.neurologie.uni-tuebingen.de\HIH\Public\Jorge\Immunofluorescence\Cell profiler\Exp.267\24h	9	0.546802299122709	1.4142135623730951	1.0920474583051323	7.8639610306789285	0.9	673
10	674	K136Q_I_10.czi	\\hih-fileserver.neurologie.uni-tuebingen.de\HIH\Public\Jorge\Immunofluorescence\Cell profiler\Exp.267\24h	2	0.0	1.0	1.0	0.0	1.0	674
10	675	K136Q_I_10.czi	\\hih-fileserver.neurologie.uni-tuebingen.de\HIH\Public\Jorge\Immunofluorescence\Cell profiler\Exp.267\24h	14	0.7405494920056735	2.0	1.1724438258837926	11.414213562373096	0.9333333333333333	675
10	676	K136Q_I_10.czi	\\hih-fileserver.neurologie.uni-tuebingen.de\HIH\Public\Jorge\Immunofluorescence\Cell profiler\Exp.267\24h	36	1.0041663843227273	2.8284271247461903	1.451793142183428	21.31370849898476	0.9230769230769231	676
10	677	K136Q_I_10.czi	\\hih-fileserver.neurologie.uni-tuebingen.de\HIH\Public\Jorge\Immunofluorescence\Cell profiler\Exp.267\24h	67	0.9802204550427156	4.242640687119285	1.8824486361489972	28.727922061357855	0.9436619718309859	677
10	678	K136Q_I_10.czi	\\hih-fileserver.neurologie.uni-tuebingen.de\HIH\Public\Jorge\Immunofluorescence\Cell profiler\Exp.267\24h	17	0.8730569292745779	2.0	1.1562855440877873	13.65685424949238	0.8947368421052632	678
10	679	K136Q_I_10.czi	\\hih-fileserver.neurologie.uni-tuebingen.de\HIH\Public\Jorge\Immunofluorescence\Cell profiler\Exp.267\24h	25	1.01983915266572	2.23606797749979	1.2922854315746108	17.899494936611664	0.9259259259259259	679
10	680	K136Q_I_10.czi	\\hih-fileserver.neurologie.uni-tuebingen.de\HIH\Public\Jorge\Immunofluorescence\Cell profiler\Exp.267\24h	55	1.2639474674395212	2.8284271247461903	1.5700174664060642	29.556349186104047	0.8870967741935484	680
10	681	K136Q_I_10.czi	\\hih-fileserver.neurologie.uni-tuebingen.de\HIH\Public\Jorge\Immunofluorescence\Cell profiler\Exp.267\24h	14	0.6664888011383326	2.0	1.2020305089104422	10.82842712474619	1.0	681
10	682	K136Q_I_10.czi	\\hih-fileserver.neurologie.uni-tuebingen.de\HIH\Public\Jorge\Immunofluorescence\Cell profiler\Exp.267\24h	19	0.8091603141756726	2.23606797749979	1.2793229362823821	13.899494936611665	0.95	682
10	683	K136Q_I_10.czi	\\hih-fileserver.neurologie.uni-tuebingen.de\HIH\Public\Jorge\Immunofluorescence\Cell profiler\Exp.267\24h	2	0.0	1.0	1.0	0.0	1.0	683
10	684	K136Q_I_10.czi	\\hih-fileserver.neurologie.uni-tuebingen.de\HIH\Public\Jorge\Immunofluorescence\Cell profiler\Exp.267\24h	6	0.477464829275686	1.0	1.0	6.0	1.0	684
10	685	K136Q_I_10.czi	\\hih-fileserver.neurologie.uni-tuebingen.de\HIH\Public\Jorge\Immunofluorescence\Cell profiler\Exp.267\24h	13	0.773719327184869	2.0	1.1406482403650915	11.242640687119284	0.8666666666666667	685
10	686	K136Q_I_10.czi	\\hih-fileserver.neurologie.uni-tuebingen.de\HIH\Public\Jorge\Immunofluorescence\Cell profiler\Exp.267\24h	6	0.5109957862326503	1.0	1.0	6.207106781186548	0.8571428571428571	686
10	687	K136Q_I_10.czi	\\hih-fileserver.neurologie.uni-tuebingen.de\HIH\Public\Jorge\Immunofluorescence\Cell profiler\Exp.267\24h	14	0.8233657959359779	2.0	1.1306019374818708	12.035533905932738	0.875	687
10	688	K136Q_I_10.czi	\\hih-fileserver.neurologie.uni-tuebingen.de\HIH\Public\Jorge\Immunofluorescence\Cell profiler\Exp.267\24h	1	0.0	1.0	1.0	0.0	1.0	688
10	689	K136Q_I_10.czi	\\hih-fileserver.neurologie.uni-tuebingen.de\HIH\Public\Jorge\Immunofluorescence\Cell profiler\Exp.267\24h	2	0.0	1.0	1.0	0.0	1.0	689
10	690	K136Q_I_10.czi	\\hih-fileserver.neurologie.uni-tuebingen.de\HIH\Public\Jorge\Immunofluorescence\Cell profiler\Exp.267\24h	33	1.1822660245840093	2.23606797749979	1.3517484505791222	22.14213562373095	0.8461538461538461	690
10	691	K136Q_I_10.czi	\\hih-fileserver.neurologie.uni-tuebingen.de\HIH\Public\Jorge\Immunofluorescence\Cell profiler\Exp.267\24h	37	0.9240595205462725	3.0	1.5175919631344887	20.727922061357855	0.925	691
10	692	K136Q_I_10.czi	\\hih-fileserver.neurologie.uni-tuebingen.de\HIH\Public\Jorge\Immunofluorescence\Cell profiler\Exp.267\24h	36	0.9814331536959023	3.0	1.4710393702566154	21.071067811865476	0.972972972972973	692
10	693	K136Q_I_10.czi	\\hih-fileserver.neurologie.uni-tuebingen.de\HIH\Public\Jorge\Immunofluorescence\Cell profiler\Exp.267\24h	8	0.6366197723675814	1.0	1.0	8.0	1.0	693
10	694	K136Q_I_10.czi	\\hih-fileserver.neurologie.uni-tuebingen.de\HIH\Public\Jorge\Immunofluorescence\Cell profiler\Exp.267\24h	5	0.43153209248335733	1.0	1.0	5.207106781186548	1.0	694
10	695	K136Q_I_10.czi	\\hih-fileserver.neurologie.uni-tuebingen.de\HIH\Public\Jorge\Immunofluorescence\Cell profiler\Exp.267\24h	63	1.0177017906703338	3.605551275463989	1.7985920906146509	28.384776310850235	0.9264705882352942	695
10	696	K136Q_I_10.czi	\\hih-fileserver.neurologie.uni-tuebingen.de\HIH\Public\Jorge\Immunofluorescence\Cell profiler\Exp.267\24h	128	1.0508291953102575	5.656854249492381	2.4066736988766504	41.112698372208094	0.9770992366412213	696
10	697	K136Q_I_10.czi	\\hih-fileserver.neurologie.uni-tuebingen.de\HIH\Public\Jorge\Immunofluorescence\Cell profiler\Exp.267\24h	5	0.43153209248335733	1.0	1.0	5.207106781186548	1.0	697
10	698	K136Q_I_10.czi	\\hih-fileserver.neurologie.uni-tuebingen.de\HIH\Public\Jorge\Immunofluorescence\Cell profiler\Exp.267\24h	22	0.886699518438007	2.0	1.2837563948690585	15.65685424949238	0.9565217391304348	698
10	699	K136Q_I_10.czi	\\hih-fileserver.neurologie.uni-tuebingen.de\HIH\Public\Jorge\Immunofluorescence\Cell profiler\Exp.267\24h	25	0.9541800450968275	2.23606797749979	1.318296693169526	17.31370849898476	0.9259259259259259	699
10	700	K136Q_I_10.czi	\\hih-fileserver.neurologie.uni-tuebingen.de\HIH\Public\Jorge\Immunofluorescence\Cell profiler\Exp.267\24h	7	0.4677124467052814	1.0	1.0	6.414213562373095	0.7777777777777778	700
10	701	K136Q_I_10.czi	\\hih-fileserver.neurologie.uni-tuebingen.de\HIH\Public\Jorge\Immunofluorescence\Cell profiler\Exp.267\24h	1	0.0	1.0	1.0	0.0	1.0	701
10	702	K136Q_I_10.czi	\\hih-fileserver.neurologie.uni-tuebingen.de\HIH\Public\Jorge\Immunofluorescence\Cell profiler\Exp.267\24h	67	0.9569434748094183	4.0	1.8550344696736125	28.384776310850235	0.9852941176470589	702
10	703	K136Q_I_10.czi	\\hih-fileserver.neurologie.uni-tuebingen.de\HIH\Public\Jorge\Immunofluorescence\Cell profiler\Exp.267\24h	25	1.01983915266572	2.23606797749979	1.2688539740695344	17.899494936611664	0.8620689655172413	703
10	704	K136Q_I_10.czi	\\hih-fileserver.neurologie.uni-tuebingen.de\HIH\Public\Jorge\Immunofluorescence\Cell profiler\Exp.267\24h	35	1.1320499820113514	2.23606797749979	1.3569728110423918	22.31370849898476	0.8333333333333334	704
10	705	K136Q_I_10.czi	\\hih-fileserver.neurologie.uni-tuebingen.de\HIH\Public\Jorge\Immunofluorescence\Cell profiler\Exp.267\24h	29	0.9167644855513373	2.8284271247461903	1.3576424445383188	18.27817459305202	0.8529411764705882	705
10	706	K136Q_I_10.czi	\\hih-fileserver.neurologie.uni-tuebingen.de\HIH\Public\Jorge\Immunofluorescence\Cell profiler\Exp.267\24h	12	0.8381959377836082	1.4142135623730951	1.0690355937288494	11.242640687119284	0.8571428571428571	706
10	707	K136Q_I_10.czi	\\hih-fileserver.neurologie.uni-tuebingen.de\HIH\Public\Jorge\Immunofluorescence\Cell profiler\Exp.267\24h	36	1.060121965372738	2.8284271247461903	1.4402872098952866	21.899494936611667	0.9230769230769231	707
10	708	K136Q_I_10.czi	\\hih-fileserver.neurologie.uni-tuebingen.de\HIH\Public\Jorge\Immunofluorescence\Cell profiler\Exp.267\24h	2	0.0	1.0	1.0	0.0	1.0	708
10	709	K136Q_I_10.czi	\\hih-fileserver.neurologie.uni-tuebingen.de\HIH\Public\Jorge\Immunofluorescence\Cell profiler\Exp.267\24h	7	0.5300702784881366	1.4142135623730951	1.0591733660532994	6.82842712474619	1.0	709
10	710	K136Q_I_10.czi	\\hih-fileserver.neurologie.uni-tuebingen.de\HIH\Public\Jorge\Immunofluorescence\Cell profiler\Exp.267\24h	1	0.0	1.0	1.0	0.0	1.0	710
10	711	K136Q_I_10.czi	\\hih-fileserver.neurologie.uni-tuebingen.de\HIH\Public\Jorge\Immunofluorescence\Cell profiler\Exp.267\24h	42	1.2340419796998898	3.0	1.4530591700262767	25.520815280171306	0.875	711
10	712	K136Q_I_10.czi	\\hih-fileserver.neurologie.uni-tuebingen.de\HIH\Public\Jorge\Immunofluorescence\Cell profiler\Exp.267\24h	50	1.1369739754479622	3.1622776601683795	1.562832148417813	26.727922061357855	0.8771929824561403	712
10	713	K136Q_I_10.czi	\\hih-fileserver.neurologie.uni-tuebingen.de\HIH\Public\Jorge\Immunofluorescence\Cell profiler\Exp.267\24h	3	0.309207662451413	1.0	1.0	3.414213562373095	1.0	713
10	714	K136Q_I_10.czi	\\hih-fileserver.neurologie.uni-tuebingen.de\HIH\Public\Jorge\Immunofluorescence\Cell profiler\Exp.267\24h	11	0.6746348998939921	2.0	1.1662206477041992	9.65685424949238	1.0	714
10	715	K136Q_I_10.czi	\\hih-fileserver.neurologie.uni-tuebingen.de\HIH\Public\Jorge\Immunofluorescence\Cell profiler\Exp.267\24h	10	0.6496774245379315	1.4142135623730951	1.0414213562373096	9.035533905932738	0.9090909090909091	715
10	716	K136Q_I_10.czi	\\hih-fileserver.neurologie.uni-tuebingen.de\HIH\Public\Jorge\Immunofluorescence\Cell profiler\Exp.267\24h	10	0.6202357696493015	2.0	1.1414213562373097	8.82842712474619	1.0	716
10	717	K136Q_I_10.czi	\\hih-fileserver.neurologie.uni-tuebingen.de\HIH\Public\Jorge\Immunofluorescence\Cell profiler\Exp.267\24h	1	0.0	1.0	1.0	0.0	1.0	717
10	718	K136Q_I_10.czi	\\hih-fileserver.neurologie.uni-tuebingen.de\HIH\Public\Jorge\Immunofluorescence\Cell profiler\Exp.267\24h	2	0.0	1.0	1.0	0.0	1.0	718
10	719	K136Q_I_10.czi	\\hih-fileserver.neurologie.uni-tuebingen.de\HIH\Public\Jorge\Immunofluorescence\Cell profiler\Exp.267\24h	1	0.0	1.0	1.0	0.0	1.0	719
10	720	K136Q_I_10.czi	\\hih-fileserver.neurologie.uni-tuebingen.de\HIH\Public\Jorge\Immunofluorescence\Cell profiler\Exp.267\24h	2	0.0	1.0	1.0	0.0	1.0	720
10	721	K136Q_I_10.czi	\\hih-fileserver.neurologie.uni-tuebingen.de\HIH\Public\Jorge\Immunofluorescence\Cell profiler\Exp.267\24h	1	0.0	1.0	1.0	0.0	1.0	721
10	722	K136Q_I_10.czi	\\hih-fileserver.neurologie.uni-tuebingen.de\HIH\Public\Jorge\Immunofluorescence\Cell profiler\Exp.267\24h	7	0.5300702784881366	1.4142135623730951	1.0591733660532994	6.82842712474619	1.0	722
10	723	K136Q_I_10.czi	\\hih-fileserver.neurologie.uni-tuebingen.de\HIH\Public\Jorge\Immunofluorescence\Cell profiler\Exp.267\24h	1	0.0	1.0	1.0	0.0	1.0	723
10	724	K136Q_I_10.czi	\\hih-fileserver.neurologie.uni-tuebingen.de\HIH\Public\Jorge\Immunofluorescence\Cell profiler\Exp.267\24h	27	0.8009752564494129	2.8284271247461903	1.4082189789438568	16.485281374238568	0.9642857142857143	724
10	725	K136Q_I_10.czi	\\hih-fileserver.neurologie.uni-tuebingen.de\HIH\Public\Jorge\Immunofluorescence\Cell profiler\Exp.267\24h	3	0.309207662451413	1.0	1.0	3.414213562373095	1.0	725
10	726	K136Q_I_10.czi	\\hih-fileserver.neurologie.uni-tuebingen.de\HIH\Public\Jorge\Immunofluorescence\Cell profiler\Exp.267\24h	32	1.0862048548308383	2.8284271247461903	1.3683076391870106	20.899494936611664	0.8648648648648649	726
10	727	K136Q_I_10.czi	\\hih-fileserver.neurologie.uni-tuebingen.de\HIH\Public\Jorge\Immunofluorescence\Cell profiler\Exp.267\24h	63	1.3107426078447104	2.8284271247461903	1.5921964758979632	32.21320343559643	0.863013698630137	727
10	728	K136Q_I_10.czi	\\hih-fileserver.neurologie.uni-tuebingen.de\HIH\Public\Jorge\Immunofluorescence\Cell profiler\Exp.267\24h	56	1.2910710655577926	3.1622776601683795	1.556968474971995	30.14213562373095	0.875	728
10	729	K136Q_I_10.czi	\\hih-fileserver.neurologie.uni-tuebingen.de\HIH\Public\Jorge\Immunofluorescence\Cell profiler\Exp.267\24h	55	1.1487819130900805	3.1622776601683795	1.5821574858759617	28.17766952966369	0.873015873015873	729
10	730	K136Q_I_10.czi	\\hih-fileserver.neurologie.uni-tuebingen.de\HIH\Public\Jorge\Immunofluorescence\Cell profiler\Exp.267\24h	55	1.3145450849315705	3.1622776601683795	1.5385512015547222	30.14213562373095	0.873015873015873	730
