# Supplementary material for: Sirtuin-1 sensitive lysine-136 acetylation drives phase separation and pathological aggregation of TDP-43
Source: Nat Commun. 2022 Mar 9;13:1223. doi: 10.1038/s41467-022-28822-7 (PMC8907366; doi:10.1038/s41467-022-28822-7)
Supplement: Supplementary file 7 — Source Data [file 41467_2022_28822_MOESM7_ESM.zip › Figure 5E data/Measures 1/K136Q_10_48h_Measures/EditedAggregates.csv]

ImageNumber	ObjectNumber	FileName_Apotome	PathName_Apotome	AreaShape_Area	AreaShape_Compactness	AreaShape_MaximumRadius	AreaShape_MeanRadius	AreaShape_Perimeter	AreaShape_Solidity	Number_Object_Number
10	1	K136Q_I_10.czi	\\hih-fileserver.neurologie.uni-tuebingen.de\HIH\Public\Jorge\Immunofluorescence\Exp. 267\Apotome\48h	21	1.0298253297206736	2.0	1.193860371993594	16.485281374238568	0.875	1
10	2	K136Q_I_10.czi	\\hih-fileserver.neurologie.uni-tuebingen.de\HIH\Public\Jorge\Immunofluorescence\Exp. 267\Apotome\48h	10	0.6202357696493015	2.0	1.1414213562373097	8.82842712474619	1.0	2
10	3	K136Q_I_10.czi	\\hih-fileserver.neurologie.uni-tuebingen.de\HIH\Public\Jorge\Immunofluorescence\Exp. 267\Apotome\48h	7	0.5904919879238446	1.0	1.0	7.207106781186548	1.0	3
10	4	K136Q_I_10.czi	\\hih-fileserver.neurologie.uni-tuebingen.de\HIH\Public\Jorge\Immunofluorescence\Exp. 267\Apotome\48h	6	0.477464829275686	1.0	1.0	6.0	1.0	4
10	5	K136Q_I_10.czi	\\hih-fileserver.neurologie.uni-tuebingen.de\HIH\Public\Jorge\Immunofluorescence\Exp. 267\Apotome\48h	11	0.5952703867158128	1.4142135623730951	1.1129673351926623	9.071067811865476	0.9166666666666666	5
10	6	K136Q_I_10.czi	\\hih-fileserver.neurologie.uni-tuebingen.de\HIH\Public\Jorge\Immunofluorescence\Exp. 267\Apotome\48h	17	0.8209002833593698	2.0	1.1907435698305462	13.242640687119286	0.85	6
10	7	K136Q_I_10.czi	\\hih-fileserver.neurologie.uni-tuebingen.de\HIH\Public\Jorge\Immunofluorescence\Exp. 267\Apotome\48h	3	0.309207662451413	1.0	1.0	3.414213562373095	1.0	7
10	8	K136Q_I_10.czi	\\hih-fileserver.neurologie.uni-tuebingen.de\HIH\Public\Jorge\Immunofluorescence\Exp. 267\Apotome\48h	45	1.1241743662837378	2.8284271247461903	1.5449451895019406	25.213203435596427	0.9	8
10	9	K136Q_I_10.czi	\\hih-fileserver.neurologie.uni-tuebingen.de\HIH\Public\Jorge\Immunofluorescence\Exp. 267\Apotome\48h	3	0.026525823848649224	1.0	1.0	1.0	1.0	9
10	10	K136Q_I_10.czi	\\hih-fileserver.neurologie.uni-tuebingen.de\HIH\Public\Jorge\Immunofluorescence\Exp. 267\Apotome\48h	49	0.9736531072416608	3.1622776601683795	1.6498172314519366	24.485281374238568	0.9607843137254902	10
10	11	K136Q_I_10.czi	\\hih-fileserver.neurologie.uni-tuebingen.de\HIH\Public\Jorge\Immunofluorescence\Exp. 267\Apotome\48h	43	0.9559631315947247	3.1622776601683795	1.583188658573132	22.72792206135785	0.9148936170212766	11
10	12	K136Q_I_10.czi	\\hih-fileserver.neurologie.uni-tuebingen.de\HIH\Public\Jorge\Immunofluorescence\Exp. 267\Apotome\48h	11	0.6988202713335353	1.4142135623730951	1.0753115567951084	9.82842712474619	0.8461538461538461	12
10	13	K136Q_I_10.czi	\\hih-fileserver.neurologie.uni-tuebingen.de\HIH\Public\Jorge\Immunofluorescence\Exp. 267\Apotome\48h	9	0.5658842421045168	2.0	1.1111111111111112	8.0	1.0	13
10	14	K136Q_I_10.czi	\\hih-fileserver.neurologie.uni-tuebingen.de\HIH\Public\Jorge\Immunofluorescence\Exp. 267\Apotome\48h	8	0.5468022991227088	1.4142135623730951	1.051776695296637	7.414213562373095	1.0	14
10	15	K136Q_I_10.czi	\\hih-fileserver.neurologie.uni-tuebingen.de\HIH\Public\Jorge\Immunofluorescence\Exp. 267\Apotome\48h	33	1.0360667351579422	2.23606797749979	1.3786075268631428	20.72792206135786	0.9166666666666666	15
10	16	K136Q_I_10.czi	\\hih-fileserver.neurologie.uni-tuebingen.de\HIH\Public\Jorge\Immunofluorescence\Exp. 267\Apotome\48h	14	0.8233657959359779	2.0	1.1724438258837926	12.035533905932738	0.875	16
10	17	K136Q_I_10.czi	\\hih-fileserver.neurologie.uni-tuebingen.de\HIH\Public\Jorge\Immunofluorescence\Exp. 267\Apotome\48h	17	0.6174822716428671	1.4142135623730951	1.121827518345028	11.485281374238571	0.8947368421052632	17
10	18	K136Q_I_10.czi	\\hih-fileserver.neurologie.uni-tuebingen.de\HIH\Public\Jorge\Immunofluorescence\Exp. 267\Apotome\48h	53	1.189127354673471	3.0	1.585732544584307	28.142135623730947	0.8548387096774194	18
10	19	K136Q_I_10.czi	\\hih-fileserver.neurologie.uni-tuebingen.de\HIH\Public\Jorge\Immunofluorescence\Exp. 267\Apotome\48h	19	0.8788007248619106	2.0	1.2450975920785463	14.48528137423857	0.9047619047619048	19
10	20	K136Q_I_10.czi	\\hih-fileserver.neurologie.uni-tuebingen.de\HIH\Public\Jorge\Immunofluorescence\Exp. 267\Apotome\48h	51	1.0803987635378962	3.605551275463989	1.6193113928663976	26.31370849898476	0.864406779661017	20
10	21	K136Q_I_10.czi	\\hih-fileserver.neurologie.uni-tuebingen.de\HIH\Public\Jorge\Immunofluorescence\Exp. 267\Apotome\48h	11	0.6411587049406146	2.0	1.128564869306645	9.414213562373096	1.0	21
10	22	K136Q_I_10.czi	\\hih-fileserver.neurologie.uni-tuebingen.de\HIH\Public\Jorge\Immunofluorescence\Exp. 267\Apotome\48h	2	0.0	1.0	1.0	0.0	1.0	22
10	23	K136Q_I_10.czi	\\hih-fileserver.neurologie.uni-tuebingen.de\HIH\Public\Jorge\Immunofluorescence\Exp. 267\Apotome\48h	7	0.43799638819941455	1.0	1.0	6.207106781186548	0.875	23
10	24	K136Q_I_10.czi	\\hih-fileserver.neurologie.uni-tuebingen.de\HIH\Public\Jorge\Immunofluorescence\Exp. 267\Apotome\48h	62	1.0592704917397084	3.605551275463989	1.732172866625187	28.72792206135785	0.8732394366197183	24
10	25	K136Q_I_10.czi	\\hih-fileserver.neurologie.uni-tuebingen.de\HIH\Public\Jorge\Immunofluorescence\Exp. 267\Apotome\48h	102	1.1848498519592214	4.123105625617661	1.9507414062300352	38.970562748477136	0.9026548672566371	25
10	26	K136Q_I_10.czi	\\hih-fileserver.neurologie.uni-tuebingen.de\HIH\Public\Jorge\Immunofluorescence\Exp. 267\Apotome\48h	8	0.5468022991227088	1.4142135623730951	1.051776695296637	7.414213562373095	1.0	26
10	27	K136Q_I_10.czi	\\hih-fileserver.neurologie.uni-tuebingen.de\HIH\Public\Jorge\Immunofluorescence\Exp. 267\Apotome\48h	11	0.6411587049406146	2.0	1.128564869306645	9.414213562373096	1.0	27
10	28	K136Q_I_10.czi	\\hih-fileserver.neurologie.uni-tuebingen.de\HIH\Public\Jorge\Immunofluorescence\Exp. 267\Apotome\48h	38	1.1382279960070607	3.0	1.4571481813581906	23.31370849898476	0.8636363636363636	28
10	29	K136Q_I_10.czi	\\hih-fileserver.neurologie.uni-tuebingen.de\HIH\Public\Jorge\Immunofluorescence\Exp. 267\Apotome\48h	14	0.7723689972905055	2.0	1.1601886205085203	11.65685424949238	0.9333333333333333	29
10	30	K136Q_I_10.czi	\\hih-fileserver.neurologie.uni-tuebingen.de\HIH\Public\Jorge\Immunofluorescence\Exp. 267\Apotome\48h	3	0.309207662451413	1.0	1.0	3.414213562373095	1.0	30
10	31	K136Q_I_10.czi	\\hih-fileserver.neurologie.uni-tuebingen.de\HIH\Public\Jorge\Immunofluorescence\Exp. 267\Apotome\48h	4	0.3183098861837907	1.0	1.0	4.0	1.0	31
10	32	K136Q_I_10.czi	\\hih-fileserver.neurologie.uni-tuebingen.de\HIH\Public\Jorge\Immunofluorescence\Exp. 267\Apotome\48h	4	0.42487609137905596	1.0	1.0	4.621320343559642	1.0	32
10	33	K136Q_I_10.czi	\\hih-fileserver.neurologie.uni-tuebingen.de\HIH\Public\Jorge\Immunofluorescence\Exp. 267\Apotome\48h	75	1.1704433643381693	4.0	1.7771614900655133	33.21320343559643	0.8823529411764706	33
10	34	K136Q_I_10.czi	\\hih-fileserver.neurologie.uni-tuebingen.de\HIH\Public\Jorge\Immunofluorescence\Exp. 267\Apotome\48h	6	0.4190979688918041	1.0	1.0	5.621320343559642	0.6666666666666666	34
10	35	K136Q_I_10.czi	\\hih-fileserver.neurologie.uni-tuebingen.de\HIH\Public\Jorge\Immunofluorescence\Exp. 267\Apotome\48h	23	1.0328993789284264	2.0	1.2714191603095342	17.27817459305202	0.8518518518518519	35
10	36	K136Q_I_10.czi	\\hih-fileserver.neurologie.uni-tuebingen.de\HIH\Public\Jorge\Immunofluorescence\Exp. 267\Apotome\48h	11	0.5906158404890287	1.4142135623730951	1.0753115567951081	9.035533905932738	0.9166666666666666	36
10	37	K136Q_I_10.czi	\\hih-fileserver.neurologie.uni-tuebingen.de\HIH\Public\Jorge\Immunofluorescence\Exp. 267\Apotome\48h	13	0.6684337568189774	1.4142135623730951	1.095587745163022	10.449747468305832	0.9285714285714286	37
10	38	K136Q_I_10.czi	\\hih-fileserver.neurologie.uni-tuebingen.de\HIH\Public\Jorge\Immunofluorescence\Exp. 267\Apotome\48h	27	0.8589101734761474	2.23606797749979	1.3621952497912904	17.071067811865476	1.0	38
10	39	K136Q_I_10.czi	\\hih-fileserver.neurologie.uni-tuebingen.de\HIH\Public\Jorge\Immunofluorescence\Exp. 267\Apotome\48h	19	0.849606000715796	2.23606797749979	1.2665523738024198	14.242640687119286	0.8636363636363636	39
10	40	K136Q_I_10.czi	\\hih-fileserver.neurologie.uni-tuebingen.de\HIH\Public\Jorge\Immunofluorescence\Exp. 267\Apotome\48h	32	0.9847460905889688	2.23606797749979	1.2359305148901423	19.899494936611667	0.8648648648648649	40
10	41	K136Q_I_10.czi	\\hih-fileserver.neurologie.uni-tuebingen.de\HIH\Public\Jorge\Immunofluorescence\Exp. 267\Apotome\48h	80	1.2334206652116284	3.605551275463989	1.773658287879718	35.21320343559643	0.9090909090909091	41
10	42	K136Q_I_10.czi	\\hih-fileserver.neurologie.uni-tuebingen.de\HIH\Public\Jorge\Immunofluorescence\Exp. 267\Apotome\48h	25	0.9731849365860368	2.23606797749979	1.3017281506746021	17.485281374238568	0.8928571428571429	42
10	43	K136Q_I_10.czi	\\hih-fileserver.neurologie.uni-tuebingen.de\HIH\Public\Jorge\Immunofluorescence\Exp. 267\Apotome\48h	1	0.0	1.0	1.0	0.0	1.0	43
10	44	K136Q_I_10.czi	\\hih-fileserver.neurologie.uni-tuebingen.de\HIH\Public\Jorge\Immunofluorescence\Exp. 267\Apotome\48h	7	0.43799638819941455	1.0	1.0	6.207106781186548	0.875	44
10	45	K136Q_I_10.czi	\\hih-fileserver.neurologie.uni-tuebingen.de\HIH\Public\Jorge\Immunofluorescence\Exp. 267\Apotome\48h	27	1.0527536809703353	2.23606797749979	1.2859759019162356	18.899494936611664	0.8709677419354839	45
10	46	K136Q_I_10.czi	\\hih-fileserver.neurologie.uni-tuebingen.de\HIH\Public\Jorge\Immunofluorescence\Exp. 267\Apotome\48h	25	0.9276229873542391	2.23606797749979	1.3157168890796869	17.071067811865476	0.9615384615384616	46
10	47	K136Q_I_10.czi	\\hih-fileserver.neurologie.uni-tuebingen.de\HIH\Public\Jorge\Immunofluorescence\Exp. 267\Apotome\48h	43	0.8875439710097343	3.605551275463989	1.6223959679316178	21.899494936611667	0.9555555555555556	47
10	48	K136Q_I_10.czi	\\hih-fileserver.neurologie.uni-tuebingen.de\HIH\Public\Jorge\Immunofluorescence\Exp. 267\Apotome\48h	14	0.7405494920056735	2.0	1.1724438258837926	11.414213562373096	1.0	48
10	49	K136Q_I_10.czi	\\hih-fileserver.neurologie.uni-tuebingen.de\HIH\Public\Jorge\Immunofluorescence\Exp. 267\Apotome\48h	80	1.3142890098889057	3.605551275463989	1.7661929223002262	36.3492424049175	0.8333333333333334	49
10	50	K136Q_I_10.czi	\\hih-fileserver.neurologie.uni-tuebingen.de\HIH\Public\Jorge\Immunofluorescence\Exp. 267\Apotome\48h	10	0.6798017462064896	1.4142135623730951	1.082842712474619	9.242640687119284	0.9090909090909091	50
10	51	K136Q_I_10.czi	\\hih-fileserver.neurologie.uni-tuebingen.de\HIH\Public\Jorge\Immunofluorescence\Exp. 267\Apotome\48h	19	0.9513155219899525	1.4142135623730951	1.087202855236441	15.071067811865476	0.8260869565217391	51
10	52	K136Q_I_10.czi	\\hih-fileserver.neurologie.uni-tuebingen.de\HIH\Public\Jorge\Immunofluorescence\Exp. 267\Apotome\48h	39	1.076635755684999	2.8284271247461903	1.4731145055313295	22.970562748477143	0.8863636363636364	52
10	53	K136Q_I_10.czi	\\hih-fileserver.neurologie.uni-tuebingen.de\HIH\Public\Jorge\Immunofluorescence\Exp. 267\Apotome\48h	44	0.9830150874606435	3.1622776601683795	1.61002373502602	23.31370849898476	0.9166666666666666	53
10	54	K136Q_I_10.czi	\\hih-fileserver.neurologie.uni-tuebingen.de\HIH\Public\Jorge\Immunofluorescence\Exp. 267\Apotome\48h	7	0.44302554974950126	1.4142135623730951	1.0591733660532994	6.242640687119286	0.7777777777777778	54
10	55	K136Q_I_10.czi	\\hih-fileserver.neurologie.uni-tuebingen.de\HIH\Public\Jorge\Immunofluorescence\Exp. 267\Apotome\48h	41	0.8817070691614193	3.1622776601683795	1.5830619376436796	21.31370849898476	0.9534883720930233	55
10	56	K136Q_I_10.czi	\\hih-fileserver.neurologie.uni-tuebingen.de\HIH\Public\Jorge\Immunofluorescence\Exp. 267\Apotome\48h	1	0.0	1.0	1.0	0.0	1.0	56
10	57	K136Q_I_10.czi	\\hih-fileserver.neurologie.uni-tuebingen.de\HIH\Public\Jorge\Immunofluorescence\Exp. 267\Apotome\48h	80	1.0432345273835548	4.123105625617661	1.9385586109276693	32.384776310850235	0.9523809523809523	57
10	58	K136Q_I_10.czi	\\hih-fileserver.neurologie.uni-tuebingen.de\HIH\Public\Jorge\Immunofluorescence\Exp. 267\Apotome\48h	26	0.8317819970820829	2.8284271247461903	1.3898293428504405	16.48528137423857	0.9285714285714286	58
10	59	K136Q_I_10.czi	\\hih-fileserver.neurologie.uni-tuebingen.de\HIH\Public\Jorge\Immunofluorescence\Exp. 267\Apotome\48h	23	0.8481473654624414	2.23606797749979	1.325161246287786	15.65685424949238	0.9583333333333334	59
10	60	K136Q_I_10.czi	\\hih-fileserver.neurologie.uni-tuebingen.de\HIH\Public\Jorge\Immunofluorescence\Exp. 267\Apotome\48h	15	0.8269810261990688	2.0	1.1771236166328256	12.48528137423857	0.8823529411764706	60
10	61	K136Q_I_10.czi	\\hih-fileserver.neurologie.uni-tuebingen.de\HIH\Public\Jorge\Immunofluorescence\Exp. 267\Apotome\48h	10	0.6202357696493015	1.4142135623730951	1.082842712474619	8.82842712474619	1.0	61
10	62	K136Q_I_10.czi	\\hih-fileserver.neurologie.uni-tuebingen.de\HIH\Public\Jorge\Immunofluorescence\Exp. 267\Apotome\48h	20	0.854755056505302	2.0	1.232842712474619	14.65685424949238	0.9090909090909091	62
10	63	K136Q_I_10.czi	\\hih-fileserver.neurologie.uni-tuebingen.de\HIH\Public\Jorge\Immunofluorescence\Exp. 267\Apotome\48h	11	0.6411587049406146	2.0	1.128564869306645	9.414213562373096	1.0	63
10	64	K136Q_I_10.czi	\\hih-fileserver.neurologie.uni-tuebingen.de\HIH\Public\Jorge\Immunofluorescence\Exp. 267\Apotome\48h	7	0.43799638819941455	1.0	1.0	6.207106781186548	0.875	64
10	65	K136Q_I_10.czi	\\hih-fileserver.neurologie.uni-tuebingen.de\HIH\Public\Jorge\Immunofluorescence\Exp. 267\Apotome\48h	30	0.964759140742348	2.8284271247461903	1.390711645057945	19.071067811865476	0.9375	65
10	66	K136Q_I_10.czi	\\hih-fileserver.neurologie.uni-tuebingen.de\HIH\Public\Jorge\Immunofluorescence\Exp. 267\Apotome\48h	1	0.0	1.0	1.0	0.0	1.0	66
10	67	K136Q_I_10.czi	\\hih-fileserver.neurologie.uni-tuebingen.de\HIH\Public\Jorge\Immunofluorescence\Exp. 267\Apotome\48h	33	1.0360667351579418	2.8284271247461903	1.4251056103364734	20.727922061357855	0.868421052631579	67
10	68	K136Q_I_10.czi	\\hih-fileserver.neurologie.uni-tuebingen.de\HIH\Public\Jorge\Immunofluorescence\Exp. 267\Apotome\48h	70	1.5364723789228163	3.0	1.5696035998244924	36.7634559672906	0.8433734939759037	68
10	69	K136Q_I_10.czi	\\hih-fileserver.neurologie.uni-tuebingen.de\HIH\Public\Jorge\Immunofluorescence\Exp. 267\Apotome\48h	19	0.8009070299100701	2.0	1.2541277434076943	13.82842712474619	0.9047619047619048	69
10	70	K136Q_I_10.czi	\\hih-fileserver.neurologie.uni-tuebingen.de\HIH\Public\Jorge\Immunofluorescence\Exp. 267\Apotome\48h	46	0.940275301049311	3.1622776601683795	1.644643555243177	23.31370849898476	0.92	70
10	71	K136Q_I_10.czi	\\hih-fileserver.neurologie.uni-tuebingen.de\HIH\Public\Jorge\Immunofluorescence\Exp. 267\Apotome\48h	8	0.5468022991227088	1.4142135623730951	1.051776695296637	7.414213562373095	1.0	71
10	72	K136Q_I_10.czi	\\hih-fileserver.neurologie.uni-tuebingen.de\HIH\Public\Jorge\Immunofluorescence\Exp. 267\Apotome\48h	19	0.8788007248619106	2.23606797749979	1.226691357335014	14.48528137423857	0.8636363636363636	72
10	73	K136Q_I_10.czi	\\hih-fileserver.neurologie.uni-tuebingen.de\HIH\Public\Jorge\Immunofluorescence\Exp. 267\Apotome\48h	1	0.0	1.0	1.0	0.0	1.0	73
10	74	K136Q_I_10.czi	\\hih-fileserver.neurologie.uni-tuebingen.de\HIH\Public\Jorge\Immunofluorescence\Exp. 267\Apotome\48h	19	0.8496060007157958	2.0	1.223296878269436	14.242640687119284	0.9047619047619048	74
10	75	K136Q_I_10.czi	\\hih-fileserver.neurologie.uni-tuebingen.de\HIH\Public\Jorge\Immunofluorescence\Exp. 267\Apotome\48h	3	0.309207662451413	1.0	1.0	3.414213562373095	1.0	75
10	76	K136Q_I_10.czi	\\hih-fileserver.neurologie.uni-tuebingen.de\HIH\Public\Jorge\Immunofluorescence\Exp. 267\Apotome\48h	34	0.9268198499660882	3.0	1.4989408834958131	19.899494936611667	0.918918918918919	76
10	77	K136Q_I_10.czi	\\hih-fileserver.neurologie.uni-tuebingen.de\HIH\Public\Jorge\Immunofluorescence\Exp. 267\Apotome\48h	12	0.7192201541389289	2.0	1.117851130197758	10.414213562373096	0.8571428571428571	77
10	78	K136Q_I_10.czi	\\hih-fileserver.neurologie.uni-tuebingen.de\HIH\Public\Jorge\Immunofluorescence\Exp. 267\Apotome\48h	38	0.8788007248619105	3.0	1.5441780705520134	20.485281374238568	0.9743589743589743	78
10	79	K136Q_I_10.czi	\\hih-fileserver.neurologie.uni-tuebingen.de\HIH\Public\Jorge\Immunofluorescence\Exp. 267\Apotome\48h	68	1.183335441576859	3.605551275463989	1.725590647770985	31.798989873223334	0.9066666666666666	79
10	80	K136Q_I_10.czi	\\hih-fileserver.neurologie.uni-tuebingen.de\HIH\Public\Jorge\Immunofluorescence\Exp. 267\Apotome\48h	21	0.8140524347669543	2.23606797749979	1.2806153441424843	14.65685424949238	0.875	80
10	81	K136Q_I_10.czi	\\hih-fileserver.neurologie.uni-tuebingen.de\HIH\Public\Jorge\Immunofluorescence\Exp. 267\Apotome\48h	60	1.1586185118195613	3.605551275463989	1.6458867200522311	29.556349186104047	0.8955223880597015	81
10	82	K136Q_I_10.czi	\\hih-fileserver.neurologie.uni-tuebingen.de\HIH\Public\Jorge\Immunofluorescence\Exp. 267\Apotome\48h	6	0.5456645211561616	1.0	1.0	6.414213562373095	0.8571428571428571	82
10	83	K136Q_I_10.czi	\\hih-fileserver.neurologie.uni-tuebingen.de\HIH\Public\Jorge\Immunofluorescence\Exp. 267\Apotome\48h	37	1.0314700203626637	2.8284271247461903	1.4617947982089219	21.899494936611664	0.9024390243902439	83
10	84	K136Q_I_10.czi	\\hih-fileserver.neurologie.uni-tuebingen.de\HIH\Public\Jorge\Immunofluorescence\Exp. 267\Apotome\48h	37	0.9240595205462725	3.1622776601683795	1.51559763023364	20.727922061357855	0.9024390243902439	84
10	85	K136Q_I_10.czi	\\hih-fileserver.neurologie.uni-tuebingen.de\HIH\Public\Jorge\Immunofluorescence\Exp. 267\Apotome\48h	7	0.5904919879238446	1.0	1.0	7.207106781186548	0.875	85
10	86	K136Q_I_10.czi	\\hih-fileserver.neurologie.uni-tuebingen.de\HIH\Public\Jorge\Immunofluorescence\Exp. 267\Apotome\48h	17	0.7016029743359026	2.0	1.249567099242311	12.242640687119284	1.0	86
10	87	K136Q_I_10.czi	\\hih-fileserver.neurologie.uni-tuebingen.de\HIH\Public\Jorge\Immunofluorescence\Exp. 267\Apotome\48h	11	0.7285819637753527	2.0	1.128564869306645	10.035533905932738	0.9166666666666666	87
10	88	K136Q_I_10.czi	\\hih-fileserver.neurologie.uni-tuebingen.de\HIH\Public\Jorge\Immunofluorescence\Exp. 267\Apotome\48h	98	1.2223762356994508	4.47213595499958	1.9985331036863394	38.798989873223334	0.8828828828828829	88
10	89	K136Q_I_10.czi	\\hih-fileserver.neurologie.uni-tuebingen.de\HIH\Public\Jorge\Immunofluorescence\Exp. 267\Apotome\48h	5	0.43153209248335733	1.0	1.0	5.207106781186548	1.0	89
10	90	K136Q_I_10.czi	\\hih-fileserver.neurologie.uni-tuebingen.de\HIH\Public\Jorge\Immunofluorescence\Exp. 267\Apotome\48h	37	0.9025520958041242	3.1622776601683795	1.526614950578332	20.485281374238568	0.9024390243902439	90
10	91	K136Q_I_10.czi	\\hih-fileserver.neurologie.uni-tuebingen.de\HIH\Public\Jorge\Immunofluorescence\Exp. 267\Apotome\48h	33	0.8240021166139271	2.8284271247461903	1.4982635970750522	18.48528137423857	0.9705882352941176	91
10	92	K136Q_I_10.czi	\\hih-fileserver.neurologie.uni-tuebingen.de\HIH\Public\Jorge\Immunofluorescence\Exp. 267\Apotome\48h	74	1.31511477917032	4.0	1.775782565661881	34.970562748477136	0.8314606741573034	92
10	93	K136Q_I_10.czi	\\hih-fileserver.neurologie.uni-tuebingen.de\HIH\Public\Jorge\Immunofluorescence\Exp. 267\Apotome\48h	2	0.0	1.0	1.0	0.0	1.0	93
10	94	K136Q_I_10.czi	\\hih-fileserver.neurologie.uni-tuebingen.de\HIH\Public\Jorge\Immunofluorescence\Exp. 267\Apotome\48h	37	0.8516722945634324	3.1622776601683795	1.5538196184058857	19.899494936611667	0.9487179487179487	94
10	95	K136Q_I_10.czi	\\hih-fileserver.neurologie.uni-tuebingen.de\HIH\Public\Jorge\Immunofluorescence\Exp. 267\Apotome\48h	14	0.7723689972905055	2.0	1.1601886205085203	11.65685424949238	0.875	95
10	96	K136Q_I_10.czi	\\hih-fileserver.neurologie.uni-tuebingen.de\HIH\Public\Jorge\Immunofluorescence\Exp. 267\Apotome\48h	37	0.9993988190909647	2.8284271247461903	1.497122792516091	21.556349186104043	0.8809523809523809	96
10	97	K136Q_I_10.czi	\\hih-fileserver.neurologie.uni-tuebingen.de\HIH\Public\Jorge\Immunofluorescence\Exp. 267\Apotome\48h	5	0.43153209248335733	1.0	1.0	5.207106781186548	1.0	97
10	98	K136Q_I_10.czi	\\hih-fileserver.neurologie.uni-tuebingen.de\HIH\Public\Jorge\Immunofluorescence\Exp. 267\Apotome\48h	1	0.0	1.0	1.0	0.0	1.0	98
10	99	K136Q_I_10.czi	\\hih-fileserver.neurologie.uni-tuebingen.de\HIH\Public\Jorge\Immunofluorescence\Exp. 267\Apotome\48h	1	0.0	1.0	1.0	0.0	1.0	99
10	100	K136Q_I_10.czi	\\hih-fileserver.neurologie.uni-tuebingen.de\HIH\Public\Jorge\Immunofluorescence\Exp. 267\Apotome\48h	28	0.8282348101377135	2.8284271247461903	1.4061296747004017	17.071067811865476	0.9655172413793104	100
10	101	K136Q_I_10.czi	\\hih-fileserver.neurologie.uni-tuebingen.de\HIH\Public\Jorge\Immunofluorescence\Exp. 267\Apotome\48h	21	0.8332225510441276	2.23606797749979	1.3166800733272803	14.82842712474619	0.9130434782608695	101
10	102	K136Q_I_10.czi	\\hih-fileserver.neurologie.uni-tuebingen.de\HIH\Public\Jorge\Immunofluorescence\Exp. 267\Apotome\48h	136	1.5638923577052224	4.47213595499958	2.0242097800222307	51.698484809834994	0.8095238095238095	102
10	103	K136Q_I_10.czi	\\hih-fileserver.neurologie.uni-tuebingen.de\HIH\Public\Jorge\Immunofluorescence\Exp. 267\Apotome\48h	38	0.9513155219899524	3.1622776601683795	1.5467512957604976	21.31370849898476	0.9047619047619048	103
10	104	K136Q_I_10.czi	\\hih-fileserver.neurologie.uni-tuebingen.de\HIH\Public\Jorge\Immunofluorescence\Exp. 267\Apotome\48h	13	0.7177571704566658	1.4142135623730951	1.0637251634420146	10.82842712474619	0.8125	104
10	105	K136Q_I_10.czi	\\hih-fileserver.neurologie.uni-tuebingen.de\HIH\Public\Jorge\Immunofluorescence\Exp. 267\Apotome\48h	36	1.0041663843227273	2.8284271247461903	1.4811798753119416	21.31370849898476	0.8780487804878049	105
10	106	K136Q_I_10.czi	\\hih-fileserver.neurologie.uni-tuebingen.de\HIH\Public\Jorge\Immunofluorescence\Exp. 267\Apotome\48h	21	0.7951054177322048	2.23606797749979	1.3003397994935841	14.48528137423857	0.9545454545454546	106
10	107	K136Q_I_10.czi	\\hih-fileserver.neurologie.uni-tuebingen.de\HIH\Public\Jorge\Immunofluorescence\Exp. 267\Apotome\48h	41	0.9308387988638673	3.0	1.5775308946579636	21.899494936611664	0.9318181818181818	107
10	108	K136Q_I_10.czi	\\hih-fileserver.neurologie.uni-tuebingen.de\HIH\Public\Jorge\Immunofluorescence\Exp. 267\Apotome\48h	8	0.5468022991227088	1.4142135623730951	1.051776695296637	7.414213562373095	1.0	108
10	109	K136Q_I_10.czi	\\hih-fileserver.neurologie.uni-tuebingen.de\HIH\Public\Jorge\Immunofluorescence\Exp. 267\Apotome\48h	12	0.6631455962162306	2.0	1.1666666666666667	10.0	1.0	109
10	110	K136Q_I_10.czi	\\hih-fileserver.neurologie.uni-tuebingen.de\HIH\Public\Jorge\Immunofluorescence\Exp. 267\Apotome\48h	20	0.8790817345028961	2.0	1.2621320343559643	14.863961030678926	0.9090909090909091	110
10	111	K136Q_I_10.czi	\\hih-fileserver.neurologie.uni-tuebingen.de\HIH\Public\Jorge\Immunofluorescence\Exp. 267\Apotome\48h	22	0.8215906780822315	2.23606797749979	1.3133146466814625	15.071067811865474	0.9565217391304348	111
10	112	K136Q_I_10.czi	\\hih-fileserver.neurologie.uni-tuebingen.de\HIH\Public\Jorge\Immunofluorescence\Exp. 267\Apotome\48h	14	0.7723689972905055	2.0	1.1601886205085206	11.65685424949238	0.9333333333333333	112
10	113	K136Q_I_10.czi	\\hih-fileserver.neurologie.uni-tuebingen.de\HIH\Public\Jorge\Immunofluorescence\Exp. 267\Apotome\48h	16	0.7454531602318965	2.0	1.239276695296637	12.242640687119284	0.9411764705882353	113
10	114	K136Q_I_10.czi	\\hih-fileserver.neurologie.uni-tuebingen.de\HIH\Public\Jorge\Immunofluorescence\Exp. 267\Apotome\48h	11	0.4872789142390744	2.0	1.0909090909090908	8.207106781186548	0.7857142857142857	114
10	115	K136Q_I_10.czi	\\hih-fileserver.neurologie.uni-tuebingen.de\HIH\Public\Jorge\Immunofluorescence\Exp. 267\Apotome\48h	59	1.1320144930424614	3.605551275463989	1.6769600678490268	28.970562748477143	0.921875	115
10	116	K136Q_I_10.czi	\\hih-fileserver.neurologie.uni-tuebingen.de\HIH\Public\Jorge\Immunofluorescence\Exp. 267\Apotome\48h	2	0.0	1.0	1.0	0.0	1.0	116
10	117	K136Q_I_10.czi	\\hih-fileserver.neurologie.uni-tuebingen.de\HIH\Public\Jorge\Immunofluorescence\Exp. 267\Apotome\48h	20	0.9037497458904548	2.0	1.1621320343559642	15.071067811865476	0.8	117
10	118	K136Q_I_10.czi	\\hih-fileserver.neurologie.uni-tuebingen.de\HIH\Public\Jorge\Immunofluorescence\Exp. 267\Apotome\48h	18	0.8541136649632101	2.23606797749979	1.2392853216314035	13.899494936611667	1.0	118
10	119	K136Q_I_10.czi	\\hih-fileserver.neurologie.uni-tuebingen.de\HIH\Public\Jorge\Immunofluorescence\Exp. 267\Apotome\48h	5	0.43153209248335733	1.0	1.0	5.207106781186548	1.0	119
10	120	K136Q_I_10.czi	\\hih-fileserver.neurologie.uni-tuebingen.de\HIH\Public\Jorge\Immunofluorescence\Exp. 267\Apotome\48h	13	0.6422005297067807	2.0	1.1725108220860991	10.242640687119284	1.0	120
10	121	K136Q_I_10.czi	\\hih-fileserver.neurologie.uni-tuebingen.de\HIH\Public\Jorge\Immunofluorescence\Exp. 267\Apotome\48h	5	0.43153209248335733	1.0	1.0	5.207106781186548	1.0	121
10	122	K136Q_I_10.czi	\\hih-fileserver.neurologie.uni-tuebingen.de\HIH\Public\Jorge\Immunofluorescence\Exp. 267\Apotome\48h	13	0.7502842079090828	2.0	1.1725108220860991	11.071067811865476	0.9285714285714286	122
10	123	K136Q_I_10.czi	\\hih-fileserver.neurologie.uni-tuebingen.de\HIH\Public\Jorge\Immunofluorescence\Exp. 267\Apotome\48h	2	0.0	1.0	1.0	0.0	1.0	123
10	124	K136Q_I_10.czi	\\hih-fileserver.neurologie.uni-tuebingen.de\HIH\Public\Jorge\Immunofluorescence\Exp. 267\Apotome\48h	35	1.0904111643833874	2.8284271247461903	1.3771445147530696	21.899494936611664	0.9210526315789473	124
10	125	K136Q_I_10.czi	\\hih-fileserver.neurologie.uni-tuebingen.de\HIH\Public\Jorge\Immunofluorescence\Exp. 267\Apotome\48h	13	0.9174808125931033	1.4142135623730951	1.0637251634420148	12.242640687119284	0.8666666666666667	125
10	126	K136Q_I_10.czi	\\hih-fileserver.neurologie.uni-tuebingen.de\HIH\Public\Jorge\Immunofluorescence\Exp. 267\Apotome\48h	2	0.0	1.0	1.0	0.0	1.0	126
10	127	K136Q_I_10.czi	\\hih-fileserver.neurologie.uni-tuebingen.de\HIH\Public\Jorge\Immunofluorescence\Exp. 267\Apotome\48h	11	0.6746348998939921	2.0	1.1662206477041992	9.65685424949238	1.0	127
10	128	K136Q_I_10.czi	\\hih-fileserver.neurologie.uni-tuebingen.de\HIH\Public\Jorge\Immunofluorescence\Exp. 267\Apotome\48h	3	0.309207662451413	1.0	1.0	3.414213562373095	1.0	128
10	129	K136Q_I_10.czi	\\hih-fileserver.neurologie.uni-tuebingen.de\HIH\Public\Jorge\Immunofluorescence\Exp. 267\Apotome\48h	6	0.5168631413744181	1.4142135623730951	1.0690355937288492	6.242640687119286	1.0	129
10	130	K136Q_I_10.czi	\\hih-fileserver.neurologie.uni-tuebingen.de\HIH\Public\Jorge\Immunofluorescence\Exp. 267\Apotome\48h	13	0.8024880979873499	2.0	1.1406482403650915	11.449747468305834	0.9285714285714286	130
10	131	K136Q_I_10.czi	\\hih-fileserver.neurologie.uni-tuebingen.de\HIH\Public\Jorge\Immunofluorescence\Exp. 267\Apotome\48h	2	0.0	1.0	1.0	0.0	1.0	131
10	132	K136Q_I_10.czi	\\hih-fileserver.neurologie.uni-tuebingen.de\HIH\Public\Jorge\Immunofluorescence\Exp. 267\Apotome\48h	18	0.7275526948748822	2.0	1.2682459513747883	12.82842712474619	1.0	132
10	133	K136Q_I_10.czi	\\hih-fileserver.neurologie.uni-tuebingen.de\HIH\Public\Jorge\Immunofluorescence\Exp. 267\Apotome\48h	10	0.6202357696493015	1.4142135623730951	1.082842712474619	8.82842712474619	1.0	133
10	134	K136Q_I_10.czi	\\hih-fileserver.neurologie.uni-tuebingen.de\HIH\Public\Jorge\Immunofluorescence\Exp. 267\Apotome\48h	8	0.49237304529448433	1.4142135623730951	1.051776695296637	7.035533905932738	0.8888888888888888	134
10	135	K136Q_I_10.czi	\\hih-fileserver.neurologie.uni-tuebingen.de\HIH\Public\Jorge\Immunofluorescence\Exp. 267\Apotome\48h	6	0.477464829275686	1.0	1.0	6.0	1.0	135
10	136	K136Q_I_10.czi	\\hih-fileserver.neurologie.uni-tuebingen.de\HIH\Public\Jorge\Immunofluorescence\Exp. 267\Apotome\48h	6	0.5168631413744181	1.4142135623730951	1.0690355937288492	6.242640687119286	1.0	136
10	137	K136Q_I_10.czi	\\hih-fileserver.neurologie.uni-tuebingen.de\HIH\Public\Jorge\Immunofluorescence\Exp. 267\Apotome\48h	4	0.3183098861837907	1.0	1.0	4.0	1.0	137
10	138	K136Q_I_10.czi	\\hih-fileserver.neurologie.uni-tuebingen.de\HIH\Public\Jorge\Immunofluorescence\Exp. 267\Apotome\48h	1	0.0	1.0	1.0	0.0	1.0	138
10	139	K136Q_I_10.czi	\\hih-fileserver.neurologie.uni-tuebingen.de\HIH\Public\Jorge\Immunofluorescence\Exp. 267\Apotome\48h	24	0.8128078919015064	2.23606797749979	1.3387079251871647	15.65685424949238	0.96	139
10	140	K136Q_I_10.czi	\\hih-fileserver.neurologie.uni-tuebingen.de\HIH\Public\Jorge\Immunofluorescence\Exp. 267\Apotome\48h	3	0.026525823848649224	1.0	1.0	1.0	1.0	140
10	141	K136Q_I_10.czi	\\hih-fileserver.neurologie.uni-tuebingen.de\HIH\Public\Jorge\Immunofluorescence\Exp. 267\Apotome\48h	3	0.309207662451413	1.0	1.0	3.414213562373095	1.0	141
10	142	K136Q_I_10.czi	\\hih-fileserver.neurologie.uni-tuebingen.de\HIH\Public\Jorge\Immunofluorescence\Exp. 267\Apotome\48h	3	0.309207662451413	1.0	1.0	3.414213562373095	1.0	142
10	143	K136Q_I_10.czi	\\hih-fileserver.neurologie.uni-tuebingen.de\HIH\Public\Jorge\Immunofluorescence\Exp. 267\Apotome\48h	12	0.618415324902826	1.4142135623730951	1.1035533905932737	9.65685424949238	0.9230769230769231	143
10	144	K136Q_I_10.czi	\\hih-fileserver.neurologie.uni-tuebingen.de\HIH\Public\Jorge\Immunofluorescence\Exp. 267\Apotome\48h	14	0.6664888011383326	2.0	1.2020305089104422	10.82842712474619	1.0	144
10	145	K136Q_I_10.czi	\\hih-fileserver.neurologie.uni-tuebingen.de\HIH\Public\Jorge\Immunofluorescence\Exp. 267\Apotome\48h	5	0.28170023010591344	1.0	1.0	4.207106781186548	0.8333333333333334	145
10	146	K136Q_I_10.czi	\\hih-fileserver.neurologie.uni-tuebingen.de\HIH\Public\Jorge\Immunofluorescence\Exp. 267\Apotome\48h	4	0.3183098861837907	1.0	1.0	4.0	1.0	146
10	147	K136Q_I_10.czi	\\hih-fileserver.neurologie.uni-tuebingen.de\HIH\Public\Jorge\Immunofluorescence\Exp. 267\Apotome\48h	1	0.0	1.0	1.0	0.0	1.0	147
10	148	K136Q_I_10.czi	\\hih-fileserver.neurologie.uni-tuebingen.de\HIH\Public\Jorge\Immunofluorescence\Exp. 267\Apotome\48h	26	0.8317819970820826	2.8284271247461903	1.3989088804465863	16.485281374238568	0.9285714285714286	148
10	149	K136Q_I_10.czi	\\hih-fileserver.neurologie.uni-tuebingen.de\HIH\Public\Jorge\Immunofluorescence\Exp. 267\Apotome\48h	18	0.8245537665371013	2.0	1.2031585694162432	13.65685424949238	0.9473684210526315	149
10	150	K136Q_I_10.czi	\\hih-fileserver.neurologie.uni-tuebingen.de\HIH\Public\Jorge\Immunofluorescence\Exp. 267\Apotome\48h	40	0.9183584701909238	3.1622776601683795	1.5608350872097823	21.485281374238568	0.9090909090909091	150
10	151	K136Q_I_10.czi	\\hih-fileserver.neurologie.uni-tuebingen.de\HIH\Public\Jorge\Immunofluorescence\Exp. 267\Apotome\48h	6	0.477464829275686	1.0	1.0	6.0	1.0	151
10	152	K136Q_I_10.czi	\\hih-fileserver.neurologie.uni-tuebingen.de\HIH\Public\Jorge\Immunofluorescence\Exp. 267\Apotome\48h	18	0.85411366496321	2.0	1.2587141249717988	13.899494936611665	0.9	152
10	153	K136Q_I_10.czi	\\hih-fileserver.neurologie.uni-tuebingen.de\HIH\Public\Jorge\Immunofluorescence\Exp. 267\Apotome\48h	35	0.9003392828241998	2.8284271247461903	1.4714463170315202	19.899494936611664	0.9459459459459459	153
10	154	K136Q_I_10.czi	\\hih-fileserver.neurologie.uni-tuebingen.de\HIH\Public\Jorge\Immunofluorescence\Exp. 267\Apotome\48h	3	0.309207662451413	1.0	1.0	3.414213562373095	1.0	154
10	155	K136Q_I_10.czi	\\hih-fileserver.neurologie.uni-tuebingen.de\HIH\Public\Jorge\Immunofluorescence\Exp. 267\Apotome\48h	46	1.008285855819825	3.1622776601683795	1.5967118089186072	24.14213562373095	0.9019607843137255	155
10	156	K136Q_I_10.czi	\\hih-fileserver.neurologie.uni-tuebingen.de\HIH\Public\Jorge\Immunofluorescence\Exp. 267\Apotome\48h	19	0.9513155219899525	2.23606797749979	1.235721508664162	15.071067811865476	0.8636363636363636	156
10	157	K136Q_I_10.czi	\\hih-fileserver.neurologie.uni-tuebingen.de\HIH\Public\Jorge\Immunofluorescence\Exp. 267\Apotome\48h	16	0.7454531602318965	2.0	1.239276695296637	12.242640687119284	0.9411764705882353	157
10	158	K136Q_I_10.czi	\\hih-fileserver.neurologie.uni-tuebingen.de\HIH\Public\Jorge\Immunofluorescence\Exp. 267\Apotome\48h	8	0.5468022991227088	1.4142135623730951	1.051776695296637	7.414213562373095	1.0	158
10	159	K136Q_I_10.czi	\\hih-fileserver.neurologie.uni-tuebingen.de\HIH\Public\Jorge\Immunofluorescence\Exp. 267\Apotome\48h	22	0.9301099792434575	2.0	1.2649285056702815	16.035533905932738	0.88	159
10	160	K136Q_I_10.czi	\\hih-fileserver.neurologie.uni-tuebingen.de\HIH\Public\Jorge\Immunofluorescence\Exp. 267\Apotome\48h	35	1.1320499820113514	2.8284271247461903	1.3771445147530696	22.31370849898476	0.875	160
10	161	K136Q_I_10.czi	\\hih-fileserver.neurologie.uni-tuebingen.de\HIH\Public\Jorge\Immunofluorescence\Exp. 267\Apotome\48h	12	0.618415324902826	1.4142135623730951	1.1380711874576983	9.65685424949238	1.0	161
10	162	K136Q_I_10.czi	\\hih-fileserver.neurologie.uni-tuebingen.de\HIH\Public\Jorge\Immunofluorescence\Exp. 267\Apotome\48h	33	0.8770537643112254	2.8284271247461903	1.460607818677498	19.071067811865476	0.9428571428571428	162
10	163	K136Q_I_10.czi	\\hih-fileserver.neurologie.uni-tuebingen.de\HIH\Public\Jorge\Immunofluorescence\Exp. 267\Apotome\48h	6	0.5168631413744181	1.4142135623730951	1.0690355937288492	6.242640687119286	1.0	163
10	164	K136Q_I_10.czi	\\hih-fileserver.neurologie.uni-tuebingen.de\HIH\Public\Jorge\Immunofluorescence\Exp. 267\Apotome\48h	1	0.0	1.0	1.0	0.0	1.0	164
10	165	K136Q_I_10.czi	\\hih-fileserver.neurologie.uni-tuebingen.de\HIH\Public\Jorge\Immunofluorescence\Exp. 267\Apotome\48h	9	0.5658842421045168	2.0	1.1111111111111112	8.0	1.0	165
10	166	K136Q_I_10.czi	\\hih-fileserver.neurologie.uni-tuebingen.de\HIH\Public\Jorge\Immunofluorescence\Exp. 267\Apotome\48h	37	1.2284736859556138	2.23606797749979	1.340748618084082	23.899494936611664	0.8809523809523809	166
10	167	K136Q_I_10.czi	\\hih-fileserver.neurologie.uni-tuebingen.de\HIH\Public\Jorge\Immunofluorescence\Exp. 267\Apotome\48h	2	0.0	1.0	1.0	0.0	1.0	167
10	168	K136Q_I_10.czi	\\hih-fileserver.neurologie.uni-tuebingen.de\HIH\Public\Jorge\Immunofluorescence\Exp. 267\Apotome\48h	10	0.6798017462064899	1.4142135623730951	1.082842712474619	9.242640687119286	0.8333333333333334	168
10	169	K136Q_I_10.czi	\\hih-fileserver.neurologie.uni-tuebingen.de\HIH\Public\Jorge\Immunofluorescence\Exp. 267\Apotome\48h	26	1.1131836239334785	2.0	1.2560328557497071	19.071067811865476	0.896551724137931	169
10	170	K136Q_I_10.czi	\\hih-fileserver.neurologie.uni-tuebingen.de\HIH\Public\Jorge\Immunofluorescence\Exp. 267\Apotome\48h	3	0.309207662451413	1.0	1.0	3.414213562373095	1.0	170
10	171	K136Q_I_10.czi	\\hih-fileserver.neurologie.uni-tuebingen.de\HIH\Public\Jorge\Immunofluorescence\Exp. 267\Apotome\48h	33	0.9950722801191202	2.8284271247461903	1.4071553331471884	20.31370849898476	0.8918918918918919	171
10	172	K136Q_I_10.czi	\\hih-fileserver.neurologie.uni-tuebingen.de\HIH\Public\Jorge\Immunofluorescence\Exp. 267\Apotome\48h	34	0.8730569292745779	2.8284271247461903	1.5027347130396942	19.31370849898476	1.0	172
10	173	K136Q_I_10.czi	\\hih-fileserver.neurologie.uni-tuebingen.de\HIH\Public\Jorge\Immunofluorescence\Exp. 267\Apotome\48h	48	0.9939375469758622	3.1622776601683795	1.6057731733050975	24.48528137423857	0.9230769230769231	173
10	174	K136Q_I_10.czi	\\hih-fileserver.neurologie.uni-tuebingen.de\HIH\Public\Jorge\Immunofluorescence\Exp. 267\Apotome\48h	7	0.5904919879238446	1.0	1.0	7.207106781186548	1.0	174
10	175	K136Q_I_10.czi	\\hih-fileserver.neurologie.uni-tuebingen.de\HIH\Public\Jorge\Immunofluorescence\Exp. 267\Apotome\48h	20	0.7798592211502872	2.0	1.3	14.0	1.0	175
10	176	K136Q_I_10.czi	\\hih-fileserver.neurologie.uni-tuebingen.de\HIH\Public\Jorge\Immunofluorescence\Exp. 267\Apotome\48h	11	0.7589642623807412	1.4142135623730951	1.0376557783975542	10.242640687119286	0.9166666666666666	176
10	177	K136Q_I_10.czi	\\hih-fileserver.neurologie.uni-tuebingen.de\HIH\Public\Jorge\Immunofluorescence\Exp. 267\Apotome\48h	4	0.38764735603081346	1.0	1.0	4.414213562373095	1.0	177
10	178	K136Q_I_10.czi	\\hih-fileserver.neurologie.uni-tuebingen.de\HIH\Public\Jorge\Immunofluorescence\Exp. 267\Apotome\48h	10	0.6202357696493015	1.4142135623730951	1.082842712474619	8.82842712474619	1.0	178
10	179	K136Q_I_10.czi	\\hih-fileserver.neurologie.uni-tuebingen.de\HIH\Public\Jorge\Immunofluorescence\Exp. 267\Apotome\48h	54	0.9624850733895283	3.605551275463989	1.76099674372952	25.556349186104047	0.9310344827586207	179
10	180	K136Q_I_10.czi	\\hih-fileserver.neurologie.uni-tuebingen.de\HIH\Public\Jorge\Immunofluorescence\Exp. 267\Apotome\48h	6	0.5109957862326503	1.0	1.0	6.207106781186548	0.8571428571428571	180
10	181	K136Q_I_10.czi	\\hih-fileserver.neurologie.uni-tuebingen.de\HIH\Public\Jorge\Immunofluorescence\Exp. 267\Apotome\48h	9	0.6007314423370597	1.4142135623730951	1.0920474583051323	8.242640687119284	1.0	181
10	182	K136Q_I_10.czi	\\hih-fileserver.neurologie.uni-tuebingen.de\HIH\Public\Jorge\Immunofluorescence\Exp. 267\Apotome\48h	1	0.0	1.0	1.0	0.0	1.0	182
10	183	K136Q_I_10.czi	\\hih-fileserver.neurologie.uni-tuebingen.de\HIH\Public\Jorge\Immunofluorescence\Exp. 267\Apotome\48h	2	0.0	1.0	1.0	0.0	1.0	183
10	184	K136Q_I_10.czi	\\hih-fileserver.neurologie.uni-tuebingen.de\HIH\Public\Jorge\Immunofluorescence\Exp. 267\Apotome\48h	1	0.0	1.0	1.0	0.0	1.0	184
10	185	K136Q_I_10.czi	\\hih-fileserver.neurologie.uni-tuebingen.de\HIH\Public\Jorge\Immunofluorescence\Exp. 267\Apotome\48h	10	0.6202357696493015	2.0	1.1414213562373097	8.82842712474619	1.0	185
10	186	K136Q_I_10.czi	\\hih-fileserver.neurologie.uni-tuebingen.de\HIH\Public\Jorge\Immunofluorescence\Exp. 267\Apotome\48h	87	1.066233318797976	5.0	2.027723755172601	34.14213562373095	0.9354838709677419	186
10	187	K136Q_I_10.czi	\\hih-fileserver.neurologie.uni-tuebingen.de\HIH\Public\Jorge\Immunofluorescence\Exp. 267\Apotome\48h	34	1.0223104516054948	2.8284271247461903	1.4126025041501067	20.899494936611664	0.85	187
10	188	K136Q_I_10.czi	\\hih-fileserver.neurologie.uni-tuebingen.de\HIH\Public\Jorge\Immunofluorescence\Exp. 267\Apotome\48h	4	0.3183098861837907	1.0	1.0	4.0	1.0	188
10	189	K136Q_I_10.czi	\\hih-fileserver.neurologie.uni-tuebingen.de\HIH\Public\Jorge\Immunofluorescence\Exp. 267\Apotome\48h	11	0.6411587049406146	2.0	1.128564869306645	9.414213562373096	1.0	189
10	190	K136Q_I_10.czi	\\hih-fileserver.neurologie.uni-tuebingen.de\HIH\Public\Jorge\Immunofluorescence\Exp. 267\Apotome\48h	22	0.8404035524174025	2.23606797749979	1.2944867574826853	15.242640687119286	0.88	190
10	191	K136Q_I_10.czi	\\hih-fileserver.neurologie.uni-tuebingen.de\HIH\Public\Jorge\Immunofluorescence\Exp. 267\Apotome\48h	23	0.7858693442525694	2.23606797749979	1.3177015560593595	15.071067811865476	0.9583333333333334	191
10	192	K136Q_I_10.czi	\\hih-fileserver.neurologie.uni-tuebingen.de\HIH\Public\Jorge\Immunofluorescence\Exp. 267\Apotome\48h	31	1.0165120935111935	2.23606797749979	1.3534650751367143	19.899494936611667	0.8857142857142857	192
10	193	K136Q_I_10.czi	\\hih-fileserver.neurologie.uni-tuebingen.de\HIH\Public\Jorge\Immunofluorescence\Exp. 267\Apotome\48h	9	0.546802299122709	1.4142135623730951	1.0920474583051323	7.8639610306789285	0.9	193
10	194	K136Q_I_10.czi	\\hih-fileserver.neurologie.uni-tuebingen.de\HIH\Public\Jorge\Immunofluorescence\Exp. 267\Apotome\48h	5	0.43153209248335733	1.0	1.0	5.207106781186548	1.0	194
10	195	K136Q_I_10.czi	\\hih-fileserver.neurologie.uni-tuebingen.de\HIH\Public\Jorge\Immunofluorescence\Exp. 267\Apotome\48h	2	0.0	1.0	1.0	0.0	1.0	195
10	196	K136Q_I_10.czi	\\hih-fileserver.neurologie.uni-tuebingen.de\HIH\Public\Jorge\Immunofluorescence\Exp. 267\Apotome\48h	12	0.7481107665751883	2.0	1.117851130197758	10.621320343559642	0.9230769230769231	196
10	197	K136Q_I_10.czi	\\hih-fileserver.neurologie.uni-tuebingen.de\HIH\Public\Jorge\Immunofluorescence\Exp. 267\Apotome\48h	34	0.9268198499660882	3.0	1.4642895427642453	19.899494936611667	0.9444444444444444	197
10	198	K136Q_I_10.czi	\\hih-fileserver.neurologie.uni-tuebingen.de\HIH\Public\Jorge\Immunofluorescence\Exp. 267\Apotome\48h	3	0.309207662451413	1.0	1.0	3.414213562373095	1.0	198
10	199	K136Q_I_10.czi	\\hih-fileserver.neurologie.uni-tuebingen.de\HIH\Public\Jorge\Immunofluorescence\Exp. 267\Apotome\48h	11	0.9086245580609007	1.0	1.0	11.207106781186548	1.0	199
10	200	K136Q_I_10.czi	\\hih-fileserver.neurologie.uni-tuebingen.de\HIH\Public\Jorge\Immunofluorescence\Exp. 267\Apotome\48h	21	1.055863534440803	2.0	1.1741359166424943	16.692388155425117	0.7777777777777778	200
10	201	K136Q_I_10.czi	\\hih-fileserver.neurologie.uni-tuebingen.de\HIH\Public\Jorge\Immunofluorescence\Exp. 267\Apotome\48h	8	0.5468022991227088	1.4142135623730951	1.051776695296637	7.414213562373095	1.0	201
10	202	K136Q_I_10.czi	\\hih-fileserver.neurologie.uni-tuebingen.de\HIH\Public\Jorge\Immunofluorescence\Exp. 267\Apotome\48h	11	0.6411587049406146	2.0	1.128564869306645	9.414213562373096	1.0	202
10	203	K136Q_I_10.czi	\\hih-fileserver.neurologie.uni-tuebingen.de\HIH\Public\Jorge\Immunofluorescence\Exp. 267\Apotome\48h	13	0.8564475684843321	2.0	1.1087856586440843	11.82842712474619	0.8666666666666667	203
10	204	K136Q_I_10.czi	\\hih-fileserver.neurologie.uni-tuebingen.de\HIH\Public\Jorge\Immunofluorescence\Exp. 267\Apotome\48h	6	0.5168631413744181	1.4142135623730951	1.0690355937288492	6.242640687119286	1.0	204
10	205	K136Q_I_10.czi	\\hih-fileserver.neurologie.uni-tuebingen.de\HIH\Public\Jorge\Immunofluorescence\Exp. 267\Apotome\48h	2	0.0	1.0	1.0	0.0	1.0	205
10	206	K136Q_I_10.czi	\\hih-fileserver.neurologie.uni-tuebingen.de\HIH\Public\Jorge\Immunofluorescence\Exp. 267\Apotome\48h	30	1.0144822378860887	2.23606797749979	1.3752660136327972	19.556349186104043	0.9090909090909091	206
10	207	K136Q_I_10.czi	\\hih-fileserver.neurologie.uni-tuebingen.de\HIH\Public\Jorge\Immunofluorescence\Exp. 267\Apotome\48h	6	0.477464829275686	1.0	1.0	6.0	1.0	207
10	208	K136Q_I_10.czi	\\hih-fileserver.neurologie.uni-tuebingen.de\HIH\Public\Jorge\Immunofluorescence\Exp. 267\Apotome\48h	15	0.7208777308044718	2.0	1.2161760458079522	11.65685424949238	0.9375	208
10	209	K136Q_I_10.czi	\\hih-fileserver.neurologie.uni-tuebingen.de\HIH\Public\Jorge\Immunofluorescence\Exp. 267\Apotome\48h	34	0.9268198499660882	2.8284271247461903	1.4592432817273686	19.899494936611667	0.9714285714285714	209
10	210	K136Q_I_10.czi	\\hih-fileserver.neurologie.uni-tuebingen.de\HIH\Public\Jorge\Immunofluorescence\Exp. 267\Apotome\48h	3	0.309207662451413	1.0	1.0	3.414213562373095	1.0	210
10	211	K136Q_I_10.czi	\\hih-fileserver.neurologie.uni-tuebingen.de\HIH\Public\Jorge\Immunofluorescence\Exp. 267\Apotome\48h	21	0.860714043705195	2.23606797749979	1.2806153441424843	15.071067811865476	0.9130434782608695	211
10	212	K136Q_I_10.czi	\\hih-fileserver.neurologie.uni-tuebingen.de\HIH\Public\Jorge\Immunofluorescence\Exp. 267\Apotome\48h	1	0.0	1.0	1.0	0.0	1.0	212
10	213	K136Q_I_10.czi	\\hih-fileserver.neurologie.uni-tuebingen.de\HIH\Public\Jorge\Immunofluorescence\Exp. 267\Apotome\48h	33	1.1564966894975321	2.23606797749979	1.3391965244466042	21.899494936611664	0.8461538461538461	213
10	214	K136Q_I_10.czi	\\hih-fileserver.neurologie.uni-tuebingen.de\HIH\Public\Jorge\Immunofluorescence\Exp. 267\Apotome\48h	8	0.5468022991227088	1.4142135623730951	1.051776695296637	7.414213562373095	1.0	214
10	215	K136Q_I_10.czi	\\hih-fileserver.neurologie.uni-tuebingen.de\HIH\Public\Jorge\Immunofluorescence\Exp. 267\Apotome\48h	8	0.5831777009960409	1.4142135623730951	1.1035533905932737	7.65685424949238	1.0	215
10	216	K136Q_I_10.czi	\\hih-fileserver.neurologie.uni-tuebingen.de\HIH\Public\Jorge\Immunofluorescence\Exp. 267\Apotome\48h	3	0.309207662451413	1.0	1.0	3.414213562373095	1.0	216
10	217	K136Q_I_10.czi	\\hih-fileserver.neurologie.uni-tuebingen.de\HIH\Public\Jorge\Immunofluorescence\Exp. 267\Apotome\48h	15	0.7208777308044718	2.0	1.2161760458079522	11.65685424949238	1.0	217
10	218	K136Q_I_10.czi	\\hih-fileserver.neurologie.uni-tuebingen.de\HIH\Public\Jorge\Immunofluorescence\Exp. 267\Apotome\48h	31	0.9575463095269564	2.8284271247461903	1.4278888102775296	19.31370849898476	0.9393939393939394	218
10	219	K136Q_I_10.czi	\\hih-fileserver.neurologie.uni-tuebingen.de\HIH\Public\Jorge\Immunofluorescence\Exp. 267\Apotome\48h	31	1.0592704917397087	2.23606797749979	1.3610801711850946	20.31370849898476	0.8611111111111112	219
10	220	K136Q_I_10.czi	\\hih-fileserver.neurologie.uni-tuebingen.de\HIH\Public\Jorge\Immunofluorescence\Exp. 267\Apotome\48h	7	0.5300702784881366	1.4142135623730951	1.0591733660532994	6.82842712474619	1.0	220
10	221	K136Q_I_10.czi	\\hih-fileserver.neurologie.uni-tuebingen.de\HIH\Public\Jorge\Immunofluorescence\Exp. 267\Apotome\48h	12	0.618415324902826	1.4142135623730951	1.1380711874576983	9.65685424949238	1.0	221
10	222	K136Q_I_10.czi	\\hih-fileserver.neurologie.uni-tuebingen.de\HIH\Public\Jorge\Immunofluorescence\Exp. 267\Apotome\48h	7	0.5300702784881366	1.4142135623730951	1.0591733660532994	6.82842712474619	1.0	222
10	223	K136Q_I_10.czi	\\hih-fileserver.neurologie.uni-tuebingen.de\HIH\Public\Jorge\Immunofluorescence\Exp. 267\Apotome\48h	11	0.5906158404890287	1.4142135623730951	1.0753115567951081	9.035533905932738	0.8461538461538461	223
10	224	K136Q_I_10.czi	\\hih-fileserver.neurologie.uni-tuebingen.de\HIH\Public\Jorge\Immunofluorescence\Exp. 267\Apotome\48h	8	0.5468022991227088	1.4142135623730951	1.051776695296637	7.414213562373095	1.0	224
10	225	K136Q_I_10.czi	\\hih-fileserver.neurologie.uni-tuebingen.de\HIH\Public\Jorge\Immunofluorescence\Exp. 267\Apotome\48h	3	0.026525823848649224	1.0	1.0	1.0	1.0	225
10	226	K136Q_I_10.czi	\\hih-fileserver.neurologie.uni-tuebingen.de\HIH\Public\Jorge\Immunofluorescence\Exp. 267\Apotome\48h	6	0.5109957862326503	1.0	1.0	6.207106781186548	0.8571428571428571	226
10	227	K136Q_I_10.czi	\\hih-fileserver.neurologie.uni-tuebingen.de\HIH\Public\Jorge\Immunofluorescence\Exp. 267\Apotome\48h	4	0.38764735603081346	1.0	1.0	4.414213562373095	1.0	227
10	228	K136Q_I_10.czi	\\hih-fileserver.neurologie.uni-tuebingen.de\HIH\Public\Jorge\Immunofluorescence\Exp. 267\Apotome\48h	8	0.5468022991227088	1.4142135623730951	1.051776695296637	7.414213562373095	1.0	228
10	229	K136Q_I_10.czi	\\hih-fileserver.neurologie.uni-tuebingen.de\HIH\Public\Jorge\Immunofluorescence\Exp. 267\Apotome\48h	5	0.43153209248335733	1.0	1.0	5.207106781186548	1.0	229
10	230	K136Q_I_10.czi	\\hih-fileserver.neurologie.uni-tuebingen.de\HIH\Public\Jorge\Immunofluorescence\Exp. 267\Apotome\48h	3	0.309207662451413	1.0	1.0	3.414213562373095	1.0	230
10	231	K136Q_I_10.czi	\\hih-fileserver.neurologie.uni-tuebingen.de\HIH\Public\Jorge\Immunofluorescence\Exp. 267\Apotome\48h	8	0.6366197723675814	1.0	1.0	8.0	1.0	231
10	232	K136Q_I_10.czi	\\hih-fileserver.neurologie.uni-tuebingen.de\HIH\Public\Jorge\Immunofluorescence\Exp. 267\Apotome\48h	29	0.903168862603302	2.8284271247461903	1.4167726735769002	18.14213562373095	0.9354838709677419	232
10	233	K136Q_I_10.czi	\\hih-fileserver.neurologie.uni-tuebingen.de\HIH\Public\Jorge\Immunofluorescence\Exp. 267\Apotome\48h	18	0.8245537665371017	2.0	1.2357022603955157	13.656854249492381	1.0	233
10	234	K136Q_I_10.czi	\\hih-fileserver.neurologie.uni-tuebingen.de\HIH\Public\Jorge\Immunofluorescence\Exp. 267\Apotome\48h	31	0.8003042189023245	2.8284271247461903	1.4960710839106688	17.65685424949238	1.0	234
10	235	K136Q_I_10.czi	\\hih-fileserver.neurologie.uni-tuebingen.de\HIH\Public\Jorge\Immunofluorescence\Exp. 267\Apotome\48h	2	0.0	1.0	1.0	0.0	1.0	235
10	236	K136Q_I_10.czi	\\hih-fileserver.neurologie.uni-tuebingen.de\HIH\Public\Jorge\Immunofluorescence\Exp. 267\Apotome\48h	14	0.6664888011383326	2.0	1.2020305089104422	10.82842712474619	1.0	236
10	237	K136Q_I_10.czi	\\hih-fileserver.neurologie.uni-tuebingen.de\HIH\Public\Jorge\Immunofluorescence\Exp. 267\Apotome\48h	39	1.0159422915486487	2.8284271247461903	1.4593547348327256	22.31370849898476	0.8863636363636364	237
10	238	K136Q_I_10.czi	\\hih-fileserver.neurologie.uni-tuebingen.de\HIH\Public\Jorge\Immunofluorescence\Exp. 267\Apotome\48h	18	0.7275526948748822	2.0	1.2682459513747883	12.82842712474619	1.0	238
10	239	K136Q_I_10.czi	\\hih-fileserver.neurologie.uni-tuebingen.de\HIH\Public\Jorge\Immunofluorescence\Exp. 267\Apotome\48h	8	0.7042505752647835	1.0	1.0	8.414213562373096	1.0	239
10	240	K136Q_I_10.czi	\\hih-fileserver.neurologie.uni-tuebingen.de\HIH\Public\Jorge\Immunofluorescence\Exp. 267\Apotome\48h	32	0.9276229873542391	2.8284271247461903	1.4272560616049068	19.31370849898476	0.9142857142857143	240
10	241	K136Q_I_10.czi	\\hih-fileserver.neurologie.uni-tuebingen.de\HIH\Public\Jorge\Immunofluorescence\Exp. 267\Apotome\48h	32	0.9847460905889684	2.8284271247461903	1.406934763483879	19.899494936611664	0.9142857142857143	241
10	242	K136Q_I_10.czi	\\hih-fileserver.neurologie.uni-tuebingen.de\HIH\Public\Jorge\Immunofluorescence\Exp. 267\Apotome\48h	6	0.477464829275686	1.0	1.0	6.0	1.0	242
10	243	K136Q_I_10.czi	\\hih-fileserver.neurologie.uni-tuebingen.de\HIH\Public\Jorge\Immunofluorescence\Exp. 267\Apotome\48h	38	1.1382279960070607	2.8284271247461903	1.4278415897101033	23.31370849898476	0.8837209302325582	243
10	244	K136Q_I_10.czi	\\hih-fileserver.neurologie.uni-tuebingen.de\HIH\Public\Jorge\Immunofluorescence\Exp. 267\Apotome\48h	2	0.0	1.0	1.0	0.0	1.0	244
10	245	K136Q_I_10.czi	\\hih-fileserver.neurologie.uni-tuebingen.de\HIH\Public\Jorge\Immunofluorescence\Exp. 267\Apotome\48h	180	1.2829582153351053	6.0	2.532837696986051	53.87005768508881	0.8910891089108911	245
10	246	K136Q_I_10.czi	\\hih-fileserver.neurologie.uni-tuebingen.de\HIH\Public\Jorge\Immunofluorescence\Exp. 267\Apotome\48h	73	1.0688980496238987	4.0	1.85429013143247	31.31370849898476	0.9358974358974359	246
10	247	K136Q_I_10.czi	\\hih-fileserver.neurologie.uni-tuebingen.de\HIH\Public\Jorge\Immunofluorescence\Exp. 267\Apotome\48h	20	1.1363381595089426	2.0	1.1535533905932738	16.899494936611664	0.8695652173913043	247
10	248	K136Q_I_10.czi	\\hih-fileserver.neurologie.uni-tuebingen.de\HIH\Public\Jorge\Immunofluorescence\Exp. 267\Apotome\48h	38	1.0043260724583836	3.0	1.4990523694436222	21.899494936611667	0.9047619047619048	248
10	249	K136Q_I_10.czi	\\hih-fileserver.neurologie.uni-tuebingen.de\HIH\Public\Jorge\Immunofluorescence\Exp. 267\Apotome\48h	75	1.2796360569127863	4.0	1.7523170371157881	34.72792206135786	0.872093023255814	249
10	250	K136Q_I_10.czi	\\hih-fileserver.neurologie.uni-tuebingen.de\HIH\Public\Jorge\Immunofluorescence\Exp. 267\Apotome\48h	247	1.549719083898523	6.324555320336759	2.54855938895715	69.35533905932738	0.8260869565217391	250
10	251	K136Q_I_10.czi	\\hih-fileserver.neurologie.uni-tuebingen.de\HIH\Public\Jorge\Immunofluorescence\Exp. 267\Apotome\48h	17	0.7703499122204635	2.0	1.2596596213160645	12.82842712474619	0.9444444444444444	251
10	252	K136Q_I_10.czi	\\hih-fileserver.neurologie.uni-tuebingen.de\HIH\Public\Jorge\Immunofluorescence\Exp. 267\Apotome\48h	27	0.9442955117275191	2.23606797749979	1.3534519913653724	17.899494936611667	0.9	252
10	253	K136Q_I_10.czi	\\hih-fileserver.neurologie.uni-tuebingen.de\HIH\Public\Jorge\Immunofluorescence\Exp. 267\Apotome\48h	20	0.949736022275493	2.23606797749979	1.2239354332309538	15.449747468305832	0.8333333333333334	253
10	254	K136Q_I_10.czi	\\hih-fileserver.neurologie.uni-tuebingen.de\HIH\Public\Jorge\Immunofluorescence\Exp. 267\Apotome\48h	30	1.204999661187273	2.23606797749979	1.2652472443079383	21.31370849898476	0.7692307692307693	254
10	255	K136Q_I_10.czi	\\hih-fileserver.neurologie.uni-tuebingen.de\HIH\Public\Jorge\Immunofluorescence\Exp. 267\Apotome\48h	11	0.9425175352799483	1.0	1.0	11.414213562373096	0.7857142857142857	255
10	256	K136Q_I_10.czi	\\hih-fileserver.neurologie.uni-tuebingen.de\HIH\Public\Jorge\Immunofluorescence\Exp. 267\Apotome\48h	3	0.309207662451413	1.0	1.0	3.414213562373095	1.0	256
10	257	K136Q_I_10.czi	\\hih-fileserver.neurologie.uni-tuebingen.de\HIH\Public\Jorge\Immunofluorescence\Exp. 267\Apotome\48h	20	0.8348606886188152	2.23606797749979	1.2946461113496086	14.485281374238571	0.9523809523809523	257
10	258	K136Q_I_10.czi	\\hih-fileserver.neurologie.uni-tuebingen.de\HIH\Public\Jorge\Immunofluorescence\Exp. 267\Apotome\48h	9	0.5658842421045168	2.0	1.1111111111111112	8.0	1.0	258
10	259	K136Q_I_10.czi	\\hih-fileserver.neurologie.uni-tuebingen.de\HIH\Public\Jorge\Immunofluorescence\Exp. 267\Apotome\48h	181	1.5059924029069647	5.656854249492381	2.3601430527172926	58.526911934581186	0.8537735849056604	259
10	260	K136Q_I_10.czi	\\hih-fileserver.neurologie.uni-tuebingen.de\HIH\Public\Jorge\Immunofluorescence\Exp. 267\Apotome\48h	50	1.0365952629479074	3.605551275463989	1.6229100866804564	25.520815280171306	0.8620689655172413	260
10	261	K136Q_I_10.czi	\\hih-fileserver.neurologie.uni-tuebingen.de\HIH\Public\Jorge\Immunofluorescence\Exp. 267\Apotome\48h	70	1.032856852446234	4.0	1.8409550526537308	30.14213562373095	0.9459459459459459	261
10	262	K136Q_I_10.czi	\\hih-fileserver.neurologie.uni-tuebingen.de\HIH\Public\Jorge\Immunofluorescence\Exp. 267\Apotome\48h	149	1.2521576254117612	5.385164807134504	2.3847041672525817	48.42031021678297	0.8922155688622755	262
10	263	K136Q_I_10.czi	\\hih-fileserver.neurologie.uni-tuebingen.de\HIH\Public\Jorge\Immunofluorescence\Exp. 267\Apotome\48h	76	1.404717941570117	3.1622776601683795	1.653949354073952	36.62741699796952	0.8539325842696629	263
10	264	K136Q_I_10.czi	\\hih-fileserver.neurologie.uni-tuebingen.de\HIH\Public\Jorge\Immunofluorescence\Exp. 267\Apotome\48h	4	0.3183098861837907	1.0	1.0	4.0	1.0	264
10	265	K136Q_I_10.czi	\\hih-fileserver.neurologie.uni-tuebingen.de\HIH\Public\Jorge\Immunofluorescence\Exp. 267\Apotome\48h	14	0.7723689972905055	2.0	1.1601886205085203	11.65685424949238	0.9333333333333333	265
10	266	K136Q_I_10.czi	\\hih-fileserver.neurologie.uni-tuebingen.de\HIH\Public\Jorge\Immunofluorescence\Exp. 267\Apotome\48h	98	1.0068740124176558	5.0	2.1726224722273466	35.21320343559643	0.9423076923076923	266
10	267	K136Q_I_10.czi	\\hih-fileserver.neurologie.uni-tuebingen.de\HIH\Public\Jorge\Immunofluorescence\Exp. 267\Apotome\48h	34	1.0391645156780143	2.8284271247461903	1.3932832615179778	21.071067811865476	0.9444444444444444	267
10	268	K136Q_I_10.czi	\\hih-fileserver.neurologie.uni-tuebingen.de\HIH\Public\Jorge\Immunofluorescence\Exp. 267\Apotome\48h	76	1.0817477541729785	4.0	1.8946538986395542	32.14213562373095	0.926829268292683	268
10	269	K136Q_I_10.czi	\\hih-fileserver.neurologie.uni-tuebingen.de\HIH\Public\Jorge\Immunofluorescence\Exp. 267\Apotome\48h	7	0.5904919879238446	1.0	1.0	7.207106781186548	1.0	269
10	270	K136Q_I_10.czi	\\hih-fileserver.neurologie.uni-tuebingen.de\HIH\Public\Jorge\Immunofluorescence\Exp. 267\Apotome\48h	1	0.0	1.0	1.0	0.0	1.0	270
10	271	K136Q_I_10.czi	\\hih-fileserver.neurologie.uni-tuebingen.de\HIH\Public\Jorge\Immunofluorescence\Exp. 267\Apotome\48h	15	0.8498659605547669	1.4142135623730951	1.0552284749830794	12.65685424949238	0.8823529411764706	271
10	272	K136Q_I_10.czi	\\hih-fileserver.neurologie.uni-tuebingen.de\HIH\Public\Jorge\Immunofluorescence\Exp. 267\Apotome\48h	86	1.1251152633614527	4.123105625617661	1.9613590402295713	34.87005768508881	0.9247311827956989	272
10	273	K136Q_I_10.czi	\\hih-fileserver.neurologie.uni-tuebingen.de\HIH\Public\Jorge\Immunofluorescence\Exp. 267\Apotome\48h	5	0.43153209248335733	1.0	1.0	5.207106781186548	1.0	273
10	274	K136Q_I_10.czi	\\hih-fileserver.neurologie.uni-tuebingen.de\HIH\Public\Jorge\Immunofluorescence\Exp. 267\Apotome\48h	51	1.129037095959915	3.1622776601683795	1.5517962239390326	26.899494936611667	0.8947368421052632	274
10	275	K136Q_I_10.czi	\\hih-fileserver.neurologie.uni-tuebingen.de\HIH\Public\Jorge\Immunofluorescence\Exp. 267\Apotome\48h	55	0.927126502423382	3.605551275463989	1.7456284403874731	25.31370849898476	0.9649122807017544	275
10	276	K136Q_I_10.czi	\\hih-fileserver.neurologie.uni-tuebingen.de\HIH\Public\Jorge\Immunofluorescence\Exp. 267\Apotome\48h	5	0.1432394487827058	1.0	1.0	3.0	1.0	276
10	277	K136Q_I_10.czi	\\hih-fileserver.neurologie.uni-tuebingen.de\HIH\Public\Jorge\Immunofluorescence\Exp. 267\Apotome\48h	25	0.9052516128062968	2.8284271247461903	1.362842712474619	16.863961030678926	0.9259259259259259	277
10	278	K136Q_I_10.czi	\\hih-fileserver.neurologie.uni-tuebingen.de\HIH\Public\Jorge\Immunofluorescence\Exp. 267\Apotome\48h	42	0.9787241585374561	2.8284271247461903	1.4125963862106998	22.72792206135785	0.84	278
10	279	K136Q_I_10.czi	\\hih-fileserver.neurologie.uni-tuebingen.de\HIH\Public\Jorge\Immunofluorescence\Exp. 267\Apotome\48h	5	0.43153209248335733	1.0	1.0	5.207106781186548	1.0	279
10	280	K136Q_I_10.czi	\\hih-fileserver.neurologie.uni-tuebingen.de\HIH\Public\Jorge\Immunofluorescence\Exp. 267\Apotome\48h	52	1.093244207161502	3.605551275463989	1.6342928206510468	26.727922061357855	0.8813559322033898	280
10	281	K136Q_I_10.czi	\\hih-fileserver.neurologie.uni-tuebingen.de\HIH\Public\Jorge\Immunofluorescence\Exp. 267\Apotome\48h	48	1.297033839489106	2.8284271247461903	1.4556719164107177	27.97056274847714	0.8135593220338984	281
10	282	K136Q_I_10.czi	\\hih-fileserver.neurologie.uni-tuebingen.de\HIH\Public\Jorge\Immunofluorescence\Exp. 267\Apotome\48h	85	1.0541941946445073	4.242640687119285	1.965477741488424	33.55634918610404	0.9340659340659341	282
10	283	K136Q_I_10.czi	\\hih-fileserver.neurologie.uni-tuebingen.de\HIH\Public\Jorge\Immunofluorescence\Exp. 267\Apotome\48h	71	1.2880070577544676	3.1622776601683795	1.6837538840588497	33.89949493661167	0.8987341772151899	283
10	284	K136Q_I_10.czi	\\hih-fileserver.neurologie.uni-tuebingen.de\HIH\Public\Jorge\Immunofluorescence\Exp. 267\Apotome\48h	161	1.3816047842648287	5.830951894845301	2.321860036670398	52.8700576850888	0.8797814207650273	284
10	285	K136Q_I_10.czi	\\hih-fileserver.neurologie.uni-tuebingen.de\HIH\Public\Jorge\Immunofluorescence\Exp. 267\Apotome\48h	68	1.1474934944491852	3.605551275463989	1.725148930897894	31.31370849898476	0.9066666666666666	285
10	286	K136Q_I_10.czi	\\hih-fileserver.neurologie.uni-tuebingen.de\HIH\Public\Jorge\Immunofluorescence\Exp. 267\Apotome\48h	8	0.7042505752647835	1.0	1.0	8.414213562373096	1.0	286
10	287	K136Q_I_10.czi	\\hih-fileserver.neurologie.uni-tuebingen.de\HIH\Public\Jorge\Immunofluorescence\Exp. 267\Apotome\48h	21	0.8607140437051948	2.0	1.2693740118805894	15.071067811865474	0.9130434782608695	287
10	288	K136Q_I_10.czi	\\hih-fileserver.neurologie.uni-tuebingen.de\HIH\Public\Jorge\Immunofluorescence\Exp. 267\Apotome\48h	27	1.1190248601837092	2.23606797749979	1.2706346588653803	19.485281374238568	0.8709677419354839	288
10	289	K136Q_I_10.czi	\\hih-fileserver.neurologie.uni-tuebingen.de\HIH\Public\Jorge\Immunofluorescence\Exp. 267\Apotome\48h	100	1.2758912076800353	4.242640687119285	1.9687020283857617	40.04163056034261	0.8771929824561403	289
10	290	K136Q_I_10.czi	\\hih-fileserver.neurologie.uni-tuebingen.de\HIH\Public\Jorge\Immunofluorescence\Exp. 267\Apotome\48h	42	0.9787241585374565	2.8284271247461903	1.5149907452522657	22.727922061357855	0.9545454545454546	290
10	291	K136Q_I_10.czi	\\hih-fileserver.neurologie.uni-tuebingen.de\HIH\Public\Jorge\Immunofluorescence\Exp. 267\Apotome\48h	12	0.618415324902826	1.4142135623730951	1.1035533905932737	9.65685424949238	0.9230769230769231	291
10	292	K136Q_I_10.czi	\\hih-fileserver.neurologie.uni-tuebingen.de\HIH\Public\Jorge\Immunofluorescence\Exp. 267\Apotome\48h	27	0.90109716350559	2.23606797749979	1.327546920244845	17.48528137423857	0.9	292
10	293	K136Q_I_10.czi	\\hih-fileserver.neurologie.uni-tuebingen.de\HIH\Public\Jorge\Immunofluorescence\Exp. 267\Apotome\48h	56	1.0790596866057198	3.1622776601683795	1.617459525263355	27.556349186104047	0.9333333333333333	293
10	294	K136Q_I_10.czi	\\hih-fileserver.neurologie.uni-tuebingen.de\HIH\Public\Jorge\Immunofluorescence\Exp. 267\Apotome\48h	9	0.7836384171496399	1.0	1.0	9.414213562373096	0.8181818181818182	294
10	295	K136Q_I_10.czi	\\hih-fileserver.neurologie.uni-tuebingen.de\HIH\Public\Jorge\Immunofluorescence\Exp. 267\Apotome\48h	56	1.2210786521504315	3.1622776601683795	1.596029917828401	29.31370849898476	0.8615384615384616	295
10	296	K136Q_I_10.czi	\\hih-fileserver.neurologie.uni-tuebingen.de\HIH\Public\Jorge\Immunofluorescence\Exp. 267\Apotome\48h	18	0.7553352735627664	2.23606797749979	1.2718290126106762	13.071067811865476	1.0	296
10	297	K136Q_I_10.czi	\\hih-fileserver.neurologie.uni-tuebingen.de\HIH\Public\Jorge\Immunofluorescence\Exp. 267\Apotome\48h	9	0.7836384171496399	1.0	1.0	9.414213562373096	0.8181818181818182	297
10	298	K136Q_I_10.czi	\\hih-fileserver.neurologie.uni-tuebingen.de\HIH\Public\Jorge\Immunofluorescence\Exp. 267\Apotome\48h	3	0.026525823848649224	1.0	1.0	1.0	1.0	298
10	299	K136Q_I_10.czi	\\hih-fileserver.neurologie.uni-tuebingen.de\HIH\Public\Jorge\Immunofluorescence\Exp. 267\Apotome\48h	84	1.311912784296017	3.605551275463989	1.7783273334628884	37.21320343559643	0.8316831683168316	299
10	300	K136Q_I_10.czi	\\hih-fileserver.neurologie.uni-tuebingen.de\HIH\Public\Jorge\Immunofluorescence\Exp. 267\Apotome\48h	85	1.255983100697987	3.605551275463989	1.7915021619226457	36.62741699796952	0.9042553191489362	300
10	301	K136Q_I_10.czi	\\hih-fileserver.neurologie.uni-tuebingen.de\HIH\Public\Jorge\Immunofluorescence\Exp. 267\Apotome\48h	104	1.0596218642390904	4.47213595499958	2.1230232136701024	37.21320343559643	0.9454545454545454	301
10	302	K136Q_I_10.czi	\\hih-fileserver.neurologie.uni-tuebingen.de\HIH\Public\Jorge\Immunofluorescence\Exp. 267\Apotome\48h	180	1.4126291118653285	5.0	2.3320472533798036	56.526911934581186	0.8490566037735849	302
10	303	K136Q_I_10.czi	\\hih-fileserver.neurologie.uni-tuebingen.de\HIH\Public\Jorge\Immunofluorescence\Exp. 267\Apotome\48h	76	1.2205565623082093	3.605551275463989	1.7414754613157863	34.14213562373095	0.8636363636363636	303
10	304	K136Q_I_10.czi	\\hih-fileserver.neurologie.uni-tuebingen.de\HIH\Public\Jorge\Immunofluorescence\Exp. 267\Apotome\48h	13	0.7177571704566658	2.0	1.1857087355671612	10.82842712474619	0.9285714285714286	304
10	305	K136Q_I_10.czi	\\hih-fileserver.neurologie.uni-tuebingen.de\HIH\Public\Jorge\Immunofluorescence\Exp. 267\Apotome\48h	102	1.3519134577211018	4.123105625617661	1.923865567005756	41.62741699796952	0.864406779661017	305
10	306	K136Q_I_10.czi	\\hih-fileserver.neurologie.uni-tuebingen.de\HIH\Public\Jorge\Immunofluorescence\Exp. 267\Apotome\48h	192	1.4891508505546924	5.385164807134504	2.3617449277689935	59.941125496954285	0.8240343347639485	306
10	307	K136Q_I_10.czi	\\hih-fileserver.neurologie.uni-tuebingen.de\HIH\Public\Jorge\Immunofluorescence\Exp. 267\Apotome\48h	125	1.125224620163707	5.0	2.281982431673761	42.04163056034261	0.9191176470588235	307
10	308	K136Q_I_10.czi	\\hih-fileserver.neurologie.uni-tuebingen.de\HIH\Public\Jorge\Immunofluorescence\Exp. 267\Apotome\48h	203	1.252577537614577	6.4031242374328485	2.669994990803924	56.526911934581186	0.9144144144144144	308
10	309	K136Q_I_10.czi	\\hih-fileserver.neurologie.uni-tuebingen.de\HIH\Public\Jorge\Immunofluorescence\Exp. 267\Apotome\48h	49	1.1663554019920819	3.1622776601683795	1.56849763393897	26.798989873223327	0.9074074074074074	309
10	310	K136Q_I_10.czi	\\hih-fileserver.neurologie.uni-tuebingen.de\HIH\Public\Jorge\Immunofluorescence\Exp. 267\Apotome\48h	5	0.43153209248335733	1.0	1.0	5.207106781186548	1.0	310
10	311	K136Q_I_10.czi	\\hih-fileserver.neurologie.uni-tuebingen.de\HIH\Public\Jorge\Immunofluorescence\Exp. 267\Apotome\48h	26	0.8317819970820826	2.8284271247461903	1.3763786328455514	16.485281374238568	0.9629629629629629	311
10	312	K136Q_I_10.czi	\\hih-fileserver.neurologie.uni-tuebingen.de\HIH\Public\Jorge\Immunofluorescence\Exp. 267\Apotome\48h	259	1.5029883190517943	6.082762530298219	2.700936261972383	69.94112549695427	0.8604651162790697	312
10	313	K136Q_I_10.czi	\\hih-fileserver.neurologie.uni-tuebingen.de\HIH\Public\Jorge\Immunofluorescence\Exp. 267\Apotome\48h	106	1.1543803237468695	5.0	2.0932809650703073	39.21320343559643	0.9217391304347826	313
10	314	K136Q_I_10.czi	\\hih-fileserver.neurologie.uni-tuebingen.de\HIH\Public\Jorge\Immunofluorescence\Exp. 267\Apotome\48h	20	0.8348606886188152	2.23606797749979	1.2946461113496086	14.485281374238571	1.0	314
10	315	K136Q_I_10.czi	\\hih-fileserver.neurologie.uni-tuebingen.de\HIH\Public\Jorge\Immunofluorescence\Exp. 267\Apotome\48h	11	0.6411587049406146	2.0	1.128564869306645	9.414213562373096	1.0	315
10	316	K136Q_I_10.czi	\\hih-fileserver.neurologie.uni-tuebingen.de\HIH\Public\Jorge\Immunofluorescence\Exp. 267\Apotome\48h	202	1.3765764496866073	5.830951894845301	2.54084225416175	59.112698372208094	0.8977777777777778	316
10	317	K136Q_I_10.czi	\\hih-fileserver.neurologie.uni-tuebingen.de\HIH\Public\Jorge\Immunofluorescence\Exp. 267\Apotome\48h	72	1.1006041491777028	4.123105625617661	1.838191901453276	31.556349186104043	0.9230769230769231	317
10	318	K136Q_I_10.czi	\\hih-fileserver.neurologie.uni-tuebingen.de\HIH\Public\Jorge\Immunofluorescence\Exp. 267\Apotome\48h	220	1.115255818887256	7.0710678118654755	2.9331203013500886	55.52691193458119	0.9361702127659575	318
10	319	K136Q_I_10.czi	\\hih-fileserver.neurologie.uni-tuebingen.de\HIH\Public\Jorge\Immunofluorescence\Exp. 267\Apotome\48h	9	0.5135799486995236	1.4142135623730951	1.0460237291525663	7.621320343559642	0.9	319
10	320	K136Q_I_10.czi	\\hih-fileserver.neurologie.uni-tuebingen.de\HIH\Public\Jorge\Immunofluorescence\Exp. 267\Apotome\48h	57	1.0601288149108823	3.1622776601683795	1.671250919478898	27.556349186104043	0.9047619047619048	320
10	321	K136Q_I_10.czi	\\hih-fileserver.neurologie.uni-tuebingen.de\HIH\Public\Jorge\Immunofluorescence\Exp. 267\Apotome\48h	23	0.9208050568739587	2.23606797749979	1.3024964056190502	16.31370849898476	0.8846153846153846	321
10	322	K136Q_I_10.czi	\\hih-fileserver.neurologie.uni-tuebingen.de\HIH\Public\Jorge\Immunofluorescence\Exp. 267\Apotome\48h	15	0.6705567502268867	1.4142135623730951	1.082842712474619	11.242640687119284	0.8823529411764706	322
10	323	K136Q_I_10.czi	\\hih-fileserver.neurologie.uni-tuebingen.de\HIH\Public\Jorge\Immunofluorescence\Exp. 267\Apotome\48h	32	0.9678383898646682	2.8284271247461903	1.4457672849563568	19.727922061357855	0.9142857142857143	323
10	324	K136Q_I_10.czi	\\hih-fileserver.neurologie.uni-tuebingen.de\HIH\Public\Jorge\Immunofluorescence\Exp. 267\Apotome\48h	37	1.249857202456617	2.8284271247461903	1.3631385403745195	24.106601717798213	0.8809523809523809	324
10	325	K136Q_I_10.czi	\\hih-fileserver.neurologie.uni-tuebingen.de\HIH\Public\Jorge\Immunofluorescence\Exp. 267\Apotome\48h	319	1.6233542846904636	7.0	2.8230104589693337	80.66904755831214	0.8715846994535519	325
10	326	K136Q_I_10.czi	\\hih-fileserver.neurologie.uni-tuebingen.de\HIH\Public\Jorge\Immunofluorescence\Exp. 267\Apotome\48h	77	1.2939941704803806	3.605551275463989	1.7341247382907237	35.384776310850235	0.8461538461538461	326
10	327	K136Q_I_10.czi	\\hih-fileserver.neurologie.uni-tuebingen.de\HIH\Public\Jorge\Immunofluorescence\Exp. 267\Apotome\48h	25	1.0876827939303837	2.0	1.202842712474619	18.48528137423857	0.8620689655172413	327
10	328	K136Q_I_10.czi	\\hih-fileserver.neurologie.uni-tuebingen.de\HIH\Public\Jorge\Immunofluorescence\Exp. 267\Apotome\48h	56	1.0468637013492967	3.605551275463989	1.711109346809862	27.142135623730947	0.875	328
10	329	K136Q_I_10.czi	\\hih-fileserver.neurologie.uni-tuebingen.de\HIH\Public\Jorge\Immunofluorescence\Exp. 267\Apotome\48h	22	0.9143955684912093	2.23606797749979	1.286687990425694	15.899494936611665	0.9166666666666666	329
10	330	K136Q_I_10.czi	\\hih-fileserver.neurologie.uni-tuebingen.de\HIH\Public\Jorge\Immunofluorescence\Exp. 267\Apotome\48h	32	1.0435758607735186	2.8284271247461903	1.3939905896597198	20.485281374238568	0.9142857142857143	330
10	331	K136Q_I_10.czi	\\hih-fileserver.neurologie.uni-tuebingen.de\HIH\Public\Jorge\Immunofluorescence\Exp. 267\Apotome\48h	1	0.0	1.0	1.0	0.0	1.0	331
10	332	K136Q_I_10.czi	\\hih-fileserver.neurologie.uni-tuebingen.de\HIH\Public\Jorge\Immunofluorescence\Exp. 267\Apotome\48h	82	1.077016225573569	4.0	1.9207352940847353	33.31370849898476	0.9318181818181818	332
10	333	K136Q_I_10.czi	\\hih-fileserver.neurologie.uni-tuebingen.de\HIH\Public\Jorge\Immunofluorescence\Exp. 267\Apotome\48h	13	0.7502842079090828	2.0	1.172510822086099	11.071067811865476	0.9285714285714286	333
10	334	K136Q_I_10.czi	\\hih-fileserver.neurologie.uni-tuebingen.de\HIH\Public\Jorge\Immunofluorescence\Exp. 267\Apotome\48h	6	0.5109957862326503	1.0	1.0	6.207106781186548	0.8571428571428571	334
10	335	K136Q_I_10.czi	\\hih-fileserver.neurologie.uni-tuebingen.de\HIH\Public\Jorge\Immunofluorescence\Exp. 267\Apotome\48h	35	1.1320499820113514	2.8284271247461903	1.4075586605315262	22.31370849898476	0.8974358974358975	335
10	336	K136Q_I_10.czi	\\hih-fileserver.neurologie.uni-tuebingen.de\HIH\Public\Jorge\Immunofluorescence\Exp. 267\Apotome\48h	17	0.7016029743359026	2.0	1.249567099242311	12.242640687119284	1.0	336
10	337	K136Q_I_10.czi	\\hih-fileserver.neurologie.uni-tuebingen.de\HIH\Public\Jorge\Immunofluorescence\Exp. 267\Apotome\48h	13	0.9806145698708851	1.4142135623730951	1.0637251634420148	12.656854249492381	0.8666666666666667	337
10	338	K136Q_I_10.czi	\\hih-fileserver.neurologie.uni-tuebingen.de\HIH\Public\Jorge\Immunofluorescence\Exp. 267\Apotome\48h	20	0.834860688618815	2.23606797749979	1.2653567894682631	14.48528137423857	0.9090909090909091	338
10	339	K136Q_I_10.czi	\\hih-fileserver.neurologie.uni-tuebingen.de\HIH\Public\Jorge\Immunofluorescence\Exp. 267\Apotome\48h	94	1.09969219766156	5.0	2.0623306370814207	36.04163056034262	0.912621359223301	339
10	340	K136Q_I_10.czi	\\hih-fileserver.neurologie.uni-tuebingen.de\HIH\Public\Jorge\Immunofluorescence\Exp. 267\Apotome\48h	78	1.3252700843613667	3.605551275463989	1.7409600060571164	36.04163056034261	0.8863636363636364	340
10	341	K136Q_I_10.czi	\\hih-fileserver.neurologie.uni-tuebingen.de\HIH\Public\Jorge\Immunofluorescence\Exp. 267\Apotome\48h	22	0.8215906780822317	2.23606797749979	1.2866879904256938	15.071067811865476	0.9166666666666666	341
10	342	K136Q_I_10.czi	\\hih-fileserver.neurologie.uni-tuebingen.de\HIH\Public\Jorge\Immunofluorescence\Exp. 267\Apotome\48h	3	0.309207662451413	1.0	1.0	3.414213562373095	1.0	342
10	343	K136Q_I_10.czi	\\hih-fileserver.neurologie.uni-tuebingen.de\HIH\Public\Jorge\Immunofluorescence\Exp. 267\Apotome\48h	5	0.43153209248335733	1.0	1.0	5.207106781186548	1.0	343
10	344	K136Q_I_10.czi	\\hih-fileserver.neurologie.uni-tuebingen.de\HIH\Public\Jorge\Immunofluorescence\Exp. 267\Apotome\48h	1	0.0	1.0	1.0	0.0	1.0	344
10	345	K136Q_I_10.czi	\\hih-fileserver.neurologie.uni-tuebingen.de\HIH\Public\Jorge\Immunofluorescence\Exp. 267\Apotome\48h	201	1.62225639456362	6.0	2.4335034780952665	64.01219330881975	0.8305785123966942	345
10	346	K136Q_I_10.czi	\\hih-fileserver.neurologie.uni-tuebingen.de\HIH\Public\Jorge\Immunofluorescence\Exp. 267\Apotome\48h	18	0.8245537665371013	2.23606797749979	1.2488171480343933	13.65685424949238	0.9	346
10	347	K136Q_I_10.czi	\\hih-fileserver.neurologie.uni-tuebingen.de\HIH\Public\Jorge\Immunofluorescence\Exp. 267\Apotome\48h	9	0.5658842421045168	2.0	1.1111111111111112	8.0	1.0	347
10	348	K136Q_I_10.czi	\\hih-fileserver.neurologie.uni-tuebingen.de\HIH\Public\Jorge\Immunofluorescence\Exp. 267\Apotome\48h	37	1.09082888325907	2.8284271247461903	1.4299530256447783	22.520815280171306	0.8809523809523809	348
10	349	K136Q_I_10.czi	\\hih-fileserver.neurologie.uni-tuebingen.de\HIH\Public\Jorge\Immunofluorescence\Exp. 267\Apotome\48h	102	1.090384167973713	5.0	2.1703345980493793	37.384776310850235	0.8947368421052632	349
10	350	K136Q_I_10.czi	\\hih-fileserver.neurologie.uni-tuebingen.de\HIH\Public\Jorge\Immunofluorescence\Exp. 267\Apotome\48h	29	0.903168862603302	2.8284271247461903	1.4167726735769002	18.14213562373095	0.9666666666666667	350
10	351	K136Q_I_10.czi	\\hih-fileserver.neurologie.uni-tuebingen.de\HIH\Public\Jorge\Immunofluorescence\Exp. 267\Apotome\48h	38	1.1861062320248985	2.23606797749979	1.3940199223974414	23.79898987322333	0.8837209302325582	351
10	352	K136Q_I_10.czi	\\hih-fileserver.neurologie.uni-tuebingen.de\HIH\Public\Jorge\Immunofluorescence\Exp. 267\Apotome\48h	10	0.6496774245379315	1.4142135623730951	1.0414213562373096	9.035533905932738	0.9090909090909091	352
10	353	K136Q_I_10.czi	\\hih-fileserver.neurologie.uni-tuebingen.de\HIH\Public\Jorge\Immunofluorescence\Exp. 267\Apotome\48h	27	0.8835000417563218	2.8284271247461903	1.3777799265317567	17.31370849898476	0.9310344827586207	353
10	354	K136Q_I_10.czi	\\hih-fileserver.neurologie.uni-tuebingen.de\HIH\Public\Jorge\Immunofluorescence\Exp. 267\Apotome\48h	7	0.6249169132830957	1.0	1.0	7.414213562373095	0.7777777777777778	354
10	355	K136Q_I_10.czi	\\hih-fileserver.neurologie.uni-tuebingen.de\HIH\Public\Jorge\Immunofluorescence\Exp. 267\Apotome\48h	25	0.8397758894342989	2.23606797749979	1.3391483465847631	16.242640687119284	0.9615384615384616	355
10	356	K136Q_I_10.czi	\\hih-fileserver.neurologie.uni-tuebingen.de\HIH\Public\Jorge\Immunofluorescence\Exp. 267\Apotome\48h	60	0.9894645198445217	3.605551275463989	1.803258393874144	27.31370849898476	0.9090909090909091	356
10	357	K136Q_I_10.czi	\\hih-fileserver.neurologie.uni-tuebingen.de\HIH\Public\Jorge\Immunofluorescence\Exp. 267\Apotome\48h	72	1.1418448516270328	3.605551275463989	1.775178169531484	32.14213562373095	0.8888888888888888	357
10	358	K136Q_I_10.czi	\\hih-fileserver.neurologie.uni-tuebingen.de\HIH\Public\Jorge\Immunofluorescence\Exp. 267\Apotome\48h	133	1.314405812853221	4.47213595499958	2.11355311647231	46.87005768508881	0.8986486486486487	358
10	359	K136Q_I_10.czi	\\hih-fileserver.neurologie.uni-tuebingen.de\HIH\Public\Jorge\Immunofluorescence\Exp. 267\Apotome\48h	20	0.807125700680006	2.23606797749979	1.303224755112299	14.242640687119284	0.9090909090909091	359
10	360	K136Q_I_10.czi	\\hih-fileserver.neurologie.uni-tuebingen.de\HIH\Public\Jorge\Immunofluorescence\Exp. 267\Apotome\48h	60	1.0945795081310326	3.1622776601683795	1.6921776307245566	28.727922061357855	0.9230769230769231	360
10	361	K136Q_I_10.czi	\\hih-fileserver.neurologie.uni-tuebingen.de\HIH\Public\Jorge\Immunofluorescence\Exp. 267\Apotome\48h	49	1.2115892079728838	3.0	1.5358771512037532	27.31370849898476	0.8448275862068966	361
10	362	K136Q_I_10.czi	\\hih-fileserver.neurologie.uni-tuebingen.de\HIH\Public\Jorge\Immunofluorescence\Exp. 267\Apotome\48h	59	1.0423082013110359	3.605551275463989	1.7115250163652238	27.79898987322333	0.921875	362
10	363	K136Q_I_10.czi	\\hih-fileserver.neurologie.uni-tuebingen.de\HIH\Public\Jorge\Immunofluorescence\Exp. 267\Apotome\48h	162	1.1452135646348631	6.082762530298219	2.5300934110945255	48.2842712474619	0.9152542372881356	363
10	364	K136Q_I_10.czi	\\hih-fileserver.neurologie.uni-tuebingen.de\HIH\Public\Jorge\Immunofluorescence\Exp. 267\Apotome\48h	34	0.8730569292745779	2.8284271247461903	1.5027347130396942	19.31370849898476	0.9714285714285714	364
10	365	K136Q_I_10.czi	\\hih-fileserver.neurologie.uni-tuebingen.de\HIH\Public\Jorge\Immunofluorescence\Exp. 267\Apotome\48h	82	1.1086225946428714	4.123105625617661	1.9359635439140748	33.798989873223334	0.9010989010989011	365
10	366	K136Q_I_10.czi	\\hih-fileserver.neurologie.uni-tuebingen.de\HIH\Public\Jorge\Immunofluorescence\Exp. 267\Apotome\48h	12	0.6957172405156791	2.0	1.1523689270621826	10.242640687119284	1.0	366
10	367	K136Q_I_10.czi	\\hih-fileserver.neurologie.uni-tuebingen.de\HIH\Public\Jorge\Immunofluorescence\Exp. 267\Apotome\48h	29	1.0017492812713005	2.23606797749979	1.2662534259220122	19.106601717798213	0.7631578947368421	367
10	368	K136Q_I_10.czi	\\hih-fileserver.neurologie.uni-tuebingen.de\HIH\Public\Jorge\Immunofluorescence\Exp. 267\Apotome\48h	14	0.7723689972905055	2.0	1.2020305089104422	11.65685424949238	0.9333333333333333	368
10	369	K136Q_I_10.czi	\\hih-fileserver.neurologie.uni-tuebingen.de\HIH\Public\Jorge\Immunofluorescence\Exp. 267\Apotome\48h	44	1.2360031749208906	2.8284271247461903	1.4579750599085477	26.14213562373095	0.8627450980392157	369
10	370	K136Q_I_10.czi	\\hih-fileserver.neurologie.uni-tuebingen.de\HIH\Public\Jorge\Immunofluorescence\Exp. 267\Apotome\48h	31	1.0809800134894154	2.8284271247461903	1.3801885307736883	20.520815280171306	0.8857142857142857	370
10	371	K136Q_I_10.czi	\\hih-fileserver.neurologie.uni-tuebingen.de\HIH\Public\Jorge\Immunofluorescence\Exp. 267\Apotome\48h	123	1.322560603742129	5.0	2.1329374891716415	45.21320343559643	0.8785714285714286	371
10	372	K136Q_I_10.czi	\\hih-fileserver.neurologie.uni-tuebingen.de\HIH\Public\Jorge\Immunofluorescence\Exp. 267\Apotome\48h	20	0.807125700680006	2.23606797749979	1.2739354332309538	14.242640687119284	0.9090909090909091	372
10	373	K136Q_I_10.czi	\\hih-fileserver.neurologie.uni-tuebingen.de\HIH\Public\Jorge\Immunofluorescence\Exp. 267\Apotome\48h	6	0.5109957862326503	1.0	1.0	6.207106781186548	0.8571428571428571	373
10	374	K136Q_I_10.czi	\\hih-fileserver.neurologie.uni-tuebingen.de\HIH\Public\Jorge\Immunofluorescence\Exp. 267\Apotome\48h	24	0.8128078919015064	2.8284271247461903	1.3535533905932737	15.65685424949238	0.96	374
10	375	K136Q_I_10.czi	\\hih-fileserver.neurologie.uni-tuebingen.de\HIH\Public\Jorge\Immunofluorescence\Exp. 267\Apotome\48h	148	1.2108987370916637	5.656854249492381	2.37062389462387	47.4558441227157	0.925	375
10	376	K136Q_I_10.czi	\\hih-fileserver.neurologie.uni-tuebingen.de\HIH\Public\Jorge\Immunofluorescence\Exp. 267\Apotome\48h	106	1.1061201372747291	5.0	2.1692975920959823	38.384776310850235	0.9217391304347826	376
10	377	K136Q_I_10.czi	\\hih-fileserver.neurologie.uni-tuebingen.de\HIH\Public\Jorge\Immunofluorescence\Exp. 267\Apotome\48h	7	0.43799638819941455	1.0	1.0	6.207106781186548	0.7	377
10	378	K136Q_I_10.czi	\\hih-fileserver.neurologie.uni-tuebingen.de\HIH\Public\Jorge\Immunofluorescence\Exp. 267\Apotome\48h	40	1.1039416312129082	2.8284271247461903	1.4641279049587297	23.556349186104047	0.8888888888888888	378
10	379	K136Q_I_10.czi	\\hih-fileserver.neurologie.uni-tuebingen.de\HIH\Public\Jorge\Immunofluorescence\Exp. 267\Apotome\48h	51	1.2357597999547842	2.8284271247461903	1.5025413980508857	28.14213562373095	0.8793103448275862	379
10	380	K136Q_I_10.czi	\\hih-fileserver.neurologie.uni-tuebingen.de\HIH\Public\Jorge\Immunofluorescence\Exp. 267\Apotome\48h	17	1.034213805297525	1.4142135623730951	1.0730965110070168	14.863961030678928	0.8095238095238095	380
10	381	K136Q_I_10.czi	\\hih-fileserver.neurologie.uni-tuebingen.de\HIH\Public\Jorge\Immunofluorescence\Exp. 267\Apotome\48h	32	1.2381796678249157	2.23606797749979	1.285486341065983	22.31370849898476	0.8888888888888888	381
10	382	K136Q_I_10.czi	\\hih-fileserver.neurologie.uni-tuebingen.de\HIH\Public\Jorge\Immunofluorescence\Exp. 267\Apotome\48h	8	0.7042505752647835	1.0	1.0	8.414213562373096	1.0	382
10	383	K136Q_I_10.czi	\\hih-fileserver.neurologie.uni-tuebingen.de\HIH\Public\Jorge\Immunofluorescence\Exp. 267\Apotome\48h	84	0.9787241585374565	4.123105625617661	2.027568099184395	32.14213562373095	0.9438202247191011	383
10	384	K136Q_I_10.czi	\\hih-fileserver.neurologie.uni-tuebingen.de\HIH\Public\Jorge\Immunofluorescence\Exp. 267\Apotome\48h	41	1.351179701989164	2.8284271247461903	1.3681214693499903	26.384776310850235	0.8541666666666666	384
10	385	K136Q_I_10.czi	\\hih-fileserver.neurologie.uni-tuebingen.de\HIH\Public\Jorge\Immunofluorescence\Exp. 267\Apotome\48h	72	0.9814331536959023	4.242640687119285	1.912267920020246	29.79898987322333	0.96	385
10	386	K136Q_I_10.czi	\\hih-fileserver.neurologie.uni-tuebingen.de\HIH\Public\Jorge\Immunofluorescence\Exp. 267\Apotome\48h	17	0.926819849966088	2.0	1.1907435698305462	14.071067811865476	0.85	386
10	387	K136Q_I_10.czi	\\hih-fileserver.neurologie.uni-tuebingen.de\HIH\Public\Jorge\Immunofluorescence\Exp. 267\Apotome\48h	51	1.2357597999547842	2.8284271247461903	1.514156283291011	28.14213562373095	0.85	387
10	388	K136Q_I_10.czi	\\hih-fileserver.neurologie.uni-tuebingen.de\HIH\Public\Jorge\Immunofluorescence\Exp. 267\Apotome\48h	155	1.3540342178316633	5.656854249492381	2.2948515343859213	51.35533905932738	0.8757062146892656	388
10	389	K136Q_I_10.czi	\\hih-fileserver.neurologie.uni-tuebingen.de\HIH\Public\Jorge\Immunofluorescence\Exp. 267\Apotome\48h	137	1.2443324559984286	5.0	2.2997956170847207	46.2842712474619	0.8726114649681529	389
10	390	K136Q_I_10.czi	\\hih-fileserver.neurologie.uni-tuebingen.de\HIH\Public\Jorge\Immunofluorescence\Exp. 267\Apotome\48h	51	1.038545107077742	3.605551275463989	1.6689958742738407	25.798989873223334	0.9272727272727272	390
10	391	K136Q_I_10.czi	\\hih-fileserver.neurologie.uni-tuebingen.de\HIH\Public\Jorge\Immunofluorescence\Exp. 267\Apotome\48h	48	0.9469484662574525	3.1622776601683795	1.639960388404836	23.899494936611667	0.9411764705882353	391
10	392	K136Q_I_10.czi	\\hih-fileserver.neurologie.uni-tuebingen.de\HIH\Public\Jorge\Immunofluorescence\Exp. 267\Apotome\48h	36	1.1418448516270328	2.23606797749979	1.3617197897634479	22.727922061357855	0.9230769230769231	392
10	393	K136Q_I_10.czi	\\hih-fileserver.neurologie.uni-tuebingen.de\HIH\Public\Jorge\Immunofluorescence\Exp. 267\Apotome\48h	27	0.8589101734761474	2.8284271247461903	1.3970870130273465	17.071067811865476	0.9310344827586207	393
10	394	K136Q_I_10.czi	\\hih-fileserver.neurologie.uni-tuebingen.de\HIH\Public\Jorge\Immunofluorescence\Exp. 267\Apotome\48h	15	0.826981026199069	2.0	1.1771236166328256	12.485281374238571	0.9375	394
10	395	K136Q_I_10.czi	\\hih-fileserver.neurologie.uni-tuebingen.de\HIH\Public\Jorge\Immunofluorescence\Exp. 267\Apotome\48h	25	0.8397758894342989	2.23606797749979	1.3391483465847631	16.242640687119284	0.9615384615384616	395
10	396	K136Q_I_10.czi	\\hih-fileserver.neurologie.uni-tuebingen.de\HIH\Public\Jorge\Immunofluorescence\Exp. 267\Apotome\48h	14	0.7723689972905055	2.0	1.2020305089104422	11.65685424949238	0.9333333333333333	396
10	397	K136Q_I_10.czi	\\hih-fileserver.neurologie.uni-tuebingen.de\HIH\Public\Jorge\Immunofluorescence\Exp. 267\Apotome\48h	51	0.9541028790059186	3.1622776601683795	1.6687676287453896	24.727922061357855	0.9107142857142857	397
10	398	K136Q_I_10.czi	\\hih-fileserver.neurologie.uni-tuebingen.de\HIH\Public\Jorge\Immunofluorescence\Exp. 267\Apotome\48h	15	0.9064023282753197	1.4142135623730951	1.110456949966159	13.071067811865476	0.8823529411764706	398
10	399	K136Q_I_10.czi	\\hih-fileserver.neurologie.uni-tuebingen.de\HIH\Public\Jorge\Immunofluorescence\Exp. 267\Apotome\48h	39	1.1892602401977426	3.0	1.4349741035604524	24.14213562373095	0.8478260869565217	399
10	400	K136Q_I_10.czi	\\hih-fileserver.neurologie.uni-tuebingen.de\HIH\Public\Jorge\Immunofluorescence\Exp. 267\Apotome\48h	27	0.8009752564494133	2.8284271247461903	1.3994757205179384	16.48528137423857	0.9642857142857143	400
10	401	K136Q_I_10.czi	\\hih-fileserver.neurologie.uni-tuebingen.de\HIH\Public\Jorge\Immunofluorescence\Exp. 267\Apotome\48h	72	1.1175945837114778	3.605551275463989	1.7838342293119593	31.79898987322333	0.9	401
10	402	K136Q_I_10.czi	\\hih-fileserver.neurologie.uni-tuebingen.de\HIH\Public\Jorge\Immunofluorescence\Exp. 267\Apotome\48h	71	1.1579271734809344	3.605551275463989	1.7636685782960626	32.14213562373095	0.8875	402
10	403	K136Q_I_10.czi	\\hih-fileserver.neurologie.uni-tuebingen.de\HIH\Public\Jorge\Immunofluorescence\Exp. 267\Apotome\48h	27	0.9442955117275191	2.8284271247461903	1.3624386834809015	17.899494936611667	0.9642857142857143	403
10	404	K136Q_I_10.czi	\\hih-fileserver.neurologie.uni-tuebingen.de\HIH\Public\Jorge\Immunofluorescence\Exp. 267\Apotome\48h	144	1.1609488633349718	5.830951894845301	2.4534669181303457	45.83452377915607	0.9113924050632911	404
10	405	K136Q_I_10.czi	\\hih-fileserver.neurologie.uni-tuebingen.de\HIH\Public\Jorge\Immunofluorescence\Exp. 267\Apotome\48h	65	1.28398095677976	3.605551275463989	1.6401045148872369	32.384776310850235	0.8666666666666667	405
10	406	K136Q_I_10.czi	\\hih-fileserver.neurologie.uni-tuebingen.de\HIH\Public\Jorge\Immunofluorescence\Exp. 267\Apotome\48h	86	1.31008808719523	4.0	1.8705546233000658	37.62741699796952	0.8514851485148515	406
10	407	K136Q_I_10.czi	\\hih-fileserver.neurologie.uni-tuebingen.de\HIH\Public\Jorge\Immunofluorescence\Exp. 267\Apotome\48h	11	0.6746348998939921	1.4142135623730951	1.112967335192662	9.65685424949238	0.9166666666666666	407
10	408	K136Q_I_10.czi	\\hih-fileserver.neurologie.uni-tuebingen.de\HIH\Public\Jorge\Immunofluorescence\Exp. 267\Apotome\48h	82	1.0705274673824718	4.47213595499958	1.9914551732188286	33.21320343559643	0.9010989010989011	408
10	409	K136Q_I_10.czi	\\hih-fileserver.neurologie.uni-tuebingen.de\HIH\Public\Jorge\Immunofluorescence\Exp. 267\Apotome\48h	163	1.3345801152520045	5.385164807134504	2.3625589511759295	52.2842712474619	0.8624338624338624	409
10	410	K136Q_I_10.czi	\\hih-fileserver.neurologie.uni-tuebingen.de\HIH\Public\Jorge\Immunofluorescence\Exp. 267\Apotome\48h	63	1.0003769809157774	3.605551275463989	1.7853381249897988	28.142135623730947	0.9130434782608695	410
10	411	K136Q_I_10.czi	\\hih-fileserver.neurologie.uni-tuebingen.de\HIH\Public\Jorge\Immunofluorescence\Exp. 267\Apotome\48h	20	0.7420983898833913	2.23606797749979	1.2946461113496084	13.65685424949238	0.9523809523809523	411
10	412	K136Q_I_10.czi	\\hih-fileserver.neurologie.uni-tuebingen.de\HIH\Public\Jorge\Immunofluorescence\Exp. 267\Apotome\48h	34	0.8730569292745779	2.8284271247461903	1.5027347130396942	19.31370849898476	0.9714285714285714	412
10	413	K136Q_I_10.czi	\\hih-fileserver.neurologie.uni-tuebingen.de\HIH\Public\Jorge\Immunofluorescence\Exp. 267\Apotome\48h	59	1.1589899071258334	4.0	1.716683355193907	29.31370849898476	0.8805970149253731	413
10	414	K136Q_I_10.czi	\\hih-fileserver.neurologie.uni-tuebingen.de\HIH\Public\Jorge\Immunofluorescence\Exp. 267\Apotome\48h	21	1.158553495935758	2.0	1.1741359166424943	17.485281374238568	0.8076923076923077	414
10	415	K136Q_I_10.czi	\\hih-fileserver.neurologie.uni-tuebingen.de\HIH\Public\Jorge\Immunofluorescence\Exp. 267\Apotome\48h	132	1.3576743415876231	5.656854249492381	2.2186630729069003	47.45584412271571	0.8859060402684564	415
10	416	K136Q_I_10.czi	\\hih-fileserver.neurologie.uni-tuebingen.de\HIH\Public\Jorge\Immunofluorescence\Exp. 267\Apotome\48h	41	1.0025954794773946	3.0	1.530323458127378	22.727922061357855	0.9111111111111111	416
10	417	K136Q_I_10.czi	\\hih-fileserver.neurologie.uni-tuebingen.de\HIH\Public\Jorge\Immunofluorescence\Exp. 267\Apotome\48h	15	0.7951500375806898	2.0	1.1885618083164127	12.242640687119286	0.8823529411764706	417
10	418	K136Q_I_10.czi	\\hih-fileserver.neurologie.uni-tuebingen.de\HIH\Public\Jorge\Immunofluorescence\Exp. 267\Apotome\48h	159	1.2121497678251294	5.656854249492381	2.415277391993582	49.21320343559643	0.9137931034482759	418
10	419	K136Q_I_10.czi	\\hih-fileserver.neurologie.uni-tuebingen.de\HIH\Public\Jorge\Immunofluorescence\Exp. 267\Apotome\48h	22	0.8215906780822315	2.23606797749979	1.3240450092950893	15.071067811865474	0.9166666666666666	419
10	420	K136Q_I_10.czi	\\hih-fileserver.neurologie.uni-tuebingen.de\HIH\Public\Jorge\Immunofluorescence\Exp. 267\Apotome\48h	130	1.048402403562156	5.830951894845301	2.415482973074675	41.38477631085023	0.9420289855072463	420
10	421	K136Q_I_10.czi	\\hih-fileserver.neurologie.uni-tuebingen.de\HIH\Public\Jorge\Immunofluorescence\Exp. 267\Apotome\48h	1	0.0	1.0	1.0	0.0	1.0	421
10	422	K136Q_I_10.czi	\\hih-fileserver.neurologie.uni-tuebingen.de\HIH\Public\Jorge\Immunofluorescence\Exp. 267\Apotome\48h	69	1.148456503489777	3.605551275463989	1.7834690696596853	31.556349186104047	0.8846153846153846	422
10	423	K136Q_I_10.czi	\\hih-fileserver.neurologie.uni-tuebingen.de\HIH\Public\Jorge\Immunofluorescence\Exp. 267\Apotome\48h	6	0.5168631413744181	1.4142135623730951	1.0690355937288492	6.242640687119286	1.0	423
10	424	K136Q_I_10.czi	\\hih-fileserver.neurologie.uni-tuebingen.de\HIH\Public\Jorge\Immunofluorescence\Exp. 267\Apotome\48h	1	0.0	1.0	1.0	0.0	1.0	424
10	425	K136Q_I_10.czi	\\hih-fileserver.neurologie.uni-tuebingen.de\HIH\Public\Jorge\Immunofluorescence\Exp. 267\Apotome\48h	45	0.9611703077392957	3.1622776601683795	1.57711187879193	23.31370849898476	0.9183673469387755	425
10	426	K136Q_I_10.czi	\\hih-fileserver.neurologie.uni-tuebingen.de\HIH\Public\Jorge\Immunofluorescence\Exp. 267\Apotome\48h	11	0.6411587049406146	2.0	1.128564869306645	9.414213562373096	1.0	426
10	427	K136Q_I_10.czi	\\hih-fileserver.neurologie.uni-tuebingen.de\HIH\Public\Jorge\Immunofluorescence\Exp. 267\Apotome\48h	51	1.1640759056994372	3.605551275463989	1.618046783018437	27.31370849898476	0.864406779661017	427
10	428	K136Q_I_10.czi	\\hih-fileserver.neurologie.uni-tuebingen.de\HIH\Public\Jorge\Immunofluorescence\Exp. 267\Apotome\48h	10	0.6202357696493015	1.4142135623730951	1.082842712474619	8.82842712474619	1.0	428
10	429	K136Q_I_10.czi	\\hih-fileserver.neurologie.uni-tuebingen.de\HIH\Public\Jorge\Immunofluorescence\Exp. 267\Apotome\48h	24	0.8128078919015064	2.8284271247461903	1.377961158827728	15.65685424949238	0.96	429
10	430	K136Q_I_10.czi	\\hih-fileserver.neurologie.uni-tuebingen.de\HIH\Public\Jorge\Immunofluorescence\Exp. 267\Apotome\48h	101	1.0529176269698526	5.0	2.1923494801803556	36.55634918610404	0.9099099099099099	430
10	431	K136Q_I_10.czi	\\hih-fileserver.neurologie.uni-tuebingen.de\HIH\Public\Jorge\Immunofluorescence\Exp. 267\Apotome\48h	12	0.6957172405156791	2.0	1.1523689270621826	10.242640687119284	0.9230769230769231	431
10	432	K136Q_I_10.czi	\\hih-fileserver.neurologie.uni-tuebingen.de\HIH\Public\Jorge\Immunofluorescence\Exp. 267\Apotome\48h	47	0.8746045672036846	3.605551275463989	1.6733330560205597	22.727922061357855	0.9791666666666666	432
10	433	K136Q_I_10.czi	\\hih-fileserver.neurologie.uni-tuebingen.de\HIH\Public\Jorge\Immunofluorescence\Exp. 267\Apotome\48h	63	1.1034462017329154	3.605551275463989	1.7318967360774675	29.556349186104047	0.9	433
10	434	K136Q_I_10.czi	\\hih-fileserver.neurologie.uni-tuebingen.de\HIH\Public\Jorge\Immunofluorescence\Exp. 267\Apotome\48h	25	0.9276229873542391	2.23606797749979	1.3017281506746021	17.071067811865476	0.9615384615384616	434
10	435	K136Q_I_10.czi	\\hih-fileserver.neurologie.uni-tuebingen.de\HIH\Public\Jorge\Immunofluorescence\Exp. 267\Apotome\48h	31	0.9336378781377561	2.8284271247461903	1.4066999635197108	19.071067811865476	0.9117647058823529	435
10	436	K136Q_I_10.czi	\\hih-fileserver.neurologie.uni-tuebingen.de\HIH\Public\Jorge\Immunofluorescence\Exp. 267\Apotome\48h	13	1.0458488403176764	1.4142135623730951	1.0637251634420146	13.071067811865476	0.8125	436
10	437	K136Q_I_10.czi	\\hih-fileserver.neurologie.uni-tuebingen.de\HIH\Public\Jorge\Immunofluorescence\Exp. 267\Apotome\48h	25	0.8650532769653659	2.23606797749979	1.3182966931695261	16.485281374238568	0.9259259259259259	437
10	438	K136Q_I_10.czi	\\hih-fileserver.neurologie.uni-tuebingen.de\HIH\Public\Jorge\Immunofluorescence\Exp. 267\Apotome\48h	2	0.0	1.0	1.0	0.0	1.0	438
10	439	K136Q_I_10.czi	\\hih-fileserver.neurologie.uni-tuebingen.de\HIH\Public\Jorge\Immunofluorescence\Exp. 267\Apotome\48h	13	0.6422005297067807	2.0	1.1725108220860991	10.242640687119284	1.0	439
10	440	K136Q_I_10.czi	\\hih-fileserver.neurologie.uni-tuebingen.de\HIH\Public\Jorge\Immunofluorescence\Exp. 267\Apotome\48h	18	0.9276229873542392	2.0	1.2031585694162432	14.485281374238571	0.9	440
10	441	K136Q_I_10.czi	\\hih-fileserver.neurologie.uni-tuebingen.de\HIH\Public\Jorge\Immunofluorescence\Exp. 267\Apotome\48h	1	0.0	1.0	1.0	0.0	1.0	441
10	442	K136Q_I_10.czi	\\hih-fileserver.neurologie.uni-tuebingen.de\HIH\Public\Jorge\Immunofluorescence\Exp. 267\Apotome\48h	5	0.43153209248335733	1.0	1.0	5.207106781186548	1.0	442
10	443	K136Q_I_10.czi	\\hih-fileserver.neurologie.uni-tuebingen.de\HIH\Public\Jorge\Immunofluorescence\Exp. 267\Apotome\48h	1	0.0	1.0	1.0	0.0	1.0	443
10	444	K136Q_I_10.czi	\\hih-fileserver.neurologie.uni-tuebingen.de\HIH\Public\Jorge\Immunofluorescence\Exp. 267\Apotome\48h	14	0.7405494920056735	2.0	1.1724438258837926	11.414213562373096	1.0	444
10	445	K136Q_I_10.czi	\\hih-fileserver.neurologie.uni-tuebingen.de\HIH\Public\Jorge\Immunofluorescence\Exp. 267\Apotome\48h	1	0.0	1.0	1.0	0.0	1.0	445
10	446	K136Q_I_10.czi	\\hih-fileserver.neurologie.uni-tuebingen.de\HIH\Public\Jorge\Immunofluorescence\Exp. 267\Apotome\48h	23	0.874639239426374	2.23606797749979	1.3279653811680459	15.899494936611665	0.8846153846153846	446
10	447	K136Q_I_10.czi	\\hih-fileserver.neurologie.uni-tuebingen.de\HIH\Public\Jorge\Immunofluorescence\Exp. 267\Apotome\48h	45	1.0306922081713767	3.1622776601683795	1.5940881459586014	24.14213562373095	0.9183673469387755	447
10	448	K136Q_I_10.czi	\\hih-fileserver.neurologie.uni-tuebingen.de\HIH\Public\Jorge\Immunofluorescence\Exp. 267\Apotome\48h	7	0.5300702784881366	1.4142135623730951	1.0591733660532994	6.82842712474619	1.0	448
10	449	K136Q_I_10.czi	\\hih-fileserver.neurologie.uni-tuebingen.de\HIH\Public\Jorge\Immunofluorescence\Exp. 267\Apotome\48h	13	0.6422005297067807	2.0	1.1725108220860991	10.242640687119284	1.0	449
10	450	K136Q_I_10.czi	\\hih-fileserver.neurologie.uni-tuebingen.de\HIH\Public\Jorge\Immunofluorescence\Exp. 267\Apotome\48h	3	0.309207662451413	1.0	1.0	3.414213562373095	1.0	450
10	451	K136Q_I_10.czi	\\hih-fileserver.neurologie.uni-tuebingen.de\HIH\Public\Jorge\Immunofluorescence\Exp. 267\Apotome\48h	35	1.149525857531806	2.8284271247461903	1.3820465969031785	22.48528137423857	0.8536585365853658	451
10	452	K136Q_I_10.czi	\\hih-fileserver.neurologie.uni-tuebingen.de\HIH\Public\Jorge\Immunofluorescence\Exp. 267\Apotome\48h	40	0.8832898383263121	3.1622776601683795	1.5797690700318001	21.071067811865476	0.9523809523809523	452
10	453	K136Q_I_10.czi	\\hih-fileserver.neurologie.uni-tuebingen.de\HIH\Public\Jorge\Immunofluorescence\Exp. 267\Apotome\48h	1	0.0	1.0	1.0	0.0	1.0	453
10	454	K136Q_I_10.czi	\\hih-fileserver.neurologie.uni-tuebingen.de\HIH\Public\Jorge\Immunofluorescence\Exp. 267\Apotome\48h	41	0.9813025613076393	2.8284271247461903	1.5101179184994218	22.48528137423857	0.9318181818181818	454
10	455	K136Q_I_10.czi	\\hih-fileserver.neurologie.uni-tuebingen.de\HIH\Public\Jorge\Immunofluorescence\Exp. 267\Apotome\48h	67	0.9802204550427156	4.0	1.8745750009940916	28.727922061357855	0.9305555555555556	455
10	456	K136Q_I_10.czi	\\hih-fileserver.neurologie.uni-tuebingen.de\HIH\Public\Jorge\Immunofluorescence\Exp. 267\Apotome\48h	12	0.6957172405156791	2.0	1.1523689270621824	10.242640687119284	0.9230769230769231	456
10	457	K136Q_I_10.czi	\\hih-fileserver.neurologie.uni-tuebingen.de\HIH\Public\Jorge\Immunofluorescence\Exp. 267\Apotome\48h	11	0.6696791850552892	1.4142135623730951	1.0376557783975542	9.621320343559642	0.9166666666666666	457
10	458	K136Q_I_10.czi	\\hih-fileserver.neurologie.uni-tuebingen.de\HIH\Public\Jorge\Immunofluorescence\Exp. 267\Apotome\48h	16	0.7454531602318965	2.0	1.2026650429449552	12.242640687119284	1.0	458
10	459	K136Q_I_10.czi	\\hih-fileserver.neurologie.uni-tuebingen.de\HIH\Public\Jorge\Immunofluorescence\Exp. 267\Apotome\48h	39	1.0316257695798259	2.8284271247461903	1.457701014262316	22.48528137423857	0.9069767441860465	459
10	460	K136Q_I_10.czi	\\hih-fileserver.neurologie.uni-tuebingen.de\HIH\Public\Jorge\Immunofluorescence\Exp. 267\Apotome\48h	37	0.8516722945634324	3.0	1.574895292654673	19.899494936611667	0.9736842105263158	460
10	461	K136Q_I_10.czi	\\hih-fileserver.neurologie.uni-tuebingen.de\HIH\Public\Jorge\Immunofluorescence\Exp. 267\Apotome\48h	46	1.054771762994644	3.1622776601683795	1.5811731862638492	24.692388155425117	0.9019607843137255	461
10	462	K136Q_I_10.czi	\\hih-fileserver.neurologie.uni-tuebingen.de\HIH\Public\Jorge\Immunofluorescence\Exp. 267\Apotome\48h	16	0.796749338020094	2.0	1.1660533905932737	12.65685424949238	0.8421052631578947	462
10	463	K136Q_I_10.czi	\\hih-fileserver.neurologie.uni-tuebingen.de\HIH\Public\Jorge\Immunofluorescence\Exp. 267\Apotome\48h	38	0.9513155219899524	3.0	1.5379657553546506	21.31370849898476	0.9047619047619048	463
10	464	K136Q_I_10.czi	\\hih-fileserver.neurologie.uni-tuebingen.de\HIH\Public\Jorge\Immunofluorescence\Exp. 267\Apotome\48h	5	0.4665421607968328	1.0	1.0	5.414213562373095	0.7142857142857143	464
10	465	K136Q_I_10.czi	\\hih-fileserver.neurologie.uni-tuebingen.de\HIH\Public\Jorge\Immunofluorescence\Exp. 267\Apotome\48h	8	0.49237304529448433	1.4142135623730951	1.051776695296637	7.035533905932738	0.8888888888888888	465
10	466	K136Q_I_10.czi	\\hih-fileserver.neurologie.uni-tuebingen.de\HIH\Public\Jorge\Immunofluorescence\Exp. 267\Apotome\48h	1	0.0	1.0	1.0	0.0	1.0	466
10	467	K136Q_I_10.czi	\\hih-fileserver.neurologie.uni-tuebingen.de\HIH\Public\Jorge\Immunofluorescence\Exp. 267\Apotome\48h	34	0.9268198499660882	2.8284271247461903	1.4454214684222526	19.899494936611667	0.918918918918919	467
10	468	K136Q_I_10.czi	\\hih-fileserver.neurologie.uni-tuebingen.de\HIH\Public\Jorge\Immunofluorescence\Exp. 267\Apotome\48h	18	0.8245537665371013	2.0	1.2682459513747883	13.65685424949238	0.9	468
10	469	K136Q_I_10.czi	\\hih-fileserver.neurologie.uni-tuebingen.de\HIH\Public\Jorge\Immunofluorescence\Exp. 267\Apotome\48h	11	0.5121822365562063	2.0	1.0909090909090908	8.414213562373096	0.8461538461538461	469
10	470	K136Q_I_10.czi	\\hih-fileserver.neurologie.uni-tuebingen.de\HIH\Public\Jorge\Immunofluorescence\Exp. 267\Apotome\48h	9	0.7836384171496399	1.0	1.0	9.414213562373096	0.8181818181818182	470
10	471	K136Q_I_10.czi	\\hih-fileserver.neurologie.uni-tuebingen.de\HIH\Public\Jorge\Immunofluorescence\Exp. 267\Apotome\48h	6	0.3887851339973607	1.0	1.0	5.414213562373095	1.0	471
10	472	K136Q_I_10.czi	\\hih-fileserver.neurologie.uni-tuebingen.de\HIH\Public\Jorge\Immunofluorescence\Exp. 267\Apotome\48h	12	0.6631455962162306	2.0	1.1666666666666667	10.0	1.0	472
10	473	K136Q_I_10.czi	\\hih-fileserver.neurologie.uni-tuebingen.de\HIH\Public\Jorge\Immunofluorescence\Exp. 267\Apotome\48h	34	0.9428707766504563	2.8284271247461903	1.454003705701683	20.071067811865476	0.8947368421052632	473
10	474	K136Q_I_10.czi	\\hih-fileserver.neurologie.uni-tuebingen.de\HIH\Public\Jorge\Immunofluorescence\Exp. 267\Apotome\48h	31	0.9575463095269564	2.8284271247461903	1.4124465952898173	19.31370849898476	0.9117647058823529	474
10	475	K136Q_I_10.czi	\\hih-fileserver.neurologie.uni-tuebingen.de\HIH\Public\Jorge\Immunofluorescence\Exp. 267\Apotome\48h	10	0.9037497458904546	1.4142135623730951	1.0414213562373096	10.65685424949238	0.9090909090909091	475
10	476	K136Q_I_10.czi	\\hih-fileserver.neurologie.uni-tuebingen.de\HIH\Public\Jorge\Immunofluorescence\Exp. 267\Apotome\48h	20	0.7420983898833913	2.23606797749979	1.2946461113496084	13.65685424949238	0.9523809523809523	476
10	477	K136Q_I_10.czi	\\hih-fileserver.neurologie.uni-tuebingen.de\HIH\Public\Jorge\Immunofluorescence\Exp. 267\Apotome\48h	17	0.8730569292745779	2.0	1.156285544087787	13.65685424949238	0.8947368421052632	477
10	478	K136Q_I_10.czi	\\hih-fileserver.neurologie.uni-tuebingen.de\HIH\Public\Jorge\Immunofluorescence\Exp. 267\Apotome\48h	2	0.0	1.0	1.0	0.0	1.0	478
10	479	K136Q_I_10.czi	\\hih-fileserver.neurologie.uni-tuebingen.de\HIH\Public\Jorge\Immunofluorescence\Exp. 267\Apotome\48h	8	0.49237304529448433	1.4142135623730951	1.051776695296637	7.035533905932738	0.8888888888888888	479
10	480	K136Q_I_10.czi	\\hih-fileserver.neurologie.uni-tuebingen.de\HIH\Public\Jorge\Immunofluorescence\Exp. 267\Apotome\48h	18	0.8497521827581119	2.0	1.1476030138606879	13.863961030678926	0.8571428571428571	480
10	481	K136Q_I_10.czi	\\hih-fileserver.neurologie.uni-tuebingen.de\HIH\Public\Jorge\Immunofluorescence\Exp. 267\Apotome\48h	1	0.0	1.0	1.0	0.0	1.0	481
10	482	K136Q_I_10.czi	\\hih-fileserver.neurologie.uni-tuebingen.de\HIH\Public\Jorge\Immunofluorescence\Exp. 267\Apotome\48h	20	0.9330843215936655	2.0	1.2242640687119284	15.31370849898476	0.9523809523809523	482
10	483	K136Q_I_10.czi	\\hih-fileserver.neurologie.uni-tuebingen.de\HIH\Public\Jorge\Immunofluorescence\Exp. 267\Apotome\48h	20	0.8348606886188152	2.0	1.282842712474619	14.485281374238571	0.9523809523809523	483
10	484	K136Q_I_10.czi	\\hih-fileserver.neurologie.uni-tuebingen.de\HIH\Public\Jorge\Immunofluorescence\Exp. 267\Apotome\48h	9	0.5658842421045168	2.0	1.1111111111111112	8.0	1.0	484
10	485	K136Q_I_10.czi	\\hih-fileserver.neurologie.uni-tuebingen.de\HIH\Public\Jorge\Immunofluorescence\Exp. 267\Apotome\48h	62	1.0165120935111935	4.0	1.8051976013893591	28.14213562373095	0.9253731343283582	485
10	486	K136Q_I_10.czi	\\hih-fileserver.neurologie.uni-tuebingen.de\HIH\Public\Jorge\Immunofluorescence\Exp. 267\Apotome\48h	26	1.0265246496089315	2.23606797749979	1.2969749750668598	18.31370849898476	0.8666666666666667	486
10	487	K136Q_I_10.czi	\\hih-fileserver.neurologie.uni-tuebingen.de\HIH\Public\Jorge\Immunofluorescence\Exp. 267\Apotome\48h	46	1.1085208181149133	3.0	1.5517000782876247	25.31370849898476	0.8846153846153846	487
10	488	K136Q_I_10.czi	\\hih-fileserver.neurologie.uni-tuebingen.de\HIH\Public\Jorge\Immunofluorescence\Exp. 267\Apotome\48h	24	0.8128078919015064	2.8284271247461903	1.377961158827728	15.65685424949238	0.96	488
10	489	K136Q_I_10.czi	\\hih-fileserver.neurologie.uni-tuebingen.de\HIH\Public\Jorge\Immunofluorescence\Exp. 267\Apotome\48h	17	0.7296891407638844	2.23606797749979	1.253360928786192	12.485281374238571	1.0	489
10	490	K136Q_I_10.czi	\\hih-fileserver.neurologie.uni-tuebingen.de\HIH\Public\Jorge\Immunofluorescence\Exp. 267\Apotome\48h	17	0.926819849966088	2.0	1.156285544087787	14.071067811865476	0.85	490
10	491	K136Q_I_10.czi	\\hih-fileserver.neurologie.uni-tuebingen.de\HIH\Public\Jorge\Immunofluorescence\Exp. 267\Apotome\48h	2	0.0	1.0	1.0	0.0	1.0	491
10	492	K136Q_I_10.czi	\\hih-fileserver.neurologie.uni-tuebingen.de\HIH\Public\Jorge\Immunofluorescence\Exp. 267\Apotome\48h	7	0.5300702784881366	1.4142135623730951	1.0591733660532994	6.82842712474619	1.0	492
10	493	K136Q_I_10.czi	\\hih-fileserver.neurologie.uni-tuebingen.de\HIH\Public\Jorge\Immunofluorescence\Exp. 267\Apotome\48h	62	1.0440524532585842	4.0	1.7769651916367644	28.520815280171306	0.8857142857142857	493
10	494	K136Q_I_10.czi	\\hih-fileserver.neurologie.uni-tuebingen.de\HIH\Public\Jorge\Immunofluorescence\Exp. 267\Apotome\48h	94	1.2251253594458644	5.0	1.9887499564648097	38.04163056034261	0.8785046728971962	494
10	495	K136Q_I_10.czi	\\hih-fileserver.neurologie.uni-tuebingen.de\HIH\Public\Jorge\Immunofluorescence\Exp. 267\Apotome\48h	10	0.6202357696493015	2.0	1.1414213562373097	8.82842712474619	1.0	495
10	496	K136Q_I_10.czi	\\hih-fileserver.neurologie.uni-tuebingen.de\HIH\Public\Jorge\Immunofluorescence\Exp. 267\Apotome\48h	106	1.275137495526778	4.47213595499958	1.9974503022645105	41.21320343559643	0.8760330578512396	496
10	497	K136Q_I_10.czi	\\hih-fileserver.neurologie.uni-tuebingen.de\HIH\Public\Jorge\Immunofluorescence\Exp. 267\Apotome\48h	24	0.8128078919015064	2.8284271247461903	1.387797324556886	15.65685424949238	0.9230769230769231	497
10	498	K136Q_I_10.czi	\\hih-fileserver.neurologie.uni-tuebingen.de\HIH\Public\Jorge\Immunofluorescence\Exp. 267\Apotome\48h	52	1.0458488403176764	3.1622776601683795	1.6482462197758982	26.14213562373095	0.9454545454545454	498
10	499	K136Q_I_10.czi	\\hih-fileserver.neurologie.uni-tuebingen.de\HIH\Public\Jorge\Immunofluorescence\Exp. 267\Apotome\48h	59	1.4295834774786935	3.0	1.5451533568680524	32.55634918610404	0.8194444444444444	499
10	500	K136Q_I_10.czi	\\hih-fileserver.neurologie.uni-tuebingen.de\HIH\Public\Jorge\Immunofluorescence\Exp. 267\Apotome\48h	7	0.5300702784881366	1.4142135623730951	1.0591733660532994	6.82842712474619	1.0	500
10	501	K136Q_I_10.czi	\\hih-fileserver.neurologie.uni-tuebingen.de\HIH\Public\Jorge\Immunofluorescence\Exp. 267\Apotome\48h	81	1.1615489696106474	4.47213595499958	1.8982547180871074	34.384776310850235	0.8804347826086957	501
10	502	K136Q_I_10.czi	\\hih-fileserver.neurologie.uni-tuebingen.de\HIH\Public\Jorge\Immunofluorescence\Exp. 267\Apotome\48h	12	0.6908984306859429	2.0	1.0833333333333333	10.207106781186548	0.8	502
10	503	K136Q_I_10.czi	\\hih-fileserver.neurologie.uni-tuebingen.de\HIH\Public\Jorge\Immunofluorescence\Exp. 267\Apotome\48h	36	1.2625979550099367	2.23606797749979	1.3484223268573627	23.899494936611667	0.8181818181818182	503
10	504	K136Q_I_10.czi	\\hih-fileserver.neurologie.uni-tuebingen.de\HIH\Public\Jorge\Immunofluorescence\Exp. 267\Apotome\48h	6	0.477464829275686	1.0	1.0	6.0	1.0	504
10	505	K136Q_I_10.czi	\\hih-fileserver.neurologie.uni-tuebingen.de\HIH\Public\Jorge\Immunofluorescence\Exp. 267\Apotome\48h	4	0.3183098861837907	1.0	1.0	4.0	1.0	505
10	506	K136Q_I_10.czi	\\hih-fileserver.neurologie.uni-tuebingen.de\HIH\Public\Jorge\Immunofluorescence\Exp. 267\Apotome\48h	20	0.850615564149876	2.0	1.2707106781186548	14.621320343559642	0.9090909090909091	506
10	507	K136Q_I_10.czi	\\hih-fileserver.neurologie.uni-tuebingen.de\HIH\Public\Jorge\Immunofluorescence\Exp. 267\Apotome\48h	29	0.7996749890984819	2.8284271247461903	1.4551744143571528	17.071067811865476	0.9666666666666667	507
10	508	K136Q_I_10.czi	\\hih-fileserver.neurologie.uni-tuebingen.de\HIH\Public\Jorge\Immunofluorescence\Exp. 267\Apotome\48h	11	0.7285819637753527	2.0	1.128564869306645	10.035533905932738	0.9166666666666666	508
10	509	K136Q_I_10.czi	\\hih-fileserver.neurologie.uni-tuebingen.de\HIH\Public\Jorge\Immunofluorescence\Exp. 267\Apotome\48h	4	0.3183098861837907	1.0	1.0	4.0	1.0	509
10	510	K136Q_I_10.czi	\\hih-fileserver.neurologie.uni-tuebingen.de\HIH\Public\Jorge\Immunofluorescence\Exp. 267\Apotome\48h	1	0.0	1.0	1.0	0.0	1.0	510
10	511	K136Q_I_10.czi	\\hih-fileserver.neurologie.uni-tuebingen.de\HIH\Public\Jorge\Immunofluorescence\Exp. 267\Apotome\48h	2	0.0	1.0	1.0	0.0	1.0	511
10	512	K136Q_I_10.czi	\\hih-fileserver.neurologie.uni-tuebingen.de\HIH\Public\Jorge\Immunofluorescence\Exp. 267\Apotome\48h	12	0.6957172405156791	2.0	1.1523689270621824	10.242640687119284	1.0	512
10	513	K136Q_I_10.czi	\\hih-fileserver.neurologie.uni-tuebingen.de\HIH\Public\Jorge\Immunofluorescence\Exp. 267\Apotome\48h	20	0.834860688618815	2.23606797749979	1.2653567894682634	14.48528137423857	0.9090909090909091	513
10	514	K136Q_I_10.czi	\\hih-fileserver.neurologie.uni-tuebingen.de\HIH\Public\Jorge\Immunofluorescence\Exp. 267\Apotome\48h	20	0.9541097688354642	2.0	1.232842712474619	15.485281374238571	0.8333333333333334	514
10	515	K136Q_I_10.czi	\\hih-fileserver.neurologie.uni-tuebingen.de\HIH\Public\Jorge\Immunofluorescence\Exp. 267\Apotome\48h	21	0.8607140437051948	2.0	1.2693740118805894	15.071067811865474	0.9545454545454546	515
10	516	K136Q_I_10.czi	\\hih-fileserver.neurologie.uni-tuebingen.de\HIH\Public\Jorge\Immunofluorescence\Exp. 267\Apotome\48h	53	1.1401385367909491	3.1622776601683795	1.607362916951542	27.556349186104047	0.8833333333333333	516
10	517	K136Q_I_10.czi	\\hih-fileserver.neurologie.uni-tuebingen.de\HIH\Public\Jorge\Immunofluorescence\Exp. 267\Apotome\48h	8	0.5468022991227088	1.4142135623730951	1.051776695296637	7.414213562373095	1.0	517
10	518	K136Q_I_10.czi	\\hih-fileserver.neurologie.uni-tuebingen.de\HIH\Public\Jorge\Immunofluorescence\Exp. 267\Apotome\48h	6	0.5456645211561616	1.0	1.0	6.414213562373095	0.8571428571428571	518
10	519	K136Q_I_10.czi	\\hih-fileserver.neurologie.uni-tuebingen.de\HIH\Public\Jorge\Immunofluorescence\Exp. 267\Apotome\48h	11	0.9143955684912091	1.4142135623730951	1.0376557783975542	11.242640687119284	0.9166666666666666	519
10	520	K136Q_I_10.czi	\\hih-fileserver.neurologie.uni-tuebingen.de\HIH\Public\Jorge\Immunofluorescence\Exp. 267\Apotome\48h	24	0.8747665514940615	2.0	1.3261844635310913	16.242640687119284	1.0	520
10	521	K136Q_I_10.czi	\\hih-fileserver.neurologie.uni-tuebingen.de\HIH\Public\Jorge\Immunofluorescence\Exp. 267\Apotome\48h	41	1.1541010371523903	2.8284271247461903	1.4484626978896555	24.384776310850235	0.8913043478260869	521
10	522	K136Q_I_10.czi	\\hih-fileserver.neurologie.uni-tuebingen.de\HIH\Public\Jorge\Immunofluorescence\Exp. 267\Apotome\48h	7	0.43799638819941455	1.0	1.0	6.207106781186548	0.875	522
10	523	K136Q_I_10.czi	\\hih-fileserver.neurologie.uni-tuebingen.de\HIH\Public\Jorge\Immunofluorescence\Exp. 267\Apotome\48h	17	0.7997667602429288	2.0	1.1806510477567926	13.071067811865474	0.9444444444444444	523
10	524	K136Q_I_10.czi	\\hih-fileserver.neurologie.uni-tuebingen.de\HIH\Public\Jorge\Immunofluorescence\Exp. 267\Apotome\48h	17	0.7997667602429291	2.0	1.2151090734995518	13.071067811865476	1.0	524
10	525	K136Q_I_10.czi	\\hih-fileserver.neurologie.uni-tuebingen.de\HIH\Public\Jorge\Immunofluorescence\Exp. 267\Apotome\48h	5	0.43153209248335733	1.0	1.0	5.207106781186548	1.0	525
10	526	K136Q_I_10.czi	\\hih-fileserver.neurologie.uni-tuebingen.de\HIH\Public\Jorge\Immunofluorescence\Exp. 267\Apotome\48h	76	1.2133811729582835	3.605551275463989	1.771030818034598	34.04163056034262	0.8837209302325582	526
10	527	K136Q_I_10.czi	\\hih-fileserver.neurologie.uni-tuebingen.de\HIH\Public\Jorge\Immunofluorescence\Exp. 267\Apotome\48h	59	0.9811109905854385	3.605551275463989	1.737913560397816	26.97056274847714	0.9365079365079365	527
10	528	K136Q_I_10.czi	\\hih-fileserver.neurologie.uni-tuebingen.de\HIH\Public\Jorge\Immunofluorescence\Exp. 267\Apotome\48h	4	0.42487609137905596	1.0	1.0	4.621320343559642	1.0	528
10	529	K136Q_I_10.czi	\\hih-fileserver.neurologie.uni-tuebingen.de\HIH\Public\Jorge\Immunofluorescence\Exp. 267\Apotome\48h	3	0.309207662451413	1.0	1.0	3.414213562373095	1.0	529
10	530	K136Q_I_10.czi	\\hih-fileserver.neurologie.uni-tuebingen.de\HIH\Public\Jorge\Immunofluorescence\Exp. 267\Apotome\48h	1	0.0	1.0	1.0	0.0	1.0	530
10	531	K136Q_I_10.czi	\\hih-fileserver.neurologie.uni-tuebingen.de\HIH\Public\Jorge\Immunofluorescence\Exp. 267\Apotome\48h	9	0.5658842421045168	2.0	1.1111111111111112	8.0	1.0	531
10	532	K136Q_I_10.czi	\\hih-fileserver.neurologie.uni-tuebingen.de\HIH\Public\Jorge\Immunofluorescence\Exp. 267\Apotome\48h	2	0.0	1.0	1.0	0.0	1.0	532
10	533	K136Q_I_10.czi	\\hih-fileserver.neurologie.uni-tuebingen.de\HIH\Public\Jorge\Immunofluorescence\Exp. 267\Apotome\48h	3	0.309207662451413	1.0	1.0	3.414213562373095	1.0	533
10	534	K136Q_I_10.czi	\\hih-fileserver.neurologie.uni-tuebingen.de\HIH\Public\Jorge\Immunofluorescence\Exp. 267\Apotome\48h	6	0.477464829275686	1.0	1.0	6.0	1.0	534
10	535	K136Q_I_10.czi	\\hih-fileserver.neurologie.uni-tuebingen.de\HIH\Public\Jorge\Immunofluorescence\Exp. 267\Apotome\48h	24	0.9010971635055895	2.23606797749979	1.3143001569527106	16.485281374238568	0.9230769230769231	535
10	536	K136Q_I_10.czi	\\hih-fileserver.neurologie.uni-tuebingen.de\HIH\Public\Jorge\Immunofluorescence\Exp. 267\Apotome\48h	34	1.122482080982899	2.8284271247461903	1.410705589378166	21.899494936611667	0.85	536
10	537	K136Q_I_10.czi	\\hih-fileserver.neurologie.uni-tuebingen.de\HIH\Public\Jorge\Immunofluorescence\Exp. 267\Apotome\48h	10	0.8071257006800061	1.4142135623730951	1.082842712474619	10.071067811865476	0.8333333333333334	537
10	538	K136Q_I_10.czi	\\hih-fileserver.neurologie.uni-tuebingen.de\HIH\Public\Jorge\Immunofluorescence\Exp. 267\Apotome\48h	2	0.0	1.0	1.0	0.0	1.0	538
10	539	K136Q_I_10.czi	\\hih-fileserver.neurologie.uni-tuebingen.de\HIH\Public\Jorge\Immunofluorescence\Exp. 267\Apotome\48h	15	0.9064023282753197	2.0	1.1495093791412858	13.071067811865476	0.8333333333333334	539
10	540	K136Q_I_10.czi	\\hih-fileserver.neurologie.uni-tuebingen.de\HIH\Public\Jorge\Immunofluorescence\Exp. 267\Apotome\48h	22	0.8215906780822315	2.23606797749979	1.3133146466814625	15.071067811865474	0.9565217391304348	540
10	541	K136Q_I_10.czi	\\hih-fileserver.neurologie.uni-tuebingen.de\HIH\Public\Jorge\Immunofluorescence\Exp. 267\Apotome\48h	38	0.9513155219899524	3.0	1.5069619241737737	21.31370849898476	0.926829268292683	541
10	542	K136Q_I_10.czi	\\hih-fileserver.neurologie.uni-tuebingen.de\HIH\Public\Jorge\Immunofluorescence\Exp. 267\Apotome\48h	38	1.0043260724583836	2.8284271247461903	1.4759580929928977	21.899494936611667	0.926829268292683	542
10	543	K136Q_I_10.czi	\\hih-fileserver.neurologie.uni-tuebingen.de\HIH\Public\Jorge\Immunofluorescence\Exp. 267\Apotome\48h	11	0.7285819637753527	2.0	1.128564869306645	10.035533905932738	0.9166666666666666	543
10	544	K136Q_I_10.czi	\\hih-fileserver.neurologie.uni-tuebingen.de\HIH\Public\Jorge\Immunofluorescence\Exp. 267\Apotome\48h	17	0.9495596478588305	2.0	1.1663780661615406	14.242640687119284	0.85	544
10	545	K136Q_I_10.czi	\\hih-fileserver.neurologie.uni-tuebingen.de\HIH\Public\Jorge\Immunofluorescence\Exp. 267\Apotome\48h	2	0.0	1.0	1.0	0.0	1.0	545
10	546	K136Q_I_10.czi	\\hih-fileserver.neurologie.uni-tuebingen.de\HIH\Public\Jorge\Immunofluorescence\Exp. 267\Apotome\48h	45	0.9956278504975903	3.0	1.6204757192910177	23.727922061357855	0.9183673469387755	546
10	547	K136Q_I_10.czi	\\hih-fileserver.neurologie.uni-tuebingen.de\HIH\Public\Jorge\Immunofluorescence\Exp. 267\Apotome\48h	16	0.7454531602318965	2.0	1.2026650429449552	12.242640687119284	1.0	547
10	548	K136Q_I_10.czi	\\hih-fileserver.neurologie.uni-tuebingen.de\HIH\Public\Jorge\Immunofluorescence\Exp. 267\Apotome\48h	22	0.8215906780822317	2.23606797749979	1.3133146466814625	15.071067811865476	1.0	548
10	549	K136Q_I_10.czi	\\hih-fileserver.neurologie.uni-tuebingen.de\HIH\Public\Jorge\Immunofluorescence\Exp. 267\Apotome\48h	6	0.477464829275686	1.0	1.0	6.0	1.0	549
10	550	K136Q_I_10.czi	\\hih-fileserver.neurologie.uni-tuebingen.de\HIH\Public\Jorge\Immunofluorescence\Exp. 267\Apotome\48h	32	0.9441772257800045	2.8284271247461903	1.4363746887143014	19.485281374238568	0.9142857142857143	550
10	551	K136Q_I_10.czi	\\hih-fileserver.neurologie.uni-tuebingen.de\HIH\Public\Jorge\Immunofluorescence\Exp. 267\Apotome\48h	23	1.008285855819825	2.0	1.2459501847605383	17.071067811865476	0.92	551
10	552	K136Q_I_10.czi	\\hih-fileserver.neurologie.uni-tuebingen.de\HIH\Public\Jorge\Immunofluorescence\Exp. 267\Apotome\48h	17	0.9043556452551633	2.0	1.1806510477567926	13.899494936611665	0.9444444444444444	552
10	553	K136Q_I_10.czi	\\hih-fileserver.neurologie.uni-tuebingen.de\HIH\Public\Jorge\Immunofluorescence\Exp. 267\Apotome\48h	31	1.102909750329422	2.23606797749979	1.3309025938381907	20.727922061357855	0.8611111111111112	553
10	554	K136Q_I_10.czi	\\hih-fileserver.neurologie.uni-tuebingen.de\HIH\Public\Jorge\Immunofluorescence\Exp. 267\Apotome\48h	6	0.477464829275686	1.0	1.0	6.0	1.0	554
10	555	K136Q_I_10.czi	\\hih-fileserver.neurologie.uni-tuebingen.de\HIH\Public\Jorge\Immunofluorescence\Exp. 267\Apotome\48h	7	0.5300702784881366	1.4142135623730951	1.0591733660532994	6.82842712474619	1.0	555
10	556	K136Q_I_10.czi	\\hih-fileserver.neurologie.uni-tuebingen.de\HIH\Public\Jorge\Immunofluorescence\Exp. 267\Apotome\48h	1	0.0	1.0	1.0	0.0	1.0	556
10	557	K136Q_I_10.czi	\\hih-fileserver.neurologie.uni-tuebingen.de\HIH\Public\Jorge\Immunofluorescence\Exp. 267\Apotome\48h	10	0.5914767815405999	1.4142135623730951	1.0414213562373096	8.621320343559642	0.8333333333333334	557
10	558	K136Q_I_10.czi	\\hih-fileserver.neurologie.uni-tuebingen.de\HIH\Public\Jorge\Immunofluorescence\Exp. 267\Apotome\48h	50	1.2085468489984061	3.0	1.5513023239669836	27.556349186104047	0.8333333333333334	558
10	559	K136Q_I_10.czi	\\hih-fileserver.neurologie.uni-tuebingen.de\HIH\Public\Jorge\Immunofluorescence\Exp. 267\Apotome\48h	11	0.6746348998939921	2.0	1.1662206477041992	9.65685424949238	1.0	559
10	560	K136Q_I_10.czi	\\hih-fileserver.neurologie.uni-tuebingen.de\HIH\Public\Jorge\Immunofluorescence\Exp. 267\Apotome\48h	4	0.3183098861837907	1.0	1.0	4.0	1.0	560
10	561	K136Q_I_10.czi	\\hih-fileserver.neurologie.uni-tuebingen.de\HIH\Public\Jorge\Immunofluorescence\Exp. 267\Apotome\48h	9	0.5135799486995236	1.4142135623730951	1.0460237291525663	7.621320343559642	0.9	561
10	562	K136Q_I_10.czi	\\hih-fileserver.neurologie.uni-tuebingen.de\HIH\Public\Jorge\Immunofluorescence\Exp. 267\Apotome\48h	16	0.9276229873542393	2.0	1.176776695296637	13.656854249492381	0.8421052631578947	562
10	563	K136Q_I_10.czi	\\hih-fileserver.neurologie.uni-tuebingen.de\HIH\Public\Jorge\Immunofluorescence\Exp. 267\Apotome\48h	6	0.477464829275686	1.0	1.0	6.0	1.0	563
10	564	K136Q_I_10.czi	\\hih-fileserver.neurologie.uni-tuebingen.de\HIH\Public\Jorge\Immunofluorescence\Exp. 267\Apotome\48h	2	0.0	1.0	1.0	0.0	1.0	564
10	565	K136Q_I_10.czi	\\hih-fileserver.neurologie.uni-tuebingen.de\HIH\Public\Jorge\Immunofluorescence\Exp. 267\Apotome\48h	12	0.6957172405156794	2.0	1.1523689270621824	10.242640687119286	1.0	565
10	566	K136Q_I_10.czi	\\hih-fileserver.neurologie.uni-tuebingen.de\HIH\Public\Jorge\Immunofluorescence\Exp. 267\Apotome\48h	9	0.6626250313172414	1.4142135623730951	1.0920474583051323	8.65685424949238	0.9	566
10	567	K136Q_I_10.czi	\\hih-fileserver.neurologie.uni-tuebingen.de\HIH\Public\Jorge\Immunofluorescence\Exp. 267\Apotome\48h	10	0.5360068056629818	2.0	1.1	8.207106781186548	0.9090909090909091	567
10	568	K136Q_I_10.czi	\\hih-fileserver.neurologie.uni-tuebingen.de\HIH\Public\Jorge\Immunofluorescence\Exp. 267\Apotome\48h	4	0.38764735603081346	1.0	1.0	4.414213562373095	1.0	568
10	569	K136Q_I_10.czi	\\hih-fileserver.neurologie.uni-tuebingen.de\HIH\Public\Jorge\Immunofluorescence\Exp. 267\Apotome\48h	2	0.0	1.0	1.0	0.0	1.0	569
10	570	K136Q_I_10.czi	\\hih-fileserver.neurologie.uni-tuebingen.de\HIH\Public\Jorge\Immunofluorescence\Exp. 267\Apotome\48h	85	1.2393975371600954	4.0	1.8803337134276477	36.38477631085024	0.8762886597938144	570
10	571	K136Q_I_10.czi	\\hih-fileserver.neurologie.uni-tuebingen.de\HIH\Public\Jorge\Immunofluorescence\Exp. 267\Apotome\48h	14	0.6664888011383326	2.0	1.2020305089104422	10.82842712474619	1.0	571
10	572	K136Q_I_10.czi	\\hih-fileserver.neurologie.uni-tuebingen.de\HIH\Public\Jorge\Immunofluorescence\Exp. 267\Apotome\48h	17	0.7997667602429291	2.0	1.249567099242311	13.071067811865476	0.9444444444444444	572
10	573	K136Q_I_10.czi	\\hih-fileserver.neurologie.uni-tuebingen.de\HIH\Public\Jorge\Immunofluorescence\Exp. 267\Apotome\48h	132	1.5221817516357772	5.0	2.0292581972057344	50.248737341529164	0.825	573
10	574	K136Q_I_10.czi	\\hih-fileserver.neurologie.uni-tuebingen.de\HIH\Public\Jorge\Immunofluorescence\Exp. 267\Apotome\48h	6	0.477464829275686	1.0	1.0	6.0	1.0	574
10	575	K136Q_I_10.czi	\\hih-fileserver.neurologie.uni-tuebingen.de\HIH\Public\Jorge\Immunofluorescence\Exp. 267\Apotome\48h	40	0.9037497458904546	3.1622776601683795	1.5683491642034264	21.31370849898476	0.9523809523809523	575
10	576	K136Q_I_10.czi	\\hih-fileserver.neurologie.uni-tuebingen.de\HIH\Public\Jorge\Immunofluorescence\Exp. 267\Apotome\48h	53	1.0261158433305506	3.1622776601683795	1.6263548548688906	26.14213562373095	0.9137931034482759	576
10	577	K136Q_I_10.czi	\\hih-fileserver.neurologie.uni-tuebingen.de\HIH\Public\Jorge\Immunofluorescence\Exp. 267\Apotome\48h	21	0.8332225510441278	2.0	1.2775441487974377	14.828427124746192	0.9545454545454546	577
10	578	K136Q_I_10.czi	\\hih-fileserver.neurologie.uni-tuebingen.de\HIH\Public\Jorge\Immunofluorescence\Exp. 267\Apotome\48h	8	0.7042505752647835	1.0	1.0	8.414213562373096	0.8	578
10	579	K136Q_I_10.czi	\\hih-fileserver.neurologie.uni-tuebingen.de\HIH\Public\Jorge\Immunofluorescence\Exp. 267\Apotome\48h	45	0.8940756669691824	3.1622776601683795	1.6370993659086905	22.48528137423857	0.9574468085106383	579
10	580	K136Q_I_10.czi	\\hih-fileserver.neurologie.uni-tuebingen.de\HIH\Public\Jorge\Immunofluorescence\Exp. 267\Apotome\48h	25	0.9052516128062972	2.8284271247461903	1.3488539740695342	16.86396103067893	0.9259259259259259	580
10	581	K136Q_I_10.czi	\\hih-fileserver.neurologie.uni-tuebingen.de\HIH\Public\Jorge\Immunofluorescence\Exp. 267\Apotome\48h	17	0.7016029743359026	2.0	1.249567099242311	12.242640687119284	1.0	581
10	582	K136Q_I_10.czi	\\hih-fileserver.neurologie.uni-tuebingen.de\HIH\Public\Jorge\Immunofluorescence\Exp. 267\Apotome\48h	37	0.9549079333257428	2.8284271247461903	1.5030884210467712	21.071067811865476	0.9487179487179487	582
10	583	K136Q_I_10.czi	\\hih-fileserver.neurologie.uni-tuebingen.de\HIH\Public\Jorge\Immunofluorescence\Exp. 267\Apotome\48h	33	0.9783341826424315	2.8284271247461903	1.4268608343554579	20.14213562373095	0.9705882352941176	583
10	584	K136Q_I_10.czi	\\hih-fileserver.neurologie.uni-tuebingen.de\HIH\Public\Jorge\Immunofluorescence\Exp. 267\Apotome\48h	33	0.8240021166139267	2.8284271247461903	1.4982635970750522	18.485281374238568	1.0	584
10	585	K136Q_I_10.czi	\\hih-fileserver.neurologie.uni-tuebingen.de\HIH\Public\Jorge\Immunofluorescence\Exp. 267\Apotome\48h	2	0.0	1.0	1.0	0.0	1.0	585
10	586	K136Q_I_10.czi	\\hih-fileserver.neurologie.uni-tuebingen.de\HIH\Public\Jorge\Immunofluorescence\Exp. 267\Apotome\48h	15	0.8779065888217342	1.4142135623730951	1.082842712474619	12.86396103067893	0.8333333333333334	586
10	587	K136Q_I_10.czi	\\hih-fileserver.neurologie.uni-tuebingen.de\HIH\Public\Jorge\Immunofluorescence\Exp. 267\Apotome\48h	31	0.9336378781377561	2.8284271247461903	1.3857231396528438	19.071067811865476	0.9117647058823529	587
10	588	K136Q_I_10.czi	\\hih-fileserver.neurologie.uni-tuebingen.de\HIH\Public\Jorge\Immunofluorescence\Exp. 267\Apotome\48h	7	0.6249169132830957	1.0	1.0	7.414213562373095	0.7777777777777778	588
10	589	K136Q_I_10.czi	\\hih-fileserver.neurologie.uni-tuebingen.de\HIH\Public\Jorge\Immunofluorescence\Exp. 267\Apotome\48h	13	0.8024880979873497	2.0	1.1406482403650917	11.449747468305832	0.9285714285714286	589
10	590	K136Q_I_10.czi	\\hih-fileserver.neurologie.uni-tuebingen.de\HIH\Public\Jorge\Immunofluorescence\Exp. 267\Apotome\48h	11	0.6746348998939921	2.0	1.1662206477041992	9.65685424949238	1.0	590
10	591	K136Q_I_10.czi	\\hih-fileserver.neurologie.uni-tuebingen.de\HIH\Public\Jorge\Immunofluorescence\Exp. 267\Apotome\48h	8	0.5468022991227088	1.4142135623730951	1.051776695296637	7.414213562373095	1.0	591
10	592	K136Q_I_10.czi	\\hih-fileserver.neurologie.uni-tuebingen.de\HIH\Public\Jorge\Immunofluorescence\Exp. 267\Apotome\48h	3	0.026525823848649224	1.0	1.0	1.0	1.0	592
10	593	K136Q_I_10.czi	\\hih-fileserver.neurologie.uni-tuebingen.de\HIH\Public\Jorge\Immunofluorescence\Exp. 267\Apotome\48h	7	0.5300702784881366	1.4142135623730951	1.0591733660532994	6.82842712474619	1.0	593
10	594	K136Q_I_10.czi	\\hih-fileserver.neurologie.uni-tuebingen.de\HIH\Public\Jorge\Immunofluorescence\Exp. 267\Apotome\48h	58	0.9376575809744686	4.0	1.8002496994585981	26.14213562373095	0.9508196721311475	594
10	595	K136Q_I_10.czi	\\hih-fileserver.neurologie.uni-tuebingen.de\HIH\Public\Jorge\Immunofluorescence\Exp. 267\Apotome\48h	13	0.6684337568189774	2.0	1.1406482403650917	10.449747468305832	0.8666666666666667	595
10	596	K136Q_I_10.czi	\\hih-fileserver.neurologie.uni-tuebingen.de\HIH\Public\Jorge\Immunofluorescence\Exp. 267\Apotome\48h	8	0.6366197723675814	1.0	1.0	8.0	1.0	596
10	597	K136Q_I_10.czi	\\hih-fileserver.neurologie.uni-tuebingen.de\HIH\Public\Jorge\Immunofluorescence\Exp. 267\Apotome\48h	89	1.3341094649589056	4.0	1.788839873347894	38.62741699796952	0.8317757009345794	597
10	598	K136Q_I_10.czi	\\hih-fileserver.neurologie.uni-tuebingen.de\HIH\Public\Jorge\Immunofluorescence\Exp. 267\Apotome\48h	4	0.42487609137905596	1.0	1.0	4.621320343559642	1.0	598
10	599	K136Q_I_10.czi	\\hih-fileserver.neurologie.uni-tuebingen.de\HIH\Public\Jorge\Immunofluorescence\Exp. 267\Apotome\48h	16	0.7454531602318965	2.0	1.2026650429449552	12.242640687119284	0.9411764705882353	599
10	600	K136Q_I_10.czi	\\hih-fileserver.neurologie.uni-tuebingen.de\HIH\Public\Jorge\Immunofluorescence\Exp. 267\Apotome\48h	20	1.0276603664643293	2.0	1.182842712474619	16.071067811865476	0.8	600
10	601	K136Q_I_10.czi	\\hih-fileserver.neurologie.uni-tuebingen.de\HIH\Public\Jorge\Immunofluorescence\Exp. 267\Apotome\48h	22	0.7337506369818236	2.8284271247461903	1.366866718721158	14.242640687119284	1.0	601
10	602	K136Q_I_10.czi	\\hih-fileserver.neurologie.uni-tuebingen.de\HIH\Public\Jorge\Immunofluorescence\Exp. 267\Apotome\48h	6	0.477464829275686	1.0	1.0	6.0	1.0	602
10	603	K136Q_I_10.czi	\\hih-fileserver.neurologie.uni-tuebingen.de\HIH\Public\Jorge\Immunofluorescence\Exp. 267\Apotome\48h	45	1.114688417488354	3.0	1.531440770188362	25.106601717798213	0.9	603
10	604	K136Q_I_10.czi	\\hih-fileserver.neurologie.uni-tuebingen.de\HIH\Public\Jorge\Immunofluorescence\Exp. 267\Apotome\48h	57	1.1521889559274026	3.605551275463989	1.6500753418547351	28.727922061357855	0.8769230769230769	604
10	605	K136Q_I_10.czi	\\hih-fileserver.neurologie.uni-tuebingen.de\HIH\Public\Jorge\Immunofluorescence\Exp. 267\Apotome\48h	47	1.1176381744889199	3.0	1.5374038384890196	25.692388155425117	0.8867924528301887	605
10	606	K136Q_I_10.czi	\\hih-fileserver.neurologie.uni-tuebingen.de\HIH\Public\Jorge\Immunofluorescence\Exp. 267\Apotome\48h	71	1.0750532606596777	3.605551275463989	1.8119035527344396	30.97056274847714	0.9102564102564102	606
10	607	K136Q_I_10.czi	\\hih-fileserver.neurologie.uni-tuebingen.de\HIH\Public\Jorge\Immunofluorescence\Exp. 267\Apotome\48h	38	1.0817477541729785	2.23606797749979	1.4077381154337818	22.727922061357855	0.9047619047619048	607
10	608	K136Q_I_10.czi	\\hih-fileserver.neurologie.uni-tuebingen.de\HIH\Public\Jorge\Immunofluorescence\Exp. 267\Apotome\48h	10	0.5360068056629818	2.0	1.1	8.207106781186548	0.9090909090909091	608
10	609	K136Q_I_10.czi	\\hih-fileserver.neurologie.uni-tuebingen.de\HIH\Public\Jorge\Immunofluorescence\Exp. 267\Apotome\48h	12	0.6631455962162306	2.0	1.1666666666666667	10.0	1.0	609
10	610	K136Q_I_10.czi	\\hih-fileserver.neurologie.uni-tuebingen.de\HIH\Public\Jorge\Immunofluorescence\Exp. 267\Apotome\48h	1	0.0	1.0	1.0	0.0	1.0	610
10	611	K136Q_I_10.czi	\\hih-fileserver.neurologie.uni-tuebingen.de\HIH\Public\Jorge\Immunofluorescence\Exp. 267\Apotome\48h	127	1.4192280732445317	5.0	2.1051619348217914	47.59188309203678	0.8410596026490066	611
10	612	K136Q_I_10.czi	\\hih-fileserver.neurologie.uni-tuebingen.de\HIH\Public\Jorge\Immunofluorescence\Exp. 267\Apotome\48h	1	0.0	1.0	1.0	0.0	1.0	612
10	613	K136Q_I_10.czi	\\hih-fileserver.neurologie.uni-tuebingen.de\HIH\Public\Jorge\Immunofluorescence\Exp. 267\Apotome\48h	10	0.6202357696493015	2.0	1.1414213562373097	8.82842712474619	1.0	613
10	614	K136Q_I_10.czi	\\hih-fileserver.neurologie.uni-tuebingen.de\HIH\Public\Jorge\Immunofluorescence\Exp. 267\Apotome\48h	8	0.6700085070787272	1.0	1.0	8.207106781186548	0.8888888888888888	614
10	615	K136Q_I_10.czi	\\hih-fileserver.neurologie.uni-tuebingen.de\HIH\Public\Jorge\Immunofluorescence\Exp. 267\Apotome\48h	33	0.899513199858656	2.8284271247461903	1.4625622157152551	19.31370849898476	0.9428571428571428	615
10	616	K136Q_I_10.czi	\\hih-fileserver.neurologie.uni-tuebingen.de\HIH\Public\Jorge\Immunofluorescence\Exp. 267\Apotome\48h	61	1.251291500112084	3.605551275463989	1.6277108600527819	30.97056274847714	0.8472222222222222	616
10	617	K136Q_I_10.czi	\\hih-fileserver.neurologie.uni-tuebingen.de\HIH\Public\Jorge\Immunofluorescence\Exp. 267\Apotome\48h	13	0.7177571704566658	2.0	1.1406482403650917	10.82842712474619	1.0	617
10	618	K136Q_I_10.czi	\\hih-fileserver.neurologie.uni-tuebingen.de\HIH\Public\Jorge\Immunofluorescence\Exp. 267\Apotome\48h	29	1.1132768285241463	2.23606797749979	1.3029601535856665	20.14213562373095	0.90625	618
10	619	K136Q_I_10.czi	\\hih-fileserver.neurologie.uni-tuebingen.de\HIH\Public\Jorge\Immunofluorescence\Exp. 267\Apotome\48h	8	0.5831777009960409	1.4142135623730951	1.1035533905932737	7.65685424949238	1.0	619
10	620	K136Q_I_10.czi	\\hih-fileserver.neurologie.uni-tuebingen.de\HIH\Public\Jorge\Immunofluorescence\Exp. 267\Apotome\48h	77	1.1806110748144858	4.242640687119285	1.84175328508332	33.79898987322333	0.8651685393258427	620
10	621	K136Q_I_10.czi	\\hih-fileserver.neurologie.uni-tuebingen.de\HIH\Public\Jorge\Immunofluorescence\Exp. 267\Apotome\48h	39	0.9269228162979023	3.1622776601683795	1.5554589424685021	21.31370849898476	0.9512195121951219	621
10	622	K136Q_I_10.czi	\\hih-fileserver.neurologie.uni-tuebingen.de\HIH\Public\Jorge\Immunofluorescence\Exp. 267\Apotome\48h	1	0.0	1.0	1.0	0.0	1.0	622
10	623	K136Q_I_10.czi	\\hih-fileserver.neurologie.uni-tuebingen.de\HIH\Public\Jorge\Immunofluorescence\Exp. 267\Apotome\48h	41	1.017789782813224	2.8284271247461903	1.5015881999597362	22.899494936611664	0.8913043478260869	623
10	624	K136Q_I_10.czi	\\hih-fileserver.neurologie.uni-tuebingen.de\HIH\Public\Jorge\Immunofluorescence\Exp. 267\Apotome\48h	16	0.7411321282625247	2.0	1.1508883476483185	12.207106781186548	0.9411764705882353	624
10	625	K136Q_I_10.czi	\\hih-fileserver.neurologie.uni-tuebingen.de\HIH\Public\Jorge\Immunofluorescence\Exp. 267\Apotome\48h	3	0.309207662451413	1.0	1.0	3.414213562373095	1.0	625
10	626	K136Q_I_10.czi	\\hih-fileserver.neurologie.uni-tuebingen.de\HIH\Public\Jorge\Immunofluorescence\Exp. 267\Apotome\48h	3	0.03865095780642663	1.0	1.0	1.2071067811865475	0.75	626
10	627	K136Q_I_10.czi	\\hih-fileserver.neurologie.uni-tuebingen.de\HIH\Public\Jorge\Immunofluorescence\Exp. 267\Apotome\48h	1	0.0	1.0	1.0	0.0	1.0	627
10	628	K136Q_I_10.czi	\\hih-fileserver.neurologie.uni-tuebingen.de\HIH\Public\Jorge\Immunofluorescence\Exp. 267\Apotome\48h	89	1.1086927327744973	4.47213595499958	1.9987373299949174	35.21320343559643	0.9270833333333334	628
10	629	K136Q_I_10.czi	\\hih-fileserver.neurologie.uni-tuebingen.de\HIH\Public\Jorge\Immunofluorescence\Exp. 267\Apotome\48h	85	1.1998107678420236	4.123105625617661	1.849914578019153	35.79898987322333	0.8762886597938144	629
10	630	K136Q_I_10.czi	\\hih-fileserver.neurologie.uni-tuebingen.de\HIH\Public\Jorge\Immunofluorescence\Exp. 267\Apotome\48h	43	1.057058753031575	2.8284271247461903	1.4960243772290558	23.899494936611667	0.8958333333333334	630
10	631	K136Q_I_10.czi	\\hih-fileserver.neurologie.uni-tuebingen.de\HIH\Public\Jorge\Immunofluorescence\Exp. 267\Apotome\48h	6	0.477464829275686	1.0	1.0	6.0	1.0	631
10	632	K136Q_I_10.czi	\\hih-fileserver.neurologie.uni-tuebingen.de\HIH\Public\Jorge\Immunofluorescence\Exp. 267\Apotome\48h	22	1.0035833011026438	2.0	1.2116751931587446	16.65685424949238	0.8461538461538461	632
10	633	K136Q_I_10.czi	\\hih-fileserver.neurologie.uni-tuebingen.de\HIH\Public\Jorge\Immunofluorescence\Exp. 267\Apotome\48h	34	1.0632349951652407	2.8284271247461903	1.3882370004811009	21.31370849898476	0.8947368421052632	633
10	634	K136Q_I_10.czi	\\hih-fileserver.neurologie.uni-tuebingen.de\HIH\Public\Jorge\Immunofluorescence\Exp. 267\Apotome\48h	71	1.1754755238124561	4.0	1.7346597754350344	32.384776310850235	0.8658536585365854	634
10	635	K136Q_I_10.czi	\\hih-fileserver.neurologie.uni-tuebingen.de\HIH\Public\Jorge\Immunofluorescence\Exp. 267\Apotome\48h	12	0.6957172405156791	2.0	1.1523689270621824	10.242640687119284	0.9230769230769231	635
10	636	K136Q_I_10.czi	\\hih-fileserver.neurologie.uni-tuebingen.de\HIH\Public\Jorge\Immunofluorescence\Exp. 267\Apotome\48h	50	1.1724873455112128	3.1622776601683795	1.5524063217101947	27.14213562373095	0.8928571428571429	636
10	637	K136Q_I_10.czi	\\hih-fileserver.neurologie.uni-tuebingen.de\HIH\Public\Jorge\Immunofluorescence\Exp. 267\Apotome\48h	14	0.6966924787727198	1.4142135623730951	1.1183467321065987	11.071067811865476	0.9333333333333333	637
10	638	K136Q_I_10.czi	\\hih-fileserver.neurologie.uni-tuebingen.de\HIH\Public\Jorge\Immunofluorescence\Exp. 267\Apotome\48h	36	1.2663552218375587	2.23606797749979	1.3061642342078923	23.9350288425444	0.782608695652174	638
10	639	K136Q_I_10.czi	\\hih-fileserver.neurologie.uni-tuebingen.de\HIH\Public\Jorge\Immunofluorescence\Exp. 267\Apotome\48h	10	0.6202357696493015	1.4142135623730951	1.082842712474619	8.82842712474619	1.0	639
10	640	K136Q_I_10.czi	\\hih-fileserver.neurologie.uni-tuebingen.de\HIH\Public\Jorge\Immunofluorescence\Exp. 267\Apotome\48h	11	0.7285819637753527	1.4142135623730951	1.0753115567951081	10.035533905932738	0.9166666666666666	640
10	641	K136Q_I_10.czi	\\hih-fileserver.neurologie.uni-tuebingen.de\HIH\Public\Jorge\Immunofluorescence\Exp. 267\Apotome\48h	14	0.8233657959359779	2.0	1.1306019374818708	12.035533905932738	0.9333333333333333	641
10	642	K136Q_I_10.czi	\\hih-fileserver.neurologie.uni-tuebingen.de\HIH\Public\Jorge\Immunofluorescence\Exp. 267\Apotome\48h	4	0.3183098861837907	1.0	1.0	4.0	1.0	642
10	643	K136Q_I_10.czi	\\hih-fileserver.neurologie.uni-tuebingen.de\HIH\Public\Jorge\Immunofluorescence\Exp. 267\Apotome\48h	8	0.6096059189261297	1.4142135623730951	1.051776695296637	7.82842712474619	0.8888888888888888	643
10	644	K136Q_I_10.czi	\\hih-fileserver.neurologie.uni-tuebingen.de\HIH\Public\Jorge\Immunofluorescence\Exp. 267\Apotome\48h	28	0.8519464688364532	2.8284271247461903	1.4084330712091866	17.31370849898476	0.9333333333333333	644
10	645	K136Q_I_10.czi	\\hih-fileserver.neurologie.uni-tuebingen.de\HIH\Public\Jorge\Immunofluorescence\Exp. 267\Apotome\48h	68	1.1780520607977485	3.605551275463989	1.7396836291044966	31.72792206135785	0.85	645
10	646	K136Q_I_10.czi	\\hih-fileserver.neurologie.uni-tuebingen.de\HIH\Public\Jorge\Immunofluorescence\Exp. 267\Apotome\48h	12	0.6957172405156791	1.4142135623730951	1.1035533905932737	10.242640687119284	1.0	646
10	647	K136Q_I_10.czi	\\hih-fileserver.neurologie.uni-tuebingen.de\HIH\Public\Jorge\Immunofluorescence\Exp. 267\Apotome\48h	20	0.9753694702818075	2.0	1.2121320343559643	15.65685424949238	0.9523809523809523	647
10	648	K136Q_I_10.czi	\\hih-fileserver.neurologie.uni-tuebingen.de\HIH\Public\Jorge\Immunofluorescence\Exp. 267\Apotome\48h	28	1.192658126598307	2.0	1.2734590803390138	20.485281374238568	0.8235294117647058	648
10	649	K136Q_I_10.czi	\\hih-fileserver.neurologie.uni-tuebingen.de\HIH\Public\Jorge\Immunofluorescence\Exp. 267\Apotome\48h	57	1.0415415998363386	3.1622776601683795	1.665009463919138	27.31370849898476	0.9047619047619048	649
10	650	K136Q_I_10.czi	\\hih-fileserver.neurologie.uni-tuebingen.de\HIH\Public\Jorge\Immunofluorescence\Exp. 267\Apotome\48h	13	0.7177571704566658	1.4142135623730951	1.0318625817210074	10.82842712474619	0.8666666666666667	650
10	651	K136Q_I_10.czi	\\hih-fileserver.neurologie.uni-tuebingen.de\HIH\Public\Jorge\Immunofluorescence\Exp. 267\Apotome\48h	12	0.6957172405156791	2.0	1.1523689270621826	10.242640687119284	1.0	651
10	652	K136Q_I_10.czi	\\hih-fileserver.neurologie.uni-tuebingen.de\HIH\Public\Jorge\Immunofluorescence\Exp. 267\Apotome\48h	72	1.043575860773519	4.0	1.8282216682767727	30.72792206135786	0.9230769230769231	652
10	653	K136Q_I_10.czi	\\hih-fileserver.neurologie.uni-tuebingen.de\HIH\Public\Jorge\Immunofluorescence\Exp. 267\Apotome\48h	36	0.8753298583013056	3.1622776601683795	1.551140120587358	19.899494936611667	0.9230769230769231	653
10	654	K136Q_I_10.czi	\\hih-fileserver.neurologie.uni-tuebingen.de\HIH\Public\Jorge\Immunofluorescence\Exp. 267\Apotome\48h	5	0.43153209248335733	1.0	1.0	5.207106781186548	1.0	654
10	655	K136Q_I_10.czi	\\hih-fileserver.neurologie.uni-tuebingen.de\HIH\Public\Jorge\Immunofluorescence\Exp. 267\Apotome\48h	10	0.6202357696493015	1.4142135623730951	1.082842712474619	8.82842712474619	1.0	655
10	656	K136Q_I_10.czi	\\hih-fileserver.neurologie.uni-tuebingen.de\HIH\Public\Jorge\Immunofluorescence\Exp. 267\Apotome\48h	8	0.5468022991227088	1.4142135623730951	1.051776695296637	7.414213562373095	1.0	656
10	657	K136Q_I_10.czi	\\hih-fileserver.neurologie.uni-tuebingen.de\HIH\Public\Jorge\Immunofluorescence\Exp. 267\Apotome\48h	1	0.0	1.0	1.0	0.0	1.0	657
10	658	K136Q_I_10.czi	\\hih-fileserver.neurologie.uni-tuebingen.de\HIH\Public\Jorge\Immunofluorescence\Exp. 267\Apotome\48h	3	0.309207662451413	1.0	1.0	3.414213562373095	1.0	658
10	659	K136Q_I_10.czi	\\hih-fileserver.neurologie.uni-tuebingen.de\HIH\Public\Jorge\Immunofluorescence\Exp. 267\Apotome\48h	4	0.3183098861837907	1.0	1.0	4.0	1.0	659
10	660	K136Q_I_10.czi	\\hih-fileserver.neurologie.uni-tuebingen.de\HIH\Public\Jorge\Immunofluorescence\Exp. 267\Apotome\48h	25	0.8650532769653663	2.23606797749979	1.3182966931695261	16.48528137423857	1.0	660
10	661	K136Q_I_10.czi	\\hih-fileserver.neurologie.uni-tuebingen.de\HIH\Public\Jorge\Immunofluorescence\Exp. 267\Apotome\48h	20	0.7687022984668889	2.23606797749979	1.2978708664619076	13.899494936611665	1.0	661
10	662	K136Q_I_10.czi	\\hih-fileserver.neurologie.uni-tuebingen.de\HIH\Public\Jorge\Immunofluorescence\Exp. 267\Apotome\48h	3	0.309207662451413	1.0	1.0	3.414213562373095	1.0	662
10	663	K136Q_I_10.czi	\\hih-fileserver.neurologie.uni-tuebingen.de\HIH\Public\Jorge\Immunofluorescence\Exp. 267\Apotome\48h	4	0.38764735603081346	1.0	1.0	4.414213562373095	1.0	663
10	664	K136Q_I_10.czi	\\hih-fileserver.neurologie.uni-tuebingen.de\HIH\Public\Jorge\Immunofluorescence\Exp. 267\Apotome\48h	5	0.43153209248335733	1.0	1.0	5.207106781186548	1.0	664
10	665	K136Q_I_10.czi	\\hih-fileserver.neurologie.uni-tuebingen.de\HIH\Public\Jorge\Immunofluorescence\Exp. 267\Apotome\48h	2	0.0	1.0	1.0	0.0	1.0	665
10	666	K136Q_I_10.czi	\\hih-fileserver.neurologie.uni-tuebingen.de\HIH\Public\Jorge\Immunofluorescence\Exp. 267\Apotome\48h	9	0.5658842421045168	2.0	1.1111111111111112	8.0	1.0	666
10	667	K136Q_I_10.czi	\\hih-fileserver.neurologie.uni-tuebingen.de\HIH\Public\Jorge\Immunofluorescence\Exp. 267\Apotome\48h	2	0.0	1.0	1.0	0.0	1.0	667
10	668	K136Q_I_10.czi	\\hih-fileserver.neurologie.uni-tuebingen.de\HIH\Public\Jorge\Immunofluorescence\Exp. 267\Apotome\48h	4	0.3183098861837907	1.0	1.0	4.0	1.0	668
10	669	K136Q_I_10.czi	\\hih-fileserver.neurologie.uni-tuebingen.de\HIH\Public\Jorge\Immunofluorescence\Exp. 267\Apotome\48h	13	0.7177571704566658	2.0	1.1406482403650915	10.82842712474619	1.0	669
10	670	K136Q_I_10.czi	\\hih-fileserver.neurologie.uni-tuebingen.de\HIH\Public\Jorge\Immunofluorescence\Exp. 267\Apotome\48h	4	0.3183098861837907	1.0	1.0	4.0	1.0	670
10	671	K136Q_I_10.czi	\\hih-fileserver.neurologie.uni-tuebingen.de\HIH\Public\Jorge\Immunofluorescence\Exp. 267\Apotome\48h	4	0.38764735603081346	1.0	1.0	4.414213562373095	1.0	671
10	672	K136Q_I_10.czi	\\hih-fileserver.neurologie.uni-tuebingen.de\HIH\Public\Jorge\Immunofluorescence\Exp. 267\Apotome\48h	3	0.309207662451413	1.0	1.0	3.414213562373095	1.0	672
10	673	K136Q_I_10.czi	\\hih-fileserver.neurologie.uni-tuebingen.de\HIH\Public\Jorge\Immunofluorescence\Exp. 267\Apotome\48h	3	0.03865095780642663	1.0	1.0	1.2071067811865475	0.75	673
10	674	K136Q_I_10.czi	\\hih-fileserver.neurologie.uni-tuebingen.de\HIH\Public\Jorge\Immunofluorescence\Exp. 267\Apotome\48h	1	0.0	1.0	1.0	0.0	1.0	674
10	675	K136Q_I_10.czi	\\hih-fileserver.neurologie.uni-tuebingen.de\HIH\Public\Jorge\Immunofluorescence\Exp. 267\Apotome\48h	5	0.43153209248335733	1.0	1.0	5.207106781186548	1.0	675
10	676	K136Q_I_10.czi	\\hih-fileserver.neurologie.uni-tuebingen.de\HIH\Public\Jorge\Immunofluorescence\Exp. 267\Apotome\48h	2	0.0	1.0	1.0	0.0	1.0	676
10	677	K136Q_I_10.czi	\\hih-fileserver.neurologie.uni-tuebingen.de\HIH\Public\Jorge\Immunofluorescence\Exp. 267\Apotome\48h	1	0.0	1.0	1.0	0.0	1.0	677
10	678	K136Q_I_10.czi	\\hih-fileserver.neurologie.uni-tuebingen.de\HIH\Public\Jorge\Immunofluorescence\Exp. 267\Apotome\48h	2	0.0	1.0	1.0	0.0	1.0	678
10	679	K136Q_I_10.czi	\\hih-fileserver.neurologie.uni-tuebingen.de\HIH\Public\Jorge\Immunofluorescence\Exp. 267\Apotome\48h	1	0.0	1.0	1.0	0.0	1.0	679
10	680	K136Q_I_10.czi	\\hih-fileserver.neurologie.uni-tuebingen.de\HIH\Public\Jorge\Immunofluorescence\Exp. 267\Apotome\48h	4	0.3183098861837907	1.0	1.0	4.0	1.0	680
10	681	K136Q_I_10.czi	\\hih-fileserver.neurologie.uni-tuebingen.de\HIH\Public\Jorge\Immunofluorescence\Exp. 267\Apotome\48h	4	0.3183098861837907	1.0	1.0	4.0	1.0	681
10	682	K136Q_I_10.czi	\\hih-fileserver.neurologie.uni-tuebingen.de\HIH\Public\Jorge\Immunofluorescence\Exp. 267\Apotome\48h	4	0.3183098861837907	1.0	1.0	4.0	1.0	682
10	683	K136Q_I_10.czi	\\hih-fileserver.neurologie.uni-tuebingen.de\HIH\Public\Jorge\Immunofluorescence\Exp. 267\Apotome\48h	4	0.3183098861837907	1.0	1.0	4.0	1.0	683
10	684	K136Q_I_10.czi	\\hih-fileserver.neurologie.uni-tuebingen.de\HIH\Public\Jorge\Immunofluorescence\Exp. 267\Apotome\48h	2	0.0	1.0	1.0	0.0	1.0	684
10	685	K136Q_I_10.czi	\\hih-fileserver.neurologie.uni-tuebingen.de\HIH\Public\Jorge\Immunofluorescence\Exp. 267\Apotome\48h	5	0.43153209248335733	1.0	1.0	5.207106781186548	1.0	685
10	686	K136Q_I_10.czi	\\hih-fileserver.neurologie.uni-tuebingen.de\HIH\Public\Jorge\Immunofluorescence\Exp. 267\Apotome\48h	1	0.0	1.0	1.0	0.0	1.0	686
10	687	K136Q_I_10.czi	\\hih-fileserver.neurologie.uni-tuebingen.de\HIH\Public\Jorge\Immunofluorescence\Exp. 267\Apotome\48h	4	0.3183098861837907	1.0	1.0	4.0	1.0	687
10	688	K136Q_I_10.czi	\\hih-fileserver.neurologie.uni-tuebingen.de\HIH\Public\Jorge\Immunofluorescence\Exp. 267\Apotome\48h	15	0.6911795258719621	2.0	1.2276142374915398	11.414213562373096	1.0	688
10	689	K136Q_I_10.czi	\\hih-fileserver.neurologie.uni-tuebingen.de\HIH\Public\Jorge\Immunofluorescence\Exp. 267\Apotome\48h	5	0.43153209248335733	1.0	1.0	5.207106781186548	1.0	689
10	690	K136Q_I_10.czi	\\hih-fileserver.neurologie.uni-tuebingen.de\HIH\Public\Jorge\Immunofluorescence\Exp. 267\Apotome\48h	10	0.6202357696493015	2.0	1.1414213562373097	8.82842712474619	1.0	690
10	691	K136Q_I_10.czi	\\hih-fileserver.neurologie.uni-tuebingen.de\HIH\Public\Jorge\Immunofluorescence\Exp. 267\Apotome\48h	12	0.7481107665751883	2.0	1.117851130197758	10.621320343559642	0.9230769230769231	691
10	692	K136Q_I_10.czi	\\hih-fileserver.neurologie.uni-tuebingen.de\HIH\Public\Jorge\Immunofluorescence\Exp. 267\Apotome\48h	8	0.5468022991227088	1.4142135623730951	1.051776695296637	7.414213562373095	1.0	692
10	693	K136Q_I_10.czi	\\hih-fileserver.neurologie.uni-tuebingen.de\HIH\Public\Jorge\Immunofluorescence\Exp. 267\Apotome\48h	95	1.044607612040929	5.0	2.1171256953195123	35.31370849898476	0.9405940594059405	693
10	694	K136Q_I_10.czi	\\hih-fileserver.neurologie.uni-tuebingen.de\HIH\Public\Jorge\Immunofluorescence\Exp. 267\Apotome\48h	58	1.0054787948207604	4.0	1.7722369201226984	27.071067811865476	0.9206349206349206	694
10	695	K136Q_I_10.czi	\\hih-fileserver.neurologie.uni-tuebingen.de\HIH\Public\Jorge\Immunofluorescence\Exp. 267\Apotome\48h	114	1.1112712561500335	4.0	2.1290366276248376	39.89949493661166	0.9743589743589743	695
10	696	K136Q_I_10.czi	\\hih-fileserver.neurologie.uni-tuebingen.de\HIH\Public\Jorge\Immunofluorescence\Exp. 267\Apotome\48h	66	0.9549052999650605	4.123105625617661	1.83378013616747	28.14213562373095	0.88	696
10	697	K136Q_I_10.czi	\\hih-fileserver.neurologie.uni-tuebingen.de\HIH\Public\Jorge\Immunofluorescence\Exp. 267\Apotome\48h	43	1.1095116803451486	3.0	1.4985145579966794	24.48528137423857	0.9148936170212766	697
10	698	K136Q_I_10.czi	\\hih-fileserver.neurologie.uni-tuebingen.de\HIH\Public\Jorge\Immunofluorescence\Exp. 267\Apotome\48h	63	1.176635229427242	3.605551275463989	1.691528422317705	30.520815280171306	0.9	698
10	699	K136Q_I_10.czi	\\hih-fileserver.neurologie.uni-tuebingen.de\HIH\Public\Jorge\Immunofluorescence\Exp. 267\Apotome\48h	150	1.0177170867578287	6.0	2.545522398712056	43.798989873223334	0.9615384615384616	699
10	700	K136Q_I_10.czi	\\hih-fileserver.neurologie.uni-tuebingen.de\HIH\Public\Jorge\Immunofluorescence\Exp. 267\Apotome\48h	55	0.8674364046334795	4.0	1.8128200768806015	24.485281374238568	1.0	700
10	701	K136Q_I_10.czi	\\hih-fileserver.neurologie.uni-tuebingen.de\HIH\Public\Jorge\Immunofluorescence\Exp. 267\Apotome\48h	123	1.1303595237264012	5.0	2.2404985691465082	41.798989873223334	0.9318181818181818	701
10	702	K136Q_I_10.czi	\\hih-fileserver.neurologie.uni-tuebingen.de\HIH\Public\Jorge\Immunofluorescence\Exp. 267\Apotome\48h	66	1.0189858863614618	4.0	1.8518745419291922	29.071067811865476	0.9565217391304348	702
10	703	K136Q_I_10.czi	\\hih-fileserver.neurologie.uni-tuebingen.de\HIH\Public\Jorge\Immunofluorescence\Exp. 267\Apotome\48h	64	1.0508291953102573	3.605551275463989	1.7582946180733114	29.071067811865476	0.9552238805970149	703
10	704	K136Q_I_10.czi	\\hih-fileserver.neurologie.uni-tuebingen.de\HIH\Public\Jorge\Immunofluorescence\Exp. 267\Apotome\48h	83	1.0640401264702726	4.0	1.9430827308361391	33.31370849898476	0.9651162790697675	704
10	705	K136Q_I_10.czi	\\hih-fileserver.neurologie.uni-tuebingen.de\HIH\Public\Jorge\Immunofluorescence\Exp. 267\Apotome\48h	136	1.1100797216929372	5.0	2.332681159891221	43.55634918610404	0.9379310344827586	705
