# Supplementary material for: Sirtuin-1 sensitive lysine-136 acetylation drives phase separation and pathological aggregation of TDP-43
Source: Nat Commun. 2022 Mar 9;13:1223. doi: 10.1038/s41467-022-28822-7 (PMC8907366; doi:10.1038/s41467-022-28822-7)
Supplement: Supplementary file 7 — Source Data [file 41467_2022_28822_MOESM7_ESM.zip › Figure 5E data/Measures 1/K136Q_10_48h_Measures/Nuclei.csv]

ImageNumber	ObjectNumber	FileName_Apotome	PathName_Apotome	Children_EditedAggregates_Count	Mean_EditedAggregates_Number_Object_Number	Number_Object_Number
10	1	K136Q_I_10.czi	\\hih-fileserver.neurologie.uni-tuebingen.de\HIH\Public\Jorge\Immunofluorescence\Exp. 267\Apotome\48h	120	60.5	1
10	2	K136Q_I_10.czi	\\hih-fileserver.neurologie.uni-tuebingen.de\HIH\Public\Jorge\Immunofluorescence\Exp. 267\Apotome\48h	57	163.82456140350877	2
10	3	K136Q_I_10.czi	\\hih-fileserver.neurologie.uni-tuebingen.de\HIH\Public\Jorge\Immunofluorescence\Exp. 267\Apotome\48h	55	190.0	3
10	4	K136Q_I_10.czi	\\hih-fileserver.neurologie.uni-tuebingen.de\HIH\Public\Jorge\Immunofluorescence\Exp. 267\Apotome\48h	3	275.0	4
10	5	K136Q_I_10.czi	\\hih-fileserver.neurologie.uni-tuebingen.de\HIH\Public\Jorge\Immunofluorescence\Exp. 267\Apotome\48h	5	257.0	5
10	6	K136Q_I_10.czi	\\hih-fileserver.neurologie.uni-tuebingen.de\HIH\Public\Jorge\Immunofluorescence\Exp. 267\Apotome\48h	123	335.7154471544715	6
10	7	K136Q_I_10.czi	\\hih-fileserver.neurologie.uni-tuebingen.de\HIH\Public\Jorge\Immunofluorescence\Exp. 267\Apotome\48h	75	388.93333333333334	7
10	8	K136Q_I_10.czi	\\hih-fileserver.neurologie.uni-tuebingen.de\HIH\Public\Jorge\Immunofluorescence\Exp. 267\Apotome\48h	100	475.41	8
10	9	K136Q_I_10.czi	\\hih-fileserver.neurologie.uni-tuebingen.de\HIH\Public\Jorge\Immunofluorescence\Exp. 267\Apotome\48h	127	589.3228346456693	9
10	10	K136Q_I_10.czi	\\hih-fileserver.neurologie.uni-tuebingen.de\HIH\Public\Jorge\Immunofluorescence\Exp. 267\Apotome\48h	1	612.0	10
10	11	K136Q_I_10.czi	\\hih-fileserver.neurologie.uni-tuebingen.de\HIH\Public\Jorge\Immunofluorescence\Exp. 267\Apotome\48h	21	666.7142857142857	11
10	12	K136Q_I_10.czi	\\hih-fileserver.neurologie.uni-tuebingen.de\HIH\Public\Jorge\Immunofluorescence\Exp. 267\Apotome\48h	2	665.0	12
10	13	K136Q_I_10.czi	\\hih-fileserver.neurologie.uni-tuebingen.de\HIH\Public\Jorge\Immunofluorescence\Exp. 267\Apotome\48h	3	666.6666666666666	13
10	14	K136Q_I_10.czi	\\hih-fileserver.neurologie.uni-tuebingen.de\HIH\Public\Jorge\Immunofluorescence\Exp. 267\Apotome\48h	4	681.0	14
10	15	K136Q_I_10.czi	\\hih-fileserver.neurologie.uni-tuebingen.de\HIH\Public\Jorge\Immunofluorescence\Exp. 267\Apotome\48h	9	688.0	15
10	16	K136Q_I_10.czi	\\hih-fileserver.neurologie.uni-tuebingen.de\HIH\Public\Jorge\Immunofluorescence\Exp. 267\Apotome\48h	0	nan	16
