# Supplementary material for: Sirtuin-1 sensitive lysine-136 acetylation drives phase separation and pathological aggregation of TDP-43
Source: Nat Commun. 2022 Mar 9;13:1223. doi: 10.1038/s41467-022-28822-7 (PMC8907366; doi:10.1038/s41467-022-28822-7)
Supplement: Supplementary file 7 — Source Data [file 41467_2022_28822_MOESM7_ESM.zip › Figure 5E data/Measures 1/K136Q_10_48h_Measures/Object relationships.csv]

Module	Module Number	Relationship	First Object Name	First Image Number	First Object Number	Second Object Name	Second Image Number	Second Object Number
RelateObjects	13	Parent	Nuclei	10	1	EditedAggregates	10	1
RelateObjects	13	Parent	Nuclei	10	1	EditedAggregates	10	2
RelateObjects	13	Parent	Nuclei	10	1	EditedAggregates	10	3
RelateObjects	13	Parent	Nuclei	10	1	EditedAggregates	10	4
RelateObjects	13	Parent	Nuclei	10	1	EditedAggregates	10	5
RelateObjects	13	Parent	Nuclei	10	1	EditedAggregates	10	6
RelateObjects	13	Parent	Nuclei	10	1	EditedAggregates	10	7
RelateObjects	13	Parent	Nuclei	10	1	EditedAggregates	10	8
RelateObjects	13	Parent	Nuclei	10	1	EditedAggregates	10	9
RelateObjects	13	Parent	Nuclei	10	1	EditedAggregates	10	10
RelateObjects	13	Parent	Nuclei	10	1	EditedAggregates	10	11
RelateObjects	13	Parent	Nuclei	10	1	EditedAggregates	10	12
RelateObjects	13	Parent	Nuclei	10	1	EditedAggregates	10	13
RelateObjects	13	Parent	Nuclei	10	1	EditedAggregates	10	14
RelateObjects	13	Parent	Nuclei	10	1	EditedAggregates	10	15
RelateObjects	13	Parent	Nuclei	10	1	EditedAggregates	10	16
RelateObjects	13	Parent	Nuclei	10	1	EditedAggregates	10	17
RelateObjects	13	Parent	Nuclei	10	1	EditedAggregates	10	18
RelateObjects	13	Parent	Nuclei	10	1	EditedAggregates	10	19
RelateObjects	13	Parent	Nuclei	10	1	EditedAggregates	10	20
RelateObjects	13	Parent	Nuclei	10	1	EditedAggregates	10	21
RelateObjects	13	Parent	Nuclei	10	1	EditedAggregates	10	22
RelateObjects	13	Parent	Nuclei	10	1	EditedAggregates	10	23
RelateObjects	13	Parent	Nuclei	10	1	EditedAggregates	10	24
RelateObjects	13	Parent	Nuclei	10	1	EditedAggregates	10	25
RelateObjects	13	Parent	Nuclei	10	1	EditedAggregates	10	26
RelateObjects	13	Parent	Nuclei	10	1	EditedAggregates	10	27
RelateObjects	13	Parent	Nuclei	10	1	EditedAggregates	10	28
RelateObjects	13	Parent	Nuclei	10	1	EditedAggregates	10	29
RelateObjects	13	Parent	Nuclei	10	1	EditedAggregates	10	30
RelateObjects	13	Parent	Nuclei	10	1	EditedAggregates	10	31
RelateObjects	13	Parent	Nuclei	10	1	EditedAggregates	10	32
RelateObjects	13	Parent	Nuclei	10	1	EditedAggregates	10	33
RelateObjects	13	Parent	Nuclei	10	1	EditedAggregates	10	34
RelateObjects	13	Parent	Nuclei	10	1	EditedAggregates	10	35
RelateObjects	13	Parent	Nuclei	10	1	EditedAggregates	10	36
RelateObjects	13	Parent	Nuclei	10	1	EditedAggregates	10	37
RelateObjects	13	Parent	Nuclei	10	1	EditedAggregates	10	38
RelateObjects	13	Parent	Nuclei	10	1	EditedAggregates	10	39
RelateObjects	13	Parent	Nuclei	10	1	EditedAggregates	10	40
RelateObjects	13	Parent	Nuclei	10	1	EditedAggregates	10	41
RelateObjects	13	Parent	Nuclei	10	1	EditedAggregates	10	42
RelateObjects	13	Parent	Nuclei	10	1	EditedAggregates	10	43
RelateObjects	13	Parent	Nuclei	10	1	EditedAggregates	10	44
RelateObjects	13	Parent	Nuclei	10	1	EditedAggregates	10	45
RelateObjects	13	Parent	Nuclei	10	1	EditedAggregates	10	46
RelateObjects	13	Parent	Nuclei	10	1	EditedAggregates	10	47
RelateObjects	13	Parent	Nuclei	10	1	EditedAggregates	10	48
RelateObjects	13	Parent	Nuclei	10	1	EditedAggregates	10	49
RelateObjects	13	Parent	Nuclei	10	1	EditedAggregates	10	50
RelateObjects	13	Parent	Nuclei	10	1	EditedAggregates	10	51
RelateObjects	13	Parent	Nuclei	10	1	EditedAggregates	10	52
RelateObjects	13	Parent	Nuclei	10	1	EditedAggregates	10	53
RelateObjects	13	Parent	Nuclei	10	1	EditedAggregates	10	54
RelateObjects	13	Parent	Nuclei	10	1	EditedAggregates	10	55
RelateObjects	13	Parent	Nuclei	10	1	EditedAggregates	10	56
RelateObjects	13	Parent	Nuclei	10	1	EditedAggregates	10	57
RelateObjects	13	Parent	Nuclei	10	1	EditedAggregates	10	58
RelateObjects	13	Parent	Nuclei	10	1	EditedAggregates	10	59
RelateObjects	13	Parent	Nuclei	10	1	EditedAggregates	10	60
RelateObjects	13	Parent	Nuclei	10	1	EditedAggregates	10	61
RelateObjects	13	Parent	Nuclei	10	1	EditedAggregates	10	62
RelateObjects	13	Parent	Nuclei	10	1	EditedAggregates	10	63
RelateObjects	13	Parent	Nuclei	10	1	EditedAggregates	10	64
RelateObjects	13	Parent	Nuclei	10	1	EditedAggregates	10	65
RelateObjects	13	Parent	Nuclei	10	1	EditedAggregates	10	66
RelateObjects	13	Parent	Nuclei	10	1	EditedAggregates	10	67
RelateObjects	13	Parent	Nuclei	10	1	EditedAggregates	10	68
RelateObjects	13	Parent	Nuclei	10	1	EditedAggregates	10	69
RelateObjects	13	Parent	Nuclei	10	1	EditedAggregates	10	70
RelateObjects	13	Parent	Nuclei	10	1	EditedAggregates	10	71
RelateObjects	13	Parent	Nuclei	10	1	EditedAggregates	10	72
RelateObjects	13	Parent	Nuclei	10	1	EditedAggregates	10	73
RelateObjects	13	Parent	Nuclei	10	1	EditedAggregates	10	74
RelateObjects	13	Parent	Nuclei	10	1	EditedAggregates	10	75
RelateObjects	13	Parent	Nuclei	10	1	EditedAggregates	10	76
RelateObjects	13	Parent	Nuclei	10	1	EditedAggregates	10	77
RelateObjects	13	Parent	Nuclei	10	1	EditedAggregates	10	78
RelateObjects	13	Parent	Nuclei	10	1	EditedAggregates	10	79
RelateObjects	13	Parent	Nuclei	10	1	EditedAggregates	10	80
RelateObjects	13	Parent	Nuclei	10	1	EditedAggregates	10	81
RelateObjects	13	Parent	Nuclei	10	1	EditedAggregates	10	82
RelateObjects	13	Parent	Nuclei	10	1	EditedAggregates	10	83
RelateObjects	13	Parent	Nuclei	10	1	EditedAggregates	10	84
RelateObjects	13	Parent	Nuclei	10	1	EditedAggregates	10	85
RelateObjects	13	Parent	Nuclei	10	1	EditedAggregates	10	86
RelateObjects	13	Parent	Nuclei	10	1	EditedAggregates	10	87
RelateObjects	13	Parent	Nuclei	10	1	EditedAggregates	10	88
RelateObjects	13	Parent	Nuclei	10	1	EditedAggregates	10	89
RelateObjects	13	Parent	Nuclei	10	1	EditedAggregates	10	90
RelateObjects	13	Parent	Nuclei	10	1	EditedAggregates	10	91
RelateObjects	13	Parent	Nuclei	10	1	EditedAggregates	10	92
RelateObjects	13	Parent	Nuclei	10	1	EditedAggregates	10	93
RelateObjects	13	Parent	Nuclei	10	1	EditedAggregates	10	94
RelateObjects	13	Parent	Nuclei	10	1	EditedAggregates	10	95
RelateObjects	13	Parent	Nuclei	10	1	EditedAggregates	10	96
RelateObjects	13	Parent	Nuclei	10	1	EditedAggregates	10	97
RelateObjects	13	Parent	Nuclei	10	1	EditedAggregates	10	98
RelateObjects	13	Parent	Nuclei	10	1	EditedAggregates	10	99
RelateObjects	13	Parent	Nuclei	10	1	EditedAggregates	10	100
RelateObjects	13	Parent	Nuclei	10	1	EditedAggregates	10	101
RelateObjects	13	Parent	Nuclei	10	1	EditedAggregates	10	102
RelateObjects	13	Parent	Nuclei	10	1	EditedAggregates	10	103
RelateObjects	13	Parent	Nuclei	10	1	EditedAggregates	10	104
RelateObjects	13	Parent	Nuclei	10	1	EditedAggregates	10	105
RelateObjects	13	Parent	Nuclei	10	1	EditedAggregates	10	106
RelateObjects	13	Parent	Nuclei	10	1	EditedAggregates	10	107
RelateObjects	13	Parent	Nuclei	10	1	EditedAggregates	10	108
RelateObjects	13	Parent	Nuclei	10	1	EditedAggregates	10	109
RelateObjects	13	Parent	Nuclei	10	1	EditedAggregates	10	110
RelateObjects	13	Parent	Nuclei	10	1	EditedAggregates	10	111
RelateObjects	13	Parent	Nuclei	10	1	EditedAggregates	10	112
RelateObjects	13	Parent	Nuclei	10	1	EditedAggregates	10	113
RelateObjects	13	Parent	Nuclei	10	1	EditedAggregates	10	114
RelateObjects	13	Parent	Nuclei	10	1	EditedAggregates	10	115
RelateObjects	13	Parent	Nuclei	10	1	EditedAggregates	10	116
RelateObjects	13	Parent	Nuclei	10	1	EditedAggregates	10	117
RelateObjects	13	Parent	Nuclei	10	1	EditedAggregates	10	118
RelateObjects	13	Parent	Nuclei	10	1	EditedAggregates	10	119
RelateObjects	13	Parent	Nuclei	10	1	EditedAggregates	10	120
RelateObjects	13	Parent	Nuclei	10	2	EditedAggregates	10	121
RelateObjects	13	Parent	Nuclei	10	2	EditedAggregates	10	122
RelateObjects	13	Parent	Nuclei	10	2	EditedAggregates	10	123
RelateObjects	13	Parent	Nuclei	10	2	EditedAggregates	10	124
RelateObjects	13	Parent	Nuclei	10	2	EditedAggregates	10	125
RelateObjects	13	Parent	Nuclei	10	2	EditedAggregates	10	126
RelateObjects	13	Parent	Nuclei	10	2	EditedAggregates	10	127
RelateObjects	13	Parent	Nuclei	10	2	EditedAggregates	10	128
RelateObjects	13	Parent	Nuclei	10	2	EditedAggregates	10	129
RelateObjects	13	Parent	Nuclei	10	3	EditedAggregates	10	130
RelateObjects	13	Parent	Nuclei	10	2	EditedAggregates	10	131
RelateObjects	13	Parent	Nuclei	10	2	EditedAggregates	10	132
RelateObjects	13	Parent	Nuclei	10	2	EditedAggregates	10	133
RelateObjects	13	Parent	Nuclei	10	3	EditedAggregates	10	134
RelateObjects	13	Parent	Nuclei	10	2	EditedAggregates	10	135
RelateObjects	13	Parent	Nuclei	10	2	EditedAggregates	10	136
RelateObjects	13	Parent	Nuclei	10	2	EditedAggregates	10	137
RelateObjects	13	Parent	Nuclei	10	2	EditedAggregates	10	138
RelateObjects	13	Parent	Nuclei	10	3	EditedAggregates	10	139
RelateObjects	13	Parent	Nuclei	10	2	EditedAggregates	10	140
RelateObjects	13	Parent	Nuclei	10	3	EditedAggregates	10	141
RelateObjects	13	Parent	Nuclei	10	3	EditedAggregates	10	142
RelateObjects	13	Parent	Nuclei	10	2	EditedAggregates	10	143
RelateObjects	13	Parent	Nuclei	10	2	EditedAggregates	10	144
RelateObjects	13	Parent	Nuclei	10	3	EditedAggregates	10	145
RelateObjects	13	Parent	Nuclei	10	2	EditedAggregates	10	146
RelateObjects	13	Parent	Nuclei	10	2	EditedAggregates	10	147
RelateObjects	13	Parent	Nuclei	10	2	EditedAggregates	10	148
RelateObjects	13	Parent	Nuclei	10	3	EditedAggregates	10	149
RelateObjects	13	Parent	Nuclei	10	2	EditedAggregates	10	150
RelateObjects	13	Parent	Nuclei	10	2	EditedAggregates	10	151
RelateObjects	13	Parent	Nuclei	10	2	EditedAggregates	10	152
RelateObjects	13	Parent	Nuclei	10	3	EditedAggregates	10	153
RelateObjects	13	Parent	Nuclei	10	2	EditedAggregates	10	154
RelateObjects	13	Parent	Nuclei	10	2	EditedAggregates	10	155
RelateObjects	13	Parent	Nuclei	10	2	EditedAggregates	10	156
RelateObjects	13	Parent	Nuclei	10	3	EditedAggregates	10	157
RelateObjects	13	Parent	Nuclei	10	3	EditedAggregates	10	158
RelateObjects	13	Parent	Nuclei	10	2	EditedAggregates	10	159
RelateObjects	13	Parent	Nuclei	10	2	EditedAggregates	10	160
RelateObjects	13	Parent	Nuclei	10	2	EditedAggregates	10	161
RelateObjects	13	Parent	Nuclei	10	3	EditedAggregates	10	162
RelateObjects	13	Parent	Nuclei	10	2	EditedAggregates	10	163
RelateObjects	13	Parent	Nuclei	10	2	EditedAggregates	10	164
RelateObjects	13	Parent	Nuclei	10	2	EditedAggregates	10	165
RelateObjects	13	Parent	Nuclei	10	3	EditedAggregates	10	166
RelateObjects	13	Parent	Nuclei	10	2	EditedAggregates	10	167
RelateObjects	13	Parent	Nuclei	10	3	EditedAggregates	10	168
RelateObjects	13	Parent	Nuclei	10	3	EditedAggregates	10	169
RelateObjects	13	Parent	Nuclei	10	2	EditedAggregates	10	170
RelateObjects	13	Parent	Nuclei	10	3	EditedAggregates	10	171
RelateObjects	13	Parent	Nuclei	10	3	EditedAggregates	10	172
RelateObjects	13	Parent	Nuclei	10	2	EditedAggregates	10	173
RelateObjects	13	Parent	Nuclei	10	2	EditedAggregates	10	174
RelateObjects	13	Parent	Nuclei	10	2	EditedAggregates	10	175
RelateObjects	13	Parent	Nuclei	10	2	EditedAggregates	10	176
RelateObjects	13	Parent	Nuclei	10	3	EditedAggregates	10	177
RelateObjects	13	Parent	Nuclei	10	3	EditedAggregates	10	178
RelateObjects	13	Parent	Nuclei	10	2	EditedAggregates	10	179
RelateObjects	13	Parent	Nuclei	10	2	EditedAggregates	10	180
RelateObjects	13	Parent	Nuclei	10	3	EditedAggregates	10	181
RelateObjects	13	Parent	Nuclei	10	3	EditedAggregates	10	182
RelateObjects	13	Parent	Nuclei	10	2	EditedAggregates	10	183
RelateObjects	13	Parent	Nuclei	10	3	EditedAggregates	10	184
RelateObjects	13	Parent	Nuclei	10	3	EditedAggregates	10	185
RelateObjects	13	Parent	Nuclei	10	3	EditedAggregates	10	186
RelateObjects	13	Parent	Nuclei	10	3	EditedAggregates	10	187
RelateObjects	13	Parent	Nuclei	10	2	EditedAggregates	10	188
RelateObjects	13	Parent	Nuclei	10	3	EditedAggregates	10	189
RelateObjects	13	Parent	Nuclei	10	3	EditedAggregates	10	190
RelateObjects	13	Parent	Nuclei	10	3	EditedAggregates	10	191
RelateObjects	13	Parent	Nuclei	10	3	EditedAggregates	10	192
RelateObjects	13	Parent	Nuclei	10	2	EditedAggregates	10	193
RelateObjects	13	Parent	Nuclei	10	3	EditedAggregates	10	194
RelateObjects	13	Parent	Nuclei	10	3	EditedAggregates	10	195
RelateObjects	13	Parent	Nuclei	10	3	EditedAggregates	10	196
RelateObjects	13	Parent	Nuclei	10	3	EditedAggregates	10	197
RelateObjects	13	Parent	Nuclei	10	3	EditedAggregates	10	198
RelateObjects	13	Parent	Nuclei	10	2	EditedAggregates	10	199
RelateObjects	13	Parent	Nuclei	10	3	EditedAggregates	10	200
RelateObjects	13	Parent	Nuclei	10	2	EditedAggregates	10	201
RelateObjects	13	Parent	Nuclei	10	2	EditedAggregates	10	202
RelateObjects	13	Parent	Nuclei	10	3	EditedAggregates	10	203
RelateObjects	13	Parent	Nuclei	10	3	EditedAggregates	10	204
RelateObjects	13	Parent	Nuclei	10	2	EditedAggregates	10	205
RelateObjects	13	Parent	Nuclei	10	3	EditedAggregates	10	206
RelateObjects	13	Parent	Nuclei	10	2	EditedAggregates	10	207
RelateObjects	13	Parent	Nuclei	10	3	EditedAggregates	10	208
RelateObjects	13	Parent	Nuclei	10	3	EditedAggregates	10	209
RelateObjects	13	Parent	Nuclei	10	2	EditedAggregates	10	210
RelateObjects	13	Parent	Nuclei	10	2	EditedAggregates	10	211
RelateObjects	13	Parent	Nuclei	10	3	EditedAggregates	10	212
RelateObjects	13	Parent	Nuclei	10	3	EditedAggregates	10	213
RelateObjects	13	Parent	Nuclei	10	2	EditedAggregates	10	214
RelateObjects	13	Parent	Nuclei	10	3	EditedAggregates	10	215
RelateObjects	13	Parent	Nuclei	10	3	EditedAggregates	10	216
RelateObjects	13	Parent	Nuclei	10	3	EditedAggregates	10	217
RelateObjects	13	Parent	Nuclei	10	3	EditedAggregates	10	218
RelateObjects	13	Parent	Nuclei	10	3	EditedAggregates	10	219
RelateObjects	13	Parent	Nuclei	10	3	EditedAggregates	10	220
RelateObjects	13	Parent	Nuclei	10	3	EditedAggregates	10	221
RelateObjects	13	Parent	Nuclei	10	2	EditedAggregates	10	222
RelateObjects	13	Parent	Nuclei	10	3	EditedAggregates	10	223
RelateObjects	13	Parent	Nuclei	10	4	EditedAggregates	10	224
RelateObjects	13	Parent	Nuclei	10	3	EditedAggregates	10	225
RelateObjects	13	Parent	Nuclei	10	2	EditedAggregates	10	226
RelateObjects	13	Parent	Nuclei	10	3	EditedAggregates	10	227
RelateObjects	13	Parent	Nuclei	10	2	EditedAggregates	10	228
RelateObjects	13	Parent	Nuclei	10	3	EditedAggregates	10	229
RelateObjects	13	Parent	Nuclei	10	2	EditedAggregates	10	230
RelateObjects	13	Parent	Nuclei	10	3	EditedAggregates	10	231
RelateObjects	13	Parent	Nuclei	10	3	EditedAggregates	10	232
RelateObjects	13	Parent	Nuclei	10	6	EditedAggregates	10	233
RelateObjects	13	Parent	Nuclei	10	6	EditedAggregates	10	234
RelateObjects	13	Parent	Nuclei	10	5	EditedAggregates	10	235
RelateObjects	13	Parent	Nuclei	10	6	EditedAggregates	10	236
RelateObjects	13	Parent	Nuclei	10	6	EditedAggregates	10	237
RelateObjects	13	Parent	Nuclei	10	6	EditedAggregates	10	238
RelateObjects	13	Parent	Nuclei	10	6	EditedAggregates	10	239
RelateObjects	13	Parent	Nuclei	10	6	EditedAggregates	10	240
RelateObjects	13	Parent	Nuclei	10	6	EditedAggregates	10	241
RelateObjects	13	Parent	Nuclei	10	5	EditedAggregates	10	242
RelateObjects	13	Parent	Nuclei	10	6	EditedAggregates	10	243
RelateObjects	13	Parent	Nuclei	10	3	EditedAggregates	10	244
RelateObjects	13	Parent	Nuclei	10	6	EditedAggregates	10	245
RelateObjects	13	Parent	Nuclei	10	6	EditedAggregates	10	246
RelateObjects	13	Parent	Nuclei	10	6	EditedAggregates	10	247
RelateObjects	13	Parent	Nuclei	10	6	EditedAggregates	10	248
RelateObjects	13	Parent	Nuclei	10	6	EditedAggregates	10	249
RelateObjects	13	Parent	Nuclei	10	7	EditedAggregates	10	250
RelateObjects	13	Parent	Nuclei	10	6	EditedAggregates	10	251
RelateObjects	13	Parent	Nuclei	10	6	EditedAggregates	10	252
RelateObjects	13	Parent	Nuclei	10	6	EditedAggregates	10	253
RelateObjects	13	Parent	Nuclei	10	6	EditedAggregates	10	254
RelateObjects	13	Parent	Nuclei	10	6	EditedAggregates	10	255
RelateObjects	13	Parent	Nuclei	10	5	EditedAggregates	10	256
RelateObjects	13	Parent	Nuclei	10	6	EditedAggregates	10	257
RelateObjects	13	Parent	Nuclei	10	6	EditedAggregates	10	258
RelateObjects	13	Parent	Nuclei	10	6	EditedAggregates	10	259
RelateObjects	13	Parent	Nuclei	10	6	EditedAggregates	10	260
RelateObjects	13	Parent	Nuclei	10	7	EditedAggregates	10	261
RelateObjects	13	Parent	Nuclei	10	7	EditedAggregates	10	262
RelateObjects	13	Parent	Nuclei	10	6	EditedAggregates	10	263
RelateObjects	13	Parent	Nuclei	10	6	EditedAggregates	10	264
RelateObjects	13	Parent	Nuclei	10	6	EditedAggregates	10	265
RelateObjects	13	Parent	Nuclei	10	7	EditedAggregates	10	266
RelateObjects	13	Parent	Nuclei	10	6	EditedAggregates	10	267
RelateObjects	13	Parent	Nuclei	10	6	EditedAggregates	10	268
RelateObjects	13	Parent	Nuclei	10	7	EditedAggregates	10	269
RelateObjects	13	Parent	Nuclei	10	4	EditedAggregates	10	270
RelateObjects	13	Parent	Nuclei	10	6	EditedAggregates	10	271
RelateObjects	13	Parent	Nuclei	10	7	EditedAggregates	10	272
RelateObjects	13	Parent	Nuclei	10	5	EditedAggregates	10	273
RelateObjects	13	Parent	Nuclei	10	6	EditedAggregates	10	274
RelateObjects	13	Parent	Nuclei	10	6	EditedAggregates	10	275
RelateObjects	13	Parent	Nuclei	10	6	EditedAggregates	10	276
RelateObjects	13	Parent	Nuclei	10	6	EditedAggregates	10	277
RelateObjects	13	Parent	Nuclei	10	7	EditedAggregates	10	278
RelateObjects	13	Parent	Nuclei	10	5	EditedAggregates	10	279
RelateObjects	13	Parent	Nuclei	10	6	EditedAggregates	10	280
RelateObjects	13	Parent	Nuclei	10	6	EditedAggregates	10	281
RelateObjects	13	Parent	Nuclei	10	7	EditedAggregates	10	282
RelateObjects	13	Parent	Nuclei	10	6	EditedAggregates	10	283
RelateObjects	13	Parent	Nuclei	10	6	EditedAggregates	10	284
RelateObjects	13	Parent	Nuclei	10	6	EditedAggregates	10	285
RelateObjects	13	Parent	Nuclei	10	6	EditedAggregates	10	286
RelateObjects	13	Parent	Nuclei	10	6	EditedAggregates	10	287
RelateObjects	13	Parent	Nuclei	10	6	EditedAggregates	10	288
RelateObjects	13	Parent	Nuclei	10	7	EditedAggregates	10	289
RelateObjects	13	Parent	Nuclei	10	6	EditedAggregates	10	290
RelateObjects	13	Parent	Nuclei	10	6	EditedAggregates	10	291
RelateObjects	13	Parent	Nuclei	10	6	EditedAggregates	10	292
RelateObjects	13	Parent	Nuclei	10	6	EditedAggregates	10	293
RelateObjects	13	Parent	Nuclei	10	6	EditedAggregates	10	294
RelateObjects	13	Parent	Nuclei	10	6	EditedAggregates	10	295
RelateObjects	13	Parent	Nuclei	10	7	EditedAggregates	10	296
RelateObjects	13	Parent	Nuclei	10	7	EditedAggregates	10	297
RelateObjects	13	Parent	Nuclei	10	6	EditedAggregates	10	298
RelateObjects	13	Parent	Nuclei	10	6	EditedAggregates	10	299
RelateObjects	13	Parent	Nuclei	10	6	EditedAggregates	10	300
RelateObjects	13	Parent	Nuclei	10	6	EditedAggregates	10	301
RelateObjects	13	Parent	Nuclei	10	7	EditedAggregates	10	302
RelateObjects	13	Parent	Nuclei	10	6	EditedAggregates	10	303
RelateObjects	13	Parent	Nuclei	10	6	EditedAggregates	10	304
RelateObjects	13	Parent	Nuclei	10	7	EditedAggregates	10	305
RelateObjects	13	Parent	Nuclei	10	7	EditedAggregates	10	306
RelateObjects	13	Parent	Nuclei	10	7	EditedAggregates	10	307
RelateObjects	13	Parent	Nuclei	10	7	EditedAggregates	10	308
RelateObjects	13	Parent	Nuclei	10	7	EditedAggregates	10	309
RelateObjects	13	Parent	Nuclei	10	6	EditedAggregates	10	310
RelateObjects	13	Parent	Nuclei	10	7	EditedAggregates	10	311
RelateObjects	13	Parent	Nuclei	10	7	EditedAggregates	10	312
RelateObjects	13	Parent	Nuclei	10	6	EditedAggregates	10	313
RelateObjects	13	Parent	Nuclei	10	6	EditedAggregates	10	314
RelateObjects	13	Parent	Nuclei	10	6	EditedAggregates	10	315
RelateObjects	13	Parent	Nuclei	10	6	EditedAggregates	10	316
RelateObjects	13	Parent	Nuclei	10	6	EditedAggregates	10	317
RelateObjects	13	Parent	Nuclei	10	7	EditedAggregates	10	318
RelateObjects	13	Parent	Nuclei	10	6	EditedAggregates	10	319
RelateObjects	13	Parent	Nuclei	10	7	EditedAggregates	10	320
RelateObjects	13	Parent	Nuclei	10	6	EditedAggregates	10	321
RelateObjects	13	Parent	Nuclei	10	6	EditedAggregates	10	322
RelateObjects	13	Parent	Nuclei	10	6	EditedAggregates	10	323
RelateObjects	13	Parent	Nuclei	10	6	EditedAggregates	10	324
RelateObjects	13	Parent	Nuclei	10	7	EditedAggregates	10	325
RelateObjects	13	Parent	Nuclei	10	6	EditedAggregates	10	326
RelateObjects	13	Parent	Nuclei	10	6	EditedAggregates	10	327
RelateObjects	13	Parent	Nuclei	10	6	EditedAggregates	10	328
RelateObjects	13	Parent	Nuclei	10	6	EditedAggregates	10	329
RelateObjects	13	Parent	Nuclei	10	6	EditedAggregates	10	330
RelateObjects	13	Parent	Nuclei	10	4	EditedAggregates	10	331
RelateObjects	13	Parent	Nuclei	10	6	EditedAggregates	10	332
RelateObjects	13	Parent	Nuclei	10	6	EditedAggregates	10	333
RelateObjects	13	Parent	Nuclei	10	6	EditedAggregates	10	334
RelateObjects	13	Parent	Nuclei	10	7	EditedAggregates	10	335
RelateObjects	13	Parent	Nuclei	10	6	EditedAggregates	10	336
RelateObjects	13	Parent	Nuclei	10	7	EditedAggregates	10	337
RelateObjects	13	Parent	Nuclei	10	7	EditedAggregates	10	338
RelateObjects	13	Parent	Nuclei	10	7	EditedAggregates	10	339
RelateObjects	13	Parent	Nuclei	10	6	EditedAggregates	10	340
RelateObjects	13	Parent	Nuclei	10	7	EditedAggregates	10	341
RelateObjects	13	Parent	Nuclei	10	6	EditedAggregates	10	342
RelateObjects	13	Parent	Nuclei	10	6	EditedAggregates	10	343
RelateObjects	13	Parent	Nuclei	10	6	EditedAggregates	10	344
RelateObjects	13	Parent	Nuclei	10	7	EditedAggregates	10	345
RelateObjects	13	Parent	Nuclei	10	7	EditedAggregates	10	346
RelateObjects	13	Parent	Nuclei	10	6	EditedAggregates	10	347
RelateObjects	13	Parent	Nuclei	10	6	EditedAggregates	10	348
RelateObjects	13	Parent	Nuclei	10	6	EditedAggregates	10	349
RelateObjects	13	Parent	Nuclei	10	6	EditedAggregates	10	350
RelateObjects	13	Parent	Nuclei	10	7	EditedAggregates	10	351
RelateObjects	13	Parent	Nuclei	10	6	EditedAggregates	10	352
RelateObjects	13	Parent	Nuclei	10	6	EditedAggregates	10	353
RelateObjects	13	Parent	Nuclei	10	6	EditedAggregates	10	354
RelateObjects	13	Parent	Nuclei	10	7	EditedAggregates	10	355
RelateObjects	13	Parent	Nuclei	10	7	EditedAggregates	10	356
RelateObjects	13	Parent	Nuclei	10	7	EditedAggregates	10	357
RelateObjects	13	Parent	Nuclei	10	7	EditedAggregates	10	358
RelateObjects	13	Parent	Nuclei	10	6	EditedAggregates	10	359
RelateObjects	13	Parent	Nuclei	10	6	EditedAggregates	10	360
RelateObjects	13	Parent	Nuclei	10	6	EditedAggregates	10	361
RelateObjects	13	Parent	Nuclei	10	7	EditedAggregates	10	362
RelateObjects	13	Parent	Nuclei	10	7	EditedAggregates	10	363
RelateObjects	13	Parent	Nuclei	10	7	EditedAggregates	10	364
RelateObjects	13	Parent	Nuclei	10	6	EditedAggregates	10	365
RelateObjects	13	Parent	Nuclei	10	6	EditedAggregates	10	366
RelateObjects	13	Parent	Nuclei	10	6	EditedAggregates	10	367
RelateObjects	13	Parent	Nuclei	10	7	EditedAggregates	10	368
RelateObjects	13	Parent	Nuclei	10	7	EditedAggregates	10	369
RelateObjects	13	Parent	Nuclei	10	6	EditedAggregates	10	370
RelateObjects	13	Parent	Nuclei	10	6	EditedAggregates	10	371
RelateObjects	13	Parent	Nuclei	10	6	EditedAggregates	10	372
RelateObjects	13	Parent	Nuclei	10	6	EditedAggregates	10	373
RelateObjects	13	Parent	Nuclei	10	6	EditedAggregates	10	374
RelateObjects	13	Parent	Nuclei	10	7	EditedAggregates	10	375
RelateObjects	13	Parent	Nuclei	10	7	EditedAggregates	10	376
RelateObjects	13	Parent	Nuclei	10	7	EditedAggregates	10	377
RelateObjects	13	Parent	Nuclei	10	6	EditedAggregates	10	378
RelateObjects	13	Parent	Nuclei	10	6	EditedAggregates	10	379
RelateObjects	13	Parent	Nuclei	10	6	EditedAggregates	10	380
RelateObjects	13	Parent	Nuclei	10	7	EditedAggregates	10	381
RelateObjects	13	Parent	Nuclei	10	7	EditedAggregates	10	382
RelateObjects	13	Parent	Nuclei	10	6	EditedAggregates	10	383
RelateObjects	13	Parent	Nuclei	10	7	EditedAggregates	10	384
RelateObjects	13	Parent	Nuclei	10	7	EditedAggregates	10	385
RelateObjects	13	Parent	Nuclei	10	6	EditedAggregates	10	386
RelateObjects	13	Parent	Nuclei	10	7	EditedAggregates	10	387
RelateObjects	13	Parent	Nuclei	10	6	EditedAggregates	10	388
RelateObjects	13	Parent	Nuclei	10	7	EditedAggregates	10	389
RelateObjects	13	Parent	Nuclei	10	7	EditedAggregates	10	390
RelateObjects	13	Parent	Nuclei	10	7	EditedAggregates	10	391
RelateObjects	13	Parent	Nuclei	10	7	EditedAggregates	10	392
RelateObjects	13	Parent	Nuclei	10	6	EditedAggregates	10	393
RelateObjects	13	Parent	Nuclei	10	7	EditedAggregates	10	394
RelateObjects	13	Parent	Nuclei	10	7	EditedAggregates	10	395
RelateObjects	13	Parent	Nuclei	10	6	EditedAggregates	10	396
RelateObjects	13	Parent	Nuclei	10	7	EditedAggregates	10	397
RelateObjects	13	Parent	Nuclei	10	6	EditedAggregates	10	398
RelateObjects	13	Parent	Nuclei	10	7	EditedAggregates	10	399
RelateObjects	13	Parent	Nuclei	10	6	EditedAggregates	10	400
RelateObjects	13	Parent	Nuclei	10	6	EditedAggregates	10	401
RelateObjects	13	Parent	Nuclei	10	6	EditedAggregates	10	402
RelateObjects	13	Parent	Nuclei	10	7	EditedAggregates	10	403
RelateObjects	13	Parent	Nuclei	10	7	EditedAggregates	10	404
RelateObjects	13	Parent	Nuclei	10	6	EditedAggregates	10	405
RelateObjects	13	Parent	Nuclei	10	6	EditedAggregates	10	406
RelateObjects	13	Parent	Nuclei	10	7	EditedAggregates	10	407
RelateObjects	13	Parent	Nuclei	10	7	EditedAggregates	10	408
RelateObjects	13	Parent	Nuclei	10	7	EditedAggregates	10	409
RelateObjects	13	Parent	Nuclei	10	7	EditedAggregates	10	410
RelateObjects	13	Parent	Nuclei	10	6	EditedAggregates	10	411
RelateObjects	13	Parent	Nuclei	10	7	EditedAggregates	10	412
RelateObjects	13	Parent	Nuclei	10	7	EditedAggregates	10	413
RelateObjects	13	Parent	Nuclei	10	7	EditedAggregates	10	414
RelateObjects	13	Parent	Nuclei	10	6	EditedAggregates	10	415
RelateObjects	13	Parent	Nuclei	10	6	EditedAggregates	10	416
RelateObjects	13	Parent	Nuclei	10	7	EditedAggregates	10	417
RelateObjects	13	Parent	Nuclei	10	7	EditedAggregates	10	418
RelateObjects	13	Parent	Nuclei	10	6	EditedAggregates	10	419
RelateObjects	13	Parent	Nuclei	10	7	EditedAggregates	10	420
RelateObjects	13	Parent	Nuclei	10	6	EditedAggregates	10	421
RelateObjects	13	Parent	Nuclei	10	6	EditedAggregates	10	422
RelateObjects	13	Parent	Nuclei	10	8	EditedAggregates	10	423
RelateObjects	13	Parent	Nuclei	10	8	EditedAggregates	10	424
RelateObjects	13	Parent	Nuclei	10	6	EditedAggregates	10	425
RelateObjects	13	Parent	Nuclei	10	6	EditedAggregates	10	426
RelateObjects	13	Parent	Nuclei	10	8	EditedAggregates	10	427
RelateObjects	13	Parent	Nuclei	10	8	EditedAggregates	10	428
RelateObjects	13	Parent	Nuclei	10	8	EditedAggregates	10	429
RelateObjects	13	Parent	Nuclei	10	6	EditedAggregates	10	430
RelateObjects	13	Parent	Nuclei	10	8	EditedAggregates	10	431
RelateObjects	13	Parent	Nuclei	10	8	EditedAggregates	10	432
RelateObjects	13	Parent	Nuclei	10	8	EditedAggregates	10	433
RelateObjects	13	Parent	Nuclei	10	8	EditedAggregates	10	434
RelateObjects	13	Parent	Nuclei	10	8	EditedAggregates	10	435
RelateObjects	13	Parent	Nuclei	10	8	EditedAggregates	10	436
RelateObjects	13	Parent	Nuclei	10	8	EditedAggregates	10	437
RelateObjects	13	Parent	Nuclei	10	8	EditedAggregates	10	438
RelateObjects	13	Parent	Nuclei	10	8	EditedAggregates	10	439
RelateObjects	13	Parent	Nuclei	10	8	EditedAggregates	10	440
RelateObjects	13	Parent	Nuclei	10	8	EditedAggregates	10	441
RelateObjects	13	Parent	Nuclei	10	8	EditedAggregates	10	442
RelateObjects	13	Parent	Nuclei	10	8	EditedAggregates	10	443
RelateObjects	13	Parent	Nuclei	10	8	EditedAggregates	10	444
RelateObjects	13	Parent	Nuclei	10	8	EditedAggregates	10	445
RelateObjects	13	Parent	Nuclei	10	8	EditedAggregates	10	446
RelateObjects	13	Parent	Nuclei	10	8	EditedAggregates	10	447
RelateObjects	13	Parent	Nuclei	10	8	EditedAggregates	10	448
RelateObjects	13	Parent	Nuclei	10	8	EditedAggregates	10	449
RelateObjects	13	Parent	Nuclei	10	8	EditedAggregates	10	450
RelateObjects	13	Parent	Nuclei	10	8	EditedAggregates	10	451
RelateObjects	13	Parent	Nuclei	10	8	EditedAggregates	10	452
RelateObjects	13	Parent	Nuclei	10	8	EditedAggregates	10	453
RelateObjects	13	Parent	Nuclei	10	8	EditedAggregates	10	454
RelateObjects	13	Parent	Nuclei	10	8	EditedAggregates	10	455
RelateObjects	13	Parent	Nuclei	10	8	EditedAggregates	10	456
RelateObjects	13	Parent	Nuclei	10	8	EditedAggregates	10	457
RelateObjects	13	Parent	Nuclei	10	8	EditedAggregates	10	458
RelateObjects	13	Parent	Nuclei	10	8	EditedAggregates	10	459
RelateObjects	13	Parent	Nuclei	10	8	EditedAggregates	10	460
RelateObjects	13	Parent	Nuclei	10	8	EditedAggregates	10	461
RelateObjects	13	Parent	Nuclei	10	8	EditedAggregates	10	462
RelateObjects	13	Parent	Nuclei	10	8	EditedAggregates	10	463
RelateObjects	13	Parent	Nuclei	10	8	EditedAggregates	10	464
RelateObjects	13	Parent	Nuclei	10	8	EditedAggregates	10	465
RelateObjects	13	Parent	Nuclei	10	8	EditedAggregates	10	466
RelateObjects	13	Parent	Nuclei	10	8	EditedAggregates	10	467
RelateObjects	13	Parent	Nuclei	10	8	EditedAggregates	10	468
RelateObjects	13	Parent	Nuclei	10	8	EditedAggregates	10	469
RelateObjects	13	Parent	Nuclei	10	8	EditedAggregates	10	470
RelateObjects	13	Parent	Nuclei	10	8	EditedAggregates	10	471
RelateObjects	13	Parent	Nuclei	10	8	EditedAggregates	10	472
RelateObjects	13	Parent	Nuclei	10	8	EditedAggregates	10	473
RelateObjects	13	Parent	Nuclei	10	8	EditedAggregates	10	474
RelateObjects	13	Parent	Nuclei	10	8	EditedAggregates	10	475
RelateObjects	13	Parent	Nuclei	10	8	EditedAggregates	10	476
RelateObjects	13	Parent	Nuclei	10	8	EditedAggregates	10	477
RelateObjects	13	Parent	Nuclei	10	8	EditedAggregates	10	478
RelateObjects	13	Parent	Nuclei	10	8	EditedAggregates	10	479
RelateObjects	13	Parent	Nuclei	10	8	EditedAggregates	10	480
RelateObjects	13	Parent	Nuclei	10	8	EditedAggregates	10	481
RelateObjects	13	Parent	Nuclei	10	8	EditedAggregates	10	482
RelateObjects	13	Parent	Nuclei	10	8	EditedAggregates	10	483
RelateObjects	13	Parent	Nuclei	10	8	EditedAggregates	10	484
RelateObjects	13	Parent	Nuclei	10	8	EditedAggregates	10	485
RelateObjects	13	Parent	Nuclei	10	8	EditedAggregates	10	486
RelateObjects	13	Parent	Nuclei	10	8	EditedAggregates	10	487
RelateObjects	13	Parent	Nuclei	10	8	EditedAggregates	10	488
RelateObjects	13	Parent	Nuclei	10	8	EditedAggregates	10	489
RelateObjects	13	Parent	Nuclei	10	8	EditedAggregates	10	490
RelateObjects	13	Parent	Nuclei	10	8	EditedAggregates	10	491
RelateObjects	13	Parent	Nuclei	10	8	EditedAggregates	10	492
RelateObjects	13	Parent	Nuclei	10	8	EditedAggregates	10	493
RelateObjects	13	Parent	Nuclei	10	8	EditedAggregates	10	494
RelateObjects	13	Parent	Nuclei	10	8	EditedAggregates	10	495
RelateObjects	13	Parent	Nuclei	10	8	EditedAggregates	10	496
RelateObjects	13	Parent	Nuclei	10	8	EditedAggregates	10	497
RelateObjects	13	Parent	Nuclei	10	8	EditedAggregates	10	498
RelateObjects	13	Parent	Nuclei	10	8	EditedAggregates	10	499
RelateObjects	13	Parent	Nuclei	10	8	EditedAggregates	10	500
RelateObjects	13	Parent	Nuclei	10	8	EditedAggregates	10	501
RelateObjects	13	Parent	Nuclei	10	8	EditedAggregates	10	502
RelateObjects	13	Parent	Nuclei	10	8	EditedAggregates	10	503
RelateObjects	13	Parent	Nuclei	10	8	EditedAggregates	10	504
RelateObjects	13	Parent	Nuclei	10	8	EditedAggregates	10	505
RelateObjects	13	Parent	Nuclei	10	8	EditedAggregates	10	506
RelateObjects	13	Parent	Nuclei	10	8	EditedAggregates	10	507
RelateObjects	13	Parent	Nuclei	10	8	EditedAggregates	10	508
RelateObjects	13	Parent	Nuclei	10	8	EditedAggregates	10	509
RelateObjects	13	Parent	Nuclei	10	8	EditedAggregates	10	510
RelateObjects	13	Parent	Nuclei	10	8	EditedAggregates	10	511
RelateObjects	13	Parent	Nuclei	10	8	EditedAggregates	10	512
RelateObjects	13	Parent	Nuclei	10	8	EditedAggregates	10	513
RelateObjects	13	Parent	Nuclei	10	8	EditedAggregates	10	514
RelateObjects	13	Parent	Nuclei	10	8	EditedAggregates	10	515
RelateObjects	13	Parent	Nuclei	10	8	EditedAggregates	10	516
RelateObjects	13	Parent	Nuclei	10	8	EditedAggregates	10	517
RelateObjects	13	Parent	Nuclei	10	8	EditedAggregates	10	518
RelateObjects	13	Parent	Nuclei	10	8	EditedAggregates	10	519
RelateObjects	13	Parent	Nuclei	10	8	EditedAggregates	10	520
RelateObjects	13	Parent	Nuclei	10	8	EditedAggregates	10	521
RelateObjects	13	Parent	Nuclei	10	8	EditedAggregates	10	522
RelateObjects	13	Parent	Nuclei	10	8	EditedAggregates	10	523
RelateObjects	13	Parent	Nuclei	10	8	EditedAggregates	10	524
RelateObjects	13	Parent	Nuclei	10	8	EditedAggregates	10	525
RelateObjects	13	Parent	Nuclei	10	9	EditedAggregates	10	526
RelateObjects	13	Parent	Nuclei	10	9	EditedAggregates	10	527
RelateObjects	13	Parent	Nuclei	10	9	EditedAggregates	10	528
RelateObjects	13	Parent	Nuclei	10	9	EditedAggregates	10	529
RelateObjects	13	Parent	Nuclei	10	9	EditedAggregates	10	530
RelateObjects	13	Parent	Nuclei	10	9	EditedAggregates	10	531
RelateObjects	13	Parent	Nuclei	10	9	EditedAggregates	10	532
RelateObjects	13	Parent	Nuclei	10	9	EditedAggregates	10	533
RelateObjects	13	Parent	Nuclei	10	9	EditedAggregates	10	534
RelateObjects	13	Parent	Nuclei	10	9	EditedAggregates	10	535
RelateObjects	13	Parent	Nuclei	10	9	EditedAggregates	10	536
RelateObjects	13	Parent	Nuclei	10	9	EditedAggregates	10	537
RelateObjects	13	Parent	Nuclei	10	9	EditedAggregates	10	538
RelateObjects	13	Parent	Nuclei	10	9	EditedAggregates	10	539
RelateObjects	13	Parent	Nuclei	10	9	EditedAggregates	10	540
RelateObjects	13	Parent	Nuclei	10	9	EditedAggregates	10	541
RelateObjects	13	Parent	Nuclei	10	9	EditedAggregates	10	542
RelateObjects	13	Parent	Nuclei	10	9	EditedAggregates	10	543
RelateObjects	13	Parent	Nuclei	10	9	EditedAggregates	10	544
RelateObjects	13	Parent	Nuclei	10	9	EditedAggregates	10	545
RelateObjects	13	Parent	Nuclei	10	9	EditedAggregates	10	546
RelateObjects	13	Parent	Nuclei	10	9	EditedAggregates	10	547
RelateObjects	13	Parent	Nuclei	10	9	EditedAggregates	10	548
RelateObjects	13	Parent	Nuclei	10	9	EditedAggregates	10	549
RelateObjects	13	Parent	Nuclei	10	9	EditedAggregates	10	550
RelateObjects	13	Parent	Nuclei	10	9	EditedAggregates	10	551
RelateObjects	13	Parent	Nuclei	10	9	EditedAggregates	10	552
RelateObjects	13	Parent	Nuclei	10	9	EditedAggregates	10	553
RelateObjects	13	Parent	Nuclei	10	9	EditedAggregates	10	554
RelateObjects	13	Parent	Nuclei	10	9	EditedAggregates	10	555
RelateObjects	13	Parent	Nuclei	10	9	EditedAggregates	10	556
RelateObjects	13	Parent	Nuclei	10	9	EditedAggregates	10	557
RelateObjects	13	Parent	Nuclei	10	9	EditedAggregates	10	558
RelateObjects	13	Parent	Nuclei	10	9	EditedAggregates	10	559
RelateObjects	13	Parent	Nuclei	10	9	EditedAggregates	10	560
RelateObjects	13	Parent	Nuclei	10	9	EditedAggregates	10	561
RelateObjects	13	Parent	Nuclei	10	9	EditedAggregates	10	562
RelateObjects	13	Parent	Nuclei	10	9	EditedAggregates	10	563
RelateObjects	13	Parent	Nuclei	10	9	EditedAggregates	10	564
RelateObjects	13	Parent	Nuclei	10	9	EditedAggregates	10	565
RelateObjects	13	Parent	Nuclei	10	9	EditedAggregates	10	566
RelateObjects	13	Parent	Nuclei	10	9	EditedAggregates	10	567
RelateObjects	13	Parent	Nuclei	10	9	EditedAggregates	10	568
RelateObjects	13	Parent	Nuclei	10	9	EditedAggregates	10	569
RelateObjects	13	Parent	Nuclei	10	9	EditedAggregates	10	570
RelateObjects	13	Parent	Nuclei	10	9	EditedAggregates	10	571
RelateObjects	13	Parent	Nuclei	10	9	EditedAggregates	10	572
RelateObjects	13	Parent	Nuclei	10	9	EditedAggregates	10	573
RelateObjects	13	Parent	Nuclei	10	9	EditedAggregates	10	574
RelateObjects	13	Parent	Nuclei	10	9	EditedAggregates	10	575
RelateObjects	13	Parent	Nuclei	10	9	EditedAggregates	10	576
RelateObjects	13	Parent	Nuclei	10	9	EditedAggregates	10	577
RelateObjects	13	Parent	Nuclei	10	9	EditedAggregates	10	578
RelateObjects	13	Parent	Nuclei	10	9	EditedAggregates	10	579
RelateObjects	13	Parent	Nuclei	10	9	EditedAggregates	10	580
RelateObjects	13	Parent	Nuclei	10	9	EditedAggregates	10	581
RelateObjects	13	Parent	Nuclei	10	9	EditedAggregates	10	582
RelateObjects	13	Parent	Nuclei	10	9	EditedAggregates	10	583
RelateObjects	13	Parent	Nuclei	10	9	EditedAggregates	10	584
RelateObjects	13	Parent	Nuclei	10	9	EditedAggregates	10	585
RelateObjects	13	Parent	Nuclei	10	9	EditedAggregates	10	586
RelateObjects	13	Parent	Nuclei	10	9	EditedAggregates	10	587
RelateObjects	13	Parent	Nuclei	10	9	EditedAggregates	10	588
RelateObjects	13	Parent	Nuclei	10	9	EditedAggregates	10	589
RelateObjects	13	Parent	Nuclei	10	9	EditedAggregates	10	590
RelateObjects	13	Parent	Nuclei	10	9	EditedAggregates	10	591
RelateObjects	13	Parent	Nuclei	10	9	EditedAggregates	10	592
RelateObjects	13	Parent	Nuclei	10	9	EditedAggregates	10	593
RelateObjects	13	Parent	Nuclei	10	9	EditedAggregates	10	594
RelateObjects	13	Parent	Nuclei	10	9	EditedAggregates	10	595
RelateObjects	13	Parent	Nuclei	10	9	EditedAggregates	10	596
RelateObjects	13	Parent	Nuclei	10	9	EditedAggregates	10	597
RelateObjects	13	Parent	Nuclei	10	9	EditedAggregates	10	598
RelateObjects	13	Parent	Nuclei	10	9	EditedAggregates	10	599
RelateObjects	13	Parent	Nuclei	10	9	EditedAggregates	10	600
RelateObjects	13	Parent	Nuclei	10	9	EditedAggregates	10	601
RelateObjects	13	Parent	Nuclei	10	9	EditedAggregates	10	602
RelateObjects	13	Parent	Nuclei	10	9	EditedAggregates	10	603
RelateObjects	13	Parent	Nuclei	10	9	EditedAggregates	10	604
RelateObjects	13	Parent	Nuclei	10	9	EditedAggregates	10	605
RelateObjects	13	Parent	Nuclei	10	9	EditedAggregates	10	606
RelateObjects	13	Parent	Nuclei	10	9	EditedAggregates	10	607
RelateObjects	13	Parent	Nuclei	10	9	EditedAggregates	10	608
RelateObjects	13	Parent	Nuclei	10	9	EditedAggregates	10	609
RelateObjects	13	Parent	Nuclei	10	9	EditedAggregates	10	610
RelateObjects	13	Parent	Nuclei	10	9	EditedAggregates	10	611
RelateObjects	13	Parent	Nuclei	10	10	EditedAggregates	10	612
RelateObjects	13	Parent	Nuclei	10	9	EditedAggregates	10	613
RelateObjects	13	Parent	Nuclei	10	9	EditedAggregates	10	614
RelateObjects	13	Parent	Nuclei	10	9	EditedAggregates	10	615
RelateObjects	13	Parent	Nuclei	10	9	EditedAggregates	10	616
RelateObjects	13	Parent	Nuclei	10	9	EditedAggregates	10	617
RelateObjects	13	Parent	Nuclei	10	9	EditedAggregates	10	618
RelateObjects	13	Parent	Nuclei	10	9	EditedAggregates	10	619
RelateObjects	13	Parent	Nuclei	10	9	EditedAggregates	10	620
RelateObjects	13	Parent	Nuclei	10	9	EditedAggregates	10	621
RelateObjects	13	Parent	Nuclei	10	9	EditedAggregates	10	622
RelateObjects	13	Parent	Nuclei	10	9	EditedAggregates	10	623
RelateObjects	13	Parent	Nuclei	10	9	EditedAggregates	10	624
RelateObjects	13	Parent	Nuclei	10	9	EditedAggregates	10	625
RelateObjects	13	Parent	Nuclei	10	9	EditedAggregates	10	626
RelateObjects	13	Parent	Nuclei	10	9	EditedAggregates	10	627
RelateObjects	13	Parent	Nuclei	10	9	EditedAggregates	10	628
RelateObjects	13	Parent	Nuclei	10	9	EditedAggregates	10	629
RelateObjects	13	Parent	Nuclei	10	9	EditedAggregates	10	630
RelateObjects	13	Parent	Nuclei	10	9	EditedAggregates	10	631
RelateObjects	13	Parent	Nuclei	10	9	EditedAggregates	10	632
RelateObjects	13	Parent	Nuclei	10	9	EditedAggregates	10	633
RelateObjects	13	Parent	Nuclei	10	9	EditedAggregates	10	634
RelateObjects	13	Parent	Nuclei	10	9	EditedAggregates	10	635
RelateObjects	13	Parent	Nuclei	10	9	EditedAggregates	10	636
RelateObjects	13	Parent	Nuclei	10	9	EditedAggregates	10	637
RelateObjects	13	Parent	Nuclei	10	9	EditedAggregates	10	638
RelateObjects	13	Parent	Nuclei	10	9	EditedAggregates	10	639
RelateObjects	13	Parent	Nuclei	10	9	EditedAggregates	10	640
RelateObjects	13	Parent	Nuclei	10	9	EditedAggregates	10	641
RelateObjects	13	Parent	Nuclei	10	9	EditedAggregates	10	642
RelateObjects	13	Parent	Nuclei	10	9	EditedAggregates	10	643
RelateObjects	13	Parent	Nuclei	10	9	EditedAggregates	10	644
RelateObjects	13	Parent	Nuclei	10	9	EditedAggregates	10	645
RelateObjects	13	Parent	Nuclei	10	9	EditedAggregates	10	646
RelateObjects	13	Parent	Nuclei	10	9	EditedAggregates	10	647
RelateObjects	13	Parent	Nuclei	10	9	EditedAggregates	10	648
RelateObjects	13	Parent	Nuclei	10	9	EditedAggregates	10	649
RelateObjects	13	Parent	Nuclei	10	9	EditedAggregates	10	650
RelateObjects	13	Parent	Nuclei	10	9	EditedAggregates	10	651
RelateObjects	13	Parent	Nuclei	10	9	EditedAggregates	10	652
RelateObjects	13	Parent	Nuclei	10	9	EditedAggregates	10	653
RelateObjects	13	Parent	Nuclei	10	11	EditedAggregates	10	654
RelateObjects	13	Parent	Nuclei	10	11	EditedAggregates	10	655
RelateObjects	13	Parent	Nuclei	10	11	EditedAggregates	10	656
RelateObjects	13	Parent	Nuclei	10	13	EditedAggregates	10	657
RelateObjects	13	Parent	Nuclei	10	11	EditedAggregates	10	658
RelateObjects	13	Parent	Nuclei	10	11	EditedAggregates	10	659
RelateObjects	13	Parent	Nuclei	10	11	EditedAggregates	10	660
RelateObjects	13	Parent	Nuclei	10	11	EditedAggregates	10	661
RelateObjects	13	Parent	Nuclei	10	12	EditedAggregates	10	662
RelateObjects	13	Parent	Nuclei	10	11	EditedAggregates	10	663
RelateObjects	13	Parent	Nuclei	10	11	EditedAggregates	10	664
RelateObjects	13	Parent	Nuclei	10	11	EditedAggregates	10	665
RelateObjects	13	Parent	Nuclei	10	11	EditedAggregates	10	666
RelateObjects	13	Parent	Nuclei	10	13	EditedAggregates	10	667
RelateObjects	13	Parent	Nuclei	10	12	EditedAggregates	10	668
RelateObjects	13	Parent	Nuclei	10	11	EditedAggregates	10	669
RelateObjects	13	Parent	Nuclei	10	11	EditedAggregates	10	670
RelateObjects	13	Parent	Nuclei	10	11	EditedAggregates	10	671
RelateObjects	13	Parent	Nuclei	10	11	EditedAggregates	10	672
RelateObjects	13	Parent	Nuclei	10	11	EditedAggregates	10	673
RelateObjects	13	Parent	Nuclei	10	11	EditedAggregates	10	674
RelateObjects	13	Parent	Nuclei	10	11	EditedAggregates	10	675
RelateObjects	13	Parent	Nuclei	10	13	EditedAggregates	10	676
RelateObjects	13	Parent	Nuclei	10	11	EditedAggregates	10	677
RelateObjects	13	Parent	Nuclei	10	11	EditedAggregates	10	678
RelateObjects	13	Parent	Nuclei	10	14	EditedAggregates	10	679
RelateObjects	13	Parent	Nuclei	10	14	EditedAggregates	10	680
RelateObjects	13	Parent	Nuclei	10	11	EditedAggregates	10	681
RelateObjects	13	Parent	Nuclei	10	14	EditedAggregates	10	682
RelateObjects	13	Parent	Nuclei	10	14	EditedAggregates	10	683
RelateObjects	13	Parent	Nuclei	10	15	EditedAggregates	10	684
RelateObjects	13	Parent	Nuclei	10	15	EditedAggregates	10	685
RelateObjects	13	Parent	Nuclei	10	15	EditedAggregates	10	686
RelateObjects	13	Parent	Nuclei	10	15	EditedAggregates	10	687
RelateObjects	13	Parent	Nuclei	10	15	EditedAggregates	10	688
RelateObjects	13	Parent	Nuclei	10	15	EditedAggregates	10	689
RelateObjects	13	Parent	Nuclei	10	15	EditedAggregates	10	690
RelateObjects	13	Parent	Nuclei	10	15	EditedAggregates	10	691
RelateObjects	13	Parent	Nuclei	10	15	EditedAggregates	10	692
RelateObjects	13	Parent	Nuclei	10	6	EditedAggregates	10	693
RelateObjects	13	Parent	Nuclei	10	6	EditedAggregates	10	694
RelateObjects	13	Parent	Nuclei	10	6	EditedAggregates	10	695
RelateObjects	13	Parent	Nuclei	10	6	EditedAggregates	10	696
RelateObjects	13	Parent	Nuclei	10	6	EditedAggregates	10	697
RelateObjects	13	Parent	Nuclei	10	7	EditedAggregates	10	698
RelateObjects	13	Parent	Nuclei	10	7	EditedAggregates	10	699
RelateObjects	13	Parent	Nuclei	10	7	EditedAggregates	10	700
RelateObjects	13	Parent	Nuclei	10	7	EditedAggregates	10	701
RelateObjects	13	Parent	Nuclei	10	7	EditedAggregates	10	702
RelateObjects	13	Parent	Nuclei	10	7	EditedAggregates	10	703
RelateObjects	13	Parent	Nuclei	10	7	EditedAggregates	10	704
RelateObjects	13	Parent	Nuclei	10	7	EditedAggregates	10	705
RelateObjects	13	Child	EditedAggregates	10	1	Nuclei	10	1
RelateObjects	13	Child	EditedAggregates	10	2	Nuclei	10	1
RelateObjects	13	Child	EditedAggregates	10	3	Nuclei	10	1
RelateObjects	13	Child	EditedAggregates	10	4	Nuclei	10	1
RelateObjects	13	Child	EditedAggregates	10	5	Nuclei	10	1
RelateObjects	13	Child	EditedAggregates	10	6	Nuclei	10	1
RelateObjects	13	Child	EditedAggregates	10	7	Nuclei	10	1
RelateObjects	13	Child	EditedAggregates	10	8	Nuclei	10	1
RelateObjects	13	Child	EditedAggregates	10	9	Nuclei	10	1
RelateObjects	13	Child	EditedAggregates	10	10	Nuclei	10	1
RelateObjects	13	Child	EditedAggregates	10	11	Nuclei	10	1
RelateObjects	13	Child	EditedAggregates	10	12	Nuclei	10	1
RelateObjects	13	Child	EditedAggregates	10	13	Nuclei	10	1
RelateObjects	13	Child	EditedAggregates	10	14	Nuclei	10	1
RelateObjects	13	Child	EditedAggregates	10	15	Nuclei	10	1
RelateObjects	13	Child	EditedAggregates	10	16	Nuclei	10	1
RelateObjects	13	Child	EditedAggregates	10	17	Nuclei	10	1
RelateObjects	13	Child	EditedAggregates	10	18	Nuclei	10	1
RelateObjects	13	Child	EditedAggregates	10	19	Nuclei	10	1
RelateObjects	13	Child	EditedAggregates	10	20	Nuclei	10	1
RelateObjects	13	Child	EditedAggregates	10	21	Nuclei	10	1
RelateObjects	13	Child	EditedAggregates	10	22	Nuclei	10	1
RelateObjects	13	Child	EditedAggregates	10	23	Nuclei	10	1
RelateObjects	13	Child	EditedAggregates	10	24	Nuclei	10	1
RelateObjects	13	Child	EditedAggregates	10	25	Nuclei	10	1
RelateObjects	13	Child	EditedAggregates	10	26	Nuclei	10	1
RelateObjects	13	Child	EditedAggregates	10	27	Nuclei	10	1
RelateObjects	13	Child	EditedAggregates	10	28	Nuclei	10	1
RelateObjects	13	Child	EditedAggregates	10	29	Nuclei	10	1
RelateObjects	13	Child	EditedAggregates	10	30	Nuclei	10	1
RelateObjects	13	Child	EditedAggregates	10	31	Nuclei	10	1
RelateObjects	13	Child	EditedAggregates	10	32	Nuclei	10	1
RelateObjects	13	Child	EditedAggregates	10	33	Nuclei	10	1
RelateObjects	13	Child	EditedAggregates	10	34	Nuclei	10	1
RelateObjects	13	Child	EditedAggregates	10	35	Nuclei	10	1
RelateObjects	13	Child	EditedAggregates	10	36	Nuclei	10	1
RelateObjects	13	Child	EditedAggregates	10	37	Nuclei	10	1
RelateObjects	13	Child	EditedAggregates	10	38	Nuclei	10	1
RelateObjects	13	Child	EditedAggregates	10	39	Nuclei	10	1
RelateObjects	13	Child	EditedAggregates	10	40	Nuclei	10	1
RelateObjects	13	Child	EditedAggregates	10	41	Nuclei	10	1
RelateObjects	13	Child	EditedAggregates	10	42	Nuclei	10	1
RelateObjects	13	Child	EditedAggregates	10	43	Nuclei	10	1
RelateObjects	13	Child	EditedAggregates	10	44	Nuclei	10	1
RelateObjects	13	Child	EditedAggregates	10	45	Nuclei	10	1
RelateObjects	13	Child	EditedAggregates	10	46	Nuclei	10	1
RelateObjects	13	Child	EditedAggregates	10	47	Nuclei	10	1
RelateObjects	13	Child	EditedAggregates	10	48	Nuclei	10	1
RelateObjects	13	Child	EditedAggregates	10	49	Nuclei	10	1
RelateObjects	13	Child	EditedAggregates	10	50	Nuclei	10	1
RelateObjects	13	Child	EditedAggregates	10	51	Nuclei	10	1
RelateObjects	13	Child	EditedAggregates	10	52	Nuclei	10	1
RelateObjects	13	Child	EditedAggregates	10	53	Nuclei	10	1
RelateObjects	13	Child	EditedAggregates	10	54	Nuclei	10	1
RelateObjects	13	Child	EditedAggregates	10	55	Nuclei	10	1
RelateObjects	13	Child	EditedAggregates	10	56	Nuclei	10	1
RelateObjects	13	Child	EditedAggregates	10	57	Nuclei	10	1
RelateObjects	13	Child	EditedAggregates	10	58	Nuclei	10	1
RelateObjects	13	Child	EditedAggregates	10	59	Nuclei	10	1
RelateObjects	13	Child	EditedAggregates	10	60	Nuclei	10	1
RelateObjects	13	Child	EditedAggregates	10	61	Nuclei	10	1
RelateObjects	13	Child	EditedAggregates	10	62	Nuclei	10	1
RelateObjects	13	Child	EditedAggregates	10	63	Nuclei	10	1
RelateObjects	13	Child	EditedAggregates	10	64	Nuclei	10	1
RelateObjects	13	Child	EditedAggregates	10	65	Nuclei	10	1
RelateObjects	13	Child	EditedAggregates	10	66	Nuclei	10	1
RelateObjects	13	Child	EditedAggregates	10	67	Nuclei	10	1
RelateObjects	13	Child	EditedAggregates	10	68	Nuclei	10	1
RelateObjects	13	Child	EditedAggregates	10	69	Nuclei	10	1
RelateObjects	13	Child	EditedAggregates	10	70	Nuclei	10	1
RelateObjects	13	Child	EditedAggregates	10	71	Nuclei	10	1
RelateObjects	13	Child	EditedAggregates	10	72	Nuclei	10	1
RelateObjects	13	Child	EditedAggregates	10	73	Nuclei	10	1
RelateObjects	13	Child	EditedAggregates	10	74	Nuclei	10	1
RelateObjects	13	Child	EditedAggregates	10	75	Nuclei	10	1
RelateObjects	13	Child	EditedAggregates	10	76	Nuclei	10	1
RelateObjects	13	Child	EditedAggregates	10	77	Nuclei	10	1
RelateObjects	13	Child	EditedAggregates	10	78	Nuclei	10	1
RelateObjects	13	Child	EditedAggregates	10	79	Nuclei	10	1
RelateObjects	13	Child	EditedAggregates	10	80	Nuclei	10	1
RelateObjects	13	Child	EditedAggregates	10	81	Nuclei	10	1
RelateObjects	13	Child	EditedAggregates	10	82	Nuclei	10	1
RelateObjects	13	Child	EditedAggregates	10	83	Nuclei	10	1
RelateObjects	13	Child	EditedAggregates	10	84	Nuclei	10	1
RelateObjects	13	Child	EditedAggregates	10	85	Nuclei	10	1
RelateObjects	13	Child	EditedAggregates	10	86	Nuclei	10	1
RelateObjects	13	Child	EditedAggregates	10	87	Nuclei	10	1
RelateObjects	13	Child	EditedAggregates	10	88	Nuclei	10	1
RelateObjects	13	Child	EditedAggregates	10	89	Nuclei	10	1
RelateObjects	13	Child	EditedAggregates	10	90	Nuclei	10	1
RelateObjects	13	Child	EditedAggregates	10	91	Nuclei	10	1
RelateObjects	13	Child	EditedAggregates	10	92	Nuclei	10	1
RelateObjects	13	Child	EditedAggregates	10	93	Nuclei	10	1
RelateObjects	13	Child	EditedAggregates	10	94	Nuclei	10	1
RelateObjects	13	Child	EditedAggregates	10	95	Nuclei	10	1
RelateObjects	13	Child	EditedAggregates	10	96	Nuclei	10	1
RelateObjects	13	Child	EditedAggregates	10	97	Nuclei	10	1
RelateObjects	13	Child	EditedAggregates	10	98	Nuclei	10	1
RelateObjects	13	Child	EditedAggregates	10	99	Nuclei	10	1
RelateObjects	13	Child	EditedAggregates	10	100	Nuclei	10	1
RelateObjects	13	Child	EditedAggregates	10	101	Nuclei	10	1
RelateObjects	13	Child	EditedAggregates	10	102	Nuclei	10	1
RelateObjects	13	Child	EditedAggregates	10	103	Nuclei	10	1
RelateObjects	13	Child	EditedAggregates	10	104	Nuclei	10	1
RelateObjects	13	Child	EditedAggregates	10	105	Nuclei	10	1
RelateObjects	13	Child	EditedAggregates	10	106	Nuclei	10	1
RelateObjects	13	Child	EditedAggregates	10	107	Nuclei	10	1
RelateObjects	13	Child	EditedAggregates	10	108	Nuclei	10	1
RelateObjects	13	Child	EditedAggregates	10	109	Nuclei	10	1
RelateObjects	13	Child	EditedAggregates	10	110	Nuclei	10	1
RelateObjects	13	Child	EditedAggregates	10	111	Nuclei	10	1
RelateObjects	13	Child	EditedAggregates	10	112	Nuclei	10	1
RelateObjects	13	Child	EditedAggregates	10	113	Nuclei	10	1
RelateObjects	13	Child	EditedAggregates	10	114	Nuclei	10	1
RelateObjects	13	Child	EditedAggregates	10	115	Nuclei	10	1
RelateObjects	13	Child	EditedAggregates	10	116	Nuclei	10	1
RelateObjects	13	Child	EditedAggregates	10	117	Nuclei	10	1
RelateObjects	13	Child	EditedAggregates	10	118	Nuclei	10	1
RelateObjects	13	Child	EditedAggregates	10	119	Nuclei	10	1
RelateObjects	13	Child	EditedAggregates	10	120	Nuclei	10	1
RelateObjects	13	Child	EditedAggregates	10	121	Nuclei	10	2
RelateObjects	13	Child	EditedAggregates	10	122	Nuclei	10	2
RelateObjects	13	Child	EditedAggregates	10	123	Nuclei	10	2
RelateObjects	13	Child	EditedAggregates	10	124	Nuclei	10	2
RelateObjects	13	Child	EditedAggregates	10	125	Nuclei	10	2
RelateObjects	13	Child	EditedAggregates	10	126	Nuclei	10	2
RelateObjects	13	Child	EditedAggregates	10	127	Nuclei	10	2
RelateObjects	13	Child	EditedAggregates	10	128	Nuclei	10	2
RelateObjects	13	Child	EditedAggregates	10	129	Nuclei	10	2
RelateObjects	13	Child	EditedAggregates	10	130	Nuclei	10	3
RelateObjects	13	Child	EditedAggregates	10	131	Nuclei	10	2
RelateObjects	13	Child	EditedAggregates	10	132	Nuclei	10	2
RelateObjects	13	Child	EditedAggregates	10	133	Nuclei	10	2
RelateObjects	13	Child	EditedAggregates	10	134	Nuclei	10	3
RelateObjects	13	Child	EditedAggregates	10	135	Nuclei	10	2
RelateObjects	13	Child	EditedAggregates	10	136	Nuclei	10	2
RelateObjects	13	Child	EditedAggregates	10	137	Nuclei	10	2
RelateObjects	13	Child	EditedAggregates	10	138	Nuclei	10	2
RelateObjects	13	Child	EditedAggregates	10	139	Nuclei	10	3
RelateObjects	13	Child	EditedAggregates	10	140	Nuclei	10	2
RelateObjects	13	Child	EditedAggregates	10	141	Nuclei	10	3
RelateObjects	13	Child	EditedAggregates	10	142	Nuclei	10	3
RelateObjects	13	Child	EditedAggregates	10	143	Nuclei	10	2
RelateObjects	13	Child	EditedAggregates	10	144	Nuclei	10	2
RelateObjects	13	Child	EditedAggregates	10	145	Nuclei	10	3
RelateObjects	13	Child	EditedAggregates	10	146	Nuclei	10	2
RelateObjects	13	Child	EditedAggregates	10	147	Nuclei	10	2
RelateObjects	13	Child	EditedAggregates	10	148	Nuclei	10	2
RelateObjects	13	Child	EditedAggregates	10	149	Nuclei	10	3
RelateObjects	13	Child	EditedAggregates	10	150	Nuclei	10	2
RelateObjects	13	Child	EditedAggregates	10	151	Nuclei	10	2
RelateObjects	13	Child	EditedAggregates	10	152	Nuclei	10	2
RelateObjects	13	Child	EditedAggregates	10	153	Nuclei	10	3
RelateObjects	13	Child	EditedAggregates	10	154	Nuclei	10	2
RelateObjects	13	Child	EditedAggregates	10	155	Nuclei	10	2
RelateObjects	13	Child	EditedAggregates	10	156	Nuclei	10	2
RelateObjects	13	Child	EditedAggregates	10	157	Nuclei	10	3
RelateObjects	13	Child	EditedAggregates	10	158	Nuclei	10	3
RelateObjects	13	Child	EditedAggregates	10	159	Nuclei	10	2
RelateObjects	13	Child	EditedAggregates	10	160	Nuclei	10	2
RelateObjects	13	Child	EditedAggregates	10	161	Nuclei	10	2
RelateObjects	13	Child	EditedAggregates	10	162	Nuclei	10	3
RelateObjects	13	Child	EditedAggregates	10	163	Nuclei	10	2
RelateObjects	13	Child	EditedAggregates	10	164	Nuclei	10	2
RelateObjects	13	Child	EditedAggregates	10	165	Nuclei	10	2
RelateObjects	13	Child	EditedAggregates	10	166	Nuclei	10	3
RelateObjects	13	Child	EditedAggregates	10	167	Nuclei	10	2
RelateObjects	13	Child	EditedAggregates	10	168	Nuclei	10	3
RelateObjects	13	Child	EditedAggregates	10	169	Nuclei	10	3
RelateObjects	13	Child	EditedAggregates	10	170	Nuclei	10	2
RelateObjects	13	Child	EditedAggregates	10	171	Nuclei	10	3
RelateObjects	13	Child	EditedAggregates	10	172	Nuclei	10	3
RelateObjects	13	Child	EditedAggregates	10	173	Nuclei	10	2
RelateObjects	13	Child	EditedAggregates	10	174	Nuclei	10	2
RelateObjects	13	Child	EditedAggregates	10	175	Nuclei	10	2
RelateObjects	13	Child	EditedAggregates	10	176	Nuclei	10	2
RelateObjects	13	Child	EditedAggregates	10	177	Nuclei	10	3
RelateObjects	13	Child	EditedAggregates	10	178	Nuclei	10	3
RelateObjects	13	Child	EditedAggregates	10	179	Nuclei	10	2
RelateObjects	13	Child	EditedAggregates	10	180	Nuclei	10	2
RelateObjects	13	Child	EditedAggregates	10	181	Nuclei	10	3
RelateObjects	13	Child	EditedAggregates	10	182	Nuclei	10	3
RelateObjects	13	Child	EditedAggregates	10	183	Nuclei	10	2
RelateObjects	13	Child	EditedAggregates	10	184	Nuclei	10	3
RelateObjects	13	Child	EditedAggregates	10	185	Nuclei	10	3
RelateObjects	13	Child	EditedAggregates	10	186	Nuclei	10	3
RelateObjects	13	Child	EditedAggregates	10	187	Nuclei	10	3
RelateObjects	13	Child	EditedAggregates	10	188	Nuclei	10	2
RelateObjects	13	Child	EditedAggregates	10	189	Nuclei	10	3
RelateObjects	13	Child	EditedAggregates	10	190	Nuclei	10	3
RelateObjects	13	Child	EditedAggregates	10	191	Nuclei	10	3
RelateObjects	13	Child	EditedAggregates	10	192	Nuclei	10	3
RelateObjects	13	Child	EditedAggregates	10	193	Nuclei	10	2
RelateObjects	13	Child	EditedAggregates	10	194	Nuclei	10	3
RelateObjects	13	Child	EditedAggregates	10	195	Nuclei	10	3
RelateObjects	13	Child	EditedAggregates	10	196	Nuclei	10	3
RelateObjects	13	Child	EditedAggregates	10	197	Nuclei	10	3
RelateObjects	13	Child	EditedAggregates	10	198	Nuclei	10	3
RelateObjects	13	Child	EditedAggregates	10	199	Nuclei	10	2
RelateObjects	13	Child	EditedAggregates	10	200	Nuclei	10	3
RelateObjects	13	Child	EditedAggregates	10	201	Nuclei	10	2
RelateObjects	13	Child	EditedAggregates	10	202	Nuclei	10	2
RelateObjects	13	Child	EditedAggregates	10	203	Nuclei	10	3
RelateObjects	13	Child	EditedAggregates	10	204	Nuclei	10	3
RelateObjects	13	Child	EditedAggregates	10	205	Nuclei	10	2
RelateObjects	13	Child	EditedAggregates	10	206	Nuclei	10	3
RelateObjects	13	Child	EditedAggregates	10	207	Nuclei	10	2
RelateObjects	13	Child	EditedAggregates	10	208	Nuclei	10	3
RelateObjects	13	Child	EditedAggregates	10	209	Nuclei	10	3
RelateObjects	13	Child	EditedAggregates	10	210	Nuclei	10	2
RelateObjects	13	Child	EditedAggregates	10	211	Nuclei	10	2
RelateObjects	13	Child	EditedAggregates	10	212	Nuclei	10	3
RelateObjects	13	Child	EditedAggregates	10	213	Nuclei	10	3
RelateObjects	13	Child	EditedAggregates	10	214	Nuclei	10	2
RelateObjects	13	Child	EditedAggregates	10	215	Nuclei	10	3
RelateObjects	13	Child	EditedAggregates	10	216	Nuclei	10	3
RelateObjects	13	Child	EditedAggregates	10	217	Nuclei	10	3
RelateObjects	13	Child	EditedAggregates	10	218	Nuclei	10	3
RelateObjects	13	Child	EditedAggregates	10	219	Nuclei	10	3
RelateObjects	13	Child	EditedAggregates	10	220	Nuclei	10	3
RelateObjects	13	Child	EditedAggregates	10	221	Nuclei	10	3
RelateObjects	13	Child	EditedAggregates	10	222	Nuclei	10	2
RelateObjects	13	Child	EditedAggregates	10	223	Nuclei	10	3
RelateObjects	13	Child	EditedAggregates	10	224	Nuclei	10	4
RelateObjects	13	Child	EditedAggregates	10	225	Nuclei	10	3
RelateObjects	13	Child	EditedAggregates	10	226	Nuclei	10	2
RelateObjects	13	Child	EditedAggregates	10	227	Nuclei	10	3
RelateObjects	13	Child	EditedAggregates	10	228	Nuclei	10	2
RelateObjects	13	Child	EditedAggregates	10	229	Nuclei	10	3
RelateObjects	13	Child	EditedAggregates	10	230	Nuclei	10	2
RelateObjects	13	Child	EditedAggregates	10	231	Nuclei	10	3
RelateObjects	13	Child	EditedAggregates	10	232	Nuclei	10	3
RelateObjects	13	Child	EditedAggregates	10	233	Nuclei	10	6
RelateObjects	13	Child	EditedAggregates	10	234	Nuclei	10	6
RelateObjects	13	Child	EditedAggregates	10	235	Nuclei	10	5
RelateObjects	13	Child	EditedAggregates	10	236	Nuclei	10	6
RelateObjects	13	Child	EditedAggregates	10	237	Nuclei	10	6
RelateObjects	13	Child	EditedAggregates	10	238	Nuclei	10	6
RelateObjects	13	Child	EditedAggregates	10	239	Nuclei	10	6
RelateObjects	13	Child	EditedAggregates	10	240	Nuclei	10	6
RelateObjects	13	Child	EditedAggregates	10	241	Nuclei	10	6
RelateObjects	13	Child	EditedAggregates	10	242	Nuclei	10	5
RelateObjects	13	Child	EditedAggregates	10	243	Nuclei	10	6
RelateObjects	13	Child	EditedAggregates	10	244	Nuclei	10	3
RelateObjects	13	Child	EditedAggregates	10	245	Nuclei	10	6
RelateObjects	13	Child	EditedAggregates	10	246	Nuclei	10	6
RelateObjects	13	Child	EditedAggregates	10	247	Nuclei	10	6
RelateObjects	13	Child	EditedAggregates	10	248	Nuclei	10	6
RelateObjects	13	Child	EditedAggregates	10	249	Nuclei	10	6
RelateObjects	13	Child	EditedAggregates	10	250	Nuclei	10	7
RelateObjects	13	Child	EditedAggregates	10	251	Nuclei	10	6
RelateObjects	13	Child	EditedAggregates	10	252	Nuclei	10	6
RelateObjects	13	Child	EditedAggregates	10	253	Nuclei	10	6
RelateObjects	13	Child	EditedAggregates	10	254	Nuclei	10	6
RelateObjects	13	Child	EditedAggregates	10	255	Nuclei	10	6
RelateObjects	13	Child	EditedAggregates	10	256	Nuclei	10	5
RelateObjects	13	Child	EditedAggregates	10	257	Nuclei	10	6
RelateObjects	13	Child	EditedAggregates	10	258	Nuclei	10	6
RelateObjects	13	Child	EditedAggregates	10	259	Nuclei	10	6
RelateObjects	13	Child	EditedAggregates	10	260	Nuclei	10	6
RelateObjects	13	Child	EditedAggregates	10	261	Nuclei	10	7
RelateObjects	13	Child	EditedAggregates	10	262	Nuclei	10	7
RelateObjects	13	Child	EditedAggregates	10	263	Nuclei	10	6
RelateObjects	13	Child	EditedAggregates	10	264	Nuclei	10	6
RelateObjects	13	Child	EditedAggregates	10	265	Nuclei	10	6
RelateObjects	13	Child	EditedAggregates	10	266	Nuclei	10	7
RelateObjects	13	Child	EditedAggregates	10	267	Nuclei	10	6
RelateObjects	13	Child	EditedAggregates	10	268	Nuclei	10	6
RelateObjects	13	Child	EditedAggregates	10	269	Nuclei	10	7
RelateObjects	13	Child	EditedAggregates	10	270	Nuclei	10	4
RelateObjects	13	Child	EditedAggregates	10	271	Nuclei	10	6
RelateObjects	13	Child	EditedAggregates	10	272	Nuclei	10	7
RelateObjects	13	Child	EditedAggregates	10	273	Nuclei	10	5
RelateObjects	13	Child	EditedAggregates	10	274	Nuclei	10	6
RelateObjects	13	Child	EditedAggregates	10	275	Nuclei	10	6
RelateObjects	13	Child	EditedAggregates	10	276	Nuclei	10	6
RelateObjects	13	Child	EditedAggregates	10	277	Nuclei	10	6
RelateObjects	13	Child	EditedAggregates	10	278	Nuclei	10	7
RelateObjects	13	Child	EditedAggregates	10	279	Nuclei	10	5
RelateObjects	13	Child	EditedAggregates	10	280	Nuclei	10	6
RelateObjects	13	Child	EditedAggregates	10	281	Nuclei	10	6
RelateObjects	13	Child	EditedAggregates	10	282	Nuclei	10	7
RelateObjects	13	Child	EditedAggregates	10	283	Nuclei	10	6
RelateObjects	13	Child	EditedAggregates	10	284	Nuclei	10	6
RelateObjects	13	Child	EditedAggregates	10	285	Nuclei	10	6
RelateObjects	13	Child	EditedAggregates	10	286	Nuclei	10	6
RelateObjects	13	Child	EditedAggregates	10	287	Nuclei	10	6
RelateObjects	13	Child	EditedAggregates	10	288	Nuclei	10	6
RelateObjects	13	Child	EditedAggregates	10	289	Nuclei	10	7
RelateObjects	13	Child	EditedAggregates	10	290	Nuclei	10	6
RelateObjects	13	Child	EditedAggregates	10	291	Nuclei	10	6
RelateObjects	13	Child	EditedAggregates	10	292	Nuclei	10	6
RelateObjects	13	Child	EditedAggregates	10	293	Nuclei	10	6
RelateObjects	13	Child	EditedAggregates	10	294	Nuclei	10	6
RelateObjects	13	Child	EditedAggregates	10	295	Nuclei	10	6
RelateObjects	13	Child	EditedAggregates	10	296	Nuclei	10	7
RelateObjects	13	Child	EditedAggregates	10	297	Nuclei	10	7
RelateObjects	13	Child	EditedAggregates	10	298	Nuclei	10	6
RelateObjects	13	Child	EditedAggregates	10	299	Nuclei	10	6
RelateObjects	13	Child	EditedAggregates	10	300	Nuclei	10	6
RelateObjects	13	Child	EditedAggregates	10	301	Nuclei	10	6
RelateObjects	13	Child	EditedAggregates	10	302	Nuclei	10	7
RelateObjects	13	Child	EditedAggregates	10	303	Nuclei	10	6
RelateObjects	13	Child	EditedAggregates	10	304	Nuclei	10	6
RelateObjects	13	Child	EditedAggregates	10	305	Nuclei	10	7
RelateObjects	13	Child	EditedAggregates	10	306	Nuclei	10	7
RelateObjects	13	Child	EditedAggregates	10	307	Nuclei	10	7
RelateObjects	13	Child	EditedAggregates	10	308	Nuclei	10	7
RelateObjects	13	Child	EditedAggregates	10	309	Nuclei	10	7
RelateObjects	13	Child	EditedAggregates	10	310	Nuclei	10	6
RelateObjects	13	Child	EditedAggregates	10	311	Nuclei	10	7
RelateObjects	13	Child	EditedAggregates	10	312	Nuclei	10	7
RelateObjects	13	Child	EditedAggregates	10	313	Nuclei	10	6
RelateObjects	13	Child	EditedAggregates	10	314	Nuclei	10	6
RelateObjects	13	Child	EditedAggregates	10	315	Nuclei	10	6
RelateObjects	13	Child	EditedAggregates	10	316	Nuclei	10	6
RelateObjects	13	Child	EditedAggregates	10	317	Nuclei	10	6
RelateObjects	13	Child	EditedAggregates	10	318	Nuclei	10	7
RelateObjects	13	Child	EditedAggregates	10	319	Nuclei	10	6
RelateObjects	13	Child	EditedAggregates	10	320	Nuclei	10	7
RelateObjects	13	Child	EditedAggregates	10	321	Nuclei	10	6
RelateObjects	13	Child	EditedAggregates	10	322	Nuclei	10	6
RelateObjects	13	Child	EditedAggregates	10	323	Nuclei	10	6
RelateObjects	13	Child	EditedAggregates	10	324	Nuclei	10	6
RelateObjects	13	Child	EditedAggregates	10	325	Nuclei	10	7
RelateObjects	13	Child	EditedAggregates	10	326	Nuclei	10	6
RelateObjects	13	Child	EditedAggregates	10	327	Nuclei	10	6
RelateObjects	13	Child	EditedAggregates	10	328	Nuclei	10	6
RelateObjects	13	Child	EditedAggregates	10	329	Nuclei	10	6
RelateObjects	13	Child	EditedAggregates	10	330	Nuclei	10	6
RelateObjects	13	Child	EditedAggregates	10	331	Nuclei	10	4
RelateObjects	13	Child	EditedAggregates	10	332	Nuclei	10	6
RelateObjects	13	Child	EditedAggregates	10	333	Nuclei	10	6
RelateObjects	13	Child	EditedAggregates	10	334	Nuclei	10	6
RelateObjects	13	Child	EditedAggregates	10	335	Nuclei	10	7
RelateObjects	13	Child	EditedAggregates	10	336	Nuclei	10	6
RelateObjects	13	Child	EditedAggregates	10	337	Nuclei	10	7
RelateObjects	13	Child	EditedAggregates	10	338	Nuclei	10	7
RelateObjects	13	Child	EditedAggregates	10	339	Nuclei	10	7
RelateObjects	13	Child	EditedAggregates	10	340	Nuclei	10	6
RelateObjects	13	Child	EditedAggregates	10	341	Nuclei	10	7
RelateObjects	13	Child	EditedAggregates	10	342	Nuclei	10	6
RelateObjects	13	Child	EditedAggregates	10	343	Nuclei	10	6
RelateObjects	13	Child	EditedAggregates	10	344	Nuclei	10	6
RelateObjects	13	Child	EditedAggregates	10	345	Nuclei	10	7
RelateObjects	13	Child	EditedAggregates	10	346	Nuclei	10	7
RelateObjects	13	Child	EditedAggregates	10	347	Nuclei	10	6
RelateObjects	13	Child	EditedAggregates	10	348	Nuclei	10	6
RelateObjects	13	Child	EditedAggregates	10	349	Nuclei	10	6
RelateObjects	13	Child	EditedAggregates	10	350	Nuclei	10	6
RelateObjects	13	Child	EditedAggregates	10	351	Nuclei	10	7
RelateObjects	13	Child	EditedAggregates	10	352	Nuclei	10	6
RelateObjects	13	Child	EditedAggregates	10	353	Nuclei	10	6
RelateObjects	13	Child	EditedAggregates	10	354	Nuclei	10	6
RelateObjects	13	Child	EditedAggregates	10	355	Nuclei	10	7
RelateObjects	13	Child	EditedAggregates	10	356	Nuclei	10	7
RelateObjects	13	Child	EditedAggregates	10	357	Nuclei	10	7
RelateObjects	13	Child	EditedAggregates	10	358	Nuclei	10	7
RelateObjects	13	Child	EditedAggregates	10	359	Nuclei	10	6
RelateObjects	13	Child	EditedAggregates	10	360	Nuclei	10	6
RelateObjects	13	Child	EditedAggregates	10	361	Nuclei	10	6
RelateObjects	13	Child	EditedAggregates	10	362	Nuclei	10	7
RelateObjects	13	Child	EditedAggregates	10	363	Nuclei	10	7
RelateObjects	13	Child	EditedAggregates	10	364	Nuclei	10	7
RelateObjects	13	Child	EditedAggregates	10	365	Nuclei	10	6
RelateObjects	13	Child	EditedAggregates	10	366	Nuclei	10	6
RelateObjects	13	Child	EditedAggregates	10	367	Nuclei	10	6
RelateObjects	13	Child	EditedAggregates	10	368	Nuclei	10	7
RelateObjects	13	Child	EditedAggregates	10	369	Nuclei	10	7
RelateObjects	13	Child	EditedAggregates	10	370	Nuclei	10	6
RelateObjects	13	Child	EditedAggregates	10	371	Nuclei	10	6
RelateObjects	13	Child	EditedAggregates	10	372	Nuclei	10	6
RelateObjects	13	Child	EditedAggregates	10	373	Nuclei	10	6
RelateObjects	13	Child	EditedAggregates	10	374	Nuclei	10	6
RelateObjects	13	Child	EditedAggregates	10	375	Nuclei	10	7
RelateObjects	13	Child	EditedAggregates	10	376	Nuclei	10	7
RelateObjects	13	Child	EditedAggregates	10	377	Nuclei	10	7
RelateObjects	13	Child	EditedAggregates	10	378	Nuclei	10	6
RelateObjects	13	Child	EditedAggregates	10	379	Nuclei	10	6
RelateObjects	13	Child	EditedAggregates	10	380	Nuclei	10	6
RelateObjects	13	Child	EditedAggregates	10	381	Nuclei	10	7
RelateObjects	13	Child	EditedAggregates	10	382	Nuclei	10	7
RelateObjects	13	Child	EditedAggregates	10	383	Nuclei	10	6
RelateObjects	13	Child	EditedAggregates	10	384	Nuclei	10	7
RelateObjects	13	Child	EditedAggregates	10	385	Nuclei	10	7
RelateObjects	13	Child	EditedAggregates	10	386	Nuclei	10	6
RelateObjects	13	Child	EditedAggregates	10	387	Nuclei	10	7
RelateObjects	13	Child	EditedAggregates	10	388	Nuclei	10	6
RelateObjects	13	Child	EditedAggregates	10	389	Nuclei	10	7
RelateObjects	13	Child	EditedAggregates	10	390	Nuclei	10	7
RelateObjects	13	Child	EditedAggregates	10	391	Nuclei	10	7
RelateObjects	13	Child	EditedAggregates	10	392	Nuclei	10	7
RelateObjects	13	Child	EditedAggregates	10	393	Nuclei	10	6
RelateObjects	13	Child	EditedAggregates	10	394	Nuclei	10	7
RelateObjects	13	Child	EditedAggregates	10	395	Nuclei	10	7
RelateObjects	13	Child	EditedAggregates	10	396	Nuclei	10	6
RelateObjects	13	Child	EditedAggregates	10	397	Nuclei	10	7
RelateObjects	13	Child	EditedAggregates	10	398	Nuclei	10	6
RelateObjects	13	Child	EditedAggregates	10	399	Nuclei	10	7
RelateObjects	13	Child	EditedAggregates	10	400	Nuclei	10	6
RelateObjects	13	Child	EditedAggregates	10	401	Nuclei	10	6
RelateObjects	13	Child	EditedAggregates	10	402	Nuclei	10	6
RelateObjects	13	Child	EditedAggregates	10	403	Nuclei	10	7
RelateObjects	13	Child	EditedAggregates	10	404	Nuclei	10	7
RelateObjects	13	Child	EditedAggregates	10	405	Nuclei	10	6
RelateObjects	13	Child	EditedAggregates	10	406	Nuclei	10	6
RelateObjects	13	Child	EditedAggregates	10	407	Nuclei	10	7
RelateObjects	13	Child	EditedAggregates	10	408	Nuclei	10	7
RelateObjects	13	Child	EditedAggregates	10	409	Nuclei	10	7
RelateObjects	13	Child	EditedAggregates	10	410	Nuclei	10	7
RelateObjects	13	Child	EditedAggregates	10	411	Nuclei	10	6
RelateObjects	13	Child	EditedAggregates	10	412	Nuclei	10	7
RelateObjects	13	Child	EditedAggregates	10	413	Nuclei	10	7
RelateObjects	13	Child	EditedAggregates	10	414	Nuclei	10	7
RelateObjects	13	Child	EditedAggregates	10	415	Nuclei	10	6
RelateObjects	13	Child	EditedAggregates	10	416	Nuclei	10	6
RelateObjects	13	Child	EditedAggregates	10	417	Nuclei	10	7
RelateObjects	13	Child	EditedAggregates	10	418	Nuclei	10	7
RelateObjects	13	Child	EditedAggregates	10	419	Nuclei	10	6
RelateObjects	13	Child	EditedAggregates	10	420	Nuclei	10	7
RelateObjects	13	Child	EditedAggregates	10	421	Nuclei	10	6
RelateObjects	13	Child	EditedAggregates	10	422	Nuclei	10	6
RelateObjects	13	Child	EditedAggregates	10	423	Nuclei	10	8
RelateObjects	13	Child	EditedAggregates	10	424	Nuclei	10	8
RelateObjects	13	Child	EditedAggregates	10	425	Nuclei	10	6
RelateObjects	13	Child	EditedAggregates	10	426	Nuclei	10	6
RelateObjects	13	Child	EditedAggregates	10	427	Nuclei	10	8
RelateObjects	13	Child	EditedAggregates	10	428	Nuclei	10	8
RelateObjects	13	Child	EditedAggregates	10	429	Nuclei	10	8
RelateObjects	13	Child	EditedAggregates	10	430	Nuclei	10	6
RelateObjects	13	Child	EditedAggregates	10	431	Nuclei	10	8
RelateObjects	13	Child	EditedAggregates	10	432	Nuclei	10	8
RelateObjects	13	Child	EditedAggregates	10	433	Nuclei	10	8
RelateObjects	13	Child	EditedAggregates	10	434	Nuclei	10	8
RelateObjects	13	Child	EditedAggregates	10	435	Nuclei	10	8
RelateObjects	13	Child	EditedAggregates	10	436	Nuclei	10	8
RelateObjects	13	Child	EditedAggregates	10	437	Nuclei	10	8
RelateObjects	13	Child	EditedAggregates	10	438	Nuclei	10	8
RelateObjects	13	Child	EditedAggregates	10	439	Nuclei	10	8
RelateObjects	13	Child	EditedAggregates	10	440	Nuclei	10	8
RelateObjects	13	Child	EditedAggregates	10	441	Nuclei	10	8
RelateObjects	13	Child	EditedAggregates	10	442	Nuclei	10	8
RelateObjects	13	Child	EditedAggregates	10	443	Nuclei	10	8
RelateObjects	13	Child	EditedAggregates	10	444	Nuclei	10	8
RelateObjects	13	Child	EditedAggregates	10	445	Nuclei	10	8
RelateObjects	13	Child	EditedAggregates	10	446	Nuclei	10	8
RelateObjects	13	Child	EditedAggregates	10	447	Nuclei	10	8
RelateObjects	13	Child	EditedAggregates	10	448	Nuclei	10	8
RelateObjects	13	Child	EditedAggregates	10	449	Nuclei	10	8
RelateObjects	13	Child	EditedAggregates	10	450	Nuclei	10	8
RelateObjects	13	Child	EditedAggregates	10	451	Nuclei	10	8
RelateObjects	13	Child	EditedAggregates	10	452	Nuclei	10	8
RelateObjects	13	Child	EditedAggregates	10	453	Nuclei	10	8
RelateObjects	13	Child	EditedAggregates	10	454	Nuclei	10	8
RelateObjects	13	Child	EditedAggregates	10	455	Nuclei	10	8
RelateObjects	13	Child	EditedAggregates	10	456	Nuclei	10	8
RelateObjects	13	Child	EditedAggregates	10	457	Nuclei	10	8
RelateObjects	13	Child	EditedAggregates	10	458	Nuclei	10	8
RelateObjects	13	Child	EditedAggregates	10	459	Nuclei	10	8
RelateObjects	13	Child	EditedAggregates	10	460	Nuclei	10	8
RelateObjects	13	Child	EditedAggregates	10	461	Nuclei	10	8
RelateObjects	13	Child	EditedAggregates	10	462	Nuclei	10	8
RelateObjects	13	Child	EditedAggregates	10	463	Nuclei	10	8
RelateObjects	13	Child	EditedAggregates	10	464	Nuclei	10	8
RelateObjects	13	Child	EditedAggregates	10	465	Nuclei	10	8
RelateObjects	13	Child	EditedAggregates	10	466	Nuclei	10	8
RelateObjects	13	Child	EditedAggregates	10	467	Nuclei	10	8
RelateObjects	13	Child	EditedAggregates	10	468	Nuclei	10	8
RelateObjects	13	Child	EditedAggregates	10	469	Nuclei	10	8
RelateObjects	13	Child	EditedAggregates	10	470	Nuclei	10	8
RelateObjects	13	Child	EditedAggregates	10	471	Nuclei	10	8
RelateObjects	13	Child	EditedAggregates	10	472	Nuclei	10	8
RelateObjects	13	Child	EditedAggregates	10	473	Nuclei	10	8
RelateObjects	13	Child	EditedAggregates	10	474	Nuclei	10	8
RelateObjects	13	Child	EditedAggregates	10	475	Nuclei	10	8
RelateObjects	13	Child	EditedAggregates	10	476	Nuclei	10	8
RelateObjects	13	Child	EditedAggregates	10	477	Nuclei	10	8
RelateObjects	13	Child	EditedAggregates	10	478	Nuclei	10	8
RelateObjects	13	Child	EditedAggregates	10	479	Nuclei	10	8
RelateObjects	13	Child	EditedAggregates	10	480	Nuclei	10	8
RelateObjects	13	Child	EditedAggregates	10	481	Nuclei	10	8
RelateObjects	13	Child	EditedAggregates	10	482	Nuclei	10	8
RelateObjects	13	Child	EditedAggregates	10	483	Nuclei	10	8
RelateObjects	13	Child	EditedAggregates	10	484	Nuclei	10	8
RelateObjects	13	Child	EditedAggregates	10	485	Nuclei	10	8
RelateObjects	13	Child	EditedAggregates	10	486	Nuclei	10	8
RelateObjects	13	Child	EditedAggregates	10	487	Nuclei	10	8
RelateObjects	13	Child	EditedAggregates	10	488	Nuclei	10	8
RelateObjects	13	Child	EditedAggregates	10	489	Nuclei	10	8
RelateObjects	13	Child	EditedAggregates	10	490	Nuclei	10	8
RelateObjects	13	Child	EditedAggregates	10	491	Nuclei	10	8
RelateObjects	13	Child	EditedAggregates	10	492	Nuclei	10	8
RelateObjects	13	Child	EditedAggregates	10	493	Nuclei	10	8
RelateObjects	13	Child	EditedAggregates	10	494	Nuclei	10	8
RelateObjects	13	Child	EditedAggregates	10	495	Nuclei	10	8
RelateObjects	13	Child	EditedAggregates	10	496	Nuclei	10	8
RelateObjects	13	Child	EditedAggregates	10	497	Nuclei	10	8
RelateObjects	13	Child	EditedAggregates	10	498	Nuclei	10	8
RelateObjects	13	Child	EditedAggregates	10	499	Nuclei	10	8
RelateObjects	13	Child	EditedAggregates	10	500	Nuclei	10	8
RelateObjects	13	Child	EditedAggregates	10	501	Nuclei	10	8
RelateObjects	13	Child	EditedAggregates	10	502	Nuclei	10	8
RelateObjects	13	Child	EditedAggregates	10	503	Nuclei	10	8
RelateObjects	13	Child	EditedAggregates	10	504	Nuclei	10	8
RelateObjects	13	Child	EditedAggregates	10	505	Nuclei	10	8
RelateObjects	13	Child	EditedAggregates	10	506	Nuclei	10	8
RelateObjects	13	Child	EditedAggregates	10	507	Nuclei	10	8
RelateObjects	13	Child	EditedAggregates	10	508	Nuclei	10	8
RelateObjects	13	Child	EditedAggregates	10	509	Nuclei	10	8
RelateObjects	13	Child	EditedAggregates	10	510	Nuclei	10	8
RelateObjects	13	Child	EditedAggregates	10	511	Nuclei	10	8
RelateObjects	13	Child	EditedAggregates	10	512	Nuclei	10	8
RelateObjects	13	Child	EditedAggregates	10	513	Nuclei	10	8
RelateObjects	13	Child	EditedAggregates	10	514	Nuclei	10	8
RelateObjects	13	Child	EditedAggregates	10	515	Nuclei	10	8
RelateObjects	13	Child	EditedAggregates	10	516	Nuclei	10	8
RelateObjects	13	Child	EditedAggregates	10	517	Nuclei	10	8
RelateObjects	13	Child	EditedAggregates	10	518	Nuclei	10	8
RelateObjects	13	Child	EditedAggregates	10	519	Nuclei	10	8
RelateObjects	13	Child	EditedAggregates	10	520	Nuclei	10	8
RelateObjects	13	Child	EditedAggregates	10	521	Nuclei	10	8
RelateObjects	13	Child	EditedAggregates	10	522	Nuclei	10	8
RelateObjects	13	Child	EditedAggregates	10	523	Nuclei	10	8
RelateObjects	13	Child	EditedAggregates	10	524	Nuclei	10	8
RelateObjects	13	Child	EditedAggregates	10	525	Nuclei	10	8
RelateObjects	13	Child	EditedAggregates	10	526	Nuclei	10	9
RelateObjects	13	Child	EditedAggregates	10	527	Nuclei	10	9
RelateObjects	13	Child	EditedAggregates	10	528	Nuclei	10	9
RelateObjects	13	Child	EditedAggregates	10	529	Nuclei	10	9
RelateObjects	13	Child	EditedAggregates	10	530	Nuclei	10	9
RelateObjects	13	Child	EditedAggregates	10	531	Nuclei	10	9
RelateObjects	13	Child	EditedAggregates	10	532	Nuclei	10	9
RelateObjects	13	Child	EditedAggregates	10	533	Nuclei	10	9
RelateObjects	13	Child	EditedAggregates	10	534	Nuclei	10	9
RelateObjects	13	Child	EditedAggregates	10	535	Nuclei	10	9
RelateObjects	13	Child	EditedAggregates	10	536	Nuclei	10	9
RelateObjects	13	Child	EditedAggregates	10	537	Nuclei	10	9
RelateObjects	13	Child	EditedAggregates	10	538	Nuclei	10	9
RelateObjects	13	Child	EditedAggregates	10	539	Nuclei	10	9
RelateObjects	13	Child	EditedAggregates	10	540	Nuclei	10	9
RelateObjects	13	Child	EditedAggregates	10	541	Nuclei	10	9
RelateObjects	13	Child	EditedAggregates	10	542	Nuclei	10	9
RelateObjects	13	Child	EditedAggregates	10	543	Nuclei	10	9
RelateObjects	13	Child	EditedAggregates	10	544	Nuclei	10	9
RelateObjects	13	Child	EditedAggregates	10	545	Nuclei	10	9
RelateObjects	13	Child	EditedAggregates	10	546	Nuclei	10	9
RelateObjects	13	Child	EditedAggregates	10	547	Nuclei	10	9
RelateObjects	13	Child	EditedAggregates	10	548	Nuclei	10	9
RelateObjects	13	Child	EditedAggregates	10	549	Nuclei	10	9
RelateObjects	13	Child	EditedAggregates	10	550	Nuclei	10	9
RelateObjects	13	Child	EditedAggregates	10	551	Nuclei	10	9
RelateObjects	13	Child	EditedAggregates	10	552	Nuclei	10	9
RelateObjects	13	Child	EditedAggregates	10	553	Nuclei	10	9
RelateObjects	13	Child	EditedAggregates	10	554	Nuclei	10	9
RelateObjects	13	Child	EditedAggregates	10	555	Nuclei	10	9
RelateObjects	13	Child	EditedAggregates	10	556	Nuclei	10	9
RelateObjects	13	Child	EditedAggregates	10	557	Nuclei	10	9
RelateObjects	13	Child	EditedAggregates	10	558	Nuclei	10	9
RelateObjects	13	Child	EditedAggregates	10	559	Nuclei	10	9
RelateObjects	13	Child	EditedAggregates	10	560	Nuclei	10	9
RelateObjects	13	Child	EditedAggregates	10	561	Nuclei	10	9
RelateObjects	13	Child	EditedAggregates	10	562	Nuclei	10	9
RelateObjects	13	Child	EditedAggregates	10	563	Nuclei	10	9
RelateObjects	13	Child	EditedAggregates	10	564	Nuclei	10	9
RelateObjects	13	Child	EditedAggregates	10	565	Nuclei	10	9
RelateObjects	13	Child	EditedAggregates	10	566	Nuclei	10	9
RelateObjects	13	Child	EditedAggregates	10	567	Nuclei	10	9
RelateObjects	13	Child	EditedAggregates	10	568	Nuclei	10	9
RelateObjects	13	Child	EditedAggregates	10	569	Nuclei	10	9
RelateObjects	13	Child	EditedAggregates	10	570	Nuclei	10	9
RelateObjects	13	Child	EditedAggregates	10	571	Nuclei	10	9
RelateObjects	13	Child	EditedAggregates	10	572	Nuclei	10	9
RelateObjects	13	Child	EditedAggregates	10	573	Nuclei	10	9
RelateObjects	13	Child	EditedAggregates	10	574	Nuclei	10	9
RelateObjects	13	Child	EditedAggregates	10	575	Nuclei	10	9
RelateObjects	13	Child	EditedAggregates	10	576	Nuclei	10	9
RelateObjects	13	Child	EditedAggregates	10	577	Nuclei	10	9
RelateObjects	13	Child	EditedAggregates	10	578	Nuclei	10	9
RelateObjects	13	Child	EditedAggregates	10	579	Nuclei	10	9
RelateObjects	13	Child	EditedAggregates	10	580	Nuclei	10	9
RelateObjects	13	Child	EditedAggregates	10	581	Nuclei	10	9
RelateObjects	13	Child	EditedAggregates	10	582	Nuclei	10	9
RelateObjects	13	Child	EditedAggregates	10	583	Nuclei	10	9
RelateObjects	13	Child	EditedAggregates	10	584	Nuclei	10	9
RelateObjects	13	Child	EditedAggregates	10	585	Nuclei	10	9
RelateObjects	13	Child	EditedAggregates	10	586	Nuclei	10	9
RelateObjects	13	Child	EditedAggregates	10	587	Nuclei	10	9
RelateObjects	13	Child	EditedAggregates	10	588	Nuclei	10	9
RelateObjects	13	Child	EditedAggregates	10	589	Nuclei	10	9
RelateObjects	13	Child	EditedAggregates	10	590	Nuclei	10	9
RelateObjects	13	Child	EditedAggregates	10	591	Nuclei	10	9
RelateObjects	13	Child	EditedAggregates	10	592	Nuclei	10	9
RelateObjects	13	Child	EditedAggregates	10	593	Nuclei	10	9
RelateObjects	13	Child	EditedAggregates	10	594	Nuclei	10	9
RelateObjects	13	Child	EditedAggregates	10	595	Nuclei	10	9
RelateObjects	13	Child	EditedAggregates	10	596	Nuclei	10	9
RelateObjects	13	Child	EditedAggregates	10	597	Nuclei	10	9
RelateObjects	13	Child	EditedAggregates	10	598	Nuclei	10	9
RelateObjects	13	Child	EditedAggregates	10	599	Nuclei	10	9
RelateObjects	13	Child	EditedAggregates	10	600	Nuclei	10	9
RelateObjects	13	Child	EditedAggregates	10	601	Nuclei	10	9
RelateObjects	13	Child	EditedAggregates	10	602	Nuclei	10	9
RelateObjects	13	Child	EditedAggregates	10	603	Nuclei	10	9
RelateObjects	13	Child	EditedAggregates	10	604	Nuclei	10	9
RelateObjects	13	Child	EditedAggregates	10	605	Nuclei	10	9
RelateObjects	13	Child	EditedAggregates	10	606	Nuclei	10	9
RelateObjects	13	Child	EditedAggregates	10	607	Nuclei	10	9
RelateObjects	13	Child	EditedAggregates	10	608	Nuclei	10	9
RelateObjects	13	Child	EditedAggregates	10	609	Nuclei	10	9
RelateObjects	13	Child	EditedAggregates	10	610	Nuclei	10	9
RelateObjects	13	Child	EditedAggregates	10	611	Nuclei	10	9
RelateObjects	13	Child	EditedAggregates	10	612	Nuclei	10	10
RelateObjects	13	Child	EditedAggregates	10	613	Nuclei	10	9
RelateObjects	13	Child	EditedAggregates	10	614	Nuclei	10	9
RelateObjects	13	Child	EditedAggregates	10	615	Nuclei	10	9
RelateObjects	13	Child	EditedAggregates	10	616	Nuclei	10	9
RelateObjects	13	Child	EditedAggregates	10	617	Nuclei	10	9
RelateObjects	13	Child	EditedAggregates	10	618	Nuclei	10	9
RelateObjects	13	Child	EditedAggregates	10	619	Nuclei	10	9
RelateObjects	13	Child	EditedAggregates	10	620	Nuclei	10	9
RelateObjects	13	Child	EditedAggregates	10	621	Nuclei	10	9
RelateObjects	13	Child	EditedAggregates	10	622	Nuclei	10	9
RelateObjects	13	Child	EditedAggregates	10	623	Nuclei	10	9
RelateObjects	13	Child	EditedAggregates	10	624	Nuclei	10	9
RelateObjects	13	Child	EditedAggregates	10	625	Nuclei	10	9
RelateObjects	13	Child	EditedAggregates	10	626	Nuclei	10	9
RelateObjects	13	Child	EditedAggregates	10	627	Nuclei	10	9
RelateObjects	13	Child	EditedAggregates	10	628	Nuclei	10	9
RelateObjects	13	Child	EditedAggregates	10	629	Nuclei	10	9
RelateObjects	13	Child	EditedAggregates	10	630	Nuclei	10	9
RelateObjects	13	Child	EditedAggregates	10	631	Nuclei	10	9
RelateObjects	13	Child	EditedAggregates	10	632	Nuclei	10	9
RelateObjects	13	Child	EditedAggregates	10	633	Nuclei	10	9
RelateObjects	13	Child	EditedAggregates	10	634	Nuclei	10	9
RelateObjects	13	Child	EditedAggregates	10	635	Nuclei	10	9
RelateObjects	13	Child	EditedAggregates	10	636	Nuclei	10	9
RelateObjects	13	Child	EditedAggregates	10	637	Nuclei	10	9
RelateObjects	13	Child	EditedAggregates	10	638	Nuclei	10	9
RelateObjects	13	Child	EditedAggregates	10	639	Nuclei	10	9
RelateObjects	13	Child	EditedAggregates	10	640	Nuclei	10	9
RelateObjects	13	Child	EditedAggregates	10	641	Nuclei	10	9
RelateObjects	13	Child	EditedAggregates	10	642	Nuclei	10	9
RelateObjects	13	Child	EditedAggregates	10	643	Nuclei	10	9
RelateObjects	13	Child	EditedAggregates	10	644	Nuclei	10	9
RelateObjects	13	Child	EditedAggregates	10	645	Nuclei	10	9
RelateObjects	13	Child	EditedAggregates	10	646	Nuclei	10	9
RelateObjects	13	Child	EditedAggregates	10	647	Nuclei	10	9
RelateObjects	13	Child	EditedAggregates	10	648	Nuclei	10	9
RelateObjects	13	Child	EditedAggregates	10	649	Nuclei	10	9
RelateObjects	13	Child	EditedAggregates	10	650	Nuclei	10	9
RelateObjects	13	Child	EditedAggregates	10	651	Nuclei	10	9
RelateObjects	13	Child	EditedAggregates	10	652	Nuclei	10	9
RelateObjects	13	Child	EditedAggregates	10	653	Nuclei	10	9
RelateObjects	13	Child	EditedAggregates	10	654	Nuclei	10	11
RelateObjects	13	Child	EditedAggregates	10	655	Nuclei	10	11
RelateObjects	13	Child	EditedAggregates	10	656	Nuclei	10	11
RelateObjects	13	Child	EditedAggregates	10	657	Nuclei	10	13
RelateObjects	13	Child	EditedAggregates	10	658	Nuclei	10	11
RelateObjects	13	Child	EditedAggregates	10	659	Nuclei	10	11
RelateObjects	13	Child	EditedAggregates	10	660	Nuclei	10	11
RelateObjects	13	Child	EditedAggregates	10	661	Nuclei	10	11
RelateObjects	13	Child	EditedAggregates	10	662	Nuclei	10	12
RelateObjects	13	Child	EditedAggregates	10	663	Nuclei	10	11
RelateObjects	13	Child	EditedAggregates	10	664	Nuclei	10	11
RelateObjects	13	Child	EditedAggregates	10	665	Nuclei	10	11
RelateObjects	13	Child	EditedAggregates	10	666	Nuclei	10	11
RelateObjects	13	Child	EditedAggregates	10	667	Nuclei	10	13
RelateObjects	13	Child	EditedAggregates	10	668	Nuclei	10	12
RelateObjects	13	Child	EditedAggregates	10	669	Nuclei	10	11
RelateObjects	13	Child	EditedAggregates	10	670	Nuclei	10	11
RelateObjects	13	Child	EditedAggregates	10	671	Nuclei	10	11
RelateObjects	13	Child	EditedAggregates	10	672	Nuclei	10	11
RelateObjects	13	Child	EditedAggregates	10	673	Nuclei	10	11
RelateObjects	13	Child	EditedAggregates	10	674	Nuclei	10	11
RelateObjects	13	Child	EditedAggregates	10	675	Nuclei	10	11
RelateObjects	13	Child	EditedAggregates	10	676	Nuclei	10	13
RelateObjects	13	Child	EditedAggregates	10	677	Nuclei	10	11
RelateObjects	13	Child	EditedAggregates	10	678	Nuclei	10	11
RelateObjects	13	Child	EditedAggregates	10	679	Nuclei	10	14
RelateObjects	13	Child	EditedAggregates	10	680	Nuclei	10	14
RelateObjects	13	Child	EditedAggregates	10	681	Nuclei	10	11
RelateObjects	13	Child	EditedAggregates	10	682	Nuclei	10	14
RelateObjects	13	Child	EditedAggregates	10	683	Nuclei	10	14
RelateObjects	13	Child	EditedAggregates	10	684	Nuclei	10	15
RelateObjects	13	Child	EditedAggregates	10	685	Nuclei	10	15
RelateObjects	13	Child	EditedAggregates	10	686	Nuclei	10	15
RelateObjects	13	Child	EditedAggregates	10	687	Nuclei	10	15
RelateObjects	13	Child	EditedAggregates	10	688	Nuclei	10	15
RelateObjects	13	Child	EditedAggregates	10	689	Nuclei	10	15
RelateObjects	13	Child	EditedAggregates	10	690	Nuclei	10	15
RelateObjects	13	Child	EditedAggregates	10	691	Nuclei	10	15
RelateObjects	13	Child	EditedAggregates	10	692	Nuclei	10	15
RelateObjects	13	Child	EditedAggregates	10	693	Nuclei	10	6
RelateObjects	13	Child	EditedAggregates	10	694	Nuclei	10	6
RelateObjects	13	Child	EditedAggregates	10	695	Nuclei	10	6
RelateObjects	13	Child	EditedAggregates	10	696	Nuclei	10	6
RelateObjects	13	Child	EditedAggregates	10	697	Nuclei	10	6
RelateObjects	13	Child	EditedAggregates	10	698	Nuclei	10	7
RelateObjects	13	Child	EditedAggregates	10	699	Nuclei	10	7
RelateObjects	13	Child	EditedAggregates	10	700	Nuclei	10	7
RelateObjects	13	Child	EditedAggregates	10	701	Nuclei	10	7
RelateObjects	13	Child	EditedAggregates	10	702	Nuclei	10	7
RelateObjects	13	Child	EditedAggregates	10	703	Nuclei	10	7
RelateObjects	13	Child	EditedAggregates	10	704	Nuclei	10	7
RelateObjects	13	Child	EditedAggregates	10	705	Nuclei	10	7
