# Supplementary material for: Sirtuin-1 sensitive lysine-136 acetylation drives phase separation and pathological aggregation of TDP-43
Source: Nat Commun. 2022 Mar 9;13:1223. doi: 10.1038/s41467-022-28822-7 (PMC8907366; doi:10.1038/s41467-022-28822-7)
Supplement: Supplementary file 7 — Source Data [file 41467_2022_28822_MOESM7_ESM.zip › Figure 5E data/Measures 1/K136Q_11_24h_Measures/Object relationships.csv]

Module	Module Number	Relationship	First Object Name	First Image Number	First Object Number	Second Object Name	Second Image Number	Second Object Number
RelateObjects	13	Parent	Nuclei	11	2	EditedAggregates	11	1
RelateObjects	13	Parent	Nuclei	11	2	EditedAggregates	11	2
RelateObjects	13	Parent	Nuclei	11	2	EditedAggregates	11	3
RelateObjects	13	Parent	Nuclei	11	2	EditedAggregates	11	4
RelateObjects	13	Parent	Nuclei	11	2	EditedAggregates	11	5
RelateObjects	13	Parent	Nuclei	11	2	EditedAggregates	11	6
RelateObjects	13	Parent	Nuclei	11	2	EditedAggregates	11	7
RelateObjects	13	Parent	Nuclei	11	2	EditedAggregates	11	8
RelateObjects	13	Parent	Nuclei	11	2	EditedAggregates	11	9
RelateObjects	13	Parent	Nuclei	11	2	EditedAggregates	11	10
RelateObjects	13	Parent	Nuclei	11	2	EditedAggregates	11	11
RelateObjects	13	Parent	Nuclei	11	2	EditedAggregates	11	12
RelateObjects	13	Parent	Nuclei	11	2	EditedAggregates	11	13
RelateObjects	13	Parent	Nuclei	11	2	EditedAggregates	11	14
RelateObjects	13	Parent	Nuclei	11	2	EditedAggregates	11	15
RelateObjects	13	Parent	Nuclei	11	2	EditedAggregates	11	16
RelateObjects	13	Parent	Nuclei	11	2	EditedAggregates	11	17
RelateObjects	13	Parent	Nuclei	11	2	EditedAggregates	11	18
RelateObjects	13	Parent	Nuclei	11	2	EditedAggregates	11	19
RelateObjects	13	Parent	Nuclei	11	2	EditedAggregates	11	20
RelateObjects	13	Parent	Nuclei	11	2	EditedAggregates	11	21
RelateObjects	13	Parent	Nuclei	11	2	EditedAggregates	11	22
RelateObjects	13	Parent	Nuclei	11	2	EditedAggregates	11	23
RelateObjects	13	Parent	Nuclei	11	2	EditedAggregates	11	24
RelateObjects	13	Parent	Nuclei	11	2	EditedAggregates	11	25
RelateObjects	13	Parent	Nuclei	11	2	EditedAggregates	11	26
RelateObjects	13	Parent	Nuclei	11	2	EditedAggregates	11	27
RelateObjects	13	Parent	Nuclei	11	2	EditedAggregates	11	28
RelateObjects	13	Parent	Nuclei	11	2	EditedAggregates	11	29
RelateObjects	13	Parent	Nuclei	11	2	EditedAggregates	11	30
RelateObjects	13	Parent	Nuclei	11	2	EditedAggregates	11	31
RelateObjects	13	Parent	Nuclei	11	2	EditedAggregates	11	32
RelateObjects	13	Parent	Nuclei	11	2	EditedAggregates	11	33
RelateObjects	13	Parent	Nuclei	11	3	EditedAggregates	11	34
RelateObjects	13	Parent	Nuclei	11	3	EditedAggregates	11	35
RelateObjects	13	Parent	Nuclei	11	3	EditedAggregates	11	36
RelateObjects	13	Parent	Nuclei	11	3	EditedAggregates	11	37
RelateObjects	13	Parent	Nuclei	11	3	EditedAggregates	11	38
RelateObjects	13	Parent	Nuclei	11	3	EditedAggregates	11	39
RelateObjects	13	Parent	Nuclei	11	3	EditedAggregates	11	40
RelateObjects	13	Parent	Nuclei	11	3	EditedAggregates	11	41
RelateObjects	13	Parent	Nuclei	11	2	EditedAggregates	11	42
RelateObjects	13	Parent	Nuclei	11	3	EditedAggregates	11	43
RelateObjects	13	Parent	Nuclei	11	3	EditedAggregates	11	44
RelateObjects	13	Parent	Nuclei	11	3	EditedAggregates	11	45
RelateObjects	13	Parent	Nuclei	11	3	EditedAggregates	11	46
RelateObjects	13	Parent	Nuclei	11	3	EditedAggregates	11	47
RelateObjects	13	Parent	Nuclei	11	3	EditedAggregates	11	48
RelateObjects	13	Parent	Nuclei	11	3	EditedAggregates	11	49
RelateObjects	13	Parent	Nuclei	11	3	EditedAggregates	11	50
RelateObjects	13	Parent	Nuclei	11	3	EditedAggregates	11	51
RelateObjects	13	Parent	Nuclei	11	3	EditedAggregates	11	52
RelateObjects	13	Parent	Nuclei	11	3	EditedAggregates	11	53
RelateObjects	13	Parent	Nuclei	11	3	EditedAggregates	11	54
RelateObjects	13	Parent	Nuclei	11	3	EditedAggregates	11	55
RelateObjects	13	Parent	Nuclei	11	5	EditedAggregates	11	56
RelateObjects	13	Parent	Nuclei	11	3	EditedAggregates	11	57
RelateObjects	13	Parent	Nuclei	11	3	EditedAggregates	11	58
RelateObjects	13	Parent	Nuclei	11	5	EditedAggregates	11	59
RelateObjects	13	Parent	Nuclei	11	4	EditedAggregates	11	60
RelateObjects	13	Parent	Nuclei	11	4	EditedAggregates	11	61
RelateObjects	13	Parent	Nuclei	11	5	EditedAggregates	11	62
RelateObjects	13	Parent	Nuclei	11	3	EditedAggregates	11	63
RelateObjects	13	Parent	Nuclei	11	3	EditedAggregates	11	64
RelateObjects	13	Parent	Nuclei	11	5	EditedAggregates	11	65
RelateObjects	13	Parent	Nuclei	11	5	EditedAggregates	11	66
RelateObjects	13	Parent	Nuclei	11	5	EditedAggregates	11	67
RelateObjects	13	Parent	Nuclei	11	3	EditedAggregates	11	68
RelateObjects	13	Parent	Nuclei	11	4	EditedAggregates	11	69
RelateObjects	13	Parent	Nuclei	11	5	EditedAggregates	11	70
RelateObjects	13	Parent	Nuclei	11	4	EditedAggregates	11	71
RelateObjects	13	Parent	Nuclei	11	4	EditedAggregates	11	72
RelateObjects	13	Parent	Nuclei	11	5	EditedAggregates	11	73
RelateObjects	13	Parent	Nuclei	11	5	EditedAggregates	11	74
RelateObjects	13	Parent	Nuclei	11	5	EditedAggregates	11	75
RelateObjects	13	Parent	Nuclei	11	4	EditedAggregates	11	76
RelateObjects	13	Parent	Nuclei	11	5	EditedAggregates	11	77
RelateObjects	13	Parent	Nuclei	11	5	EditedAggregates	11	78
RelateObjects	13	Parent	Nuclei	11	3	EditedAggregates	11	79
RelateObjects	13	Parent	Nuclei	11	5	EditedAggregates	11	80
RelateObjects	13	Parent	Nuclei	11	5	EditedAggregates	11	81
RelateObjects	13	Parent	Nuclei	11	5	EditedAggregates	11	82
RelateObjects	13	Parent	Nuclei	11	4	EditedAggregates	11	83
RelateObjects	13	Parent	Nuclei	11	4	EditedAggregates	11	84
RelateObjects	13	Parent	Nuclei	11	5	EditedAggregates	11	85
RelateObjects	13	Parent	Nuclei	11	5	EditedAggregates	11	86
RelateObjects	13	Parent	Nuclei	11	4	EditedAggregates	11	87
RelateObjects	13	Parent	Nuclei	11	5	EditedAggregates	11	88
RelateObjects	13	Parent	Nuclei	11	3	EditedAggregates	11	89
RelateObjects	13	Parent	Nuclei	11	4	EditedAggregates	11	90
RelateObjects	13	Parent	Nuclei	11	5	EditedAggregates	11	91
RelateObjects	13	Parent	Nuclei	11	5	EditedAggregates	11	92
RelateObjects	13	Parent	Nuclei	11	3	EditedAggregates	11	93
RelateObjects	13	Parent	Nuclei	11	4	EditedAggregates	11	94
RelateObjects	13	Parent	Nuclei	11	4	EditedAggregates	11	95
RelateObjects	13	Parent	Nuclei	11	3	EditedAggregates	11	96
RelateObjects	13	Parent	Nuclei	11	4	EditedAggregates	11	97
RelateObjects	13	Parent	Nuclei	11	3	EditedAggregates	11	98
RelateObjects	13	Parent	Nuclei	11	4	EditedAggregates	11	99
RelateObjects	13	Parent	Nuclei	11	3	EditedAggregates	11	100
RelateObjects	13	Parent	Nuclei	11	3	EditedAggregates	11	101
RelateObjects	13	Parent	Nuclei	11	5	EditedAggregates	11	102
RelateObjects	13	Parent	Nuclei	11	5	EditedAggregates	11	103
RelateObjects	13	Parent	Nuclei	11	3	EditedAggregates	11	104
RelateObjects	13	Parent	Nuclei	11	3	EditedAggregates	11	105
RelateObjects	13	Parent	Nuclei	11	4	EditedAggregates	11	106
RelateObjects	13	Parent	Nuclei	11	5	EditedAggregates	11	107
RelateObjects	13	Parent	Nuclei	11	5	EditedAggregates	11	108
RelateObjects	13	Parent	Nuclei	11	3	EditedAggregates	11	109
RelateObjects	13	Parent	Nuclei	11	4	EditedAggregates	11	110
RelateObjects	13	Parent	Nuclei	11	4	EditedAggregates	11	111
RelateObjects	13	Parent	Nuclei	11	4	EditedAggregates	11	112
RelateObjects	13	Parent	Nuclei	11	5	EditedAggregates	11	113
RelateObjects	13	Parent	Nuclei	11	5	EditedAggregates	11	114
RelateObjects	13	Parent	Nuclei	11	5	EditedAggregates	11	115
RelateObjects	13	Parent	Nuclei	11	4	EditedAggregates	11	116
RelateObjects	13	Parent	Nuclei	11	5	EditedAggregates	11	117
RelateObjects	13	Parent	Nuclei	11	5	EditedAggregates	11	118
RelateObjects	13	Parent	Nuclei	11	3	EditedAggregates	11	119
RelateObjects	13	Parent	Nuclei	11	3	EditedAggregates	11	120
RelateObjects	13	Parent	Nuclei	11	5	EditedAggregates	11	121
RelateObjects	13	Parent	Nuclei	11	4	EditedAggregates	11	122
RelateObjects	13	Parent	Nuclei	11	5	EditedAggregates	11	123
RelateObjects	13	Parent	Nuclei	11	4	EditedAggregates	11	124
RelateObjects	13	Parent	Nuclei	11	5	EditedAggregates	11	125
RelateObjects	13	Parent	Nuclei	11	5	EditedAggregates	11	126
RelateObjects	13	Parent	Nuclei	11	5	EditedAggregates	11	127
RelateObjects	13	Parent	Nuclei	11	4	EditedAggregates	11	128
RelateObjects	13	Parent	Nuclei	11	5	EditedAggregates	11	129
RelateObjects	13	Parent	Nuclei	11	5	EditedAggregates	11	130
RelateObjects	13	Parent	Nuclei	11	4	EditedAggregates	11	131
RelateObjects	13	Parent	Nuclei	11	5	EditedAggregates	11	132
RelateObjects	13	Parent	Nuclei	11	6	EditedAggregates	11	133
RelateObjects	13	Parent	Nuclei	11	5	EditedAggregates	11	134
RelateObjects	13	Parent	Nuclei	11	6	EditedAggregates	11	135
RelateObjects	13	Parent	Nuclei	11	4	EditedAggregates	11	136
RelateObjects	13	Parent	Nuclei	11	5	EditedAggregates	11	137
RelateObjects	13	Parent	Nuclei	11	6	EditedAggregates	11	138
RelateObjects	13	Parent	Nuclei	11	4	EditedAggregates	11	139
RelateObjects	13	Parent	Nuclei	11	5	EditedAggregates	11	140
RelateObjects	13	Parent	Nuclei	11	5	EditedAggregates	11	141
RelateObjects	13	Parent	Nuclei	11	5	EditedAggregates	11	142
RelateObjects	13	Parent	Nuclei	11	5	EditedAggregates	11	143
RelateObjects	13	Parent	Nuclei	11	5	EditedAggregates	11	144
RelateObjects	13	Parent	Nuclei	11	6	EditedAggregates	11	145
RelateObjects	13	Parent	Nuclei	11	5	EditedAggregates	11	146
RelateObjects	13	Parent	Nuclei	11	4	EditedAggregates	11	147
RelateObjects	13	Parent	Nuclei	11	5	EditedAggregates	11	148
RelateObjects	13	Parent	Nuclei	11	5	EditedAggregates	11	149
RelateObjects	13	Parent	Nuclei	11	4	EditedAggregates	11	150
RelateObjects	13	Parent	Nuclei	11	5	EditedAggregates	11	151
RelateObjects	13	Parent	Nuclei	11	6	EditedAggregates	11	152
RelateObjects	13	Parent	Nuclei	11	4	EditedAggregates	11	153
RelateObjects	13	Parent	Nuclei	11	4	EditedAggregates	11	154
RelateObjects	13	Parent	Nuclei	11	6	EditedAggregates	11	155
RelateObjects	13	Parent	Nuclei	11	4	EditedAggregates	11	156
RelateObjects	13	Parent	Nuclei	11	6	EditedAggregates	11	157
RelateObjects	13	Parent	Nuclei	11	4	EditedAggregates	11	158
RelateObjects	13	Parent	Nuclei	11	4	EditedAggregates	11	159
RelateObjects	13	Parent	Nuclei	11	6	EditedAggregates	11	160
RelateObjects	13	Parent	Nuclei	11	4	EditedAggregates	11	161
RelateObjects	13	Parent	Nuclei	11	6	EditedAggregates	11	162
RelateObjects	13	Parent	Nuclei	11	4	EditedAggregates	11	163
RelateObjects	13	Parent	Nuclei	11	4	EditedAggregates	11	164
RelateObjects	13	Parent	Nuclei	11	6	EditedAggregates	11	165
RelateObjects	13	Parent	Nuclei	11	4	EditedAggregates	11	166
RelateObjects	13	Parent	Nuclei	11	4	EditedAggregates	11	167
RelateObjects	13	Parent	Nuclei	11	6	EditedAggregates	11	168
RelateObjects	13	Parent	Nuclei	11	6	EditedAggregates	11	169
RelateObjects	13	Parent	Nuclei	11	4	EditedAggregates	11	170
RelateObjects	13	Parent	Nuclei	11	6	EditedAggregates	11	171
RelateObjects	13	Parent	Nuclei	11	6	EditedAggregates	11	172
RelateObjects	13	Parent	Nuclei	11	6	EditedAggregates	11	173
RelateObjects	13	Parent	Nuclei	11	6	EditedAggregates	11	174
RelateObjects	13	Parent	Nuclei	11	6	EditedAggregates	11	175
RelateObjects	13	Parent	Nuclei	11	6	EditedAggregates	11	176
RelateObjects	13	Parent	Nuclei	11	6	EditedAggregates	11	177
RelateObjects	13	Parent	Nuclei	11	6	EditedAggregates	11	178
RelateObjects	13	Parent	Nuclei	11	6	EditedAggregates	11	179
RelateObjects	13	Parent	Nuclei	11	6	EditedAggregates	11	180
RelateObjects	13	Parent	Nuclei	11	6	EditedAggregates	11	181
RelateObjects	13	Parent	Nuclei	11	6	EditedAggregates	11	182
RelateObjects	13	Parent	Nuclei	11	6	EditedAggregates	11	183
RelateObjects	13	Parent	Nuclei	11	6	EditedAggregates	11	184
RelateObjects	13	Parent	Nuclei	11	6	EditedAggregates	11	185
RelateObjects	13	Parent	Nuclei	11	6	EditedAggregates	11	186
RelateObjects	13	Parent	Nuclei	11	6	EditedAggregates	11	187
RelateObjects	13	Parent	Nuclei	11	6	EditedAggregates	11	188
RelateObjects	13	Parent	Nuclei	11	6	EditedAggregates	11	189
RelateObjects	13	Parent	Nuclei	11	6	EditedAggregates	11	190
RelateObjects	13	Parent	Nuclei	11	6	EditedAggregates	11	191
RelateObjects	13	Parent	Nuclei	11	6	EditedAggregates	11	192
RelateObjects	13	Parent	Nuclei	11	6	EditedAggregates	11	193
RelateObjects	13	Parent	Nuclei	11	6	EditedAggregates	11	194
RelateObjects	13	Parent	Nuclei	11	6	EditedAggregates	11	195
RelateObjects	13	Parent	Nuclei	11	7	EditedAggregates	11	196
RelateObjects	13	Parent	Nuclei	11	7	EditedAggregates	11	197
RelateObjects	13	Child	EditedAggregates	11	1	Nuclei	11	2
RelateObjects	13	Child	EditedAggregates	11	2	Nuclei	11	2
RelateObjects	13	Child	EditedAggregates	11	3	Nuclei	11	2
RelateObjects	13	Child	EditedAggregates	11	4	Nuclei	11	2
RelateObjects	13	Child	EditedAggregates	11	5	Nuclei	11	2
RelateObjects	13	Child	EditedAggregates	11	6	Nuclei	11	2
RelateObjects	13	Child	EditedAggregates	11	7	Nuclei	11	2
RelateObjects	13	Child	EditedAggregates	11	8	Nuclei	11	2
RelateObjects	13	Child	EditedAggregates	11	9	Nuclei	11	2
RelateObjects	13	Child	EditedAggregates	11	10	Nuclei	11	2
RelateObjects	13	Child	EditedAggregates	11	11	Nuclei	11	2
RelateObjects	13	Child	EditedAggregates	11	12	Nuclei	11	2
RelateObjects	13	Child	EditedAggregates	11	13	Nuclei	11	2
RelateObjects	13	Child	EditedAggregates	11	14	Nuclei	11	2
RelateObjects	13	Child	EditedAggregates	11	15	Nuclei	11	2
RelateObjects	13	Child	EditedAggregates	11	16	Nuclei	11	2
RelateObjects	13	Child	EditedAggregates	11	17	Nuclei	11	2
RelateObjects	13	Child	EditedAggregates	11	18	Nuclei	11	2
RelateObjects	13	Child	EditedAggregates	11	19	Nuclei	11	2
RelateObjects	13	Child	EditedAggregates	11	20	Nuclei	11	2
RelateObjects	13	Child	EditedAggregates	11	21	Nuclei	11	2
RelateObjects	13	Child	EditedAggregates	11	22	Nuclei	11	2
RelateObjects	13	Child	EditedAggregates	11	23	Nuclei	11	2
RelateObjects	13	Child	EditedAggregates	11	24	Nuclei	11	2
RelateObjects	13	Child	EditedAggregates	11	25	Nuclei	11	2
RelateObjects	13	Child	EditedAggregates	11	26	Nuclei	11	2
RelateObjects	13	Child	EditedAggregates	11	27	Nuclei	11	2
RelateObjects	13	Child	EditedAggregates	11	28	Nuclei	11	2
RelateObjects	13	Child	EditedAggregates	11	29	Nuclei	11	2
RelateObjects	13	Child	EditedAggregates	11	30	Nuclei	11	2
RelateObjects	13	Child	EditedAggregates	11	31	Nuclei	11	2
RelateObjects	13	Child	EditedAggregates	11	32	Nuclei	11	2
RelateObjects	13	Child	EditedAggregates	11	33	Nuclei	11	2
RelateObjects	13	Child	EditedAggregates	11	34	Nuclei	11	3
RelateObjects	13	Child	EditedAggregates	11	35	Nuclei	11	3
RelateObjects	13	Child	EditedAggregates	11	36	Nuclei	11	3
RelateObjects	13	Child	EditedAggregates	11	37	Nuclei	11	3
RelateObjects	13	Child	EditedAggregates	11	38	Nuclei	11	3
RelateObjects	13	Child	EditedAggregates	11	39	Nuclei	11	3
RelateObjects	13	Child	EditedAggregates	11	40	Nuclei	11	3
RelateObjects	13	Child	EditedAggregates	11	41	Nuclei	11	3
RelateObjects	13	Child	EditedAggregates	11	42	Nuclei	11	2
RelateObjects	13	Child	EditedAggregates	11	43	Nuclei	11	3
RelateObjects	13	Child	EditedAggregates	11	44	Nuclei	11	3
RelateObjects	13	Child	EditedAggregates	11	45	Nuclei	11	3
RelateObjects	13	Child	EditedAggregates	11	46	Nuclei	11	3
RelateObjects	13	Child	EditedAggregates	11	47	Nuclei	11	3
RelateObjects	13	Child	EditedAggregates	11	48	Nuclei	11	3
RelateObjects	13	Child	EditedAggregates	11	49	Nuclei	11	3
RelateObjects	13	Child	EditedAggregates	11	50	Nuclei	11	3
RelateObjects	13	Child	EditedAggregates	11	51	Nuclei	11	3
RelateObjects	13	Child	EditedAggregates	11	52	Nuclei	11	3
RelateObjects	13	Child	EditedAggregates	11	53	Nuclei	11	3
RelateObjects	13	Child	EditedAggregates	11	54	Nuclei	11	3
RelateObjects	13	Child	EditedAggregates	11	55	Nuclei	11	3
RelateObjects	13	Child	EditedAggregates	11	56	Nuclei	11	5
RelateObjects	13	Child	EditedAggregates	11	57	Nuclei	11	3
RelateObjects	13	Child	EditedAggregates	11	58	Nuclei	11	3
RelateObjects	13	Child	EditedAggregates	11	59	Nuclei	11	5
RelateObjects	13	Child	EditedAggregates	11	60	Nuclei	11	4
RelateObjects	13	Child	EditedAggregates	11	61	Nuclei	11	4
RelateObjects	13	Child	EditedAggregates	11	62	Nuclei	11	5
RelateObjects	13	Child	EditedAggregates	11	63	Nuclei	11	3
RelateObjects	13	Child	EditedAggregates	11	64	Nuclei	11	3
RelateObjects	13	Child	EditedAggregates	11	65	Nuclei	11	5
RelateObjects	13	Child	EditedAggregates	11	66	Nuclei	11	5
RelateObjects	13	Child	EditedAggregates	11	67	Nuclei	11	5
RelateObjects	13	Child	EditedAggregates	11	68	Nuclei	11	3
RelateObjects	13	Child	EditedAggregates	11	69	Nuclei	11	4
RelateObjects	13	Child	EditedAggregates	11	70	Nuclei	11	5
RelateObjects	13	Child	EditedAggregates	11	71	Nuclei	11	4
RelateObjects	13	Child	EditedAggregates	11	72	Nuclei	11	4
RelateObjects	13	Child	EditedAggregates	11	73	Nuclei	11	5
RelateObjects	13	Child	EditedAggregates	11	74	Nuclei	11	5
RelateObjects	13	Child	EditedAggregates	11	75	Nuclei	11	5
RelateObjects	13	Child	EditedAggregates	11	76	Nuclei	11	4
RelateObjects	13	Child	EditedAggregates	11	77	Nuclei	11	5
RelateObjects	13	Child	EditedAggregates	11	78	Nuclei	11	5
RelateObjects	13	Child	EditedAggregates	11	79	Nuclei	11	3
RelateObjects	13	Child	EditedAggregates	11	80	Nuclei	11	5
RelateObjects	13	Child	EditedAggregates	11	81	Nuclei	11	5
RelateObjects	13	Child	EditedAggregates	11	82	Nuclei	11	5
RelateObjects	13	Child	EditedAggregates	11	83	Nuclei	11	4
RelateObjects	13	Child	EditedAggregates	11	84	Nuclei	11	4
RelateObjects	13	Child	EditedAggregates	11	85	Nuclei	11	5
RelateObjects	13	Child	EditedAggregates	11	86	Nuclei	11	5
RelateObjects	13	Child	EditedAggregates	11	87	Nuclei	11	4
RelateObjects	13	Child	EditedAggregates	11	88	Nuclei	11	5
RelateObjects	13	Child	EditedAggregates	11	89	Nuclei	11	3
RelateObjects	13	Child	EditedAggregates	11	90	Nuclei	11	4
RelateObjects	13	Child	EditedAggregates	11	91	Nuclei	11	5
RelateObjects	13	Child	EditedAggregates	11	92	Nuclei	11	5
RelateObjects	13	Child	EditedAggregates	11	93	Nuclei	11	3
RelateObjects	13	Child	EditedAggregates	11	94	Nuclei	11	4
RelateObjects	13	Child	EditedAggregates	11	95	Nuclei	11	4
RelateObjects	13	Child	EditedAggregates	11	96	Nuclei	11	3
RelateObjects	13	Child	EditedAggregates	11	97	Nuclei	11	4
RelateObjects	13	Child	EditedAggregates	11	98	Nuclei	11	3
RelateObjects	13	Child	EditedAggregates	11	99	Nuclei	11	4
RelateObjects	13	Child	EditedAggregates	11	100	Nuclei	11	3
RelateObjects	13	Child	EditedAggregates	11	101	Nuclei	11	3
RelateObjects	13	Child	EditedAggregates	11	102	Nuclei	11	5
RelateObjects	13	Child	EditedAggregates	11	103	Nuclei	11	5
RelateObjects	13	Child	EditedAggregates	11	104	Nuclei	11	3
RelateObjects	13	Child	EditedAggregates	11	105	Nuclei	11	3
RelateObjects	13	Child	EditedAggregates	11	106	Nuclei	11	4
RelateObjects	13	Child	EditedAggregates	11	107	Nuclei	11	5
RelateObjects	13	Child	EditedAggregates	11	108	Nuclei	11	5
RelateObjects	13	Child	EditedAggregates	11	109	Nuclei	11	3
RelateObjects	13	Child	EditedAggregates	11	110	Nuclei	11	4
RelateObjects	13	Child	EditedAggregates	11	111	Nuclei	11	4
RelateObjects	13	Child	EditedAggregates	11	112	Nuclei	11	4
RelateObjects	13	Child	EditedAggregates	11	113	Nuclei	11	5
RelateObjects	13	Child	EditedAggregates	11	114	Nuclei	11	5
RelateObjects	13	Child	EditedAggregates	11	115	Nuclei	11	5
RelateObjects	13	Child	EditedAggregates	11	116	Nuclei	11	4
RelateObjects	13	Child	EditedAggregates	11	117	Nuclei	11	5
RelateObjects	13	Child	EditedAggregates	11	118	Nuclei	11	5
RelateObjects	13	Child	EditedAggregates	11	119	Nuclei	11	3
RelateObjects	13	Child	EditedAggregates	11	120	Nuclei	11	3
RelateObjects	13	Child	EditedAggregates	11	121	Nuclei	11	5
RelateObjects	13	Child	EditedAggregates	11	122	Nuclei	11	4
RelateObjects	13	Child	EditedAggregates	11	123	Nuclei	11	5
RelateObjects	13	Child	EditedAggregates	11	124	Nuclei	11	4
RelateObjects	13	Child	EditedAggregates	11	125	Nuclei	11	5
RelateObjects	13	Child	EditedAggregates	11	126	Nuclei	11	5
RelateObjects	13	Child	EditedAggregates	11	127	Nuclei	11	5
RelateObjects	13	Child	EditedAggregates	11	128	Nuclei	11	4
RelateObjects	13	Child	EditedAggregates	11	129	Nuclei	11	5
RelateObjects	13	Child	EditedAggregates	11	130	Nuclei	11	5
RelateObjects	13	Child	EditedAggregates	11	131	Nuclei	11	4
RelateObjects	13	Child	EditedAggregates	11	132	Nuclei	11	5
RelateObjects	13	Child	EditedAggregates	11	133	Nuclei	11	6
RelateObjects	13	Child	EditedAggregates	11	134	Nuclei	11	5
RelateObjects	13	Child	EditedAggregates	11	135	Nuclei	11	6
RelateObjects	13	Child	EditedAggregates	11	136	Nuclei	11	4
RelateObjects	13	Child	EditedAggregates	11	137	Nuclei	11	5
RelateObjects	13	Child	EditedAggregates	11	138	Nuclei	11	6
RelateObjects	13	Child	EditedAggregates	11	139	Nuclei	11	4
RelateObjects	13	Child	EditedAggregates	11	140	Nuclei	11	5
RelateObjects	13	Child	EditedAggregates	11	141	Nuclei	11	5
RelateObjects	13	Child	EditedAggregates	11	142	Nuclei	11	5
RelateObjects	13	Child	EditedAggregates	11	143	Nuclei	11	5
RelateObjects	13	Child	EditedAggregates	11	144	Nuclei	11	5
RelateObjects	13	Child	EditedAggregates	11	145	Nuclei	11	6
RelateObjects	13	Child	EditedAggregates	11	146	Nuclei	11	5
RelateObjects	13	Child	EditedAggregates	11	147	Nuclei	11	4
RelateObjects	13	Child	EditedAggregates	11	148	Nuclei	11	5
RelateObjects	13	Child	EditedAggregates	11	149	Nuclei	11	5
RelateObjects	13	Child	EditedAggregates	11	150	Nuclei	11	4
RelateObjects	13	Child	EditedAggregates	11	151	Nuclei	11	5
RelateObjects	13	Child	EditedAggregates	11	152	Nuclei	11	6
RelateObjects	13	Child	EditedAggregates	11	153	Nuclei	11	4
RelateObjects	13	Child	EditedAggregates	11	154	Nuclei	11	4
RelateObjects	13	Child	EditedAggregates	11	155	Nuclei	11	6
RelateObjects	13	Child	EditedAggregates	11	156	Nuclei	11	4
RelateObjects	13	Child	EditedAggregates	11	157	Nuclei	11	6
RelateObjects	13	Child	EditedAggregates	11	158	Nuclei	11	4
RelateObjects	13	Child	EditedAggregates	11	159	Nuclei	11	4
RelateObjects	13	Child	EditedAggregates	11	160	Nuclei	11	6
RelateObjects	13	Child	EditedAggregates	11	161	Nuclei	11	4
RelateObjects	13	Child	EditedAggregates	11	162	Nuclei	11	6
RelateObjects	13	Child	EditedAggregates	11	163	Nuclei	11	4
RelateObjects	13	Child	EditedAggregates	11	164	Nuclei	11	4
RelateObjects	13	Child	EditedAggregates	11	165	Nuclei	11	6
RelateObjects	13	Child	EditedAggregates	11	166	Nuclei	11	4
RelateObjects	13	Child	EditedAggregates	11	167	Nuclei	11	4
RelateObjects	13	Child	EditedAggregates	11	168	Nuclei	11	6
RelateObjects	13	Child	EditedAggregates	11	169	Nuclei	11	6
RelateObjects	13	Child	EditedAggregates	11	170	Nuclei	11	4
RelateObjects	13	Child	EditedAggregates	11	171	Nuclei	11	6
RelateObjects	13	Child	EditedAggregates	11	172	Nuclei	11	6
RelateObjects	13	Child	EditedAggregates	11	173	Nuclei	11	6
RelateObjects	13	Child	EditedAggregates	11	174	Nuclei	11	6
RelateObjects	13	Child	EditedAggregates	11	175	Nuclei	11	6
RelateObjects	13	Child	EditedAggregates	11	176	Nuclei	11	6
RelateObjects	13	Child	EditedAggregates	11	177	Nuclei	11	6
RelateObjects	13	Child	EditedAggregates	11	178	Nuclei	11	6
RelateObjects	13	Child	EditedAggregates	11	179	Nuclei	11	6
RelateObjects	13	Child	EditedAggregates	11	180	Nuclei	11	6
RelateObjects	13	Child	EditedAggregates	11	181	Nuclei	11	6
RelateObjects	13	Child	EditedAggregates	11	182	Nuclei	11	6
RelateObjects	13	Child	EditedAggregates	11	183	Nuclei	11	6
RelateObjects	13	Child	EditedAggregates	11	184	Nuclei	11	6
RelateObjects	13	Child	EditedAggregates	11	185	Nuclei	11	6
RelateObjects	13	Child	EditedAggregates	11	186	Nuclei	11	6
RelateObjects	13	Child	EditedAggregates	11	187	Nuclei	11	6
RelateObjects	13	Child	EditedAggregates	11	188	Nuclei	11	6
RelateObjects	13	Child	EditedAggregates	11	189	Nuclei	11	6
RelateObjects	13	Child	EditedAggregates	11	190	Nuclei	11	6
RelateObjects	13	Child	EditedAggregates	11	191	Nuclei	11	6
RelateObjects	13	Child	EditedAggregates	11	192	Nuclei	11	6
RelateObjects	13	Child	EditedAggregates	11	193	Nuclei	11	6
RelateObjects	13	Child	EditedAggregates	11	194	Nuclei	11	6
RelateObjects	13	Child	EditedAggregates	11	195	Nuclei	11	6
RelateObjects	13	Child	EditedAggregates	11	196	Nuclei	11	7
RelateObjects	13	Child	EditedAggregates	11	197	Nuclei	11	7
