# Supplementary material for: Sirtuin-1 sensitive lysine-136 acetylation drives phase separation and pathological aggregation of TDP-43
Source: Nat Commun. 2022 Mar 9;13:1223. doi: 10.1038/s41467-022-28822-7 (PMC8907366; doi:10.1038/s41467-022-28822-7)
Supplement: Supplementary file 7 — Source Data [file 41467_2022_28822_MOESM7_ESM.zip › Figure 5E data/Measures 1/K136Q_11_48h_Measures/EditedAggregates.csv]

ImageNumber	ObjectNumber	FileName_Apotome	PathName_Apotome	AreaShape_Area	AreaShape_Compactness	AreaShape_MaximumRadius	AreaShape_MeanRadius	AreaShape_Perimeter	AreaShape_Solidity	Number_Object_Number
11	1	K136Q_I_11.czi	\\hih-fileserver.neurologie.uni-tuebingen.de\HIH\Public\Jorge\Immunofluorescence\Exp. 267\Apotome\48h	18	0.7553352735627664	1.4142135623730951	1.1150593228814154	13.071067811865476	0.8571428571428571	1
11	2	K136Q_I_11.czi	\\hih-fileserver.neurologie.uni-tuebingen.de\HIH\Public\Jorge\Immunofluorescence\Exp. 267\Apotome\48h	2	0.0	1.0	1.0	0.0	1.0	2
11	3	K136Q_I_11.czi	\\hih-fileserver.neurologie.uni-tuebingen.de\HIH\Public\Jorge\Immunofluorescence\Exp. 267\Apotome\48h	1	0.0	1.0	1.0	0.0	1.0	3
11	4	K136Q_I_11.czi	\\hih-fileserver.neurologie.uni-tuebingen.de\HIH\Public\Jorge\Immunofluorescence\Exp. 267\Apotome\48h	8	0.5468022991227088	1.4142135623730951	1.051776695296637	7.414213562373095	1.0	4
11	5	K136Q_I_11.czi	\\hih-fileserver.neurologie.uni-tuebingen.de\HIH\Public\Jorge\Immunofluorescence\Exp. 267\Apotome\48h	6	0.5168631413744181	1.4142135623730951	1.0690355937288492	6.242640687119286	1.0	5
11	6	K136Q_I_11.czi	\\hih-fileserver.neurologie.uni-tuebingen.de\HIH\Public\Jorge\Immunofluorescence\Exp. 267\Apotome\48h	33	1.0289743918080345	2.8284271247461903	1.4283503913367108	20.65685424949238	0.8918918918918919	6
11	7	K136Q_I_11.czi	\\hih-fileserver.neurologie.uni-tuebingen.de\HIH\Public\Jorge\Immunofluorescence\Exp. 267\Apotome\48h	10	0.6202357696493015	2.0	1.1414213562373097	8.82842712474619	1.0	7
11	8	K136Q_I_11.czi	\\hih-fileserver.neurologie.uni-tuebingen.de\HIH\Public\Jorge\Immunofluorescence\Exp. 267\Apotome\48h	24	0.9469484662574525	2.23606797749979	1.3044639912235527	16.899494936611667	0.8888888888888888	8
11	9	K136Q_I_11.czi	\\hih-fileserver.neurologie.uni-tuebingen.de\HIH\Public\Jorge\Immunofluorescence\Exp. 267\Apotome\48h	15	0.7208777308044718	2.0	1.1771236166328256	11.65685424949238	1.0	9
11	10	K136Q_I_11.czi	\\hih-fileserver.neurologie.uni-tuebingen.de\HIH\Public\Jorge\Immunofluorescence\Exp. 267\Apotome\48h	11	0.8215906780822316	1.4142135623730951	1.0753115567951081	10.65685424949238	0.8461538461538461	10
11	11	K136Q_I_11.czi	\\hih-fileserver.neurologie.uni-tuebingen.de\HIH\Public\Jorge\Immunofluorescence\Exp. 267\Apotome\48h	29	0.8791716833325173	2.8284271247461903	1.3943491722019732	17.899494936611664	0.9354838709677419	11
11	12	K136Q_I_11.czi	\\hih-fileserver.neurologie.uni-tuebingen.de\HIH\Public\Jorge\Immunofluorescence\Exp. 267\Apotome\48h	2	0.0	1.0	1.0	0.0	1.0	12
11	13	K136Q_I_11.czi	\\hih-fileserver.neurologie.uni-tuebingen.de\HIH\Public\Jorge\Immunofluorescence\Exp. 267\Apotome\48h	17	0.8730569292745779	2.0	1.1319200404187815	13.65685424949238	0.8947368421052632	13
11	14	K136Q_I_11.czi	\\hih-fileserver.neurologie.uni-tuebingen.de\HIH\Public\Jorge\Immunofluorescence\Exp. 267\Apotome\48h	3	0.309207662451413	1.0	1.0	3.414213562373095	1.0	14
11	15	K136Q_I_11.czi	\\hih-fileserver.neurologie.uni-tuebingen.de\HIH\Public\Jorge\Immunofluorescence\Exp. 267\Apotome\48h	11	0.6411587049406146	2.0	1.128564869306645	9.414213562373096	1.0	15
11	16	K136Q_I_11.czi	\\hih-fileserver.neurologie.uni-tuebingen.de\HIH\Public\Jorge\Immunofluorescence\Exp. 267\Apotome\48h	1	0.0	1.0	1.0	0.0	1.0	16
11	17	K136Q_I_11.czi	\\hih-fileserver.neurologie.uni-tuebingen.de\HIH\Public\Jorge\Immunofluorescence\Exp. 267\Apotome\48h	6	0.477464829275686	1.0	1.0	6.0	1.0	17
11	18	K136Q_I_11.czi	\\hih-fileserver.neurologie.uni-tuebingen.de\HIH\Public\Jorge\Immunofluorescence\Exp. 267\Apotome\48h	6	0.3887851339973607	1.0	1.0	5.414213562373095	1.0	18
11	19	K136Q_I_11.czi	\\hih-fileserver.neurologie.uni-tuebingen.de\HIH\Public\Jorge\Immunofluorescence\Exp. 267\Apotome\48h	42	1.0147234909034806	3.1622776601683795	1.5426640228753226	23.14213562373095	0.875	19
11	20	K136Q_I_11.czi	\\hih-fileserver.neurologie.uni-tuebingen.de\HIH\Public\Jorge\Immunofluorescence\Exp. 267\Apotome\48h	5	0.43153209248335733	1.0	1.0	5.207106781186548	1.0	20
11	21	K136Q_I_11.czi	\\hih-fileserver.neurologie.uni-tuebingen.de\HIH\Public\Jorge\Immunofluorescence\Exp. 267\Apotome\48h	2	0.0	1.0	1.0	0.0	1.0	21
11	22	K136Q_I_11.czi	\\hih-fileserver.neurologie.uni-tuebingen.de\HIH\Public\Jorge\Immunofluorescence\Exp. 267\Apotome\48h	25	0.8221282931714635	2.8284271247461903	1.3654225165644585	16.071067811865476	0.9259259259259259	22
11	23	K136Q_I_11.czi	\\hih-fileserver.neurologie.uni-tuebingen.de\HIH\Public\Jorge\Immunofluorescence\Exp. 267\Apotome\48h	14	0.8233657959359779	2.0	1.1306019374818708	12.035533905932738	0.875	23
11	24	K136Q_I_11.czi	\\hih-fileserver.neurologie.uni-tuebingen.de\HIH\Public\Jorge\Immunofluorescence\Exp. 267\Apotome\48h	10	0.6496774245379315	1.4142135623730951	1.0414213562373096	9.035533905932738	0.9090909090909091	24
11	25	K136Q_I_11.czi	\\hih-fileserver.neurologie.uni-tuebingen.de\HIH\Public\Jorge\Immunofluorescence\Exp. 267\Apotome\48h	2	0.0	1.0	1.0	0.0	1.0	25
11	26	K136Q_I_11.czi	\\hih-fileserver.neurologie.uni-tuebingen.de\HIH\Public\Jorge\Immunofluorescence\Exp. 267\Apotome\48h	22	0.9830150874606433	2.0	1.25712973861329	16.485281374238568	0.88	26
11	27	K136Q_I_11.czi	\\hih-fileserver.neurologie.uni-tuebingen.de\HIH\Public\Jorge\Immunofluorescence\Exp. 267\Apotome\48h	3	0.026525823848649224	1.0	1.0	1.0	1.0	27
11	28	K136Q_I_11.czi	\\hih-fileserver.neurologie.uni-tuebingen.de\HIH\Public\Jorge\Immunofluorescence\Exp. 267\Apotome\48h	19	0.8091603141756726	2.23606797749979	1.2484920711441243	13.899494936611665	1.0	28
11	29	K136Q_I_11.czi	\\hih-fileserver.neurologie.uni-tuebingen.de\HIH\Public\Jorge\Immunofluorescence\Exp. 267\Apotome\48h	24	0.8747665514940615	2.0	1.3017766952966368	16.242640687119284	1.0	29
11	30	K136Q_I_11.czi	\\hih-fileserver.neurologie.uni-tuebingen.de\HIH\Public\Jorge\Immunofluorescence\Exp. 267\Apotome\48h	11	0.6746348998939921	1.4142135623730951	1.112967335192662	9.65685424949238	0.9166666666666666	30
11	31	K136Q_I_11.czi	\\hih-fileserver.neurologie.uni-tuebingen.de\HIH\Public\Jorge\Immunofluorescence\Exp. 267\Apotome\48h	11	0.5121822365562063	1.4142135623730951	1.0376557783975542	8.414213562373096	0.8461538461538461	31
11	32	K136Q_I_11.czi	\\hih-fileserver.neurologie.uni-tuebingen.de\HIH\Public\Jorge\Immunofluorescence\Exp. 267\Apotome\48h	1	0.0	1.0	1.0	0.0	1.0	32
11	33	K136Q_I_11.czi	\\hih-fileserver.neurologie.uni-tuebingen.de\HIH\Public\Jorge\Immunofluorescence\Exp. 267\Apotome\48h	3	0.026525823848649224	1.0	1.0	1.0	1.0	33
11	34	K136Q_I_11.czi	\\hih-fileserver.neurologie.uni-tuebingen.de\HIH\Public\Jorge\Immunofluorescence\Exp. 267\Apotome\48h	17	0.7703499122204635	2.0	1.2252015955733053	12.82842712474619	0.9444444444444444	34
11	35	K136Q_I_11.czi	\\hih-fileserver.neurologie.uni-tuebingen.de\HIH\Public\Jorge\Immunofluorescence\Exp. 267\Apotome\48h	4	0.38764735603081346	1.0	1.0	4.414213562373095	1.0	35
11	36	K136Q_I_11.czi	\\hih-fileserver.neurologie.uni-tuebingen.de\HIH\Public\Jorge\Immunofluorescence\Exp. 267\Apotome\48h	7	0.5300702784881366	1.4142135623730951	1.0591733660532994	6.82842712474619	1.0	36
11	37	K136Q_I_11.czi	\\hih-fileserver.neurologie.uni-tuebingen.de\HIH\Public\Jorge\Immunofluorescence\Exp. 267\Apotome\48h	2	0.0	1.0	1.0	0.0	1.0	37
11	38	K136Q_I_11.czi	\\hih-fileserver.neurologie.uni-tuebingen.de\HIH\Public\Jorge\Immunofluorescence\Exp. 267\Apotome\48h	4	0.3183098861837907	1.0	1.0	4.0	1.0	38
11	39	K136Q_I_11.czi	\\hih-fileserver.neurologie.uni-tuebingen.de\HIH\Public\Jorge\Immunofluorescence\Exp. 267\Apotome\48h	2	0.0	1.0	1.0	0.0	1.0	39
11	40	K136Q_I_11.czi	\\hih-fileserver.neurologie.uni-tuebingen.de\HIH\Public\Jorge\Immunofluorescence\Exp. 267\Apotome\48h	1	0.0	1.0	1.0	0.0	1.0	40
11	41	K136Q_I_11.czi	\\hih-fileserver.neurologie.uni-tuebingen.de\HIH\Public\Jorge\Immunofluorescence\Exp. 267\Apotome\48h	2	0.0	1.0	1.0	0.0	1.0	41
11	42	K136Q_I_11.czi	\\hih-fileserver.neurologie.uni-tuebingen.de\HIH\Public\Jorge\Immunofluorescence\Exp. 267\Apotome\48h	20	1.076660079807909	2.0	1.1914213562373095	16.449747468305834	0.8333333333333334	42
11	43	K136Q_I_11.czi	\\hih-fileserver.neurologie.uni-tuebingen.de\HIH\Public\Jorge\Immunofluorescence\Exp. 267\Apotome\48h	16	0.7454531602318965	2.0	1.239276695296637	12.242640687119284	1.0	43
11	44	K136Q_I_11.czi	\\hih-fileserver.neurologie.uni-tuebingen.de\HIH\Public\Jorge\Immunofluorescence\Exp. 267\Apotome\48h	9	0.6007314423370597	1.4142135623730951	1.0920474583051323	8.242640687119284	1.0	44
11	45	K136Q_I_11.czi	\\hih-fileserver.neurologie.uni-tuebingen.de\HIH\Public\Jorge\Immunofluorescence\Exp. 267\Apotome\48h	18	0.8245537665371013	2.0	1.2682459513747883	13.65685424949238	0.9	45
11	46	K136Q_I_11.czi	\\hih-fileserver.neurologie.uni-tuebingen.de\HIH\Public\Jorge\Immunofluorescence\Exp. 267\Apotome\48h	19	0.7811561998772539	2.0	1.2759284572168044	13.65685424949238	1.0	46
11	47	K136Q_I_11.czi	\\hih-fileserver.neurologie.uni-tuebingen.de\HIH\Public\Jorge\Immunofluorescence\Exp. 267\Apotome\48h	1	0.0	1.0	1.0	0.0	1.0	47
11	48	K136Q_I_11.czi	\\hih-fileserver.neurologie.uni-tuebingen.de\HIH\Public\Jorge\Immunofluorescence\Exp. 267\Apotome\48h	3	0.309207662451413	1.0	1.0	3.414213562373095	1.0	48
11	49	K136Q_I_11.czi	\\hih-fileserver.neurologie.uni-tuebingen.de\HIH\Public\Jorge\Immunofluorescence\Exp. 267\Apotome\48h	8	0.49237304529448433	1.4142135623730951	1.051776695296637	7.035533905932738	0.8888888888888888	49
11	50	K136Q_I_11.czi	\\hih-fileserver.neurologie.uni-tuebingen.de\HIH\Public\Jorge\Immunofluorescence\Exp. 267\Apotome\48h	1	0.0	1.0	1.0	0.0	1.0	50
11	51	K136Q_I_11.czi	\\hih-fileserver.neurologie.uni-tuebingen.de\HIH\Public\Jorge\Immunofluorescence\Exp. 267\Apotome\48h	3	0.309207662451413	1.0	1.0	3.414213562373095	1.0	51
11	52	K136Q_I_11.czi	\\hih-fileserver.neurologie.uni-tuebingen.de\HIH\Public\Jorge\Immunofluorescence\Exp. 267\Apotome\48h	47	1.2063328137722713	3.0	1.480108855284025	26.692388155425117	0.7966101694915254	52
11	53	K136Q_I_11.czi	\\hih-fileserver.neurologie.uni-tuebingen.de\HIH\Public\Jorge\Immunofluorescence\Exp. 267\Apotome\48h	1	0.0	1.0	1.0	0.0	1.0	53
11	54	K136Q_I_11.czi	\\hih-fileserver.neurologie.uni-tuebingen.de\HIH\Public\Jorge\Immunofluorescence\Exp. 267\Apotome\48h	9	0.6007314423370597	1.4142135623730951	1.0920474583051323	8.242640687119284	1.0	54
11	55	K136Q_I_11.czi	\\hih-fileserver.neurologie.uni-tuebingen.de\HIH\Public\Jorge\Immunofluorescence\Exp. 267\Apotome\48h	15	0.7208777308044718	2.0	1.1771236166328254	11.65685424949238	0.9375	55
11	56	K136Q_I_11.czi	\\hih-fileserver.neurologie.uni-tuebingen.de\HIH\Public\Jorge\Immunofluorescence\Exp. 267\Apotome\48h	8	0.5468022991227088	1.0	1.0	7.414213562373095	0.8888888888888888	56
11	57	K136Q_I_11.czi	\\hih-fileserver.neurologie.uni-tuebingen.de\HIH\Public\Jorge\Immunofluorescence\Exp. 267\Apotome\48h	1	0.0	1.0	1.0	0.0	1.0	57
11	58	K136Q_I_11.czi	\\hih-fileserver.neurologie.uni-tuebingen.de\HIH\Public\Jorge\Immunofluorescence\Exp. 267\Apotome\48h	5	0.43153209248335733	1.0	1.0	5.207106781186548	1.0	58
11	59	K136Q_I_11.czi	\\hih-fileserver.neurologie.uni-tuebingen.de\HIH\Public\Jorge\Immunofluorescence\Exp. 267\Apotome\48h	4	0.42487609137905596	1.0	1.0	4.621320343559642	1.0	59
11	60	K136Q_I_11.czi	\\hih-fileserver.neurologie.uni-tuebingen.de\HIH\Public\Jorge\Immunofluorescence\Exp. 267\Apotome\48h	73	1.045599746669002	4.242640687119285	1.9150589806633904	30.970562748477143	0.9012345679012346	60
11	61	K136Q_I_11.czi	\\hih-fileserver.neurologie.uni-tuebingen.de\HIH\Public\Jorge\Immunofluorescence\Exp. 267\Apotome\48h	3	0.309207662451413	1.0	1.0	3.414213562373095	1.0	61
11	62	K136Q_I_11.czi	\\hih-fileserver.neurologie.uni-tuebingen.de\HIH\Public\Jorge\Immunofluorescence\Exp. 267\Apotome\48h	1	0.0	1.0	1.0	0.0	1.0	62
11	63	K136Q_I_11.czi	\\hih-fileserver.neurologie.uni-tuebingen.de\HIH\Public\Jorge\Immunofluorescence\Exp. 267\Apotome\48h	4	0.3183098861837907	1.0	1.0	4.0	1.0	63
11	64	K136Q_I_11.czi	\\hih-fileserver.neurologie.uni-tuebingen.de\HIH\Public\Jorge\Immunofluorescence\Exp. 267\Apotome\48h	3	0.309207662451413	1.0	1.0	3.414213562373095	1.0	64
11	65	K136Q_I_11.czi	\\hih-fileserver.neurologie.uni-tuebingen.de\HIH\Public\Jorge\Immunofluorescence\Exp. 267\Apotome\48h	2	0.0	1.0	1.0	0.0	1.0	65
11	66	K136Q_I_11.czi	\\hih-fileserver.neurologie.uni-tuebingen.de\HIH\Public\Jorge\Immunofluorescence\Exp. 267\Apotome\48h	8	0.6758228726291922	1.4142135623730951	1.051776695296637	8.242640687119284	1.0	66
11	67	K136Q_I_11.czi	\\hih-fileserver.neurologie.uni-tuebingen.de\HIH\Public\Jorge\Immunofluorescence\Exp. 267\Apotome\48h	2	0.0	1.0	1.0	0.0	1.0	67
11	68	K136Q_I_11.czi	\\hih-fileserver.neurologie.uni-tuebingen.de\HIH\Public\Jorge\Immunofluorescence\Exp. 267\Apotome\48h	10	0.705274575434676	1.0	1.0	9.414213562373096	0.7692307692307693	68
11	69	K136Q_I_11.czi	\\hih-fileserver.neurologie.uni-tuebingen.de\HIH\Public\Jorge\Immunofluorescence\Exp. 267\Apotome\48h	2	0.0	1.0	1.0	0.0	1.0	69
11	70	K136Q_I_11.czi	\\hih-fileserver.neurologie.uni-tuebingen.de\HIH\Public\Jorge\Immunofluorescence\Exp. 267\Apotome\48h	7	0.5300702784881366	1.4142135623730951	1.0591733660532994	6.82842712474619	1.0	70
11	71	K136Q_I_11.czi	\\hih-fileserver.neurologie.uni-tuebingen.de\HIH\Public\Jorge\Immunofluorescence\Exp. 267\Apotome\48h	16	0.8722065510693302	2.0	1.1401650429449552	13.242640687119284	0.8888888888888888	71
11	72	K136Q_I_11.czi	\\hih-fileserver.neurologie.uni-tuebingen.de\HIH\Public\Jorge\Immunofluorescence\Exp. 267\Apotome\48h	7	0.5963290632991538	1.4142135623730951	1.0591733660532994	7.242640687119286	0.875	72
11	73	K136Q_I_11.czi	\\hih-fileserver.neurologie.uni-tuebingen.de\HIH\Public\Jorge\Immunofluorescence\Exp. 267\Apotome\48h	1	0.0	1.0	1.0	0.0	1.0	73
11	74	K136Q_I_11.czi	\\hih-fileserver.neurologie.uni-tuebingen.de\HIH\Public\Jorge\Immunofluorescence\Exp. 267\Apotome\48h	12	0.6957172405156791	2.0	1.1523689270621826	10.242640687119284	1.0	74
11	75	K136Q_I_11.czi	\\hih-fileserver.neurologie.uni-tuebingen.de\HIH\Public\Jorge\Immunofluorescence\Exp. 267\Apotome\48h	119	1.2628144869864435	5.0	2.125496173198749	43.45584412271572	0.9083969465648855	75
11	76	K136Q_I_11.czi	\\hih-fileserver.neurologie.uni-tuebingen.de\HIH\Public\Jorge\Immunofluorescence\Exp. 267\Apotome\48h	9	0.5658842421045168	2.0	1.1111111111111112	8.0	1.0	76
11	77	K136Q_I_11.czi	\\hih-fileserver.neurologie.uni-tuebingen.de\HIH\Public\Jorge\Immunofluorescence\Exp. 267\Apotome\48h	13	0.8074768167637489	1.4142135623730951	1.095587745163022	11.48528137423857	0.8125	77
11	78	K136Q_I_11.czi	\\hih-fileserver.neurologie.uni-tuebingen.de\HIH\Public\Jorge\Immunofluorescence\Exp. 267\Apotome\48h	11	0.5906158404890287	2.0	1.128564869306645	9.035533905932738	0.9166666666666666	78
11	79	K136Q_I_11.czi	\\hih-fileserver.neurologie.uni-tuebingen.de\HIH\Public\Jorge\Immunofluorescence\Exp. 267\Apotome\48h	4	0.3183098861837907	1.0	1.0	4.0	1.0	79
11	80	K136Q_I_11.czi	\\hih-fileserver.neurologie.uni-tuebingen.de\HIH\Public\Jorge\Immunofluorescence\Exp. 267\Apotome\48h	12	0.566501455172075	1.4142135623730951	1.0690355937288494	9.242640687119286	0.8571428571428571	80
11	81	K136Q_I_11.czi	\\hih-fileserver.neurologie.uni-tuebingen.de\HIH\Public\Jorge\Immunofluorescence\Exp. 267\Apotome\48h	2	0.0	1.0	1.0	0.0	1.0	81
11	82	K136Q_I_11.czi	\\hih-fileserver.neurologie.uni-tuebingen.de\HIH\Public\Jorge\Immunofluorescence\Exp. 267\Apotome\48h	7	0.5300702784881366	1.4142135623730951	1.0591733660532994	6.82842712474619	1.0	82
11	83	K136Q_I_11.czi	\\hih-fileserver.neurologie.uni-tuebingen.de\HIH\Public\Jorge\Immunofluorescence\Exp. 267\Apotome\48h	2	0.0	1.0	1.0	0.0	1.0	83
11	84	K136Q_I_11.czi	\\hih-fileserver.neurologie.uni-tuebingen.de\HIH\Public\Jorge\Immunofluorescence\Exp. 267\Apotome\48h	10	0.6547974253873939	1.4142135623730951	1.1242640687119283	9.071067811865476	1.0	84
11	85	K136Q_I_11.czi	\\hih-fileserver.neurologie.uni-tuebingen.de\HIH\Public\Jorge\Immunofluorescence\Exp. 267\Apotome\48h	5	0.43153209248335733	1.0	1.0	5.207106781186548	1.0	85
11	86	K136Q_I_11.czi	\\hih-fileserver.neurologie.uni-tuebingen.de\HIH\Public\Jorge\Immunofluorescence\Exp. 267\Apotome\48h	9	0.6007314423370597	1.4142135623730951	1.0920474583051323	8.242640687119284	1.0	86
11	87	K136Q_I_11.czi	\\hih-fileserver.neurologie.uni-tuebingen.de\HIH\Public\Jorge\Immunofluorescence\Exp. 267\Apotome\48h	16	0.7454531602318967	2.0	1.2026650429449552	12.242640687119286	0.9411764705882353	87
11	88	K136Q_I_11.czi	\\hih-fileserver.neurologie.uni-tuebingen.de\HIH\Public\Jorge\Immunofluorescence\Exp. 267\Apotome\48h	3	0.309207662451413	1.0	1.0	3.414213562373095	1.0	88
11	89	K136Q_I_11.czi	\\hih-fileserver.neurologie.uni-tuebingen.de\HIH\Public\Jorge\Immunofluorescence\Exp. 267\Apotome\48h	5	0.502917562670165	1.0	1.0	5.621320343559642	0.8333333333333334	89
11	90	K136Q_I_11.czi	\\hih-fileserver.neurologie.uni-tuebingen.de\HIH\Public\Jorge\Immunofluorescence\Exp. 267\Apotome\48h	3	0.309207662451413	1.0	1.0	3.414213562373095	1.0	90
11	91	K136Q_I_11.czi	\\hih-fileserver.neurologie.uni-tuebingen.de\HIH\Public\Jorge\Immunofluorescence\Exp. 267\Apotome\48h	11	0.5906158404890287	1.4142135623730951	1.0753115567951081	9.035533905932738	0.9166666666666666	91
11	92	K136Q_I_11.czi	\\hih-fileserver.neurologie.uni-tuebingen.de\HIH\Public\Jorge\Immunofluorescence\Exp. 267\Apotome\48h	11	0.6746348998939921	1.4142135623730951	1.1129673351926623	9.65685424949238	0.9166666666666666	92
11	93	K136Q_I_11.czi	\\hih-fileserver.neurologie.uni-tuebingen.de\HIH\Public\Jorge\Immunofluorescence\Exp. 267\Apotome\48h	11	0.6411587049406146	2.0	1.128564869306645	9.414213562373096	1.0	93
11	94	K136Q_I_11.czi	\\hih-fileserver.neurologie.uni-tuebingen.de\HIH\Public\Jorge\Immunofluorescence\Exp. 267\Apotome\48h	8	0.5468022991227088	1.4142135623730951	1.051776695296637	7.414213562373095	1.0	94
11	95	K136Q_I_11.czi	\\hih-fileserver.neurologie.uni-tuebingen.de\HIH\Public\Jorge\Immunofluorescence\Exp. 267\Apotome\48h	25	0.8650532769653663	2.23606797749979	1.318296693169526	16.48528137423857	0.8928571428571429	95
11	96	K136Q_I_11.czi	\\hih-fileserver.neurologie.uni-tuebingen.de\HIH\Public\Jorge\Immunofluorescence\Exp. 267\Apotome\48h	1	0.0	1.0	1.0	0.0	1.0	96
11	97	K136Q_I_11.czi	\\hih-fileserver.neurologie.uni-tuebingen.de\HIH\Public\Jorge\Immunofluorescence\Exp. 267\Apotome\48h	17	0.8730569292745779	2.0	1.156285544087787	13.65685424949238	0.85	97
11	98	K136Q_I_11.czi	\\hih-fileserver.neurologie.uni-tuebingen.de\HIH\Public\Jorge\Immunofluorescence\Exp. 267\Apotome\48h	2	0.0	1.0	1.0	0.0	1.0	98
11	99	K136Q_I_11.czi	\\hih-fileserver.neurologie.uni-tuebingen.de\HIH\Public\Jorge\Immunofluorescence\Exp. 267\Apotome\48h	4	0.3183098861837907	1.0	1.0	4.0	1.0	99
11	100	K136Q_I_11.czi	\\hih-fileserver.neurologie.uni-tuebingen.de\HIH\Public\Jorge\Immunofluorescence\Exp. 267\Apotome\48h	5	0.43153209248335733	1.0	1.0	5.207106781186548	1.0	100
11	101	K136Q_I_11.czi	\\hih-fileserver.neurologie.uni-tuebingen.de\HIH\Public\Jorge\Immunofluorescence\Exp. 267\Apotome\48h	17	0.7997667602429291	2.0	1.2151090734995518	13.071067811865476	1.0	101
11	102	K136Q_I_11.czi	\\hih-fileserver.neurologie.uni-tuebingen.de\HIH\Public\Jorge\Immunofluorescence\Exp. 267\Apotome\48h	7	0.5300702784881366	1.4142135623730951	1.0591733660532994	6.82842712474619	1.0	102
11	103	K136Q_I_11.czi	\\hih-fileserver.neurologie.uni-tuebingen.de\HIH\Public\Jorge\Immunofluorescence\Exp. 267\Apotome\48h	1	0.0	1.0	1.0	0.0	1.0	103
11	104	K136Q_I_11.czi	\\hih-fileserver.neurologie.uni-tuebingen.de\HIH\Public\Jorge\Immunofluorescence\Exp. 267\Apotome\48h	4	0.3183098861837907	1.0	1.0	4.0	1.0	104
11	105	K136Q_I_11.czi	\\hih-fileserver.neurologie.uni-tuebingen.de\HIH\Public\Jorge\Immunofluorescence\Exp. 267\Apotome\48h	1	0.0	1.0	1.0	0.0	1.0	105
11	106	K136Q_I_11.czi	\\hih-fileserver.neurologie.uni-tuebingen.de\HIH\Public\Jorge\Immunofluorescence\Exp. 267\Apotome\48h	11	0.5906158404890287	2.0	1.128564869306645	9.035533905932738	0.9166666666666666	106
11	107	K136Q_I_11.czi	\\hih-fileserver.neurologie.uni-tuebingen.de\HIH\Public\Jorge\Immunofluorescence\Exp. 267\Apotome\48h	20	0.7420983898833913	2.23606797749979	1.2946461113496084	13.65685424949238	1.0	107
11	108	K136Q_I_11.czi	\\hih-fileserver.neurologie.uni-tuebingen.de\HIH\Public\Jorge\Immunofluorescence\Exp. 267\Apotome\48h	4	0.42487609137905596	1.0	1.0	4.621320343559642	1.0	108
11	109	K136Q_I_11.czi	\\hih-fileserver.neurologie.uni-tuebingen.de\HIH\Public\Jorge\Immunofluorescence\Exp. 267\Apotome\48h	15	0.9353531789155244	2.0	1.1495093791412858	13.278174593052022	0.8333333333333334	109
11	110	K136Q_I_11.czi	\\hih-fileserver.neurologie.uni-tuebingen.de\HIH\Public\Jorge\Immunofluorescence\Exp. 267\Apotome\48h	5	0.43153209248335733	1.0	1.0	5.207106781186548	1.0	110
11	111	K136Q_I_11.czi	\\hih-fileserver.neurologie.uni-tuebingen.de\HIH\Public\Jorge\Immunofluorescence\Exp. 267\Apotome\48h	22	0.8215906780822315	2.23606797749979	1.3133146466814622	15.071067811865474	0.9565217391304348	111
11	112	K136Q_I_11.czi	\\hih-fileserver.neurologie.uni-tuebingen.de\HIH\Public\Jorge\Immunofluorescence\Exp. 267\Apotome\48h	27	0.8762618985786667	2.8284271247461903	1.3817457699764912	17.242640687119284	0.9310344827586207	112
11	113	K136Q_I_11.czi	\\hih-fileserver.neurologie.uni-tuebingen.de\HIH\Public\Jorge\Immunofluorescence\Exp. 267\Apotome\48h	1	0.0	1.0	1.0	0.0	1.0	113
11	114	K136Q_I_11.czi	\\hih-fileserver.neurologie.uni-tuebingen.de\HIH\Public\Jorge\Immunofluorescence\Exp. 267\Apotome\48h	9	0.5658842421045168	2.0	1.1111111111111112	8.0	1.0	114
11	115	K136Q_I_11.czi	\\hih-fileserver.neurologie.uni-tuebingen.de\HIH\Public\Jorge\Immunofluorescence\Exp. 267\Apotome\48h	1	0.0	1.0	1.0	0.0	1.0	115
11	116	K136Q_I_11.czi	\\hih-fileserver.neurologie.uni-tuebingen.de\HIH\Public\Jorge\Immunofluorescence\Exp. 267\Apotome\48h	9	0.6007314423370597	1.4142135623730951	1.0920474583051323	8.242640687119284	1.0	116
11	117	K136Q_I_11.czi	\\hih-fileserver.neurologie.uni-tuebingen.de\HIH\Public\Jorge\Immunofluorescence\Exp. 267\Apotome\48h	6	0.5109957862326503	1.0	1.0	6.207106781186548	0.8571428571428571	117
11	118	K136Q_I_11.czi	\\hih-fileserver.neurologie.uni-tuebingen.de\HIH\Public\Jorge\Immunofluorescence\Exp. 267\Apotome\48h	1	0.0	1.0	1.0	0.0	1.0	118
11	119	K136Q_I_11.czi	\\hih-fileserver.neurologie.uni-tuebingen.de\HIH\Public\Jorge\Immunofluorescence\Exp. 267\Apotome\48h	17	0.7016029743359026	2.0	1.249567099242311	12.242640687119284	1.0	119
11	120	K136Q_I_11.czi	\\hih-fileserver.neurologie.uni-tuebingen.de\HIH\Public\Jorge\Immunofluorescence\Exp. 267\Apotome\48h	6	0.5168631413744181	1.4142135623730951	1.0690355937288492	6.242640687119286	1.0	120
11	121	K136Q_I_11.czi	\\hih-fileserver.neurologie.uni-tuebingen.de\HIH\Public\Jorge\Immunofluorescence\Exp. 267\Apotome\48h	8	0.5468022991227088	1.4142135623730951	1.051776695296637	7.414213562373095	1.0	121
11	122	K136Q_I_11.czi	\\hih-fileserver.neurologie.uni-tuebingen.de\HIH\Public\Jorge\Immunofluorescence\Exp. 267\Apotome\48h	2	0.0	1.0	1.0	0.0	1.0	122
11	123	K136Q_I_11.czi	\\hih-fileserver.neurologie.uni-tuebingen.de\HIH\Public\Jorge\Immunofluorescence\Exp. 267\Apotome\48h	10	0.6547974253873939	1.4142135623730951	1.1242640687119283	9.071067811865476	1.0	123
11	124	K136Q_I_11.czi	\\hih-fileserver.neurologie.uni-tuebingen.de\HIH\Public\Jorge\Immunofluorescence\Exp. 267\Apotome\48h	4	0.3183098861837907	1.0	1.0	4.0	1.0	124
11	125	K136Q_I_11.czi	\\hih-fileserver.neurologie.uni-tuebingen.de\HIH\Public\Jorge\Immunofluorescence\Exp. 267\Apotome\48h	3	0.309207662451413	1.0	1.0	3.414213562373095	1.0	125
11	126	K136Q_I_11.czi	\\hih-fileserver.neurologie.uni-tuebingen.de\HIH\Public\Jorge\Immunofluorescence\Exp. 267\Apotome\48h	6	0.5456645211561616	1.0	1.0	6.414213562373095	0.8571428571428571	126
11	127	K136Q_I_11.czi	\\hih-fileserver.neurologie.uni-tuebingen.de\HIH\Public\Jorge\Immunofluorescence\Exp. 267\Apotome\48h	2	0.0	1.0	1.0	0.0	1.0	127
11	128	K136Q_I_11.czi	\\hih-fileserver.neurologie.uni-tuebingen.de\HIH\Public\Jorge\Immunofluorescence\Exp. 267\Apotome\48h	14	0.7723689972905055	1.4142135623730951	1.1183467321065987	11.65685424949238	0.875	128
11	129	K136Q_I_11.czi	\\hih-fileserver.neurologie.uni-tuebingen.de\HIH\Public\Jorge\Immunofluorescence\Exp. 267\Apotome\48h	1	0.0	1.0	1.0	0.0	1.0	129
11	130	K136Q_I_11.czi	\\hih-fileserver.neurologie.uni-tuebingen.de\HIH\Public\Jorge\Immunofluorescence\Exp. 267\Apotome\48h	12	0.6957172405156791	2.0	1.1523689270621826	10.242640687119284	0.9230769230769231	130
11	131	K136Q_I_11.czi	\\hih-fileserver.neurologie.uni-tuebingen.de\HIH\Public\Jorge\Immunofluorescence\Exp. 267\Apotome\48h	4	0.3183098861837907	1.0	1.0	4.0	1.0	131
11	132	K136Q_I_11.czi	\\hih-fileserver.neurologie.uni-tuebingen.de\HIH\Public\Jorge\Immunofluorescence\Exp. 267\Apotome\48h	5	0.43153209248335733	1.0	1.0	5.207106781186548	1.0	132
11	133	K136Q_I_11.czi	\\hih-fileserver.neurologie.uni-tuebingen.de\HIH\Public\Jorge\Immunofluorescence\Exp. 267\Apotome\48h	8	0.5468022991227088	1.4142135623730951	1.051776695296637	7.414213562373095	1.0	133
11	134	K136Q_I_11.czi	\\hih-fileserver.neurologie.uni-tuebingen.de\HIH\Public\Jorge\Immunofluorescence\Exp. 267\Apotome\48h	8	0.5468022991227088	1.4142135623730951	1.051776695296637	7.414213562373095	1.0	134
11	135	K136Q_I_11.czi	\\hih-fileserver.neurologie.uni-tuebingen.de\HIH\Public\Jorge\Immunofluorescence\Exp. 267\Apotome\48h	2	0.0	1.0	1.0	0.0	1.0	135
11	136	K136Q_I_11.czi	\\hih-fileserver.neurologie.uni-tuebingen.de\HIH\Public\Jorge\Immunofluorescence\Exp. 267\Apotome\48h	35	1.1707994205879444	2.8284271247461903	1.3787994402566834	22.692388155425117	0.8536585365853658	136
11	137	K136Q_I_11.czi	\\hih-fileserver.neurologie.uni-tuebingen.de\HIH\Public\Jorge\Immunofluorescence\Exp. 267\Apotome\48h	3	0.309207662451413	1.0	1.0	3.414213562373095	1.0	137
11	138	K136Q_I_11.czi	\\hih-fileserver.neurologie.uni-tuebingen.de\HIH\Public\Jorge\Immunofluorescence\Exp. 267\Apotome\48h	11	0.6746348998939921	1.4142135623730951	1.112967335192662	9.65685424949238	1.0	138
11	139	K136Q_I_11.czi	\\hih-fileserver.neurologie.uni-tuebingen.de\HIH\Public\Jorge\Immunofluorescence\Exp. 267\Apotome\48h	3	0.309207662451413	1.0	1.0	3.414213562373095	1.0	139
11	140	K136Q_I_11.czi	\\hih-fileserver.neurologie.uni-tuebingen.de\HIH\Public\Jorge\Immunofluorescence\Exp. 267\Apotome\48h	7	0.5300702784881366	1.4142135623730951	1.0591733660532994	6.82842712474619	1.0	140
11	141	K136Q_I_11.czi	\\hih-fileserver.neurologie.uni-tuebingen.de\HIH\Public\Jorge\Immunofluorescence\Exp. 267\Apotome\48h	26	0.9542088763835407	2.23606797749979	1.3035739318073911	17.65685424949238	0.9285714285714286	141
11	142	K136Q_I_11.czi	\\hih-fileserver.neurologie.uni-tuebingen.de\HIH\Public\Jorge\Immunofluorescence\Exp. 267\Apotome\48h	1	0.0	1.0	1.0	0.0	1.0	142
11	143	K136Q_I_11.czi	\\hih-fileserver.neurologie.uni-tuebingen.de\HIH\Public\Jorge\Immunofluorescence\Exp. 267\Apotome\48h	22	0.8215906780822315	2.23606797749979	1.3133146466814625	15.071067811865474	0.9166666666666666	143
11	144	K136Q_I_11.czi	\\hih-fileserver.neurologie.uni-tuebingen.de\HIH\Public\Jorge\Immunofluorescence\Exp. 267\Apotome\48h	1	0.0	1.0	1.0	0.0	1.0	144
11	145	K136Q_I_11.czi	\\hih-fileserver.neurologie.uni-tuebingen.de\HIH\Public\Jorge\Immunofluorescence\Exp. 267\Apotome\48h	1	0.0	1.0	1.0	0.0	1.0	145
11	146	K136Q_I_11.czi	\\hih-fileserver.neurologie.uni-tuebingen.de\HIH\Public\Jorge\Immunofluorescence\Exp. 267\Apotome\48h	23	0.8481473654624414	2.23606797749979	1.29969227073879	15.65685424949238	0.92	146
11	147	K136Q_I_11.czi	\\hih-fileserver.neurologie.uni-tuebingen.de\HIH\Public\Jorge\Immunofluorescence\Exp. 267\Apotome\48h	59	1.1131317031841006	3.605551275463989	1.6590291798384083	28.72792206135785	0.921875	147
11	148	K136Q_I_11.czi	\\hih-fileserver.neurologie.uni-tuebingen.de\HIH\Public\Jorge\Immunofluorescence\Exp. 267\Apotome\48h	6	0.5168631413744181	1.4142135623730951	1.0690355937288492	6.242640687119286	1.0	148
11	149	K136Q_I_11.czi	\\hih-fileserver.neurologie.uni-tuebingen.de\HIH\Public\Jorge\Immunofluorescence\Exp. 267\Apotome\48h	1	0.0	1.0	1.0	0.0	1.0	149
11	150	K136Q_I_11.czi	\\hih-fileserver.neurologie.uni-tuebingen.de\HIH\Public\Jorge\Immunofluorescence\Exp. 267\Apotome\48h	1	0.0	1.0	1.0	0.0	1.0	150
11	151	K136Q_I_11.czi	\\hih-fileserver.neurologie.uni-tuebingen.de\HIH\Public\Jorge\Immunofluorescence\Exp. 267\Apotome\48h	3	0.309207662451413	1.0	1.0	3.414213562373095	1.0	151
11	152	K136Q_I_11.czi	\\hih-fileserver.neurologie.uni-tuebingen.de\HIH\Public\Jorge\Immunofluorescence\Exp. 267\Apotome\48h	1	0.0	1.0	1.0	0.0	1.0	152
11	153	K136Q_I_11.czi	\\hih-fileserver.neurologie.uni-tuebingen.de\HIH\Public\Jorge\Immunofluorescence\Exp. 267\Apotome\48h	4	0.3183098861837907	1.0	1.0	4.0	1.0	153
11	154	K136Q_I_11.czi	\\hih-fileserver.neurologie.uni-tuebingen.de\HIH\Public\Jorge\Immunofluorescence\Exp. 267\Apotome\48h	4	0.3183098861837907	1.0	1.0	4.0	1.0	154
11	155	K136Q_I_11.czi	\\hih-fileserver.neurologie.uni-tuebingen.de\HIH\Public\Jorge\Immunofluorescence\Exp. 267\Apotome\48h	11	0.6746348998939921	1.4142135623730951	1.1129673351926623	9.65685424949238	0.9166666666666666	155
11	156	K136Q_I_11.czi	\\hih-fileserver.neurologie.uni-tuebingen.de\HIH\Public\Jorge\Immunofluorescence\Exp. 267\Apotome\48h	4	0.38764735603081346	1.0	1.0	4.414213562373095	1.0	156
11	157	K136Q_I_11.czi	\\hih-fileserver.neurologie.uni-tuebingen.de\HIH\Public\Jorge\Immunofluorescence\Exp. 267\Apotome\48h	51	1.1320219547074455	3.0	1.510663232607221	26.9350288425444	0.8947368421052632	157
11	158	K136Q_I_11.czi	\\hih-fileserver.neurologie.uni-tuebingen.de\HIH\Public\Jorge\Immunofluorescence\Exp. 267\Apotome\48h	56	1.0151553352213945	3.605551275463989	1.7096047050226646	26.72792206135785	0.9180327868852459	158
11	159	K136Q_I_11.czi	\\hih-fileserver.neurologie.uni-tuebingen.de\HIH\Public\Jorge\Immunofluorescence\Exp. 267\Apotome\48h	26	0.8919451801483067	2.23606797749979	1.3285847602640406	17.071067811865476	0.9629629629629629	159
11	160	K136Q_I_11.czi	\\hih-fileserver.neurologie.uni-tuebingen.de\HIH\Public\Jorge\Immunofluorescence\Exp. 267\Apotome\48h	99	1.1277013993623664	4.47213595499958	2.048392360177522	37.45584412271571	0.9252336448598131	160
11	161	K136Q_I_11.czi	\\hih-fileserver.neurologie.uni-tuebingen.de\HIH\Public\Jorge\Immunofluorescence\Exp. 267\Apotome\48h	4	0.38764735603081346	1.0	1.0	4.414213562373095	1.0	161
11	162	K136Q_I_11.czi	\\hih-fileserver.neurologie.uni-tuebingen.de\HIH\Public\Jorge\Immunofluorescence\Exp. 267\Apotome\48h	3	0.309207662451413	1.0	1.0	3.414213562373095	1.0	162
11	163	K136Q_I_11.czi	\\hih-fileserver.neurologie.uni-tuebingen.de\HIH\Public\Jorge\Immunofluorescence\Exp. 267\Apotome\48h	67	1.2911242939781582	3.605551275463989	1.6745336464621423	32.970562748477136	0.8589743589743589	163
11	164	K136Q_I_11.czi	\\hih-fileserver.neurologie.uni-tuebingen.de\HIH\Public\Jorge\Immunofluorescence\Exp. 267\Apotome\48h	5	0.25464790894703254	1.0	1.0	4.0	0.7142857142857143	164
11	165	K136Q_I_11.czi	\\hih-fileserver.neurologie.uni-tuebingen.de\HIH\Public\Jorge\Immunofluorescence\Exp. 267\Apotome\48h	36	1.0203983002121375	2.8284271247461903	1.4337297660758481	21.485281374238568	0.9	165
11	166	K136Q_I_11.czi	\\hih-fileserver.neurologie.uni-tuebingen.de\HIH\Public\Jorge\Immunofluorescence\Exp. 267\Apotome\48h	154	1.5833919972107267	5.0	2.135245524387583	55.35533905932738	0.8461538461538461	166
11	167	K136Q_I_11.czi	\\hih-fileserver.neurologie.uni-tuebingen.de\HIH\Public\Jorge\Immunofluorescence\Exp. 267\Apotome\48h	89	1.2774988488179353	3.605551275463989	1.8124236594781034	37.798989873223334	0.8811881188118812	167
11	168	K136Q_I_11.czi	\\hih-fileserver.neurologie.uni-tuebingen.de\HIH\Public\Jorge\Immunofluorescence\Exp. 267\Apotome\48h	46	1.008285855819825	2.8284271247461903	1.5714449032627729	24.14213562373095	0.92	168
11	169	K136Q_I_11.czi	\\hih-fileserver.neurologie.uni-tuebingen.de\HIH\Public\Jorge\Immunofluorescence\Exp. 267\Apotome\48h	4	0.3183098861837907	1.0	1.0	4.0	1.0	169
11	170	K136Q_I_11.czi	\\hih-fileserver.neurologie.uni-tuebingen.de\HIH\Public\Jorge\Immunofluorescence\Exp. 267\Apotome\48h	24	0.8128078919015064	2.8284271247461903	1.3633895563224314	15.65685424949238	0.96	170
11	171	K136Q_I_11.czi	\\hih-fileserver.neurologie.uni-tuebingen.de\HIH\Public\Jorge\Immunofluorescence\Exp. 267\Apotome\48h	62	1.2118945479950542	3.1622776601683795	1.6229083239598345	30.727922061357855	0.9253731343283582	171
11	172	K136Q_I_11.czi	\\hih-fileserver.neurologie.uni-tuebingen.de\HIH\Public\Jorge\Immunofluorescence\Exp. 267\Apotome\48h	39	0.9785741218825271	3.0	1.5060689506052047	21.899494936611664	0.8863636363636364	172
11	173	K136Q_I_11.czi	\\hih-fileserver.neurologie.uni-tuebingen.de\HIH\Public\Jorge\Immunofluorescence\Exp. 267\Apotome\48h	2	0.0	1.0	1.0	0.0	1.0	173
11	174	K136Q_I_11.czi	\\hih-fileserver.neurologie.uni-tuebingen.de\HIH\Public\Jorge\Immunofluorescence\Exp. 267\Apotome\48h	23	0.9881201387034287	2.0	1.2384904945321118	16.899494936611667	0.8846153846153846	174
11	175	K136Q_I_11.czi	\\hih-fileserver.neurologie.uni-tuebingen.de\HIH\Public\Jorge\Immunofluorescence\Exp. 267\Apotome\48h	61	1.1852455683809242	3.0	1.6679223243151227	30.14213562373095	0.8970588235294118	175
11	176	K136Q_I_11.czi	\\hih-fileserver.neurologie.uni-tuebingen.de\HIH\Public\Jorge\Immunofluorescence\Exp. 267\Apotome\48h	22	0.9143955684912093	2.0	1.2493309715562988	15.899494936611665	0.9166666666666666	176
11	177	K136Q_I_11.czi	\\hih-fileserver.neurologie.uni-tuebingen.de\HIH\Public\Jorge\Immunofluorescence\Exp. 267\Apotome\48h	29	0.9764677835387762	2.8284271247461903	1.3980415092022431	18.86396103067893	0.90625	177
11	178	K136Q_I_11.czi	\\hih-fileserver.neurologie.uni-tuebingen.de\HIH\Public\Jorge\Immunofluorescence\Exp. 267\Apotome\48h	4	0.3183098861837907	1.0	1.0	4.0	1.0	178
11	179	K136Q_I_11.czi	\\hih-fileserver.neurologie.uni-tuebingen.de\HIH\Public\Jorge\Immunofluorescence\Exp. 267\Apotome\48h	3	0.309207662451413	1.0	1.0	3.414213562373095	1.0	179
11	180	K136Q_I_11.czi	\\hih-fileserver.neurologie.uni-tuebingen.de\HIH\Public\Jorge\Immunofluorescence\Exp. 267\Apotome\48h	21	0.9787241585374565	2.0	1.221754964261542	16.071067811865476	0.84	180
11	181	K136Q_I_11.czi	\\hih-fileserver.neurologie.uni-tuebingen.de\HIH\Public\Jorge\Immunofluorescence\Exp. 267\Apotome\48h	8	0.7042505752647835	1.0	1.0	8.414213562373096	1.0	181
11	182	K136Q_I_11.czi	\\hih-fileserver.neurologie.uni-tuebingen.de\HIH\Public\Jorge\Immunofluorescence\Exp. 267\Apotome\48h	38	1.0043260724583831	3.0	1.5253681589173065	21.899494936611664	0.9047619047619048	182
11	183	K136Q_I_11.czi	\\hih-fileserver.neurologie.uni-tuebingen.de\HIH\Public\Jorge\Immunofluorescence\Exp. 267\Apotome\48h	3	0.309207662451413	1.0	1.0	3.414213562373095	1.0	183
11	184	K136Q_I_11.czi	\\hih-fileserver.neurologie.uni-tuebingen.de\HIH\Public\Jorge\Immunofluorescence\Exp. 267\Apotome\48h	20	0.8790817345028963	2.0	1.232842712474619	14.863961030678928	0.9090909090909091	184
11	185	K136Q_I_11.czi	\\hih-fileserver.neurologie.uni-tuebingen.de\HIH\Public\Jorge\Immunofluorescence\Exp. 267\Apotome\48h	145	1.3610159064404173	5.656854249492381	2.3333088848104833	49.79898987322333	0.8682634730538922	185
11	186	K136Q_I_11.czi	\\hih-fileserver.neurologie.uni-tuebingen.de\HIH\Public\Jorge\Immunofluorescence\Exp. 267\Apotome\48h	40	0.9905437342599326	3.0	1.5316138279650855	22.31370849898476	0.8888888888888888	186
11	187	K136Q_I_11.czi	\\hih-fileserver.neurologie.uni-tuebingen.de\HIH\Public\Jorge\Immunofluorescence\Exp. 267\Apotome\48h	19	0.7155807854805156	2.23606797749979	1.2793229362823824	13.071067811865476	1.0	187
11	188	K136Q_I_11.czi	\\hih-fileserver.neurologie.uni-tuebingen.de\HIH\Public\Jorge\Immunofluorescence\Exp. 267\Apotome\48h	40	0.9753694702818076	3.1622776601683795	1.5535401855222666	22.14213562373095	0.9090909090909091	188
11	189	K136Q_I_11.czi	\\hih-fileserver.neurologie.uni-tuebingen.de\HIH\Public\Jorge\Immunofluorescence\Exp. 267\Apotome\48h	83	1.3104611975064857	3.605551275463989	1.7488930307279702	36.970562748477136	0.8829787234042553	189
11	190	K136Q_I_11.czi	\\hih-fileserver.neurologie.uni-tuebingen.de\HIH\Public\Jorge\Immunofluorescence\Exp. 267\Apotome\48h	14	0.8519464688364532	2.0	1.1306019374818708	12.242640687119284	1.0	190
11	191	K136Q_I_11.czi	\\hih-fileserver.neurologie.uni-tuebingen.de\HIH\Public\Jorge\Immunofluorescence\Exp. 267\Apotome\48h	4	0.2046241954335606	1.0	1.0	3.2071067811865475	0.8	191
11	192	K136Q_I_11.czi	\\hih-fileserver.neurologie.uni-tuebingen.de\HIH\Public\Jorge\Immunofluorescence\Exp. 267\Apotome\48h	22	0.7770500513684565	2.8284271247461903	1.3402400624653896	14.65685424949238	0.9166666666666666	192
11	193	K136Q_I_11.czi	\\hih-fileserver.neurologie.uni-tuebingen.de\HIH\Public\Jorge\Immunofluorescence\Exp. 267\Apotome\48h	27	0.9624850733895283	2.8284271247461903	1.3513067175643914	18.071067811865476	0.84375	193
11	194	K136Q_I_11.czi	\\hih-fileserver.neurologie.uni-tuebingen.de\HIH\Public\Jorge\Immunofluorescence\Exp. 267\Apotome\48h	11	0.6746348998939921	1.4142135623730951	1.112967335192662	9.65685424949238	1.0	194
11	195	K136Q_I_11.czi	\\hih-fileserver.neurologie.uni-tuebingen.de\HIH\Public\Jorge\Immunofluorescence\Exp. 267\Apotome\48h	20	0.9037497458904548	2.23606797749979	1.2446461113496086	15.071067811865476	0.9090909090909091	195
11	196	K136Q_I_11.czi	\\hih-fileserver.neurologie.uni-tuebingen.de\HIH\Public\Jorge\Immunofluorescence\Exp. 267\Apotome\48h	8	0.49237304529448433	1.4142135623730951	1.051776695296637	7.035533905932738	0.8888888888888888	196
11	197	K136Q_I_11.czi	\\hih-fileserver.neurologie.uni-tuebingen.de\HIH\Public\Jorge\Immunofluorescence\Exp. 267\Apotome\48h	15	0.7208777308044718	2.0	1.1771236166328256	11.65685424949238	1.0	197
11	198	K136Q_I_11.czi	\\hih-fileserver.neurologie.uni-tuebingen.de\HIH\Public\Jorge\Immunofluorescence\Exp. 267\Apotome\48h	5	0.5092958178940652	1.4142135623730951	1.082842712474619	5.656854249492381	1.0	198
11	199	K136Q_I_11.czi	\\hih-fileserver.neurologie.uni-tuebingen.de\HIH\Public\Jorge\Immunofluorescence\Exp. 267\Apotome\48h	42	0.8607140437051949	3.605551275463989	1.6472336403107657	21.31370849898476	0.9767441860465116	199
11	200	K136Q_I_11.czi	\\hih-fileserver.neurologie.uni-tuebingen.de\HIH\Public\Jorge\Immunofluorescence\Exp. 267\Apotome\48h	32	0.8497521827581124	3.0	1.4988746887143014	18.48528137423857	0.9411764705882353	200
11	201	K136Q_I_11.czi	\\hih-fileserver.neurologie.uni-tuebingen.de\HIH\Public\Jorge\Immunofluorescence\Exp. 267\Apotome\48h	18	0.7553352735627664	2.0	1.2587141249717988	13.071067811865476	0.9473684210526315	201
11	202	K136Q_I_11.czi	\\hih-fileserver.neurologie.uni-tuebingen.de\HIH\Public\Jorge\Immunofluorescence\Exp. 267\Apotome\48h	1	0.0	1.0	1.0	0.0	1.0	202
11	203	K136Q_I_11.czi	\\hih-fileserver.neurologie.uni-tuebingen.de\HIH\Public\Jorge\Immunofluorescence\Exp. 267\Apotome\48h	34	0.8730569292745779	2.8284271247461903	1.537386053771262	19.31370849898476	0.9444444444444444	203
11	204	K136Q_I_11.czi	\\hih-fileserver.neurologie.uni-tuebingen.de\HIH\Public\Jorge\Immunofluorescence\Exp. 267\Apotome\48h	70	1.2049346453034704	3.605551275463989	1.757368663447268	32.55634918610404	0.8860759493670886	204
11	205	K136Q_I_11.czi	\\hih-fileserver.neurologie.uni-tuebingen.de\HIH\Public\Jorge\Immunofluorescence\Exp. 267\Apotome\48h	58	1.3873587935728686	3.0	1.5231791024605867	31.798989873223327	0.8285714285714286	205
11	206	K136Q_I_11.czi	\\hih-fileserver.neurologie.uni-tuebingen.de\HIH\Public\Jorge\Immunofluorescence\Exp. 267\Apotome\48h	40	1.00583512534033	3.0	1.5316138279650855	22.485281374238568	0.9302325581395349	206
11	207	K136Q_I_11.czi	\\hih-fileserver.neurologie.uni-tuebingen.de\HIH\Public\Jorge\Immunofluorescence\Exp. 267\Apotome\48h	1	0.0	1.0	1.0	0.0	1.0	207
11	208	K136Q_I_11.czi	\\hih-fileserver.neurologie.uni-tuebingen.de\HIH\Public\Jorge\Immunofluorescence\Exp. 267\Apotome\48h	62	1.0645178709706786	3.605551275463989	1.7465695075505165	28.798989873223327	0.9538461538461539	208
11	209	K136Q_I_11.czi	\\hih-fileserver.neurologie.uni-tuebingen.de\HIH\Public\Jorge\Immunofluorescence\Exp. 267\Apotome\48h	15	0.8269810261990688	2.0	1.1771236166328256	12.48528137423857	0.8823529411764706	209
11	210	K136Q_I_11.czi	\\hih-fileserver.neurologie.uni-tuebingen.de\HIH\Public\Jorge\Immunofluorescence\Exp. 267\Apotome\48h	21	0.8140524347669543	2.23606797749979	1.2806153441424843	14.65685424949238	0.9130434782608695	210
11	211	K136Q_I_11.czi	\\hih-fileserver.neurologie.uni-tuebingen.de\HIH\Public\Jorge\Immunofluorescence\Exp. 267\Apotome\48h	30	0.964759140742348	2.8284271247461903	1.3711854304703819	19.071067811865476	0.967741935483871	211
11	212	K136Q_I_11.czi	\\hih-fileserver.neurologie.uni-tuebingen.de\HIH\Public\Jorge\Immunofluorescence\Exp. 267\Apotome\48h	10	0.7106087346549765	1.4142135623730951	1.082842712474619	9.449747468305834	0.9090909090909091	212
11	213	K136Q_I_11.czi	\\hih-fileserver.neurologie.uni-tuebingen.de\HIH\Public\Jorge\Immunofluorescence\Exp. 267\Apotome\48h	8	0.5468022991227088	1.4142135623730951	1.051776695296637	7.414213562373095	1.0	213
11	214	K136Q_I_11.czi	\\hih-fileserver.neurologie.uni-tuebingen.de\HIH\Public\Jorge\Immunofluorescence\Exp. 267\Apotome\48h	74	1.0708580910918188	4.123105625617661	1.8604118285383844	31.556349186104043	0.9135802469135802	214
11	215	K136Q_I_11.czi	\\hih-fileserver.neurologie.uni-tuebingen.de\HIH\Public\Jorge\Immunofluorescence\Exp. 267\Apotome\48h	21	0.7951054177322048	2.23606797749979	1.3003397994935841	14.48528137423857	0.9545454545454546	215
11	216	K136Q_I_11.czi	\\hih-fileserver.neurologie.uni-tuebingen.de\HIH\Public\Jorge\Immunofluorescence\Exp. 267\Apotome\48h	7	0.5300702784881366	1.4142135623730951	1.0591733660532994	6.82842712474619	1.0	216
11	217	K136Q_I_11.czi	\\hih-fileserver.neurologie.uni-tuebingen.de\HIH\Public\Jorge\Immunofluorescence\Exp. 267\Apotome\48h	9	0.5135799486995236	1.4142135623730951	1.0460237291525663	7.621320343559642	0.9	217
11	218	K136Q_I_11.czi	\\hih-fileserver.neurologie.uni-tuebingen.de\HIH\Public\Jorge\Immunofluorescence\Exp. 267\Apotome\48h	13	0.7177571704566658	2.0	1.1857087355671612	10.82842712474619	0.9285714285714286	218
11	219	K136Q_I_11.czi	\\hih-fileserver.neurologie.uni-tuebingen.de\HIH\Public\Jorge\Immunofluorescence\Exp. 267\Apotome\48h	41	0.9308387988638677	2.8284271247461903	1.5404262279413556	21.899494936611667	0.9534883720930233	219
11	220	K136Q_I_11.czi	\\hih-fileserver.neurologie.uni-tuebingen.de\HIH\Public\Jorge\Immunofluorescence\Exp. 267\Apotome\48h	2	0.0	1.0	1.0	0.0	1.0	220
11	221	K136Q_I_11.czi	\\hih-fileserver.neurologie.uni-tuebingen.de\HIH\Public\Jorge\Immunofluorescence\Exp. 267\Apotome\48h	1	0.0	1.0	1.0	0.0	1.0	221
11	222	K136Q_I_11.czi	\\hih-fileserver.neurologie.uni-tuebingen.de\HIH\Public\Jorge\Immunofluorescence\Exp. 267\Apotome\48h	5	0.43153209248335733	1.0	1.0	5.207106781186548	1.0	222
11	223	K136Q_I_11.czi	\\hih-fileserver.neurologie.uni-tuebingen.de\HIH\Public\Jorge\Immunofluorescence\Exp. 267\Apotome\48h	8	0.5468022991227088	1.4142135623730951	1.051776695296637	7.414213562373095	1.0	223
11	224	K136Q_I_11.czi	\\hih-fileserver.neurologie.uni-tuebingen.de\HIH\Public\Jorge\Immunofluorescence\Exp. 267\Apotome\48h	2	0.0	1.0	1.0	0.0	1.0	224
11	225	K136Q_I_11.czi	\\hih-fileserver.neurologie.uni-tuebingen.de\HIH\Public\Jorge\Immunofluorescence\Exp. 267\Apotome\48h	7	0.5300702784881366	1.4142135623730951	1.0591733660532994	6.82842712474619	1.0	225
11	226	K136Q_I_11.czi	\\hih-fileserver.neurologie.uni-tuebingen.de\HIH\Public\Jorge\Immunofluorescence\Exp. 267\Apotome\48h	82	1.077016225573569	4.47213595499958	1.9814183155409428	33.31370849898476	0.8913043478260869	226
11	227	K136Q_I_11.czi	\\hih-fileserver.neurologie.uni-tuebingen.de\HIH\Public\Jorge\Immunofluorescence\Exp. 267\Apotome\48h	17	0.8730569292745779	2.0	1.156285544087787	13.65685424949238	0.8947368421052632	227
11	228	K136Q_I_11.czi	\\hih-fileserver.neurologie.uni-tuebingen.de\HIH\Public\Jorge\Immunofluorescence\Exp. 267\Apotome\48h	28	0.9105706720229648	2.23606797749979	1.372484045865633	17.899494936611667	0.9333333333333333	228
11	229	K136Q_I_11.czi	\\hih-fileserver.neurologie.uni-tuebingen.de\HIH\Public\Jorge\Immunofluorescence\Exp. 267\Apotome\48h	21	0.7951054177322048	2.23606797749979	1.3003397994935841	14.48528137423857	0.9545454545454546	229
11	230	K136Q_I_11.czi	\\hih-fileserver.neurologie.uni-tuebingen.de\HIH\Public\Jorge\Immunofluorescence\Exp. 267\Apotome\48h	11	0.6988202713335353	1.4142135623730951	1.0753115567951081	9.82842712474619	0.9166666666666666	230
11	231	K136Q_I_11.czi	\\hih-fileserver.neurologie.uni-tuebingen.de\HIH\Public\Jorge\Immunofluorescence\Exp. 267\Apotome\48h	243	1.2466164686459673	7.0710678118654755	2.9031840093476737	61.698484809834994	0.8966789667896679	231
11	232	K136Q_I_11.czi	\\hih-fileserver.neurologie.uni-tuebingen.de\HIH\Public\Jorge\Immunofluorescence\Exp. 267\Apotome\48h	22	0.8215906780822317	2.23606797749979	1.2866879904256938	15.071067811865476	0.9565217391304348	232
11	233	K136Q_I_11.czi	\\hih-fileserver.neurologie.uni-tuebingen.de\HIH\Public\Jorge\Immunofluorescence\Exp. 267\Apotome\48h	7	0.5300702784881366	1.4142135623730951	1.0591733660532994	6.82842712474619	1.0	233
11	234	K136Q_I_11.czi	\\hih-fileserver.neurologie.uni-tuebingen.de\HIH\Public\Jorge\Immunofluorescence\Exp. 267\Apotome\48h	2	0.0	1.0	1.0	0.0	1.0	234
11	235	K136Q_I_11.czi	\\hih-fileserver.neurologie.uni-tuebingen.de\HIH\Public\Jorge\Immunofluorescence\Exp. 267\Apotome\48h	32	1.0261682888728427	2.23606797749979	1.3627405896597198	20.31370849898476	0.8888888888888888	235
11	236	K136Q_I_11.czi	\\hih-fileserver.neurologie.uni-tuebingen.de\HIH\Public\Jorge\Immunofluorescence\Exp. 267\Apotome\48h	4	0.3183098861837907	1.0	1.0	4.0	1.0	236
11	237	K136Q_I_11.czi	\\hih-fileserver.neurologie.uni-tuebingen.de\HIH\Public\Jorge\Immunofluorescence\Exp. 267\Apotome\48h	166	1.0795964643949776	6.4031242374328485	2.6610317677624455	47.45584412271572	0.9325842696629213	237
11	238	K136Q_I_11.czi	\\hih-fileserver.neurologie.uni-tuebingen.de\HIH\Public\Jorge\Immunofluorescence\Exp. 267\Apotome\48h	16	0.9276229873542391	2.0	1.176776695296637	13.65685424949238	0.9411764705882353	238
11	239	K136Q_I_11.czi	\\hih-fileserver.neurologie.uni-tuebingen.de\HIH\Public\Jorge\Immunofluorescence\Exp. 267\Apotome\48h	230	1.4888235464769557	7.0	2.7202851967905404	65.59797974644665	0.8518518518518519	239
11	240	K136Q_I_11.czi	\\hih-fileserver.neurologie.uni-tuebingen.de\HIH\Public\Jorge\Immunofluorescence\Exp. 267\Apotome\48h	49	0.9276229873542391	3.605551275463989	1.6978980616585662	23.899494936611664	0.9423076923076923	240
11	241	K136Q_I_11.czi	\\hih-fileserver.neurologie.uni-tuebingen.de\HIH\Public\Jorge\Immunofluorescence\Exp. 267\Apotome\48h	17	0.7703499122204635	2.0	1.2596596213160645	12.82842712474619	0.9444444444444444	241
11	242	K136Q_I_11.czi	\\hih-fileserver.neurologie.uni-tuebingen.de\HIH\Public\Jorge\Immunofluorescence\Exp. 267\Apotome\48h	23	0.8481473654624414	2.23606797749979	1.29969227073879	15.65685424949238	0.92	242
11	243	K136Q_I_11.czi	\\hih-fileserver.neurologie.uni-tuebingen.de\HIH\Public\Jorge\Immunofluorescence\Exp. 267\Apotome\48h	279	1.3584310287175605	6.708203932499369	2.9257431682456865	69.01219330881975	0.871875	243
11	244	K136Q_I_11.czi	\\hih-fileserver.neurologie.uni-tuebingen.de\HIH\Public\Jorge\Immunofluorescence\Exp. 267\Apotome\48h	121	1.2616327521791264	4.242640687119285	2.08412157643658	43.798989873223334	0.9236641221374046	244
11	245	K136Q_I_11.czi	\\hih-fileserver.neurologie.uni-tuebingen.de\HIH\Public\Jorge\Immunofluorescence\Exp. 267\Apotome\48h	19	0.849606000715796	2.0	1.223296878269436	14.242640687119286	0.95	245
11	246	K136Q_I_11.czi	\\hih-fileserver.neurologie.uni-tuebingen.de\HIH\Public\Jorge\Immunofluorescence\Exp. 267\Apotome\48h	17	0.7703499122204635	2.0	1.2252015955733053	12.82842712474619	0.9444444444444444	246
11	247	K136Q_I_11.czi	\\hih-fileserver.neurologie.uni-tuebingen.de\HIH\Public\Jorge\Immunofluorescence\Exp. 267\Apotome\48h	39	0.9785741218825276	2.8284271247461903	1.474374899900082	21.899494936611667	0.9512195121951219	247
11	248	K136Q_I_11.czi	\\hih-fileserver.neurologie.uni-tuebingen.de\HIH\Public\Jorge\Immunofluorescence\Exp. 267\Apotome\48h	9	0.6007314423370599	1.4142135623730951	1.0460237291525663	8.242640687119286	0.8181818181818182	248
11	249	K136Q_I_11.czi	\\hih-fileserver.neurologie.uni-tuebingen.de\HIH\Public\Jorge\Immunofluorescence\Exp. 267\Apotome\48h	21	0.860714043705195	2.23606797749979	1.2527207518745365	15.071067811865476	0.9130434782608695	249
11	250	K136Q_I_11.czi	\\hih-fileserver.neurologie.uni-tuebingen.de\HIH\Public\Jorge\Immunofluorescence\Exp. 267\Apotome\48h	7	0.43799638819941455	1.0	1.0	6.207106781186548	0.875	250
11	251	K136Q_I_11.czi	\\hih-fileserver.neurologie.uni-tuebingen.de\HIH\Public\Jorge\Immunofluorescence\Exp. 267\Apotome\48h	39	1.0699841306497997	2.8284271247461903	1.4487338742590565	22.899494936611664	0.8666666666666667	251
11	252	K136Q_I_11.czi	\\hih-fileserver.neurologie.uni-tuebingen.de\HIH\Public\Jorge\Immunofluorescence\Exp. 267\Apotome\48h	7	0.5963290632991538	1.4142135623730951	1.0591733660532994	7.242640687119286	0.875	252
11	253	K136Q_I_11.czi	\\hih-fileserver.neurologie.uni-tuebingen.de\HIH\Public\Jorge\Immunofluorescence\Exp. 267\Apotome\48h	11	0.6746348998939921	2.0	1.166220647704199	9.65685424949238	1.0	253
11	254	K136Q_I_11.czi	\\hih-fileserver.neurologie.uni-tuebingen.de\HIH\Public\Jorge\Immunofluorescence\Exp. 267\Apotome\48h	13	0.6422005297067807	2.0	1.1725108220860991	10.242640687119284	1.0	254
11	255	K136Q_I_11.czi	\\hih-fileserver.neurologie.uni-tuebingen.de\HIH\Public\Jorge\Immunofluorescence\Exp. 267\Apotome\48h	3	0.309207662451413	1.0	1.0	3.414213562373095	1.0	255
11	256	K136Q_I_11.czi	\\hih-fileserver.neurologie.uni-tuebingen.de\HIH\Public\Jorge\Immunofluorescence\Exp. 267\Apotome\48h	20	0.8790817345028963	2.0	1.262132034355964	14.863961030678928	0.9523809523809523	256
11	257	K136Q_I_11.czi	\\hih-fileserver.neurologie.uni-tuebingen.de\HIH\Public\Jorge\Immunofluorescence\Exp. 267\Apotome\48h	35	0.9768629217203455	2.8284271247461903	1.4714463170315202	20.72792206135786	0.9459459459459459	257
11	258	K136Q_I_11.czi	\\hih-fileserver.neurologie.uni-tuebingen.de\HIH\Public\Jorge\Immunofluorescence\Exp. 267\Apotome\48h	40	0.9037497458904546	3.0	1.5789368836398896	21.31370849898476	0.9523809523809523	258
11	259	K136Q_I_11.czi	\\hih-fileserver.neurologie.uni-tuebingen.de\HIH\Public\Jorge\Immunofluorescence\Exp. 267\Apotome\48h	2	0.0	1.0	1.0	0.0	1.0	259
11	260	K136Q_I_11.czi	\\hih-fileserver.neurologie.uni-tuebingen.de\HIH\Public\Jorge\Immunofluorescence\Exp. 267\Apotome\48h	1	0.0	1.0	1.0	0.0	1.0	260
11	261	K136Q_I_11.czi	\\hih-fileserver.neurologie.uni-tuebingen.de\HIH\Public\Jorge\Immunofluorescence\Exp. 267\Apotome\48h	18	0.7275526948748822	2.0	1.2682459513747883	12.82842712474619	1.0	261
11	262	K136Q_I_11.czi	\\hih-fileserver.neurologie.uni-tuebingen.de\HIH\Public\Jorge\Immunofluorescence\Exp. 267\Apotome\48h	2	0.0	1.0	1.0	0.0	1.0	262
11	263	K136Q_I_11.czi	\\hih-fileserver.neurologie.uni-tuebingen.de\HIH\Public\Jorge\Immunofluorescence\Exp. 267\Apotome\48h	26	0.8919451801483067	2.23606797749979	1.3601945454612214	17.071067811865476	0.8666666666666667	263
11	264	K136Q_I_11.czi	\\hih-fileserver.neurologie.uni-tuebingen.de\HIH\Public\Jorge\Immunofluorescence\Exp. 267\Apotome\48h	45	0.9611703077392957	2.8284271247461903	1.5696929780047704	23.31370849898476	0.9375	264
11	265	K136Q_I_11.czi	\\hih-fileserver.neurologie.uni-tuebingen.de\HIH\Public\Jorge\Immunofluorescence\Exp. 267\Apotome\48h	11	0.6746348998939921	1.4142135623730951	1.112967335192662	9.65685424949238	1.0	265
11	266	K136Q_I_11.czi	\\hih-fileserver.neurologie.uni-tuebingen.de\HIH\Public\Jorge\Immunofluorescence\Exp. 267\Apotome\48h	7	0.5300702784881366	1.4142135623730951	1.0591733660532994	6.82842712474619	1.0	266
11	267	K136Q_I_11.czi	\\hih-fileserver.neurologie.uni-tuebingen.de\HIH\Public\Jorge\Immunofluorescence\Exp. 267\Apotome\48h	138	1.1914902799586429	5.385164807134504	2.2842396752092045	45.45584412271571	0.92	267
11	268	K136Q_I_11.czi	\\hih-fileserver.neurologie.uni-tuebingen.de\HIH\Public\Jorge\Immunofluorescence\Exp. 267\Apotome\48h	20	0.834860688618815	2.23606797749979	1.2478708664619074	14.48528137423857	0.9090909090909091	268
11	269	K136Q_I_11.czi	\\hih-fileserver.neurologie.uni-tuebingen.de\HIH\Public\Jorge\Immunofluorescence\Exp. 267\Apotome\48h	12	0.6957172405156791	2.0	1.1523689270621824	10.242640687119284	0.9230769230769231	269
11	270	K136Q_I_11.czi	\\hih-fileserver.neurologie.uni-tuebingen.de\HIH\Public\Jorge\Immunofluorescence\Exp. 267\Apotome\48h	8	0.5468022991227088	1.4142135623730951	1.051776695296637	7.414213562373095	1.0	270
11	271	K136Q_I_11.czi	\\hih-fileserver.neurologie.uni-tuebingen.de\HIH\Public\Jorge\Immunofluorescence\Exp. 267\Apotome\48h	11	0.6411587049406146	2.0	1.128564869306645	9.414213562373096	1.0	271
11	272	K136Q_I_11.czi	\\hih-fileserver.neurologie.uni-tuebingen.de\HIH\Public\Jorge\Immunofluorescence\Exp. 267\Apotome\48h	26	0.8919451801483067	2.8284271247461903	1.4055078371871175	17.071067811865476	0.896551724137931	272
11	273	K136Q_I_11.czi	\\hih-fileserver.neurologie.uni-tuebingen.de\HIH\Public\Jorge\Immunofluorescence\Exp. 267\Apotome\48h	24	0.8381959377836083	2.23606797749979	1.3315590553849228	15.899494936611665	0.9230769230769231	273
11	274	K136Q_I_11.czi	\\hih-fileserver.neurologie.uni-tuebingen.de\HIH\Public\Jorge\Immunofluorescence\Exp. 267\Apotome\48h	18	1.0367603573262953	2.0	1.1706148784369708	15.313708498984761	0.9	274
11	275	K136Q_I_11.czi	\\hih-fileserver.neurologie.uni-tuebingen.de\HIH\Public\Jorge\Immunofluorescence\Exp. 267\Apotome\48h	3	0.309207662451413	1.0	1.0	3.414213562373095	1.0	275
11	276	K136Q_I_11.czi	\\hih-fileserver.neurologie.uni-tuebingen.de\HIH\Public\Jorge\Immunofluorescence\Exp. 267\Apotome\48h	15	0.9064023282753195	2.0	1.1495093791412856	13.071067811865474	0.9375	276
11	277	K136Q_I_11.czi	\\hih-fileserver.neurologie.uni-tuebingen.de\HIH\Public\Jorge\Immunofluorescence\Exp. 267\Apotome\48h	88	1.1367975334481664	4.242640687119285	1.9757442348564553	35.45584412271571	0.9263157894736842	277
11	278	K136Q_I_11.czi	\\hih-fileserver.neurologie.uni-tuebingen.de\HIH\Public\Jorge\Immunofluorescence\Exp. 267\Apotome\48h	34	1.104962676113138	2.8284271247461903	1.3848943392273563	21.72792206135786	0.8292682926829268	278
11	279	K136Q_I_11.czi	\\hih-fileserver.neurologie.uni-tuebingen.de\HIH\Public\Jorge\Immunofluorescence\Exp. 267\Apotome\48h	4	0.3183098861837907	1.0	1.0	4.0	1.0	279
11	280	K136Q_I_11.czi	\\hih-fileserver.neurologie.uni-tuebingen.de\HIH\Public\Jorge\Immunofluorescence\Exp. 267\Apotome\48h	1	0.0	1.0	1.0	0.0	1.0	280
11	281	K136Q_I_11.czi	\\hih-fileserver.neurologie.uni-tuebingen.de\HIH\Public\Jorge\Immunofluorescence\Exp. 267\Apotome\48h	2	0.0	1.0	1.0	0.0	1.0	281
11	282	K136Q_I_11.czi	\\hih-fileserver.neurologie.uni-tuebingen.de\HIH\Public\Jorge\Immunofluorescence\Exp. 267\Apotome\48h	61	0.9906121713101687	4.123105625617661	1.7952163549454438	27.556349186104043	0.9242424242424242	282
11	283	K136Q_I_11.czi	\\hih-fileserver.neurologie.uni-tuebingen.de\HIH\Public\Jorge\Immunofluorescence\Exp. 267\Apotome\48h	15	0.9303536544739522	2.0	1.121895141649746	13.242640687119284	0.8823529411764706	283
11	284	K136Q_I_11.czi	\\hih-fileserver.neurologie.uni-tuebingen.de\HIH\Public\Jorge\Immunofluorescence\Exp. 267\Apotome\48h	23	0.874639239426374	2.23606797749979	1.30249640561905	15.899494936611665	1.0	284
11	285	K136Q_I_11.czi	\\hih-fileserver.neurologie.uni-tuebingen.de\HIH\Public\Jorge\Immunofluorescence\Exp. 267\Apotome\48h	16	0.7454531602318965	2.0	1.239276695296637	12.242640687119284	0.9411764705882353	285
11	286	K136Q_I_11.czi	\\hih-fileserver.neurologie.uni-tuebingen.de\HIH\Public\Jorge\Immunofluorescence\Exp. 267\Apotome\48h	1	0.0	1.0	1.0	0.0	1.0	286
11	287	K136Q_I_11.czi	\\hih-fileserver.neurologie.uni-tuebingen.de\HIH\Public\Jorge\Immunofluorescence\Exp. 267\Apotome\48h	20	0.807125700680006	2.0	1.262132034355964	14.242640687119284	0.9523809523809523	287
11	288	K136Q_I_11.czi	\\hih-fileserver.neurologie.uni-tuebingen.de\HIH\Public\Jorge\Immunofluorescence\Exp. 267\Apotome\48h	4	0.3183098861837907	1.0	1.0	4.0	1.0	288
11	289	K136Q_I_11.czi	\\hih-fileserver.neurologie.uni-tuebingen.de\HIH\Public\Jorge\Immunofluorescence\Exp. 267\Apotome\48h	8	0.49237304529448433	1.4142135623730951	1.051776695296637	7.035533905932738	0.8888888888888888	289
11	290	K136Q_I_11.czi	\\hih-fileserver.neurologie.uni-tuebingen.de\HIH\Public\Jorge\Immunofluorescence\Exp. 267\Apotome\48h	5	0.43153209248335733	1.0	1.0	5.207106781186548	1.0	290
11	291	K136Q_I_11.czi	\\hih-fileserver.neurologie.uni-tuebingen.de\HIH\Public\Jorge\Immunofluorescence\Exp. 267\Apotome\48h	8	0.49237304529448433	1.4142135623730951	1.051776695296637	7.035533905932738	0.8888888888888888	291
11	292	K136Q_I_11.czi	\\hih-fileserver.neurologie.uni-tuebingen.de\HIH\Public\Jorge\Immunofluorescence\Exp. 267\Apotome\48h	16	0.8497521827581119	2.0	1.1660533905932737	13.071067811865474	0.8888888888888888	292
11	293	K136Q_I_11.czi	\\hih-fileserver.neurologie.uni-tuebingen.de\HIH\Public\Jorge\Immunofluorescence\Exp. 267\Apotome\48h	13	0.7177571704566658	2.0	1.1406482403650917	10.82842712474619	0.9285714285714286	293
11	294	K136Q_I_11.czi	\\hih-fileserver.neurologie.uni-tuebingen.de\HIH\Public\Jorge\Immunofluorescence\Exp. 267\Apotome\48h	4	0.3183098861837907	1.0	1.0	4.0	1.0	294
11	295	K136Q_I_11.czi	\\hih-fileserver.neurologie.uni-tuebingen.de\HIH\Public\Jorge\Immunofluorescence\Exp. 267\Apotome\48h	1	0.0	1.0	1.0	0.0	1.0	295
11	296	K136Q_I_11.czi	\\hih-fileserver.neurologie.uni-tuebingen.de\HIH\Public\Jorge\Immunofluorescence\Exp. 267\Apotome\48h	12	0.6957172405156794	2.0	1.1523689270621824	10.242640687119286	1.0	296
11	297	K136Q_I_11.czi	\\hih-fileserver.neurologie.uni-tuebingen.de\HIH\Public\Jorge\Immunofluorescence\Exp. 267\Apotome\48h	1	0.0	1.0	1.0	0.0	1.0	297
11	298	K136Q_I_11.czi	\\hih-fileserver.neurologie.uni-tuebingen.de\HIH\Public\Jorge\Immunofluorescence\Exp. 267\Apotome\48h	4	0.3183098861837907	1.0	1.0	4.0	1.0	298
11	299	K136Q_I_11.czi	\\hih-fileserver.neurologie.uni-tuebingen.de\HIH\Public\Jorge\Immunofluorescence\Exp. 267\Apotome\48h	183	1.2313396229375935	6.0	2.56995461336691	53.21320343559643	0.9195979899497487	299
11	300	K136Q_I_11.czi	\\hih-fileserver.neurologie.uni-tuebingen.de\HIH\Public\Jorge\Immunofluorescence\Exp. 267\Apotome\48h	1	0.0	1.0	1.0	0.0	1.0	300
11	301	K136Q_I_11.czi	\\hih-fileserver.neurologie.uni-tuebingen.de\HIH\Public\Jorge\Immunofluorescence\Exp. 267\Apotome\48h	2	0.0	1.0	1.0	0.0	1.0	301
11	302	K136Q_I_11.czi	\\hih-fileserver.neurologie.uni-tuebingen.de\HIH\Public\Jorge\Immunofluorescence\Exp. 267\Apotome\48h	23	0.8481473654624414	2.23606797749979	1.29969227073879	15.65685424949238	0.9583333333333334	302
11	303	K136Q_I_11.czi	\\hih-fileserver.neurologie.uni-tuebingen.de\HIH\Public\Jorge\Immunofluorescence\Exp. 267\Apotome\48h	16	0.6758228726291923	2.0	1.2285533905932737	11.65685424949238	1.0	303
11	304	K136Q_I_11.czi	\\hih-fileserver.neurologie.uni-tuebingen.de\HIH\Public\Jorge\Immunofluorescence\Exp. 267\Apotome\48h	13	0.7502842079090828	2.0	1.172510822086099	11.071067811865476	0.9285714285714286	304
11	305	K136Q_I_11.czi	\\hih-fileserver.neurologie.uni-tuebingen.de\HIH\Public\Jorge\Immunofluorescence\Exp. 267\Apotome\48h	35	0.9931015815596237	2.8284271247461903	1.4361300891029547	20.899494936611664	0.875	305
11	306	K136Q_I_11.czi	\\hih-fileserver.neurologie.uni-tuebingen.de\HIH\Public\Jorge\Immunofluorescence\Exp. 267\Apotome\48h	61	1.3651756378736883	3.1622776601683795	1.6018282939969284	32.3492424049175	0.7721518987341772	306
11	307	K136Q_I_11.czi	\\hih-fileserver.neurologie.uni-tuebingen.de\HIH\Public\Jorge\Immunofluorescence\Exp. 267\Apotome\48h	1	0.0	1.0	1.0	0.0	1.0	307
11	308	K136Q_I_11.czi	\\hih-fileserver.neurologie.uni-tuebingen.de\HIH\Public\Jorge\Immunofluorescence\Exp. 267\Apotome\48h	18	0.7752947120616268	2.0	1.2357022603955157	13.242640687119284	0.9	308
11	309	K136Q_I_11.czi	\\hih-fileserver.neurologie.uni-tuebingen.de\HIH\Public\Jorge\Immunofluorescence\Exp. 267\Apotome\48h	12	0.6957172405156791	1.4142135623730951	1.1035533905932737	10.242640687119284	0.9230769230769231	309
11	310	K136Q_I_11.czi	\\hih-fileserver.neurologie.uni-tuebingen.de\HIH\Public\Jorge\Immunofluorescence\Exp. 267\Apotome\48h	40	1.0813165962067077	2.8284271247461903	1.46251552740258	23.31370849898476	0.8695652173913043	310
11	311	K136Q_I_11.czi	\\hih-fileserver.neurologie.uni-tuebingen.de\HIH\Public\Jorge\Immunofluorescence\Exp. 267\Apotome\48h	26	0.9806145698708851	2.23606797749979	1.2969749750668598	17.899494936611667	0.896551724137931	311
11	312	K136Q_I_11.czi	\\hih-fileserver.neurologie.uni-tuebingen.de\HIH\Public\Jorge\Immunofluorescence\Exp. 267\Apotome\48h	54	1.2368306498056523	3.1622776601683795	1.571536236530167	28.970562748477143	0.8852459016393442	312
11	313	K136Q_I_11.czi	\\hih-fileserver.neurologie.uni-tuebingen.de\HIH\Public\Jorge\Immunofluorescence\Exp. 267\Apotome\48h	24	0.8381959377836083	2.23606797749979	1.3071512871504687	15.899494936611665	0.96	313
11	314	K136Q_I_11.czi	\\hih-fileserver.neurologie.uni-tuebingen.de\HIH\Public\Jorge\Immunofluorescence\Exp. 267\Apotome\48h	14	0.6664888011383326	2.0	1.2020305089104422	10.82842712474619	1.0	314
11	315	K136Q_I_11.czi	\\hih-fileserver.neurologie.uni-tuebingen.de\HIH\Public\Jorge\Immunofluorescence\Exp. 267\Apotome\48h	13	0.7177571704566658	2.0	1.1406482403650915	10.82842712474619	0.9285714285714286	315
11	316	K136Q_I_11.czi	\\hih-fileserver.neurologie.uni-tuebingen.de\HIH\Public\Jorge\Immunofluorescence\Exp. 267\Apotome\48h	146	1.4431341186110698	6.0	2.3346897260277717	51.45584412271572	0.8488372093023255	316
11	317	K136Q_I_11.czi	\\hih-fileserver.neurologie.uni-tuebingen.de\HIH\Public\Jorge\Immunofluorescence\Exp. 267\Apotome\48h	55	1.0986789536349142	3.1622776601683795	1.6303444229645598	27.556349186104043	0.8870967741935484	317
11	318	K136Q_I_11.czi	\\hih-fileserver.neurologie.uni-tuebingen.de\HIH\Public\Jorge\Immunofluorescence\Exp. 267\Apotome\48h	537	1.913706455240837	8.94427190999916	3.3641992707143418	113.63961030678928	0.817351598173516	318
11	319	K136Q_I_11.czi	\\hih-fileserver.neurologie.uni-tuebingen.de\HIH\Public\Jorge\Immunofluorescence\Exp. 267\Apotome\48h	1	0.0	1.0	1.0	0.0	1.0	319
11	320	K136Q_I_11.czi	\\hih-fileserver.neurologie.uni-tuebingen.de\HIH\Public\Jorge\Immunofluorescence\Exp. 267\Apotome\48h	16	0.8497521827581119	1.4142135623730951	1.1294417382415922	13.071067811865474	0.9411764705882353	320
11	321	K136Q_I_11.czi	\\hih-fileserver.neurologie.uni-tuebingen.de\HIH\Public\Jorge\Immunofluorescence\Exp. 267\Apotome\48h	19	0.8091603141756726	2.23606797749979	1.2793229362823821	13.899494936611665	0.95	321
11	322	K136Q_I_11.czi	\\hih-fileserver.neurologie.uni-tuebingen.de\HIH\Public\Jorge\Immunofluorescence\Exp. 267\Apotome\48h	13	0.8074768167637492	2.0	1.172510822086099	11.485281374238571	0.8666666666666667	322
11	323	K136Q_I_11.czi	\\hih-fileserver.neurologie.uni-tuebingen.de\HIH\Public\Jorge\Immunofluorescence\Exp. 267\Apotome\48h	1	0.0	1.0	1.0	0.0	1.0	323
11	324	K136Q_I_11.czi	\\hih-fileserver.neurologie.uni-tuebingen.de\HIH\Public\Jorge\Immunofluorescence\Exp. 267\Apotome\48h	19	0.7811561998772539	2.23606797749979	1.2883530876115303	13.65685424949238	1.0	324
11	325	K136Q_I_11.czi	\\hih-fileserver.neurologie.uni-tuebingen.de\HIH\Public\Jorge\Immunofluorescence\Exp. 267\Apotome\48h	48	1.1843478910916274	2.8284271247461903	1.4995693700150479	26.727922061357855	0.8727272727272727	325
11	326	K136Q_I_11.czi	\\hih-fileserver.neurologie.uni-tuebingen.de\HIH\Public\Jorge\Immunofluorescence\Exp. 267\Apotome\48h	55	1.2143428198091857	3.1622776601683795	1.5975083049568912	28.970562748477143	0.9166666666666666	326
11	327	K136Q_I_11.czi	\\hih-fileserver.neurologie.uni-tuebingen.de\HIH\Public\Jorge\Immunofluorescence\Exp. 267\Apotome\48h	15	0.84510069031774	2.0	1.0942809041582064	12.621320343559642	0.8333333333333334	327
11	328	K136Q_I_11.czi	\\hih-fileserver.neurologie.uni-tuebingen.de\HIH\Public\Jorge\Immunofluorescence\Exp. 267\Apotome\48h	6	0.477464829275686	1.0	1.0	6.0	1.0	328
11	329	K136Q_I_11.czi	\\hih-fileserver.neurologie.uni-tuebingen.de\HIH\Public\Jorge\Immunofluorescence\Exp. 267\Apotome\48h	20	1.0058351253403301	2.0	1.1535533905932738	15.899494936611665	0.8	329
11	330	K136Q_I_11.czi	\\hih-fileserver.neurologie.uni-tuebingen.de\HIH\Public\Jorge\Immunofluorescence\Exp. 267\Apotome\48h	12	0.618415324902826	1.4142135623730951	1.1380711874576983	9.65685424949238	1.0	330
11	331	K136Q_I_11.czi	\\hih-fileserver.neurologie.uni-tuebingen.de\HIH\Public\Jorge\Immunofluorescence\Exp. 267\Apotome\48h	12	0.8381959377836085	2.0	1.117851130197758	11.242640687119286	0.8571428571428571	331
11	332	K136Q_I_11.czi	\\hih-fileserver.neurologie.uni-tuebingen.de\HIH\Public\Jorge\Immunofluorescence\Exp. 267\Apotome\48h	7	0.43799638819941455	1.0	1.0	6.207106781186548	0.875	332
11	333	K136Q_I_11.czi	\\hih-fileserver.neurologie.uni-tuebingen.de\HIH\Public\Jorge\Immunofluorescence\Exp. 267\Apotome\48h	6	0.477464829275686	1.0	1.0	6.0	1.0	333
11	334	K136Q_I_11.czi	\\hih-fileserver.neurologie.uni-tuebingen.de\HIH\Public\Jorge\Immunofluorescence\Exp. 267\Apotome\48h	35	1.1075638743737528	2.8284271247461903	1.3920385529068102	22.071067811865476	0.875	334
11	335	K136Q_I_11.czi	\\hih-fileserver.neurologie.uni-tuebingen.de\HIH\Public\Jorge\Immunofluorescence\Exp. 267\Apotome\48h	10	0.5360068056629818	1.4142135623730951	1.0414213562373096	8.207106781186548	0.9090909090909091	335
11	336	K136Q_I_11.czi	\\hih-fileserver.neurologie.uni-tuebingen.de\HIH\Public\Jorge\Immunofluorescence\Exp. 267\Apotome\48h	60	0.9719628349934019	4.0	1.8044741671955928	27.071067811865476	0.9375	336
11	337	K136Q_I_11.czi	\\hih-fileserver.neurologie.uni-tuebingen.de\HIH\Public\Jorge\Immunofluorescence\Exp. 267\Apotome\48h	22	0.9143955684912093	2.23606797749979	1.2600613341699256	15.899494936611665	0.9166666666666666	337
11	338	K136Q_I_11.czi	\\hih-fileserver.neurologie.uni-tuebingen.de\HIH\Public\Jorge\Immunofluorescence\Exp. 267\Apotome\48h	112	1.9603600881433825	3.605551275463989	1.681209835433556	52.52691193458118	0.7320261437908496	338
11	339	K136Q_I_11.czi	\\hih-fileserver.neurologie.uni-tuebingen.de\HIH\Public\Jorge\Immunofluorescence\Exp. 267\Apotome\48h	101	1.3271437789375	4.242640687119285	1.9685436633327351	41.04163056034261	0.8559322033898306	339
11	340	K136Q_I_11.czi	\\hih-fileserver.neurologie.uni-tuebingen.de\HIH\Public\Jorge\Immunofluorescence\Exp. 267\Apotome\48h	1	0.0	1.0	1.0	0.0	1.0	340
11	341	K136Q_I_11.czi	\\hih-fileserver.neurologie.uni-tuebingen.de\HIH\Public\Jorge\Immunofluorescence\Exp. 267\Apotome\48h	1	0.0	1.0	1.0	0.0	1.0	341
11	342	K136Q_I_11.czi	\\hih-fileserver.neurologie.uni-tuebingen.de\HIH\Public\Jorge\Immunofluorescence\Exp. 267\Apotome\48h	12	0.6957172405156794	2.0	1.1523689270621824	10.242640687119286	1.0	342
11	343	K136Q_I_11.czi	\\hih-fileserver.neurologie.uni-tuebingen.de\HIH\Public\Jorge\Immunofluorescence\Exp. 267\Apotome\48h	139	1.2117306987956542	6.0	2.3503742615075427	46.00609665440987	0.8633540372670807	343
11	344	K136Q_I_11.czi	\\hih-fileserver.neurologie.uni-tuebingen.de\HIH\Public\Jorge\Immunofluorescence\Exp. 267\Apotome\48h	13	0.6422005297067807	1.4142135623730951	1.095587745163022	10.242640687119284	0.9285714285714286	344
11	345	K136Q_I_11.czi	\\hih-fileserver.neurologie.uni-tuebingen.de\HIH\Public\Jorge\Immunofluorescence\Exp. 267\Apotome\48h	14	0.7723689972905055	1.4142135623730951	1.1183467321065985	11.65685424949238	0.875	345
11	346	K136Q_I_11.czi	\\hih-fileserver.neurologie.uni-tuebingen.de\HIH\Public\Jorge\Immunofluorescence\Exp. 267\Apotome\48h	22	0.9830150874606433	2.0	1.2305030823575216	16.485281374238568	0.88	346
11	347	K136Q_I_11.czi	\\hih-fileserver.neurologie.uni-tuebingen.de\HIH\Public\Jorge\Immunofluorescence\Exp. 267\Apotome\48h	14	0.6664888011383326	2.0	1.2020305089104422	10.82842712474619	1.0	347
11	348	K136Q_I_11.czi	\\hih-fileserver.neurologie.uni-tuebingen.de\HIH\Public\Jorge\Immunofluorescence\Exp. 267\Apotome\48h	26	0.9806145698708851	2.23606797749979	1.274444727465825	17.899494936611667	0.9629629629629629	348
11	349	K136Q_I_11.czi	\\hih-fileserver.neurologie.uni-tuebingen.de\HIH\Public\Jorge\Immunofluorescence\Exp. 267\Apotome\48h	3	0.309207662451413	1.0	1.0	3.414213562373095	1.0	349
11	350	K136Q_I_11.czi	\\hih-fileserver.neurologie.uni-tuebingen.de\HIH\Public\Jorge\Immunofluorescence\Exp. 267\Apotome\48h	8	0.5468022991227088	1.4142135623730951	1.051776695296637	7.414213562373095	1.0	350
11	351	K136Q_I_11.czi	\\hih-fileserver.neurologie.uni-tuebingen.de\HIH\Public\Jorge\Immunofluorescence\Exp. 267\Apotome\48h	48	1.1330029103441497	2.8284271247461903	1.5303758005279449	26.14213562373095	0.8888888888888888	351
11	352	K136Q_I_11.czi	\\hih-fileserver.neurologie.uni-tuebingen.de\HIH\Public\Jorge\Immunofluorescence\Exp. 267\Apotome\48h	110	1.120134571401731	5.0	2.18738384026902	39.3492424049175	0.9482758620689655	352
11	353	K136Q_I_11.czi	\\hih-fileserver.neurologie.uni-tuebingen.de\HIH\Public\Jorge\Immunofluorescence\Exp. 267\Apotome\48h	6	0.477464829275686	1.0	1.0	6.0	1.0	353
11	354	K136Q_I_11.czi	\\hih-fileserver.neurologie.uni-tuebingen.de\HIH\Public\Jorge\Immunofluorescence\Exp. 267\Apotome\48h	8	0.5468022991227088	1.4142135623730951	1.051776695296637	7.414213562373095	1.0	354
11	355	K136Q_I_11.czi	\\hih-fileserver.neurologie.uni-tuebingen.de\HIH\Public\Jorge\Immunofluorescence\Exp. 267\Apotome\48h	13	0.7502842079090828	2.0	1.172510822086099	11.071067811865476	0.9285714285714286	355
11	356	K136Q_I_11.czi	\\hih-fileserver.neurologie.uni-tuebingen.de\HIH\Public\Jorge\Immunofluorescence\Exp. 267\Apotome\48h	9	0.5135799486995236	1.4142135623730951	1.0460237291525663	7.621320343559642	0.9	356
11	357	K136Q_I_11.czi	\\hih-fileserver.neurologie.uni-tuebingen.de\HIH\Public\Jorge\Immunofluorescence\Exp. 267\Apotome\48h	13	0.7502842079090828	2.0	1.172510822086099	11.071067811865476	0.9285714285714286	357
11	358	K136Q_I_11.czi	\\hih-fileserver.neurologie.uni-tuebingen.de\HIH\Public\Jorge\Immunofluorescence\Exp. 267\Apotome\48h	32	1.1701859827071284	2.23606797749979	1.329475117714533	21.692388155425114	0.8421052631578947	358
11	359	K136Q_I_11.czi	\\hih-fileserver.neurologie.uni-tuebingen.de\HIH\Public\Jorge\Immunofluorescence\Exp. 267\Apotome\48h	4	0.42487609137905596	1.0	1.0	4.621320343559642	1.0	359
11	360	K136Q_I_11.czi	\\hih-fileserver.neurologie.uni-tuebingen.de\HIH\Public\Jorge\Immunofluorescence\Exp. 267\Apotome\48h	4	0.42487609137905596	1.0	1.0	4.621320343559642	1.0	360
11	361	K136Q_I_11.czi	\\hih-fileserver.neurologie.uni-tuebingen.de\HIH\Public\Jorge\Immunofluorescence\Exp. 267\Apotome\48h	16	0.7454531602318967	2.0	1.2026650429449552	12.242640687119286	0.9411764705882353	361
11	362	K136Q_I_11.czi	\\hih-fileserver.neurologie.uni-tuebingen.de\HIH\Public\Jorge\Immunofluorescence\Exp. 267\Apotome\48h	27	1.071954600824831	2.23606797749979	1.2923304528515618	19.071067811865476	0.8709677419354839	362
11	363	K136Q_I_11.czi	\\hih-fileserver.neurologie.uni-tuebingen.de\HIH\Public\Jorge\Immunofluorescence\Exp. 267\Apotome\48h	3	0.309207662451413	1.0	1.0	3.414213562373095	1.0	363
11	364	K136Q_I_11.czi	\\hih-fileserver.neurologie.uni-tuebingen.de\HIH\Public\Jorge\Immunofluorescence\Exp. 267\Apotome\48h	6	0.5168631413744181	1.4142135623730951	1.0690355937288492	6.242640687119286	1.0	364
11	365	K136Q_I_11.czi	\\hih-fileserver.neurologie.uni-tuebingen.de\HIH\Public\Jorge\Immunofluorescence\Exp. 267\Apotome\48h	16	0.796749338020094	2.0	1.2026650429449552	12.65685424949238	0.8421052631578947	365
11	366	K136Q_I_11.czi	\\hih-fileserver.neurologie.uni-tuebingen.de\HIH\Public\Jorge\Immunofluorescence\Exp. 267\Apotome\48h	77	1.3244664320334028	4.0	1.7476073039373394	35.79898987322333	0.8461538461538461	366
11	367	K136Q_I_11.czi	\\hih-fileserver.neurologie.uni-tuebingen.de\HIH\Public\Jorge\Immunofluorescence\Exp. 267\Apotome\48h	147	1.1475568050509237	5.656854249492381	2.4051607248170095	46.04163056034261	0.9423076923076923	367
11	368	K136Q_I_11.czi	\\hih-fileserver.neurologie.uni-tuebingen.de\HIH\Public\Jorge\Immunofluorescence\Exp. 267\Apotome\48h	133	1.3809373414439727	5.0990195135927845	2.186305826326774	48.04163056034261	0.875	368
11	369	K136Q_I_11.czi	\\hih-fileserver.neurologie.uni-tuebingen.de\HIH\Public\Jorge\Immunofluorescence\Exp. 267\Apotome\48h	23	0.8896704149285245	2.23606797749979	1.3071519609672166	16.035533905932738	0.8846153846153846	369
11	370	K136Q_I_11.czi	\\hih-fileserver.neurologie.uni-tuebingen.de\HIH\Public\Jorge\Immunofluorescence\Exp. 267\Apotome\48h	24	0.8747665514940615	2.0	1.301776695296637	16.242640687119284	0.9230769230769231	370
11	371	K136Q_I_11.czi	\\hih-fileserver.neurologie.uni-tuebingen.de\HIH\Public\Jorge\Immunofluorescence\Exp. 267\Apotome\48h	24	0.9010971635055895	2.23606797749979	1.2482257220515895	16.485281374238568	0.8888888888888888	371
11	372	K136Q_I_11.czi	\\hih-fileserver.neurologie.uni-tuebingen.de\HIH\Public\Jorge\Immunofluorescence\Exp. 267\Apotome\48h	43	1.2814031846612257	3.0	1.4616358036332633	26.31370849898476	0.86	372
11	373	K136Q_I_11.czi	\\hih-fileserver.neurologie.uni-tuebingen.de\HIH\Public\Jorge\Immunofluorescence\Exp. 267\Apotome\48h	7	0.3082372089166838	1.0	1.0	5.207106781186548	0.875	373
11	374	K136Q_I_11.czi	\\hih-fileserver.neurologie.uni-tuebingen.de\HIH\Public\Jorge\Immunofluorescence\Exp. 267\Apotome\48h	1	0.0	1.0	1.0	0.0	1.0	374
11	375	K136Q_I_11.czi	\\hih-fileserver.neurologie.uni-tuebingen.de\HIH\Public\Jorge\Immunofluorescence\Exp. 267\Apotome\48h	238	1.431262587258878	6.4031242374328485	2.731090545201237	65.42640687119285	0.8592057761732852	375
11	376	K136Q_I_11.czi	\\hih-fileserver.neurologie.uni-tuebingen.de\HIH\Public\Jorge\Immunofluorescence\Exp. 267\Apotome\48h	18	0.8245537665371013	2.0	1.2357022603955157	13.65685424949238	0.9	376
11	377	K136Q_I_11.czi	\\hih-fileserver.neurologie.uni-tuebingen.de\HIH\Public\Jorge\Immunofluorescence\Exp. 267\Apotome\48h	23	0.8746392394263738	2.23606797749979	1.3177015560593595	15.899494936611664	0.9583333333333334	377
11	378	K136Q_I_11.czi	\\hih-fileserver.neurologie.uni-tuebingen.de\HIH\Public\Jorge\Immunofluorescence\Exp. 267\Apotome\48h	25	0.8650532769653659	2.8284271247461903	1.3794112549695428	16.485281374238568	0.9259259259259259	378
11	379	K136Q_I_11.czi	\\hih-fileserver.neurologie.uni-tuebingen.de\HIH\Public\Jorge\Immunofluorescence\Exp. 267\Apotome\48h	15	0.7951500375806897	2.0	1.1495093791412856	12.242640687119284	0.9375	379
11	380	K136Q_I_11.czi	\\hih-fileserver.neurologie.uni-tuebingen.de\HIH\Public\Jorge\Immunofluorescence\Exp. 267\Apotome\48h	27	0.9442955117275186	2.23606797749979	1.3317561973791907	17.899494936611664	0.9	380
11	381	K136Q_I_11.czi	\\hih-fileserver.neurologie.uni-tuebingen.de\HIH\Public\Jorge\Immunofluorescence\Exp. 267\Apotome\48h	11	0.6411587049406146	2.0	1.128564869306645	9.414213562373096	1.0	381
11	382	K136Q_I_11.czi	\\hih-fileserver.neurologie.uni-tuebingen.de\HIH\Public\Jorge\Immunofluorescence\Exp. 267\Apotome\48h	10	0.6202357696493015	1.4142135623730951	1.082842712474619	8.82842712474619	1.0	382
11	383	K136Q_I_11.czi	\\hih-fileserver.neurologie.uni-tuebingen.de\HIH\Public\Jorge\Immunofluorescence\Exp. 267\Apotome\48h	56	1.206826558266415	3.1622776601683795	1.6120923274107521	29.14213562373095	0.8615384615384616	383
11	384	K136Q_I_11.czi	\\hih-fileserver.neurologie.uni-tuebingen.de\HIH\Public\Jorge\Immunofluorescence\Exp. 267\Apotome\48h	22	0.886699518438007	2.23606797749979	1.2944867574826853	15.65685424949238	0.88	384
11	385	K136Q_I_11.czi	\\hih-fileserver.neurologie.uni-tuebingen.de\HIH\Public\Jorge\Immunofluorescence\Exp. 267\Apotome\48h	137	1.1391176295261987	5.0	2.25666490710124	44.2842712474619	0.9647887323943662	385
11	386	K136Q_I_11.czi	\\hih-fileserver.neurologie.uni-tuebingen.de\HIH\Public\Jorge\Immunofluorescence\Exp. 267\Apotome\48h	31	1.0165120935111935	2.8284271247461903	1.3878036268220686	19.899494936611667	0.9393939393939394	386
11	387	K136Q_I_11.czi	\\hih-fileserver.neurologie.uni-tuebingen.de\HIH\Public\Jorge\Immunofluorescence\Exp. 267\Apotome\48h	6	0.477464829275686	1.0	1.0	6.0	1.0	387
11	388	K136Q_I_11.czi	\\hih-fileserver.neurologie.uni-tuebingen.de\HIH\Public\Jorge\Immunofluorescence\Exp. 267\Apotome\48h	20	0.834860688618815	2.23606797749979	1.2653567894682631	14.48528137423857	1.0	388
11	389	K136Q_I_11.czi	\\hih-fileserver.neurologie.uni-tuebingen.de\HIH\Public\Jorge\Immunofluorescence\Exp. 267\Apotome\48h	86	1.1698387688504561	4.123105625617661	1.9289319833998597	35.55634918610404	0.9148936170212766	389
11	390	K136Q_I_11.czi	\\hih-fileserver.neurologie.uni-tuebingen.de\HIH\Public\Jorge\Immunofluorescence\Exp. 267\Apotome\48h	15	0.7208777308044718	2.0	1.1771236166328256	11.65685424949238	1.0	390
11	391	K136Q_I_11.czi	\\hih-fileserver.neurologie.uni-tuebingen.de\HIH\Public\Jorge\Immunofluorescence\Exp. 267\Apotome\48h	4	0.38764735603081346	1.0	1.0	4.414213562373095	1.0	391
11	392	K136Q_I_11.czi	\\hih-fileserver.neurologie.uni-tuebingen.de\HIH\Public\Jorge\Immunofluorescence\Exp. 267\Apotome\48h	6	0.5168631413744181	1.4142135623730951	1.0690355937288492	6.242640687119286	1.0	392
11	393	K136Q_I_11.czi	\\hih-fileserver.neurologie.uni-tuebingen.de\HIH\Public\Jorge\Immunofluorescence\Exp. 267\Apotome\48h	3	0.026525823848649224	1.0	1.0	1.0	1.0	393
11	394	K136Q_I_11.czi	\\hih-fileserver.neurologie.uni-tuebingen.de\HIH\Public\Jorge\Immunofluorescence\Exp. 267\Apotome\48h	31	0.877163543492245	2.8284271247461903	1.412446595289817	18.48528137423857	0.96875	394
11	395	K136Q_I_11.czi	\\hih-fileserver.neurologie.uni-tuebingen.de\HIH\Public\Jorge\Immunofluorescence\Exp. 267\Apotome\48h	25	0.8650532769653663	2.23606797749979	1.3322854315746104	16.48528137423857	0.9259259259259259	395
11	396	K136Q_I_11.czi	\\hih-fileserver.neurologie.uni-tuebingen.de\HIH\Public\Jorge\Immunofluorescence\Exp. 267\Apotome\48h	10	0.5360068056629818	1.4142135623730951	1.0414213562373096	8.207106781186548	0.9090909090909091	396
11	397	K136Q_I_11.czi	\\hih-fileserver.neurologie.uni-tuebingen.de\HIH\Public\Jorge\Immunofluorescence\Exp. 267\Apotome\48h	24	0.9662739451606657	2.23606797749979	1.262797324556886	17.071067811865476	0.8888888888888888	397
11	398	K136Q_I_11.czi	\\hih-fileserver.neurologie.uni-tuebingen.de\HIH\Public\Jorge\Immunofluorescence\Exp. 267\Apotome\48h	35	1.0094741009443566	3.0	1.4491814100496672	21.071067811865476	0.9722222222222222	398
11	399	K136Q_I_11.czi	\\hih-fileserver.neurologie.uni-tuebingen.de\HIH\Public\Jorge\Immunofluorescence\Exp. 267\Apotome\48h	177	1.1491276620792465	6.324555320336759	2.6758690117572295	50.55634918610404	0.9365079365079365	399
11	400	K136Q_I_11.czi	\\hih-fileserver.neurologie.uni-tuebingen.de\HIH\Public\Jorge\Immunofluorescence\Exp. 267\Apotome\48h	20	0.7420983898833913	2.23606797749979	1.2946461113496084	13.65685424949238	1.0	400
11	401	K136Q_I_11.czi	\\hih-fileserver.neurologie.uni-tuebingen.de\HIH\Public\Jorge\Immunofluorescence\Exp. 267\Apotome\48h	27	0.8589101734761474	2.8284271247461903	1.3753912190411652	17.071067811865476	0.9642857142857143	401
11	402	K136Q_I_11.czi	\\hih-fileserver.neurologie.uni-tuebingen.de\HIH\Public\Jorge\Immunofluorescence\Exp. 267\Apotome\48h	3	0.309207662451413	1.0	1.0	3.414213562373095	1.0	402
11	403	K136Q_I_11.czi	\\hih-fileserver.neurologie.uni-tuebingen.de\HIH\Public\Jorge\Immunofluorescence\Exp. 267\Apotome\48h	41	0.9308387988638677	3.0	1.5775308946579636	21.899494936611667	0.9318181818181818	403
11	404	K136Q_I_11.czi	\\hih-fileserver.neurologie.uni-tuebingen.de\HIH\Public\Jorge\Immunofluorescence\Exp. 267\Apotome\48h	55	1.0336127049526926	3.605551275463989	1.6874351144206308	26.72792206135785	0.9016393442622951	404
11	405	K136Q_I_11.czi	\\hih-fileserver.neurologie.uni-tuebingen.de\HIH\Public\Jorge\Immunofluorescence\Exp. 267\Apotome\48h	19	1.0587738161477158	2.0	1.192466013131178	15.899494936611665	0.8260869565217391	405
11	406	K136Q_I_11.czi	\\hih-fileserver.neurologie.uni-tuebingen.de\HIH\Public\Jorge\Immunofluorescence\Exp. 267\Apotome\48h	33	0.9549052999650606	2.8284271247461903	1.4357031394312345	19.899494936611667	0.9705882352941176	406
11	407	K136Q_I_11.czi	\\hih-fileserver.neurologie.uni-tuebingen.de\HIH\Public\Jorge\Immunofluorescence\Exp. 267\Apotome\48h	103	1.1038582285902545	5.0	2.118845312437768	37.79898987322333	0.9279279279279279	407
11	408	K136Q_I_11.czi	\\hih-fileserver.neurologie.uni-tuebingen.de\HIH\Public\Jorge\Immunofluorescence\Exp. 267\Apotome\48h	4	0.3183098861837907	1.0	1.0	4.0	1.0	408
11	409	K136Q_I_11.czi	\\hih-fileserver.neurologie.uni-tuebingen.de\HIH\Public\Jorge\Immunofluorescence\Exp. 267\Apotome\48h	17	0.7016029743359026	2.0	1.249567099242311	12.242640687119284	1.0	409
11	410	K136Q_I_11.czi	\\hih-fileserver.neurologie.uni-tuebingen.de\HIH\Public\Jorge\Immunofluorescence\Exp. 267\Apotome\48h	3	0.309207662451413	1.0	1.0	3.414213562373095	1.0	410
11	411	K136Q_I_11.czi	\\hih-fileserver.neurologie.uni-tuebingen.de\HIH\Public\Jorge\Immunofluorescence\Exp. 267\Apotome\48h	7	0.5300702784881366	1.4142135623730951	1.0591733660532994	6.82842712474619	1.0	411
11	412	K136Q_I_11.czi	\\hih-fileserver.neurologie.uni-tuebingen.de\HIH\Public\Jorge\Immunofluorescence\Exp. 267\Apotome\48h	45	1.0602000501075863	3.0	1.5300075456940072	24.48528137423857	0.9375	412
11	413	K136Q_I_11.czi	\\hih-fileserver.neurologie.uni-tuebingen.de\HIH\Public\Jorge\Immunofluorescence\Exp. 267\Apotome\48h	5	0.43153209248335733	1.0	1.0	5.207106781186548	1.0	413
11	414	K136Q_I_11.czi	\\hih-fileserver.neurologie.uni-tuebingen.de\HIH\Public\Jorge\Immunofluorescence\Exp. 267\Apotome\48h	107	1.192421689420594	5.0	2.066183413507607	40.04163056034261	0.9145299145299145	414
11	415	K136Q_I_11.czi	\\hih-fileserver.neurologie.uni-tuebingen.de\HIH\Public\Jorge\Immunofluorescence\Exp. 267\Apotome\48h	10	0.6202357696493015	1.4142135623730951	1.082842712474619	8.82842712474619	1.0	415
11	416	K136Q_I_11.czi	\\hih-fileserver.neurologie.uni-tuebingen.de\HIH\Public\Jorge\Immunofluorescence\Exp. 267\Apotome\48h	2	0.0	1.0	1.0	0.0	1.0	416
11	417	K136Q_I_11.czi	\\hih-fileserver.neurologie.uni-tuebingen.de\HIH\Public\Jorge\Immunofluorescence\Exp. 267\Apotome\48h	7	0.43799638819941455	1.0	1.0	6.207106781186548	0.875	417
11	418	K136Q_I_11.czi	\\hih-fileserver.neurologie.uni-tuebingen.de\HIH\Public\Jorge\Immunofluorescence\Exp. 267\Apotome\48h	3	0.309207662451413	1.0	1.0	3.414213562373095	1.0	418
11	419	K136Q_I_11.czi	\\hih-fileserver.neurologie.uni-tuebingen.de\HIH\Public\Jorge\Immunofluorescence\Exp. 267\Apotome\48h	25	0.9541800450968275	2.23606797749979	1.3277394122695176	17.31370849898476	0.8928571428571429	419
11	420	K136Q_I_11.czi	\\hih-fileserver.neurologie.uni-tuebingen.de\HIH\Public\Jorge\Immunofluorescence\Exp. 267\Apotome\48h	2	0.0	1.0	1.0	0.0	1.0	420
11	421	K136Q_I_11.czi	\\hih-fileserver.neurologie.uni-tuebingen.de\HIH\Public\Jorge\Immunofluorescence\Exp. 267\Apotome\48h	2	0.0	1.0	1.0	0.0	1.0	421
11	422	K136Q_I_11.czi	\\hih-fileserver.neurologie.uni-tuebingen.de\HIH\Public\Jorge\Immunofluorescence\Exp. 267\Apotome\48h	2	0.0	1.0	1.0	0.0	1.0	422
11	423	K136Q_I_11.czi	\\hih-fileserver.neurologie.uni-tuebingen.de\HIH\Public\Jorge\Immunofluorescence\Exp. 267\Apotome\48h	6	0.477464829275686	1.0	1.0	6.0	1.0	423
11	424	K136Q_I_11.czi	\\hih-fileserver.neurologie.uni-tuebingen.de\HIH\Public\Jorge\Immunofluorescence\Exp. 267\Apotome\48h	4	0.3183098861837907	1.0	1.0	4.0	1.0	424
11	425	K136Q_I_11.czi	\\hih-fileserver.neurologie.uni-tuebingen.de\HIH\Public\Jorge\Immunofluorescence\Exp. 267\Apotome\48h	17	0.926819849966088	2.0	1.156285544087787	14.071067811865476	0.85	425
11	426	K136Q_I_11.czi	\\hih-fileserver.neurologie.uni-tuebingen.de\HIH\Public\Jorge\Immunofluorescence\Exp. 267\Apotome\48h	1	0.0	1.0	1.0	0.0	1.0	426
11	427	K136Q_I_11.czi	\\hih-fileserver.neurologie.uni-tuebingen.de\HIH\Public\Jorge\Immunofluorescence\Exp. 267\Apotome\48h	25	0.9502674286141521	2.23606797749979	1.3017281506746021	17.27817459305202	0.8928571428571429	427
11	428	K136Q_I_11.czi	\\hih-fileserver.neurologie.uni-tuebingen.de\HIH\Public\Jorge\Immunofluorescence\Exp. 267\Apotome\48h	4	0.2046241954335606	1.0	1.0	3.2071067811865475	0.8	428
11	429	K136Q_I_11.czi	\\hih-fileserver.neurologie.uni-tuebingen.de\HIH\Public\Jorge\Immunofluorescence\Exp. 267\Apotome\48h	100	1.187357423813426	5.0	2.057452694751213	38.62741699796952	0.8928571428571429	429
11	430	K136Q_I_11.czi	\\hih-fileserver.neurologie.uni-tuebingen.de\HIH\Public\Jorge\Immunofluorescence\Exp. 267\Apotome\48h	165	1.297596464945745	5.385164807134504	2.403511444063101	51.87005768508881	0.8638743455497382	430
11	431	K136Q_I_11.czi	\\hih-fileserver.neurologie.uni-tuebingen.de\HIH\Public\Jorge\Immunofluorescence\Exp. 267\Apotome\48h	19	0.9513155219899523	2.0	1.192466013131178	15.071067811865474	0.9047619047619048	431
11	432	K136Q_I_11.czi	\\hih-fileserver.neurologie.uni-tuebingen.de\HIH\Public\Jorge\Immunofluorescence\Exp. 267\Apotome\48h	14	0.6664888011383326	2.0	1.2020305089104422	10.82842712474619	1.0	432
11	433	K136Q_I_11.czi	\\hih-fileserver.neurologie.uni-tuebingen.de\HIH\Public\Jorge\Immunofluorescence\Exp. 267\Apotome\48h	31	0.8771635434922447	2.8284271247461903	1.439170050926791	18.485281374238568	0.96875	433
11	434	K136Q_I_11.czi	\\hih-fileserver.neurologie.uni-tuebingen.de\HIH\Public\Jorge\Immunofluorescence\Exp. 267\Apotome\48h	13	0.773719327184869	2.0	1.1406482403650915	11.242640687119284	0.8666666666666667	434
11	435	K136Q_I_11.czi	\\hih-fileserver.neurologie.uni-tuebingen.de\HIH\Public\Jorge\Immunofluorescence\Exp. 267\Apotome\48h	50	1.0003818294343862	3.1622776601683795	1.6555309847779784	25.071067811865476	0.9433962264150944	435
11	436	K136Q_I_11.czi	\\hih-fileserver.neurologie.uni-tuebingen.de\HIH\Public\Jorge\Immunofluorescence\Exp. 267\Apotome\48h	14	0.6664888011383326	2.0	1.2020305089104422	10.82842712474619	1.0	436
11	437	K136Q_I_11.czi	\\hih-fileserver.neurologie.uni-tuebingen.de\HIH\Public\Jorge\Immunofluorescence\Exp. 267\Apotome\48h	27	0.8589101734761474	2.23606797749979	1.3534519913653724	17.071067811865476	0.9310344827586207	437
11	438	K136Q_I_11.czi	\\hih-fileserver.neurologie.uni-tuebingen.de\HIH\Public\Jorge\Immunofluorescence\Exp. 267\Apotome\48h	15	0.7951500375806898	2.0	1.1885618083164127	12.242640687119286	0.8823529411764706	438
11	439	K136Q_I_11.czi	\\hih-fileserver.neurologie.uni-tuebingen.de\HIH\Public\Jorge\Immunofluorescence\Exp. 267\Apotome\48h	5	0.43153209248335733	1.0	1.0	5.207106781186548	1.0	439
11	440	K136Q_I_11.czi	\\hih-fileserver.neurologie.uni-tuebingen.de\HIH\Public\Jorge\Immunofluorescence\Exp. 267\Apotome\48h	28	0.9968074869363776	2.23606797749979	1.3347011032718303	18.727922061357855	0.9032258064516129	440
11	441	K136Q_I_11.czi	\\hih-fileserver.neurologie.uni-tuebingen.de\HIH\Public\Jorge\Immunofluorescence\Exp. 267\Apotome\48h	6	0.5109957862326503	1.0	1.0	6.207106781186548	0.8571428571428571	441
11	442	K136Q_I_11.czi	\\hih-fileserver.neurologie.uni-tuebingen.de\HIH\Public\Jorge\Immunofluorescence\Exp. 267\Apotome\48h	2	0.0	1.0	1.0	0.0	1.0	442
11	443	K136Q_I_11.czi	\\hih-fileserver.neurologie.uni-tuebingen.de\HIH\Public\Jorge\Immunofluorescence\Exp. 267\Apotome\48h	7	0.5300702784881366	1.4142135623730951	1.0591733660532994	6.82842712474619	1.0	443
11	444	K136Q_I_11.czi	\\hih-fileserver.neurologie.uni-tuebingen.de\HIH\Public\Jorge\Immunofluorescence\Exp. 267\Apotome\48h	97	1.1213224679694673	4.242640687119285	2.01279072800311	36.970562748477136	0.9150943396226415	444
11	445	K136Q_I_11.czi	\\hih-fileserver.neurologie.uni-tuebingen.de\HIH\Public\Jorge\Immunofluorescence\Exp. 267\Apotome\48h	19	0.8788007248619109	2.23606797749979	1.2266913573350138	14.485281374238571	0.9047619047619048	445
11	446	K136Q_I_11.czi	\\hih-fileserver.neurologie.uni-tuebingen.de\HIH\Public\Jorge\Immunofluorescence\Exp. 267\Apotome\48h	25	0.8397758894342989	2.8284271247461903	1.3722854315746107	16.242640687119284	0.9259259259259259	446
11	447	K136Q_I_11.czi	\\hih-fileserver.neurologie.uni-tuebingen.de\HIH\Public\Jorge\Immunofluorescence\Exp. 267\Apotome\48h	7	0.5300702784881366	1.4142135623730951	1.0591733660532994	6.82842712474619	1.0	447
11	448	K136Q_I_11.czi	\\hih-fileserver.neurologie.uni-tuebingen.de\HIH\Public\Jorge\Immunofluorescence\Exp. 267\Apotome\48h	2	0.0	1.0	1.0	0.0	1.0	448
11	449	K136Q_I_11.czi	\\hih-fileserver.neurologie.uni-tuebingen.de\HIH\Public\Jorge\Immunofluorescence\Exp. 267\Apotome\48h	12	0.7481107665751883	2.0	1.117851130197758	10.621320343559642	0.9230769230769231	449
11	450	K136Q_I_11.czi	\\hih-fileserver.neurologie.uni-tuebingen.de\HIH\Public\Jorge\Immunofluorescence\Exp. 267\Apotome\48h	7	0.5904919879238446	1.0	1.0	7.207106781186548	1.0	450
11	451	K136Q_I_11.czi	\\hih-fileserver.neurologie.uni-tuebingen.de\HIH\Public\Jorge\Immunofluorescence\Exp. 267\Apotome\48h	4	0.3183098861837907	1.0	1.0	4.0	1.0	451
11	452	K136Q_I_11.czi	\\hih-fileserver.neurologie.uni-tuebingen.de\HIH\Public\Jorge\Immunofluorescence\Exp. 267\Apotome\48h	72	1.1055670556722608	4.123105625617661	1.8213286299808362	31.62741699796952	0.9230769230769231	452
11	453	K136Q_I_11.czi	\\hih-fileserver.neurologie.uni-tuebingen.de\HIH\Public\Jorge\Immunofluorescence\Exp. 267\Apotome\48h	2	0.0	1.0	1.0	0.0	1.0	453
11	454	K136Q_I_11.czi	\\hih-fileserver.neurologie.uni-tuebingen.de\HIH\Public\Jorge\Immunofluorescence\Exp. 267\Apotome\48h	22	0.7337506369818236	2.8284271247461903	1.366866718721158	14.242640687119284	1.0	454
11	455	K136Q_I_11.czi	\\hih-fileserver.neurologie.uni-tuebingen.de\HIH\Public\Jorge\Immunofluorescence\Exp. 267\Apotome\48h	8	0.5468022991227088	1.4142135623730951	1.051776695296637	7.414213562373095	1.0	455
11	456	K136Q_I_11.czi	\\hih-fileserver.neurologie.uni-tuebingen.de\HIH\Public\Jorge\Immunofluorescence\Exp. 267\Apotome\48h	36	0.9497278405614468	2.8284271247461903	1.4764139621104468	20.727922061357855	0.972972972972973	456
11	457	K136Q_I_11.czi	\\hih-fileserver.neurologie.uni-tuebingen.de\HIH\Public\Jorge\Immunofluorescence\Exp. 267\Apotome\48h	24	0.8381959377836082	2.23606797749979	1.341395221114081	15.899494936611664	0.9230769230769231	457
11	458	K136Q_I_11.czi	\\hih-fileserver.neurologie.uni-tuebingen.de\HIH\Public\Jorge\Immunofluorescence\Exp. 267\Apotome\48h	4	0.3183098861837907	1.0	1.0	4.0	1.0	458
11	459	K136Q_I_11.czi	\\hih-fileserver.neurologie.uni-tuebingen.de\HIH\Public\Jorge\Immunofluorescence\Exp. 267\Apotome\48h	12	0.8075986583975281	1.4142135623730951	1.0690355937288492	11.035533905932738	0.8571428571428571	459
11	460	K136Q_I_11.czi	\\hih-fileserver.neurologie.uni-tuebingen.de\HIH\Public\Jorge\Immunofluorescence\Exp. 267\Apotome\48h	19	0.8788007248619106	2.23606797749979	1.2883530876115303	14.48528137423857	0.8636363636363636	460
11	461	K136Q_I_11.czi	\\hih-fileserver.neurologie.uni-tuebingen.de\HIH\Public\Jorge\Immunofluorescence\Exp. 267\Apotome\48h	74	1.1934504121220626	4.0	1.7913475391404852	33.31370849898476	0.891566265060241	461
11	462	K136Q_I_11.czi	\\hih-fileserver.neurologie.uni-tuebingen.de\HIH\Public\Jorge\Immunofluorescence\Exp. 267\Apotome\48h	26	0.8919451801483067	2.23606797749979	1.3511150078650753	17.071067811865476	0.896551724137931	462
11	463	K136Q_I_11.czi	\\hih-fileserver.neurologie.uni-tuebingen.de\HIH\Public\Jorge\Immunofluorescence\Exp. 267\Apotome\48h	37	0.9025520958041242	3.0	1.5094686366548735	20.485281374238568	0.9736842105263158	463
11	464	K136Q_I_11.czi	\\hih-fileserver.neurologie.uni-tuebingen.de\HIH\Public\Jorge\Immunofluorescence\Exp. 267\Apotome\48h	65	1.28398095677976	3.605551275463989	1.6629788684334699	32.384776310850235	0.8552631578947368	464
11	465	K136Q_I_11.czi	\\hih-fileserver.neurologie.uni-tuebingen.de\HIH\Public\Jorge\Immunofluorescence\Exp. 267\Apotome\48h	6	0.477464829275686	1.0	1.0	6.0	1.0	465
11	466	K136Q_I_11.czi	\\hih-fileserver.neurologie.uni-tuebingen.de\HIH\Public\Jorge\Immunofluorescence\Exp. 267\Apotome\48h	13	0.773719327184869	1.4142135623730951	1.095587745163022	11.242640687119284	0.8125	466
11	467	K136Q_I_11.czi	\\hih-fileserver.neurologie.uni-tuebingen.de\HIH\Public\Jorge\Immunofluorescence\Exp. 267\Apotome\48h	22	0.9830150874606433	2.0	1.2305030823575216	16.485281374238568	0.8461538461538461	467
11	468	K136Q_I_11.czi	\\hih-fileserver.neurologie.uni-tuebingen.de\HIH\Public\Jorge\Immunofluorescence\Exp. 267\Apotome\48h	2	0.0	1.0	1.0	0.0	1.0	468
11	469	K136Q_I_11.czi	\\hih-fileserver.neurologie.uni-tuebingen.de\HIH\Public\Jorge\Immunofluorescence\Exp. 267\Apotome\48h	21	0.7686911435047676	2.23606797749979	1.3085099364104322	14.242640687119286	0.9545454545454546	469
11	470	K136Q_I_11.czi	\\hih-fileserver.neurologie.uni-tuebingen.de\HIH\Public\Jorge\Immunofluorescence\Exp. 267\Apotome\48h	7	0.43799638819941455	1.0	1.0	6.207106781186548	0.875	470
11	471	K136Q_I_11.czi	\\hih-fileserver.neurologie.uni-tuebingen.de\HIH\Public\Jorge\Immunofluorescence\Exp. 267\Apotome\48h	35	0.9768629217203453	3.0	1.4696035998244918	20.727922061357855	0.8974358974358975	471
11	472	K136Q_I_11.czi	\\hih-fileserver.neurologie.uni-tuebingen.de\HIH\Public\Jorge\Immunofluorescence\Exp. 267\Apotome\48h	10	0.6202357696493015	1.4142135623730951	1.0414213562373096	8.82842712474619	0.9090909090909091	472
11	473	K136Q_I_11.czi	\\hih-fileserver.neurologie.uni-tuebingen.de\HIH\Public\Jorge\Immunofluorescence\Exp. 267\Apotome\48h	15	0.9064023282753197	2.0	1.1495093791412856	13.071067811865476	0.8333333333333334	473
11	474	K136Q_I_11.czi	\\hih-fileserver.neurologie.uni-tuebingen.de\HIH\Public\Jorge\Immunofluorescence\Exp. 267\Apotome\48h	20	0.807125700680006	2.0	1.2914213562373096	14.242640687119284	0.9523809523809523	474
11	475	K136Q_I_11.czi	\\hih-fileserver.neurologie.uni-tuebingen.de\HIH\Public\Jorge\Immunofluorescence\Exp. 267\Apotome\48h	28	0.9354248934105628	2.8284271247461903	1.4084330712091864	18.14213562373095	0.9655172413793104	475
11	476	K136Q_I_11.czi	\\hih-fileserver.neurologie.uni-tuebingen.de\HIH\Public\Jorge\Immunofluorescence\Exp. 267\Apotome\48h	5	0.43153209248335733	1.0	1.0	5.207106781186548	1.0	476
11	477	K136Q_I_11.czi	\\hih-fileserver.neurologie.uni-tuebingen.de\HIH\Public\Jorge\Immunofluorescence\Exp. 267\Apotome\48h	21	0.9579382146098381	2.23606797749979	1.2248261596065884	15.899494936611665	0.9130434782608695	477
11	478	K136Q_I_11.czi	\\hih-fileserver.neurologie.uni-tuebingen.de\HIH\Public\Jorge\Immunofluorescence\Exp. 267\Apotome\48h	18	0.7553352735627662	2.23606797749979	1.2392853216314035	13.071067811865474	1.0	478
11	479	K136Q_I_11.czi	\\hih-fileserver.neurologie.uni-tuebingen.de\HIH\Public\Jorge\Immunofluorescence\Exp. 267\Apotome\48h	13	0.7502842079090828	1.4142135623730951	1.0955877451630218	11.071067811865476	0.8666666666666667	479
11	480	K136Q_I_11.czi	\\hih-fileserver.neurologie.uni-tuebingen.de\HIH\Public\Jorge\Immunofluorescence\Exp. 267\Apotome\48h	50	1.1724873455112128	3.0	1.5195865952144454	27.14213562373095	0.847457627118644	480
11	481	K136Q_I_11.czi	\\hih-fileserver.neurologie.uni-tuebingen.de\HIH\Public\Jorge\Immunofluorescence\Exp. 267\Apotome\48h	1	0.0	1.0	1.0	0.0	1.0	481
11	482	K136Q_I_11.czi	\\hih-fileserver.neurologie.uni-tuebingen.de\HIH\Public\Jorge\Immunofluorescence\Exp. 267\Apotome\48h	35	0.9003392828241998	2.8284271247461903	1.4883708640957032	19.899494936611664	0.9459459459459459	482
11	483	K136Q_I_11.czi	\\hih-fileserver.neurologie.uni-tuebingen.de\HIH\Public\Jorge\Immunofluorescence\Exp. 267\Apotome\48h	8	0.5468022991227088	1.4142135623730951	1.051776695296637	7.414213562373095	1.0	483
11	484	K136Q_I_11.czi	\\hih-fileserver.neurologie.uni-tuebingen.de\HIH\Public\Jorge\Immunofluorescence\Exp. 267\Apotome\48h	26	0.9806145698708851	2.23606797749979	1.29697497506686	17.899494936611667	0.896551724137931	484
11	485	K136Q_I_11.czi	\\hih-fileserver.neurologie.uni-tuebingen.de\HIH\Public\Jorge\Immunofluorescence\Exp. 267\Apotome\48h	32	1.265254165809221	2.8284271247461903	1.3316959868353289	22.556349186104047	0.8205128205128205	485
11	486	K136Q_I_11.czi	\\hih-fileserver.neurologie.uni-tuebingen.de\HIH\Public\Jorge\Immunofluorescence\Exp. 267\Apotome\48h	19	0.9297787771855918	2.0	1.1616351479929197	14.899494936611665	0.8636363636363636	486
11	487	K136Q_I_11.czi	\\hih-fileserver.neurologie.uni-tuebingen.de\HIH\Public\Jorge\Immunofluorescence\Exp. 267\Apotome\48h	20	0.8071257006800061	2.0	1.262132034355964	14.242640687119286	0.9523809523809523	487
11	488	K136Q_I_11.czi	\\hih-fileserver.neurologie.uni-tuebingen.de\HIH\Public\Jorge\Immunofluorescence\Exp. 267\Apotome\48h	1	0.0	1.0	1.0	0.0	1.0	488
11	489	K136Q_I_11.czi	\\hih-fileserver.neurologie.uni-tuebingen.de\HIH\Public\Jorge\Immunofluorescence\Exp. 267\Apotome\48h	8	0.49237304529448433	1.4142135623730951	1.051776695296637	7.035533905932738	0.8888888888888888	489
11	490	K136Q_I_11.czi	\\hih-fileserver.neurologie.uni-tuebingen.de\HIH\Public\Jorge\Immunofluorescence\Exp. 267\Apotome\48h	31	0.8771635434922447	2.8284271247461903	1.450451291576053	18.485281374238568	0.96875	490
11	491	K136Q_I_11.czi	\\hih-fileserver.neurologie.uni-tuebingen.de\HIH\Public\Jorge\Immunofluorescence\Exp. 267\Apotome\48h	24	0.9662739451606657	2.0	1.252961158827728	17.071067811865476	0.9230769230769231	491
11	492	K136Q_I_11.czi	\\hih-fileserver.neurologie.uni-tuebingen.de\HIH\Public\Jorge\Immunofluorescence\Exp. 267\Apotome\48h	9	0.5658842421045168	2.0	1.1111111111111112	8.0	1.0	492
11	493	K136Q_I_11.czi	\\hih-fileserver.neurologie.uni-tuebingen.de\HIH\Public\Jorge\Immunofluorescence\Exp. 267\Apotome\48h	104	1.2417318472000092	4.47213595499958	1.9910168973135483	40.2842712474619	0.8888888888888888	493
11	494	K136Q_I_11.czi	\\hih-fileserver.neurologie.uni-tuebingen.de\HIH\Public\Jorge\Immunofluorescence\Exp. 267\Apotome\48h	1	0.0	1.0	1.0	0.0	1.0	494
11	495	K136Q_I_11.czi	\\hih-fileserver.neurologie.uni-tuebingen.de\HIH\Public\Jorge\Immunofluorescence\Exp. 267\Apotome\48h	57	0.9973455924982122	4.0	1.761657588922784	26.72792206135785	0.890625	495
11	496	K136Q_I_11.czi	\\hih-fileserver.neurologie.uni-tuebingen.de\HIH\Public\Jorge\Immunofluorescence\Exp. 267\Apotome\48h	1	0.0	1.0	1.0	0.0	1.0	496
11	497	K136Q_I_11.czi	\\hih-fileserver.neurologie.uni-tuebingen.de\HIH\Public\Jorge\Immunofluorescence\Exp. 267\Apotome\48h	17	0.7997667602429291	2.23606797749979	1.2634534508599458	13.071067811865476	0.9444444444444444	497
11	498	K136Q_I_11.czi	\\hih-fileserver.neurologie.uni-tuebingen.de\HIH\Public\Jorge\Immunofluorescence\Exp. 267\Apotome\48h	60	1.094579508131032	3.605551275463989	1.6962865907287472	28.72792206135785	0.8955223880597015	498
11	499	K136Q_I_11.czi	\\hih-fileserver.neurologie.uni-tuebingen.de\HIH\Public\Jorge\Immunofluorescence\Exp. 267\Apotome\48h	14	0.6966924787727198	2.0	1.1897753035351701	11.071067811865476	1.0	499
11	500	K136Q_I_11.czi	\\hih-fileserver.neurologie.uni-tuebingen.de\HIH\Public\Jorge\Immunofluorescence\Exp. 267\Apotome\48h	54	1.2161994534789247	3.1622776601683795	1.5735191582525343	28.72792206135785	0.8571428571428571	500
11	501	K136Q_I_11.czi	\\hih-fileserver.neurologie.uni-tuebingen.de\HIH\Public\Jorge\Immunofluorescence\Exp. 267\Apotome\48h	7	0.6603170768993875	1.0	1.0	7.621320343559642	0.875	501
11	502	K136Q_I_11.czi	\\hih-fileserver.neurologie.uni-tuebingen.de\HIH\Public\Jorge\Immunofluorescence\Exp. 267\Apotome\48h	13	0.8024880979873499	2.0	1.1406482403650917	11.449747468305834	0.9285714285714286	502
11	503	K136Q_I_11.czi	\\hih-fileserver.neurologie.uni-tuebingen.de\HIH\Public\Jorge\Immunofluorescence\Exp. 267\Apotome\48h	29	0.8791716833325177	2.8284271247461903	1.406408429447736	17.899494936611667	0.9354838709677419	503
11	504	K136Q_I_11.czi	\\hih-fileserver.neurologie.uni-tuebingen.de\HIH\Public\Jorge\Immunofluorescence\Exp. 267\Apotome\48h	1	0.0	1.0	1.0	0.0	1.0	504
11	505	K136Q_I_11.czi	\\hih-fileserver.neurologie.uni-tuebingen.de\HIH\Public\Jorge\Immunofluorescence\Exp. 267\Apotome\48h	19	1.0587738161477158	2.0	1.1616351479929197	15.899494936611665	0.9047619047619048	505
11	506	K136Q_I_11.czi	\\hih-fileserver.neurologie.uni-tuebingen.de\HIH\Public\Jorge\Immunofluorescence\Exp. 267\Apotome\48h	72	1.2625979550099367	3.605551275463989	1.7515377151322957	33.798989873223334	0.8571428571428571	506
11	507	K136Q_I_11.czi	\\hih-fileserver.neurologie.uni-tuebingen.de\HIH\Public\Jorge\Immunofluorescence\Exp. 267\Apotome\48h	254	1.425593091033539	6.324555320336759	2.685889471985385	67.45584412271572	0.8698630136986302	507
11	508	K136Q_I_11.czi	\\hih-fileserver.neurologie.uni-tuebingen.de\HIH\Public\Jorge\Immunofluorescence\Exp. 267\Apotome\48h	34	0.9268198499660882	2.8284271247461903	1.4938946224589364	19.899494936611667	0.9444444444444444	508
11	509	K136Q_I_11.czi	\\hih-fileserver.neurologie.uni-tuebingen.de\HIH\Public\Jorge\Immunofluorescence\Exp. 267\Apotome\48h	9	0.7495385712094021	1.0	1.0	9.207106781186548	1.0	509
11	510	K136Q_I_11.czi	\\hih-fileserver.neurologie.uni-tuebingen.de\HIH\Public\Jorge\Immunofluorescence\Exp. 267\Apotome\48h	14	0.8810147608654489	1.4142135623730951	1.0591733660532994	12.449747468305834	0.8235294117647058	510
11	511	K136Q_I_11.czi	\\hih-fileserver.neurologie.uni-tuebingen.de\HIH\Public\Jorge\Immunofluorescence\Exp. 267\Apotome\48h	14	0.7723689972905055	2.0	1.1601886205085203	11.65685424949238	0.9333333333333333	511
11	512	K136Q_I_11.czi	\\hih-fileserver.neurologie.uni-tuebingen.de\HIH\Public\Jorge\Immunofluorescence\Exp. 267\Apotome\48h	6	0.477464829275686	1.0	1.0	6.0	1.0	512
11	513	K136Q_I_11.czi	\\hih-fileserver.neurologie.uni-tuebingen.de\HIH\Public\Jorge\Immunofluorescence\Exp. 267\Apotome\48h	39	0.9785741218825271	3.0	1.5346240911853928	21.899494936611664	0.9069767441860465	513
11	514	K136Q_I_11.czi	\\hih-fileserver.neurologie.uni-tuebingen.de\HIH\Public\Jorge\Immunofluorescence\Exp. 267\Apotome\48h	23	0.9839691443546706	2.23606797749979	1.230745034320229	16.863961030678926	0.8518518518518519	514
11	515	K136Q_I_11.czi	\\hih-fileserver.neurologie.uni-tuebingen.de\HIH\Public\Jorge\Immunofluorescence\Exp. 267\Apotome\48h	15	0.7951500375806897	2.0	1.1495093791412856	12.242640687119284	0.9375	515
11	516	K136Q_I_11.czi	\\hih-fileserver.neurologie.uni-tuebingen.de\HIH\Public\Jorge\Immunofluorescence\Exp. 267\Apotome\48h	37	0.9025520958041242	2.8284271247461903	1.5112117475263864	20.485281374238568	0.9487179487179487	516
11	517	K136Q_I_11.czi	\\hih-fileserver.neurologie.uni-tuebingen.de\HIH\Public\Jorge\Immunofluorescence\Exp. 267\Apotome\48h	6	0.5109957862326503	1.0	1.0	6.207106781186548	0.8571428571428571	517
11	518	K136Q_I_11.czi	\\hih-fileserver.neurologie.uni-tuebingen.de\HIH\Public\Jorge\Immunofluorescence\Exp. 267\Apotome\48h	26	0.9542088763835407	2.23606797749979	1.2651123933458526	17.65685424949238	0.896551724137931	518
11	519	K136Q_I_11.czi	\\hih-fileserver.neurologie.uni-tuebingen.de\HIH\Public\Jorge\Immunofluorescence\Exp. 267\Apotome\48h	21	0.7686911435047676	2.23606797749979	1.308509936410432	14.242640687119286	0.9545454545454546	519
11	520	K136Q_I_11.czi	\\hih-fileserver.neurologie.uni-tuebingen.de\HIH\Public\Jorge\Immunofluorescence\Exp. 267\Apotome\48h	19	0.7811561998772539	2.0	1.2759284572168044	13.65685424949238	0.95	520
11	521	K136Q_I_11.czi	\\hih-fileserver.neurologie.uni-tuebingen.de\HIH\Public\Jorge\Immunofluorescence\Exp. 267\Apotome\48h	14	0.7405494920056735	2.0	1.1724438258837926	11.414213562373096	1.0	521
11	522	K136Q_I_11.czi	\\hih-fileserver.neurologie.uni-tuebingen.de\HIH\Public\Jorge\Immunofluorescence\Exp. 267\Apotome\48h	38	0.9513155219899524	2.8284271247461903	1.4838676477230495	21.31370849898476	0.926829268292683	522
11	523	K136Q_I_11.czi	\\hih-fileserver.neurologie.uni-tuebingen.de\HIH\Public\Jorge\Immunofluorescence\Exp. 267\Apotome\48h	44	1.0874449253492475	2.8284271247461903	1.5316714391612585	24.520815280171306	0.8979591836734694	523
11	524	K136Q_I_11.czi	\\hih-fileserver.neurologie.uni-tuebingen.de\HIH\Public\Jorge\Immunofluorescence\Exp. 267\Apotome\48h	7	0.5300702784881366	1.4142135623730951	1.0591733660532994	6.82842712474619	1.0	524
11	525	K136Q_I_11.czi	\\hih-fileserver.neurologie.uni-tuebingen.de\HIH\Public\Jorge\Immunofluorescence\Exp. 267\Apotome\48h	27	0.8589101734761474	2.8284271247461903	1.3970870130273465	17.071067811865476	0.9642857142857143	525
11	526	K136Q_I_11.czi	\\hih-fileserver.neurologie.uni-tuebingen.de\HIH\Public\Jorge\Immunofluorescence\Exp. 267\Apotome\48h	1	0.0	1.0	1.0	0.0	1.0	526
11	527	K136Q_I_11.czi	\\hih-fileserver.neurologie.uni-tuebingen.de\HIH\Public\Jorge\Immunofluorescence\Exp. 267\Apotome\48h	36	1.0971015826235453	2.8284271247461903	1.4123268568503005	22.27817459305202	0.8372093023255814	527
11	528	K136Q_I_11.czi	\\hih-fileserver.neurologie.uni-tuebingen.de\HIH\Public\Jorge\Immunofluorescence\Exp. 267\Apotome\48h	43	1.078631380644464	3.0	1.5015143301941671	24.14213562373095	0.8958333333333334	528
11	529	K136Q_I_11.czi	\\hih-fileserver.neurologie.uni-tuebingen.de\HIH\Public\Jorge\Immunofluorescence\Exp. 267\Apotome\48h	16	0.8497521827581123	2.0	1.2026650429449552	13.071067811865476	0.8888888888888888	529
11	530	K136Q_I_11.czi	\\hih-fileserver.neurologie.uni-tuebingen.de\HIH\Public\Jorge\Immunofluorescence\Exp. 267\Apotome\48h	1	0.0	1.0	1.0	0.0	1.0	530
11	531	K136Q_I_11.czi	\\hih-fileserver.neurologie.uni-tuebingen.de\HIH\Public\Jorge\Immunofluorescence\Exp. 267\Apotome\48h	40	0.9037497458904546	3.1622776601683795	1.5535401855222664	21.31370849898476	0.9302325581395349	531
11	532	K136Q_I_11.czi	\\hih-fileserver.neurologie.uni-tuebingen.de\HIH\Public\Jorge\Immunofluorescence\Exp. 267\Apotome\48h	13	0.7177571704566658	2.0	1.1406482403650917	10.82842712474619	1.0	532
11	533	K136Q_I_11.czi	\\hih-fileserver.neurologie.uni-tuebingen.de\HIH\Public\Jorge\Immunofluorescence\Exp. 267\Apotome\48h	2	0.0	1.0	1.0	0.0	1.0	533
11	534	K136Q_I_11.czi	\\hih-fileserver.neurologie.uni-tuebingen.de\HIH\Public\Jorge\Immunofluorescence\Exp. 267\Apotome\48h	7	0.5300702784881366	1.4142135623730951	1.0591733660532994	6.82842712474619	1.0	534
11	535	K136Q_I_11.czi	\\hih-fileserver.neurologie.uni-tuebingen.de\HIH\Public\Jorge\Immunofluorescence\Exp. 267\Apotome\48h	22	0.9143955684912093	2.0	1.2493309715562988	15.899494936611665	0.9166666666666666	535
11	536	K136Q_I_11.czi	\\hih-fileserver.neurologie.uni-tuebingen.de\HIH\Public\Jorge\Immunofluorescence\Exp. 267\Apotome\48h	89	1.05714007346587	4.242640687119285	2.0026876782931033	34.384776310850235	0.9270833333333334	536
11	537	K136Q_I_11.czi	\\hih-fileserver.neurologie.uni-tuebingen.de\HIH\Public\Jorge\Immunofluorescence\Exp. 267\Apotome\48h	69	1.1914902799586429	3.605551275463989	1.7509105537140124	32.14213562373095	0.8734177215189873	537
11	538	K136Q_I_11.czi	\\hih-fileserver.neurologie.uni-tuebingen.de\HIH\Public\Jorge\Immunofluorescence\Exp. 267\Apotome\48h	12	0.7290697321636119	2.0	1.1868867239266072	10.485281374238571	1.0	538
11	539	K136Q_I_11.czi	\\hih-fileserver.neurologie.uni-tuebingen.de\HIH\Public\Jorge\Immunofluorescence\Exp. 267\Apotome\48h	16	0.7454531602318967	2.0	1.2026650429449552	12.242640687119286	0.9411764705882353	539
11	540	K136Q_I_11.czi	\\hih-fileserver.neurologie.uni-tuebingen.de\HIH\Public\Jorge\Immunofluorescence\Exp. 267\Apotome\48h	53	1.2601670771604756	3.1622776601683795	1.5511825515614364	28.97056274847714	0.8412698412698413	540
11	541	K136Q_I_11.czi	\\hih-fileserver.neurologie.uni-tuebingen.de\HIH\Public\Jorge\Immunofluorescence\Exp. 267\Apotome\48h	8	0.5468022991227088	1.4142135623730951	1.051776695296637	7.414213562373095	1.0	541
11	542	K136Q_I_11.czi	\\hih-fileserver.neurologie.uni-tuebingen.de\HIH\Public\Jorge\Immunofluorescence\Exp. 267\Apotome\48h	4	0.2046241954335606	1.0	1.0	3.2071067811865475	0.8	542
11	543	K136Q_I_11.czi	\\hih-fileserver.neurologie.uni-tuebingen.de\HIH\Public\Jorge\Immunofluorescence\Exp. 267\Apotome\48h	12	0.7481107665751883	2.0	1.117851130197758	10.621320343559642	0.9230769230769231	543
11	544	K136Q_I_11.czi	\\hih-fileserver.neurologie.uni-tuebingen.de\HIH\Public\Jorge\Immunofluorescence\Exp. 267\Apotome\48h	20	0.854755056505302	2.0	1.232842712474619	14.65685424949238	0.9090909090909091	544
11	545	K136Q_I_11.czi	\\hih-fileserver.neurologie.uni-tuebingen.de\HIH\Public\Jorge\Immunofluorescence\Exp. 267\Apotome\48h	12	0.618415324902826	1.4142135623730951	1.1380711874576983	9.65685424949238	1.0	545
11	546	K136Q_I_11.czi	\\hih-fileserver.neurologie.uni-tuebingen.de\HIH\Public\Jorge\Immunofluorescence\Exp. 267\Apotome\48h	119	1.2586874435841384	5.0	2.1761907124803916	43.384776310850235	0.8686131386861314	546
11	547	K136Q_I_11.czi	\\hih-fileserver.neurologie.uni-tuebingen.de\HIH\Public\Jorge\Immunofluorescence\Exp. 267\Apotome\48h	23	1.087371553733029	2.0	1.1695432581135508	17.72792206135786	0.8518518518518519	547
11	548	K136Q_I_11.czi	\\hih-fileserver.neurologie.uni-tuebingen.de\HIH\Public\Jorge\Immunofluorescence\Exp. 267\Apotome\48h	4	0.42487609137905596	1.0	1.0	4.621320343559642	1.0	548
11	549	K136Q_I_11.czi	\\hih-fileserver.neurologie.uni-tuebingen.de\HIH\Public\Jorge\Immunofluorescence\Exp. 267\Apotome\48h	29	0.9376575809744683	2.23606797749979	1.3635587505815536	18.485281374238568	0.9354838709677419	549
11	550	K136Q_I_11.czi	\\hih-fileserver.neurologie.uni-tuebingen.de\HIH\Public\Jorge\Immunofluorescence\Exp. 267\Apotome\48h	63	1.1607206920625148	4.0	1.7341247555803923	30.31370849898476	0.9130434782608695	550
11	551	K136Q_I_11.czi	\\hih-fileserver.neurologie.uni-tuebingen.de\HIH\Public\Jorge\Immunofluorescence\Exp. 267\Apotome\48h	4	0.3183098861837907	1.0	1.0	4.0	1.0	551
11	552	K136Q_I_11.czi	\\hih-fileserver.neurologie.uni-tuebingen.de\HIH\Public\Jorge\Immunofluorescence\Exp. 267\Apotome\48h	49	1.1068652250234479	3.1622776601683795	1.5792703695512234	26.106601717798213	0.8909090909090909	552
11	553	K136Q_I_11.czi	\\hih-fileserver.neurologie.uni-tuebingen.de\HIH\Public\Jorge\Immunofluorescence\Exp. 267\Apotome\48h	14	0.7723689972905055	2.0	1.2020305089104422	11.65685424949238	0.9333333333333333	553
11	554	K136Q_I_11.czi	\\hih-fileserver.neurologie.uni-tuebingen.de\HIH\Public\Jorge\Immunofluorescence\Exp. 267\Apotome\48h	19	0.8744944335764967	2.0	1.223296878269436	14.449747468305832	0.8636363636363636	554
11	555	K136Q_I_11.czi	\\hih-fileserver.neurologie.uni-tuebingen.de\HIH\Public\Jorge\Immunofluorescence\Exp. 267\Apotome\48h	14	0.6664888011383326	2.0	1.2020305089104422	10.82842712474619	1.0	555
11	556	K136Q_I_11.czi	\\hih-fileserver.neurologie.uni-tuebingen.de\HIH\Public\Jorge\Immunofluorescence\Exp. 267\Apotome\48h	35	1.39026419512291	2.23606797749979	1.289587511831756	24.727922061357855	0.7954545454545454	556
11	557	K136Q_I_11.czi	\\hih-fileserver.neurologie.uni-tuebingen.de\HIH\Public\Jorge\Immunofluorescence\Exp. 267\Apotome\48h	2	0.0	1.0	1.0	0.0	1.0	557
11	558	K136Q_I_11.czi	\\hih-fileserver.neurologie.uni-tuebingen.de\HIH\Public\Jorge\Immunofluorescence\Exp. 267\Apotome\48h	6	0.5456645211561616	1.0	1.0	6.414213562373095	0.8571428571428571	558
11	559	K136Q_I_11.czi	\\hih-fileserver.neurologie.uni-tuebingen.de\HIH\Public\Jorge\Immunofluorescence\Exp. 267\Apotome\48h	18	0.7553352735627662	2.23606797749979	1.2392853216314037	13.071067811865474	0.9473684210526315	559
11	560	K136Q_I_11.czi	\\hih-fileserver.neurologie.uni-tuebingen.de\HIH\Public\Jorge\Immunofluorescence\Exp. 267\Apotome\48h	40	0.936148786165703	2.8284271247461903	1.5126798451430674	21.692388155425117	0.8695652173913043	560
11	561	K136Q_I_11.czi	\\hih-fileserver.neurologie.uni-tuebingen.de\HIH\Public\Jorge\Immunofluorescence\Exp. 267\Apotome\48h	7	0.43799638819941455	1.0	1.0	6.207106781186548	0.875	561
11	562	K136Q_I_11.czi	\\hih-fileserver.neurologie.uni-tuebingen.de\HIH\Public\Jorge\Immunofluorescence\Exp. 267\Apotome\48h	14	0.9968074869363773	1.4142135623730951	1.0295866830266498	13.242640687119284	0.8235294117647058	562
11	563	K136Q_I_11.czi	\\hih-fileserver.neurologie.uni-tuebingen.de\HIH\Public\Jorge\Immunofluorescence\Exp. 267\Apotome\48h	4	0.3183098861837907	1.0	1.0	4.0	1.0	563
11	564	K136Q_I_11.czi	\\hih-fileserver.neurologie.uni-tuebingen.de\HIH\Public\Jorge\Immunofluorescence\Exp. 267\Apotome\48h	6	0.477464829275686	1.0	1.0	6.0	1.0	564
11	565	K136Q_I_11.czi	\\hih-fileserver.neurologie.uni-tuebingen.de\HIH\Public\Jorge\Immunofluorescence\Exp. 267\Apotome\48h	12	0.6957172405156791	2.0	1.1523689270621826	10.242640687119284	1.0	565
11	566	K136Q_I_11.czi	\\hih-fileserver.neurologie.uni-tuebingen.de\HIH\Public\Jorge\Immunofluorescence\Exp. 267\Apotome\48h	3	0.309207662451413	1.0	1.0	3.414213562373095	1.0	566
11	567	K136Q_I_11.czi	\\hih-fileserver.neurologie.uni-tuebingen.de\HIH\Public\Jorge\Immunofluorescence\Exp. 267\Apotome\48h	20	0.7798592211502872	2.0	1.3	14.0	1.0	567
11	568	K136Q_I_11.czi	\\hih-fileserver.neurologie.uni-tuebingen.de\HIH\Public\Jorge\Immunofluorescence\Exp. 267\Apotome\48h	17	0.8209002833593695	2.0	1.1907435698305462	13.242640687119284	0.85	568
11	569	K136Q_I_11.czi	\\hih-fileserver.neurologie.uni-tuebingen.de\HIH\Public\Jorge\Immunofluorescence\Exp. 267\Apotome\48h	64	0.9112151578063141	4.0	1.9021572061638712	27.071067811865476	0.9846153846153847	569
11	570	K136Q_I_11.czi	\\hih-fileserver.neurologie.uni-tuebingen.de\HIH\Public\Jorge\Immunofluorescence\Exp. 267\Apotome\48h	34	0.9987104391077986	3.0	1.450209876157802	20.656854249492383	0.8717948717948718	570
11	571	K136Q_I_11.czi	\\hih-fileserver.neurologie.uni-tuebingen.de\HIH\Public\Jorge\Immunofluorescence\Exp. 267\Apotome\48h	15	0.7208777308044718	2.0	1.1771236166328256	11.65685424949238	0.9375	571
11	572	K136Q_I_11.czi	\\hih-fileserver.neurologie.uni-tuebingen.de\HIH\Public\Jorge\Immunofluorescence\Exp. 267\Apotome\48h	9	0.5658842421045168	2.0	1.1111111111111112	8.0	1.0	572
11	573	K136Q_I_11.czi	\\hih-fileserver.neurologie.uni-tuebingen.de\HIH\Public\Jorge\Immunofluorescence\Exp. 267\Apotome\48h	4	0.09691183900770337	1.0	1.0	2.2071067811865475	0.8	573
11	574	K136Q_I_11.czi	\\hih-fileserver.neurologie.uni-tuebingen.de\HIH\Public\Jorge\Immunofluorescence\Exp. 267\Apotome\48h	37	1.1689909148180624	2.8284271247461903	1.42200733996569	23.31370849898476	0.8409090909090909	574
11	575	K136Q_I_11.czi	\\hih-fileserver.neurologie.uni-tuebingen.de\HIH\Public\Jorge\Immunofluorescence\Exp. 267\Apotome\48h	8	0.6758228726291922	1.4142135623730951	1.051776695296637	8.242640687119284	1.0	575
11	576	K136Q_I_11.czi	\\hih-fileserver.neurologie.uni-tuebingen.de\HIH\Public\Jorge\Immunofluorescence\Exp. 267\Apotome\48h	4	0.3183098861837907	1.0	1.0	4.0	1.0	576
11	577	K136Q_I_11.czi	\\hih-fileserver.neurologie.uni-tuebingen.de\HIH\Public\Jorge\Immunofluorescence\Exp. 267\Apotome\48h	3	0.309207662451413	1.0	1.0	3.414213562373095	1.0	577
11	578	K136Q_I_11.czi	\\hih-fileserver.neurologie.uni-tuebingen.de\HIH\Public\Jorge\Immunofluorescence\Exp. 267\Apotome\48h	5	0.43153209248335733	1.0	1.0	5.207106781186548	1.0	578
11	579	K136Q_I_11.czi	\\hih-fileserver.neurologie.uni-tuebingen.de\HIH\Public\Jorge\Immunofluorescence\Exp. 267\Apotome\48h	23	0.8481473654624414	2.23606797749979	1.2996922707387901	15.65685424949238	0.9583333333333334	579
11	580	K136Q_I_11.czi	\\hih-fileserver.neurologie.uni-tuebingen.de\HIH\Public\Jorge\Immunofluorescence\Exp. 267\Apotome\48h	31	0.8771635434922447	2.8284271247461903	1.4276767873865779	18.485281374238568	0.9393939393939394	580
11	581	K136Q_I_11.czi	\\hih-fileserver.neurologie.uni-tuebingen.de\HIH\Public\Jorge\Immunofluorescence\Exp. 267\Apotome\48h	41	0.8817070691614193	3.1622776601683795	1.5888196931924552	21.31370849898476	0.9534883720930233	581
11	582	K136Q_I_11.czi	\\hih-fileserver.neurologie.uni-tuebingen.de\HIH\Public\Jorge\Immunofluorescence\Exp. 267\Apotome\48h	25	0.9276229873542391	2.23606797749979	1.3157168890796869	17.071067811865476	0.8928571428571429	582
11	583	K136Q_I_11.czi	\\hih-fileserver.neurologie.uni-tuebingen.de\HIH\Public\Jorge\Immunofluorescence\Exp. 267\Apotome\48h	7	0.43799638819941455	1.0	1.0	6.207106781186548	0.7777777777777778	583
11	584	K136Q_I_11.czi	\\hih-fileserver.neurologie.uni-tuebingen.de\HIH\Public\Jorge\Immunofluorescence\Exp. 267\Apotome\48h	3	0.309207662451413	1.0	1.0	3.414213562373095	1.0	584
11	585	K136Q_I_11.czi	\\hih-fileserver.neurologie.uni-tuebingen.de\HIH\Public\Jorge\Immunofluorescence\Exp. 267\Apotome\48h	2	0.0	1.0	1.0	0.0	1.0	585
11	586	K136Q_I_11.czi	\\hih-fileserver.neurologie.uni-tuebingen.de\HIH\Public\Jorge\Immunofluorescence\Exp. 267\Apotome\48h	28	0.8860510994990022	2.23606797749979	1.3701806493568482	17.65685424949238	0.9032258064516129	586
11	587	K136Q_I_11.czi	\\hih-fileserver.neurologie.uni-tuebingen.de\HIH\Public\Jorge\Immunofluorescence\Exp. 267\Apotome\48h	6	0.5168631413744181	1.4142135623730951	1.0690355937288492	6.242640687119286	1.0	587
11	588	K136Q_I_11.czi	\\hih-fileserver.neurologie.uni-tuebingen.de\HIH\Public\Jorge\Immunofluorescence\Exp. 267\Apotome\48h	4	0.42487609137905596	1.0	1.0	4.621320343559642	1.0	588
11	589	K136Q_I_11.czi	\\hih-fileserver.neurologie.uni-tuebingen.de\HIH\Public\Jorge\Immunofluorescence\Exp. 267\Apotome\48h	14	0.8233657959359779	2.0	1.1306019374818708	12.035533905932738	0.9333333333333333	589
11	590	K136Q_I_11.czi	\\hih-fileserver.neurologie.uni-tuebingen.de\HIH\Public\Jorge\Immunofluorescence\Exp. 267\Apotome\48h	6	0.477464829275686	1.0	1.0	6.0	1.0	590
11	591	K136Q_I_11.czi	\\hih-fileserver.neurologie.uni-tuebingen.de\HIH\Public\Jorge\Immunofluorescence\Exp. 267\Apotome\48h	2	0.0	1.0	1.0	0.0	1.0	591
11	592	K136Q_I_11.czi	\\hih-fileserver.neurologie.uni-tuebingen.de\HIH\Public\Jorge\Immunofluorescence\Exp. 267\Apotome\48h	4	0.38764735603081346	1.0	1.0	4.414213562373095	1.0	592
11	593	K136Q_I_11.czi	\\hih-fileserver.neurologie.uni-tuebingen.de\HIH\Public\Jorge\Immunofluorescence\Exp. 267\Apotome\48h	14	0.7405494920056735	2.0	1.1724438258837926	11.414213562373096	1.0	593
11	594	K136Q_I_11.czi	\\hih-fileserver.neurologie.uni-tuebingen.de\HIH\Public\Jorge\Immunofluorescence\Exp. 267\Apotome\48h	4	0.2046241954335606	1.0	1.0	3.2071067811865475	0.8	594
11	595	K136Q_I_11.czi	\\hih-fileserver.neurologie.uni-tuebingen.de\HIH\Public\Jorge\Immunofluorescence\Exp. 267\Apotome\48h	4	0.3183098861837907	1.0	1.0	4.0	1.0	595
11	596	K136Q_I_11.czi	\\hih-fileserver.neurologie.uni-tuebingen.de\HIH\Public\Jorge\Immunofluorescence\Exp. 267\Apotome\48h	13	0.8024880979873497	1.4142135623730951	1.095587745163022	11.449747468305832	0.9285714285714286	596
11	597	K136Q_I_11.czi	\\hih-fileserver.neurologie.uni-tuebingen.de\HIH\Public\Jorge\Immunofluorescence\Exp. 267\Apotome\48h	27	0.8589101734761474	2.8284271247461903	1.375391219041165	17.071067811865476	0.9642857142857143	597
11	598	K136Q_I_11.czi	\\hih-fileserver.neurologie.uni-tuebingen.de\HIH\Public\Jorge\Immunofluorescence\Exp. 267\Apotome\48h	1	0.0	1.0	1.0	0.0	1.0	598
11	599	K136Q_I_11.czi	\\hih-fileserver.neurologie.uni-tuebingen.de\HIH\Public\Jorge\Immunofluorescence\Exp. 267\Apotome\48h	6	0.477464829275686	1.0	1.0	6.0	1.0	599
11	600	K136Q_I_11.czi	\\hih-fileserver.neurologie.uni-tuebingen.de\HIH\Public\Jorge\Immunofluorescence\Exp. 267\Apotome\48h	3	0.309207662451413	1.0	1.0	3.414213562373095	1.0	600
11	601	K136Q_I_11.czi	\\hih-fileserver.neurologie.uni-tuebingen.de\HIH\Public\Jorge\Immunofluorescence\Exp. 267\Apotome\48h	1	0.0	1.0	1.0	0.0	1.0	601
11	602	K136Q_I_11.czi	\\hih-fileserver.neurologie.uni-tuebingen.de\HIH\Public\Jorge\Immunofluorescence\Exp. 267\Apotome\48h	17	0.7016029743359026	2.0	1.249567099242311	12.242640687119284	1.0	602
11	603	K136Q_I_11.czi	\\hih-fileserver.neurologie.uni-tuebingen.de\HIH\Public\Jorge\Immunofluorescence\Exp. 267\Apotome\48h	13	0.7177571704566658	2.0	1.1406482403650917	10.82842712474619	1.0	603
11	604	K136Q_I_11.czi	\\hih-fileserver.neurologie.uni-tuebingen.de\HIH\Public\Jorge\Immunofluorescence\Exp. 267\Apotome\48h	8	0.5468022991227088	1.4142135623730951	1.051776695296637	7.414213562373095	1.0	604
11	605	K136Q_I_11.czi	\\hih-fileserver.neurologie.uni-tuebingen.de\HIH\Public\Jorge\Immunofluorescence\Exp. 267\Apotome\48h	4	0.3183098861837907	1.0	1.0	4.0	1.0	605
11	606	K136Q_I_11.czi	\\hih-fileserver.neurologie.uni-tuebingen.de\HIH\Public\Jorge\Immunofluorescence\Exp. 267\Apotome\48h	3	0.309207662451413	1.0	1.0	3.414213562373095	1.0	606
11	607	K136Q_I_11.czi	\\hih-fileserver.neurologie.uni-tuebingen.de\HIH\Public\Jorge\Immunofluorescence\Exp. 267\Apotome\48h	8	0.6096059189261297	1.4142135623730951	1.051776695296637	7.82842712474619	0.8888888888888888	607
11	608	K136Q_I_11.czi	\\hih-fileserver.neurologie.uni-tuebingen.de\HIH\Public\Jorge\Immunofluorescence\Exp. 267\Apotome\48h	12	0.6957172405156791	2.0	1.1523689270621824	10.242640687119284	0.9230769230769231	608
11	609	K136Q_I_11.czi	\\hih-fileserver.neurologie.uni-tuebingen.de\HIH\Public\Jorge\Immunofluorescence\Exp. 267\Apotome\48h	10	0.6202357696493015	1.4142135623730951	1.082842712474619	8.82842712474619	1.0	609
11	610	K136Q_I_11.czi	\\hih-fileserver.neurologie.uni-tuebingen.de\HIH\Public\Jorge\Immunofluorescence\Exp. 267\Apotome\48h	34	0.9043556452551632	2.8284271247461903	1.457346366955428	19.65685424949238	0.9714285714285714	610
11	611	K136Q_I_11.czi	\\hih-fileserver.neurologie.uni-tuebingen.de\HIH\Public\Jorge\Immunofluorescence\Exp. 267\Apotome\48h	1	0.0	1.0	1.0	0.0	1.0	611
11	612	K136Q_I_11.czi	\\hih-fileserver.neurologie.uni-tuebingen.de\HIH\Public\Jorge\Immunofluorescence\Exp. 267\Apotome\48h	2	0.0	1.0	1.0	0.0	1.0	612
11	613	K136Q_I_11.czi	\\hih-fileserver.neurologie.uni-tuebingen.de\HIH\Public\Jorge\Immunofluorescence\Exp. 267\Apotome\48h	93	1.169551391322993	4.47213595499958	1.9650340058312263	36.970562748477136	0.8942307692307693	613
11	614	K136Q_I_11.czi	\\hih-fileserver.neurologie.uni-tuebingen.de\HIH\Public\Jorge\Immunofluorescence\Exp. 267\Apotome\48h	4	0.3183098861837907	1.0	1.0	4.0	1.0	614
11	615	K136Q_I_11.czi	\\hih-fileserver.neurologie.uni-tuebingen.de\HIH\Public\Jorge\Immunofluorescence\Exp. 267\Apotome\48h	11	0.6411587049406146	2.0	1.128564869306645	9.414213562373096	1.0	615
11	616	K136Q_I_11.czi	\\hih-fileserver.neurologie.uni-tuebingen.de\HIH\Public\Jorge\Immunofluorescence\Exp. 267\Apotome\48h	26	0.8919451801483067	2.23606797749979	1.3511150078650753	17.071067811865476	0.9285714285714286	616
11	617	K136Q_I_11.czi	\\hih-fileserver.neurologie.uni-tuebingen.de\HIH\Public\Jorge\Immunofluorescence\Exp. 267\Apotome\48h	17	0.926819849966088	2.0	1.156285544087787	14.071067811865476	0.85	617
11	618	K136Q_I_11.czi	\\hih-fileserver.neurologie.uni-tuebingen.de\HIH\Public\Jorge\Immunofluorescence\Exp. 267\Apotome\48h	6	0.477464829275686	1.0	1.0	6.0	1.0	618
11	619	K136Q_I_11.czi	\\hih-fileserver.neurologie.uni-tuebingen.de\HIH\Public\Jorge\Immunofluorescence\Exp. 267\Apotome\48h	5	0.43153209248335733	1.0	1.0	5.207106781186548	1.0	619
11	620	K136Q_I_11.czi	\\hih-fileserver.neurologie.uni-tuebingen.de\HIH\Public\Jorge\Immunofluorescence\Exp. 267\Apotome\48h	28	0.9968074869363776	2.23606797749979	1.3222111582672902	18.727922061357855	0.9032258064516129	620
11	621	K136Q_I_11.czi	\\hih-fileserver.neurologie.uni-tuebingen.de\HIH\Public\Jorge\Immunofluorescence\Exp. 267\Apotome\48h	22	0.8215906780822317	2.23606797749979	1.3133146466814625	15.071067811865476	0.9166666666666666	621
11	622	K136Q_I_11.czi	\\hih-fileserver.neurologie.uni-tuebingen.de\HIH\Public\Jorge\Immunofluorescence\Exp. 267\Apotome\48h	13	0.7502842079090828	2.0	1.172510822086099	11.071067811865476	0.9285714285714286	622
11	623	K136Q_I_11.czi	\\hih-fileserver.neurologie.uni-tuebingen.de\HIH\Public\Jorge\Immunofluorescence\Exp. 267\Apotome\48h	25	0.8650532769653659	2.23606797749979	1.3277394122695176	16.485281374238568	0.9615384615384616	623
11	624	K136Q_I_11.czi	\\hih-fileserver.neurologie.uni-tuebingen.de\HIH\Public\Jorge\Immunofluorescence\Exp. 267\Apotome\48h	9	0.5658842421045168	2.0	1.1111111111111112	8.0	1.0	624
11	625	K136Q_I_11.czi	\\hih-fileserver.neurologie.uni-tuebingen.de\HIH\Public\Jorge\Immunofluorescence\Exp. 267\Apotome\48h	7	0.5300702784881366	1.4142135623730951	1.0591733660532994	6.82842712474619	1.0	625
11	626	K136Q_I_11.czi	\\hih-fileserver.neurologie.uni-tuebingen.de\HIH\Public\Jorge\Immunofluorescence\Exp. 267\Apotome\48h	5	0.5092958178940652	1.4142135623730951	1.082842712474619	5.656854249492381	1.0	626
11	627	K136Q_I_11.czi	\\hih-fileserver.neurologie.uni-tuebingen.de\HIH\Public\Jorge\Immunofluorescence\Exp. 267\Apotome\48h	6	0.3887851339973607	1.0	1.0	5.414213562373095	0.6666666666666666	627
11	628	K136Q_I_11.czi	\\hih-fileserver.neurologie.uni-tuebingen.de\HIH\Public\Jorge\Immunofluorescence\Exp. 267\Apotome\48h	27	0.8177345416391911	2.8284271247461903	1.4190262407031393	16.65685424949238	0.9310344827586207	628
11	629	K136Q_I_11.czi	\\hih-fileserver.neurologie.uni-tuebingen.de\HIH\Public\Jorge\Immunofluorescence\Exp. 267\Apotome\48h	7	0.43799638819941455	1.0	1.0	6.207106781186548	0.875	629
11	630	K136Q_I_11.czi	\\hih-fileserver.neurologie.uni-tuebingen.de\HIH\Public\Jorge\Immunofluorescence\Exp. 267\Apotome\48h	13	0.6422005297067807	2.0	1.172510822086099	10.242640687119284	1.0	630
11	631	K136Q_I_11.czi	\\hih-fileserver.neurologie.uni-tuebingen.de\HIH\Public\Jorge\Immunofluorescence\Exp. 267\Apotome\48h	67	1.079104174197558	3.605551275463989	1.7456021049044501	30.14213562373095	0.9305555555555556	631
11	632	K136Q_I_11.czi	\\hih-fileserver.neurologie.uni-tuebingen.de\HIH\Public\Jorge\Immunofluorescence\Exp. 267\Apotome\48h	16	0.8497521827581119	2.0	1.1660533905932737	13.071067811865474	0.8888888888888888	632
11	633	K136Q_I_11.czi	\\hih-fileserver.neurologie.uni-tuebingen.de\HIH\Public\Jorge\Immunofluorescence\Exp. 267\Apotome\48h	35	1.0904111643833874	2.23606797749979	1.3602199676888866	21.899494936611664	0.875	633
11	634	K136Q_I_11.czi	\\hih-fileserver.neurologie.uni-tuebingen.de\HIH\Public\Jorge\Immunofluorescence\Exp. 267\Apotome\48h	13	0.6422005297067807	2.0	1.172510822086099	10.242640687119284	1.0	634
11	635	K136Q_I_11.czi	\\hih-fileserver.neurologie.uni-tuebingen.de\HIH\Public\Jorge\Immunofluorescence\Exp. 267\Apotome\48h	7	0.43799638819941455	1.0	1.0	6.207106781186548	0.875	635
11	636	K136Q_I_11.czi	\\hih-fileserver.neurologie.uni-tuebingen.de\HIH\Public\Jorge\Immunofluorescence\Exp. 267\Apotome\48h	14	0.8282348101377135	2.0	1.1601886205085203	12.071067811865476	0.8235294117647058	636
11	637	K136Q_I_11.czi	\\hih-fileserver.neurologie.uni-tuebingen.de\HIH\Public\Jorge\Immunofluorescence\Exp. 267\Apotome\48h	3	0.309207662451413	1.0	1.0	3.414213562373095	1.0	637
11	638	K136Q_I_11.czi	\\hih-fileserver.neurologie.uni-tuebingen.de\HIH\Public\Jorge\Immunofluorescence\Exp. 267\Apotome\48h	12	0.618415324902826	1.4142135623730951	1.1380711874576983	9.65685424949238	1.0	638
11	639	K136Q_I_11.czi	\\hih-fileserver.neurologie.uni-tuebingen.de\HIH\Public\Jorge\Immunofluorescence\Exp. 267\Apotome\48h	1	0.0	1.0	1.0	0.0	1.0	639
11	640	K136Q_I_11.czi	\\hih-fileserver.neurologie.uni-tuebingen.de\HIH\Public\Jorge\Immunofluorescence\Exp. 267\Apotome\48h	11	0.7589642623807409	1.4142135623730951	1.0753115567951081	10.242640687119284	1.0	640
11	641	K136Q_I_11.czi	\\hih-fileserver.neurologie.uni-tuebingen.de\HIH\Public\Jorge\Immunofluorescence\Exp. 267\Apotome\48h	16	0.6758228726291923	2.0	1.2285533905932737	11.65685424949238	1.0	641
11	642	K136Q_I_11.czi	\\hih-fileserver.neurologie.uni-tuebingen.de\HIH\Public\Jorge\Immunofluorescence\Exp. 267\Apotome\48h	1	0.0	1.0	1.0	0.0	1.0	642
11	643	K136Q_I_11.czi	\\hih-fileserver.neurologie.uni-tuebingen.de\HIH\Public\Jorge\Immunofluorescence\Exp. 267\Apotome\48h	31	0.8771635434922447	2.8284271247461903	1.4200616913381976	18.485281374238568	0.96875	643
11	644	K136Q_I_11.czi	\\hih-fileserver.neurologie.uni-tuebingen.de\HIH\Public\Jorge\Immunofluorescence\Exp. 267\Apotome\48h	37	1.031470020362664	2.8284271247461903	1.4617947982089219	21.899494936611667	0.8809523809523809	644
11	645	K136Q_I_11.czi	\\hih-fileserver.neurologie.uni-tuebingen.de\HIH\Public\Jorge\Immunofluorescence\Exp. 267\Apotome\48h	6	0.5168631413744181	1.4142135623730951	1.0690355937288492	6.242640687119286	1.0	645
11	646	K136Q_I_11.czi	\\hih-fileserver.neurologie.uni-tuebingen.de\HIH\Public\Jorge\Immunofluorescence\Exp. 267\Apotome\48h	30	0.8827633410160804	3.0	1.4630974075664056	18.242640687119284	0.9375	646
11	647	K136Q_I_11.czi	\\hih-fileserver.neurologie.uni-tuebingen.de\HIH\Public\Jorge\Immunofluorescence\Exp. 267\Apotome\48h	10	0.6202357696493015	2.0	1.1414213562373097	8.82842712474619	1.0	647
11	648	K136Q_I_11.czi	\\hih-fileserver.neurologie.uni-tuebingen.de\HIH\Public\Jorge\Immunofluorescence\Exp. 267\Apotome\48h	2	0.0	1.0	1.0	0.0	1.0	648
11	649	K136Q_I_11.czi	\\hih-fileserver.neurologie.uni-tuebingen.de\HIH\Public\Jorge\Immunofluorescence\Exp. 267\Apotome\48h	2	0.0	1.0	1.0	0.0	1.0	649
11	650	K136Q_I_11.czi	\\hih-fileserver.neurologie.uni-tuebingen.de\HIH\Public\Jorge\Immunofluorescence\Exp. 267\Apotome\48h	3	0.309207662451413	1.0	1.0	3.414213562373095	1.0	650
11	651	K136Q_I_11.czi	\\hih-fileserver.neurologie.uni-tuebingen.de\HIH\Public\Jorge\Immunofluorescence\Exp. 267\Apotome\48h	18	0.976757482780996	2.0	1.2126903958192328	14.863961030678928	0.8571428571428571	651
11	652	K136Q_I_11.czi	\\hih-fileserver.neurologie.uni-tuebingen.de\HIH\Public\Jorge\Immunofluorescence\Exp. 267\Apotome\48h	5	0.43153209248335733	1.0	1.0	5.207106781186548	1.0	652
11	653	K136Q_I_11.czi	\\hih-fileserver.neurologie.uni-tuebingen.de\HIH\Public\Jorge\Immunofluorescence\Exp. 267\Apotome\48h	11	0.7285819637753527	1.4142135623730951	1.0753115567951081	10.035533905932738	0.9166666666666666	653
11	654	K136Q_I_11.czi	\\hih-fileserver.neurologie.uni-tuebingen.de\HIH\Public\Jorge\Immunofluorescence\Exp. 267\Apotome\48h	22	0.886699518438007	2.0	1.25712973861329	15.65685424949238	1.0	654
11	655	K136Q_I_11.czi	\\hih-fileserver.neurologie.uni-tuebingen.de\HIH\Public\Jorge\Immunofluorescence\Exp. 267\Apotome\48h	13	0.6422005297067807	2.0	1.172510822086099	10.242640687119284	1.0	655
11	656	K136Q_I_11.czi	\\hih-fileserver.neurologie.uni-tuebingen.de\HIH\Public\Jorge\Immunofluorescence\Exp. 267\Apotome\48h	10	0.6202357696493015	2.0	1.1414213562373097	8.82842712474619	1.0	656
11	657	K136Q_I_11.czi	\\hih-fileserver.neurologie.uni-tuebingen.de\HIH\Public\Jorge\Immunofluorescence\Exp. 267\Apotome\48h	1	0.0	1.0	1.0	0.0	1.0	657
11	658	K136Q_I_11.czi	\\hih-fileserver.neurologie.uni-tuebingen.de\HIH\Public\Jorge\Immunofluorescence\Exp. 267\Apotome\48h	39	0.9570095606088879	3.0	1.5358844855541451	21.65685424949238	0.9285714285714286	658
11	659	K136Q_I_11.czi	\\hih-fileserver.neurologie.uni-tuebingen.de\HIH\Public\Jorge\Immunofluorescence\Exp. 267\Apotome\48h	8	0.5468022991227088	1.4142135623730951	1.051776695296637	7.414213562373095	1.0	659
11	660	K136Q_I_11.czi	\\hih-fileserver.neurologie.uni-tuebingen.de\HIH\Public\Jorge\Immunofluorescence\Exp. 267\Apotome\48h	22	0.758964262380741	2.23606797749979	1.3162462422380978	14.48528137423857	1.0	660
11	661	K136Q_I_11.czi	\\hih-fileserver.neurologie.uni-tuebingen.de\HIH\Public\Jorge\Immunofluorescence\Exp. 267\Apotome\48h	13	0.6422005297067807	2.0	1.1725108220860991	10.242640687119284	1.0	661
11	662	K136Q_I_11.czi	\\hih-fileserver.neurologie.uni-tuebingen.de\HIH\Public\Jorge\Immunofluorescence\Exp. 267\Apotome\48h	1	0.0	1.0	1.0	0.0	1.0	662
11	663	K136Q_I_11.czi	\\hih-fileserver.neurologie.uni-tuebingen.de\HIH\Public\Jorge\Immunofluorescence\Exp. 267\Apotome\48h	1	0.0	1.0	1.0	0.0	1.0	663
11	664	K136Q_I_11.czi	\\hih-fileserver.neurologie.uni-tuebingen.de\HIH\Public\Jorge\Immunofluorescence\Exp. 267\Apotome\48h	8	0.5831777009960409	1.4142135623730951	1.1035533905932737	7.65685424949238	1.0	664
11	665	K136Q_I_11.czi	\\hih-fileserver.neurologie.uni-tuebingen.de\HIH\Public\Jorge\Immunofluorescence\Exp. 267\Apotome\48h	4	0.3183098861837907	1.0	1.0	4.0	1.0	665
11	666	K136Q_I_11.czi	\\hih-fileserver.neurologie.uni-tuebingen.de\HIH\Public\Jorge\Immunofluorescence\Exp. 267\Apotome\48h	1	0.0	1.0	1.0	0.0	1.0	666
11	667	K136Q_I_11.czi	\\hih-fileserver.neurologie.uni-tuebingen.de\HIH\Public\Jorge\Immunofluorescence\Exp. 267\Apotome\48h	1	0.0	1.0	1.0	0.0	1.0	667
11	668	K136Q_I_11.czi	\\hih-fileserver.neurologie.uni-tuebingen.de\HIH\Public\Jorge\Immunofluorescence\Exp. 267\Apotome\48h	3	0.309207662451413	1.0	1.0	3.414213562373095	1.0	668
11	669	K136Q_I_11.czi	\\hih-fileserver.neurologie.uni-tuebingen.de\HIH\Public\Jorge\Immunofluorescence\Exp. 267\Apotome\48h	42	1.1425321936721304	2.8284271247461903	1.491181221442742	24.556349186104047	0.8571428571428571	669
11	670	K136Q_I_11.czi	\\hih-fileserver.neurologie.uni-tuebingen.de\HIH\Public\Jorge\Immunofluorescence\Exp. 267\Apotome\48h	4	0.3183098861837907	1.0	1.0	4.0	1.0	670
11	671	K136Q_I_11.czi	\\hih-fileserver.neurologie.uni-tuebingen.de\HIH\Public\Jorge\Immunofluorescence\Exp. 267\Apotome\48h	15	0.7951500375806897	2.0	1.1495093791412856	12.242640687119284	0.9375	671
11	672	K136Q_I_11.czi	\\hih-fileserver.neurologie.uni-tuebingen.de\HIH\Public\Jorge\Immunofluorescence\Exp. 267\Apotome\48h	17	0.7997667602429291	2.23606797749979	1.2634534508599458	13.071067811865476	0.9444444444444444	672
11	673	K136Q_I_11.czi	\\hih-fileserver.neurologie.uni-tuebingen.de\HIH\Public\Jorge\Immunofluorescence\Exp. 267\Apotome\48h	11	0.7589642623807409	1.4142135623730951	1.0753115567951081	10.242640687119284	1.0	673
11	674	K136Q_I_11.czi	\\hih-fileserver.neurologie.uni-tuebingen.de\HIH\Public\Jorge\Immunofluorescence\Exp. 267\Apotome\48h	1	0.0	1.0	1.0	0.0	1.0	674
11	675	K136Q_I_11.czi	\\hih-fileserver.neurologie.uni-tuebingen.de\HIH\Public\Jorge\Immunofluorescence\Exp. 267\Apotome\48h	6	0.5168631413744181	1.4142135623730951	1.0690355937288492	6.242640687119286	1.0	675
11	676	K136Q_I_11.czi	\\hih-fileserver.neurologie.uni-tuebingen.de\HIH\Public\Jorge\Immunofluorescence\Exp. 267\Apotome\48h	2	0.0	1.0	1.0	0.0	1.0	676
11	677	K136Q_I_11.czi	\\hih-fileserver.neurologie.uni-tuebingen.de\HIH\Public\Jorge\Immunofluorescence\Exp. 267\Apotome\48h	13	0.7502842079090828	2.0	1.172510822086099	11.071067811865476	0.9285714285714286	677
11	678	K136Q_I_11.czi	\\hih-fileserver.neurologie.uni-tuebingen.de\HIH\Public\Jorge\Immunofluorescence\Exp. 267\Apotome\48h	20	0.807125700680006	2.23606797749979	1.303224755112299	14.242640687119284	0.9090909090909091	678
11	679	K136Q_I_11.czi	\\hih-fileserver.neurologie.uni-tuebingen.de\HIH\Public\Jorge\Immunofluorescence\Exp. 267\Apotome\48h	23	0.983969144354671	2.23606797749979	1.2816829854182206	16.86396103067893	0.8518518518518519	679
11	680	K136Q_I_11.czi	\\hih-fileserver.neurologie.uni-tuebingen.de\HIH\Public\Jorge\Immunofluorescence\Exp. 267\Apotome\48h	4	0.3183098861837907	1.0	1.0	4.0	1.0	680
11	681	K136Q_I_11.czi	\\hih-fileserver.neurologie.uni-tuebingen.de\HIH\Public\Jorge\Immunofluorescence\Exp. 267\Apotome\48h	1	0.0	1.0	1.0	0.0	1.0	681
11	682	K136Q_I_11.czi	\\hih-fileserver.neurologie.uni-tuebingen.de\HIH\Public\Jorge\Immunofluorescence\Exp. 267\Apotome\48h	4	0.2046241954335606	1.0	1.0	3.2071067811865475	0.8	682
11	683	K136Q_I_11.czi	\\hih-fileserver.neurologie.uni-tuebingen.de\HIH\Public\Jorge\Immunofluorescence\Exp. 267\Apotome\48h	3	0.309207662451413	1.0	1.0	3.414213562373095	1.0	683
11	684	K136Q_I_11.czi	\\hih-fileserver.neurologie.uni-tuebingen.de\HIH\Public\Jorge\Immunofluorescence\Exp. 267\Apotome\48h	14	0.7405494920056735	2.0	1.1724438258837926	11.414213562373096	1.0	684
11	685	K136Q_I_11.czi	\\hih-fileserver.neurologie.uni-tuebingen.de\HIH\Public\Jorge\Immunofluorescence\Exp. 267\Apotome\48h	9	0.5135799486995236	1.4142135623730951	1.0460237291525663	7.621320343559642	0.9	685
11	686	K136Q_I_11.czi	\\hih-fileserver.neurologie.uni-tuebingen.de\HIH\Public\Jorge\Immunofluorescence\Exp. 267\Apotome\48h	3	0.309207662451413	1.0	1.0	3.414213562373095	1.0	686
11	687	K136Q_I_11.czi	\\hih-fileserver.neurologie.uni-tuebingen.de\HIH\Public\Jorge\Immunofluorescence\Exp. 267\Apotome\48h	11	0.6411587049406146	2.0	1.128564869306645	9.414213562373096	1.0	687
11	688	K136Q_I_11.czi	\\hih-fileserver.neurologie.uni-tuebingen.de\HIH\Public\Jorge\Immunofluorescence\Exp. 267\Apotome\48h	1	0.0	1.0	1.0	0.0	1.0	688
11	689	K136Q_I_11.czi	\\hih-fileserver.neurologie.uni-tuebingen.de\HIH\Public\Jorge\Immunofluorescence\Exp. 267\Apotome\48h	2	0.0	1.0	1.0	0.0	1.0	689
11	690	K136Q_I_11.czi	\\hih-fileserver.neurologie.uni-tuebingen.de\HIH\Public\Jorge\Immunofluorescence\Exp. 267\Apotome\48h	18	0.8245537665371013	2.0	1.2031585694162432	13.65685424949238	0.9	690
11	691	K136Q_I_11.czi	\\hih-fileserver.neurologie.uni-tuebingen.de\HIH\Public\Jorge\Immunofluorescence\Exp. 267\Apotome\48h	2	0.0	1.0	1.0	0.0	1.0	691
11	692	K136Q_I_11.czi	\\hih-fileserver.neurologie.uni-tuebingen.de\HIH\Public\Jorge\Immunofluorescence\Exp. 267\Apotome\48h	6	0.5168631413744181	1.4142135623730951	1.0690355937288492	6.242640687119286	1.0	692
11	693	K136Q_I_11.czi	\\hih-fileserver.neurologie.uni-tuebingen.de\HIH\Public\Jorge\Immunofluorescence\Exp. 267\Apotome\48h	10	0.5360068056629818	2.0	1.1	8.207106781186548	0.9090909090909091	693
11	694	K136Q_I_11.czi	\\hih-fileserver.neurologie.uni-tuebingen.de\HIH\Public\Jorge\Immunofluorescence\Exp. 267\Apotome\48h	29	0.8554976133093813	2.8284271247461903	1.412324735490971	17.65685424949238	0.9354838709677419	694
11	695	K136Q_I_11.czi	\\hih-fileserver.neurologie.uni-tuebingen.de\HIH\Public\Jorge\Immunofluorescence\Exp. 267\Apotome\48h	19	0.8496060007157958	2.0	1.223296878269436	14.242640687119284	0.9047619047619048	695
11	696	K136Q_I_11.czi	\\hih-fileserver.neurologie.uni-tuebingen.de\HIH\Public\Jorge\Immunofluorescence\Exp. 267\Apotome\48h	11	0.6411587049406146	2.0	1.128564869306645	9.414213562373096	1.0	696
11	697	K136Q_I_11.czi	\\hih-fileserver.neurologie.uni-tuebingen.de\HIH\Public\Jorge\Immunofluorescence\Exp. 267\Apotome\48h	10	0.7957747154594768	1.0	1.0	10.0	0.8333333333333334	697
11	698	K136Q_I_11.czi	\\hih-fileserver.neurologie.uni-tuebingen.de\HIH\Public\Jorge\Immunofluorescence\Exp. 267\Apotome\48h	20	0.7420983898833913	2.23606797749979	1.2946461113496084	13.65685424949238	1.0	698
11	699	K136Q_I_11.czi	\\hih-fileserver.neurologie.uni-tuebingen.de\HIH\Public\Jorge\Immunofluorescence\Exp. 267\Apotome\48h	1	0.0	1.0	1.0	0.0	1.0	699
11	700	K136Q_I_11.czi	\\hih-fileserver.neurologie.uni-tuebingen.de\HIH\Public\Jorge\Immunofluorescence\Exp. 267\Apotome\48h	18	0.8245537665371013	2.23606797749979	1.2488171480343933	13.65685424949238	0.9	700
11	701	K136Q_I_11.czi	\\hih-fileserver.neurologie.uni-tuebingen.de\HIH\Public\Jorge\Immunofluorescence\Exp. 267\Apotome\48h	8	0.5468022991227088	1.4142135623730951	1.051776695296637	7.414213562373095	1.0	701
11	702	K136Q_I_11.czi	\\hih-fileserver.neurologie.uni-tuebingen.de\HIH\Public\Jorge\Immunofluorescence\Exp. 267\Apotome\48h	33	0.8770537643112254	2.8284271247461903	1.460607818677498	19.071067811865476	0.9705882352941176	702
11	703	K136Q_I_11.czi	\\hih-fileserver.neurologie.uni-tuebingen.de\HIH\Public\Jorge\Immunofluorescence\Exp. 267\Apotome\48h	10	0.6202357696493015	1.4142135623730951	1.082842712474619	8.82842712474619	1.0	703
11	704	K136Q_I_11.czi	\\hih-fileserver.neurologie.uni-tuebingen.de\HIH\Public\Jorge\Immunofluorescence\Exp. 267\Apotome\48h	19	0.9297787771855918	2.23606797749979	1.2266913573350138	14.899494936611665	0.8636363636363636	704
11	705	K136Q_I_11.czi	\\hih-fileserver.neurologie.uni-tuebingen.de\HIH\Public\Jorge\Immunofluorescence\Exp. 267\Apotome\48h	3	0.309207662451413	1.0	1.0	3.414213562373095	1.0	705
11	706	K136Q_I_11.czi	\\hih-fileserver.neurologie.uni-tuebingen.de\HIH\Public\Jorge\Immunofluorescence\Exp. 267\Apotome\48h	2	0.0	1.0	1.0	0.0	1.0	706
11	707	K136Q_I_11.czi	\\hih-fileserver.neurologie.uni-tuebingen.de\HIH\Public\Jorge\Immunofluorescence\Exp. 267\Apotome\48h	16	0.8497521827581123	1.4142135623730951	1.1035533905932737	13.071067811865476	0.9411764705882353	707
11	708	K136Q_I_11.czi	\\hih-fileserver.neurologie.uni-tuebingen.de\HIH\Public\Jorge\Immunofluorescence\Exp. 267\Apotome\48h	29	0.8554976133093813	2.8284271247461903	1.412324735490971	17.65685424949238	0.9354838709677419	708
11	709	K136Q_I_11.czi	\\hih-fileserver.neurologie.uni-tuebingen.de\HIH\Public\Jorge\Immunofluorescence\Exp. 267\Apotome\48h	3	0.309207662451413	1.0	1.0	3.414213562373095	1.0	709
11	710	K136Q_I_11.czi	\\hih-fileserver.neurologie.uni-tuebingen.de\HIH\Public\Jorge\Immunofluorescence\Exp. 267\Apotome\48h	3	0.309207662451413	1.0	1.0	3.414213562373095	1.0	710
11	711	K136Q_I_11.czi	\\hih-fileserver.neurologie.uni-tuebingen.de\HIH\Public\Jorge\Immunofluorescence\Exp. 267\Apotome\48h	7	0.5300702784881366	1.4142135623730951	1.0591733660532994	6.82842712474619	1.0	711
11	712	K136Q_I_11.czi	\\hih-fileserver.neurologie.uni-tuebingen.de\HIH\Public\Jorge\Immunofluorescence\Exp. 267\Apotome\48h	15	0.7164894870192154	2.0	1.121895141649746	11.621320343559642	0.9375	712
11	713	K136Q_I_11.czi	\\hih-fileserver.neurologie.uni-tuebingen.de\HIH\Public\Jorge\Immunofluorescence\Exp. 267\Apotome\48h	6	0.477464829275686	1.0	1.0	6.0	1.0	713
11	714	K136Q_I_11.czi	\\hih-fileserver.neurologie.uni-tuebingen.de\HIH\Public\Jorge\Immunofluorescence\Exp. 267\Apotome\48h	27	0.9442955117275186	2.8284271247461903	1.375391219041165	17.899494936611664	0.9	714
11	715	K136Q_I_11.czi	\\hih-fileserver.neurologie.uni-tuebingen.de\HIH\Public\Jorge\Immunofluorescence\Exp. 267\Apotome\48h	10	0.8071257006800061	1.4142135623730951	1.082842712474619	10.071067811865476	0.8333333333333334	715
11	716	K136Q_I_11.czi	\\hih-fileserver.neurologie.uni-tuebingen.de\HIH\Public\Jorge\Immunofluorescence\Exp. 267\Apotome\48h	7	0.5300702784881366	1.4142135623730951	1.0591733660532994	6.82842712474619	1.0	716
11	717	K136Q_I_11.czi	\\hih-fileserver.neurologie.uni-tuebingen.de\HIH\Public\Jorge\Immunofluorescence\Exp. 267\Apotome\48h	39	1.3074860931611798	2.8284271247461903	1.3791242167688291	25.31370849898476	0.8478260869565217	717
11	718	K136Q_I_11.czi	\\hih-fileserver.neurologie.uni-tuebingen.de\HIH\Public\Jorge\Immunofluorescence\Exp. 267\Apotome\48h	76	0.9886508154696495	4.123105625617661	1.9592191935587626	30.727922061357855	0.9382716049382716	718
11	719	K136Q_I_11.czi	\\hih-fileserver.neurologie.uni-tuebingen.de\HIH\Public\Jorge\Immunofluorescence\Exp. 267\Apotome\48h	47	1.1058339141071172	2.8284271247461903	1.5167333095763307	25.556349186104043	0.9038461538461539	719
11	720	K136Q_I_11.czi	\\hih-fileserver.neurologie.uni-tuebingen.de\HIH\Public\Jorge\Immunofluorescence\Exp. 267\Apotome\48h	66	1.1384463935711115	3.1622776601683795	1.6907944006099005	30.727922061357855	0.9041095890410958	720
11	721	K136Q_I_11.czi	\\hih-fileserver.neurologie.uni-tuebingen.de\HIH\Public\Jorge\Immunofluorescence\Exp. 267\Apotome\48h	36	0.8541136649632102	3.0	1.5448408771869593	19.656854249492383	0.972972972972973	721
11	722	K136Q_I_11.czi	\\hih-fileserver.neurologie.uni-tuebingen.de\HIH\Public\Jorge\Immunofluorescence\Exp. 267\Apotome\48h	2	0.0	1.0	1.0	0.0	1.0	722
11	723	K136Q_I_11.czi	\\hih-fileserver.neurologie.uni-tuebingen.de\HIH\Public\Jorge\Immunofluorescence\Exp. 267\Apotome\48h	24	0.8381959377836083	2.23606797749979	1.3315590553849228	15.899494936611665	0.9230769230769231	723
11	724	K136Q_I_11.czi	\\hih-fileserver.neurologie.uni-tuebingen.de\HIH\Public\Jorge\Immunofluorescence\Exp. 267\Apotome\48h	1	0.0	1.0	1.0	0.0	1.0	724
11	725	K136Q_I_11.czi	\\hih-fileserver.neurologie.uni-tuebingen.de\HIH\Public\Jorge\Immunofluorescence\Exp. 267\Apotome\48h	1	0.0	1.0	1.0	0.0	1.0	725
11	726	K136Q_I_11.czi	\\hih-fileserver.neurologie.uni-tuebingen.de\HIH\Public\Jorge\Immunofluorescence\Exp. 267\Apotome\48h	14	0.7723689972905055	1.4142135623730951	1.1183467321065987	11.65685424949238	1.0	726
11	727	K136Q_I_11.czi	\\hih-fileserver.neurologie.uni-tuebingen.de\HIH\Public\Jorge\Immunofluorescence\Exp. 267\Apotome\48h	10	0.6202357696493015	1.4142135623730951	1.082842712474619	8.82842712474619	1.0	727
11	728	K136Q_I_11.czi	\\hih-fileserver.neurologie.uni-tuebingen.de\HIH\Public\Jorge\Immunofluorescence\Exp. 267\Apotome\48h	14	0.8282348101377135	2.0	1.1601886205085203	12.071067811865476	0.8235294117647058	728
11	729	K136Q_I_11.czi	\\hih-fileserver.neurologie.uni-tuebingen.de\HIH\Public\Jorge\Immunofluorescence\Exp. 267\Apotome\48h	28	0.9105706720229648	2.23606797749979	1.3640530466692122	17.899494936611667	0.9032258064516129	729
11	730	K136Q_I_11.czi	\\hih-fileserver.neurologie.uni-tuebingen.de\HIH\Public\Jorge\Immunofluorescence\Exp. 267\Apotome\48h	2	0.0	1.0	1.0	0.0	1.0	730
11	731	K136Q_I_11.czi	\\hih-fileserver.neurologie.uni-tuebingen.de\HIH\Public\Jorge\Immunofluorescence\Exp. 267\Apotome\48h	17	0.7997667602429291	2.0	1.249567099242311	13.071067811865476	0.9444444444444444	731
11	732	K136Q_I_11.czi	\\hih-fileserver.neurologie.uni-tuebingen.de\HIH\Public\Jorge\Immunofluorescence\Exp. 267\Apotome\48h	20	0.7420983898833913	2.23606797749979	1.2946461113496084	13.65685424949238	1.0	732
11	733	K136Q_I_11.czi	\\hih-fileserver.neurologie.uni-tuebingen.de\HIH\Public\Jorge\Immunofluorescence\Exp. 267\Apotome\48h	8	0.5831777009960409	1.4142135623730951	1.1035533905932737	7.65685424949238	1.0	733
11	734	K136Q_I_11.czi	\\hih-fileserver.neurologie.uni-tuebingen.de\HIH\Public\Jorge\Immunofluorescence\Exp. 267\Apotome\48h	31	0.8003042189023245	2.8284271247461903	1.496071083910669	17.65685424949238	1.0	734
11	735	K136Q_I_11.czi	\\hih-fileserver.neurologie.uni-tuebingen.de\HIH\Public\Jorge\Immunofluorescence\Exp. 267\Apotome\48h	21	0.8607140437051948	2.0	1.2693740118805894	15.071067811865474	0.9130434782608695	735
11	736	K136Q_I_11.czi	\\hih-fileserver.neurologie.uni-tuebingen.de\HIH\Public\Jorge\Immunofluorescence\Exp. 267\Apotome\48h	13	0.7177571704566658	2.0	1.1406482403650917	10.82842712474619	0.9285714285714286	736
11	737	K136Q_I_11.czi	\\hih-fileserver.neurologie.uni-tuebingen.de\HIH\Public\Jorge\Immunofluorescence\Exp. 267\Apotome\48h	9	0.5135799486995236	1.4142135623730951	1.0460237291525663	7.621320343559642	0.9	737
11	738	K136Q_I_11.czi	\\hih-fileserver.neurologie.uni-tuebingen.de\HIH\Public\Jorge\Immunofluorescence\Exp. 267\Apotome\48h	21	0.860714043705195	2.23606797749979	1.2806153441424843	15.071067811865476	0.875	738
11	739	K136Q_I_11.czi	\\hih-fileserver.neurologie.uni-tuebingen.de\HIH\Public\Jorge\Immunofluorescence\Exp. 267\Apotome\48h	3	0.309207662451413	1.0	1.0	3.414213562373095	1.0	739
11	740	K136Q_I_11.czi	\\hih-fileserver.neurologie.uni-tuebingen.de\HIH\Public\Jorge\Immunofluorescence\Exp. 267\Apotome\48h	10	0.6202357696493015	2.0	1.1414213562373097	8.82842712474619	1.0	740
11	741	K136Q_I_11.czi	\\hih-fileserver.neurologie.uni-tuebingen.de\HIH\Public\Jorge\Immunofluorescence\Exp. 267\Apotome\48h	9	0.5135799486995236	1.4142135623730951	1.0460237291525663	7.621320343559642	0.9	741
11	742	K136Q_I_11.czi	\\hih-fileserver.neurologie.uni-tuebingen.de\HIH\Public\Jorge\Immunofluorescence\Exp. 267\Apotome\48h	15	0.8269810261990688	2.0	1.1771236166328256	12.48528137423857	0.8823529411764706	742
11	743	K136Q_I_11.czi	\\hih-fileserver.neurologie.uni-tuebingen.de\HIH\Public\Jorge\Immunofluorescence\Exp. 267\Apotome\48h	9	0.5658842421045168	2.0	1.1111111111111112	8.0	1.0	743
11	744	K136Q_I_11.czi	\\hih-fileserver.neurologie.uni-tuebingen.de\HIH\Public\Jorge\Immunofluorescence\Exp. 267\Apotome\48h	12	0.7481107665751883	2.0	1.117851130197758	10.621320343559642	0.9230769230769231	744
11	745	K136Q_I_11.czi	\\hih-fileserver.neurologie.uni-tuebingen.de\HIH\Public\Jorge\Immunofluorescence\Exp. 267\Apotome\48h	14	0.8233657959359779	2.0	1.1724438258837926	12.035533905932738	0.875	745
11	746	K136Q_I_11.czi	\\hih-fileserver.neurologie.uni-tuebingen.de\HIH\Public\Jorge\Immunofluorescence\Exp. 267\Apotome\48h	15	0.7951500375806897	2.0	1.1885618083164127	12.242640687119284	0.9375	746
11	747	K136Q_I_11.czi	\\hih-fileserver.neurologie.uni-tuebingen.de\HIH\Public\Jorge\Immunofluorescence\Exp. 267\Apotome\48h	1	0.0	1.0	1.0	0.0	1.0	747
11	748	K136Q_I_11.czi	\\hih-fileserver.neurologie.uni-tuebingen.de\HIH\Public\Jorge\Immunofluorescence\Exp. 267\Apotome\48h	7	0.5300702784881366	1.4142135623730951	1.0591733660532994	6.82842712474619	1.0	748
11	749	K136Q_I_11.czi	\\hih-fileserver.neurologie.uni-tuebingen.de\HIH\Public\Jorge\Immunofluorescence\Exp. 267\Apotome\48h	34	0.9268198499660879	2.8284271247461903	1.4559006204736236	19.899494936611664	0.918918918918919	749
11	750	K136Q_I_11.czi	\\hih-fileserver.neurologie.uni-tuebingen.de\HIH\Public\Jorge\Immunofluorescence\Exp. 267\Apotome\48h	39	1.286178943255793	2.23606797749979	1.3549683806823287	25.106601717798213	0.8125	750
11	751	K136Q_I_11.czi	\\hih-fileserver.neurologie.uni-tuebingen.de\HIH\Public\Jorge\Immunofluorescence\Exp. 267\Apotome\48h	52	1.0763673946637644	3.605551275463989	1.6423848643432122	26.520815280171306	0.9122807017543859	751
11	752	K136Q_I_11.czi	\\hih-fileserver.neurologie.uni-tuebingen.de\HIH\Public\Jorge\Immunofluorescence\Exp. 267\Apotome\48h	1	0.0	1.0	1.0	0.0	1.0	752
11	753	K136Q_I_11.czi	\\hih-fileserver.neurologie.uni-tuebingen.de\HIH\Public\Jorge\Immunofluorescence\Exp. 267\Apotome\48h	13	0.6684337568189774	2.0	1.1406482403650915	10.449747468305832	0.8666666666666667	753
11	754	K136Q_I_11.czi	\\hih-fileserver.neurologie.uni-tuebingen.de\HIH\Public\Jorge\Immunofluorescence\Exp. 267\Apotome\48h	12	0.5168631413744179	1.4142135623730951	1.0690355937288494	8.82842712474619	0.8	754
11	755	K136Q_I_11.czi	\\hih-fileserver.neurologie.uni-tuebingen.de\HIH\Public\Jorge\Immunofluorescence\Exp. 267\Apotome\48h	14	0.8282348101377135	1.4142135623730951	1.1183467321065987	12.071067811865476	0.875	755
11	756	K136Q_I_11.czi	\\hih-fileserver.neurologie.uni-tuebingen.de\HIH\Public\Jorge\Immunofluorescence\Exp. 267\Apotome\48h	52	1.2298997330566896	3.1622776601683795	1.51398834343303	28.349242404917497	0.8524590163934426	756
11	757	K136Q_I_11.czi	\\hih-fileserver.neurologie.uni-tuebingen.de\HIH\Public\Jorge\Immunofluorescence\Exp. 267\Apotome\48h	34	0.9268198499660882	2.8284271247461903	1.4661864575361858	19.899494936611667	0.918918918918919	757
11	758	K136Q_I_11.czi	\\hih-fileserver.neurologie.uni-tuebingen.de\HIH\Public\Jorge\Immunofluorescence\Exp. 267\Apotome\48h	13	0.7786179481902895	1.4142135623730951	1.095587745163022	11.278174593052022	0.7647058823529411	758
11	759	K136Q_I_11.czi	\\hih-fileserver.neurologie.uni-tuebingen.de\HIH\Public\Jorge\Immunofluorescence\Exp. 267\Apotome\48h	14	0.6664888011383326	2.0	1.2020305089104422	10.82842712474619	1.0	759
11	760	K136Q_I_11.czi	\\hih-fileserver.neurologie.uni-tuebingen.de\HIH\Public\Jorge\Immunofluorescence\Exp. 267\Apotome\48h	21	0.860714043705195	2.23606797749979	1.2806153441424843	15.071067811865476	0.9545454545454546	760
11	761	K136Q_I_11.czi	\\hih-fileserver.neurologie.uni-tuebingen.de\HIH\Public\Jorge\Immunofluorescence\Exp. 267\Apotome\48h	53	0.9621124081752077	3.605551275463989	1.6982936645530382	25.31370849898476	0.9464285714285714	761
11	762	K136Q_I_11.czi	\\hih-fileserver.neurologie.uni-tuebingen.de\HIH\Public\Jorge\Immunofluorescence\Exp. 267\Apotome\48h	22	0.758964262380741	2.23606797749979	1.3162462422380978	14.48528137423857	1.0	762
11	763	K136Q_I_11.czi	\\hih-fileserver.neurologie.uni-tuebingen.de\HIH\Public\Jorge\Immunofluorescence\Exp. 267\Apotome\48h	4	0.38764735603081346	1.0	1.0	4.414213562373095	1.0	763
11	764	K136Q_I_11.czi	\\hih-fileserver.neurologie.uni-tuebingen.de\HIH\Public\Jorge\Immunofluorescence\Exp. 267\Apotome\48h	19	1.0817477541729785	2.0	1.1398344341838094	16.071067811865476	0.8260869565217391	764
11	765	K136Q_I_11.czi	\\hih-fileserver.neurologie.uni-tuebingen.de\HIH\Public\Jorge\Immunofluorescence\Exp. 267\Apotome\48h	229	1.1528403144136612	7.615773105863909	2.9803363114222283	57.59797974644666	0.9271255060728745	765
11	766	K136Q_I_11.czi	\\hih-fileserver.neurologie.uni-tuebingen.de\HIH\Public\Jorge\Immunofluorescence\Exp. 267\Apotome\48h	4	0.42487609137905596	1.0	1.0	4.621320343559642	1.0	766
11	767	K136Q_I_11.czi	\\hih-fileserver.neurologie.uni-tuebingen.de\HIH\Public\Jorge\Immunofluorescence\Exp. 267\Apotome\48h	36	0.9814331536959023	2.8284271247461903	1.4662734570551206	21.071067811865476	0.9230769230769231	767
11	768	K136Q_I_11.czi	\\hih-fileserver.neurologie.uni-tuebingen.de\HIH\Public\Jorge\Immunofluorescence\Exp. 267\Apotome\48h	29	1.023583986046057	2.23606797749979	1.3433592182495913	19.31370849898476	0.8529411764705882	768
11	769	K136Q_I_11.czi	\\hih-fileserver.neurologie.uni-tuebingen.de\HIH\Public\Jorge\Immunofluorescence\Exp. 267\Apotome\48h	2	0.0	1.0	1.0	0.0	1.0	769
11	770	K136Q_I_11.czi	\\hih-fileserver.neurologie.uni-tuebingen.de\HIH\Public\Jorge\Immunofluorescence\Exp. 267\Apotome\48h	30	0.964759140742348	2.8284271247461903	1.3985805776412719	19.071067811865476	0.9090909090909091	770
11	771	K136Q_I_11.czi	\\hih-fileserver.neurologie.uni-tuebingen.de\HIH\Public\Jorge\Immunofluorescence\Exp. 267\Apotome\48h	4	0.3183098861837907	1.0	1.0	4.0	1.0	771
11	772	K136Q_I_11.czi	\\hih-fileserver.neurologie.uni-tuebingen.de\HIH\Public\Jorge\Immunofluorescence\Exp. 267\Apotome\48h	9	0.7836384171496399	1.0	1.0	9.414213562373096	0.9	772
11	773	K136Q_I_11.czi	\\hih-fileserver.neurologie.uni-tuebingen.de\HIH\Public\Jorge\Immunofluorescence\Exp. 267\Apotome\48h	17	0.729689140763884	2.23606797749979	1.218902903043433	12.48528137423857	1.0	773
11	774	K136Q_I_11.czi	\\hih-fileserver.neurologie.uni-tuebingen.de\HIH\Public\Jorge\Immunofluorescence\Exp. 267\Apotome\48h	9	0.6891508551658906	1.4142135623730951	1.0460237291525663	8.82842712474619	1.0	774
11	775	K136Q_I_11.czi	\\hih-fileserver.neurologie.uni-tuebingen.de\HIH\Public\Jorge\Immunofluorescence\Exp. 267\Apotome\48h	4	0.42487609137905596	1.0	1.0	4.621320343559642	1.0	775
11	776	K136Q_I_11.czi	\\hih-fileserver.neurologie.uni-tuebingen.de\HIH\Public\Jorge\Immunofluorescence\Exp. 267\Apotome\48h	1	0.0	1.0	1.0	0.0	1.0	776
11	777	K136Q_I_11.czi	\\hih-fileserver.neurologie.uni-tuebingen.de\HIH\Public\Jorge\Immunofluorescence\Exp. 267\Apotome\48h	35	0.9541265012786456	3.0	1.4510241272566955	20.485281374238568	0.8974358974358975	777
11	778	K136Q_I_11.czi	\\hih-fileserver.neurologie.uni-tuebingen.de\HIH\Public\Jorge\Immunofluorescence\Exp. 267\Apotome\48h	50	1.116424385368743	3.1622776601683795	1.6119680730805122	26.48528137423857	0.8771929824561403	778
11	779	K136Q_I_11.czi	\\hih-fileserver.neurologie.uni-tuebingen.de\HIH\Public\Jorge\Immunofluorescence\Exp. 267\Apotome\48h	19	0.8997421647424233	2.0	1.2232968782694362	14.65685424949238	0.8260869565217391	779
11	780	K136Q_I_11.czi	\\hih-fileserver.neurologie.uni-tuebingen.de\HIH\Public\Jorge\Immunofluorescence\Exp. 267\Apotome\48h	23	0.9167980996874231	2.23606797749979	1.29969227073879	16.27817459305202	0.8846153846153846	780
11	781	K136Q_I_11.czi	\\hih-fileserver.neurologie.uni-tuebingen.de\HIH\Public\Jorge\Immunofluorescence\Exp. 267\Apotome\48h	3	0.309207662451413	1.0	1.0	3.414213562373095	1.0	781
11	782	K136Q_I_11.czi	\\hih-fileserver.neurologie.uni-tuebingen.de\HIH\Public\Jorge\Immunofluorescence\Exp. 267\Apotome\48h	22	0.9143955684912091	2.23606797749979	1.2707916967835524	15.899494936611664	0.9565217391304348	782
11	783	K136Q_I_11.czi	\\hih-fileserver.neurologie.uni-tuebingen.de\HIH\Public\Jorge\Immunofluorescence\Exp. 267\Apotome\48h	17	0.8423093996576282	2.0	1.2008360919042997	13.414213562373096	1.0	783
11	784	K136Q_I_11.czi	\\hih-fileserver.neurologie.uni-tuebingen.de\HIH\Public\Jorge\Immunofluorescence\Exp. 267\Apotome\48h	116	1.4067823567835434	5.0	2.0533186370042147	45.2842712474619	0.8656716417910447	784
11	785	K136Q_I_11.czi	\\hih-fileserver.neurologie.uni-tuebingen.de\HIH\Public\Jorge\Immunofluorescence\Exp. 267\Apotome\48h	11	0.6746348998939921	1.4142135623730951	1.112967335192662	9.65685424949238	0.9166666666666666	785
11	786	K136Q_I_11.czi	\\hih-fileserver.neurologie.uni-tuebingen.de\HIH\Public\Jorge\Immunofluorescence\Exp. 267\Apotome\48h	3	0.026525823848649224	1.0	1.0	1.0	1.0	786
11	787	K136Q_I_11.czi	\\hih-fileserver.neurologie.uni-tuebingen.de\HIH\Public\Jorge\Immunofluorescence\Exp. 267\Apotome\48h	8	0.5468022991227088	1.4142135623730951	1.051776695296637	7.414213562373095	1.0	787
11	788	K136Q_I_11.czi	\\hih-fileserver.neurologie.uni-tuebingen.de\HIH\Public\Jorge\Immunofluorescence\Exp. 267\Apotome\48h	3	0.309207662451413	1.0	1.0	3.414213562373095	1.0	788
11	789	K136Q_I_11.czi	\\hih-fileserver.neurologie.uni-tuebingen.de\HIH\Public\Jorge\Immunofluorescence\Exp. 267\Apotome\48h	50	1.0198391526657202	3.0	1.6114337781593735	25.31370849898476	0.9259259259259259	789
11	790	K136Q_I_11.czi	\\hih-fileserver.neurologie.uni-tuebingen.de\HIH\Public\Jorge\Immunofluorescence\Exp. 267\Apotome\48h	1	0.0	1.0	1.0	0.0	1.0	790
11	791	K136Q_I_11.czi	\\hih-fileserver.neurologie.uni-tuebingen.de\HIH\Public\Jorge\Immunofluorescence\Exp. 267\Apotome\48h	32	0.8497521827581119	2.8284271247461903	1.4825843344836476	18.485281374238568	0.9411764705882353	791
11	792	K136Q_I_11.czi	\\hih-fileserver.neurologie.uni-tuebingen.de\HIH\Public\Jorge\Immunofluorescence\Exp. 267\Apotome\48h	8	0.5831777009960409	1.4142135623730951	1.1035533905932737	7.65685424949238	1.0	792
11	793	K136Q_I_11.czi	\\hih-fileserver.neurologie.uni-tuebingen.de\HIH\Public\Jorge\Immunofluorescence\Exp. 267\Apotome\48h	2	0.0	1.0	1.0	0.0	1.0	793
11	794	K136Q_I_11.czi	\\hih-fileserver.neurologie.uni-tuebingen.de\HIH\Public\Jorge\Immunofluorescence\Exp. 267\Apotome\48h	3	0.026525823848649224	1.0	1.0	1.0	1.0	794
11	795	K136Q_I_11.czi	\\hih-fileserver.neurologie.uni-tuebingen.de\HIH\Public\Jorge\Immunofluorescence\Exp. 267\Apotome\48h	9	0.6007314423370597	1.4142135623730951	1.0920474583051323	8.242640687119284	1.0	795
11	796	K136Q_I_11.czi	\\hih-fileserver.neurologie.uni-tuebingen.de\HIH\Public\Jorge\Immunofluorescence\Exp. 267\Apotome\48h	10	0.6202357696493015	1.4142135623730951	1.082842712474619	8.82842712474619	1.0	796
11	797	K136Q_I_11.czi	\\hih-fileserver.neurologie.uni-tuebingen.de\HIH\Public\Jorge\Immunofluorescence\Exp. 267\Apotome\48h	2	0.0	1.0	1.0	0.0	1.0	797
11	798	K136Q_I_11.czi	\\hih-fileserver.neurologie.uni-tuebingen.de\HIH\Public\Jorge\Immunofluorescence\Exp. 267\Apotome\48h	18	0.7955144330099823	2.0	1.2452340867985052	13.414213562373096	0.9473684210526315	798
11	799	K136Q_I_11.czi	\\hih-fileserver.neurologie.uni-tuebingen.de\HIH\Public\Jorge\Immunofluorescence\Exp. 267\Apotome\48h	21	0.7686911435047675	2.23606797749979	1.3085099364104322	14.242640687119284	1.0	799
11	800	K136Q_I_11.czi	\\hih-fileserver.neurologie.uni-tuebingen.de\HIH\Public\Jorge\Immunofluorescence\Exp. 267\Apotome\48h	25	0.9276229873542391	2.23606797749979	1.2922854315746108	17.071067811865476	0.9259259259259259	800
11	801	K136Q_I_11.czi	\\hih-fileserver.neurologie.uni-tuebingen.de\HIH\Public\Jorge\Immunofluorescence\Exp. 267\Apotome\48h	10	0.6798017462064899	1.4142135623730951	1.082842712474619	9.242640687119286	0.8333333333333334	801
11	802	K136Q_I_11.czi	\\hih-fileserver.neurologie.uni-tuebingen.de\HIH\Public\Jorge\Immunofluorescence\Exp. 267\Apotome\48h	6	0.477464829275686	1.0	1.0	6.0	1.0	802
11	803	K136Q_I_11.czi	\\hih-fileserver.neurologie.uni-tuebingen.de\HIH\Public\Jorge\Immunofluorescence\Exp. 267\Apotome\48h	2	0.0	1.0	1.0	0.0	1.0	803
11	804	K136Q_I_11.czi	\\hih-fileserver.neurologie.uni-tuebingen.de\HIH\Public\Jorge\Immunofluorescence\Exp. 267\Apotome\48h	13	0.8024880979873497	1.4142135623730951	1.095587745163022	11.449747468305832	0.9285714285714286	804
11	805	K136Q_I_11.czi	\\hih-fileserver.neurologie.uni-tuebingen.de\HIH\Public\Jorge\Immunofluorescence\Exp. 267\Apotome\48h	6	0.5168631413744181	1.4142135623730951	1.0690355937288492	6.242640687119286	1.0	805
11	806	K136Q_I_11.czi	\\hih-fileserver.neurologie.uni-tuebingen.de\HIH\Public\Jorge\Immunofluorescence\Exp. 267\Apotome\48h	37	1.0839551974318347	2.8284271247461903	1.3996174176752525	22.449747468305834	0.8604651162790697	806
11	807	K136Q_I_11.czi	\\hih-fileserver.neurologie.uni-tuebingen.de\HIH\Public\Jorge\Immunofluorescence\Exp. 267\Apotome\48h	26	0.8317819970820826	2.8284271247461903	1.3898293428504405	16.485281374238568	0.9629629629629629	807
11	808	K136Q_I_11.czi	\\hih-fileserver.neurologie.uni-tuebingen.de\HIH\Public\Jorge\Immunofluorescence\Exp. 267\Apotome\48h	6	0.477464829275686	1.0	1.0	6.0	1.0	808
11	809	K136Q_I_11.czi	\\hih-fileserver.neurologie.uni-tuebingen.de\HIH\Public\Jorge\Immunofluorescence\Exp. 267\Apotome\48h	4	0.3183098861837907	1.0	1.0	4.0	1.0	809
11	810	K136Q_I_11.czi	\\hih-fileserver.neurologie.uni-tuebingen.de\HIH\Public\Jorge\Immunofluorescence\Exp. 267\Apotome\48h	29	1.1054347036591556	2.23606797749979	1.2864529582539745	20.071067811865476	0.8285714285714286	810
11	811	K136Q_I_11.czi	\\hih-fileserver.neurologie.uni-tuebingen.de\HIH\Public\Jorge\Immunofluorescence\Exp. 267\Apotome\48h	49	1.363037858969494	2.8284271247461903	1.4414206387876565	28.97056274847714	0.8596491228070176	811
11	812	K136Q_I_11.czi	\\hih-fileserver.neurologie.uni-tuebingen.de\HIH\Public\Jorge\Immunofluorescence\Exp. 267\Apotome\48h	2	0.0	1.0	1.0	0.0	1.0	812
11	813	K136Q_I_11.czi	\\hih-fileserver.neurologie.uni-tuebingen.de\HIH\Public\Jorge\Immunofluorescence\Exp. 267\Apotome\48h	8	0.5468022991227088	1.4142135623730951	1.051776695296637	7.414213562373095	1.0	813
11	814	K136Q_I_11.czi	\\hih-fileserver.neurologie.uni-tuebingen.de\HIH\Public\Jorge\Immunofluorescence\Exp. 267\Apotome\48h	5	0.43153209248335733	1.0	1.0	5.207106781186548	1.0	814
11	815	K136Q_I_11.czi	\\hih-fileserver.neurologie.uni-tuebingen.de\HIH\Public\Jorge\Immunofluorescence\Exp. 267\Apotome\48h	3	0.309207662451413	1.0	1.0	3.414213562373095	1.0	815
11	816	K136Q_I_11.czi	\\hih-fileserver.neurologie.uni-tuebingen.de\HIH\Public\Jorge\Immunofluorescence\Exp. 267\Apotome\48h	3	0.309207662451413	1.0	1.0	3.414213562373095	1.0	816
11	817	K136Q_I_11.czi	\\hih-fileserver.neurologie.uni-tuebingen.de\HIH\Public\Jorge\Immunofluorescence\Exp. 267\Apotome\48h	33	1.0119523498409881	2.8284271247461903	1.3802962568631683	20.48528137423857	0.9166666666666666	817
11	818	K136Q_I_11.czi	\\hih-fileserver.neurologie.uni-tuebingen.de\HIH\Public\Jorge\Immunofluorescence\Exp. 267\Apotome\48h	13	0.7177571704566658	2.0	1.1857087355671612	10.82842712474619	1.0	818
11	819	K136Q_I_11.czi	\\hih-fileserver.neurologie.uni-tuebingen.de\HIH\Public\Jorge\Immunofluorescence\Exp. 267\Apotome\48h	2	0.0	1.0	1.0	0.0	1.0	819
11	820	K136Q_I_11.czi	\\hih-fileserver.neurologie.uni-tuebingen.de\HIH\Public\Jorge\Immunofluorescence\Exp. 267\Apotome\48h	6	0.5168631413744181	1.4142135623730951	1.0690355937288492	6.242640687119286	1.0	820
11	821	K136Q_I_11.czi	\\hih-fileserver.neurologie.uni-tuebingen.de\HIH\Public\Jorge\Immunofluorescence\Exp. 267\Apotome\48h	2	0.0	1.0	1.0	0.0	1.0	821
11	822	K136Q_I_11.czi	\\hih-fileserver.neurologie.uni-tuebingen.de\HIH\Public\Jorge\Immunofluorescence\Exp. 267\Apotome\48h	4	0.38764735603081346	1.0	1.0	4.414213562373095	1.0	822
11	823	K136Q_I_11.czi	\\hih-fileserver.neurologie.uni-tuebingen.de\HIH\Public\Jorge\Immunofluorescence\Exp. 267\Apotome\48h	3	0.309207662451413	1.0	1.0	3.414213562373095	1.0	823
11	824	K136Q_I_11.czi	\\hih-fileserver.neurologie.uni-tuebingen.de\HIH\Public\Jorge\Immunofluorescence\Exp. 267\Apotome\48h	4	0.3183098861837907	1.0	1.0	4.0	1.0	824
11	825	K136Q_I_11.czi	\\hih-fileserver.neurologie.uni-tuebingen.de\HIH\Public\Jorge\Immunofluorescence\Exp. 267\Apotome\48h	27	0.8974384329591998	2.8284271247461903	1.3817457699764912	17.449747468305834	0.9642857142857143	825
11	826	K136Q_I_11.czi	\\hih-fileserver.neurologie.uni-tuebingen.de\HIH\Public\Jorge\Immunofluorescence\Exp. 267\Apotome\48h	3	0.03865095780642663	1.0	1.0	1.2071067811865475	0.75	826
11	827	K136Q_I_11.czi	\\hih-fileserver.neurologie.uni-tuebingen.de\HIH\Public\Jorge\Immunofluorescence\Exp. 267\Apotome\48h	9	0.5658842421045168	2.0	1.1111111111111112	8.0	1.0	827
11	828	K136Q_I_11.czi	\\hih-fileserver.neurologie.uni-tuebingen.de\HIH\Public\Jorge\Immunofluorescence\Exp. 267\Apotome\48h	19	0.8997421647424233	2.0	1.192466013131178	14.65685424949238	0.9047619047619048	828
11	829	K136Q_I_11.czi	\\hih-fileserver.neurologie.uni-tuebingen.de\HIH\Public\Jorge\Immunofluorescence\Exp. 267\Apotome\48h	13	0.6422005297067807	2.0	1.1725108220860991	10.242640687119284	1.0	829
11	830	K136Q_I_11.czi	\\hih-fileserver.neurologie.uni-tuebingen.de\HIH\Public\Jorge\Immunofluorescence\Exp. 267\Apotome\48h	17	0.7016029743359026	2.0	1.249567099242311	12.242640687119284	1.0	830
11	831	K136Q_I_11.czi	\\hih-fileserver.neurologie.uni-tuebingen.de\HIH\Public\Jorge\Immunofluorescence\Exp. 267\Apotome\48h	23	0.874639239426374	2.23606797749979	1.3279653811680459	15.899494936611665	0.92	831
11	832	K136Q_I_11.czi	\\hih-fileserver.neurologie.uni-tuebingen.de\HIH\Public\Jorge\Immunofluorescence\Exp. 267\Apotome\48h	4	0.3183098861837907	1.0	1.0	4.0	1.0	832
11	833	K136Q_I_11.czi	\\hih-fileserver.neurologie.uni-tuebingen.de\HIH\Public\Jorge\Immunofluorescence\Exp. 267\Apotome\48h	12	0.6957172405156791	2.0	1.1523689270621824	10.242640687119284	0.9230769230769231	833
11	834	K136Q_I_11.czi	\\hih-fileserver.neurologie.uni-tuebingen.de\HIH\Public\Jorge\Immunofluorescence\Exp. 267\Apotome\48h	1	0.0	1.0	1.0	0.0	1.0	834
11	835	K136Q_I_11.czi	\\hih-fileserver.neurologie.uni-tuebingen.de\HIH\Public\Jorge\Immunofluorescence\Exp. 267\Apotome\48h	2	0.0	1.0	1.0	0.0	1.0	835
11	836	K136Q_I_11.czi	\\hih-fileserver.neurologie.uni-tuebingen.de\HIH\Public\Jorge\Immunofluorescence\Exp. 267\Apotome\48h	4	0.42487609137905596	1.0	1.0	4.621320343559642	1.0	836
11	837	K136Q_I_11.czi	\\hih-fileserver.neurologie.uni-tuebingen.de\HIH\Public\Jorge\Immunofluorescence\Exp. 267\Apotome\48h	12	0.6631455962162306	2.0	1.1666666666666667	10.0	1.0	837
11	838	K136Q_I_11.czi	\\hih-fileserver.neurologie.uni-tuebingen.de\HIH\Public\Jorge\Immunofluorescence\Exp. 267\Apotome\48h	3	0.309207662451413	1.0	1.0	3.414213562373095	1.0	838
11	839	K136Q_I_11.czi	\\hih-fileserver.neurologie.uni-tuebingen.de\HIH\Public\Jorge\Immunofluorescence\Exp. 267\Apotome\48h	6	0.5456645211561616	1.0	1.0	6.414213562373095	0.75	839
11	840	K136Q_I_11.czi	\\hih-fileserver.neurologie.uni-tuebingen.de\HIH\Public\Jorge\Immunofluorescence\Exp. 267\Apotome\48h	6	0.5168631413744181	1.4142135623730951	1.0690355937288492	6.242640687119286	1.0	840
11	841	K136Q_I_11.czi	\\hih-fileserver.neurologie.uni-tuebingen.de\HIH\Public\Jorge\Immunofluorescence\Exp. 267\Apotome\48h	1	0.0	1.0	1.0	0.0	1.0	841
11	842	K136Q_I_11.czi	\\hih-fileserver.neurologie.uni-tuebingen.de\HIH\Public\Jorge\Immunofluorescence\Exp. 267\Apotome\48h	2	0.0	1.0	1.0	0.0	1.0	842
11	843	K136Q_I_11.czi	\\hih-fileserver.neurologie.uni-tuebingen.de\HIH\Public\Jorge\Immunofluorescence\Exp. 267\Apotome\48h	3	0.309207662451413	1.0	1.0	3.414213562373095	1.0	843
11	844	K136Q_I_11.czi	\\hih-fileserver.neurologie.uni-tuebingen.de\HIH\Public\Jorge\Immunofluorescence\Exp. 267\Apotome\48h	13	0.7177571704566658	2.0	1.1406482403650915	10.82842712474619	0.9285714285714286	844
11	845	K136Q_I_11.czi	\\hih-fileserver.neurologie.uni-tuebingen.de\HIH\Public\Jorge\Immunofluorescence\Exp. 267\Apotome\48h	20	0.807125700680006	2.0	1.2914213562373096	14.242640687119284	0.9523809523809523	845
11	846	K136Q_I_11.czi	\\hih-fileserver.neurologie.uni-tuebingen.de\HIH\Public\Jorge\Immunofluorescence\Exp. 267\Apotome\48h	4	0.42487609137905596	1.0	1.0	4.621320343559642	1.0	846
11	847	K136Q_I_11.czi	\\hih-fileserver.neurologie.uni-tuebingen.de\HIH\Public\Jorge\Immunofluorescence\Exp. 267\Apotome\48h	2	0.0	1.0	1.0	0.0	1.0	847
11	848	K136Q_I_11.czi	\\hih-fileserver.neurologie.uni-tuebingen.de\HIH\Public\Jorge\Immunofluorescence\Exp. 267\Apotome\48h	13	0.7177571704566658	2.0	1.1857087355671612	10.82842712474619	0.9285714285714286	848
11	849	K136Q_I_11.czi	\\hih-fileserver.neurologie.uni-tuebingen.de\HIH\Public\Jorge\Immunofluorescence\Exp. 267\Apotome\48h	7	0.6249169132830957	1.0	1.0	7.414213562373095	0.7777777777777778	849
11	850	K136Q_I_11.czi	\\hih-fileserver.neurologie.uni-tuebingen.de\HIH\Public\Jorge\Immunofluorescence\Exp. 267\Apotome\48h	60	1.0323609491889796	4.0	1.7553941653149356	27.899494936611667	0.9090909090909091	850
11	851	K136Q_I_11.czi	\\hih-fileserver.neurologie.uni-tuebingen.de\HIH\Public\Jorge\Immunofluorescence\Exp. 267\Apotome\48h	24	0.8747665514940615	2.23606797749979	1.3116128610257949	16.242640687119284	0.9230769230769231	851
11	852	K136Q_I_11.czi	\\hih-fileserver.neurologie.uni-tuebingen.de\HIH\Public\Jorge\Immunofluorescence\Exp. 267\Apotome\48h	25	0.8831533049703263	2.8284271247461903	1.3488539740695342	16.65685424949238	0.8620689655172413	852
11	853	K136Q_I_11.czi	\\hih-fileserver.neurologie.uni-tuebingen.de\HIH\Public\Jorge\Immunofluorescence\Exp. 267\Apotome\48h	53	1.0261158433305506	3.1622776601683795	1.6326539215749696	26.14213562373095	0.8983050847457628	853
11	854	K136Q_I_11.czi	\\hih-fileserver.neurologie.uni-tuebingen.de\HIH\Public\Jorge\Immunofluorescence\Exp. 267\Apotome\48h	4	0.3183098861837907	1.0	1.0	4.0	1.0	854
11	855	K136Q_I_11.czi	\\hih-fileserver.neurologie.uni-tuebingen.de\HIH\Public\Jorge\Immunofluorescence\Exp. 267\Apotome\48h	11	0.6411587049406146	2.0	1.128564869306645	9.414213562373096	1.0	855
11	856	K136Q_I_11.czi	\\hih-fileserver.neurologie.uni-tuebingen.de\HIH\Public\Jorge\Immunofluorescence\Exp. 267\Apotome\48h	10	0.6202357696493015	1.4142135623730951	1.0414213562373096	8.82842712474619	0.9090909090909091	856
11	857	K136Q_I_11.czi	\\hih-fileserver.neurologie.uni-tuebingen.de\HIH\Public\Jorge\Immunofluorescence\Exp. 267\Apotome\48h	33	1.0497109362866412	2.8284271247461903	1.4177528622419497	20.863961030678926	0.8461538461538461	857
11	858	K136Q_I_11.czi	\\hih-fileserver.neurologie.uni-tuebingen.de\HIH\Public\Jorge\Immunofluorescence\Exp. 267\Apotome\48h	18	0.8245537665371013	2.0	1.2682459513747883	13.65685424949238	0.9	858
11	859	K136Q_I_11.czi	\\hih-fileserver.neurologie.uni-tuebingen.de\HIH\Public\Jorge\Immunofluorescence\Exp. 267\Apotome\48h	69	1.0647634436996218	4.0	1.8623006160678515	30.384776310850235	0.92	859
11	860	K136Q_I_11.czi	\\hih-fileserver.neurologie.uni-tuebingen.de\HIH\Public\Jorge\Immunofluorescence\Exp. 267\Apotome\48h	2	0.0	1.0	1.0	0.0	1.0	860
11	861	K136Q_I_11.czi	\\hih-fileserver.neurologie.uni-tuebingen.de\HIH\Public\Jorge\Immunofluorescence\Exp. 267\Apotome\48h	17	0.7997667602429291	2.0	1.249567099242311	13.071067811865476	0.9444444444444444	861
11	862	K136Q_I_11.czi	\\hih-fileserver.neurologie.uni-tuebingen.de\HIH\Public\Jorge\Immunofluorescence\Exp. 267\Apotome\48h	52	0.9806145698708848	3.605551275463989	1.6617943877102397	25.31370849898476	0.9454545454545454	862
11	863	K136Q_I_11.czi	\\hih-fileserver.neurologie.uni-tuebingen.de\HIH\Public\Jorge\Immunofluorescence\Exp. 267\Apotome\48h	21	1.029825329720674	2.0	1.193860371993594	16.48528137423857	0.875	863
11	864	K136Q_I_11.czi	\\hih-fileserver.neurologie.uni-tuebingen.de\HIH\Public\Jorge\Immunofluorescence\Exp. 267\Apotome\48h	4	0.38764735603081346	1.0	1.0	4.414213562373095	1.0	864
11	865	K136Q_I_11.czi	\\hih-fileserver.neurologie.uni-tuebingen.de\HIH\Public\Jorge\Immunofluorescence\Exp. 267\Apotome\48h	24	0.9278181991913603	2.23606797749979	1.2800562229890984	16.72792206135786	0.8888888888888888	865
11	866	K136Q_I_11.czi	\\hih-fileserver.neurologie.uni-tuebingen.de\HIH\Public\Jorge\Immunofluorescence\Exp. 267\Apotome\48h	7	0.5300702784881366	1.4142135623730951	1.0591733660532994	6.82842712474619	1.0	866
11	867	K136Q_I_11.czi	\\hih-fileserver.neurologie.uni-tuebingen.de\HIH\Public\Jorge\Immunofluorescence\Exp. 267\Apotome\48h	6	0.477464829275686	1.0	1.0	6.0	1.0	867
11	868	K136Q_I_11.czi	\\hih-fileserver.neurologie.uni-tuebingen.de\HIH\Public\Jorge\Immunofluorescence\Exp. 267\Apotome\48h	26	1.207670609172919	2.0	1.2175713172881684	19.86396103067893	0.7878787878787878	868
11	869	K136Q_I_11.czi	\\hih-fileserver.neurologie.uni-tuebingen.de\HIH\Public\Jorge\Immunofluorescence\Exp. 267\Apotome\48h	18	0.7553352735627664	2.23606797749979	1.2718290126106762	13.071067811865476	0.9473684210526315	869
11	870	K136Q_I_11.czi	\\hih-fileserver.neurologie.uni-tuebingen.de\HIH\Public\Jorge\Immunofluorescence\Exp. 267\Apotome\48h	18	0.7553352735627662	2.23606797749979	1.2392853216314035	13.071067811865474	0.9473684210526315	870
11	871	K136Q_I_11.czi	\\hih-fileserver.neurologie.uni-tuebingen.de\HIH\Public\Jorge\Immunofluorescence\Exp. 267\Apotome\48h	20	0.7420983898833913	2.23606797749979	1.2946461113496084	13.65685424949238	1.0	871
11	872	K136Q_I_11.czi	\\hih-fileserver.neurologie.uni-tuebingen.de\HIH\Public\Jorge\Immunofluorescence\Exp. 267\Apotome\48h	13	0.8024880979873499	1.4142135623730951	1.0637251634420148	11.449747468305834	0.8125	872
11	873	K136Q_I_11.czi	\\hih-fileserver.neurologie.uni-tuebingen.de\HIH\Public\Jorge\Immunofluorescence\Exp. 267\Apotome\48h	40	0.9392182746961668	3.1622776601683795	1.5388955245815938	21.72792206135785	0.9090909090909091	873
11	874	K136Q_I_11.czi	\\hih-fileserver.neurologie.uni-tuebingen.de\HIH\Public\Jorge\Immunofluorescence\Exp. 267\Apotome\48h	9	0.5658842421045168	2.0	1.1111111111111112	8.0	1.0	874
11	875	K136Q_I_11.czi	\\hih-fileserver.neurologie.uni-tuebingen.de\HIH\Public\Jorge\Immunofluorescence\Exp. 267\Apotome\48h	40	0.9905437342599326	2.8284271247461903	1.4848385830773843	22.31370849898476	0.9090909090909091	875
11	876	K136Q_I_11.czi	\\hih-fileserver.neurologie.uni-tuebingen.de\HIH\Public\Jorge\Immunofluorescence\Exp. 267\Apotome\48h	40	1.00583512534033	2.8284271247461903	1.4919691670244126	22.485281374238568	0.9302325581395349	876
11	877	K136Q_I_11.czi	\\hih-fileserver.neurologie.uni-tuebingen.de\HIH\Public\Jorge\Immunofluorescence\Exp. 267\Apotome\48h	59	1.1782561137148078	3.1622776601683795	1.6277038923369969	29.556349186104043	0.8939393939393939	877
11	878	K136Q_I_11.czi	\\hih-fileserver.neurologie.uni-tuebingen.de\HIH\Public\Jorge\Immunofluorescence\Exp. 267\Apotome\48h	33	0.8457760495217748	2.8284271247461903	1.5073715691885603	18.727922061357855	1.0	878
11	879	K136Q_I_11.czi	\\hih-fileserver.neurologie.uni-tuebingen.de\HIH\Public\Jorge\Immunofluorescence\Exp. 267\Apotome\48h	17	0.9821890454339003	1.4142135623730951	1.121827518345028	14.485281374238571	0.8947368421052632	879
11	880	K136Q_I_11.czi	\\hih-fileserver.neurologie.uni-tuebingen.de\HIH\Public\Jorge\Immunofluorescence\Exp. 267\Apotome\48h	6	0.477464829275686	1.0	1.0	6.0	1.0	880
11	881	K136Q_I_11.czi	\\hih-fileserver.neurologie.uni-tuebingen.de\HIH\Public\Jorge\Immunofluorescence\Exp. 267\Apotome\48h	15	0.7208777308044718	2.0	1.2161760458079525	11.65685424949238	0.9375	881
11	882	K136Q_I_11.czi	\\hih-fileserver.neurologie.uni-tuebingen.de\HIH\Public\Jorge\Immunofluorescence\Exp. 267\Apotome\48h	47	0.9670963059650576	3.1622776601683795	1.6201740453300033	23.899494936611664	0.9215686274509803	882
11	883	K136Q_I_11.czi	\\hih-fileserver.neurologie.uni-tuebingen.de\HIH\Public\Jorge\Immunofluorescence\Exp. 267\Apotome\48h	2	0.0	1.0	1.0	0.0	1.0	883
11	884	K136Q_I_11.czi	\\hih-fileserver.neurologie.uni-tuebingen.de\HIH\Public\Jorge\Immunofluorescence\Exp. 267\Apotome\48h	28	0.8860510994990022	2.23606797749979	1.353318650964006	17.65685424949238	0.9655172413793104	884
11	885	K136Q_I_11.czi	\\hih-fileserver.neurologie.uni-tuebingen.de\HIH\Public\Jorge\Immunofluorescence\Exp. 267\Apotome\48h	18	0.976757482780996	2.0	1.1801467048399603	14.863961030678928	0.9	885
11	886	K136Q_I_11.czi	\\hih-fileserver.neurologie.uni-tuebingen.de\HIH\Public\Jorge\Immunofluorescence\Exp. 267\Apotome\48h	33	1.0119523498409877	2.8284271247461903	1.4231512132987165	20.485281374238568	0.868421052631579	886
11	887	K136Q_I_11.czi	\\hih-fileserver.neurologie.uni-tuebingen.de\HIH\Public\Jorge\Immunofluorescence\Exp. 267\Apotome\48h	25	1.0394838792606904	2.23606797749979	1.2522854315746106	18.071067811865476	0.8333333333333334	887
11	888	K136Q_I_11.czi	\\hih-fileserver.neurologie.uni-tuebingen.de\HIH\Public\Jorge\Immunofluorescence\Exp. 267\Apotome\48h	3	0.026525823848649224	1.0	1.0	1.0	1.0	888
11	889	K136Q_I_11.czi	\\hih-fileserver.neurologie.uni-tuebingen.de\HIH\Public\Jorge\Immunofluorescence\Exp. 267\Apotome\48h	21	0.9289233050302929	2.0	1.221754964261542	15.65685424949238	0.875	889
11	890	K136Q_I_11.czi	\\hih-fileserver.neurologie.uni-tuebingen.de\HIH\Public\Jorge\Immunofluorescence\Exp. 267\Apotome\48h	6	0.477464829275686	1.0	1.0	6.0	1.0	890
11	891	K136Q_I_11.czi	\\hih-fileserver.neurologie.uni-tuebingen.de\HIH\Public\Jorge\Immunofluorescence\Exp. 267\Apotome\48h	27	0.9442955117275186	2.23606797749979	1.331756197379191	17.899494936611664	0.8709677419354839	891
11	892	K136Q_I_11.czi	\\hih-fileserver.neurologie.uni-tuebingen.de\HIH\Public\Jorge\Immunofluorescence\Exp. 267\Apotome\48h	12	0.6678668001274065	1.4142135623730951	1.0690355937288492	10.035533905932738	0.8571428571428571	892
11	893	K136Q_I_11.czi	\\hih-fileserver.neurologie.uni-tuebingen.de\HIH\Public\Jorge\Immunofluorescence\Exp. 267\Apotome\48h	60	0.9064023282753197	4.0	1.8587317608078682	26.14213562373095	1.0	893
11	894	K136Q_I_11.czi	\\hih-fileserver.neurologie.uni-tuebingen.de\HIH\Public\Jorge\Immunofluorescence\Exp. 267\Apotome\48h	24	0.9010971635055895	2.23606797749979	1.3143001569527106	16.485281374238568	0.8571428571428571	894
11	895	K136Q_I_11.czi	\\hih-fileserver.neurologie.uni-tuebingen.de\HIH\Public\Jorge\Immunofluorescence\Exp. 267\Apotome\48h	12	0.6678668001274065	1.4142135623730951	1.0690355937288492	10.035533905932738	0.8571428571428571	895
11	896	K136Q_I_11.czi	\\hih-fileserver.neurologie.uni-tuebingen.de\HIH\Public\Jorge\Immunofluorescence\Exp. 267\Apotome\48h	6	0.5456645211561616	1.0	1.0	6.414213562373095	0.75	896
11	897	K136Q_I_11.czi	\\hih-fileserver.neurologie.uni-tuebingen.de\HIH\Public\Jorge\Immunofluorescence\Exp. 267\Apotome\48h	15	0.8498659605547669	2.0	1.1495093791412856	12.65685424949238	0.7894736842105263	897
11	898	K136Q_I_11.czi	\\hih-fileserver.neurologie.uni-tuebingen.de\HIH\Public\Jorge\Immunofluorescence\Exp. 267\Apotome\48h	14	0.8233657959359779	2.0	1.1306019374818708	12.035533905932738	0.9333333333333333	898
11	899	K136Q_I_11.czi	\\hih-fileserver.neurologie.uni-tuebingen.de\HIH\Public\Jorge\Immunofluorescence\Exp. 267\Apotome\48h	6	0.5168631413744181	1.4142135623730951	1.0690355937288492	6.242640687119286	1.0	899
11	900	K136Q_I_11.czi	\\hih-fileserver.neurologie.uni-tuebingen.de\HIH\Public\Jorge\Immunofluorescence\Exp. 267\Apotome\48h	27	0.8346673484619657	2.8284271247461903	1.403441563962673	16.82842712474619	0.9642857142857143	900
11	901	K136Q_I_11.czi	\\hih-fileserver.neurologie.uni-tuebingen.de\HIH\Public\Jorge\Immunofluorescence\Exp. 267\Apotome\48h	6	0.5168631413744181	1.4142135623730951	1.0690355937288492	6.242640687119286	1.0	901
11	902	K136Q_I_11.czi	\\hih-fileserver.neurologie.uni-tuebingen.de\HIH\Public\Jorge\Immunofluorescence\Exp. 267\Apotome\48h	17	0.8209002833593695	2.0	1.2252015955733053	13.242640687119284	0.85	902
11	903	K136Q_I_11.czi	\\hih-fileserver.neurologie.uni-tuebingen.de\HIH\Public\Jorge\Immunofluorescence\Exp. 267\Apotome\48h	15	0.826981026199069	1.4142135623730951	1.110456949966159	12.485281374238571	0.9375	903
11	904	K136Q_I_11.czi	\\hih-fileserver.neurologie.uni-tuebingen.de\HIH\Public\Jorge\Immunofluorescence\Exp. 267\Apotome\48h	11	0.7285819637753527	2.0	1.128564869306645	10.035533905932738	0.9166666666666666	904
11	905	K136Q_I_11.czi	\\hih-fileserver.neurologie.uni-tuebingen.de\HIH\Public\Jorge\Immunofluorescence\Exp. 267\Apotome\48h	11	0.6411587049406146	2.0	1.128564869306645	9.414213562373096	1.0	905
11	906	K136Q_I_11.czi	\\hih-fileserver.neurologie.uni-tuebingen.de\HIH\Public\Jorge\Immunofluorescence\Exp. 267\Apotome\48h	30	0.9474783128733021	2.8284271247461903	1.392861481799478	18.899494936611667	0.9090909090909091	906
11	907	K136Q_I_11.czi	\\hih-fileserver.neurologie.uni-tuebingen.de\HIH\Public\Jorge\Immunofluorescence\Exp. 267\Apotome\48h	10	0.6202357696493015	1.4142135623730951	1.082842712474619	8.82842712474619	1.0	907
11	908	K136Q_I_11.czi	\\hih-fileserver.neurologie.uni-tuebingen.de\HIH\Public\Jorge\Immunofluorescence\Exp. 267\Apotome\48h	16	0.7454531602318965	2.0	1.239276695296637	12.242640687119284	0.9411764705882353	908
11	909	K136Q_I_11.czi	\\hih-fileserver.neurologie.uni-tuebingen.de\HIH\Public\Jorge\Immunofluorescence\Exp. 267\Apotome\48h	1	0.0	1.0	1.0	0.0	1.0	909
11	910	K136Q_I_11.czi	\\hih-fileserver.neurologie.uni-tuebingen.de\HIH\Public\Jorge\Immunofluorescence\Exp. 267\Apotome\48h	85	1.188337724270116	4.123105625617661	1.904222587738219	35.62741699796952	0.9042553191489362	910
11	911	K136Q_I_11.czi	\\hih-fileserver.neurologie.uni-tuebingen.de\HIH\Public\Jorge\Immunofluorescence\Exp. 267\Apotome\48h	6	0.477464829275686	1.0	1.0	6.0	1.0	911
11	912	K136Q_I_11.czi	\\hih-fileserver.neurologie.uni-tuebingen.de\HIH\Public\Jorge\Immunofluorescence\Exp. 267\Apotome\48h	18	0.7275526948748822	2.0	1.2682459513747883	12.82842712474619	1.0	912
11	913	K136Q_I_11.czi	\\hih-fileserver.neurologie.uni-tuebingen.de\HIH\Public\Jorge\Immunofluorescence\Exp. 267\Apotome\48h	32	0.8722065510693303	2.8284271247461903	1.502905632604675	18.727922061357855	0.9411764705882353	913
11	914	K136Q_I_11.czi	\\hih-fileserver.neurologie.uni-tuebingen.de\HIH\Public\Jorge\Immunofluorescence\Exp. 267\Apotome\48h	53	1.4176879618055347	3.0	1.5156424192613094	30.72792206135785	0.8153846153846154	914
11	915	K136Q_I_11.czi	\\hih-fileserver.neurologie.uni-tuebingen.de\HIH\Public\Jorge\Immunofluorescence\Exp. 267\Apotome\48h	64	1.0684438206316276	3.605551275463989	1.7294685249284678	29.31370849898476	0.9411764705882353	915
11	916	K136Q_I_11.czi	\\hih-fileserver.neurologie.uni-tuebingen.de\HIH\Public\Jorge\Immunofluorescence\Exp. 267\Apotome\48h	25	0.8650532769653663	2.23606797749979	1.3417281506746024	16.48528137423857	0.9615384615384616	916
11	917	K136Q_I_11.czi	\\hih-fileserver.neurologie.uni-tuebingen.de\HIH\Public\Jorge\Immunofluorescence\Exp. 267\Apotome\48h	16	0.6758228726291923	2.0	1.2285533905932737	11.65685424949238	1.0	917
11	918	K136Q_I_11.czi	\\hih-fileserver.neurologie.uni-tuebingen.de\HIH\Public\Jorge\Immunofluorescence\Exp. 267\Apotome\48h	11	0.6411587049406146	2.0	1.128564869306645	9.414213562373096	1.0	918
11	919	K136Q_I_11.czi	\\hih-fileserver.neurologie.uni-tuebingen.de\HIH\Public\Jorge\Immunofluorescence\Exp. 267\Apotome\48h	21	0.860714043705195	2.23606797749979	1.2806153441424843	15.071067811865476	0.875	919
11	920	K136Q_I_11.czi	\\hih-fileserver.neurologie.uni-tuebingen.de\HIH\Public\Jorge\Immunofluorescence\Exp. 267\Apotome\48h	35	0.9003392828241998	3.1622776601683795	1.4809849037578684	19.899494936611664	0.9210526315789473	920
11	921	K136Q_I_11.czi	\\hih-fileserver.neurologie.uni-tuebingen.de\HIH\Public\Jorge\Immunofluorescence\Exp. 267\Apotome\48h	32	0.8815932192933449	3.0	1.470765471945187	18.82842712474619	0.9696969696969697	921
11	922	K136Q_I_11.czi	\\hih-fileserver.neurologie.uni-tuebingen.de\HIH\Public\Jorge\Immunofluorescence\Exp. 267\Apotome\48h	83	1.2262838343832232	4.242640687119285	1.875346262301308	35.7634559672906	0.8469387755102041	922
11	923	K136Q_I_11.czi	\\hih-fileserver.neurologie.uni-tuebingen.de\HIH\Public\Jorge\Immunofluorescence\Exp. 267\Apotome\48h	18	0.85411366496321	2.0	1.2261704339925263	13.899494936611665	0.9473684210526315	923
11	924	K136Q_I_11.czi	\\hih-fileserver.neurologie.uni-tuebingen.de\HIH\Public\Jorge\Immunofluorescence\Exp. 267\Apotome\48h	14	0.7405494920056735	2.0	1.1724438258837926	11.414213562373096	1.0	924
11	925	K136Q_I_11.czi	\\hih-fileserver.neurologie.uni-tuebingen.de\HIH\Public\Jorge\Immunofluorescence\Exp. 267\Apotome\48h	6	0.5456645211561616	1.0	1.0	6.414213562373095	0.8571428571428571	925
11	926	K136Q_I_11.czi	\\hih-fileserver.neurologie.uni-tuebingen.de\HIH\Public\Jorge\Immunofluorescence\Exp. 267\Apotome\48h	9	0.5135799486995236	1.4142135623730951	1.0460237291525663	7.621320343559642	0.9	926
11	927	K136Q_I_11.czi	\\hih-fileserver.neurologie.uni-tuebingen.de\HIH\Public\Jorge\Immunofluorescence\Exp. 267\Apotome\48h	55	0.9888025399367124	3.605551275463989	1.7283307527064011	26.14213562373095	0.9322033898305084	927
11	928	K136Q_I_11.czi	\\hih-fileserver.neurologie.uni-tuebingen.de\HIH\Public\Jorge\Immunofluorescence\Exp. 267\Apotome\48h	2	0.0	1.0	1.0	0.0	1.0	928
11	929	K136Q_I_11.czi	\\hih-fileserver.neurologie.uni-tuebingen.de\HIH\Public\Jorge\Immunofluorescence\Exp. 267\Apotome\48h	84	1.2803936491023462	4.0	1.8357969814426323	36.76345596729059	0.865979381443299	929
11	930	K136Q_I_11.czi	\\hih-fileserver.neurologie.uni-tuebingen.de\HIH\Public\Jorge\Immunofluorescence\Exp. 267\Apotome\48h	44	1.0541170310843626	3.1622776601683795	1.5621356038212968	24.14213562373095	0.88	930
11	931	K136Q_I_11.czi	\\hih-fileserver.neurologie.uni-tuebingen.de\HIH\Public\Jorge\Immunofluorescence\Exp. 267\Apotome\48h	13	0.8616010244690683	1.4142135623730951	1.095587745163022	11.863961030678926	0.8666666666666667	931
11	932	K136Q_I_11.czi	\\hih-fileserver.neurologie.uni-tuebingen.de\HIH\Public\Jorge\Immunofluorescence\Exp. 267\Apotome\48h	39	1.0003789438787771	2.8284271247461903	1.5122905066851864	22.14213562373095	0.9285714285714286	932
11	933	K136Q_I_11.czi	\\hih-fileserver.neurologie.uni-tuebingen.de\HIH\Public\Jorge\Immunofluorescence\Exp. 267\Apotome\48h	20	0.834860688618815	2.0	1.282842712474619	14.48528137423857	1.0	933
11	934	K136Q_I_11.czi	\\hih-fileserver.neurologie.uni-tuebingen.de\HIH\Public\Jorge\Immunofluorescence\Exp. 267\Apotome\48h	23	0.7858693442525693	2.23606797749979	1.3279653811680459	15.071067811865474	0.9583333333333334	934
11	935	K136Q_I_11.czi	\\hih-fileserver.neurologie.uni-tuebingen.de\HIH\Public\Jorge\Immunofluorescence\Exp. 267\Apotome\48h	61	1.0331762261917048	3.605551275463989	1.772099205969639	28.14213562373095	0.9104477611940298	935
11	936	K136Q_I_11.czi	\\hih-fileserver.neurologie.uni-tuebingen.de\HIH\Public\Jorge\Immunofluorescence\Exp. 267\Apotome\48h	12	0.7775702679947214	2.0	1.117851130197758	10.82842712474619	0.75	936
11	937	K136Q_I_11.czi	\\hih-fileserver.neurologie.uni-tuebingen.de\HIH\Public\Jorge\Immunofluorescence\Exp. 267\Apotome\48h	32	0.9847460905889688	2.8284271247461903	1.3812518130111697	19.899494936611667	0.9142857142857143	937
11	938	K136Q_I_11.czi	\\hih-fileserver.neurologie.uni-tuebingen.de\HIH\Public\Jorge\Immunofluorescence\Exp. 267\Apotome\48h	14	0.7723689972905055	2.0	1.1601886205085203	11.65685424949238	0.9333333333333333	938
11	939	K136Q_I_11.czi	\\hih-fileserver.neurologie.uni-tuebingen.de\HIH\Public\Jorge\Immunofluorescence\Exp. 267\Apotome\48h	24	0.8563836387202746	2.23606797749979	1.3143001569527104	16.071067811865476	0.8888888888888888	939
11	940	K136Q_I_11.czi	\\hih-fileserver.neurologie.uni-tuebingen.de\HIH\Public\Jorge\Immunofluorescence\Exp. 267\Apotome\48h	25	0.8650532769653663	2.8284271247461903	1.3654225165644582	16.48528137423857	0.9259259259259259	940
11	941	K136Q_I_11.czi	\\hih-fileserver.neurologie.uni-tuebingen.de\HIH\Public\Jorge\Immunofluorescence\Exp. 267\Apotome\48h	2	0.0	1.0	1.0	0.0	1.0	941
11	942	K136Q_I_11.czi	\\hih-fileserver.neurologie.uni-tuebingen.de\HIH\Public\Jorge\Immunofluorescence\Exp. 267\Apotome\48h	27	1.0071136980836888	2.8284271247461903	1.3600499759903093	18.48528137423857	0.9642857142857143	942
11	943	K136Q_I_11.czi	\\hih-fileserver.neurologie.uni-tuebingen.de\HIH\Public\Jorge\Immunofluorescence\Exp. 267\Apotome\48h	4	0.2046241954335606	1.0	1.0	3.2071067811865475	0.8	943
11	944	K136Q_I_11.czi	\\hih-fileserver.neurologie.uni-tuebingen.de\HIH\Public\Jorge\Immunofluorescence\Exp. 267\Apotome\48h	11	0.6411587049406146	2.0	1.128564869306645	9.414213562373096	1.0	944
11	945	K136Q_I_11.czi	\\hih-fileserver.neurologie.uni-tuebingen.de\HIH\Public\Jorge\Immunofluorescence\Exp. 267\Apotome\48h	76	1.2205565623082093	3.605551275463989	1.7608660871219197	34.14213562373095	0.8735632183908046	945
11	946	K136Q_I_11.czi	\\hih-fileserver.neurologie.uni-tuebingen.de\HIH\Public\Jorge\Immunofluorescence\Exp. 267\Apotome\48h	49	1.1098804019697792	2.8284271247461903	1.5520489300528113	26.14213562373095	0.8909090909090909	946
11	947	K136Q_I_11.czi	\\hih-fileserver.neurologie.uni-tuebingen.de\HIH\Public\Jorge\Immunofluorescence\Exp. 267\Apotome\48h	48	0.9662739451606657	3.1622776601683795	1.6048860343308924	24.14213562373095	0.9411764705882353	947
11	948	K136Q_I_11.czi	\\hih-fileserver.neurologie.uni-tuebingen.de\HIH\Public\Jorge\Immunofluorescence\Exp. 267\Apotome\48h	8	0.49237304529448433	1.4142135623730951	1.051776695296637	7.035533905932738	0.8888888888888888	948
11	949	K136Q_I_11.czi	\\hih-fileserver.neurologie.uni-tuebingen.de\HIH\Public\Jorge\Immunofluorescence\Exp. 267\Apotome\48h	20	0.7420983898833913	2.23606797749979	1.2946461113496084	13.65685424949238	1.0	949
11	950	K136Q_I_11.czi	\\hih-fileserver.neurologie.uni-tuebingen.de\HIH\Public\Jorge\Immunofluorescence\Exp. 267\Apotome\48h	9	0.5135799486995236	1.4142135623730951	1.0460237291525663	7.621320343559642	0.9	950
11	951	K136Q_I_11.czi	\\hih-fileserver.neurologie.uni-tuebingen.de\HIH\Public\Jorge\Immunofluorescence\Exp. 267\Apotome\48h	22	0.7337506369818236	2.8284271247461903	1.366866718721158	14.242640687119284	1.0	951
11	952	K136Q_I_11.czi	\\hih-fileserver.neurologie.uni-tuebingen.de\HIH\Public\Jorge\Immunofluorescence\Exp. 267\Apotome\48h	1	0.0	1.0	1.0	0.0	1.0	952
11	953	K136Q_I_11.czi	\\hih-fileserver.neurologie.uni-tuebingen.de\HIH\Public\Jorge\Immunofluorescence\Exp. 267\Apotome\48h	12	0.6631455962162306	2.0	1.1666666666666667	10.0	1.0	953
11	954	K136Q_I_11.czi	\\hih-fileserver.neurologie.uni-tuebingen.de\HIH\Public\Jorge\Immunofluorescence\Exp. 267\Apotome\48h	14	0.7723689972905055	2.0	1.2020305089104422	11.65685424949238	0.9333333333333333	954
11	955	K136Q_I_11.czi	\\hih-fileserver.neurologie.uni-tuebingen.de\HIH\Public\Jorge\Immunofluorescence\Exp. 267\Apotome\48h	13	0.7177571704566658	2.0	1.1857087355671612	10.82842712474619	0.9285714285714286	955
11	956	K136Q_I_11.czi	\\hih-fileserver.neurologie.uni-tuebingen.de\HIH\Public\Jorge\Immunofluorescence\Exp. 267\Apotome\48h	1	0.0	1.0	1.0	0.0	1.0	956
11	957	K136Q_I_11.czi	\\hih-fileserver.neurologie.uni-tuebingen.de\HIH\Public\Jorge\Immunofluorescence\Exp. 267\Apotome\48h	36	0.9276229873542389	3.0	1.5055571671210397	20.485281374238568	0.972972972972973	957
11	958	K136Q_I_11.czi	\\hih-fileserver.neurologie.uni-tuebingen.de\HIH\Public\Jorge\Immunofluorescence\Exp. 267\Apotome\48h	36	0.9497278405614468	2.8284271247461903	1.4698565182910082	20.727922061357855	0.9	958
11	959	K136Q_I_11.czi	\\hih-fileserver.neurologie.uni-tuebingen.de\HIH\Public\Jorge\Immunofluorescence\Exp. 267\Apotome\48h	11	0.9143955684912091	1.4142135623730951	1.0376557783975542	11.242640687119284	0.9166666666666666	959
11	960	K136Q_I_11.czi	\\hih-fileserver.neurologie.uni-tuebingen.de\HIH\Public\Jorge\Immunofluorescence\Exp. 267\Apotome\48h	13	0.5229244201588383	1.4142135623730951	1.0637251634420148	9.242640687119286	0.8666666666666667	960
11	961	K136Q_I_11.czi	\\hih-fileserver.neurologie.uni-tuebingen.de\HIH\Public\Jorge\Immunofluorescence\Exp. 267\Apotome\48h	8	0.38324683967448775	1.0	1.0	6.207106781186548	0.7272727272727273	961
11	962	K136Q_I_11.czi	\\hih-fileserver.neurologie.uni-tuebingen.de\HIH\Public\Jorge\Immunofluorescence\Exp. 267\Apotome\48h	48	0.9662739451606657	3.1622776601683795	1.6448784712694149	24.14213562373095	0.9411764705882353	962
11	963	K136Q_I_11.czi	\\hih-fileserver.neurologie.uni-tuebingen.de\HIH\Public\Jorge\Immunofluorescence\Exp. 267\Apotome\48h	8	0.5468022991227088	1.4142135623730951	1.051776695296637	7.414213562373095	1.0	963
11	964	K136Q_I_11.czi	\\hih-fileserver.neurologie.uni-tuebingen.de\HIH\Public\Jorge\Immunofluorescence\Exp. 267\Apotome\48h	19	0.7536452523252464	2.0	1.2849586085459523	13.414213562373096	1.0	964
11	965	K136Q_I_11.czi	\\hih-fileserver.neurologie.uni-tuebingen.de\HIH\Public\Jorge\Immunofluorescence\Exp. 267\Apotome\48h	1	0.0	1.0	1.0	0.0	1.0	965
11	966	K136Q_I_11.czi	\\hih-fileserver.neurologie.uni-tuebingen.de\HIH\Public\Jorge\Immunofluorescence\Exp. 267\Apotome\48h	20	0.9753694702818075	2.0	1.182842712474619	15.65685424949238	0.9090909090909091	966
11	967	K136Q_I_11.czi	\\hih-fileserver.neurologie.uni-tuebingen.de\HIH\Public\Jorge\Immunofluorescence\Exp. 267\Apotome\48h	33	0.9549052999650606	2.8284271247461903	1.4071553331471884	19.899494936611667	0.9705882352941176	967
11	968	K136Q_I_11.czi	\\hih-fileserver.neurologie.uni-tuebingen.de\HIH\Public\Jorge\Immunofluorescence\Exp. 267\Apotome\48h	21	0.860714043705195	2.0	1.2693740118805894	15.071067811865476	0.9130434782608695	968
11	969	K136Q_I_11.czi	\\hih-fileserver.neurologie.uni-tuebingen.de\HIH\Public\Jorge\Immunofluorescence\Exp. 267\Apotome\48h	43	1.0058759034481002	3.1622776601683795	1.5600856983317248	23.31370849898476	0.8958333333333334	969
11	970	K136Q_I_11.czi	\\hih-fileserver.neurologie.uni-tuebingen.de\HIH\Public\Jorge\Immunofluorescence\Exp. 267\Apotome\48h	23	0.8481473654624414	2.23606797749979	1.2996922707387901	15.65685424949238	0.92	970
11	971	K136Q_I_11.czi	\\hih-fileserver.neurologie.uni-tuebingen.de\HIH\Public\Jorge\Immunofluorescence\Exp. 267\Apotome\48h	14	0.6664888011383326	2.0	1.2020305089104422	10.82842712474619	1.0	971
11	972	K136Q_I_11.czi	\\hih-fileserver.neurologie.uni-tuebingen.de\HIH\Public\Jorge\Immunofluorescence\Exp. 267\Apotome\48h	100	1.033710665801866	5.0	2.153536564749775	36.04163056034261	0.9433962264150944	972
11	973	K136Q_I_11.czi	\\hih-fileserver.neurologie.uni-tuebingen.de\HIH\Public\Jorge\Immunofluorescence\Exp. 267\Apotome\48h	15	0.9064023282753195	2.0	1.1495093791412856	13.071067811865474	0.9375	973
11	974	K136Q_I_11.czi	\\hih-fileserver.neurologie.uni-tuebingen.de\HIH\Public\Jorge\Immunofluorescence\Exp. 267\Apotome\48h	354	1.2256812661276593	8.48528137423857	3.451188468601106	73.84062043356595	0.946524064171123	974
11	975	K136Q_I_11.czi	\\hih-fileserver.neurologie.uni-tuebingen.de\HIH\Public\Jorge\Immunofluorescence\Exp. 267\Apotome\48h	23	0.8707341318939883	2.23606797749979	1.2307450343202289	15.863961030678928	0.8846153846153846	975
11	976	K136Q_I_11.czi	\\hih-fileserver.neurologie.uni-tuebingen.de\HIH\Public\Jorge\Immunofluorescence\Exp. 267\Apotome\48h	28	0.8860510994990022	2.8284271247461903	1.3829053339906558	17.65685424949238	0.9655172413793104	976
11	977	K136Q_I_11.czi	\\hih-fileserver.neurologie.uni-tuebingen.de\HIH\Public\Jorge\Immunofluorescence\Exp. 267\Apotome\48h	49	1.074987659781715	3.1622776601683795	1.6116333580742215	25.727922061357855	0.8596491228070176	977
11	978	K136Q_I_11.czi	\\hih-fileserver.neurologie.uni-tuebingen.de\HIH\Public\Jorge\Immunofluorescence\Exp. 267\Apotome\48h	47	1.0353031240276986	3.1622776601683795	1.5663897039470156	24.72792206135785	0.9038461538461539	978
11	979	K136Q_I_11.czi	\\hih-fileserver.neurologie.uni-tuebingen.de\HIH\Public\Jorge\Immunofluorescence\Exp. 267\Apotome\48h	14	0.7723689972905055	2.0	1.1601886205085203	11.65685424949238	0.9333333333333333	979
11	980	K136Q_I_11.czi	\\hih-fileserver.neurologie.uni-tuebingen.de\HIH\Public\Jorge\Immunofluorescence\Exp. 267\Apotome\48h	1	0.0	1.0	1.0	0.0	1.0	980
11	981	K136Q_I_11.czi	\\hih-fileserver.neurologie.uni-tuebingen.de\HIH\Public\Jorge\Immunofluorescence\Exp. 267\Apotome\48h	24	0.8128078919015064	2.8284271247461903	1.3535533905932737	15.65685424949238	0.96	981
11	982	K136Q_I_11.czi	\\hih-fileserver.neurologie.uni-tuebingen.de\HIH\Public\Jorge\Immunofluorescence\Exp. 267\Apotome\48h	11	0.6746348998939921	1.4142135623730951	1.1129673351926623	9.65685424949238	0.9166666666666666	982
11	983	K136Q_I_11.czi	\\hih-fileserver.neurologie.uni-tuebingen.de\HIH\Public\Jorge\Immunofluorescence\Exp. 267\Apotome\48h	36	1.0435758607735188	2.8284271247461903	1.4583505860028667	21.727922061357855	0.8780487804878049	983
11	984	K136Q_I_11.czi	\\hih-fileserver.neurologie.uni-tuebingen.de\HIH\Public\Jorge\Immunofluorescence\Exp. 267\Apotome\48h	23	0.9402753010493109	2.23606797749979	1.3099560958474765	16.485281374238568	0.8214285714285714	984
11	985	K136Q_I_11.czi	\\hih-fileserver.neurologie.uni-tuebingen.de\HIH\Public\Jorge\Immunofluorescence\Exp. 267\Apotome\48h	3	0.309207662451413	1.0	1.0	3.414213562373095	1.0	985
11	986	K136Q_I_11.czi	\\hih-fileserver.neurologie.uni-tuebingen.de\HIH\Public\Jorge\Immunofluorescence\Exp. 267\Apotome\48h	20	1.0543178146405365	2.0	1.2121320343559643	16.27817459305202	0.8	986
11	987	K136Q_I_11.czi	\\hih-fileserver.neurologie.uni-tuebingen.de\HIH\Public\Jorge\Immunofluorescence\Exp. 267\Apotome\48h	47	1.0849352687933194	3.0	1.5512396159331234	25.31370849898476	0.8703703703703703	987
11	988	K136Q_I_11.czi	\\hih-fileserver.neurologie.uni-tuebingen.de\HIH\Public\Jorge\Immunofluorescence\Exp. 267\Apotome\48h	10	0.6202357696493015	1.4142135623730951	1.082842712474619	8.82842712474619	1.0	988
11	989	K136Q_I_11.czi	\\hih-fileserver.neurologie.uni-tuebingen.de\HIH\Public\Jorge\Immunofluorescence\Exp. 267\Apotome\48h	9	0.7836384171496399	1.0	1.0	9.414213562373096	0.9	989
11	990	K136Q_I_11.czi	\\hih-fileserver.neurologie.uni-tuebingen.de\HIH\Public\Jorge\Immunofluorescence\Exp. 267\Apotome\48h	28	1.1254241035302497	2.0	1.2464105334504165	19.899494936611664	0.8484848484848485	990
11	991	K136Q_I_11.czi	\\hih-fileserver.neurologie.uni-tuebingen.de\HIH\Public\Jorge\Immunofluorescence\Exp. 267\Apotome\48h	2	0.0	1.0	1.0	0.0	1.0	991
11	992	K136Q_I_11.czi	\\hih-fileserver.neurologie.uni-tuebingen.de\HIH\Public\Jorge\Immunofluorescence\Exp. 267\Apotome\48h	24	0.8381959377836083	2.8284271247461903	1.3806484547546443	15.899494936611665	0.9230769230769231	992
11	993	K136Q_I_11.czi	\\hih-fileserver.neurologie.uni-tuebingen.de\HIH\Public\Jorge\Immunofluorescence\Exp. 267\Apotome\48h	152	1.3418936219285793	5.0	2.2351580373398323	50.62741699796952	0.8539325842696629	993
11	994	K136Q_I_11.czi	\\hih-fileserver.neurologie.uni-tuebingen.de\HIH\Public\Jorge\Immunofluorescence\Exp. 267\Apotome\48h	11	0.6411587049406146	1.4142135623730951	1.0376557783975542	9.414213562373096	0.9166666666666666	994
11	995	K136Q_I_11.czi	\\hih-fileserver.neurologie.uni-tuebingen.de\HIH\Public\Jorge\Immunofluorescence\Exp. 267\Apotome\48h	14	0.6966924787727198	2.0	1.1897753035351701	11.071067811865476	1.0	995
11	996	K136Q_I_11.czi	\\hih-fileserver.neurologie.uni-tuebingen.de\HIH\Public\Jorge\Immunofluorescence\Exp. 267\Apotome\48h	48	1.0137343089437885	3.1622776601683795	1.5986243035028556	24.727922061357855	0.9230769230769231	996
11	997	K136Q_I_11.czi	\\hih-fileserver.neurologie.uni-tuebingen.de\HIH\Public\Jorge\Immunofluorescence\Exp. 267\Apotome\48h	20	0.834860688618815	2.23606797749979	1.2653567894682631	14.48528137423857	0.9090909090909091	997
11	998	K136Q_I_11.czi	\\hih-fileserver.neurologie.uni-tuebingen.de\HIH\Public\Jorge\Immunofluorescence\Exp. 267\Apotome\48h	15	0.7951500375806897	2.0	1.1495093791412856	12.242640687119284	0.8823529411764706	998
11	999	K136Q_I_11.czi	\\hih-fileserver.neurologie.uni-tuebingen.de\HIH\Public\Jorge\Immunofluorescence\Exp. 267\Apotome\48h	43	1.057058753031575	3.0	1.5466789257144813	23.899494936611667	0.9148936170212766	999
11	1000	K136Q_I_11.czi	\\hih-fileserver.neurologie.uni-tuebingen.de\HIH\Public\Jorge\Immunofluorescence\Exp. 267\Apotome\48h	38	0.9513155219899524	3.1622776601683795	1.5082415867406438	21.31370849898476	0.926829268292683	1000
11	1001	K136Q_I_11.czi	\\hih-fileserver.neurologie.uni-tuebingen.de\HIH\Public\Jorge\Immunofluorescence\Exp. 267\Apotome\48h	33	0.8770537643112254	2.8284271247461903	1.4857116709425342	19.071067811865476	0.9428571428571428	1001
11	1002	K136Q_I_11.czi	\\hih-fileserver.neurologie.uni-tuebingen.de\HIH\Public\Jorge\Immunofluorescence\Exp. 267\Apotome\48h	14	0.6966924787727198	2.0	1.18977530353517	11.071067811865476	1.0	1002
11	1003	K136Q_I_11.czi	\\hih-fileserver.neurologie.uni-tuebingen.de\HIH\Public\Jorge\Immunofluorescence\Exp. 267\Apotome\48h	12	0.6957172405156791	1.4142135623730951	1.1035533905932737	10.242640687119284	1.0	1003
11	1004	K136Q_I_11.czi	\\hih-fileserver.neurologie.uni-tuebingen.de\HIH\Public\Jorge\Immunofluorescence\Exp. 267\Apotome\48h	15	0.7208777308044718	2.0	1.2161760458079522	11.65685424949238	0.9375	1004
11	1005	K136Q_I_11.czi	\\hih-fileserver.neurologie.uni-tuebingen.de\HIH\Public\Jorge\Immunofluorescence\Exp. 267\Apotome\48h	34	1.0391645156780143	2.8284271247461903	1.3932832615179778	21.071067811865476	0.8717948717948718	1005
11	1006	K136Q_I_11.czi	\\hih-fileserver.neurologie.uni-tuebingen.de\HIH\Public\Jorge\Immunofluorescence\Exp. 267\Apotome\48h	278	1.8025928463618472	6.0	2.5121156488066583	79.35533905932738	0.8660436137071651	1006
11	1007	K136Q_I_11.czi	\\hih-fileserver.neurologie.uni-tuebingen.de\HIH\Public\Jorge\Immunofluorescence\Exp. 267\Apotome\48h	278	1.8707020234379996	5.830951894845301	2.4520048950502886	80.84062043356595	0.7787114845938375	1007
11	1008	K136Q_I_11.czi	\\hih-fileserver.neurologie.uni-tuebingen.de\HIH\Public\Jorge\Immunofluorescence\Exp. 267\Apotome\48h	22	1.0541170310843626	2.0	1.238301849414513	17.071067811865476	0.9565217391304348	1008
11	1009	K136Q_I_11.czi	\\hih-fileserver.neurologie.uni-tuebingen.de\HIH\Public\Jorge\Immunofluorescence\Exp. 267\Apotome\48h	36	0.949727840561447	3.0	1.5139061415584223	20.72792206135786	0.9473684210526315	1009
11	1010	K136Q_I_11.czi	\\hih-fileserver.neurologie.uni-tuebingen.de\HIH\Public\Jorge\Immunofluorescence\Exp. 267\Apotome\48h	23	0.7858693442525693	2.23606797749979	1.3279653811680459	15.071067811865474	1.0	1010
11	1011	K136Q_I_11.czi	\\hih-fileserver.neurologie.uni-tuebingen.de\HIH\Public\Jorge\Immunofluorescence\Exp. 267\Apotome\48h	11	0.6411587049406146	2.0	1.128564869306645	9.414213562373096	1.0	1011
11	1012	K136Q_I_11.czi	\\hih-fileserver.neurologie.uni-tuebingen.de\HIH\Public\Jorge\Immunofluorescence\Exp. 267\Apotome\48h	8	0.49237304529448433	1.4142135623730951	1.051776695296637	7.035533905932738	0.8888888888888888	1012
11	1013	K136Q_I_11.czi	\\hih-fileserver.neurologie.uni-tuebingen.de\HIH\Public\Jorge\Immunofluorescence\Exp. 267\Apotome\48h	5	0.31011788482465075	1.0	1.0	4.414213562373095	0.8333333333333334	1013
11	1014	K136Q_I_11.czi	\\hih-fileserver.neurologie.uni-tuebingen.de\HIH\Public\Jorge\Immunofluorescence\Exp. 267\Apotome\48h	21	0.7951054177322048	2.23606797749979	1.3003397994935841	14.48528137423857	0.9545454545454546	1014
11	1015	K136Q_I_11.czi	\\hih-fileserver.neurologie.uni-tuebingen.de\HIH\Public\Jorge\Immunofluorescence\Exp. 267\Apotome\48h	486	1.6513902481308949	8.48528137423857	3.399764390076199	100.42640687119285	0.8307692307692308	1015
11	1016	K136Q_I_11.czi	\\hih-fileserver.neurologie.uni-tuebingen.de\HIH\Public\Jorge\Immunofluorescence\Exp. 267\Apotome\48h	8	0.5468022991227088	1.4142135623730951	1.051776695296637	7.414213562373095	1.0	1016
11	1017	K136Q_I_11.czi	\\hih-fileserver.neurologie.uni-tuebingen.de\HIH\Public\Jorge\Immunofluorescence\Exp. 267\Apotome\48h	3	0.309207662451413	1.0	1.0	3.414213562373095	1.0	1017
11	1018	K136Q_I_11.czi	\\hih-fileserver.neurologie.uni-tuebingen.de\HIH\Public\Jorge\Immunofluorescence\Exp. 267\Apotome\48h	25	0.8650532769653659	2.23606797749979	1.3322854315746107	16.485281374238568	0.9615384615384616	1018
11	1019	K136Q_I_11.czi	\\hih-fileserver.neurologie.uni-tuebingen.de\HIH\Public\Jorge\Immunofluorescence\Exp. 267\Apotome\48h	14	0.8233657959359779	2.0	1.1306019374818708	12.035533905932738	0.875	1019
11	1020	K136Q_I_11.czi	\\hih-fileserver.neurologie.uni-tuebingen.de\HIH\Public\Jorge\Immunofluorescence\Exp. 267\Apotome\48h	25	0.780295576225446	2.8284271247461903	1.3888539740695345	15.65685424949238	0.9615384615384616	1020
11	1021	K136Q_I_11.czi	\\hih-fileserver.neurologie.uni-tuebingen.de\HIH\Public\Jorge\Immunofluorescence\Exp. 267\Apotome\48h	42	1.0085007765762406	3.0	1.5244877414548483	23.071067811865476	0.9130434782608695	1021
11	1022	K136Q_I_11.czi	\\hih-fileserver.neurologie.uni-tuebingen.de\HIH\Public\Jorge\Immunofluorescence\Exp. 267\Apotome\48h	24	1.1330029103441492	2.0	1.2112944921610616	18.485281374238568	0.8275862068965517	1022
11	1023	K136Q_I_11.czi	\\hih-fileserver.neurologie.uni-tuebingen.de\HIH\Public\Jorge\Immunofluorescence\Exp. 267\Apotome\48h	41	0.9308387988638673	3.0	1.544610932215839	21.899494936611664	0.9318181818181818	1023
11	1024	K136Q_I_11.czi	\\hih-fileserver.neurologie.uni-tuebingen.de\HIH\Public\Jorge\Immunofluorescence\Exp. 267\Apotome\48h	55	0.927126502423382	4.0	1.7759989288844134	25.31370849898476	0.9482758620689655	1024
11	1025	K136Q_I_11.czi	\\hih-fileserver.neurologie.uni-tuebingen.de\HIH\Public\Jorge\Immunofluorescence\Exp. 267\Apotome\48h	25	0.8650532769653659	2.8284271247461903	1.3654225165644582	16.485281374238568	0.9259259259259259	1025
11	1026	K136Q_I_11.czi	\\hih-fileserver.neurologie.uni-tuebingen.de\HIH\Public\Jorge\Immunofluorescence\Exp. 267\Apotome\48h	178	1.2301494984935863	6.0	2.562165282767268	52.45584412271572	0.89	1026
11	1027	K136Q_I_11.czi	\\hih-fileserver.neurologie.uni-tuebingen.de\HIH\Public\Jorge\Immunofluorescence\Exp. 267\Apotome\48h	18	0.7275526948748822	2.0	1.2682459513747883	12.82842712474619	1.0	1027
11	1028	K136Q_I_11.czi	\\hih-fileserver.neurologie.uni-tuebingen.de\HIH\Public\Jorge\Immunofluorescence\Exp. 267\Apotome\48h	27	0.8009752564494133	2.8284271247461903	1.3994757205179384	16.48528137423857	0.9642857142857143	1028
11	1029	K136Q_I_11.czi	\\hih-fileserver.neurologie.uni-tuebingen.de\HIH\Public\Jorge\Immunofluorescence\Exp. 267\Apotome\48h	5	0.43153209248335733	1.0	1.0	5.207106781186548	1.0	1029
11	1030	K136Q_I_11.czi	\\hih-fileserver.neurologie.uni-tuebingen.de\HIH\Public\Jorge\Immunofluorescence\Exp. 267\Apotome\48h	6	0.5456645211561616	1.0	1.0	6.414213562373095	1.0	1030
11	1031	K136Q_I_11.czi	\\hih-fileserver.neurologie.uni-tuebingen.de\HIH\Public\Jorge\Immunofluorescence\Exp. 267\Apotome\48h	36	1.1591494748706164	2.8284271247461903	1.3992119692114235	22.899494936611664	0.8372093023255814	1031
11	1032	K136Q_I_11.czi	\\hih-fileserver.neurologie.uni-tuebingen.de\HIH\Public\Jorge\Immunofluorescence\Exp. 267\Apotome\48h	148	1.618822582412786	4.47213595499958	2.06338301983945	54.87005768508881	0.8176795580110497	1032
11	1033	K136Q_I_11.czi	\\hih-fileserver.neurologie.uni-tuebingen.de\HIH\Public\Jorge\Immunofluorescence\Exp. 267\Apotome\48h	18	0.8245537665371013	2.0	1.2357022603955157	13.65685424949238	0.9	1033
11	1034	K136Q_I_11.czi	\\hih-fileserver.neurologie.uni-tuebingen.de\HIH\Public\Jorge\Immunofluorescence\Exp. 267\Apotome\48h	14	0.7723689972905055	2.0	1.1601886205085203	11.65685424949238	0.9333333333333333	1034
11	1035	K136Q_I_11.czi	\\hih-fileserver.neurologie.uni-tuebingen.de\HIH\Public\Jorge\Immunofluorescence\Exp. 267\Apotome\48h	3	0.309207662451413	1.0	1.0	3.414213562373095	1.0	1035
11	1036	K136Q_I_11.czi	\\hih-fileserver.neurologie.uni-tuebingen.de\HIH\Public\Jorge\Immunofluorescence\Exp. 267\Apotome\48h	5	0.4665421607968328	1.0	1.0	5.414213562373095	0.7142857142857143	1036
11	1037	K136Q_I_11.czi	\\hih-fileserver.neurologie.uni-tuebingen.de\HIH\Public\Jorge\Immunofluorescence\Exp. 267\Apotome\48h	7	0.5300702784881366	1.4142135623730951	1.0591733660532994	6.82842712474619	1.0	1037
11	1038	K136Q_I_11.czi	\\hih-fileserver.neurologie.uni-tuebingen.de\HIH\Public\Jorge\Immunofluorescence\Exp. 267\Apotome\48h	21	0.795105417732205	2.23606797749979	1.3003397994935841	14.485281374238571	1.0	1038
11	1039	K136Q_I_11.czi	\\hih-fileserver.neurologie.uni-tuebingen.de\HIH\Public\Jorge\Immunofluorescence\Exp. 267\Apotome\48h	4	0.3183098861837907	1.0	1.0	4.0	1.0	1039
11	1040	K136Q_I_11.czi	\\hih-fileserver.neurologie.uni-tuebingen.de\HIH\Public\Jorge\Immunofluorescence\Exp. 267\Apotome\48h	25	0.9276229873542391	2.23606797749979	1.3157168890796869	17.071067811865476	0.8928571428571429	1040
11	1041	K136Q_I_11.czi	\\hih-fileserver.neurologie.uni-tuebingen.de\HIH\Public\Jorge\Immunofluorescence\Exp. 267\Apotome\48h	31	1.1661287043747803	2.8284271247461903	1.3592117069068208	21.31370849898476	0.8611111111111112	1041
11	1042	K136Q_I_11.czi	\\hih-fileserver.neurologie.uni-tuebingen.de\HIH\Public\Jorge\Immunofluorescence\Exp. 267\Apotome\48h	46	0.8936177099689818	3.1622776601683795	1.6458435527901456	22.72792206135785	0.9387755102040817	1042
11	1043	K136Q_I_11.czi	\\hih-fileserver.neurologie.uni-tuebingen.de\HIH\Public\Jorge\Immunofluorescence\Exp. 267\Apotome\48h	35	0.8481124455810186	2.8284271247461903	1.540611639088451	19.31370849898476	1.0	1043
11	1044	K136Q_I_11.czi	\\hih-fileserver.neurologie.uni-tuebingen.de\HIH\Public\Jorge\Immunofluorescence\Exp. 267\Apotome\48h	43	1.241378646038708	2.8284271247461903	1.4109812551478376	25.899494936611664	0.86	1044
11	1045	K136Q_I_11.czi	\\hih-fileserver.neurologie.uni-tuebingen.de\HIH\Public\Jorge\Immunofluorescence\Exp. 267\Apotome\48h	73	0.9904106804278957	4.242640687119285	1.890516241560131	30.14213562373095	0.9358974358974359	1045
11	1046	K136Q_I_11.czi	\\hih-fileserver.neurologie.uni-tuebingen.de\HIH\Public\Jorge\Immunofluorescence\Exp. 267\Apotome\48h	4	0.3183098861837907	1.0	1.0	4.0	1.0	1046
11	1047	K136Q_I_11.czi	\\hih-fileserver.neurologie.uni-tuebingen.de\HIH\Public\Jorge\Immunofluorescence\Exp. 267\Apotome\48h	11	0.7285819637753527	1.4142135623730951	1.0753115567951081	10.035533905932738	0.9166666666666666	1047
11	1048	K136Q_I_11.czi	\\hih-fileserver.neurologie.uni-tuebingen.de\HIH\Public\Jorge\Immunofluorescence\Exp. 267\Apotome\48h	18	0.927622987354239	2.23606797749979	1.2162734570551206	14.48528137423857	0.8181818181818182	1048
11	1049	K136Q_I_11.czi	\\hih-fileserver.neurologie.uni-tuebingen.de\HIH\Public\Jorge\Immunofluorescence\Exp. 267\Apotome\48h	11	0.7589642623807409	1.4142135623730951	1.0376557783975542	10.242640687119284	0.9166666666666666	1049
11	1050	K136Q_I_11.czi	\\hih-fileserver.neurologie.uni-tuebingen.de\HIH\Public\Jorge\Immunofluorescence\Exp. 267\Apotome\48h	31	0.9336378781377561	2.8284271247461903	1.4179812041689726	19.071067811865476	0.9393939393939394	1050
11	1051	K136Q_I_11.czi	\\hih-fileserver.neurologie.uni-tuebingen.de\HIH\Public\Jorge\Immunofluorescence\Exp. 267\Apotome\48h	2	0.0	1.0	1.0	0.0	1.0	1051
11	1052	K136Q_I_11.czi	\\hih-fileserver.neurologie.uni-tuebingen.de\HIH\Public\Jorge\Immunofluorescence\Exp. 267\Apotome\48h	48	1.1120683704096759	3.1622776601683795	1.5800217571071853	25.899494936611664	0.8888888888888888	1052
11	1053	K136Q_I_11.czi	\\hih-fileserver.neurologie.uni-tuebingen.de\HIH\Public\Jorge\Immunofluorescence\Exp. 267\Apotome\48h	67	1.079104174197558	4.0	1.773030796543728	30.14213562373095	0.9178082191780822	1053
11	1054	K136Q_I_11.czi	\\hih-fileserver.neurologie.uni-tuebingen.de\HIH\Public\Jorge\Immunofluorescence\Exp. 267\Apotome\48h	25	1.0394838792606904	2.0	1.266274169979695	18.071067811865476	0.8064516129032258	1054
11	1055	K136Q_I_11.czi	\\hih-fileserver.neurologie.uni-tuebingen.de\HIH\Public\Jorge\Immunofluorescence\Exp. 267\Apotome\48h	30	0.90640232827532	2.8284271247461903	1.404518763803715	18.48528137423857	0.9090909090909091	1055
11	1056	K136Q_I_11.czi	\\hih-fileserver.neurologie.uni-tuebingen.de\HIH\Public\Jorge\Immunofluorescence\Exp. 267\Apotome\48h	5	0.43153209248335733	1.0	1.0	5.207106781186548	1.0	1056
11	1057	K136Q_I_11.czi	\\hih-fileserver.neurologie.uni-tuebingen.de\HIH\Public\Jorge\Immunofluorescence\Exp. 267\Apotome\48h	105	1.265934799082167	4.242640687119285	1.970105405251387	40.87005768508881	0.9051724137931034	1057
11	1058	K136Q_I_11.czi	\\hih-fileserver.neurologie.uni-tuebingen.de\HIH\Public\Jorge\Immunofluorescence\Exp. 267\Apotome\48h	4	0.2046241954335606	1.0	1.0	3.2071067811865475	0.8	1058
11	1059	K136Q_I_11.czi	\\hih-fileserver.neurologie.uni-tuebingen.de\HIH\Public\Jorge\Immunofluorescence\Exp. 267\Apotome\48h	49	1.020797785137129	3.1622776601683795	1.601863793490159	25.071067811865476	0.9245283018867925	1059
11	1060	K136Q_I_11.czi	\\hih-fileserver.neurologie.uni-tuebingen.de\HIH\Public\Jorge\Immunofluorescence\Exp. 267\Apotome\48h	6	0.35961007706946446	1.0	1.0	5.207106781186548	0.8571428571428571	1060
11	1061	K136Q_I_11.czi	\\hih-fileserver.neurologie.uni-tuebingen.de\HIH\Public\Jorge\Immunofluorescence\Exp. 267\Apotome\48h	60	0.9647591407423479	4.123105625617661	1.839169123237627	26.97056274847714	0.9230769230769231	1061
11	1062	K136Q_I_11.czi	\\hih-fileserver.neurologie.uni-tuebingen.de\HIH\Public\Jorge\Immunofluorescence\Exp. 267\Apotome\48h	59	1.2705726078556916	3.1622776601683795	1.5927124499260483	30.69238815542512	0.855072463768116	1062
11	1063	K136Q_I_11.czi	\\hih-fileserver.neurologie.uni-tuebingen.de\HIH\Public\Jorge\Immunofluorescence\Exp. 267\Apotome\48h	18	0.7275526948748822	2.0	1.2682459513747883	12.82842712474619	1.0	1063
11	1064	K136Q_I_11.czi	\\hih-fileserver.neurologie.uni-tuebingen.de\HIH\Public\Jorge\Immunofluorescence\Exp. 267\Apotome\48h	33	1.0954542374429754	2.8284271247461903	1.3874498319389195	21.31370849898476	0.9166666666666666	1064
11	1065	K136Q_I_11.czi	\\hih-fileserver.neurologie.uni-tuebingen.de\HIH\Public\Jorge\Immunofluorescence\Exp. 267\Apotome\48h	2	0.0	1.0	1.0	0.0	1.0	1065
11	1066	K136Q_I_11.czi	\\hih-fileserver.neurologie.uni-tuebingen.de\HIH\Public\Jorge\Immunofluorescence\Exp. 267\Apotome\48h	13	0.7177571704566658	2.0	1.1406482403650917	10.82842712474619	1.0	1066
11	1067	K136Q_I_11.czi	\\hih-fileserver.neurologie.uni-tuebingen.de\HIH\Public\Jorge\Immunofluorescence\Exp. 267\Apotome\48h	22	0.7337506369818236	2.8284271247461903	1.366866718721158	14.242640687119284	1.0	1067
11	1068	K136Q_I_11.czi	\\hih-fileserver.neurologie.uni-tuebingen.de\HIH\Public\Jorge\Immunofluorescence\Exp. 267\Apotome\48h	19	0.9513155219899523	2.0	1.192466013131178	15.071067811865474	0.9047619047619048	1068
11	1069	K136Q_I_11.czi	\\hih-fileserver.neurologie.uni-tuebingen.de\HIH\Public\Jorge\Immunofluorescence\Exp. 267\Apotome\48h	26	0.8317819970820826	2.8284271247461903	1.3989088804465863	16.485281374238568	1.0	1069
11	1070	K136Q_I_11.czi	\\hih-fileserver.neurologie.uni-tuebingen.de\HIH\Public\Jorge\Immunofluorescence\Exp. 267\Apotome\48h	4	0.3183098861837907	1.0	1.0	4.0	1.0	1070
11	1071	K136Q_I_11.czi	\\hih-fileserver.neurologie.uni-tuebingen.de\HIH\Public\Jorge\Immunofluorescence\Exp. 267\Apotome\48h	123	1.0247764194746993	5.656854249492381	2.3727045499552646	39.798989873223334	0.9389312977099237	1071
11	1072	K136Q_I_11.czi	\\hih-fileserver.neurologie.uni-tuebingen.de\HIH\Public\Jorge\Immunofluorescence\Exp. 267\Apotome\48h	18	1.1126047240867627	1.4142135623730951	1.0920474583051323	15.863961030678928	0.9	1072
11	1073	K136Q_I_11.czi	\\hih-fileserver.neurologie.uni-tuebingen.de\HIH\Public\Jorge\Immunofluorescence\Exp. 267\Apotome\48h	14	0.6966924787727198	1.4142135623730951	1.1183467321065985	11.071067811865476	0.9333333333333333	1073
11	1074	K136Q_I_11.czi	\\hih-fileserver.neurologie.uni-tuebingen.de\HIH\Public\Jorge\Immunofluorescence\Exp. 267\Apotome\48h	45	0.9611703077392957	2.8284271247461903	1.5644470229492191	23.31370849898476	0.9574468085106383	1074
11	1075	K136Q_I_11.czi	\\hih-fileserver.neurologie.uni-tuebingen.de\HIH\Public\Jorge\Immunofluorescence\Exp. 267\Apotome\48h	51	0.9998423065350198	3.1622776601683795	1.6268634224634677	25.31370849898476	0.9622641509433962	1075
11	1076	K136Q_I_11.czi	\\hih-fileserver.neurologie.uni-tuebingen.de\HIH\Public\Jorge\Immunofluorescence\Exp. 267\Apotome\48h	10	0.8290781168231315	1.0	1.0	10.207106781186548	0.7692307692307693	1076
11	1077	K136Q_I_11.czi	\\hih-fileserver.neurologie.uni-tuebingen.de\HIH\Public\Jorge\Immunofluorescence\Exp. 267\Apotome\48h	37	1.1934504121220624	2.23606797749979	1.3424917289555949	23.556349186104043	0.8043478260869565	1077
11	1078	K136Q_I_11.czi	\\hih-fileserver.neurologie.uni-tuebingen.de\HIH\Public\Jorge\Immunofluorescence\Exp. 267\Apotome\48h	21	0.8607140437051948	2.23606797749979	1.2527207518745367	15.071067811865474	0.9130434782608695	1078
11	1079	K136Q_I_11.czi	\\hih-fileserver.neurologie.uni-tuebingen.de\HIH\Public\Jorge\Immunofluorescence\Exp. 267\Apotome\48h	217	1.7429588767636395	5.385164807134504	2.3121735587937478	68.94112549695427	0.8410852713178295	1079
11	1080	K136Q_I_11.czi	\\hih-fileserver.neurologie.uni-tuebingen.de\HIH\Public\Jorge\Immunofluorescence\Exp. 267\Apotome\48h	51	1.1004155046064992	3.605551275463989	1.63524392620054	26.556349186104043	0.8793103448275862	1080
11	1081	K136Q_I_11.czi	\\hih-fileserver.neurologie.uni-tuebingen.de\HIH\Public\Jorge\Immunofluorescence\Exp. 267\Apotome\48h	96	1.1120683704096759	4.242640687119285	2.0085106814347076	36.62741699796952	0.9320388349514563	1081
11	1082	K136Q_I_11.czi	\\hih-fileserver.neurologie.uni-tuebingen.de\HIH\Public\Jorge\Immunofluorescence\Exp. 267\Apotome\48h	4	0.09691183900770337	1.0	1.0	2.2071067811865475	0.8	1082
11	1083	K136Q_I_11.czi	\\hih-fileserver.neurologie.uni-tuebingen.de\HIH\Public\Jorge\Immunofluorescence\Exp. 267\Apotome\48h	229	1.5300527329411775	6.324555320336759	2.5625897476178086	66.35533905932738	0.8740458015267175	1083
11	1084	K136Q_I_11.czi	\\hih-fileserver.neurologie.uni-tuebingen.de\HIH\Public\Jorge\Immunofluorescence\Exp. 267\Apotome\48h	104	1.1518545297937126	4.47213595499958	2.087804310017522	38.79898987322333	0.8813559322033898	1084
11	1085	K136Q_I_11.czi	\\hih-fileserver.neurologie.uni-tuebingen.de\HIH\Public\Jorge\Immunofluorescence\Exp. 267\Apotome\48h	14	0.7184536609573787	2.0	1.1601886205085203	11.242640687119286	0.9333333333333333	1085
11	1086	K136Q_I_11.czi	\\hih-fileserver.neurologie.uni-tuebingen.de\HIH\Public\Jorge\Immunofluorescence\Exp. 267\Apotome\48h	9	0.7836384171496399	1.0	1.0	9.414213562373096	0.8181818181818182	1086
11	1087	K136Q_I_11.czi	\\hih-fileserver.neurologie.uni-tuebingen.de\HIH\Public\Jorge\Immunofluorescence\Exp. 267\Apotome\48h	28	0.8282348101377135	2.8284271247461903	1.4061296747004017	17.071067811865476	0.9333333333333333	1087
11	1088	K136Q_I_11.czi	\\hih-fileserver.neurologie.uni-tuebingen.de\HIH\Public\Jorge\Immunofluorescence\Exp. 267\Apotome\48h	1	0.0	1.0	1.0	0.0	1.0	1088
11	1089	K136Q_I_11.czi	\\hih-fileserver.neurologie.uni-tuebingen.de\HIH\Public\Jorge\Immunofluorescence\Exp. 267\Apotome\48h	70	1.032856852446234	4.0	1.8921833976658093	30.14213562373095	0.9722222222222222	1089
11	1090	K136Q_I_11.czi	\\hih-fileserver.neurologie.uni-tuebingen.de\HIH\Public\Jorge\Immunofluorescence\Exp. 267\Apotome\48h	1	0.0	1.0	1.0	0.0	1.0	1090
11	1091	K136Q_I_11.czi	\\hih-fileserver.neurologie.uni-tuebingen.de\HIH\Public\Jorge\Immunofluorescence\Exp. 267\Apotome\48h	39	0.9269228162979023	3.0	1.551297976823159	21.31370849898476	0.9285714285714286	1091
11	1092	K136Q_I_11.czi	\\hih-fileserver.neurologie.uni-tuebingen.de\HIH\Public\Jorge\Immunofluorescence\Exp. 267\Apotome\48h	22	0.9342366967857542	2.0	1.2571297386132902	16.071067811865476	0.88	1092
11	1093	K136Q_I_11.czi	\\hih-fileserver.neurologie.uni-tuebingen.de\HIH\Public\Jorge\Immunofluorescence\Exp. 267\Apotome\48h	9	0.5135799486995236	1.4142135623730951	1.0460237291525663	7.621320343559642	0.9	1093
11	1094	K136Q_I_11.czi	\\hih-fileserver.neurologie.uni-tuebingen.de\HIH\Public\Jorge\Immunofluorescence\Exp. 267\Apotome\48h	17	0.9043556452551633	1.4142135623730951	1.121827518345028	13.899494936611665	0.9444444444444444	1094
11	1095	K136Q_I_11.czi	\\hih-fileserver.neurologie.uni-tuebingen.de\HIH\Public\Jorge\Immunofluorescence\Exp. 267\Apotome\48h	95	1.0735148975428637	4.47213595499958	2.0722329776920123	35.798989873223334	0.9313725490196079	1095
11	1096	K136Q_I_11.czi	\\hih-fileserver.neurologie.uni-tuebingen.de\HIH\Public\Jorge\Immunofluorescence\Exp. 267\Apotome\48h	1	0.0	1.0	1.0	0.0	1.0	1096
11	1097	K136Q_I_11.czi	\\hih-fileserver.neurologie.uni-tuebingen.de\HIH\Public\Jorge\Immunofluorescence\Exp. 267\Apotome\48h	8	0.5468022991227088	1.4142135623730951	1.051776695296637	7.414213562373095	1.0	1097
11	1098	K136Q_I_11.czi	\\hih-fileserver.neurologie.uni-tuebingen.de\HIH\Public\Jorge\Immunofluorescence\Exp. 267\Apotome\48h	44	0.9342366967857542	3.1622776601683795	1.611489532804338	22.727922061357855	0.9166666666666666	1098
11	1099	K136Q_I_11.czi	\\hih-fileserver.neurologie.uni-tuebingen.de\HIH\Public\Jorge\Immunofluorescence\Exp. 267\Apotome\48h	35	1.1147079660363517	2.8284271247461903	1.4024687866780032	22.14213562373095	0.875	1099
11	1100	K136Q_I_11.czi	\\hih-fileserver.neurologie.uni-tuebingen.de\HIH\Public\Jorge\Immunofluorescence\Exp. 267\Apotome\48h	11	0.9086245580609007	1.0	1.0	11.207106781186548	1.0	1100
11	1101	K136Q_I_11.czi	\\hih-fileserver.neurologie.uni-tuebingen.de\HIH\Public\Jorge\Immunofluorescence\Exp. 267\Apotome\48h	36	0.9276229873542389	3.0	1.4892853216314037	20.485281374238568	0.9473684210526315	1101
11	1102	K136Q_I_11.czi	\\hih-fileserver.neurologie.uni-tuebingen.de\HIH\Public\Jorge\Immunofluorescence\Exp. 267\Apotome\48h	42	1.1010646783546387	3.0	1.5022138153178477	24.106601717798213	0.9130434782608695	1102
11	1103	K136Q_I_11.czi	\\hih-fileserver.neurologie.uni-tuebingen.de\HIH\Public\Jorge\Immunofluorescence\Exp. 267\Apotome\48h	34	1.1833354415768587	2.23606797749979	1.3153338044628928	22.485281374238568	0.8947368421052632	1103
11	1104	K136Q_I_11.czi	\\hih-fileserver.neurologie.uni-tuebingen.de\HIH\Public\Jorge\Immunofluorescence\Exp. 267\Apotome\48h	19	0.9997221287110455	2.0	1.1706652993220676	15.449747468305834	0.8636363636363636	1104
11	1105	K136Q_I_11.czi	\\hih-fileserver.neurologie.uni-tuebingen.de\HIH\Public\Jorge\Immunofluorescence\Exp. 267\Apotome\48h	6	0.5168631413744181	1.4142135623730951	1.0690355937288492	6.242640687119286	1.0	1105
