# Supplementary material for: Sirtuin-1 sensitive lysine-136 acetylation drives phase separation and pathological aggregation of TDP-43
Source: Nat Commun. 2022 Mar 9;13:1223. doi: 10.1038/s41467-022-28822-7 (PMC8907366; doi:10.1038/s41467-022-28822-7)
Supplement: Supplementary file 7 — Source Data [file 41467_2022_28822_MOESM7_ESM.zip › Figure 5E data/Measures 1/K136Q_11_48h_Measures/Nuclei.csv]

ImageNumber	ObjectNumber	FileName_Apotome	PathName_Apotome	Children_EditedAggregates_Count	Mean_EditedAggregates_Number_Object_Number	Number_Object_Number
11	1	K136Q_I_11.czi	\\hih-fileserver.neurologie.uni-tuebingen.de\HIH\Public\Jorge\Immunofluorescence\Exp. 267\Apotome\48h	80	69.45	1
11	2	K136Q_I_11.czi	\\hih-fileserver.neurologie.uni-tuebingen.de\HIH\Public\Jorge\Immunofluorescence\Exp. 267\Apotome\48h	84	96.4047619047619	2
11	3	K136Q_I_11.czi	\\hih-fileserver.neurologie.uni-tuebingen.de\HIH\Public\Jorge\Immunofluorescence\Exp. 267\Apotome\48h	106	227.16037735849056	3
11	4	K136Q_I_11.czi	\\hih-fileserver.neurologie.uni-tuebingen.de\HIH\Public\Jorge\Immunofluorescence\Exp. 267\Apotome\48h	98	346.2857142857143	4
11	5	K136Q_I_11.czi	\\hih-fileserver.neurologie.uni-tuebingen.de\HIH\Public\Jorge\Immunofluorescence\Exp. 267\Apotome\48h	102	425.55882352941177	5
11	6	K136Q_I_11.czi	\\hih-fileserver.neurologie.uni-tuebingen.de\HIH\Public\Jorge\Immunofluorescence\Exp. 267\Apotome\48h	118	492.2881355932203	6
11	7	K136Q_I_11.czi	\\hih-fileserver.neurologie.uni-tuebingen.de\HIH\Public\Jorge\Immunofluorescence\Exp. 267\Apotome\48h	0	nan	7
11	8	K136Q_I_11.czi	\\hih-fileserver.neurologie.uni-tuebingen.de\HIH\Public\Jorge\Immunofluorescence\Exp. 267\Apotome\48h	90	633.5	8
11	9	K136Q_I_11.czi	\\hih-fileserver.neurologie.uni-tuebingen.de\HIH\Public\Jorge\Immunofluorescence\Exp. 267\Apotome\48h	4	680.5	9
11	10	K136Q_I_11.czi	\\hih-fileserver.neurologie.uni-tuebingen.de\HIH\Public\Jorge\Immunofluorescence\Exp. 267\Apotome\48h	73	732.7534246575342	10
11	11	K136Q_I_11.czi	\\hih-fileserver.neurologie.uni-tuebingen.de\HIH\Public\Jorge\Immunofluorescence\Exp. 267\Apotome\48h	10	694.2	11
11	12	K136Q_I_11.czi	\\hih-fileserver.neurologie.uni-tuebingen.de\HIH\Public\Jorge\Immunofluorescence\Exp. 267\Apotome\48h	2	820.5	12
11	13	K136Q_I_11.czi	\\hih-fileserver.neurologie.uni-tuebingen.de\HIH\Public\Jorge\Immunofluorescence\Exp. 267\Apotome\48h	55	796.709090909091	13
11	14	K136Q_I_11.czi	\\hih-fileserver.neurologie.uni-tuebingen.de\HIH\Public\Jorge\Immunofluorescence\Exp. 267\Apotome\48h	0	nan	14
11	15	K136Q_I_11.czi	\\hih-fileserver.neurologie.uni-tuebingen.de\HIH\Public\Jorge\Immunofluorescence\Exp. 267\Apotome\48h	53	860.4150943396227	15
11	16	K136Q_I_11.czi	\\hih-fileserver.neurologie.uni-tuebingen.de\HIH\Public\Jorge\Immunofluorescence\Exp. 267\Apotome\48h	178	981.1797752808989	16
11	17	K136Q_I_11.czi	\\hih-fileserver.neurologie.uni-tuebingen.de\HIH\Public\Jorge\Immunofluorescence\Exp. 267\Apotome\48h	52	1000.3269230769231	17
11	18	K136Q_I_11.czi	\\hih-fileserver.neurologie.uni-tuebingen.de\HIH\Public\Jorge\Immunofluorescence\Exp. 267\Apotome\48h	0	nan	18
