# Supplementary material for: Sirtuin-1 sensitive lysine-136 acetylation drives phase separation and pathological aggregation of TDP-43
Source: Nat Commun. 2022 Mar 9;13:1223. doi: 10.1038/s41467-022-28822-7 (PMC8907366; doi:10.1038/s41467-022-28822-7)
Supplement: Supplementary file 7 — Source Data [file 41467_2022_28822_MOESM7_ESM.zip › Figure 5E data/Measures 1/K136Q_11_48h_Measures/Object relationships.csv]

Module	Module Number	Relationship	First Object Name	First Image Number	First Object Number	Second Object Name	Second Image Number	Second Object Number
RelateObjects	13	Parent	Nuclei	11	1	EditedAggregates	11	1
RelateObjects	13	Parent	Nuclei	11	1	EditedAggregates	11	2
RelateObjects	13	Parent	Nuclei	11	1	EditedAggregates	11	3
RelateObjects	13	Parent	Nuclei	11	1	EditedAggregates	11	4
RelateObjects	13	Parent	Nuclei	11	1	EditedAggregates	11	5
RelateObjects	13	Parent	Nuclei	11	1	EditedAggregates	11	6
RelateObjects	13	Parent	Nuclei	11	1	EditedAggregates	11	7
RelateObjects	13	Parent	Nuclei	11	1	EditedAggregates	11	8
RelateObjects	13	Parent	Nuclei	11	1	EditedAggregates	11	9
RelateObjects	13	Parent	Nuclei	11	1	EditedAggregates	11	10
RelateObjects	13	Parent	Nuclei	11	1	EditedAggregates	11	11
RelateObjects	13	Parent	Nuclei	11	1	EditedAggregates	11	12
RelateObjects	13	Parent	Nuclei	11	1	EditedAggregates	11	13
RelateObjects	13	Parent	Nuclei	11	1	EditedAggregates	11	14
RelateObjects	13	Parent	Nuclei	11	1	EditedAggregates	11	15
RelateObjects	13	Parent	Nuclei	11	2	EditedAggregates	11	16
RelateObjects	13	Parent	Nuclei	11	2	EditedAggregates	11	17
RelateObjects	13	Parent	Nuclei	11	2	EditedAggregates	11	18
RelateObjects	13	Parent	Nuclei	11	1	EditedAggregates	11	19
RelateObjects	13	Parent	Nuclei	11	1	EditedAggregates	11	20
RelateObjects	13	Parent	Nuclei	11	1	EditedAggregates	11	21
RelateObjects	13	Parent	Nuclei	11	2	EditedAggregates	11	22
RelateObjects	13	Parent	Nuclei	11	1	EditedAggregates	11	23
RelateObjects	13	Parent	Nuclei	11	1	EditedAggregates	11	24
RelateObjects	13	Parent	Nuclei	11	2	EditedAggregates	11	25
RelateObjects	13	Parent	Nuclei	11	2	EditedAggregates	11	26
RelateObjects	13	Parent	Nuclei	11	2	EditedAggregates	11	27
RelateObjects	13	Parent	Nuclei	11	2	EditedAggregates	11	28
RelateObjects	13	Parent	Nuclei	11	1	EditedAggregates	11	29
RelateObjects	13	Parent	Nuclei	11	1	EditedAggregates	11	30
RelateObjects	13	Parent	Nuclei	11	2	EditedAggregates	11	31
RelateObjects	13	Parent	Nuclei	11	1	EditedAggregates	11	32
RelateObjects	13	Parent	Nuclei	11	2	EditedAggregates	11	33
RelateObjects	13	Parent	Nuclei	11	2	EditedAggregates	11	34
RelateObjects	13	Parent	Nuclei	11	1	EditedAggregates	11	35
RelateObjects	13	Parent	Nuclei	11	2	EditedAggregates	11	36
RelateObjects	13	Parent	Nuclei	11	1	EditedAggregates	11	37
RelateObjects	13	Parent	Nuclei	11	1	EditedAggregates	11	38
RelateObjects	13	Parent	Nuclei	11	2	EditedAggregates	11	39
RelateObjects	13	Parent	Nuclei	11	1	EditedAggregates	11	40
RelateObjects	13	Parent	Nuclei	11	1	EditedAggregates	11	41
RelateObjects	13	Parent	Nuclei	11	1	EditedAggregates	11	42
RelateObjects	13	Parent	Nuclei	11	2	EditedAggregates	11	43
RelateObjects	13	Parent	Nuclei	11	1	EditedAggregates	11	44
RelateObjects	13	Parent	Nuclei	11	2	EditedAggregates	11	45
RelateObjects	13	Parent	Nuclei	11	1	EditedAggregates	11	46
RelateObjects	13	Parent	Nuclei	11	2	EditedAggregates	11	47
RelateObjects	13	Parent	Nuclei	11	2	EditedAggregates	11	48
RelateObjects	13	Parent	Nuclei	11	2	EditedAggregates	11	49
RelateObjects	13	Parent	Nuclei	11	1	EditedAggregates	11	50
RelateObjects	13	Parent	Nuclei	11	2	EditedAggregates	11	51
RelateObjects	13	Parent	Nuclei	11	2	EditedAggregates	11	52
RelateObjects	13	Parent	Nuclei	11	2	EditedAggregates	11	53
RelateObjects	13	Parent	Nuclei	11	1	EditedAggregates	11	54
RelateObjects	13	Parent	Nuclei	11	1	EditedAggregates	11	55
RelateObjects	13	Parent	Nuclei	11	2	EditedAggregates	11	56
RelateObjects	13	Parent	Nuclei	11	2	EditedAggregates	11	57
RelateObjects	13	Parent	Nuclei	11	2	EditedAggregates	11	58
RelateObjects	13	Parent	Nuclei	11	2	EditedAggregates	11	59
RelateObjects	13	Parent	Nuclei	11	1	EditedAggregates	11	60
RelateObjects	13	Parent	Nuclei	11	2	EditedAggregates	11	61
RelateObjects	13	Parent	Nuclei	11	2	EditedAggregates	11	62
RelateObjects	13	Parent	Nuclei	11	2	EditedAggregates	11	63
RelateObjects	13	Parent	Nuclei	11	1	EditedAggregates	11	64
RelateObjects	13	Parent	Nuclei	11	2	EditedAggregates	11	65
RelateObjects	13	Parent	Nuclei	11	2	EditedAggregates	11	66
RelateObjects	13	Parent	Nuclei	11	1	EditedAggregates	11	67
RelateObjects	13	Parent	Nuclei	11	1	EditedAggregates	11	68
RelateObjects	13	Parent	Nuclei	11	1	EditedAggregates	11	69
RelateObjects	13	Parent	Nuclei	11	1	EditedAggregates	11	70
RelateObjects	13	Parent	Nuclei	11	2	EditedAggregates	11	71
RelateObjects	13	Parent	Nuclei	11	1	EditedAggregates	11	72
RelateObjects	13	Parent	Nuclei	11	1	EditedAggregates	11	73
RelateObjects	13	Parent	Nuclei	11	2	EditedAggregates	11	74
RelateObjects	13	Parent	Nuclei	11	2	EditedAggregates	11	75
RelateObjects	13	Parent	Nuclei	11	1	EditedAggregates	11	76
RelateObjects	13	Parent	Nuclei	11	2	EditedAggregates	11	77
RelateObjects	13	Parent	Nuclei	11	2	EditedAggregates	11	78
RelateObjects	13	Parent	Nuclei	11	1	EditedAggregates	11	79
RelateObjects	13	Parent	Nuclei	11	2	EditedAggregates	11	80
RelateObjects	13	Parent	Nuclei	11	1	EditedAggregates	11	81
RelateObjects	13	Parent	Nuclei	11	2	EditedAggregates	11	82
RelateObjects	13	Parent	Nuclei	11	1	EditedAggregates	11	83
RelateObjects	13	Parent	Nuclei	11	1	EditedAggregates	11	84
RelateObjects	13	Parent	Nuclei	11	1	EditedAggregates	11	85
RelateObjects	13	Parent	Nuclei	11	2	EditedAggregates	11	86
RelateObjects	13	Parent	Nuclei	11	2	EditedAggregates	11	87
RelateObjects	13	Parent	Nuclei	11	1	EditedAggregates	11	88
RelateObjects	13	Parent	Nuclei	11	1	EditedAggregates	11	89
RelateObjects	13	Parent	Nuclei	11	2	EditedAggregates	11	90
RelateObjects	13	Parent	Nuclei	11	1	EditedAggregates	11	91
RelateObjects	13	Parent	Nuclei	11	2	EditedAggregates	11	92
RelateObjects	13	Parent	Nuclei	11	2	EditedAggregates	11	93
RelateObjects	13	Parent	Nuclei	11	1	EditedAggregates	11	94
RelateObjects	13	Parent	Nuclei	11	1	EditedAggregates	11	95
RelateObjects	13	Parent	Nuclei	11	2	EditedAggregates	11	96
RelateObjects	13	Parent	Nuclei	11	1	EditedAggregates	11	97
RelateObjects	13	Parent	Nuclei	11	2	EditedAggregates	11	98
RelateObjects	13	Parent	Nuclei	11	2	EditedAggregates	11	99
RelateObjects	13	Parent	Nuclei	11	1	EditedAggregates	11	100
RelateObjects	13	Parent	Nuclei	11	1	EditedAggregates	11	101
RelateObjects	13	Parent	Nuclei	11	1	EditedAggregates	11	102
RelateObjects	13	Parent	Nuclei	11	2	EditedAggregates	11	103
RelateObjects	13	Parent	Nuclei	11	2	EditedAggregates	11	104
RelateObjects	13	Parent	Nuclei	11	2	EditedAggregates	11	105
RelateObjects	13	Parent	Nuclei	11	1	EditedAggregates	11	106
RelateObjects	13	Parent	Nuclei	11	2	EditedAggregates	11	107
RelateObjects	13	Parent	Nuclei	11	2	EditedAggregates	11	108
RelateObjects	13	Parent	Nuclei	11	1	EditedAggregates	11	109
RelateObjects	13	Parent	Nuclei	11	1	EditedAggregates	11	110
RelateObjects	13	Parent	Nuclei	11	1	EditedAggregates	11	111
RelateObjects	13	Parent	Nuclei	11	1	EditedAggregates	11	112
RelateObjects	13	Parent	Nuclei	11	2	EditedAggregates	11	113
RelateObjects	13	Parent	Nuclei	11	2	EditedAggregates	11	114
RelateObjects	13	Parent	Nuclei	11	1	EditedAggregates	11	115
RelateObjects	13	Parent	Nuclei	11	2	EditedAggregates	11	116
RelateObjects	13	Parent	Nuclei	11	1	EditedAggregates	11	117
RelateObjects	13	Parent	Nuclei	11	1	EditedAggregates	11	118
RelateObjects	13	Parent	Nuclei	11	2	EditedAggregates	11	119
RelateObjects	13	Parent	Nuclei	11	1	EditedAggregates	11	120
RelateObjects	13	Parent	Nuclei	11	2	EditedAggregates	11	121
RelateObjects	13	Parent	Nuclei	11	1	EditedAggregates	11	122
RelateObjects	13	Parent	Nuclei	11	1	EditedAggregates	11	123
RelateObjects	13	Parent	Nuclei	11	2	EditedAggregates	11	124
RelateObjects	13	Parent	Nuclei	11	1	EditedAggregates	11	125
RelateObjects	13	Parent	Nuclei	11	2	EditedAggregates	11	126
RelateObjects	13	Parent	Nuclei	11	1	EditedAggregates	11	127
RelateObjects	13	Parent	Nuclei	11	2	EditedAggregates	11	128
RelateObjects	13	Parent	Nuclei	11	1	EditedAggregates	11	129
RelateObjects	13	Parent	Nuclei	11	1	EditedAggregates	11	130
RelateObjects	13	Parent	Nuclei	11	1	EditedAggregates	11	131
RelateObjects	13	Parent	Nuclei	11	1	EditedAggregates	11	132
RelateObjects	13	Parent	Nuclei	11	2	EditedAggregates	11	133
RelateObjects	13	Parent	Nuclei	11	1	EditedAggregates	11	134
RelateObjects	13	Parent	Nuclei	11	2	EditedAggregates	11	135
RelateObjects	13	Parent	Nuclei	11	1	EditedAggregates	11	136
RelateObjects	13	Parent	Nuclei	11	1	EditedAggregates	11	137
RelateObjects	13	Parent	Nuclei	11	2	EditedAggregates	11	138
RelateObjects	13	Parent	Nuclei	11	2	EditedAggregates	11	139
RelateObjects	13	Parent	Nuclei	11	1	EditedAggregates	11	140
RelateObjects	13	Parent	Nuclei	11	1	EditedAggregates	11	141
RelateObjects	13	Parent	Nuclei	11	2	EditedAggregates	11	142
RelateObjects	13	Parent	Nuclei	11	1	EditedAggregates	11	143
RelateObjects	13	Parent	Nuclei	11	2	EditedAggregates	11	144
RelateObjects	13	Parent	Nuclei	11	2	EditedAggregates	11	145
RelateObjects	13	Parent	Nuclei	11	2	EditedAggregates	11	146
RelateObjects	13	Parent	Nuclei	11	2	EditedAggregates	11	147
RelateObjects	13	Parent	Nuclei	11	2	EditedAggregates	11	148
RelateObjects	13	Parent	Nuclei	11	2	EditedAggregates	11	149
RelateObjects	13	Parent	Nuclei	11	2	EditedAggregates	11	150
RelateObjects	13	Parent	Nuclei	11	3	EditedAggregates	11	151
RelateObjects	13	Parent	Nuclei	11	2	EditedAggregates	11	152
RelateObjects	13	Parent	Nuclei	11	2	EditedAggregates	11	153
RelateObjects	13	Parent	Nuclei	11	3	EditedAggregates	11	154
RelateObjects	13	Parent	Nuclei	11	2	EditedAggregates	11	155
RelateObjects	13	Parent	Nuclei	11	2	EditedAggregates	11	156
RelateObjects	13	Parent	Nuclei	11	2	EditedAggregates	11	157
RelateObjects	13	Parent	Nuclei	11	3	EditedAggregates	11	158
RelateObjects	13	Parent	Nuclei	11	3	EditedAggregates	11	159
RelateObjects	13	Parent	Nuclei	11	3	EditedAggregates	11	160
RelateObjects	13	Parent	Nuclei	11	2	EditedAggregates	11	161
RelateObjects	13	Parent	Nuclei	11	3	EditedAggregates	11	162
RelateObjects	13	Parent	Nuclei	11	2	EditedAggregates	11	163
RelateObjects	13	Parent	Nuclei	11	3	EditedAggregates	11	164
RelateObjects	13	Parent	Nuclei	11	3	EditedAggregates	11	165
RelateObjects	13	Parent	Nuclei	11	3	EditedAggregates	11	166
RelateObjects	13	Parent	Nuclei	11	3	EditedAggregates	11	167
RelateObjects	13	Parent	Nuclei	11	2	EditedAggregates	11	168
RelateObjects	13	Parent	Nuclei	11	3	EditedAggregates	11	169
RelateObjects	13	Parent	Nuclei	11	2	EditedAggregates	11	170
RelateObjects	13	Parent	Nuclei	11	3	EditedAggregates	11	171
RelateObjects	13	Parent	Nuclei	11	3	EditedAggregates	11	172
RelateObjects	13	Parent	Nuclei	11	3	EditedAggregates	11	173
RelateObjects	13	Parent	Nuclei	11	2	EditedAggregates	11	174
RelateObjects	13	Parent	Nuclei	11	3	EditedAggregates	11	175
RelateObjects	13	Parent	Nuclei	11	3	EditedAggregates	11	176
RelateObjects	13	Parent	Nuclei	11	2	EditedAggregates	11	177
RelateObjects	13	Parent	Nuclei	11	3	EditedAggregates	11	178
RelateObjects	13	Parent	Nuclei	11	3	EditedAggregates	11	179
RelateObjects	13	Parent	Nuclei	11	2	EditedAggregates	11	180
RelateObjects	13	Parent	Nuclei	11	2	EditedAggregates	11	181
RelateObjects	13	Parent	Nuclei	11	2	EditedAggregates	11	182
RelateObjects	13	Parent	Nuclei	11	3	EditedAggregates	11	183
RelateObjects	13	Parent	Nuclei	11	3	EditedAggregates	11	184
RelateObjects	13	Parent	Nuclei	11	3	EditedAggregates	11	185
RelateObjects	13	Parent	Nuclei	11	3	EditedAggregates	11	186
RelateObjects	13	Parent	Nuclei	11	3	EditedAggregates	11	187
RelateObjects	13	Parent	Nuclei	11	3	EditedAggregates	11	188
RelateObjects	13	Parent	Nuclei	11	3	EditedAggregates	11	189
RelateObjects	13	Parent	Nuclei	11	3	EditedAggregates	11	190
RelateObjects	13	Parent	Nuclei	11	3	EditedAggregates	11	191
RelateObjects	13	Parent	Nuclei	11	3	EditedAggregates	11	192
RelateObjects	13	Parent	Nuclei	11	3	EditedAggregates	11	193
RelateObjects	13	Parent	Nuclei	11	3	EditedAggregates	11	194
RelateObjects	13	Parent	Nuclei	11	3	EditedAggregates	11	195
RelateObjects	13	Parent	Nuclei	11	3	EditedAggregates	11	196
RelateObjects	13	Parent	Nuclei	11	3	EditedAggregates	11	197
RelateObjects	13	Parent	Nuclei	11	3	EditedAggregates	11	198
RelateObjects	13	Parent	Nuclei	11	3	EditedAggregates	11	199
RelateObjects	13	Parent	Nuclei	11	3	EditedAggregates	11	200
RelateObjects	13	Parent	Nuclei	11	3	EditedAggregates	11	201
RelateObjects	13	Parent	Nuclei	11	3	EditedAggregates	11	202
RelateObjects	13	Parent	Nuclei	11	3	EditedAggregates	11	203
RelateObjects	13	Parent	Nuclei	11	3	EditedAggregates	11	204
RelateObjects	13	Parent	Nuclei	11	3	EditedAggregates	11	205
RelateObjects	13	Parent	Nuclei	11	3	EditedAggregates	11	206
RelateObjects	13	Parent	Nuclei	11	3	EditedAggregates	11	207
RelateObjects	13	Parent	Nuclei	11	3	EditedAggregates	11	208
RelateObjects	13	Parent	Nuclei	11	3	EditedAggregates	11	209
RelateObjects	13	Parent	Nuclei	11	3	EditedAggregates	11	210
RelateObjects	13	Parent	Nuclei	11	3	EditedAggregates	11	211
RelateObjects	13	Parent	Nuclei	11	3	EditedAggregates	11	212
RelateObjects	13	Parent	Nuclei	11	3	EditedAggregates	11	213
RelateObjects	13	Parent	Nuclei	11	3	EditedAggregates	11	214
RelateObjects	13	Parent	Nuclei	11	3	EditedAggregates	11	215
RelateObjects	13	Parent	Nuclei	11	4	EditedAggregates	11	216
RelateObjects	13	Parent	Nuclei	11	3	EditedAggregates	11	217
RelateObjects	13	Parent	Nuclei	11	3	EditedAggregates	11	218
RelateObjects	13	Parent	Nuclei	11	3	EditedAggregates	11	219
RelateObjects	13	Parent	Nuclei	11	4	EditedAggregates	11	220
RelateObjects	13	Parent	Nuclei	11	3	EditedAggregates	11	221
RelateObjects	13	Parent	Nuclei	11	3	EditedAggregates	11	222
RelateObjects	13	Parent	Nuclei	11	4	EditedAggregates	11	223
RelateObjects	13	Parent	Nuclei	11	4	EditedAggregates	11	224
RelateObjects	13	Parent	Nuclei	11	4	EditedAggregates	11	225
RelateObjects	13	Parent	Nuclei	11	3	EditedAggregates	11	226
RelateObjects	13	Parent	Nuclei	11	3	EditedAggregates	11	227
RelateObjects	13	Parent	Nuclei	11	4	EditedAggregates	11	228
RelateObjects	13	Parent	Nuclei	11	3	EditedAggregates	11	229
RelateObjects	13	Parent	Nuclei	11	3	EditedAggregates	11	230
RelateObjects	13	Parent	Nuclei	11	3	EditedAggregates	11	231
RelateObjects	13	Parent	Nuclei	11	4	EditedAggregates	11	232
RelateObjects	13	Parent	Nuclei	11	3	EditedAggregates	11	233
RelateObjects	13	Parent	Nuclei	11	4	EditedAggregates	11	234
RelateObjects	13	Parent	Nuclei	11	3	EditedAggregates	11	235
RelateObjects	13	Parent	Nuclei	11	3	EditedAggregates	11	236
RelateObjects	13	Parent	Nuclei	11	3	EditedAggregates	11	237
RelateObjects	13	Parent	Nuclei	11	3	EditedAggregates	11	238
RelateObjects	13	Parent	Nuclei	11	3	EditedAggregates	11	239
RelateObjects	13	Parent	Nuclei	11	4	EditedAggregates	11	240
RelateObjects	13	Parent	Nuclei	11	3	EditedAggregates	11	241
RelateObjects	13	Parent	Nuclei	11	3	EditedAggregates	11	242
RelateObjects	13	Parent	Nuclei	11	3	EditedAggregates	11	243
RelateObjects	13	Parent	Nuclei	11	4	EditedAggregates	11	244
RelateObjects	13	Parent	Nuclei	11	3	EditedAggregates	11	245
RelateObjects	13	Parent	Nuclei	11	3	EditedAggregates	11	246
RelateObjects	13	Parent	Nuclei	11	3	EditedAggregates	11	247
RelateObjects	13	Parent	Nuclei	11	3	EditedAggregates	11	248
RelateObjects	13	Parent	Nuclei	11	3	EditedAggregates	11	249
RelateObjects	13	Parent	Nuclei	11	3	EditedAggregates	11	250
RelateObjects	13	Parent	Nuclei	11	4	EditedAggregates	11	251
RelateObjects	13	Parent	Nuclei	11	3	EditedAggregates	11	252
RelateObjects	13	Parent	Nuclei	11	4	EditedAggregates	11	253
RelateObjects	13	Parent	Nuclei	11	4	EditedAggregates	11	254
RelateObjects	13	Parent	Nuclei	11	5	EditedAggregates	11	255
RelateObjects	13	Parent	Nuclei	11	4	EditedAggregates	11	256
RelateObjects	13	Parent	Nuclei	11	3	EditedAggregates	11	257
RelateObjects	13	Parent	Nuclei	11	5	EditedAggregates	11	258
RelateObjects	13	Parent	Nuclei	11	4	EditedAggregates	11	259
RelateObjects	13	Parent	Nuclei	11	3	EditedAggregates	11	260
RelateObjects	13	Parent	Nuclei	11	3	EditedAggregates	11	261
RelateObjects	13	Parent	Nuclei	11	4	EditedAggregates	11	262
RelateObjects	13	Parent	Nuclei	11	3	EditedAggregates	11	263
RelateObjects	13	Parent	Nuclei	11	3	EditedAggregates	11	264
RelateObjects	13	Parent	Nuclei	11	5	EditedAggregates	11	265
RelateObjects	13	Parent	Nuclei	11	4	EditedAggregates	11	266
RelateObjects	13	Parent	Nuclei	11	4	EditedAggregates	11	267
RelateObjects	13	Parent	Nuclei	11	3	EditedAggregates	11	268
RelateObjects	13	Parent	Nuclei	11	3	EditedAggregates	11	269
RelateObjects	13	Parent	Nuclei	11	5	EditedAggregates	11	270
RelateObjects	13	Parent	Nuclei	11	5	EditedAggregates	11	271
RelateObjects	13	Parent	Nuclei	11	3	EditedAggregates	11	272
RelateObjects	13	Parent	Nuclei	11	3	EditedAggregates	11	273
RelateObjects	13	Parent	Nuclei	11	3	EditedAggregates	11	274
RelateObjects	13	Parent	Nuclei	11	5	EditedAggregates	11	275
RelateObjects	13	Parent	Nuclei	11	4	EditedAggregates	11	276
RelateObjects	13	Parent	Nuclei	11	4	EditedAggregates	11	277
RelateObjects	13	Parent	Nuclei	11	3	EditedAggregates	11	278
RelateObjects	13	Parent	Nuclei	11	5	EditedAggregates	11	279
RelateObjects	13	Parent	Nuclei	11	4	EditedAggregates	11	280
RelateObjects	13	Parent	Nuclei	11	3	EditedAggregates	11	281
RelateObjects	13	Parent	Nuclei	11	3	EditedAggregates	11	282
RelateObjects	13	Parent	Nuclei	11	3	EditedAggregates	11	283
RelateObjects	13	Parent	Nuclei	11	4	EditedAggregates	11	284
RelateObjects	13	Parent	Nuclei	11	4	EditedAggregates	11	285
RelateObjects	13	Parent	Nuclei	11	3	EditedAggregates	11	286
RelateObjects	13	Parent	Nuclei	11	5	EditedAggregates	11	287
RelateObjects	13	Parent	Nuclei	11	4	EditedAggregates	11	288
RelateObjects	13	Parent	Nuclei	11	3	EditedAggregates	11	289
RelateObjects	13	Parent	Nuclei	11	4	EditedAggregates	11	290
RelateObjects	13	Parent	Nuclei	11	3	EditedAggregates	11	291
RelateObjects	13	Parent	Nuclei	11	3	EditedAggregates	11	292
RelateObjects	13	Parent	Nuclei	11	5	EditedAggregates	11	293
RelateObjects	13	Parent	Nuclei	11	4	EditedAggregates	11	294
RelateObjects	13	Parent	Nuclei	11	4	EditedAggregates	11	295
RelateObjects	13	Parent	Nuclei	11	4	EditedAggregates	11	296
RelateObjects	13	Parent	Nuclei	11	4	EditedAggregates	11	297
RelateObjects	13	Parent	Nuclei	11	4	EditedAggregates	11	298
RelateObjects	13	Parent	Nuclei	11	5	EditedAggregates	11	299
RelateObjects	13	Parent	Nuclei	11	3	EditedAggregates	11	300
RelateObjects	13	Parent	Nuclei	11	3	EditedAggregates	11	301
RelateObjects	13	Parent	Nuclei	11	3	EditedAggregates	11	302
RelateObjects	13	Parent	Nuclei	11	5	EditedAggregates	11	303
RelateObjects	13	Parent	Nuclei	11	5	EditedAggregates	11	304
RelateObjects	13	Parent	Nuclei	11	5	EditedAggregates	11	305
RelateObjects	13	Parent	Nuclei	11	5	EditedAggregates	11	306
RelateObjects	13	Parent	Nuclei	11	4	EditedAggregates	11	307
RelateObjects	13	Parent	Nuclei	11	4	EditedAggregates	11	308
RelateObjects	13	Parent	Nuclei	11	4	EditedAggregates	11	309
RelateObjects	13	Parent	Nuclei	11	3	EditedAggregates	11	310
RelateObjects	13	Parent	Nuclei	11	3	EditedAggregates	11	311
RelateObjects	13	Parent	Nuclei	11	4	EditedAggregates	11	312
RelateObjects	13	Parent	Nuclei	11	5	EditedAggregates	11	313
RelateObjects	13	Parent	Nuclei	11	4	EditedAggregates	11	314
RelateObjects	13	Parent	Nuclei	11	3	EditedAggregates	11	315
RelateObjects	13	Parent	Nuclei	11	3	EditedAggregates	11	316
RelateObjects	13	Parent	Nuclei	11	4	EditedAggregates	11	317
RelateObjects	13	Parent	Nuclei	11	5	EditedAggregates	11	318
RelateObjects	13	Parent	Nuclei	11	4	EditedAggregates	11	319
RelateObjects	13	Parent	Nuclei	11	3	EditedAggregates	11	320
RelateObjects	13	Parent	Nuclei	11	4	EditedAggregates	11	321
RelateObjects	13	Parent	Nuclei	11	3	EditedAggregates	11	322
RelateObjects	13	Parent	Nuclei	11	5	EditedAggregates	11	323
RelateObjects	13	Parent	Nuclei	11	3	EditedAggregates	11	324
RelateObjects	13	Parent	Nuclei	11	5	EditedAggregates	11	325
RelateObjects	13	Parent	Nuclei	11	5	EditedAggregates	11	326
RelateObjects	13	Parent	Nuclei	11	4	EditedAggregates	11	327
RelateObjects	13	Parent	Nuclei	11	3	EditedAggregates	11	328
RelateObjects	13	Parent	Nuclei	11	4	EditedAggregates	11	329
RelateObjects	13	Parent	Nuclei	11	4	EditedAggregates	11	330
RelateObjects	13	Parent	Nuclei	11	4	EditedAggregates	11	331
RelateObjects	13	Parent	Nuclei	11	4	EditedAggregates	11	332
RelateObjects	13	Parent	Nuclei	11	4	EditedAggregates	11	333
RelateObjects	13	Parent	Nuclei	11	4	EditedAggregates	11	334
RelateObjects	13	Parent	Nuclei	11	4	EditedAggregates	11	335
RelateObjects	13	Parent	Nuclei	11	5	EditedAggregates	11	336
RelateObjects	13	Parent	Nuclei	11	5	EditedAggregates	11	337
RelateObjects	13	Parent	Nuclei	11	5	EditedAggregates	11	338
RelateObjects	13	Parent	Nuclei	11	5	EditedAggregates	11	339
RelateObjects	13	Parent	Nuclei	11	4	EditedAggregates	11	340
RelateObjects	13	Parent	Nuclei	11	4	EditedAggregates	11	341
RelateObjects	13	Parent	Nuclei	11	4	EditedAggregates	11	342
RelateObjects	13	Parent	Nuclei	11	5	EditedAggregates	11	343
RelateObjects	13	Parent	Nuclei	11	4	EditedAggregates	11	344
RelateObjects	13	Parent	Nuclei	11	4	EditedAggregates	11	345
RelateObjects	13	Parent	Nuclei	11	4	EditedAggregates	11	346
RelateObjects	13	Parent	Nuclei	11	4	EditedAggregates	11	347
RelateObjects	13	Parent	Nuclei	11	4	EditedAggregates	11	348
RelateObjects	13	Parent	Nuclei	11	5	EditedAggregates	11	349
RelateObjects	13	Parent	Nuclei	11	4	EditedAggregates	11	350
RelateObjects	13	Parent	Nuclei	11	4	EditedAggregates	11	351
RelateObjects	13	Parent	Nuclei	11	5	EditedAggregates	11	352
RelateObjects	13	Parent	Nuclei	11	5	EditedAggregates	11	353
RelateObjects	13	Parent	Nuclei	11	6	EditedAggregates	11	354
RelateObjects	13	Parent	Nuclei	11	4	EditedAggregates	11	355
RelateObjects	13	Parent	Nuclei	11	4	EditedAggregates	11	356
RelateObjects	13	Parent	Nuclei	11	6	EditedAggregates	11	357
RelateObjects	13	Parent	Nuclei	11	6	EditedAggregates	11	358
RelateObjects	13	Parent	Nuclei	11	4	EditedAggregates	11	359
RelateObjects	13	Parent	Nuclei	11	4	EditedAggregates	11	360
RelateObjects	13	Parent	Nuclei	11	5	EditedAggregates	11	361
RelateObjects	13	Parent	Nuclei	11	6	EditedAggregates	11	362
RelateObjects	13	Parent	Nuclei	11	4	EditedAggregates	11	363
RelateObjects	13	Parent	Nuclei	11	4	EditedAggregates	11	364
RelateObjects	13	Parent	Nuclei	11	4	EditedAggregates	11	365
RelateObjects	13	Parent	Nuclei	11	6	EditedAggregates	11	366
RelateObjects	13	Parent	Nuclei	11	5	EditedAggregates	11	367
RelateObjects	13	Parent	Nuclei	11	5	EditedAggregates	11	368
RelateObjects	13	Parent	Nuclei	11	6	EditedAggregates	11	369
RelateObjects	13	Parent	Nuclei	11	5	EditedAggregates	11	370
RelateObjects	13	Parent	Nuclei	11	5	EditedAggregates	11	371
RelateObjects	13	Parent	Nuclei	11	5	EditedAggregates	11	372
RelateObjects	13	Parent	Nuclei	11	6	EditedAggregates	11	373
RelateObjects	13	Parent	Nuclei	11	4	EditedAggregates	11	374
RelateObjects	13	Parent	Nuclei	11	4	EditedAggregates	11	375
RelateObjects	13	Parent	Nuclei	11	5	EditedAggregates	11	376
RelateObjects	13	Parent	Nuclei	11	6	EditedAggregates	11	377
RelateObjects	13	Parent	Nuclei	11	4	EditedAggregates	11	378
RelateObjects	13	Parent	Nuclei	11	5	EditedAggregates	11	379
RelateObjects	13	Parent	Nuclei	11	5	EditedAggregates	11	380
RelateObjects	13	Parent	Nuclei	11	6	EditedAggregates	11	381
RelateObjects	13	Parent	Nuclei	11	4	EditedAggregates	11	382
RelateObjects	13	Parent	Nuclei	11	6	EditedAggregates	11	383
RelateObjects	13	Parent	Nuclei	11	6	EditedAggregates	11	384
RelateObjects	13	Parent	Nuclei	11	4	EditedAggregates	11	385
RelateObjects	13	Parent	Nuclei	11	5	EditedAggregates	11	386
RelateObjects	13	Parent	Nuclei	11	6	EditedAggregates	11	387
RelateObjects	13	Parent	Nuclei	11	6	EditedAggregates	11	388
RelateObjects	13	Parent	Nuclei	11	6	EditedAggregates	11	389
RelateObjects	13	Parent	Nuclei	11	4	EditedAggregates	11	390
RelateObjects	13	Parent	Nuclei	11	5	EditedAggregates	11	391
RelateObjects	13	Parent	Nuclei	11	6	EditedAggregates	11	392
RelateObjects	13	Parent	Nuclei	11	4	EditedAggregates	11	393
RelateObjects	13	Parent	Nuclei	11	6	EditedAggregates	11	394
RelateObjects	13	Parent	Nuclei	11	5	EditedAggregates	11	395
RelateObjects	13	Parent	Nuclei	11	6	EditedAggregates	11	396
RelateObjects	13	Parent	Nuclei	11	6	EditedAggregates	11	397
RelateObjects	13	Parent	Nuclei	11	4	EditedAggregates	11	398
RelateObjects	13	Parent	Nuclei	11	5	EditedAggregates	11	399
RelateObjects	13	Parent	Nuclei	11	6	EditedAggregates	11	400
RelateObjects	13	Parent	Nuclei	11	4	EditedAggregates	11	401
RelateObjects	13	Parent	Nuclei	11	4	EditedAggregates	11	402
RelateObjects	13	Parent	Nuclei	11	5	EditedAggregates	11	403
RelateObjects	13	Parent	Nuclei	11	5	EditedAggregates	11	404
RelateObjects	13	Parent	Nuclei	11	6	EditedAggregates	11	405
RelateObjects	13	Parent	Nuclei	11	6	EditedAggregates	11	406
RelateObjects	13	Parent	Nuclei	11	5	EditedAggregates	11	407
RelateObjects	13	Parent	Nuclei	11	6	EditedAggregates	11	408
RelateObjects	13	Parent	Nuclei	11	6	EditedAggregates	11	409
RelateObjects	13	Parent	Nuclei	11	4	EditedAggregates	11	410
RelateObjects	13	Parent	Nuclei	11	4	EditedAggregates	11	411
RelateObjects	13	Parent	Nuclei	11	6	EditedAggregates	11	412
RelateObjects	13	Parent	Nuclei	11	4	EditedAggregates	11	413
RelateObjects	13	Parent	Nuclei	11	5	EditedAggregates	11	414
RelateObjects	13	Parent	Nuclei	11	4	EditedAggregates	11	415
RelateObjects	13	Parent	Nuclei	11	4	EditedAggregates	11	416
RelateObjects	13	Parent	Nuclei	11	5	EditedAggregates	11	417
RelateObjects	13	Parent	Nuclei	11	6	EditedAggregates	11	418
RelateObjects	13	Parent	Nuclei	11	4	EditedAggregates	11	419
RelateObjects	13	Parent	Nuclei	11	4	EditedAggregates	11	420
RelateObjects	13	Parent	Nuclei	11	6	EditedAggregates	11	421
RelateObjects	13	Parent	Nuclei	11	6	EditedAggregates	11	422
RelateObjects	13	Parent	Nuclei	11	4	EditedAggregates	11	423
RelateObjects	13	Parent	Nuclei	11	6	EditedAggregates	11	424
RelateObjects	13	Parent	Nuclei	11	5	EditedAggregates	11	425
RelateObjects	13	Parent	Nuclei	11	5	EditedAggregates	11	426
RelateObjects	13	Parent	Nuclei	11	5	EditedAggregates	11	427
RelateObjects	13	Parent	Nuclei	11	5	EditedAggregates	11	428
RelateObjects	13	Parent	Nuclei	11	5	EditedAggregates	11	429
RelateObjects	13	Parent	Nuclei	11	5	EditedAggregates	11	430
RelateObjects	13	Parent	Nuclei	11	6	EditedAggregates	11	431
RelateObjects	13	Parent	Nuclei	11	4	EditedAggregates	11	432
RelateObjects	13	Parent	Nuclei	11	4	EditedAggregates	11	433
RelateObjects	13	Parent	Nuclei	11	6	EditedAggregates	11	434
RelateObjects	13	Parent	Nuclei	11	6	EditedAggregates	11	435
RelateObjects	13	Parent	Nuclei	11	4	EditedAggregates	11	436
RelateObjects	13	Parent	Nuclei	11	4	EditedAggregates	11	437
RelateObjects	13	Parent	Nuclei	11	5	EditedAggregates	11	438
RelateObjects	13	Parent	Nuclei	11	5	EditedAggregates	11	439
RelateObjects	13	Parent	Nuclei	11	5	EditedAggregates	11	440
RelateObjects	13	Parent	Nuclei	11	6	EditedAggregates	11	441
RelateObjects	13	Parent	Nuclei	11	4	EditedAggregates	11	442
RelateObjects	13	Parent	Nuclei	11	5	EditedAggregates	11	443
RelateObjects	13	Parent	Nuclei	11	5	EditedAggregates	11	444
RelateObjects	13	Parent	Nuclei	11	6	EditedAggregates	11	445
RelateObjects	13	Parent	Nuclei	11	4	EditedAggregates	11	446
RelateObjects	13	Parent	Nuclei	11	4	EditedAggregates	11	447
RelateObjects	13	Parent	Nuclei	11	6	EditedAggregates	11	448
RelateObjects	13	Parent	Nuclei	11	6	EditedAggregates	11	449
RelateObjects	13	Parent	Nuclei	11	6	EditedAggregates	11	450
RelateObjects	13	Parent	Nuclei	11	6	EditedAggregates	11	451
RelateObjects	13	Parent	Nuclei	11	5	EditedAggregates	11	452
RelateObjects	13	Parent	Nuclei	11	4	EditedAggregates	11	453
RelateObjects	13	Parent	Nuclei	11	4	EditedAggregates	11	454
RelateObjects	13	Parent	Nuclei	11	5	EditedAggregates	11	455
RelateObjects	13	Parent	Nuclei	11	6	EditedAggregates	11	456
RelateObjects	13	Parent	Nuclei	11	6	EditedAggregates	11	457
RelateObjects	13	Parent	Nuclei	11	6	EditedAggregates	11	458
RelateObjects	13	Parent	Nuclei	11	4	EditedAggregates	11	459
RelateObjects	13	Parent	Nuclei	11	5	EditedAggregates	11	460
RelateObjects	13	Parent	Nuclei	11	5	EditedAggregates	11	461
RelateObjects	13	Parent	Nuclei	11	4	EditedAggregates	11	462
RelateObjects	13	Parent	Nuclei	11	5	EditedAggregates	11	463
RelateObjects	13	Parent	Nuclei	11	5	EditedAggregates	11	464
RelateObjects	13	Parent	Nuclei	11	6	EditedAggregates	11	465
RelateObjects	13	Parent	Nuclei	11	6	EditedAggregates	11	466
RelateObjects	13	Parent	Nuclei	11	4	EditedAggregates	11	467
RelateObjects	13	Parent	Nuclei	11	4	EditedAggregates	11	468
RelateObjects	13	Parent	Nuclei	11	6	EditedAggregates	11	469
RelateObjects	13	Parent	Nuclei	11	6	EditedAggregates	11	470
RelateObjects	13	Parent	Nuclei	11	5	EditedAggregates	11	471
RelateObjects	13	Parent	Nuclei	11	5	EditedAggregates	11	472
RelateObjects	13	Parent	Nuclei	11	5	EditedAggregates	11	473
RelateObjects	13	Parent	Nuclei	11	5	EditedAggregates	11	474
RelateObjects	13	Parent	Nuclei	11	6	EditedAggregates	11	475
RelateObjects	13	Parent	Nuclei	11	4	EditedAggregates	11	476
RelateObjects	13	Parent	Nuclei	11	5	EditedAggregates	11	477
RelateObjects	13	Parent	Nuclei	11	6	EditedAggregates	11	478
RelateObjects	13	Parent	Nuclei	11	4	EditedAggregates	11	479
RelateObjects	13	Parent	Nuclei	11	6	EditedAggregates	11	480
RelateObjects	13	Parent	Nuclei	11	6	EditedAggregates	11	481
RelateObjects	13	Parent	Nuclei	11	6	EditedAggregates	11	482
RelateObjects	13	Parent	Nuclei	11	5	EditedAggregates	11	483
RelateObjects	13	Parent	Nuclei	11	5	EditedAggregates	11	484
RelateObjects	13	Parent	Nuclei	11	5	EditedAggregates	11	485
RelateObjects	13	Parent	Nuclei	11	5	EditedAggregates	11	486
RelateObjects	13	Parent	Nuclei	11	5	EditedAggregates	11	487
RelateObjects	13	Parent	Nuclei	11	5	EditedAggregates	11	488
RelateObjects	13	Parent	Nuclei	11	5	EditedAggregates	11	489
RelateObjects	13	Parent	Nuclei	11	6	EditedAggregates	11	490
RelateObjects	13	Parent	Nuclei	11	4	EditedAggregates	11	491
RelateObjects	13	Parent	Nuclei	11	5	EditedAggregates	11	492
RelateObjects	13	Parent	Nuclei	11	5	EditedAggregates	11	493
RelateObjects	13	Parent	Nuclei	11	6	EditedAggregates	11	494
RelateObjects	13	Parent	Nuclei	11	6	EditedAggregates	11	495
RelateObjects	13	Parent	Nuclei	11	6	EditedAggregates	11	496
RelateObjects	13	Parent	Nuclei	11	5	EditedAggregates	11	497
RelateObjects	13	Parent	Nuclei	11	5	EditedAggregates	11	498
RelateObjects	13	Parent	Nuclei	11	6	EditedAggregates	11	499
RelateObjects	13	Parent	Nuclei	11	6	EditedAggregates	11	500
RelateObjects	13	Parent	Nuclei	11	4	EditedAggregates	11	501
RelateObjects	13	Parent	Nuclei	11	5	EditedAggregates	11	502
RelateObjects	13	Parent	Nuclei	11	5	EditedAggregates	11	503
RelateObjects	13	Parent	Nuclei	11	6	EditedAggregates	11	504
RelateObjects	13	Parent	Nuclei	11	6	EditedAggregates	11	505
RelateObjects	13	Parent	Nuclei	11	5	EditedAggregates	11	506
RelateObjects	13	Parent	Nuclei	11	5	EditedAggregates	11	507
RelateObjects	13	Parent	Nuclei	11	6	EditedAggregates	11	508
RelateObjects	13	Parent	Nuclei	11	6	EditedAggregates	11	509
RelateObjects	13	Parent	Nuclei	11	6	EditedAggregates	11	510
RelateObjects	13	Parent	Nuclei	11	6	EditedAggregates	11	511
RelateObjects	13	Parent	Nuclei	11	6	EditedAggregates	11	512
RelateObjects	13	Parent	Nuclei	11	5	EditedAggregates	11	513
RelateObjects	13	Parent	Nuclei	11	6	EditedAggregates	11	514
RelateObjects	13	Parent	Nuclei	11	6	EditedAggregates	11	515
RelateObjects	13	Parent	Nuclei	11	6	EditedAggregates	11	516
RelateObjects	13	Parent	Nuclei	11	5	EditedAggregates	11	517
RelateObjects	13	Parent	Nuclei	11	6	EditedAggregates	11	518
RelateObjects	13	Parent	Nuclei	11	6	EditedAggregates	11	519
RelateObjects	13	Parent	Nuclei	11	5	EditedAggregates	11	520
RelateObjects	13	Parent	Nuclei	11	5	EditedAggregates	11	521
RelateObjects	13	Parent	Nuclei	11	6	EditedAggregates	11	522
RelateObjects	13	Parent	Nuclei	11	6	EditedAggregates	11	523
RelateObjects	13	Parent	Nuclei	11	6	EditedAggregates	11	524
RelateObjects	13	Parent	Nuclei	11	5	EditedAggregates	11	525
RelateObjects	13	Parent	Nuclei	11	5	EditedAggregates	11	526
RelateObjects	13	Parent	Nuclei	11	6	EditedAggregates	11	527
RelateObjects	13	Parent	Nuclei	11	6	EditedAggregates	11	528
RelateObjects	13	Parent	Nuclei	11	6	EditedAggregates	11	529
RelateObjects	13	Parent	Nuclei	11	5	EditedAggregates	11	530
RelateObjects	13	Parent	Nuclei	11	5	EditedAggregates	11	531
RelateObjects	13	Parent	Nuclei	11	5	EditedAggregates	11	532
RelateObjects	13	Parent	Nuclei	11	6	EditedAggregates	11	533
RelateObjects	13	Parent	Nuclei	11	5	EditedAggregates	11	534
RelateObjects	13	Parent	Nuclei	11	6	EditedAggregates	11	535
RelateObjects	13	Parent	Nuclei	11	6	EditedAggregates	11	536
RelateObjects	13	Parent	Nuclei	11	6	EditedAggregates	11	537
RelateObjects	13	Parent	Nuclei	11	6	EditedAggregates	11	538
RelateObjects	13	Parent	Nuclei	11	5	EditedAggregates	11	539
RelateObjects	13	Parent	Nuclei	11	6	EditedAggregates	11	540
RelateObjects	13	Parent	Nuclei	11	6	EditedAggregates	11	541
RelateObjects	13	Parent	Nuclei	11	6	EditedAggregates	11	542
RelateObjects	13	Parent	Nuclei	11	6	EditedAggregates	11	543
RelateObjects	13	Parent	Nuclei	11	6	EditedAggregates	11	544
RelateObjects	13	Parent	Nuclei	11	6	EditedAggregates	11	545
RelateObjects	13	Parent	Nuclei	11	5	EditedAggregates	11	546
RelateObjects	13	Parent	Nuclei	11	5	EditedAggregates	11	547
RelateObjects	13	Parent	Nuclei	11	6	EditedAggregates	11	548
RelateObjects	13	Parent	Nuclei	11	6	EditedAggregates	11	549
RelateObjects	13	Parent	Nuclei	11	6	EditedAggregates	11	550
RelateObjects	13	Parent	Nuclei	11	5	EditedAggregates	11	551
RelateObjects	13	Parent	Nuclei	11	6	EditedAggregates	11	552
RelateObjects	13	Parent	Nuclei	11	5	EditedAggregates	11	553
RelateObjects	13	Parent	Nuclei	11	5	EditedAggregates	11	554
RelateObjects	13	Parent	Nuclei	11	6	EditedAggregates	11	555
RelateObjects	13	Parent	Nuclei	11	6	EditedAggregates	11	556
RelateObjects	13	Parent	Nuclei	11	6	EditedAggregates	11	557
RelateObjects	13	Parent	Nuclei	11	6	EditedAggregates	11	558
RelateObjects	13	Parent	Nuclei	11	6	EditedAggregates	11	559
RelateObjects	13	Parent	Nuclei	11	6	EditedAggregates	11	560
RelateObjects	13	Parent	Nuclei	11	6	EditedAggregates	11	561
RelateObjects	13	Parent	Nuclei	11	6	EditedAggregates	11	562
RelateObjects	13	Parent	Nuclei	11	6	EditedAggregates	11	563
RelateObjects	13	Parent	Nuclei	11	5	EditedAggregates	11	564
RelateObjects	13	Parent	Nuclei	11	6	EditedAggregates	11	565
RelateObjects	13	Parent	Nuclei	11	6	EditedAggregates	11	566
RelateObjects	13	Parent	Nuclei	11	6	EditedAggregates	11	567
RelateObjects	13	Parent	Nuclei	11	6	EditedAggregates	11	568
RelateObjects	13	Parent	Nuclei	11	6	EditedAggregates	11	569
RelateObjects	13	Parent	Nuclei	11	6	EditedAggregates	11	570
RelateObjects	13	Parent	Nuclei	11	6	EditedAggregates	11	571
RelateObjects	13	Parent	Nuclei	11	6	EditedAggregates	11	572
RelateObjects	13	Parent	Nuclei	11	6	EditedAggregates	11	573
RelateObjects	13	Parent	Nuclei	11	6	EditedAggregates	11	574
RelateObjects	13	Parent	Nuclei	11	6	EditedAggregates	11	575
RelateObjects	13	Parent	Nuclei	11	5	EditedAggregates	11	576
RelateObjects	13	Parent	Nuclei	11	5	EditedAggregates	11	577
RelateObjects	13	Parent	Nuclei	11	5	EditedAggregates	11	578
RelateObjects	13	Parent	Nuclei	11	6	EditedAggregates	11	579
RelateObjects	13	Parent	Nuclei	11	6	EditedAggregates	11	580
RelateObjects	13	Parent	Nuclei	11	6	EditedAggregates	11	581
RelateObjects	13	Parent	Nuclei	11	6	EditedAggregates	11	582
RelateObjects	13	Parent	Nuclei	11	6	EditedAggregates	11	583
RelateObjects	13	Parent	Nuclei	11	6	EditedAggregates	11	584
RelateObjects	13	Parent	Nuclei	11	6	EditedAggregates	11	585
RelateObjects	13	Parent	Nuclei	11	6	EditedAggregates	11	586
RelateObjects	13	Parent	Nuclei	11	6	EditedAggregates	11	587
RelateObjects	13	Parent	Nuclei	11	6	EditedAggregates	11	588
RelateObjects	13	Parent	Nuclei	11	8	EditedAggregates	11	589
RelateObjects	13	Parent	Nuclei	11	8	EditedAggregates	11	590
RelateObjects	13	Parent	Nuclei	11	8	EditedAggregates	11	591
RelateObjects	13	Parent	Nuclei	11	8	EditedAggregates	11	592
RelateObjects	13	Parent	Nuclei	11	8	EditedAggregates	11	593
RelateObjects	13	Parent	Nuclei	11	8	EditedAggregates	11	594
RelateObjects	13	Parent	Nuclei	11	8	EditedAggregates	11	595
RelateObjects	13	Parent	Nuclei	11	8	EditedAggregates	11	596
RelateObjects	13	Parent	Nuclei	11	8	EditedAggregates	11	597
RelateObjects	13	Parent	Nuclei	11	8	EditedAggregates	11	598
RelateObjects	13	Parent	Nuclei	11	8	EditedAggregates	11	599
RelateObjects	13	Parent	Nuclei	11	8	EditedAggregates	11	600
RelateObjects	13	Parent	Nuclei	11	8	EditedAggregates	11	601
RelateObjects	13	Parent	Nuclei	11	8	EditedAggregates	11	602
RelateObjects	13	Parent	Nuclei	11	8	EditedAggregates	11	603
RelateObjects	13	Parent	Nuclei	11	8	EditedAggregates	11	604
RelateObjects	13	Parent	Nuclei	11	8	EditedAggregates	11	605
RelateObjects	13	Parent	Nuclei	11	8	EditedAggregates	11	606
RelateObjects	13	Parent	Nuclei	11	8	EditedAggregates	11	607
RelateObjects	13	Parent	Nuclei	11	8	EditedAggregates	11	608
RelateObjects	13	Parent	Nuclei	11	8	EditedAggregates	11	609
RelateObjects	13	Parent	Nuclei	11	8	EditedAggregates	11	610
RelateObjects	13	Parent	Nuclei	11	8	EditedAggregates	11	611
RelateObjects	13	Parent	Nuclei	11	8	EditedAggregates	11	612
RelateObjects	13	Parent	Nuclei	11	8	EditedAggregates	11	613
RelateObjects	13	Parent	Nuclei	11	8	EditedAggregates	11	614
RelateObjects	13	Parent	Nuclei	11	8	EditedAggregates	11	615
RelateObjects	13	Parent	Nuclei	11	8	EditedAggregates	11	616
RelateObjects	13	Parent	Nuclei	11	8	EditedAggregates	11	617
RelateObjects	13	Parent	Nuclei	11	8	EditedAggregates	11	618
RelateObjects	13	Parent	Nuclei	11	8	EditedAggregates	11	619
RelateObjects	13	Parent	Nuclei	11	8	EditedAggregates	11	620
RelateObjects	13	Parent	Nuclei	11	8	EditedAggregates	11	621
RelateObjects	13	Parent	Nuclei	11	8	EditedAggregates	11	622
RelateObjects	13	Parent	Nuclei	11	8	EditedAggregates	11	623
RelateObjects	13	Parent	Nuclei	11	8	EditedAggregates	11	624
RelateObjects	13	Parent	Nuclei	11	8	EditedAggregates	11	625
RelateObjects	13	Parent	Nuclei	11	8	EditedAggregates	11	626
RelateObjects	13	Parent	Nuclei	11	8	EditedAggregates	11	627
RelateObjects	13	Parent	Nuclei	11	8	EditedAggregates	11	628
RelateObjects	13	Parent	Nuclei	11	8	EditedAggregates	11	629
RelateObjects	13	Parent	Nuclei	11	8	EditedAggregates	11	630
RelateObjects	13	Parent	Nuclei	11	8	EditedAggregates	11	631
RelateObjects	13	Parent	Nuclei	11	8	EditedAggregates	11	632
RelateObjects	13	Parent	Nuclei	11	8	EditedAggregates	11	633
RelateObjects	13	Parent	Nuclei	11	8	EditedAggregates	11	634
RelateObjects	13	Parent	Nuclei	11	8	EditedAggregates	11	635
RelateObjects	13	Parent	Nuclei	11	8	EditedAggregates	11	636
RelateObjects	13	Parent	Nuclei	11	8	EditedAggregates	11	637
RelateObjects	13	Parent	Nuclei	11	8	EditedAggregates	11	638
RelateObjects	13	Parent	Nuclei	11	8	EditedAggregates	11	639
RelateObjects	13	Parent	Nuclei	11	8	EditedAggregates	11	640
RelateObjects	13	Parent	Nuclei	11	8	EditedAggregates	11	641
RelateObjects	13	Parent	Nuclei	11	8	EditedAggregates	11	642
RelateObjects	13	Parent	Nuclei	11	8	EditedAggregates	11	643
RelateObjects	13	Parent	Nuclei	11	8	EditedAggregates	11	644
RelateObjects	13	Parent	Nuclei	11	8	EditedAggregates	11	645
RelateObjects	13	Parent	Nuclei	11	8	EditedAggregates	11	646
RelateObjects	13	Parent	Nuclei	11	8	EditedAggregates	11	647
RelateObjects	13	Parent	Nuclei	11	8	EditedAggregates	11	648
RelateObjects	13	Parent	Nuclei	11	8	EditedAggregates	11	649
RelateObjects	13	Parent	Nuclei	11	8	EditedAggregates	11	650
RelateObjects	13	Parent	Nuclei	11	8	EditedAggregates	11	651
RelateObjects	13	Parent	Nuclei	11	8	EditedAggregates	11	652
RelateObjects	13	Parent	Nuclei	11	8	EditedAggregates	11	653
RelateObjects	13	Parent	Nuclei	11	8	EditedAggregates	11	654
RelateObjects	13	Parent	Nuclei	11	8	EditedAggregates	11	655
RelateObjects	13	Parent	Nuclei	11	8	EditedAggregates	11	656
RelateObjects	13	Parent	Nuclei	11	8	EditedAggregates	11	657
RelateObjects	13	Parent	Nuclei	11	8	EditedAggregates	11	658
RelateObjects	13	Parent	Nuclei	11	8	EditedAggregates	11	659
RelateObjects	13	Parent	Nuclei	11	8	EditedAggregates	11	660
RelateObjects	13	Parent	Nuclei	11	8	EditedAggregates	11	661
RelateObjects	13	Parent	Nuclei	11	8	EditedAggregates	11	662
RelateObjects	13	Parent	Nuclei	11	8	EditedAggregates	11	663
RelateObjects	13	Parent	Nuclei	11	8	EditedAggregates	11	664
RelateObjects	13	Parent	Nuclei	11	8	EditedAggregates	11	665
RelateObjects	13	Parent	Nuclei	11	8	EditedAggregates	11	666
RelateObjects	13	Parent	Nuclei	11	8	EditedAggregates	11	667
RelateObjects	13	Parent	Nuclei	11	8	EditedAggregates	11	668
RelateObjects	13	Parent	Nuclei	11	8	EditedAggregates	11	669
RelateObjects	13	Parent	Nuclei	11	8	EditedAggregates	11	670
RelateObjects	13	Parent	Nuclei	11	8	EditedAggregates	11	671
RelateObjects	13	Parent	Nuclei	11	8	EditedAggregates	11	672
RelateObjects	13	Parent	Nuclei	11	8	EditedAggregates	11	673
RelateObjects	13	Parent	Nuclei	11	8	EditedAggregates	11	674
RelateObjects	13	Parent	Nuclei	11	8	EditedAggregates	11	675
RelateObjects	13	Parent	Nuclei	11	8	EditedAggregates	11	676
RelateObjects	13	Parent	Nuclei	11	8	EditedAggregates	11	677
RelateObjects	13	Parent	Nuclei	11	8	EditedAggregates	11	678
RelateObjects	13	Parent	Nuclei	11	9	EditedAggregates	11	679
RelateObjects	13	Parent	Nuclei	11	9	EditedAggregates	11	680
RelateObjects	13	Parent	Nuclei	11	9	EditedAggregates	11	681
RelateObjects	13	Parent	Nuclei	11	9	EditedAggregates	11	682
RelateObjects	13	Parent	Nuclei	11	11	EditedAggregates	11	683
RelateObjects	13	Parent	Nuclei	11	10	EditedAggregates	11	684
RelateObjects	13	Parent	Nuclei	11	10	EditedAggregates	11	685
RelateObjects	13	Parent	Nuclei	11	11	EditedAggregates	11	686
RelateObjects	13	Parent	Nuclei	11	11	EditedAggregates	11	687
RelateObjects	13	Parent	Nuclei	11	11	EditedAggregates	11	688
RelateObjects	13	Parent	Nuclei	11	11	EditedAggregates	11	689
RelateObjects	13	Parent	Nuclei	11	10	EditedAggregates	11	690
RelateObjects	13	Parent	Nuclei	11	11	EditedAggregates	11	691
RelateObjects	13	Parent	Nuclei	11	11	EditedAggregates	11	692
RelateObjects	13	Parent	Nuclei	11	10	EditedAggregates	11	693
RelateObjects	13	Parent	Nuclei	11	10	EditedAggregates	11	694
RelateObjects	13	Parent	Nuclei	11	10	EditedAggregates	11	695
RelateObjects	13	Parent	Nuclei	11	10	EditedAggregates	11	696
RelateObjects	13	Parent	Nuclei	11	10	EditedAggregates	11	697
RelateObjects	13	Parent	Nuclei	11	10	EditedAggregates	11	698
RelateObjects	13	Parent	Nuclei	11	10	EditedAggregates	11	699
RelateObjects	13	Parent	Nuclei	11	10	EditedAggregates	11	700
RelateObjects	13	Parent	Nuclei	11	11	EditedAggregates	11	701
RelateObjects	13	Parent	Nuclei	11	10	EditedAggregates	11	702
RelateObjects	13	Parent	Nuclei	11	10	EditedAggregates	11	703
RelateObjects	13	Parent	Nuclei	11	10	EditedAggregates	11	704
RelateObjects	13	Parent	Nuclei	11	10	EditedAggregates	11	705
RelateObjects	13	Parent	Nuclei	11	10	EditedAggregates	11	706
RelateObjects	13	Parent	Nuclei	11	10	EditedAggregates	11	707
RelateObjects	13	Parent	Nuclei	11	10	EditedAggregates	11	708
RelateObjects	13	Parent	Nuclei	11	11	EditedAggregates	11	709
RelateObjects	13	Parent	Nuclei	11	10	EditedAggregates	11	710
RelateObjects	13	Parent	Nuclei	11	10	EditedAggregates	11	711
RelateObjects	13	Parent	Nuclei	11	10	EditedAggregates	11	712
RelateObjects	13	Parent	Nuclei	11	10	EditedAggregates	11	713
RelateObjects	13	Parent	Nuclei	11	10	EditedAggregates	11	714
RelateObjects	13	Parent	Nuclei	11	10	EditedAggregates	11	715
RelateObjects	13	Parent	Nuclei	11	11	EditedAggregates	11	716
RelateObjects	13	Parent	Nuclei	11	10	EditedAggregates	11	717
RelateObjects	13	Parent	Nuclei	11	10	EditedAggregates	11	718
RelateObjects	13	Parent	Nuclei	11	10	EditedAggregates	11	719
RelateObjects	13	Parent	Nuclei	11	10	EditedAggregates	11	720
RelateObjects	13	Parent	Nuclei	11	10	EditedAggregates	11	721
RelateObjects	13	Parent	Nuclei	11	10	EditedAggregates	11	722
RelateObjects	13	Parent	Nuclei	11	10	EditedAggregates	11	723
RelateObjects	13	Parent	Nuclei	11	13	EditedAggregates	11	724
RelateObjects	13	Parent	Nuclei	11	10	EditedAggregates	11	725
RelateObjects	13	Parent	Nuclei	11	13	EditedAggregates	11	726
RelateObjects	13	Parent	Nuclei	11	13	EditedAggregates	11	727
RelateObjects	13	Parent	Nuclei	11	10	EditedAggregates	11	728
RelateObjects	13	Parent	Nuclei	11	10	EditedAggregates	11	729
RelateObjects	13	Parent	Nuclei	11	10	EditedAggregates	11	730
RelateObjects	13	Parent	Nuclei	11	10	EditedAggregates	11	731
RelateObjects	13	Parent	Nuclei	11	13	EditedAggregates	11	732
RelateObjects	13	Parent	Nuclei	11	10	EditedAggregates	11	733
RelateObjects	13	Parent	Nuclei	11	10	EditedAggregates	11	734
RelateObjects	13	Parent	Nuclei	11	10	EditedAggregates	11	735
RelateObjects	13	Parent	Nuclei	11	10	EditedAggregates	11	736
RelateObjects	13	Parent	Nuclei	11	10	EditedAggregates	11	737
RelateObjects	13	Parent	Nuclei	11	10	EditedAggregates	11	738
RelateObjects	13	Parent	Nuclei	11	10	EditedAggregates	11	739
RelateObjects	13	Parent	Nuclei	11	10	EditedAggregates	11	740
RelateObjects	13	Parent	Nuclei	11	10	EditedAggregates	11	741
RelateObjects	13	Parent	Nuclei	11	10	EditedAggregates	11	742
RelateObjects	13	Parent	Nuclei	11	10	EditedAggregates	11	743
RelateObjects	13	Parent	Nuclei	11	10	EditedAggregates	11	744
RelateObjects	13	Parent	Nuclei	11	10	EditedAggregates	11	745
RelateObjects	13	Parent	Nuclei	11	10	EditedAggregates	11	746
RelateObjects	13	Parent	Nuclei	11	13	EditedAggregates	11	747
RelateObjects	13	Parent	Nuclei	11	10	EditedAggregates	11	748
RelateObjects	13	Parent	Nuclei	11	10	EditedAggregates	11	749
RelateObjects	13	Parent	Nuclei	11	10	EditedAggregates	11	750
RelateObjects	13	Parent	Nuclei	11	10	EditedAggregates	11	751
RelateObjects	13	Parent	Nuclei	11	13	EditedAggregates	11	752
RelateObjects	13	Parent	Nuclei	11	10	EditedAggregates	11	753
RelateObjects	13	Parent	Nuclei	11	10	EditedAggregates	11	754
RelateObjects	13	Parent	Nuclei	11	13	EditedAggregates	11	755
RelateObjects	13	Parent	Nuclei	11	13	EditedAggregates	11	756
RelateObjects	13	Parent	Nuclei	11	10	EditedAggregates	11	757
RelateObjects	13	Parent	Nuclei	11	13	EditedAggregates	11	758
RelateObjects	13	Parent	Nuclei	11	10	EditedAggregates	11	759
RelateObjects	13	Parent	Nuclei	11	10	EditedAggregates	11	760
RelateObjects	13	Parent	Nuclei	11	10	EditedAggregates	11	761
RelateObjects	13	Parent	Nuclei	11	13	EditedAggregates	11	762
RelateObjects	13	Parent	Nuclei	11	13	EditedAggregates	11	763
RelateObjects	13	Parent	Nuclei	11	10	EditedAggregates	11	764
RelateObjects	13	Parent	Nuclei	11	10	EditedAggregates	11	765
RelateObjects	13	Parent	Nuclei	11	13	EditedAggregates	11	766
RelateObjects	13	Parent	Nuclei	11	13	EditedAggregates	11	767
RelateObjects	13	Parent	Nuclei	11	10	EditedAggregates	11	768
RelateObjects	13	Parent	Nuclei	11	12	EditedAggregates	11	769
RelateObjects	13	Parent	Nuclei	11	10	EditedAggregates	11	770
RelateObjects	13	Parent	Nuclei	11	10	EditedAggregates	11	771
RelateObjects	13	Parent	Nuclei	11	10	EditedAggregates	11	772
RelateObjects	13	Parent	Nuclei	11	10	EditedAggregates	11	773
RelateObjects	13	Parent	Nuclei	11	13	EditedAggregates	11	774
RelateObjects	13	Parent	Nuclei	11	13	EditedAggregates	11	775
RelateObjects	13	Parent	Nuclei	11	13	EditedAggregates	11	776
RelateObjects	13	Parent	Nuclei	11	13	EditedAggregates	11	777
RelateObjects	13	Parent	Nuclei	11	10	EditedAggregates	11	778
RelateObjects	13	Parent	Nuclei	11	10	EditedAggregates	11	779
RelateObjects	13	Parent	Nuclei	11	10	EditedAggregates	11	780
RelateObjects	13	Parent	Nuclei	11	13	EditedAggregates	11	781
RelateObjects	13	Parent	Nuclei	11	10	EditedAggregates	11	782
RelateObjects	13	Parent	Nuclei	11	13	EditedAggregates	11	783
RelateObjects	13	Parent	Nuclei	11	10	EditedAggregates	11	784
RelateObjects	13	Parent	Nuclei	11	13	EditedAggregates	11	785
RelateObjects	13	Parent	Nuclei	11	10	EditedAggregates	11	786
RelateObjects	13	Parent	Nuclei	11	15	EditedAggregates	11	787
RelateObjects	13	Parent	Nuclei	11	13	EditedAggregates	11	788
RelateObjects	13	Parent	Nuclei	11	13	EditedAggregates	11	789
RelateObjects	13	Parent	Nuclei	11	15	EditedAggregates	11	790
RelateObjects	13	Parent	Nuclei	11	15	EditedAggregates	11	791
RelateObjects	13	Parent	Nuclei	11	13	EditedAggregates	11	792
RelateObjects	13	Parent	Nuclei	11	13	EditedAggregates	11	793
RelateObjects	13	Parent	Nuclei	11	13	EditedAggregates	11	794
RelateObjects	13	Parent	Nuclei	11	13	EditedAggregates	11	795
RelateObjects	13	Parent	Nuclei	11	15	EditedAggregates	11	796
RelateObjects	13	Parent	Nuclei	11	13	EditedAggregates	11	797
RelateObjects	13	Parent	Nuclei	11	13	EditedAggregates	11	798
RelateObjects	13	Parent	Nuclei	11	15	EditedAggregates	11	799
RelateObjects	13	Parent	Nuclei	11	13	EditedAggregates	11	800
RelateObjects	13	Parent	Nuclei	11	15	EditedAggregates	11	801
RelateObjects	13	Parent	Nuclei	11	13	EditedAggregates	11	802
RelateObjects	13	Parent	Nuclei	11	15	EditedAggregates	11	803
RelateObjects	13	Parent	Nuclei	11	13	EditedAggregates	11	804
RelateObjects	13	Parent	Nuclei	11	13	EditedAggregates	11	805
RelateObjects	13	Parent	Nuclei	11	13	EditedAggregates	11	806
RelateObjects	13	Parent	Nuclei	11	15	EditedAggregates	11	807
RelateObjects	13	Parent	Nuclei	11	15	EditedAggregates	11	808
RelateObjects	13	Parent	Nuclei	11	13	EditedAggregates	11	809
RelateObjects	13	Parent	Nuclei	11	15	EditedAggregates	11	810
RelateObjects	13	Parent	Nuclei	11	15	EditedAggregates	11	811
RelateObjects	13	Parent	Nuclei	11	13	EditedAggregates	11	812
RelateObjects	13	Parent	Nuclei	11	13	EditedAggregates	11	813
RelateObjects	13	Parent	Nuclei	11	15	EditedAggregates	11	814
RelateObjects	13	Parent	Nuclei	11	13	EditedAggregates	11	815
RelateObjects	13	Parent	Nuclei	11	15	EditedAggregates	11	816
RelateObjects	13	Parent	Nuclei	11	13	EditedAggregates	11	817
RelateObjects	13	Parent	Nuclei	11	15	EditedAggregates	11	818
RelateObjects	13	Parent	Nuclei	11	15	EditedAggregates	11	819
RelateObjects	13	Parent	Nuclei	11	13	EditedAggregates	11	820
RelateObjects	13	Parent	Nuclei	11	13	EditedAggregates	11	821
RelateObjects	13	Parent	Nuclei	11	13	EditedAggregates	11	822
RelateObjects	13	Parent	Nuclei	11	13	EditedAggregates	11	823
RelateObjects	13	Parent	Nuclei	11	15	EditedAggregates	11	824
RelateObjects	13	Parent	Nuclei	11	15	EditedAggregates	11	825
RelateObjects	13	Parent	Nuclei	11	15	EditedAggregates	11	826
RelateObjects	13	Parent	Nuclei	11	13	EditedAggregates	11	827
RelateObjects	13	Parent	Nuclei	11	15	EditedAggregates	11	828
RelateObjects	13	Parent	Nuclei	11	13	EditedAggregates	11	829
RelateObjects	13	Parent	Nuclei	11	15	EditedAggregates	11	830
RelateObjects	13	Parent	Nuclei	11	15	EditedAggregates	11	831
RelateObjects	13	Parent	Nuclei	11	15	EditedAggregates	11	832
RelateObjects	13	Parent	Nuclei	11	13	EditedAggregates	11	833
RelateObjects	13	Parent	Nuclei	11	13	EditedAggregates	11	834
RelateObjects	13	Parent	Nuclei	11	15	EditedAggregates	11	835
RelateObjects	13	Parent	Nuclei	11	13	EditedAggregates	11	836
RelateObjects	13	Parent	Nuclei	11	15	EditedAggregates	11	837
RelateObjects	13	Parent	Nuclei	11	15	EditedAggregates	11	838
RelateObjects	13	Parent	Nuclei	11	13	EditedAggregates	11	839
RelateObjects	13	Parent	Nuclei	11	13	EditedAggregates	11	840
RelateObjects	13	Parent	Nuclei	11	16	EditedAggregates	11	841
RelateObjects	13	Parent	Nuclei	11	16	EditedAggregates	11	842
RelateObjects	13	Parent	Nuclei	11	13	EditedAggregates	11	843
RelateObjects	13	Parent	Nuclei	11	13	EditedAggregates	11	844
RelateObjects	13	Parent	Nuclei	11	13	EditedAggregates	11	845
RelateObjects	13	Parent	Nuclei	11	13	EditedAggregates	11	846
RelateObjects	13	Parent	Nuclei	11	13	EditedAggregates	11	847
RelateObjects	13	Parent	Nuclei	11	16	EditedAggregates	11	848
RelateObjects	13	Parent	Nuclei	11	16	EditedAggregates	11	849
RelateObjects	13	Parent	Nuclei	11	16	EditedAggregates	11	850
RelateObjects	13	Parent	Nuclei	11	15	EditedAggregates	11	851
RelateObjects	13	Parent	Nuclei	11	15	EditedAggregates	11	852
RelateObjects	13	Parent	Nuclei	11	16	EditedAggregates	11	853
RelateObjects	13	Parent	Nuclei	11	15	EditedAggregates	11	854
RelateObjects	13	Parent	Nuclei	11	13	EditedAggregates	11	855
RelateObjects	13	Parent	Nuclei	11	16	EditedAggregates	11	856
RelateObjects	13	Parent	Nuclei	11	16	EditedAggregates	11	857
RelateObjects	13	Parent	Nuclei	11	16	EditedAggregates	11	858
RelateObjects	13	Parent	Nuclei	11	16	EditedAggregates	11	859
RelateObjects	13	Parent	Nuclei	11	15	EditedAggregates	11	860
RelateObjects	13	Parent	Nuclei	11	15	EditedAggregates	11	861
RelateObjects	13	Parent	Nuclei	11	16	EditedAggregates	11	862
RelateObjects	13	Parent	Nuclei	11	15	EditedAggregates	11	863
RelateObjects	13	Parent	Nuclei	11	15	EditedAggregates	11	864
RelateObjects	13	Parent	Nuclei	11	16	EditedAggregates	11	865
RelateObjects	13	Parent	Nuclei	11	15	EditedAggregates	11	866
RelateObjects	13	Parent	Nuclei	11	15	EditedAggregates	11	867
RelateObjects	13	Parent	Nuclei	11	16	EditedAggregates	11	868
RelateObjects	13	Parent	Nuclei	11	17	EditedAggregates	11	869
RelateObjects	13	Parent	Nuclei	11	15	EditedAggregates	11	870
RelateObjects	13	Parent	Nuclei	11	16	EditedAggregates	11	871
RelateObjects	13	Parent	Nuclei	11	12	EditedAggregates	11	872
RelateObjects	13	Parent	Nuclei	11	16	EditedAggregates	11	873
RelateObjects	13	Parent	Nuclei	11	17	EditedAggregates	11	874
RelateObjects	13	Parent	Nuclei	11	16	EditedAggregates	11	875
RelateObjects	13	Parent	Nuclei	11	16	EditedAggregates	11	876
RelateObjects	13	Parent	Nuclei	11	16	EditedAggregates	11	877
RelateObjects	13	Parent	Nuclei	11	16	EditedAggregates	11	878
RelateObjects	13	Parent	Nuclei	11	16	EditedAggregates	11	879
RelateObjects	13	Parent	Nuclei	11	17	EditedAggregates	11	880
RelateObjects	13	Parent	Nuclei	11	15	EditedAggregates	11	881
RelateObjects	13	Parent	Nuclei	11	16	EditedAggregates	11	882
RelateObjects	13	Parent	Nuclei	11	15	EditedAggregates	11	883
RelateObjects	13	Parent	Nuclei	11	16	EditedAggregates	11	884
RelateObjects	13	Parent	Nuclei	11	16	EditedAggregates	11	885
RelateObjects	13	Parent	Nuclei	11	16	EditedAggregates	11	886
RelateObjects	13	Parent	Nuclei	11	16	EditedAggregates	11	887
RelateObjects	13	Parent	Nuclei	11	16	EditedAggregates	11	888
RelateObjects	13	Parent	Nuclei	11	16	EditedAggregates	11	889
RelateObjects	13	Parent	Nuclei	11	15	EditedAggregates	11	890
RelateObjects	13	Parent	Nuclei	11	16	EditedAggregates	11	891
RelateObjects	13	Parent	Nuclei	11	16	EditedAggregates	11	892
RelateObjects	13	Parent	Nuclei	11	16	EditedAggregates	11	893
RelateObjects	13	Parent	Nuclei	11	17	EditedAggregates	11	894
RelateObjects	13	Parent	Nuclei	11	16	EditedAggregates	11	895
RelateObjects	13	Parent	Nuclei	11	16	EditedAggregates	11	896
RelateObjects	13	Parent	Nuclei	11	16	EditedAggregates	11	897
RelateObjects	13	Parent	Nuclei	11	16	EditedAggregates	11	898
RelateObjects	13	Parent	Nuclei	11	15	EditedAggregates	11	899
RelateObjects	13	Parent	Nuclei	11	16	EditedAggregates	11	900
RelateObjects	13	Parent	Nuclei	11	15	EditedAggregates	11	901
RelateObjects	13	Parent	Nuclei	11	16	EditedAggregates	11	902
RelateObjects	13	Parent	Nuclei	11	16	EditedAggregates	11	903
RelateObjects	13	Parent	Nuclei	11	17	EditedAggregates	11	904
RelateObjects	13	Parent	Nuclei	11	15	EditedAggregates	11	905
RelateObjects	13	Parent	Nuclei	11	16	EditedAggregates	11	906
RelateObjects	13	Parent	Nuclei	11	15	EditedAggregates	11	907
RelateObjects	13	Parent	Nuclei	11	15	EditedAggregates	11	908
RelateObjects	13	Parent	Nuclei	11	15	EditedAggregates	11	909
RelateObjects	13	Parent	Nuclei	11	16	EditedAggregates	11	910
RelateObjects	13	Parent	Nuclei	11	17	EditedAggregates	11	911
RelateObjects	13	Parent	Nuclei	11	15	EditedAggregates	11	912
RelateObjects	13	Parent	Nuclei	11	16	EditedAggregates	11	913
RelateObjects	13	Parent	Nuclei	11	16	EditedAggregates	11	914
RelateObjects	13	Parent	Nuclei	11	16	EditedAggregates	11	915
RelateObjects	13	Parent	Nuclei	11	17	EditedAggregates	11	916
RelateObjects	13	Parent	Nuclei	11	17	EditedAggregates	11	917
RelateObjects	13	Parent	Nuclei	11	17	EditedAggregates	11	918
RelateObjects	13	Parent	Nuclei	11	15	EditedAggregates	11	919
RelateObjects	13	Parent	Nuclei	11	16	EditedAggregates	11	920
RelateObjects	13	Parent	Nuclei	11	16	EditedAggregates	11	921
RelateObjects	13	Parent	Nuclei	11	16	EditedAggregates	11	922
RelateObjects	13	Parent	Nuclei	11	17	EditedAggregates	11	923
RelateObjects	13	Parent	Nuclei	11	15	EditedAggregates	11	924
RelateObjects	13	Parent	Nuclei	11	15	EditedAggregates	11	925
RelateObjects	13	Parent	Nuclei	11	16	EditedAggregates	11	926
RelateObjects	13	Parent	Nuclei	11	16	EditedAggregates	11	927
RelateObjects	13	Parent	Nuclei	11	17	EditedAggregates	11	928
RelateObjects	13	Parent	Nuclei	11	17	EditedAggregates	11	929
RelateObjects	13	Parent	Nuclei	11	16	EditedAggregates	11	930
RelateObjects	13	Parent	Nuclei	11	16	EditedAggregates	11	931
RelateObjects	13	Parent	Nuclei	11	17	EditedAggregates	11	932
RelateObjects	13	Parent	Nuclei	11	16	EditedAggregates	11	933
RelateObjects	13	Parent	Nuclei	11	16	EditedAggregates	11	934
RelateObjects	13	Parent	Nuclei	11	16	EditedAggregates	11	935
RelateObjects	13	Parent	Nuclei	11	16	EditedAggregates	11	936
RelateObjects	13	Parent	Nuclei	11	16	EditedAggregates	11	937
RelateObjects	13	Parent	Nuclei	11	16	EditedAggregates	11	938
RelateObjects	13	Parent	Nuclei	11	16	EditedAggregates	11	939
RelateObjects	13	Parent	Nuclei	11	16	EditedAggregates	11	940
RelateObjects	13	Parent	Nuclei	11	17	EditedAggregates	11	941
RelateObjects	13	Parent	Nuclei	11	16	EditedAggregates	11	942
RelateObjects	13	Parent	Nuclei	11	16	EditedAggregates	11	943
RelateObjects	13	Parent	Nuclei	11	16	EditedAggregates	11	944
RelateObjects	13	Parent	Nuclei	11	16	EditedAggregates	11	945
RelateObjects	13	Parent	Nuclei	11	16	EditedAggregates	11	946
RelateObjects	13	Parent	Nuclei	11	16	EditedAggregates	11	947
RelateObjects	13	Parent	Nuclei	11	16	EditedAggregates	11	948
RelateObjects	13	Parent	Nuclei	11	16	EditedAggregates	11	949
RelateObjects	13	Parent	Nuclei	11	17	EditedAggregates	11	950
RelateObjects	13	Parent	Nuclei	11	17	EditedAggregates	11	951
RelateObjects	13	Parent	Nuclei	11	16	EditedAggregates	11	952
RelateObjects	13	Parent	Nuclei	11	16	EditedAggregates	11	953
RelateObjects	13	Parent	Nuclei	11	16	EditedAggregates	11	954
RelateObjects	13	Parent	Nuclei	11	16	EditedAggregates	11	955
RelateObjects	13	Parent	Nuclei	11	15	EditedAggregates	11	956
RelateObjects	13	Parent	Nuclei	11	16	EditedAggregates	11	957
RelateObjects	13	Parent	Nuclei	11	16	EditedAggregates	11	958
RelateObjects	13	Parent	Nuclei	11	16	EditedAggregates	11	959
RelateObjects	13	Parent	Nuclei	11	16	EditedAggregates	11	960
RelateObjects	13	Parent	Nuclei	11	16	EditedAggregates	11	961
RelateObjects	13	Parent	Nuclei	11	16	EditedAggregates	11	962
RelateObjects	13	Parent	Nuclei	11	16	EditedAggregates	11	963
RelateObjects	13	Parent	Nuclei	11	17	EditedAggregates	11	964
RelateObjects	13	Parent	Nuclei	11	15	EditedAggregates	11	965
RelateObjects	13	Parent	Nuclei	11	15	EditedAggregates	11	966
RelateObjects	13	Parent	Nuclei	11	16	EditedAggregates	11	967
RelateObjects	13	Parent	Nuclei	11	16	EditedAggregates	11	968
RelateObjects	13	Parent	Nuclei	11	17	EditedAggregates	11	969
RelateObjects	13	Parent	Nuclei	11	16	EditedAggregates	11	970
RelateObjects	13	Parent	Nuclei	11	16	EditedAggregates	11	971
RelateObjects	13	Parent	Nuclei	11	16	EditedAggregates	11	972
RelateObjects	13	Parent	Nuclei	11	16	EditedAggregates	11	973
RelateObjects	13	Parent	Nuclei	11	17	EditedAggregates	11	974
RelateObjects	13	Parent	Nuclei	11	16	EditedAggregates	11	975
RelateObjects	13	Parent	Nuclei	11	16	EditedAggregates	11	976
RelateObjects	13	Parent	Nuclei	11	16	EditedAggregates	11	977
RelateObjects	13	Parent	Nuclei	11	16	EditedAggregates	11	978
RelateObjects	13	Parent	Nuclei	11	16	EditedAggregates	11	979
RelateObjects	13	Parent	Nuclei	11	15	EditedAggregates	11	980
RelateObjects	13	Parent	Nuclei	11	16	EditedAggregates	11	981
RelateObjects	13	Parent	Nuclei	11	17	EditedAggregates	11	982
RelateObjects	13	Parent	Nuclei	11	16	EditedAggregates	11	983
RelateObjects	13	Parent	Nuclei	11	16	EditedAggregates	11	984
RelateObjects	13	Parent	Nuclei	11	16	EditedAggregates	11	985
RelateObjects	13	Parent	Nuclei	11	16	EditedAggregates	11	986
RelateObjects	13	Parent	Nuclei	11	16	EditedAggregates	11	987
RelateObjects	13	Parent	Nuclei	11	15	EditedAggregates	11	988
RelateObjects	13	Parent	Nuclei	11	16	EditedAggregates	11	989
RelateObjects	13	Parent	Nuclei	11	16	EditedAggregates	11	990
RelateObjects	13	Parent	Nuclei	11	16	EditedAggregates	11	991
RelateObjects	13	Parent	Nuclei	11	16	EditedAggregates	11	992
RelateObjects	13	Parent	Nuclei	11	16	EditedAggregates	11	993
RelateObjects	13	Parent	Nuclei	11	16	EditedAggregates	11	994
RelateObjects	13	Parent	Nuclei	11	17	EditedAggregates	11	995
RelateObjects	13	Parent	Nuclei	11	16	EditedAggregates	11	996
RelateObjects	13	Parent	Nuclei	11	16	EditedAggregates	11	997
RelateObjects	13	Parent	Nuclei	11	16	EditedAggregates	11	998
RelateObjects	13	Parent	Nuclei	11	16	EditedAggregates	11	999
RelateObjects	13	Parent	Nuclei	11	16	EditedAggregates	11	1000
RelateObjects	13	Parent	Nuclei	11	16	EditedAggregates	11	1001
RelateObjects	13	Parent	Nuclei	11	16	EditedAggregates	11	1002
RelateObjects	13	Parent	Nuclei	11	17	EditedAggregates	11	1003
RelateObjects	13	Parent	Nuclei	11	16	EditedAggregates	11	1004
RelateObjects	13	Parent	Nuclei	11	16	EditedAggregates	11	1005
RelateObjects	13	Parent	Nuclei	11	17	EditedAggregates	11	1006
RelateObjects	13	Parent	Nuclei	11	17	EditedAggregates	11	1007
RelateObjects	13	Parent	Nuclei	11	17	EditedAggregates	11	1008
RelateObjects	13	Parent	Nuclei	11	17	EditedAggregates	11	1009
RelateObjects	13	Parent	Nuclei	11	16	EditedAggregates	11	1010
RelateObjects	13	Parent	Nuclei	11	16	EditedAggregates	11	1011
RelateObjects	13	Parent	Nuclei	11	16	EditedAggregates	11	1012
RelateObjects	13	Parent	Nuclei	11	17	EditedAggregates	11	1013
RelateObjects	13	Parent	Nuclei	11	16	EditedAggregates	11	1014
RelateObjects	13	Parent	Nuclei	11	17	EditedAggregates	11	1015
RelateObjects	13	Parent	Nuclei	11	16	EditedAggregates	11	1016
RelateObjects	13	Parent	Nuclei	11	16	EditedAggregates	11	1017
RelateObjects	13	Parent	Nuclei	11	16	EditedAggregates	11	1018
RelateObjects	13	Parent	Nuclei	11	16	EditedAggregates	11	1019
RelateObjects	13	Parent	Nuclei	11	16	EditedAggregates	11	1020
RelateObjects	13	Parent	Nuclei	11	16	EditedAggregates	11	1021
RelateObjects	13	Parent	Nuclei	11	17	EditedAggregates	11	1022
RelateObjects	13	Parent	Nuclei	11	16	EditedAggregates	11	1023
RelateObjects	13	Parent	Nuclei	11	16	EditedAggregates	11	1024
RelateObjects	13	Parent	Nuclei	11	16	EditedAggregates	11	1025
RelateObjects	13	Parent	Nuclei	11	16	EditedAggregates	11	1026
RelateObjects	13	Parent	Nuclei	11	16	EditedAggregates	11	1027
RelateObjects	13	Parent	Nuclei	11	16	EditedAggregates	11	1028
RelateObjects	13	Parent	Nuclei	11	16	EditedAggregates	11	1029
RelateObjects	13	Parent	Nuclei	11	17	EditedAggregates	11	1030
RelateObjects	13	Parent	Nuclei	11	16	EditedAggregates	11	1031
RelateObjects	13	Parent	Nuclei	11	16	EditedAggregates	11	1032
RelateObjects	13	Parent	Nuclei	11	16	EditedAggregates	11	1033
RelateObjects	13	Parent	Nuclei	11	16	EditedAggregates	11	1034
RelateObjects	13	Parent	Nuclei	11	17	EditedAggregates	11	1035
RelateObjects	13	Parent	Nuclei	11	16	EditedAggregates	11	1036
RelateObjects	13	Parent	Nuclei	11	16	EditedAggregates	11	1037
RelateObjects	13	Parent	Nuclei	11	17	EditedAggregates	11	1038
RelateObjects	13	Parent	Nuclei	11	17	EditedAggregates	11	1039
RelateObjects	13	Parent	Nuclei	11	16	EditedAggregates	11	1040
RelateObjects	13	Parent	Nuclei	11	16	EditedAggregates	11	1041
RelateObjects	13	Parent	Nuclei	11	16	EditedAggregates	11	1042
RelateObjects	13	Parent	Nuclei	11	17	EditedAggregates	11	1043
RelateObjects	13	Parent	Nuclei	11	16	EditedAggregates	11	1044
RelateObjects	13	Parent	Nuclei	11	16	EditedAggregates	11	1045
RelateObjects	13	Parent	Nuclei	11	17	EditedAggregates	11	1046
RelateObjects	13	Parent	Nuclei	11	16	EditedAggregates	11	1047
RelateObjects	13	Parent	Nuclei	11	16	EditedAggregates	11	1048
RelateObjects	13	Parent	Nuclei	11	16	EditedAggregates	11	1049
RelateObjects	13	Parent	Nuclei	11	17	EditedAggregates	11	1050
RelateObjects	13	Parent	Nuclei	11	17	EditedAggregates	11	1051
RelateObjects	13	Parent	Nuclei	11	16	EditedAggregates	11	1052
RelateObjects	13	Parent	Nuclei	11	16	EditedAggregates	11	1053
RelateObjects	13	Parent	Nuclei	11	16	EditedAggregates	11	1054
RelateObjects	13	Parent	Nuclei	11	16	EditedAggregates	11	1055
RelateObjects	13	Parent	Nuclei	11	17	EditedAggregates	11	1056
RelateObjects	13	Parent	Nuclei	11	16	EditedAggregates	11	1057
RelateObjects	13	Parent	Nuclei	11	17	EditedAggregates	11	1058
RelateObjects	13	Parent	Nuclei	11	17	EditedAggregates	11	1059
RelateObjects	13	Parent	Nuclei	11	16	EditedAggregates	11	1060
RelateObjects	13	Parent	Nuclei	11	16	EditedAggregates	11	1061
RelateObjects	13	Parent	Nuclei	11	16	EditedAggregates	11	1062
RelateObjects	13	Parent	Nuclei	11	17	EditedAggregates	11	1063
RelateObjects	13	Parent	Nuclei	11	16	EditedAggregates	11	1064
RelateObjects	13	Parent	Nuclei	11	17	EditedAggregates	11	1065
RelateObjects	13	Parent	Nuclei	11	17	EditedAggregates	11	1066
RelateObjects	13	Parent	Nuclei	11	16	EditedAggregates	11	1067
RelateObjects	13	Parent	Nuclei	11	16	EditedAggregates	11	1068
RelateObjects	13	Parent	Nuclei	11	17	EditedAggregates	11	1069
RelateObjects	13	Parent	Nuclei	11	17	EditedAggregates	11	1070
RelateObjects	13	Parent	Nuclei	11	17	EditedAggregates	11	1071
RelateObjects	13	Parent	Nuclei	11	16	EditedAggregates	11	1072
RelateObjects	13	Parent	Nuclei	11	16	EditedAggregates	11	1073
RelateObjects	13	Parent	Nuclei	11	16	EditedAggregates	11	1074
RelateObjects	13	Parent	Nuclei	11	16	EditedAggregates	11	1075
RelateObjects	13	Parent	Nuclei	11	16	EditedAggregates	11	1076
RelateObjects	13	Parent	Nuclei	11	16	EditedAggregates	11	1077
RelateObjects	13	Parent	Nuclei	11	17	EditedAggregates	11	1078
RelateObjects	13	Parent	Nuclei	11	17	EditedAggregates	11	1079
RelateObjects	13	Parent	Nuclei	11	16	EditedAggregates	11	1080
RelateObjects	13	Parent	Nuclei	11	16	EditedAggregates	11	1081
RelateObjects	13	Parent	Nuclei	11	16	EditedAggregates	11	1082
RelateObjects	13	Parent	Nuclei	11	17	EditedAggregates	11	1083
RelateObjects	13	Parent	Nuclei	11	16	EditedAggregates	11	1084
RelateObjects	13	Parent	Nuclei	11	17	EditedAggregates	11	1085
RelateObjects	13	Parent	Nuclei	11	16	EditedAggregates	11	1086
RelateObjects	13	Parent	Nuclei	11	16	EditedAggregates	11	1087
RelateObjects	13	Parent	Nuclei	11	16	EditedAggregates	11	1088
RelateObjects	13	Parent	Nuclei	11	17	EditedAggregates	11	1089
RelateObjects	13	Parent	Nuclei	11	17	EditedAggregates	11	1090
RelateObjects	13	Parent	Nuclei	11	16	EditedAggregates	11	1091
RelateObjects	13	Parent	Nuclei	11	16	EditedAggregates	11	1092
RelateObjects	13	Parent	Nuclei	11	16	EditedAggregates	11	1093
RelateObjects	13	Parent	Nuclei	11	16	EditedAggregates	11	1094
RelateObjects	13	Parent	Nuclei	11	16	EditedAggregates	11	1095
RelateObjects	13	Parent	Nuclei	11	16	EditedAggregates	11	1096
RelateObjects	13	Parent	Nuclei	11	16	EditedAggregates	11	1097
RelateObjects	13	Parent	Nuclei	11	16	EditedAggregates	11	1098
RelateObjects	13	Parent	Nuclei	11	16	EditedAggregates	11	1099
RelateObjects	13	Parent	Nuclei	11	16	EditedAggregates	11	1100
RelateObjects	13	Parent	Nuclei	11	16	EditedAggregates	11	1101
RelateObjects	13	Parent	Nuclei	11	16	EditedAggregates	11	1102
RelateObjects	13	Parent	Nuclei	11	16	EditedAggregates	11	1103
RelateObjects	13	Parent	Nuclei	11	16	EditedAggregates	11	1104
RelateObjects	13	Parent	Nuclei	11	16	EditedAggregates	11	1105
RelateObjects	13	Child	EditedAggregates	11	1	Nuclei	11	1
RelateObjects	13	Child	EditedAggregates	11	2	Nuclei	11	1
RelateObjects	13	Child	EditedAggregates	11	3	Nuclei	11	1
RelateObjects	13	Child	EditedAggregates	11	4	Nuclei	11	1
RelateObjects	13	Child	EditedAggregates	11	5	Nuclei	11	1
RelateObjects	13	Child	EditedAggregates	11	6	Nuclei	11	1
RelateObjects	13	Child	EditedAggregates	11	7	Nuclei	11	1
RelateObjects	13	Child	EditedAggregates	11	8	Nuclei	11	1
RelateObjects	13	Child	EditedAggregates	11	9	Nuclei	11	1
RelateObjects	13	Child	EditedAggregates	11	10	Nuclei	11	1
RelateObjects	13	Child	EditedAggregates	11	11	Nuclei	11	1
RelateObjects	13	Child	EditedAggregates	11	12	Nuclei	11	1
RelateObjects	13	Child	EditedAggregates	11	13	Nuclei	11	1
RelateObjects	13	Child	EditedAggregates	11	14	Nuclei	11	1
RelateObjects	13	Child	EditedAggregates	11	15	Nuclei	11	1
RelateObjects	13	Child	EditedAggregates	11	16	Nuclei	11	2
RelateObjects	13	Child	EditedAggregates	11	17	Nuclei	11	2
RelateObjects	13	Child	EditedAggregates	11	18	Nuclei	11	2
RelateObjects	13	Child	EditedAggregates	11	19	Nuclei	11	1
RelateObjects	13	Child	EditedAggregates	11	20	Nuclei	11	1
RelateObjects	13	Child	EditedAggregates	11	21	Nuclei	11	1
RelateObjects	13	Child	EditedAggregates	11	22	Nuclei	11	2
RelateObjects	13	Child	EditedAggregates	11	23	Nuclei	11	1
RelateObjects	13	Child	EditedAggregates	11	24	Nuclei	11	1
RelateObjects	13	Child	EditedAggregates	11	25	Nuclei	11	2
RelateObjects	13	Child	EditedAggregates	11	26	Nuclei	11	2
RelateObjects	13	Child	EditedAggregates	11	27	Nuclei	11	2
RelateObjects	13	Child	EditedAggregates	11	28	Nuclei	11	2
RelateObjects	13	Child	EditedAggregates	11	29	Nuclei	11	1
RelateObjects	13	Child	EditedAggregates	11	30	Nuclei	11	1
RelateObjects	13	Child	EditedAggregates	11	31	Nuclei	11	2
RelateObjects	13	Child	EditedAggregates	11	32	Nuclei	11	1
RelateObjects	13	Child	EditedAggregates	11	33	Nuclei	11	2
RelateObjects	13	Child	EditedAggregates	11	34	Nuclei	11	2
RelateObjects	13	Child	EditedAggregates	11	35	Nuclei	11	1
RelateObjects	13	Child	EditedAggregates	11	36	Nuclei	11	2
RelateObjects	13	Child	EditedAggregates	11	37	Nuclei	11	1
RelateObjects	13	Child	EditedAggregates	11	38	Nuclei	11	1
RelateObjects	13	Child	EditedAggregates	11	39	Nuclei	11	2
RelateObjects	13	Child	EditedAggregates	11	40	Nuclei	11	1
RelateObjects	13	Child	EditedAggregates	11	41	Nuclei	11	1
RelateObjects	13	Child	EditedAggregates	11	42	Nuclei	11	1
RelateObjects	13	Child	EditedAggregates	11	43	Nuclei	11	2
RelateObjects	13	Child	EditedAggregates	11	44	Nuclei	11	1
RelateObjects	13	Child	EditedAggregates	11	45	Nuclei	11	2
RelateObjects	13	Child	EditedAggregates	11	46	Nuclei	11	1
RelateObjects	13	Child	EditedAggregates	11	47	Nuclei	11	2
RelateObjects	13	Child	EditedAggregates	11	48	Nuclei	11	2
RelateObjects	13	Child	EditedAggregates	11	49	Nuclei	11	2
RelateObjects	13	Child	EditedAggregates	11	50	Nuclei	11	1
RelateObjects	13	Child	EditedAggregates	11	51	Nuclei	11	2
RelateObjects	13	Child	EditedAggregates	11	52	Nuclei	11	2
RelateObjects	13	Child	EditedAggregates	11	53	Nuclei	11	2
RelateObjects	13	Child	EditedAggregates	11	54	Nuclei	11	1
RelateObjects	13	Child	EditedAggregates	11	55	Nuclei	11	1
RelateObjects	13	Child	EditedAggregates	11	56	Nuclei	11	2
RelateObjects	13	Child	EditedAggregates	11	57	Nuclei	11	2
RelateObjects	13	Child	EditedAggregates	11	58	Nuclei	11	2
RelateObjects	13	Child	EditedAggregates	11	59	Nuclei	11	2
RelateObjects	13	Child	EditedAggregates	11	60	Nuclei	11	1
RelateObjects	13	Child	EditedAggregates	11	61	Nuclei	11	2
RelateObjects	13	Child	EditedAggregates	11	62	Nuclei	11	2
RelateObjects	13	Child	EditedAggregates	11	63	Nuclei	11	2
RelateObjects	13	Child	EditedAggregates	11	64	Nuclei	11	1
RelateObjects	13	Child	EditedAggregates	11	65	Nuclei	11	2
RelateObjects	13	Child	EditedAggregates	11	66	Nuclei	11	2
RelateObjects	13	Child	EditedAggregates	11	67	Nuclei	11	1
RelateObjects	13	Child	EditedAggregates	11	68	Nuclei	11	1
RelateObjects	13	Child	EditedAggregates	11	69	Nuclei	11	1
RelateObjects	13	Child	EditedAggregates	11	70	Nuclei	11	1
RelateObjects	13	Child	EditedAggregates	11	71	Nuclei	11	2
RelateObjects	13	Child	EditedAggregates	11	72	Nuclei	11	1
RelateObjects	13	Child	EditedAggregates	11	73	Nuclei	11	1
RelateObjects	13	Child	EditedAggregates	11	74	Nuclei	11	2
RelateObjects	13	Child	EditedAggregates	11	75	Nuclei	11	2
RelateObjects	13	Child	EditedAggregates	11	76	Nuclei	11	1
RelateObjects	13	Child	EditedAggregates	11	77	Nuclei	11	2
RelateObjects	13	Child	EditedAggregates	11	78	Nuclei	11	2
RelateObjects	13	Child	EditedAggregates	11	79	Nuclei	11	1
RelateObjects	13	Child	EditedAggregates	11	80	Nuclei	11	2
RelateObjects	13	Child	EditedAggregates	11	81	Nuclei	11	1
RelateObjects	13	Child	EditedAggregates	11	82	Nuclei	11	2
RelateObjects	13	Child	EditedAggregates	11	83	Nuclei	11	1
RelateObjects	13	Child	EditedAggregates	11	84	Nuclei	11	1
RelateObjects	13	Child	EditedAggregates	11	85	Nuclei	11	1
RelateObjects	13	Child	EditedAggregates	11	86	Nuclei	11	2
RelateObjects	13	Child	EditedAggregates	11	87	Nuclei	11	2
RelateObjects	13	Child	EditedAggregates	11	88	Nuclei	11	1
RelateObjects	13	Child	EditedAggregates	11	89	Nuclei	11	1
RelateObjects	13	Child	EditedAggregates	11	90	Nuclei	11	2
RelateObjects	13	Child	EditedAggregates	11	91	Nuclei	11	1
RelateObjects	13	Child	EditedAggregates	11	92	Nuclei	11	2
RelateObjects	13	Child	EditedAggregates	11	93	Nuclei	11	2
RelateObjects	13	Child	EditedAggregates	11	94	Nuclei	11	1
RelateObjects	13	Child	EditedAggregates	11	95	Nuclei	11	1
RelateObjects	13	Child	EditedAggregates	11	96	Nuclei	11	2
RelateObjects	13	Child	EditedAggregates	11	97	Nuclei	11	1
RelateObjects	13	Child	EditedAggregates	11	98	Nuclei	11	2
RelateObjects	13	Child	EditedAggregates	11	99	Nuclei	11	2
RelateObjects	13	Child	EditedAggregates	11	100	Nuclei	11	1
RelateObjects	13	Child	EditedAggregates	11	101	Nuclei	11	1
RelateObjects	13	Child	EditedAggregates	11	102	Nuclei	11	1
RelateObjects	13	Child	EditedAggregates	11	103	Nuclei	11	2
RelateObjects	13	Child	EditedAggregates	11	104	Nuclei	11	2
RelateObjects	13	Child	EditedAggregates	11	105	Nuclei	11	2
RelateObjects	13	Child	EditedAggregates	11	106	Nuclei	11	1
RelateObjects	13	Child	EditedAggregates	11	107	Nuclei	11	2
RelateObjects	13	Child	EditedAggregates	11	108	Nuclei	11	2
RelateObjects	13	Child	EditedAggregates	11	109	Nuclei	11	1
RelateObjects	13	Child	EditedAggregates	11	110	Nuclei	11	1
RelateObjects	13	Child	EditedAggregates	11	111	Nuclei	11	1
RelateObjects	13	Child	EditedAggregates	11	112	Nuclei	11	1
RelateObjects	13	Child	EditedAggregates	11	113	Nuclei	11	2
RelateObjects	13	Child	EditedAggregates	11	114	Nuclei	11	2
RelateObjects	13	Child	EditedAggregates	11	115	Nuclei	11	1
RelateObjects	13	Child	EditedAggregates	11	116	Nuclei	11	2
RelateObjects	13	Child	EditedAggregates	11	117	Nuclei	11	1
RelateObjects	13	Child	EditedAggregates	11	118	Nuclei	11	1
RelateObjects	13	Child	EditedAggregates	11	119	Nuclei	11	2
RelateObjects	13	Child	EditedAggregates	11	120	Nuclei	11	1
RelateObjects	13	Child	EditedAggregates	11	121	Nuclei	11	2
RelateObjects	13	Child	EditedAggregates	11	122	Nuclei	11	1
RelateObjects	13	Child	EditedAggregates	11	123	Nuclei	11	1
RelateObjects	13	Child	EditedAggregates	11	124	Nuclei	11	2
RelateObjects	13	Child	EditedAggregates	11	125	Nuclei	11	1
RelateObjects	13	Child	EditedAggregates	11	126	Nuclei	11	2
RelateObjects	13	Child	EditedAggregates	11	127	Nuclei	11	1
RelateObjects	13	Child	EditedAggregates	11	128	Nuclei	11	2
RelateObjects	13	Child	EditedAggregates	11	129	Nuclei	11	1
RelateObjects	13	Child	EditedAggregates	11	130	Nuclei	11	1
RelateObjects	13	Child	EditedAggregates	11	131	Nuclei	11	1
RelateObjects	13	Child	EditedAggregates	11	132	Nuclei	11	1
RelateObjects	13	Child	EditedAggregates	11	133	Nuclei	11	2
RelateObjects	13	Child	EditedAggregates	11	134	Nuclei	11	1
RelateObjects	13	Child	EditedAggregates	11	135	Nuclei	11	2
RelateObjects	13	Child	EditedAggregates	11	136	Nuclei	11	1
RelateObjects	13	Child	EditedAggregates	11	137	Nuclei	11	1
RelateObjects	13	Child	EditedAggregates	11	138	Nuclei	11	2
RelateObjects	13	Child	EditedAggregates	11	139	Nuclei	11	2
RelateObjects	13	Child	EditedAggregates	11	140	Nuclei	11	1
RelateObjects	13	Child	EditedAggregates	11	141	Nuclei	11	1
RelateObjects	13	Child	EditedAggregates	11	142	Nuclei	11	2
RelateObjects	13	Child	EditedAggregates	11	143	Nuclei	11	1
RelateObjects	13	Child	EditedAggregates	11	144	Nuclei	11	2
RelateObjects	13	Child	EditedAggregates	11	145	Nuclei	11	2
RelateObjects	13	Child	EditedAggregates	11	146	Nuclei	11	2
RelateObjects	13	Child	EditedAggregates	11	147	Nuclei	11	2
RelateObjects	13	Child	EditedAggregates	11	148	Nuclei	11	2
RelateObjects	13	Child	EditedAggregates	11	149	Nuclei	11	2
RelateObjects	13	Child	EditedAggregates	11	150	Nuclei	11	2
RelateObjects	13	Child	EditedAggregates	11	151	Nuclei	11	3
RelateObjects	13	Child	EditedAggregates	11	152	Nuclei	11	2
RelateObjects	13	Child	EditedAggregates	11	153	Nuclei	11	2
RelateObjects	13	Child	EditedAggregates	11	154	Nuclei	11	3
RelateObjects	13	Child	EditedAggregates	11	155	Nuclei	11	2
RelateObjects	13	Child	EditedAggregates	11	156	Nuclei	11	2
RelateObjects	13	Child	EditedAggregates	11	157	Nuclei	11	2
RelateObjects	13	Child	EditedAggregates	11	158	Nuclei	11	3
RelateObjects	13	Child	EditedAggregates	11	159	Nuclei	11	3
RelateObjects	13	Child	EditedAggregates	11	160	Nuclei	11	3
RelateObjects	13	Child	EditedAggregates	11	161	Nuclei	11	2
RelateObjects	13	Child	EditedAggregates	11	162	Nuclei	11	3
RelateObjects	13	Child	EditedAggregates	11	163	Nuclei	11	2
RelateObjects	13	Child	EditedAggregates	11	164	Nuclei	11	3
RelateObjects	13	Child	EditedAggregates	11	165	Nuclei	11	3
RelateObjects	13	Child	EditedAggregates	11	166	Nuclei	11	3
RelateObjects	13	Child	EditedAggregates	11	167	Nuclei	11	3
RelateObjects	13	Child	EditedAggregates	11	168	Nuclei	11	2
RelateObjects	13	Child	EditedAggregates	11	169	Nuclei	11	3
RelateObjects	13	Child	EditedAggregates	11	170	Nuclei	11	2
RelateObjects	13	Child	EditedAggregates	11	171	Nuclei	11	3
RelateObjects	13	Child	EditedAggregates	11	172	Nuclei	11	3
RelateObjects	13	Child	EditedAggregates	11	173	Nuclei	11	3
RelateObjects	13	Child	EditedAggregates	11	174	Nuclei	11	2
RelateObjects	13	Child	EditedAggregates	11	175	Nuclei	11	3
RelateObjects	13	Child	EditedAggregates	11	176	Nuclei	11	3
RelateObjects	13	Child	EditedAggregates	11	177	Nuclei	11	2
RelateObjects	13	Child	EditedAggregates	11	178	Nuclei	11	3
RelateObjects	13	Child	EditedAggregates	11	179	Nuclei	11	3
RelateObjects	13	Child	EditedAggregates	11	180	Nuclei	11	2
RelateObjects	13	Child	EditedAggregates	11	181	Nuclei	11	2
RelateObjects	13	Child	EditedAggregates	11	182	Nuclei	11	2
RelateObjects	13	Child	EditedAggregates	11	183	Nuclei	11	3
RelateObjects	13	Child	EditedAggregates	11	184	Nuclei	11	3
RelateObjects	13	Child	EditedAggregates	11	185	Nuclei	11	3
RelateObjects	13	Child	EditedAggregates	11	186	Nuclei	11	3
RelateObjects	13	Child	EditedAggregates	11	187	Nuclei	11	3
RelateObjects	13	Child	EditedAggregates	11	188	Nuclei	11	3
RelateObjects	13	Child	EditedAggregates	11	189	Nuclei	11	3
RelateObjects	13	Child	EditedAggregates	11	190	Nuclei	11	3
RelateObjects	13	Child	EditedAggregates	11	191	Nuclei	11	3
RelateObjects	13	Child	EditedAggregates	11	192	Nuclei	11	3
RelateObjects	13	Child	EditedAggregates	11	193	Nuclei	11	3
RelateObjects	13	Child	EditedAggregates	11	194	Nuclei	11	3
RelateObjects	13	Child	EditedAggregates	11	195	Nuclei	11	3
RelateObjects	13	Child	EditedAggregates	11	196	Nuclei	11	3
RelateObjects	13	Child	EditedAggregates	11	197	Nuclei	11	3
RelateObjects	13	Child	EditedAggregates	11	198	Nuclei	11	3
RelateObjects	13	Child	EditedAggregates	11	199	Nuclei	11	3
RelateObjects	13	Child	EditedAggregates	11	200	Nuclei	11	3
RelateObjects	13	Child	EditedAggregates	11	201	Nuclei	11	3
RelateObjects	13	Child	EditedAggregates	11	202	Nuclei	11	3
RelateObjects	13	Child	EditedAggregates	11	203	Nuclei	11	3
RelateObjects	13	Child	EditedAggregates	11	204	Nuclei	11	3
RelateObjects	13	Child	EditedAggregates	11	205	Nuclei	11	3
RelateObjects	13	Child	EditedAggregates	11	206	Nuclei	11	3
RelateObjects	13	Child	EditedAggregates	11	207	Nuclei	11	3
RelateObjects	13	Child	EditedAggregates	11	208	Nuclei	11	3
RelateObjects	13	Child	EditedAggregates	11	209	Nuclei	11	3
RelateObjects	13	Child	EditedAggregates	11	210	Nuclei	11	3
RelateObjects	13	Child	EditedAggregates	11	211	Nuclei	11	3
RelateObjects	13	Child	EditedAggregates	11	212	Nuclei	11	3
RelateObjects	13	Child	EditedAggregates	11	213	Nuclei	11	3
RelateObjects	13	Child	EditedAggregates	11	214	Nuclei	11	3
RelateObjects	13	Child	EditedAggregates	11	215	Nuclei	11	3
RelateObjects	13	Child	EditedAggregates	11	216	Nuclei	11	4
RelateObjects	13	Child	EditedAggregates	11	217	Nuclei	11	3
RelateObjects	13	Child	EditedAggregates	11	218	Nuclei	11	3
RelateObjects	13	Child	EditedAggregates	11	219	Nuclei	11	3
RelateObjects	13	Child	EditedAggregates	11	220	Nuclei	11	4
RelateObjects	13	Child	EditedAggregates	11	221	Nuclei	11	3
RelateObjects	13	Child	EditedAggregates	11	222	Nuclei	11	3
RelateObjects	13	Child	EditedAggregates	11	223	Nuclei	11	4
RelateObjects	13	Child	EditedAggregates	11	224	Nuclei	11	4
RelateObjects	13	Child	EditedAggregates	11	225	Nuclei	11	4
RelateObjects	13	Child	EditedAggregates	11	226	Nuclei	11	3
RelateObjects	13	Child	EditedAggregates	11	227	Nuclei	11	3
RelateObjects	13	Child	EditedAggregates	11	228	Nuclei	11	4
RelateObjects	13	Child	EditedAggregates	11	229	Nuclei	11	3
RelateObjects	13	Child	EditedAggregates	11	230	Nuclei	11	3
RelateObjects	13	Child	EditedAggregates	11	231	Nuclei	11	3
RelateObjects	13	Child	EditedAggregates	11	232	Nuclei	11	4
RelateObjects	13	Child	EditedAggregates	11	233	Nuclei	11	3
RelateObjects	13	Child	EditedAggregates	11	234	Nuclei	11	4
RelateObjects	13	Child	EditedAggregates	11	235	Nuclei	11	3
RelateObjects	13	Child	EditedAggregates	11	236	Nuclei	11	3
RelateObjects	13	Child	EditedAggregates	11	237	Nuclei	11	3
RelateObjects	13	Child	EditedAggregates	11	238	Nuclei	11	3
RelateObjects	13	Child	EditedAggregates	11	239	Nuclei	11	3
RelateObjects	13	Child	EditedAggregates	11	240	Nuclei	11	4
RelateObjects	13	Child	EditedAggregates	11	241	Nuclei	11	3
RelateObjects	13	Child	EditedAggregates	11	242	Nuclei	11	3
RelateObjects	13	Child	EditedAggregates	11	243	Nuclei	11	3
RelateObjects	13	Child	EditedAggregates	11	244	Nuclei	11	4
RelateObjects	13	Child	EditedAggregates	11	245	Nuclei	11	3
RelateObjects	13	Child	EditedAggregates	11	246	Nuclei	11	3
RelateObjects	13	Child	EditedAggregates	11	247	Nuclei	11	3
RelateObjects	13	Child	EditedAggregates	11	248	Nuclei	11	3
RelateObjects	13	Child	EditedAggregates	11	249	Nuclei	11	3
RelateObjects	13	Child	EditedAggregates	11	250	Nuclei	11	3
RelateObjects	13	Child	EditedAggregates	11	251	Nuclei	11	4
RelateObjects	13	Child	EditedAggregates	11	252	Nuclei	11	3
RelateObjects	13	Child	EditedAggregates	11	253	Nuclei	11	4
RelateObjects	13	Child	EditedAggregates	11	254	Nuclei	11	4
RelateObjects	13	Child	EditedAggregates	11	255	Nuclei	11	5
RelateObjects	13	Child	EditedAggregates	11	256	Nuclei	11	4
RelateObjects	13	Child	EditedAggregates	11	257	Nuclei	11	3
RelateObjects	13	Child	EditedAggregates	11	258	Nuclei	11	5
RelateObjects	13	Child	EditedAggregates	11	259	Nuclei	11	4
RelateObjects	13	Child	EditedAggregates	11	260	Nuclei	11	3
RelateObjects	13	Child	EditedAggregates	11	261	Nuclei	11	3
RelateObjects	13	Child	EditedAggregates	11	262	Nuclei	11	4
RelateObjects	13	Child	EditedAggregates	11	263	Nuclei	11	3
RelateObjects	13	Child	EditedAggregates	11	264	Nuclei	11	3
RelateObjects	13	Child	EditedAggregates	11	265	Nuclei	11	5
RelateObjects	13	Child	EditedAggregates	11	266	Nuclei	11	4
RelateObjects	13	Child	EditedAggregates	11	267	Nuclei	11	4
RelateObjects	13	Child	EditedAggregates	11	268	Nuclei	11	3
RelateObjects	13	Child	EditedAggregates	11	269	Nuclei	11	3
RelateObjects	13	Child	EditedAggregates	11	270	Nuclei	11	5
RelateObjects	13	Child	EditedAggregates	11	271	Nuclei	11	5
RelateObjects	13	Child	EditedAggregates	11	272	Nuclei	11	3
RelateObjects	13	Child	EditedAggregates	11	273	Nuclei	11	3
RelateObjects	13	Child	EditedAggregates	11	274	Nuclei	11	3
RelateObjects	13	Child	EditedAggregates	11	275	Nuclei	11	5
RelateObjects	13	Child	EditedAggregates	11	276	Nuclei	11	4
RelateObjects	13	Child	EditedAggregates	11	277	Nuclei	11	4
RelateObjects	13	Child	EditedAggregates	11	278	Nuclei	11	3
RelateObjects	13	Child	EditedAggregates	11	279	Nuclei	11	5
RelateObjects	13	Child	EditedAggregates	11	280	Nuclei	11	4
RelateObjects	13	Child	EditedAggregates	11	281	Nuclei	11	3
RelateObjects	13	Child	EditedAggregates	11	282	Nuclei	11	3
RelateObjects	13	Child	EditedAggregates	11	283	Nuclei	11	3
RelateObjects	13	Child	EditedAggregates	11	284	Nuclei	11	4
RelateObjects	13	Child	EditedAggregates	11	285	Nuclei	11	4
RelateObjects	13	Child	EditedAggregates	11	286	Nuclei	11	3
RelateObjects	13	Child	EditedAggregates	11	287	Nuclei	11	5
RelateObjects	13	Child	EditedAggregates	11	288	Nuclei	11	4
RelateObjects	13	Child	EditedAggregates	11	289	Nuclei	11	3
RelateObjects	13	Child	EditedAggregates	11	290	Nuclei	11	4
RelateObjects	13	Child	EditedAggregates	11	291	Nuclei	11	3
RelateObjects	13	Child	EditedAggregates	11	292	Nuclei	11	3
RelateObjects	13	Child	EditedAggregates	11	293	Nuclei	11	5
RelateObjects	13	Child	EditedAggregates	11	294	Nuclei	11	4
RelateObjects	13	Child	EditedAggregates	11	295	Nuclei	11	4
RelateObjects	13	Child	EditedAggregates	11	296	Nuclei	11	4
RelateObjects	13	Child	EditedAggregates	11	297	Nuclei	11	4
RelateObjects	13	Child	EditedAggregates	11	298	Nuclei	11	4
RelateObjects	13	Child	EditedAggregates	11	299	Nuclei	11	5
RelateObjects	13	Child	EditedAggregates	11	300	Nuclei	11	3
RelateObjects	13	Child	EditedAggregates	11	301	Nuclei	11	3
RelateObjects	13	Child	EditedAggregates	11	302	Nuclei	11	3
RelateObjects	13	Child	EditedAggregates	11	303	Nuclei	11	5
RelateObjects	13	Child	EditedAggregates	11	304	Nuclei	11	5
RelateObjects	13	Child	EditedAggregates	11	305	Nuclei	11	5
RelateObjects	13	Child	EditedAggregates	11	306	Nuclei	11	5
RelateObjects	13	Child	EditedAggregates	11	307	Nuclei	11	4
RelateObjects	13	Child	EditedAggregates	11	308	Nuclei	11	4
RelateObjects	13	Child	EditedAggregates	11	309	Nuclei	11	4
RelateObjects	13	Child	EditedAggregates	11	310	Nuclei	11	3
RelateObjects	13	Child	EditedAggregates	11	311	Nuclei	11	3
RelateObjects	13	Child	EditedAggregates	11	312	Nuclei	11	4
RelateObjects	13	Child	EditedAggregates	11	313	Nuclei	11	5
RelateObjects	13	Child	EditedAggregates	11	314	Nuclei	11	4
RelateObjects	13	Child	EditedAggregates	11	315	Nuclei	11	3
RelateObjects	13	Child	EditedAggregates	11	316	Nuclei	11	3
RelateObjects	13	Child	EditedAggregates	11	317	Nuclei	11	4
RelateObjects	13	Child	EditedAggregates	11	318	Nuclei	11	5
RelateObjects	13	Child	EditedAggregates	11	319	Nuclei	11	4
RelateObjects	13	Child	EditedAggregates	11	320	Nuclei	11	3
RelateObjects	13	Child	EditedAggregates	11	321	Nuclei	11	4
RelateObjects	13	Child	EditedAggregates	11	322	Nuclei	11	3
RelateObjects	13	Child	EditedAggregates	11	323	Nuclei	11	5
RelateObjects	13	Child	EditedAggregates	11	324	Nuclei	11	3
RelateObjects	13	Child	EditedAggregates	11	325	Nuclei	11	5
RelateObjects	13	Child	EditedAggregates	11	326	Nuclei	11	5
RelateObjects	13	Child	EditedAggregates	11	327	Nuclei	11	4
RelateObjects	13	Child	EditedAggregates	11	328	Nuclei	11	3
RelateObjects	13	Child	EditedAggregates	11	329	Nuclei	11	4
RelateObjects	13	Child	EditedAggregates	11	330	Nuclei	11	4
RelateObjects	13	Child	EditedAggregates	11	331	Nuclei	11	4
RelateObjects	13	Child	EditedAggregates	11	332	Nuclei	11	4
RelateObjects	13	Child	EditedAggregates	11	333	Nuclei	11	4
RelateObjects	13	Child	EditedAggregates	11	334	Nuclei	11	4
RelateObjects	13	Child	EditedAggregates	11	335	Nuclei	11	4
RelateObjects	13	Child	EditedAggregates	11	336	Nuclei	11	5
RelateObjects	13	Child	EditedAggregates	11	337	Nuclei	11	5
RelateObjects	13	Child	EditedAggregates	11	338	Nuclei	11	5
RelateObjects	13	Child	EditedAggregates	11	339	Nuclei	11	5
RelateObjects	13	Child	EditedAggregates	11	340	Nuclei	11	4
RelateObjects	13	Child	EditedAggregates	11	341	Nuclei	11	4
RelateObjects	13	Child	EditedAggregates	11	342	Nuclei	11	4
RelateObjects	13	Child	EditedAggregates	11	343	Nuclei	11	5
RelateObjects	13	Child	EditedAggregates	11	344	Nuclei	11	4
RelateObjects	13	Child	EditedAggregates	11	345	Nuclei	11	4
RelateObjects	13	Child	EditedAggregates	11	346	Nuclei	11	4
RelateObjects	13	Child	EditedAggregates	11	347	Nuclei	11	4
RelateObjects	13	Child	EditedAggregates	11	348	Nuclei	11	4
RelateObjects	13	Child	EditedAggregates	11	349	Nuclei	11	5
RelateObjects	13	Child	EditedAggregates	11	350	Nuclei	11	4
RelateObjects	13	Child	EditedAggregates	11	351	Nuclei	11	4
RelateObjects	13	Child	EditedAggregates	11	352	Nuclei	11	5
RelateObjects	13	Child	EditedAggregates	11	353	Nuclei	11	5
RelateObjects	13	Child	EditedAggregates	11	354	Nuclei	11	6
RelateObjects	13	Child	EditedAggregates	11	355	Nuclei	11	4
RelateObjects	13	Child	EditedAggregates	11	356	Nuclei	11	4
RelateObjects	13	Child	EditedAggregates	11	357	Nuclei	11	6
RelateObjects	13	Child	EditedAggregates	11	358	Nuclei	11	6
RelateObjects	13	Child	EditedAggregates	11	359	Nuclei	11	4
RelateObjects	13	Child	EditedAggregates	11	360	Nuclei	11	4
RelateObjects	13	Child	EditedAggregates	11	361	Nuclei	11	5
RelateObjects	13	Child	EditedAggregates	11	362	Nuclei	11	6
RelateObjects	13	Child	EditedAggregates	11	363	Nuclei	11	4
RelateObjects	13	Child	EditedAggregates	11	364	Nuclei	11	4
RelateObjects	13	Child	EditedAggregates	11	365	Nuclei	11	4
RelateObjects	13	Child	EditedAggregates	11	366	Nuclei	11	6
RelateObjects	13	Child	EditedAggregates	11	367	Nuclei	11	5
RelateObjects	13	Child	EditedAggregates	11	368	Nuclei	11	5
RelateObjects	13	Child	EditedAggregates	11	369	Nuclei	11	6
RelateObjects	13	Child	EditedAggregates	11	370	Nuclei	11	5
RelateObjects	13	Child	EditedAggregates	11	371	Nuclei	11	5
RelateObjects	13	Child	EditedAggregates	11	372	Nuclei	11	5
RelateObjects	13	Child	EditedAggregates	11	373	Nuclei	11	6
RelateObjects	13	Child	EditedAggregates	11	374	Nuclei	11	4
RelateObjects	13	Child	EditedAggregates	11	375	Nuclei	11	4
RelateObjects	13	Child	EditedAggregates	11	376	Nuclei	11	5
RelateObjects	13	Child	EditedAggregates	11	377	Nuclei	11	6
RelateObjects	13	Child	EditedAggregates	11	378	Nuclei	11	4
RelateObjects	13	Child	EditedAggregates	11	379	Nuclei	11	5
RelateObjects	13	Child	EditedAggregates	11	380	Nuclei	11	5
RelateObjects	13	Child	EditedAggregates	11	381	Nuclei	11	6
RelateObjects	13	Child	EditedAggregates	11	382	Nuclei	11	4
RelateObjects	13	Child	EditedAggregates	11	383	Nuclei	11	6
RelateObjects	13	Child	EditedAggregates	11	384	Nuclei	11	6
RelateObjects	13	Child	EditedAggregates	11	385	Nuclei	11	4
RelateObjects	13	Child	EditedAggregates	11	386	Nuclei	11	5
RelateObjects	13	Child	EditedAggregates	11	387	Nuclei	11	6
RelateObjects	13	Child	EditedAggregates	11	388	Nuclei	11	6
RelateObjects	13	Child	EditedAggregates	11	389	Nuclei	11	6
RelateObjects	13	Child	EditedAggregates	11	390	Nuclei	11	4
RelateObjects	13	Child	EditedAggregates	11	391	Nuclei	11	5
RelateObjects	13	Child	EditedAggregates	11	392	Nuclei	11	6
RelateObjects	13	Child	EditedAggregates	11	393	Nuclei	11	4
RelateObjects	13	Child	EditedAggregates	11	394	Nuclei	11	6
RelateObjects	13	Child	EditedAggregates	11	395	Nuclei	11	5
RelateObjects	13	Child	EditedAggregates	11	396	Nuclei	11	6
RelateObjects	13	Child	EditedAggregates	11	397	Nuclei	11	6
RelateObjects	13	Child	EditedAggregates	11	398	Nuclei	11	4
RelateObjects	13	Child	EditedAggregates	11	399	Nuclei	11	5
RelateObjects	13	Child	EditedAggregates	11	400	Nuclei	11	6
RelateObjects	13	Child	EditedAggregates	11	401	Nuclei	11	4
RelateObjects	13	Child	EditedAggregates	11	402	Nuclei	11	4
RelateObjects	13	Child	EditedAggregates	11	403	Nuclei	11	5
RelateObjects	13	Child	EditedAggregates	11	404	Nuclei	11	5
RelateObjects	13	Child	EditedAggregates	11	405	Nuclei	11	6
RelateObjects	13	Child	EditedAggregates	11	406	Nuclei	11	6
RelateObjects	13	Child	EditedAggregates	11	407	Nuclei	11	5
RelateObjects	13	Child	EditedAggregates	11	408	Nuclei	11	6
RelateObjects	13	Child	EditedAggregates	11	409	Nuclei	11	6
RelateObjects	13	Child	EditedAggregates	11	410	Nuclei	11	4
RelateObjects	13	Child	EditedAggregates	11	411	Nuclei	11	4
RelateObjects	13	Child	EditedAggregates	11	412	Nuclei	11	6
RelateObjects	13	Child	EditedAggregates	11	413	Nuclei	11	4
RelateObjects	13	Child	EditedAggregates	11	414	Nuclei	11	5
RelateObjects	13	Child	EditedAggregates	11	415	Nuclei	11	4
RelateObjects	13	Child	EditedAggregates	11	416	Nuclei	11	4
RelateObjects	13	Child	EditedAggregates	11	417	Nuclei	11	5
RelateObjects	13	Child	EditedAggregates	11	418	Nuclei	11	6
RelateObjects	13	Child	EditedAggregates	11	419	Nuclei	11	4
RelateObjects	13	Child	EditedAggregates	11	420	Nuclei	11	4
RelateObjects	13	Child	EditedAggregates	11	421	Nuclei	11	6
RelateObjects	13	Child	EditedAggregates	11	422	Nuclei	11	6
RelateObjects	13	Child	EditedAggregates	11	423	Nuclei	11	4
RelateObjects	13	Child	EditedAggregates	11	424	Nuclei	11	6
RelateObjects	13	Child	EditedAggregates	11	425	Nuclei	11	5
RelateObjects	13	Child	EditedAggregates	11	426	Nuclei	11	5
RelateObjects	13	Child	EditedAggregates	11	427	Nuclei	11	5
RelateObjects	13	Child	EditedAggregates	11	428	Nuclei	11	5
RelateObjects	13	Child	EditedAggregates	11	429	Nuclei	11	5
RelateObjects	13	Child	EditedAggregates	11	430	Nuclei	11	5
RelateObjects	13	Child	EditedAggregates	11	431	Nuclei	11	6
RelateObjects	13	Child	EditedAggregates	11	432	Nuclei	11	4
RelateObjects	13	Child	EditedAggregates	11	433	Nuclei	11	4
RelateObjects	13	Child	EditedAggregates	11	434	Nuclei	11	6
RelateObjects	13	Child	EditedAggregates	11	435	Nuclei	11	6
RelateObjects	13	Child	EditedAggregates	11	436	Nuclei	11	4
RelateObjects	13	Child	EditedAggregates	11	437	Nuclei	11	4
RelateObjects	13	Child	EditedAggregates	11	438	Nuclei	11	5
RelateObjects	13	Child	EditedAggregates	11	439	Nuclei	11	5
RelateObjects	13	Child	EditedAggregates	11	440	Nuclei	11	5
RelateObjects	13	Child	EditedAggregates	11	441	Nuclei	11	6
RelateObjects	13	Child	EditedAggregates	11	442	Nuclei	11	4
RelateObjects	13	Child	EditedAggregates	11	443	Nuclei	11	5
RelateObjects	13	Child	EditedAggregates	11	444	Nuclei	11	5
RelateObjects	13	Child	EditedAggregates	11	445	Nuclei	11	6
RelateObjects	13	Child	EditedAggregates	11	446	Nuclei	11	4
RelateObjects	13	Child	EditedAggregates	11	447	Nuclei	11	4
RelateObjects	13	Child	EditedAggregates	11	448	Nuclei	11	6
RelateObjects	13	Child	EditedAggregates	11	449	Nuclei	11	6
RelateObjects	13	Child	EditedAggregates	11	450	Nuclei	11	6
RelateObjects	13	Child	EditedAggregates	11	451	Nuclei	11	6
RelateObjects	13	Child	EditedAggregates	11	452	Nuclei	11	5
RelateObjects	13	Child	EditedAggregates	11	453	Nuclei	11	4
RelateObjects	13	Child	EditedAggregates	11	454	Nuclei	11	4
RelateObjects	13	Child	EditedAggregates	11	455	Nuclei	11	5
RelateObjects	13	Child	EditedAggregates	11	456	Nuclei	11	6
RelateObjects	13	Child	EditedAggregates	11	457	Nuclei	11	6
RelateObjects	13	Child	EditedAggregates	11	458	Nuclei	11	6
RelateObjects	13	Child	EditedAggregates	11	459	Nuclei	11	4
RelateObjects	13	Child	EditedAggregates	11	460	Nuclei	11	5
RelateObjects	13	Child	EditedAggregates	11	461	Nuclei	11	5
RelateObjects	13	Child	EditedAggregates	11	462	Nuclei	11	4
RelateObjects	13	Child	EditedAggregates	11	463	Nuclei	11	5
RelateObjects	13	Child	EditedAggregates	11	464	Nuclei	11	5
RelateObjects	13	Child	EditedAggregates	11	465	Nuclei	11	6
RelateObjects	13	Child	EditedAggregates	11	466	Nuclei	11	6
RelateObjects	13	Child	EditedAggregates	11	467	Nuclei	11	4
RelateObjects	13	Child	EditedAggregates	11	468	Nuclei	11	4
RelateObjects	13	Child	EditedAggregates	11	469	Nuclei	11	6
RelateObjects	13	Child	EditedAggregates	11	470	Nuclei	11	6
RelateObjects	13	Child	EditedAggregates	11	471	Nuclei	11	5
RelateObjects	13	Child	EditedAggregates	11	472	Nuclei	11	5
RelateObjects	13	Child	EditedAggregates	11	473	Nuclei	11	5
RelateObjects	13	Child	EditedAggregates	11	474	Nuclei	11	5
RelateObjects	13	Child	EditedAggregates	11	475	Nuclei	11	6
RelateObjects	13	Child	EditedAggregates	11	476	Nuclei	11	4
RelateObjects	13	Child	EditedAggregates	11	477	Nuclei	11	5
RelateObjects	13	Child	EditedAggregates	11	478	Nuclei	11	6
RelateObjects	13	Child	EditedAggregates	11	479	Nuclei	11	4
RelateObjects	13	Child	EditedAggregates	11	480	Nuclei	11	6
RelateObjects	13	Child	EditedAggregates	11	481	Nuclei	11	6
RelateObjects	13	Child	EditedAggregates	11	482	Nuclei	11	6
RelateObjects	13	Child	EditedAggregates	11	483	Nuclei	11	5
RelateObjects	13	Child	EditedAggregates	11	484	Nuclei	11	5
RelateObjects	13	Child	EditedAggregates	11	485	Nuclei	11	5
RelateObjects	13	Child	EditedAggregates	11	486	Nuclei	11	5
RelateObjects	13	Child	EditedAggregates	11	487	Nuclei	11	5
RelateObjects	13	Child	EditedAggregates	11	488	Nuclei	11	5
RelateObjects	13	Child	EditedAggregates	11	489	Nuclei	11	5
RelateObjects	13	Child	EditedAggregates	11	490	Nuclei	11	6
RelateObjects	13	Child	EditedAggregates	11	491	Nuclei	11	4
RelateObjects	13	Child	EditedAggregates	11	492	Nuclei	11	5
RelateObjects	13	Child	EditedAggregates	11	493	Nuclei	11	5
RelateObjects	13	Child	EditedAggregates	11	494	Nuclei	11	6
RelateObjects	13	Child	EditedAggregates	11	495	Nuclei	11	6
RelateObjects	13	Child	EditedAggregates	11	496	Nuclei	11	6
RelateObjects	13	Child	EditedAggregates	11	497	Nuclei	11	5
RelateObjects	13	Child	EditedAggregates	11	498	Nuclei	11	5
RelateObjects	13	Child	EditedAggregates	11	499	Nuclei	11	6
RelateObjects	13	Child	EditedAggregates	11	500	Nuclei	11	6
RelateObjects	13	Child	EditedAggregates	11	501	Nuclei	11	4
RelateObjects	13	Child	EditedAggregates	11	502	Nuclei	11	5
RelateObjects	13	Child	EditedAggregates	11	503	Nuclei	11	5
RelateObjects	13	Child	EditedAggregates	11	504	Nuclei	11	6
RelateObjects	13	Child	EditedAggregates	11	505	Nuclei	11	6
RelateObjects	13	Child	EditedAggregates	11	506	Nuclei	11	5
RelateObjects	13	Child	EditedAggregates	11	507	Nuclei	11	5
RelateObjects	13	Child	EditedAggregates	11	508	Nuclei	11	6
RelateObjects	13	Child	EditedAggregates	11	509	Nuclei	11	6
RelateObjects	13	Child	EditedAggregates	11	510	Nuclei	11	6
RelateObjects	13	Child	EditedAggregates	11	511	Nuclei	11	6
RelateObjects	13	Child	EditedAggregates	11	512	Nuclei	11	6
RelateObjects	13	Child	EditedAggregates	11	513	Nuclei	11	5
RelateObjects	13	Child	EditedAggregates	11	514	Nuclei	11	6
RelateObjects	13	Child	EditedAggregates	11	515	Nuclei	11	6
RelateObjects	13	Child	EditedAggregates	11	516	Nuclei	11	6
RelateObjects	13	Child	EditedAggregates	11	517	Nuclei	11	5
RelateObjects	13	Child	EditedAggregates	11	518	Nuclei	11	6
RelateObjects	13	Child	EditedAggregates	11	519	Nuclei	11	6
RelateObjects	13	Child	EditedAggregates	11	520	Nuclei	11	5
RelateObjects	13	Child	EditedAggregates	11	521	Nuclei	11	5
RelateObjects	13	Child	EditedAggregates	11	522	Nuclei	11	6
RelateObjects	13	Child	EditedAggregates	11	523	Nuclei	11	6
RelateObjects	13	Child	EditedAggregates	11	524	Nuclei	11	6
RelateObjects	13	Child	EditedAggregates	11	525	Nuclei	11	5
RelateObjects	13	Child	EditedAggregates	11	526	Nuclei	11	5
RelateObjects	13	Child	EditedAggregates	11	527	Nuclei	11	6
RelateObjects	13	Child	EditedAggregates	11	528	Nuclei	11	6
RelateObjects	13	Child	EditedAggregates	11	529	Nuclei	11	6
RelateObjects	13	Child	EditedAggregates	11	530	Nuclei	11	5
RelateObjects	13	Child	EditedAggregates	11	531	Nuclei	11	5
RelateObjects	13	Child	EditedAggregates	11	532	Nuclei	11	5
RelateObjects	13	Child	EditedAggregates	11	533	Nuclei	11	6
RelateObjects	13	Child	EditedAggregates	11	534	Nuclei	11	5
RelateObjects	13	Child	EditedAggregates	11	535	Nuclei	11	6
RelateObjects	13	Child	EditedAggregates	11	536	Nuclei	11	6
RelateObjects	13	Child	EditedAggregates	11	537	Nuclei	11	6
RelateObjects	13	Child	EditedAggregates	11	538	Nuclei	11	6
RelateObjects	13	Child	EditedAggregates	11	539	Nuclei	11	5
RelateObjects	13	Child	EditedAggregates	11	540	Nuclei	11	6
RelateObjects	13	Child	EditedAggregates	11	541	Nuclei	11	6
RelateObjects	13	Child	EditedAggregates	11	542	Nuclei	11	6
RelateObjects	13	Child	EditedAggregates	11	543	Nuclei	11	6
RelateObjects	13	Child	EditedAggregates	11	544	Nuclei	11	6
RelateObjects	13	Child	EditedAggregates	11	545	Nuclei	11	6
RelateObjects	13	Child	EditedAggregates	11	546	Nuclei	11	5
RelateObjects	13	Child	EditedAggregates	11	547	Nuclei	11	5
RelateObjects	13	Child	EditedAggregates	11	548	Nuclei	11	6
RelateObjects	13	Child	EditedAggregates	11	549	Nuclei	11	6
RelateObjects	13	Child	EditedAggregates	11	550	Nuclei	11	6
RelateObjects	13	Child	EditedAggregates	11	551	Nuclei	11	5
RelateObjects	13	Child	EditedAggregates	11	552	Nuclei	11	6
RelateObjects	13	Child	EditedAggregates	11	553	Nuclei	11	5
RelateObjects	13	Child	EditedAggregates	11	554	Nuclei	11	5
RelateObjects	13	Child	EditedAggregates	11	555	Nuclei	11	6
RelateObjects	13	Child	EditedAggregates	11	556	Nuclei	11	6
RelateObjects	13	Child	EditedAggregates	11	557	Nuclei	11	6
RelateObjects	13	Child	EditedAggregates	11	558	Nuclei	11	6
RelateObjects	13	Child	EditedAggregates	11	559	Nuclei	11	6
RelateObjects	13	Child	EditedAggregates	11	560	Nuclei	11	6
RelateObjects	13	Child	EditedAggregates	11	561	Nuclei	11	6
RelateObjects	13	Child	EditedAggregates	11	562	Nuclei	11	6
RelateObjects	13	Child	EditedAggregates	11	563	Nuclei	11	6
RelateObjects	13	Child	EditedAggregates	11	564	Nuclei	11	5
RelateObjects	13	Child	EditedAggregates	11	565	Nuclei	11	6
RelateObjects	13	Child	EditedAggregates	11	566	Nuclei	11	6
RelateObjects	13	Child	EditedAggregates	11	567	Nuclei	11	6
RelateObjects	13	Child	EditedAggregates	11	568	Nuclei	11	6
RelateObjects	13	Child	EditedAggregates	11	569	Nuclei	11	6
RelateObjects	13	Child	EditedAggregates	11	570	Nuclei	11	6
RelateObjects	13	Child	EditedAggregates	11	571	Nuclei	11	6
RelateObjects	13	Child	EditedAggregates	11	572	Nuclei	11	6
RelateObjects	13	Child	EditedAggregates	11	573	Nuclei	11	6
RelateObjects	13	Child	EditedAggregates	11	574	Nuclei	11	6
RelateObjects	13	Child	EditedAggregates	11	575	Nuclei	11	6
RelateObjects	13	Child	EditedAggregates	11	576	Nuclei	11	5
RelateObjects	13	Child	EditedAggregates	11	577	Nuclei	11	5
RelateObjects	13	Child	EditedAggregates	11	578	Nuclei	11	5
RelateObjects	13	Child	EditedAggregates	11	579	Nuclei	11	6
RelateObjects	13	Child	EditedAggregates	11	580	Nuclei	11	6
RelateObjects	13	Child	EditedAggregates	11	581	Nuclei	11	6
RelateObjects	13	Child	EditedAggregates	11	582	Nuclei	11	6
RelateObjects	13	Child	EditedAggregates	11	583	Nuclei	11	6
RelateObjects	13	Child	EditedAggregates	11	584	Nuclei	11	6
RelateObjects	13	Child	EditedAggregates	11	585	Nuclei	11	6
RelateObjects	13	Child	EditedAggregates	11	586	Nuclei	11	6
RelateObjects	13	Child	EditedAggregates	11	587	Nuclei	11	6
RelateObjects	13	Child	EditedAggregates	11	588	Nuclei	11	6
RelateObjects	13	Child	EditedAggregates	11	589	Nuclei	11	8
RelateObjects	13	Child	EditedAggregates	11	590	Nuclei	11	8
RelateObjects	13	Child	EditedAggregates	11	591	Nuclei	11	8
RelateObjects	13	Child	EditedAggregates	11	592	Nuclei	11	8
RelateObjects	13	Child	EditedAggregates	11	593	Nuclei	11	8
RelateObjects	13	Child	EditedAggregates	11	594	Nuclei	11	8
RelateObjects	13	Child	EditedAggregates	11	595	Nuclei	11	8
RelateObjects	13	Child	EditedAggregates	11	596	Nuclei	11	8
RelateObjects	13	Child	EditedAggregates	11	597	Nuclei	11	8
RelateObjects	13	Child	EditedAggregates	11	598	Nuclei	11	8
RelateObjects	13	Child	EditedAggregates	11	599	Nuclei	11	8
RelateObjects	13	Child	EditedAggregates	11	600	Nuclei	11	8
RelateObjects	13	Child	EditedAggregates	11	601	Nuclei	11	8
RelateObjects	13	Child	EditedAggregates	11	602	Nuclei	11	8
RelateObjects	13	Child	EditedAggregates	11	603	Nuclei	11	8
RelateObjects	13	Child	EditedAggregates	11	604	Nuclei	11	8
RelateObjects	13	Child	EditedAggregates	11	605	Nuclei	11	8
RelateObjects	13	Child	EditedAggregates	11	606	Nuclei	11	8
RelateObjects	13	Child	EditedAggregates	11	607	Nuclei	11	8
RelateObjects	13	Child	EditedAggregates	11	608	Nuclei	11	8
RelateObjects	13	Child	EditedAggregates	11	609	Nuclei	11	8
RelateObjects	13	Child	EditedAggregates	11	610	Nuclei	11	8
RelateObjects	13	Child	EditedAggregates	11	611	Nuclei	11	8
RelateObjects	13	Child	EditedAggregates	11	612	Nuclei	11	8
RelateObjects	13	Child	EditedAggregates	11	613	Nuclei	11	8
RelateObjects	13	Child	EditedAggregates	11	614	Nuclei	11	8
RelateObjects	13	Child	EditedAggregates	11	615	Nuclei	11	8
RelateObjects	13	Child	EditedAggregates	11	616	Nuclei	11	8
RelateObjects	13	Child	EditedAggregates	11	617	Nuclei	11	8
RelateObjects	13	Child	EditedAggregates	11	618	Nuclei	11	8
RelateObjects	13	Child	EditedAggregates	11	619	Nuclei	11	8
RelateObjects	13	Child	EditedAggregates	11	620	Nuclei	11	8
RelateObjects	13	Child	EditedAggregates	11	621	Nuclei	11	8
RelateObjects	13	Child	EditedAggregates	11	622	Nuclei	11	8
RelateObjects	13	Child	EditedAggregates	11	623	Nuclei	11	8
RelateObjects	13	Child	EditedAggregates	11	624	Nuclei	11	8
RelateObjects	13	Child	EditedAggregates	11	625	Nuclei	11	8
RelateObjects	13	Child	EditedAggregates	11	626	Nuclei	11	8
RelateObjects	13	Child	EditedAggregates	11	627	Nuclei	11	8
RelateObjects	13	Child	EditedAggregates	11	628	Nuclei	11	8
RelateObjects	13	Child	EditedAggregates	11	629	Nuclei	11	8
RelateObjects	13	Child	EditedAggregates	11	630	Nuclei	11	8
RelateObjects	13	Child	EditedAggregates	11	631	Nuclei	11	8
RelateObjects	13	Child	EditedAggregates	11	632	Nuclei	11	8
RelateObjects	13	Child	EditedAggregates	11	633	Nuclei	11	8
RelateObjects	13	Child	EditedAggregates	11	634	Nuclei	11	8
RelateObjects	13	Child	EditedAggregates	11	635	Nuclei	11	8
RelateObjects	13	Child	EditedAggregates	11	636	Nuclei	11	8
RelateObjects	13	Child	EditedAggregates	11	637	Nuclei	11	8
RelateObjects	13	Child	EditedAggregates	11	638	Nuclei	11	8
RelateObjects	13	Child	EditedAggregates	11	639	Nuclei	11	8
RelateObjects	13	Child	EditedAggregates	11	640	Nuclei	11	8
RelateObjects	13	Child	EditedAggregates	11	641	Nuclei	11	8
RelateObjects	13	Child	EditedAggregates	11	642	Nuclei	11	8
RelateObjects	13	Child	EditedAggregates	11	643	Nuclei	11	8
RelateObjects	13	Child	EditedAggregates	11	644	Nuclei	11	8
RelateObjects	13	Child	EditedAggregates	11	645	Nuclei	11	8
RelateObjects	13	Child	EditedAggregates	11	646	Nuclei	11	8
RelateObjects	13	Child	EditedAggregates	11	647	Nuclei	11	8
RelateObjects	13	Child	EditedAggregates	11	648	Nuclei	11	8
RelateObjects	13	Child	EditedAggregates	11	649	Nuclei	11	8
RelateObjects	13	Child	EditedAggregates	11	650	Nuclei	11	8
RelateObjects	13	Child	EditedAggregates	11	651	Nuclei	11	8
RelateObjects	13	Child	EditedAggregates	11	652	Nuclei	11	8
RelateObjects	13	Child	EditedAggregates	11	653	Nuclei	11	8
RelateObjects	13	Child	EditedAggregates	11	654	Nuclei	11	8
RelateObjects	13	Child	EditedAggregates	11	655	Nuclei	11	8
RelateObjects	13	Child	EditedAggregates	11	656	Nuclei	11	8
RelateObjects	13	Child	EditedAggregates	11	657	Nuclei	11	8
RelateObjects	13	Child	EditedAggregates	11	658	Nuclei	11	8
RelateObjects	13	Child	EditedAggregates	11	659	Nuclei	11	8
RelateObjects	13	Child	EditedAggregates	11	660	Nuclei	11	8
RelateObjects	13	Child	EditedAggregates	11	661	Nuclei	11	8
RelateObjects	13	Child	EditedAggregates	11	662	Nuclei	11	8
RelateObjects	13	Child	EditedAggregates	11	663	Nuclei	11	8
RelateObjects	13	Child	EditedAggregates	11	664	Nuclei	11	8
RelateObjects	13	Child	EditedAggregates	11	665	Nuclei	11	8
RelateObjects	13	Child	EditedAggregates	11	666	Nuclei	11	8
RelateObjects	13	Child	EditedAggregates	11	667	Nuclei	11	8
RelateObjects	13	Child	EditedAggregates	11	668	Nuclei	11	8
RelateObjects	13	Child	EditedAggregates	11	669	Nuclei	11	8
RelateObjects	13	Child	EditedAggregates	11	670	Nuclei	11	8
RelateObjects	13	Child	EditedAggregates	11	671	Nuclei	11	8
RelateObjects	13	Child	EditedAggregates	11	672	Nuclei	11	8
RelateObjects	13	Child	EditedAggregates	11	673	Nuclei	11	8
RelateObjects	13	Child	EditedAggregates	11	674	Nuclei	11	8
RelateObjects	13	Child	EditedAggregates	11	675	Nuclei	11	8
RelateObjects	13	Child	EditedAggregates	11	676	Nuclei	11	8
RelateObjects	13	Child	EditedAggregates	11	677	Nuclei	11	8
RelateObjects	13	Child	EditedAggregates	11	678	Nuclei	11	8
RelateObjects	13	Child	EditedAggregates	11	679	Nuclei	11	9
RelateObjects	13	Child	EditedAggregates	11	680	Nuclei	11	9
RelateObjects	13	Child	EditedAggregates	11	681	Nuclei	11	9
RelateObjects	13	Child	EditedAggregates	11	682	Nuclei	11	9
RelateObjects	13	Child	EditedAggregates	11	683	Nuclei	11	11
RelateObjects	13	Child	EditedAggregates	11	684	Nuclei	11	10
RelateObjects	13	Child	EditedAggregates	11	685	Nuclei	11	10
RelateObjects	13	Child	EditedAggregates	11	686	Nuclei	11	11
RelateObjects	13	Child	EditedAggregates	11	687	Nuclei	11	11
RelateObjects	13	Child	EditedAggregates	11	688	Nuclei	11	11
RelateObjects	13	Child	EditedAggregates	11	689	Nuclei	11	11
RelateObjects	13	Child	EditedAggregates	11	690	Nuclei	11	10
RelateObjects	13	Child	EditedAggregates	11	691	Nuclei	11	11
RelateObjects	13	Child	EditedAggregates	11	692	Nuclei	11	11
RelateObjects	13	Child	EditedAggregates	11	693	Nuclei	11	10
RelateObjects	13	Child	EditedAggregates	11	694	Nuclei	11	10
RelateObjects	13	Child	EditedAggregates	11	695	Nuclei	11	10
RelateObjects	13	Child	EditedAggregates	11	696	Nuclei	11	10
RelateObjects	13	Child	EditedAggregates	11	697	Nuclei	11	10
RelateObjects	13	Child	EditedAggregates	11	698	Nuclei	11	10
RelateObjects	13	Child	EditedAggregates	11	699	Nuclei	11	10
RelateObjects	13	Child	EditedAggregates	11	700	Nuclei	11	10
RelateObjects	13	Child	EditedAggregates	11	701	Nuclei	11	11
RelateObjects	13	Child	EditedAggregates	11	702	Nuclei	11	10
RelateObjects	13	Child	EditedAggregates	11	703	Nuclei	11	10
RelateObjects	13	Child	EditedAggregates	11	704	Nuclei	11	10
RelateObjects	13	Child	EditedAggregates	11	705	Nuclei	11	10
RelateObjects	13	Child	EditedAggregates	11	706	Nuclei	11	10
RelateObjects	13	Child	EditedAggregates	11	707	Nuclei	11	10
RelateObjects	13	Child	EditedAggregates	11	708	Nuclei	11	10
RelateObjects	13	Child	EditedAggregates	11	709	Nuclei	11	11
RelateObjects	13	Child	EditedAggregates	11	710	Nuclei	11	10
RelateObjects	13	Child	EditedAggregates	11	711	Nuclei	11	10
RelateObjects	13	Child	EditedAggregates	11	712	Nuclei	11	10
RelateObjects	13	Child	EditedAggregates	11	713	Nuclei	11	10
RelateObjects	13	Child	EditedAggregates	11	714	Nuclei	11	10
RelateObjects	13	Child	EditedAggregates	11	715	Nuclei	11	10
RelateObjects	13	Child	EditedAggregates	11	716	Nuclei	11	11
RelateObjects	13	Child	EditedAggregates	11	717	Nuclei	11	10
RelateObjects	13	Child	EditedAggregates	11	718	Nuclei	11	10
RelateObjects	13	Child	EditedAggregates	11	719	Nuclei	11	10
RelateObjects	13	Child	EditedAggregates	11	720	Nuclei	11	10
RelateObjects	13	Child	EditedAggregates	11	721	Nuclei	11	10
RelateObjects	13	Child	EditedAggregates	11	722	Nuclei	11	10
RelateObjects	13	Child	EditedAggregates	11	723	Nuclei	11	10
RelateObjects	13	Child	EditedAggregates	11	724	Nuclei	11	13
RelateObjects	13	Child	EditedAggregates	11	725	Nuclei	11	10
RelateObjects	13	Child	EditedAggregates	11	726	Nuclei	11	13
RelateObjects	13	Child	EditedAggregates	11	727	Nuclei	11	13
RelateObjects	13	Child	EditedAggregates	11	728	Nuclei	11	10
RelateObjects	13	Child	EditedAggregates	11	729	Nuclei	11	10
RelateObjects	13	Child	EditedAggregates	11	730	Nuclei	11	10
RelateObjects	13	Child	EditedAggregates	11	731	Nuclei	11	10
RelateObjects	13	Child	EditedAggregates	11	732	Nuclei	11	13
RelateObjects	13	Child	EditedAggregates	11	733	Nuclei	11	10
RelateObjects	13	Child	EditedAggregates	11	734	Nuclei	11	10
RelateObjects	13	Child	EditedAggregates	11	735	Nuclei	11	10
RelateObjects	13	Child	EditedAggregates	11	736	Nuclei	11	10
RelateObjects	13	Child	EditedAggregates	11	737	Nuclei	11	10
RelateObjects	13	Child	EditedAggregates	11	738	Nuclei	11	10
RelateObjects	13	Child	EditedAggregates	11	739	Nuclei	11	10
RelateObjects	13	Child	EditedAggregates	11	740	Nuclei	11	10
RelateObjects	13	Child	EditedAggregates	11	741	Nuclei	11	10
RelateObjects	13	Child	EditedAggregates	11	742	Nuclei	11	10
RelateObjects	13	Child	EditedAggregates	11	743	Nuclei	11	10
RelateObjects	13	Child	EditedAggregates	11	744	Nuclei	11	10
RelateObjects	13	Child	EditedAggregates	11	745	Nuclei	11	10
RelateObjects	13	Child	EditedAggregates	11	746	Nuclei	11	10
RelateObjects	13	Child	EditedAggregates	11	747	Nuclei	11	13
RelateObjects	13	Child	EditedAggregates	11	748	Nuclei	11	10
RelateObjects	13	Child	EditedAggregates	11	749	Nuclei	11	10
RelateObjects	13	Child	EditedAggregates	11	750	Nuclei	11	10
RelateObjects	13	Child	EditedAggregates	11	751	Nuclei	11	10
RelateObjects	13	Child	EditedAggregates	11	752	Nuclei	11	13
RelateObjects	13	Child	EditedAggregates	11	753	Nuclei	11	10
RelateObjects	13	Child	EditedAggregates	11	754	Nuclei	11	10
RelateObjects	13	Child	EditedAggregates	11	755	Nuclei	11	13
RelateObjects	13	Child	EditedAggregates	11	756	Nuclei	11	13
RelateObjects	13	Child	EditedAggregates	11	757	Nuclei	11	10
RelateObjects	13	Child	EditedAggregates	11	758	Nuclei	11	13
RelateObjects	13	Child	EditedAggregates	11	759	Nuclei	11	10
RelateObjects	13	Child	EditedAggregates	11	760	Nuclei	11	10
RelateObjects	13	Child	EditedAggregates	11	761	Nuclei	11	10
RelateObjects	13	Child	EditedAggregates	11	762	Nuclei	11	13
RelateObjects	13	Child	EditedAggregates	11	763	Nuclei	11	13
RelateObjects	13	Child	EditedAggregates	11	764	Nuclei	11	10
RelateObjects	13	Child	EditedAggregates	11	765	Nuclei	11	10
RelateObjects	13	Child	EditedAggregates	11	766	Nuclei	11	13
RelateObjects	13	Child	EditedAggregates	11	767	Nuclei	11	13
RelateObjects	13	Child	EditedAggregates	11	768	Nuclei	11	10
RelateObjects	13	Child	EditedAggregates	11	769	Nuclei	11	12
RelateObjects	13	Child	EditedAggregates	11	770	Nuclei	11	10
RelateObjects	13	Child	EditedAggregates	11	771	Nuclei	11	10
RelateObjects	13	Child	EditedAggregates	11	772	Nuclei	11	10
RelateObjects	13	Child	EditedAggregates	11	773	Nuclei	11	10
RelateObjects	13	Child	EditedAggregates	11	774	Nuclei	11	13
RelateObjects	13	Child	EditedAggregates	11	775	Nuclei	11	13
RelateObjects	13	Child	EditedAggregates	11	776	Nuclei	11	13
RelateObjects	13	Child	EditedAggregates	11	777	Nuclei	11	13
RelateObjects	13	Child	EditedAggregates	11	778	Nuclei	11	10
RelateObjects	13	Child	EditedAggregates	11	779	Nuclei	11	10
RelateObjects	13	Child	EditedAggregates	11	780	Nuclei	11	10
RelateObjects	13	Child	EditedAggregates	11	781	Nuclei	11	13
RelateObjects	13	Child	EditedAggregates	11	782	Nuclei	11	10
RelateObjects	13	Child	EditedAggregates	11	783	Nuclei	11	13
RelateObjects	13	Child	EditedAggregates	11	784	Nuclei	11	10
RelateObjects	13	Child	EditedAggregates	11	785	Nuclei	11	13
RelateObjects	13	Child	EditedAggregates	11	786	Nuclei	11	10
RelateObjects	13	Child	EditedAggregates	11	787	Nuclei	11	15
RelateObjects	13	Child	EditedAggregates	11	788	Nuclei	11	13
RelateObjects	13	Child	EditedAggregates	11	789	Nuclei	11	13
RelateObjects	13	Child	EditedAggregates	11	790	Nuclei	11	15
RelateObjects	13	Child	EditedAggregates	11	791	Nuclei	11	15
RelateObjects	13	Child	EditedAggregates	11	792	Nuclei	11	13
RelateObjects	13	Child	EditedAggregates	11	793	Nuclei	11	13
RelateObjects	13	Child	EditedAggregates	11	794	Nuclei	11	13
RelateObjects	13	Child	EditedAggregates	11	795	Nuclei	11	13
RelateObjects	13	Child	EditedAggregates	11	796	Nuclei	11	15
RelateObjects	13	Child	EditedAggregates	11	797	Nuclei	11	13
RelateObjects	13	Child	EditedAggregates	11	798	Nuclei	11	13
RelateObjects	13	Child	EditedAggregates	11	799	Nuclei	11	15
RelateObjects	13	Child	EditedAggregates	11	800	Nuclei	11	13
RelateObjects	13	Child	EditedAggregates	11	801	Nuclei	11	15
RelateObjects	13	Child	EditedAggregates	11	802	Nuclei	11	13
RelateObjects	13	Child	EditedAggregates	11	803	Nuclei	11	15
RelateObjects	13	Child	EditedAggregates	11	804	Nuclei	11	13
RelateObjects	13	Child	EditedAggregates	11	805	Nuclei	11	13
RelateObjects	13	Child	EditedAggregates	11	806	Nuclei	11	13
RelateObjects	13	Child	EditedAggregates	11	807	Nuclei	11	15
RelateObjects	13	Child	EditedAggregates	11	808	Nuclei	11	15
RelateObjects	13	Child	EditedAggregates	11	809	Nuclei	11	13
RelateObjects	13	Child	EditedAggregates	11	810	Nuclei	11	15
RelateObjects	13	Child	EditedAggregates	11	811	Nuclei	11	15
RelateObjects	13	Child	EditedAggregates	11	812	Nuclei	11	13
RelateObjects	13	Child	EditedAggregates	11	813	Nuclei	11	13
RelateObjects	13	Child	EditedAggregates	11	814	Nuclei	11	15
RelateObjects	13	Child	EditedAggregates	11	815	Nuclei	11	13
RelateObjects	13	Child	EditedAggregates	11	816	Nuclei	11	15
RelateObjects	13	Child	EditedAggregates	11	817	Nuclei	11	13
RelateObjects	13	Child	EditedAggregates	11	818	Nuclei	11	15
RelateObjects	13	Child	EditedAggregates	11	819	Nuclei	11	15
RelateObjects	13	Child	EditedAggregates	11	820	Nuclei	11	13
RelateObjects	13	Child	EditedAggregates	11	821	Nuclei	11	13
RelateObjects	13	Child	EditedAggregates	11	822	Nuclei	11	13
RelateObjects	13	Child	EditedAggregates	11	823	Nuclei	11	13
RelateObjects	13	Child	EditedAggregates	11	824	Nuclei	11	15
RelateObjects	13	Child	EditedAggregates	11	825	Nuclei	11	15
RelateObjects	13	Child	EditedAggregates	11	826	Nuclei	11	15
RelateObjects	13	Child	EditedAggregates	11	827	Nuclei	11	13
RelateObjects	13	Child	EditedAggregates	11	828	Nuclei	11	15
RelateObjects	13	Child	EditedAggregates	11	829	Nuclei	11	13
RelateObjects	13	Child	EditedAggregates	11	830	Nuclei	11	15
RelateObjects	13	Child	EditedAggregates	11	831	Nuclei	11	15
RelateObjects	13	Child	EditedAggregates	11	832	Nuclei	11	15
RelateObjects	13	Child	EditedAggregates	11	833	Nuclei	11	13
RelateObjects	13	Child	EditedAggregates	11	834	Nuclei	11	13
RelateObjects	13	Child	EditedAggregates	11	835	Nuclei	11	15
RelateObjects	13	Child	EditedAggregates	11	836	Nuclei	11	13
RelateObjects	13	Child	EditedAggregates	11	837	Nuclei	11	15
RelateObjects	13	Child	EditedAggregates	11	838	Nuclei	11	15
RelateObjects	13	Child	EditedAggregates	11	839	Nuclei	11	13
RelateObjects	13	Child	EditedAggregates	11	840	Nuclei	11	13
RelateObjects	13	Child	EditedAggregates	11	841	Nuclei	11	16
RelateObjects	13	Child	EditedAggregates	11	842	Nuclei	11	16
RelateObjects	13	Child	EditedAggregates	11	843	Nuclei	11	13
RelateObjects	13	Child	EditedAggregates	11	844	Nuclei	11	13
RelateObjects	13	Child	EditedAggregates	11	845	Nuclei	11	13
RelateObjects	13	Child	EditedAggregates	11	846	Nuclei	11	13
RelateObjects	13	Child	EditedAggregates	11	847	Nuclei	11	13
RelateObjects	13	Child	EditedAggregates	11	848	Nuclei	11	16
RelateObjects	13	Child	EditedAggregates	11	849	Nuclei	11	16
RelateObjects	13	Child	EditedAggregates	11	850	Nuclei	11	16
RelateObjects	13	Child	EditedAggregates	11	851	Nuclei	11	15
RelateObjects	13	Child	EditedAggregates	11	852	Nuclei	11	15
RelateObjects	13	Child	EditedAggregates	11	853	Nuclei	11	16
RelateObjects	13	Child	EditedAggregates	11	854	Nuclei	11	15
RelateObjects	13	Child	EditedAggregates	11	855	Nuclei	11	13
RelateObjects	13	Child	EditedAggregates	11	856	Nuclei	11	16
RelateObjects	13	Child	EditedAggregates	11	857	Nuclei	11	16
RelateObjects	13	Child	EditedAggregates	11	858	Nuclei	11	16
RelateObjects	13	Child	EditedAggregates	11	859	Nuclei	11	16
RelateObjects	13	Child	EditedAggregates	11	860	Nuclei	11	15
RelateObjects	13	Child	EditedAggregates	11	861	Nuclei	11	15
RelateObjects	13	Child	EditedAggregates	11	862	Nuclei	11	16
RelateObjects	13	Child	EditedAggregates	11	863	Nuclei	11	15
RelateObjects	13	Child	EditedAggregates	11	864	Nuclei	11	15
RelateObjects	13	Child	EditedAggregates	11	865	Nuclei	11	16
RelateObjects	13	Child	EditedAggregates	11	866	Nuclei	11	15
RelateObjects	13	Child	EditedAggregates	11	867	Nuclei	11	15
RelateObjects	13	Child	EditedAggregates	11	868	Nuclei	11	16
RelateObjects	13	Child	EditedAggregates	11	869	Nuclei	11	17
RelateObjects	13	Child	EditedAggregates	11	870	Nuclei	11	15
RelateObjects	13	Child	EditedAggregates	11	871	Nuclei	11	16
RelateObjects	13	Child	EditedAggregates	11	872	Nuclei	11	12
RelateObjects	13	Child	EditedAggregates	11	873	Nuclei	11	16
RelateObjects	13	Child	EditedAggregates	11	874	Nuclei	11	17
RelateObjects	13	Child	EditedAggregates	11	875	Nuclei	11	16
RelateObjects	13	Child	EditedAggregates	11	876	Nuclei	11	16
RelateObjects	13	Child	EditedAggregates	11	877	Nuclei	11	16
RelateObjects	13	Child	EditedAggregates	11	878	Nuclei	11	16
RelateObjects	13	Child	EditedAggregates	11	879	Nuclei	11	16
RelateObjects	13	Child	EditedAggregates	11	880	Nuclei	11	17
RelateObjects	13	Child	EditedAggregates	11	881	Nuclei	11	15
RelateObjects	13	Child	EditedAggregates	11	882	Nuclei	11	16
RelateObjects	13	Child	EditedAggregates	11	883	Nuclei	11	15
RelateObjects	13	Child	EditedAggregates	11	884	Nuclei	11	16
RelateObjects	13	Child	EditedAggregates	11	885	Nuclei	11	16
RelateObjects	13	Child	EditedAggregates	11	886	Nuclei	11	16
RelateObjects	13	Child	EditedAggregates	11	887	Nuclei	11	16
RelateObjects	13	Child	EditedAggregates	11	888	Nuclei	11	16
RelateObjects	13	Child	EditedAggregates	11	889	Nuclei	11	16
RelateObjects	13	Child	EditedAggregates	11	890	Nuclei	11	15
RelateObjects	13	Child	EditedAggregates	11	891	Nuclei	11	16
RelateObjects	13	Child	EditedAggregates	11	892	Nuclei	11	16
RelateObjects	13	Child	EditedAggregates	11	893	Nuclei	11	16
RelateObjects	13	Child	EditedAggregates	11	894	Nuclei	11	17
[truncated: 211 more rows]
