# Supplementary material for: Sirtuin-1 sensitive lysine-136 acetylation drives phase separation and pathological aggregation of TDP-43
Source: Nat Commun. 2022 Mar 9;13:1223. doi: 10.1038/s41467-022-28822-7 (PMC8907366; doi:10.1038/s41467-022-28822-7)
Supplement: Supplementary file 7 — Source Data [file 41467_2022_28822_MOESM7_ESM.zip › Figure 5E data/Measures 1/K136Q_12_24h_Measures/EditedAggregates.csv]

ImageNumber	ObjectNumber	FileName_Apotome	PathName_Apotome	AreaShape_Area	AreaShape_Compactness	AreaShape_MaximumRadius	AreaShape_MeanRadius	AreaShape_Perimeter	AreaShape_Solidity	Number_Object_Number
12	1	K136Q_I_12.czi	\\hih-fileserver.neurologie.uni-tuebingen.de\HIH\Public\Jorge\Immunofluorescence\Cell profiler\Exp.267\24h	2	0.0	1.0	1.0	0.0	1.0	1
12	2	K136Q_I_12.czi	\\hih-fileserver.neurologie.uni-tuebingen.de\HIH\Public\Jorge\Immunofluorescence\Cell profiler\Exp.267\24h	6	0.5168631413744181	1.4142135623730951	1.0690355937288492	6.242640687119286	1.0	2
12	3	K136Q_I_12.czi	\\hih-fileserver.neurologie.uni-tuebingen.de\HIH\Public\Jorge\Immunofluorescence\Cell profiler\Exp.267\24h	22	1.0541170310843626	2.0	1.2116751931587446	17.071067811865476	0.88	3
12	4	K136Q_I_12.czi	\\hih-fileserver.neurologie.uni-tuebingen.de\HIH\Public\Jorge\Immunofluorescence\Cell profiler\Exp.267\24h	7	0.5300702784881366	1.4142135623730951	1.0591733660532994	6.82842712474619	1.0	4
12	5	K136Q_I_12.czi	\\hih-fileserver.neurologie.uni-tuebingen.de\HIH\Public\Jorge\Immunofluorescence\Cell profiler\Exp.267\24h	2	0.0	1.0	1.0	0.0	1.0	5
12	6	K136Q_I_12.czi	\\hih-fileserver.neurologie.uni-tuebingen.de\HIH\Public\Jorge\Immunofluorescence\Cell profiler\Exp.267\24h	40	0.9330843215936656	3.0	1.5505478107871034	21.65685424949238	0.9302325581395349	6
12	7	K136Q_I_12.czi	\\hih-fileserver.neurologie.uni-tuebingen.de\HIH\Public\Jorge\Immunofluorescence\Cell profiler\Exp.267\24h	6	0.5168631413744181	1.4142135623730951	1.0690355937288492	6.242640687119286	1.0	7
12	8	K136Q_I_12.czi	\\hih-fileserver.neurologie.uni-tuebingen.de\HIH\Public\Jorge\Immunofluorescence\Cell profiler\Exp.267\24h	11	0.6411587049406146	2.0	1.128564869306645	9.414213562373096	1.0	8
12	9	K136Q_I_12.czi	\\hih-fileserver.neurologie.uni-tuebingen.de\HIH\Public\Jorge\Immunofluorescence\Cell profiler\Exp.267\24h	166	2.0110545106189006	4.47213595499958	2.0044219176495415	64.76955262170047	0.4598337950138504	9
12	10	K136Q_I_12.czi	\\hih-fileserver.neurologie.uni-tuebingen.de\HIH\Public\Jorge\Immunofluorescence\Cell profiler\Exp.267\24h	87	1.2109056397541156	4.123105625617661	1.9124065215527017	36.384776310850235	0.90625	10
12	11	K136Q_I_12.czi	\\hih-fileserver.neurologie.uni-tuebingen.de\HIH\Public\Jorge\Immunofluorescence\Cell profiler\Exp.267\24h	23	0.9881201387034287	2.23606797749979	1.2487543196407984	16.899494936611667	0.8518518518518519	11
12	12	K136Q_I_12.czi	\\hih-fileserver.neurologie.uni-tuebingen.de\HIH\Public\Jorge\Immunofluorescence\Cell profiler\Exp.267\24h	50	1.406530775204634	2.8284271247461903	1.430012421922064	29.727922061357855	0.7936507936507936	12
12	13	K136Q_I_12.czi	\\hih-fileserver.neurologie.uni-tuebingen.de\HIH\Public\Jorge\Immunofluorescence\Cell profiler\Exp.267\24h	14	0.8519464688364532	2.0	1.1306019374818708	12.242640687119284	1.0	13
12	14	K136Q_I_12.czi	\\hih-fileserver.neurologie.uni-tuebingen.de\HIH\Public\Jorge\Immunofluorescence\Cell profiler\Exp.267\24h	73	1.1850044889936526	4.0	1.8008645170704074	32.97056274847714	0.9012345679012346	14
12	15	K136Q_I_12.czi	\\hih-fileserver.neurologie.uni-tuebingen.de\HIH\Public\Jorge\Immunofluorescence\Cell profiler\Exp.267\24h	53	1.2183029444226505	3.0	1.591917563992665	28.48528137423857	0.8548387096774194	15
12	16	K136Q_I_12.czi	\\hih-fileserver.neurologie.uni-tuebingen.de\HIH\Public\Jorge\Immunofluorescence\Cell profiler\Exp.267\24h	20	0.954109768835464	2.0	1.232842712474619	15.48528137423857	0.8695652173913043	16
12	17	K136Q_I_12.czi	\\hih-fileserver.neurologie.uni-tuebingen.de\HIH\Public\Jorge\Immunofluorescence\Cell profiler\Exp.267\24h	30	0.9064023282753195	2.23606797749979	1.3731161768912645	18.485281374238568	0.9090909090909091	17
12	18	K136Q_I_12.czi	\\hih-fileserver.neurologie.uni-tuebingen.de\HIH\Public\Jorge\Immunofluorescence\Cell profiler\Exp.267\24h	43	1.0908216297611262	3.0	1.5202704858514244	24.27817459305202	0.8775510204081632	18
12	19	K136Q_I_12.czi	\\hih-fileserver.neurologie.uni-tuebingen.de\HIH\Public\Jorge\Immunofluorescence\Cell profiler\Exp.267\24h	6	0.477464829275686	1.0	1.0	6.0	1.0	19
12	20	K136Q_I_12.czi	\\hih-fileserver.neurologie.uni-tuebingen.de\HIH\Public\Jorge\Immunofluorescence\Cell profiler\Exp.267\24h	62	1.1661287043747803	4.0	1.7107220017495413	30.14213562373095	0.8732394366197183	20
12	21	K136Q_I_12.czi	\\hih-fileserver.neurologie.uni-tuebingen.de\HIH\Public\Jorge\Immunofluorescence\Cell profiler\Exp.267\24h	11	0.6411587049406146	2.0	1.128564869306645	9.414213562373096	1.0	21
12	22	K136Q_I_12.czi	\\hih-fileserver.neurologie.uni-tuebingen.de\HIH\Public\Jorge\Immunofluorescence\Cell profiler\Exp.267\24h	4	0.3183098861837907	1.0	1.0	4.0	1.0	22
12	23	K136Q_I_12.czi	\\hih-fileserver.neurologie.uni-tuebingen.de\HIH\Public\Jorge\Immunofluorescence\Cell profiler\Exp.267\24h	23	0.7858693442525694	2.23606797749979	1.3177015560593595	15.071067811865476	0.9583333333333334	23
12	24	K136Q_I_12.czi	\\hih-fileserver.neurologie.uni-tuebingen.de\HIH\Public\Jorge\Immunofluorescence\Cell profiler\Exp.267\24h	41	1.1312475455539501	2.8284271247461903	1.4468896466153633	24.14213562373095	0.8913043478260869	24
12	25	K136Q_I_12.czi	\\hih-fileserver.neurologie.uni-tuebingen.de\HIH\Public\Jorge\Immunofluorescence\Cell profiler\Exp.267\24h	22	0.7953487987239402	2.23606797749979	1.3211134137384537	14.82842712474619	0.9565217391304348	25
12	26	K136Q_I_12.czi	\\hih-fileserver.neurologie.uni-tuebingen.de\HIH\Public\Jorge\Immunofluorescence\Cell profiler\Exp.267\24h	43	1.0269224476399146	3.0	1.5495258441998878	23.556349186104047	0.9347826086956522	26
12	27	K136Q_I_12.czi	\\hih-fileserver.neurologie.uni-tuebingen.de\HIH\Public\Jorge\Immunofluorescence\Cell profiler\Exp.267\24h	105	1.2151344835047955	4.47213595499958	2.0370920171296314	40.04163056034261	0.9130434782608695	27
12	28	K136Q_I_12.czi	\\hih-fileserver.neurologie.uni-tuebingen.de\HIH\Public\Jorge\Immunofluorescence\Cell profiler\Exp.267\24h	49	1.3955184596004933	2.8284271247461903	1.4387881856347593	29.31370849898476	0.8305084745762712	28
12	29	K136Q_I_12.czi	\\hih-fileserver.neurologie.uni-tuebingen.de\HIH\Public\Jorge\Immunofluorescence\Cell profiler\Exp.267\24h	34	0.9268198499660879	2.8284271247461903	1.4592432817273684	19.899494936611664	1.0	29
12	30	K136Q_I_12.czi	\\hih-fileserver.neurologie.uni-tuebingen.de\HIH\Public\Jorge\Immunofluorescence\Cell profiler\Exp.267\24h	71	1.0750532606596779	3.605551275463989	1.8009534873775443	30.970562748477143	0.9102564102564102	30
12	31	K136Q_I_12.czi	\\hih-fileserver.neurologie.uni-tuebingen.de\HIH\Public\Jorge\Immunofluorescence\Cell profiler\Exp.267\24h	1	0.0	1.0	1.0	0.0	1.0	31
12	32	K136Q_I_12.czi	\\hih-fileserver.neurologie.uni-tuebingen.de\HIH\Public\Jorge\Immunofluorescence\Cell profiler\Exp.267\24h	14	0.6966924787727198	1.4142135623730951	1.1183467321065985	11.071067811865476	0.9333333333333333	32
12	33	K136Q_I_12.czi	\\hih-fileserver.neurologie.uni-tuebingen.de\HIH\Public\Jorge\Immunofluorescence\Cell profiler\Exp.267\24h	31	0.9003422462651152	2.8284271247461903	1.4221421785074226	18.727922061357855	0.9393939393939394	33
12	34	K136Q_I_12.czi	\\hih-fileserver.neurologie.uni-tuebingen.de\HIH\Public\Jorge\Immunofluorescence\Cell profiler\Exp.267\24h	39	1.0927791440499022	2.8284271247461903	1.450387594829466	23.14213562373095	0.8666666666666667	34
12	35	K136Q_I_12.czi	\\hih-fileserver.neurologie.uni-tuebingen.de\HIH\Public\Jorge\Immunofluorescence\Cell profiler\Exp.267\24h	9	0.5658842421045168	2.0	1.1111111111111112	8.0	1.0	35
12	36	K136Q_I_12.czi	\\hih-fileserver.neurologie.uni-tuebingen.de\HIH\Public\Jorge\Immunofluorescence\Cell profiler\Exp.267\24h	11	0.8215906780822316	2.0	1.128564869306645	10.65685424949238	0.8461538461538461	36
12	37	K136Q_I_12.czi	\\hih-fileserver.neurologie.uni-tuebingen.de\HIH\Public\Jorge\Immunofluorescence\Cell profiler\Exp.267\24h	56	0.9968074869363777	3.605551275463989	1.7119175337250263	26.48528137423857	0.9491525423728814	37
12	38	K136Q_I_12.czi	\\hih-fileserver.neurologie.uni-tuebingen.de\HIH\Public\Jorge\Immunofluorescence\Cell profiler\Exp.267\24h	15	0.7951500375806897	2.0	1.1495093791412856	12.242640687119284	0.9375	38
12	39	K136Q_I_12.czi	\\hih-fileserver.neurologie.uni-tuebingen.de\HIH\Public\Jorge\Immunofluorescence\Cell profiler\Exp.267\24h	21	0.7951054177322048	2.23606797749979	1.283686539487531	14.48528137423857	0.9545454545454546	39
12	40	K136Q_I_12.czi	\\hih-fileserver.neurologie.uni-tuebingen.de\HIH\Public\Jorge\Immunofluorescence\Cell profiler\Exp.267\24h	3	0.309207662451413	1.0	1.0	3.414213562373095	1.0	40
12	41	K136Q_I_12.czi	\\hih-fileserver.neurologie.uni-tuebingen.de\HIH\Public\Jorge\Immunofluorescence\Cell profiler\Exp.267\24h	36	1.117594583711478	2.23606797749979	1.3664857029649429	22.48528137423857	0.8780487804878049	41
12	42	K136Q_I_12.czi	\\hih-fileserver.neurologie.uni-tuebingen.de\HIH\Public\Jorge\Immunofluorescence\Cell profiler\Exp.267\24h	19	0.8788007248619106	2.0	1.2450975920785463	14.48528137423857	0.95	42
12	43	K136Q_I_12.czi	\\hih-fileserver.neurologie.uni-tuebingen.de\HIH\Public\Jorge\Immunofluorescence\Cell profiler\Exp.267\24h	14	0.7723689972905055	2.0	1.1601886205085206	11.65685424949238	0.9333333333333333	43
12	44	K136Q_I_12.czi	\\hih-fileserver.neurologie.uni-tuebingen.de\HIH\Public\Jorge\Immunofluorescence\Cell profiler\Exp.267\24h	47	0.9202694435801767	3.605551275463989	1.6790640226838833	23.31370849898476	0.9215686274509803	44
12	45	K136Q_I_12.czi	\\hih-fileserver.neurologie.uni-tuebingen.de\HIH\Public\Jorge\Immunofluorescence\Cell profiler\Exp.267\24h	16	0.8497521827581123	2.0	1.1660533905932737	13.071067811865476	0.9411764705882353	45
12	46	K136Q_I_12.czi	\\hih-fileserver.neurologie.uni-tuebingen.de\HIH\Public\Jorge\Immunofluorescence\Cell profiler\Exp.267\24h	38	1.0043260724583836	3.0	1.4742608534601085	21.899494936611667	0.9047619047619048	46
12	47	K136Q_I_12.czi	\\hih-fileserver.neurologie.uni-tuebingen.de\HIH\Public\Jorge\Immunofluorescence\Cell profiler\Exp.267\24h	20	1.1086567111628431	2.0	1.182842712474619	16.692388155425117	0.8333333333333334	47
12	48	K136Q_I_12.czi	\\hih-fileserver.neurologie.uni-tuebingen.de\HIH\Public\Jorge\Immunofluorescence\Cell profiler\Exp.267\24h	15	0.7164894870192154	2.0	1.160947570824873	11.621320343559642	0.9375	48
12	49	K136Q_I_12.czi	\\hih-fileserver.neurologie.uni-tuebingen.de\HIH\Public\Jorge\Immunofluorescence\Cell profiler\Exp.267\24h	67	1.1240498663617613	4.123105625617661	1.8024132113454234	30.76345596729059	0.8701298701298701	49
12	50	K136Q_I_12.czi	\\hih-fileserver.neurologie.uni-tuebingen.de\HIH\Public\Jorge\Immunofluorescence\Cell profiler\Exp.267\24h	99	1.0301405582482026	5.0	2.1301557316475765	35.798989873223334	0.9428571428571428	50
12	51	K136Q_I_12.czi	\\hih-fileserver.neurologie.uni-tuebingen.de\HIH\Public\Jorge\Immunofluorescence\Cell profiler\Exp.267\24h	40	0.9541097688354643	3.0	1.5800014504089357	21.899494936611667	0.9090909090909091	51
12	52	K136Q_I_12.czi	\\hih-fileserver.neurologie.uni-tuebingen.de\HIH\Public\Jorge\Immunofluorescence\Cell profiler\Exp.267\24h	17	0.7997667602429291	2.0	1.249567099242311	13.071067811865476	0.9444444444444444	52
12	53	K136Q_I_12.czi	\\hih-fileserver.neurologie.uni-tuebingen.de\HIH\Public\Jorge\Immunofluorescence\Cell profiler\Exp.267\24h	12	0.8381959377836085	2.0	1.117851130197758	11.242640687119286	0.8571428571428571	53
12	54	K136Q_I_12.czi	\\hih-fileserver.neurologie.uni-tuebingen.de\HIH\Public\Jorge\Immunofluorescence\Cell profiler\Exp.267\24h	7	0.5300702784881366	1.4142135623730951	1.0591733660532994	6.82842712474619	1.0	54
12	55	K136Q_I_12.czi	\\hih-fileserver.neurologie.uni-tuebingen.de\HIH\Public\Jorge\Immunofluorescence\Cell profiler\Exp.267\24h	9	0.5135799486995236	1.4142135623730951	1.0460237291525663	7.621320343559642	0.9	55
12	56	K136Q_I_12.czi	\\hih-fileserver.neurologie.uni-tuebingen.de\HIH\Public\Jorge\Immunofluorescence\Cell profiler\Exp.267\24h	6	0.5456645211561616	1.0	1.0	6.414213562373095	0.8571428571428571	56
12	57	K136Q_I_12.czi	\\hih-fileserver.neurologie.uni-tuebingen.de\HIH\Public\Jorge\Immunofluorescence\Cell profiler\Exp.267\24h	10	0.6202357696493015	1.4142135623730951	1.0414213562373096	8.82842712474619	0.9090909090909091	57
12	58	K136Q_I_12.czi	\\hih-fileserver.neurologie.uni-tuebingen.de\HIH\Public\Jorge\Immunofluorescence\Cell profiler\Exp.267\24h	131	1.3540845327179767	5.0	2.157970042590943	47.21320343559643	0.8972602739726028	58
12	59	K136Q_I_12.czi	\\hih-fileserver.neurologie.uni-tuebingen.de\HIH\Public\Jorge\Immunofluorescence\Cell profiler\Exp.267\24h	1	0.0	1.0	1.0	0.0	1.0	59
12	60	K136Q_I_12.czi	\\hih-fileserver.neurologie.uni-tuebingen.de\HIH\Public\Jorge\Immunofluorescence\Cell profiler\Exp.267\24h	52	1.2058815736189297	3.0	1.5501480551752123	28.071067811865476	0.8666666666666667	60
12	61	K136Q_I_12.czi	\\hih-fileserver.neurologie.uni-tuebingen.de\HIH\Public\Jorge\Immunofluorescence\Cell profiler\Exp.267\24h	79	1.134259576516242	4.123105625617661	1.874577706106752	33.55634918610404	0.9080459770114943	61
12	62	K136Q_I_12.czi	\\hih-fileserver.neurologie.uni-tuebingen.de\HIH\Public\Jorge\Immunofluorescence\Cell profiler\Exp.267\24h	28	0.9105706720229644	2.8284271247461903	1.3852087304994407	17.899494936611664	0.9032258064516129	62
12	63	K136Q_I_12.czi	\\hih-fileserver.neurologie.uni-tuebingen.de\HIH\Public\Jorge\Immunofluorescence\Cell profiler\Exp.267\24h	37	0.9025520958041242	3.0	1.515848852262976	20.485281374238568	0.9487179487179487	63
12	64	K136Q_I_12.czi	\\hih-fileserver.neurologie.uni-tuebingen.de\HIH\Public\Jorge\Immunofluorescence\Cell profiler\Exp.267\24h	14	0.7723689972905055	2.0	1.1601886205085206	11.65685424949238	0.9333333333333333	64
12	65	K136Q_I_12.czi	\\hih-fileserver.neurologie.uni-tuebingen.de\HIH\Public\Jorge\Immunofluorescence\Cell profiler\Exp.267\24h	5	0.4665421607968328	1.0	1.0	5.414213562373095	0.7142857142857143	65
12	66	K136Q_I_12.czi	\\hih-fileserver.neurologie.uni-tuebingen.de\HIH\Public\Jorge\Immunofluorescence\Cell profiler\Exp.267\24h	7	0.5300702784881366	1.4142135623730951	1.0591733660532994	6.82842712474619	1.0	66
12	67	K136Q_I_12.czi	\\hih-fileserver.neurologie.uni-tuebingen.de\HIH\Public\Jorge\Immunofluorescence\Cell profiler\Exp.267\24h	11	0.6746348998939921	2.0	1.166220647704199	9.65685424949238	1.0	67
12	68	K136Q_I_12.czi	\\hih-fileserver.neurologie.uni-tuebingen.de\HIH\Public\Jorge\Immunofluorescence\Cell profiler\Exp.267\24h	30	0.9894645198445217	2.8284271247461903	1.381204199795241	19.31370849898476	0.9090909090909091	68
12	69	K136Q_I_12.czi	\\hih-fileserver.neurologie.uni-tuebingen.de\HIH\Public\Jorge\Immunofluorescence\Cell profiler\Exp.267\24h	5	0.43153209248335733	1.0	1.0	5.207106781186548	1.0	69
12	70	K136Q_I_12.czi	\\hih-fileserver.neurologie.uni-tuebingen.de\HIH\Public\Jorge\Immunofluorescence\Cell profiler\Exp.267\24h	93	1.4363194642904344	4.0	1.8088893685915937	40.970562748477136	0.8454545454545455	70
12	71	K136Q_I_12.czi	\\hih-fileserver.neurologie.uni-tuebingen.de\HIH\Public\Jorge\Immunofluorescence\Cell profiler\Exp.267\24h	15	0.7951500375806897	2.0	1.1495093791412856	12.242640687119284	0.8823529411764706	71
12	72	K136Q_I_12.czi	\\hih-fileserver.neurologie.uni-tuebingen.de\HIH\Public\Jorge\Immunofluorescence\Cell profiler\Exp.267\24h	18	1.0271598973990472	2.0	1.1571348402636774	15.242640687119284	0.8181818181818182	72
12	73	K136Q_I_12.czi	\\hih-fileserver.neurologie.uni-tuebingen.de\HIH\Public\Jorge\Immunofluorescence\Cell profiler\Exp.267\24h	17	0.7703499122204635	2.0	1.2596596213160645	12.82842712474619	0.9444444444444444	73
12	74	K136Q_I_12.czi	\\hih-fileserver.neurologie.uni-tuebingen.de\HIH\Public\Jorge\Immunofluorescence\Cell profiler\Exp.267\24h	2	0.0	1.0	1.0	0.0	1.0	74
12	75	K136Q_I_12.czi	\\hih-fileserver.neurologie.uni-tuebingen.de\HIH\Public\Jorge\Immunofluorescence\Cell profiler\Exp.267\24h	12	0.6957172405156791	2.0	1.1523689270621824	10.242640687119284	0.9230769230769231	75
12	76	K136Q_I_12.czi	\\hih-fileserver.neurologie.uni-tuebingen.de\HIH\Public\Jorge\Immunofluorescence\Cell profiler\Exp.267\24h	10	0.5360068056629818	2.0	1.1	8.207106781186548	0.9090909090909091	76
12	77	K136Q_I_12.czi	\\hih-fileserver.neurologie.uni-tuebingen.de\HIH\Public\Jorge\Immunofluorescence\Cell profiler\Exp.267\24h	1	0.0	1.0	1.0	0.0	1.0	77
12	78	K136Q_I_12.czi	\\hih-fileserver.neurologie.uni-tuebingen.de\HIH\Public\Jorge\Immunofluorescence\Cell profiler\Exp.267\24h	15	0.7208777308044718	2.0	1.2161760458079525	11.65685424949238	1.0	78
12	79	K136Q_I_12.czi	\\hih-fileserver.neurologie.uni-tuebingen.de\HIH\Public\Jorge\Immunofluorescence\Cell profiler\Exp.267\24h	36	1.060121965372738	2.8284271247461903	1.4565590553849228	21.899494936611667	0.8571428571428571	79
12	80	K136Q_I_12.czi	\\hih-fileserver.neurologie.uni-tuebingen.de\HIH\Public\Jorge\Immunofluorescence\Cell profiler\Exp.267\24h	34	1.1579342804951478	2.23606797749979	1.3445522541799666	22.242640687119284	0.918918918918919	80
12	81	K136Q_I_12.czi	\\hih-fileserver.neurologie.uni-tuebingen.de\HIH\Public\Jorge\Immunofluorescence\Cell profiler\Exp.267\24h	17	0.8730569292745779	2.0	1.156285544087787	13.65685424949238	0.8947368421052632	81
12	82	K136Q_I_12.czi	\\hih-fileserver.neurologie.uni-tuebingen.de\HIH\Public\Jorge\Immunofluorescence\Cell profiler\Exp.267\24h	91	1.069433996248392	5.0	2.0541151691136275	34.970562748477136	0.9191919191919192	82
12	83	K136Q_I_12.czi	\\hih-fileserver.neurologie.uni-tuebingen.de\HIH\Public\Jorge\Immunofluorescence\Cell profiler\Exp.267\24h	1	0.0	1.0	1.0	0.0	1.0	83
12	84	K136Q_I_12.czi	\\hih-fileserver.neurologie.uni-tuebingen.de\HIH\Public\Jorge\Immunofluorescence\Cell profiler\Exp.267\24h	3	0.026525823848649224	1.0	1.0	1.0	1.0	84
12	85	K136Q_I_12.czi	\\hih-fileserver.neurologie.uni-tuebingen.de\HIH\Public\Jorge\Immunofluorescence\Cell profiler\Exp.267\24h	23	0.8936177099689822	2.0	1.2894284456301037	16.071067811865476	0.92	85
12	86	K136Q_I_12.czi	\\hih-fileserver.neurologie.uni-tuebingen.de\HIH\Public\Jorge\Immunofluorescence\Cell profiler\Exp.267\24h	15	0.9064023282753195	2.0	1.1495093791412856	13.071067811865474	0.9375	86
12	87	K136Q_I_12.czi	\\hih-fileserver.neurologie.uni-tuebingen.de\HIH\Public\Jorge\Immunofluorescence\Cell profiler\Exp.267\24h	3	0.309207662451413	1.0	1.0	3.414213562373095	1.0	87
12	88	K136Q_I_12.czi	\\hih-fileserver.neurologie.uni-tuebingen.de\HIH\Public\Jorge\Immunofluorescence\Cell profiler\Exp.267\24h	15	0.8222804434744188	1.4142135623730951	1.0552284749830794	12.449747468305832	0.75	88
12	89	K136Q_I_12.czi	\\hih-fileserver.neurologie.uni-tuebingen.de\HIH\Public\Jorge\Immunofluorescence\Cell profiler\Exp.267\24h	53	1.440165688808248	3.0	1.500135732183447	30.970562748477143	0.828125	89
12	90	K136Q_I_12.czi	\\hih-fileserver.neurologie.uni-tuebingen.de\HIH\Public\Jorge\Immunofluorescence\Cell profiler\Exp.267\24h	31	1.0165120935111935	2.8284271247461903	1.418193227059924	19.899494936611667	0.9393939393939394	90
12	91	K136Q_I_12.czi	\\hih-fileserver.neurologie.uni-tuebingen.de\HIH\Public\Jorge\Immunofluorescence\Cell profiler\Exp.267\24h	14	0.7723689972905055	2.0	1.2020305089104422	11.65685424949238	0.9333333333333333	91
12	92	K136Q_I_12.czi	\\hih-fileserver.neurologie.uni-tuebingen.de\HIH\Public\Jorge\Immunofluorescence\Cell profiler\Exp.267\24h	43	0.8406974380376323	3.605551275463989	1.655068487635982	21.31370849898476	0.9772727272727273	92
12	93	K136Q_I_12.czi	\\hih-fileserver.neurologie.uni-tuebingen.de\HIH\Public\Jorge\Immunofluorescence\Cell profiler\Exp.267\24h	100	1.5385591017095432	4.123105625617661	1.8732380984680106	43.970562748477136	0.7751937984496124	93
12	94	K136Q_I_12.czi	\\hih-fileserver.neurologie.uni-tuebingen.de\HIH\Public\Jorge\Immunofluorescence\Cell profiler\Exp.267\24h	30	0.8498659605547673	2.8284271247461903	1.453809052624351	17.899494936611667	0.967741935483871	94
12	95	K136Q_I_12.czi	\\hih-fileserver.neurologie.uni-tuebingen.de\HIH\Public\Jorge\Immunofluorescence\Cell profiler\Exp.267\24h	7	0.43799638819941455	1.0	1.0	6.207106781186548	0.875	95
12	96	K136Q_I_12.czi	\\hih-fileserver.neurologie.uni-tuebingen.de\HIH\Public\Jorge\Immunofluorescence\Cell profiler\Exp.267\24h	15	0.8269810261990688	2.0	1.1771236166328256	12.48528137423857	0.8823529411764706	96
12	97	K136Q_I_12.czi	\\hih-fileserver.neurologie.uni-tuebingen.de\HIH\Public\Jorge\Immunofluorescence\Cell profiler\Exp.267\24h	25	0.804668100272264	2.23606797749979	1.318296693169526	15.899494936611665	0.8620689655172413	97
12	98	K136Q_I_12.czi	\\hih-fileserver.neurologie.uni-tuebingen.de\HIH\Public\Jorge\Immunofluorescence\Cell profiler\Exp.267\24h	17	0.7016029743359026	2.0	1.249567099242311	12.242640687119284	1.0	98
12	99	K136Q_I_12.czi	\\hih-fileserver.neurologie.uni-tuebingen.de\HIH\Public\Jorge\Immunofluorescence\Cell profiler\Exp.267\24h	42	1.0667441255331322	2.8284271247461903	1.493887185314821	23.72792206135785	0.875	99
12	100	K136Q_I_12.czi	\\hih-fileserver.neurologie.uni-tuebingen.de\HIH\Public\Jorge\Immunofluorescence\Cell profiler\Exp.267\24h	42	0.928923305030293	2.8284271247461903	1.5501980944098628	22.14213562373095	0.9545454545454546	100
12	101	K136Q_I_12.czi	\\hih-fileserver.neurologie.uni-tuebingen.de\HIH\Public\Jorge\Immunofluorescence\Cell profiler\Exp.267\24h	2	0.0	1.0	1.0	0.0	1.0	101
12	102	K136Q_I_12.czi	\\hih-fileserver.neurologie.uni-tuebingen.de\HIH\Public\Jorge\Immunofluorescence\Cell profiler\Exp.267\24h	35	0.9931015815596237	2.8284271247461903	1.4293852897458177	20.899494936611664	0.9210526315789473	102
12	103	K136Q_I_12.czi	\\hih-fileserver.neurologie.uni-tuebingen.de\HIH\Public\Jorge\Immunofluorescence\Cell profiler\Exp.267\24h	12	0.6726047505666717	1.4142135623730951	1.1035533905932737	10.071067811865476	0.8571428571428571	103
12	104	K136Q_I_12.czi	\\hih-fileserver.neurologie.uni-tuebingen.de\HIH\Public\Jorge\Immunofluorescence\Cell profiler\Exp.267\24h	55	1.020385286089663	3.605551275463989	1.7176800902040938	26.556349186104047	0.8870967741935484	104
12	105	K136Q_I_12.czi	\\hih-fileserver.neurologie.uni-tuebingen.de\HIH\Public\Jorge\Immunofluorescence\Cell profiler\Exp.267\24h	64	1.10411229790789	4.123105625617661	1.7874808526843542	29.798989873223327	0.9014084507042254	105
12	106	K136Q_I_12.czi	\\hih-fileserver.neurologie.uni-tuebingen.de\HIH\Public\Jorge\Immunofluorescence\Cell profiler\Exp.267\24h	10	0.5681690797544715	1.4142135623730951	1.082842712474619	8.449747468305834	0.9090909090909091	106
12	107	K136Q_I_12.czi	\\hih-fileserver.neurologie.uni-tuebingen.de\HIH\Public\Jorge\Immunofluorescence\Cell profiler\Exp.267\24h	30	0.8269810261990688	2.8284271247461903	1.451659215882818	17.65685424949238	0.967741935483871	107
12	108	K136Q_I_12.czi	\\hih-fileserver.neurologie.uni-tuebingen.de\HIH\Public\Jorge\Immunofluorescence\Cell profiler\Exp.267\24h	33	0.899513199858656	2.8284271247461903	1.4697157907910061	19.31370849898476	1.0	108
12	109	K136Q_I_12.czi	\\hih-fileserver.neurologie.uni-tuebingen.de\HIH\Public\Jorge\Immunofluorescence\Cell profiler\Exp.267\24h	18	0.85411366496321	2.23606797749979	1.2718290126106762	13.899494936611665	0.9	109
12	110	K136Q_I_12.czi	\\hih-fileserver.neurologie.uni-tuebingen.de\HIH\Public\Jorge\Immunofluorescence\Cell profiler\Exp.267\24h	22	0.8177210240297785	2.0	1.2383018494145128	15.035533905932738	0.9565217391304348	110
12	111	K136Q_I_12.czi	\\hih-fileserver.neurologie.uni-tuebingen.de\HIH\Public\Jorge\Immunofluorescence\Cell profiler\Exp.267\24h	1	0.0	1.0	1.0	0.0	1.0	111
12	112	K136Q_I_12.czi	\\hih-fileserver.neurologie.uni-tuebingen.de\HIH\Public\Jorge\Immunofluorescence\Cell profiler\Exp.267\24h	59	1.4295834774786935	3.0	1.5461350923362978	32.55634918610404	0.855072463768116	112
12	113	K136Q_I_12.czi	\\hih-fileserver.neurologie.uni-tuebingen.de\HIH\Public\Jorge\Immunofluorescence\Cell profiler\Exp.267\24h	27	0.8417319700066245	2.8284271247461903	1.386523184957675	16.899494936611667	0.9310344827586207	113
12	114	K136Q_I_12.czi	\\hih-fileserver.neurologie.uni-tuebingen.de\HIH\Public\Jorge\Immunofluorescence\Cell profiler\Exp.267\24h	9	0.5658842421045168	2.0	1.1111111111111112	8.0	1.0	114
12	115	K136Q_I_12.czi	\\hih-fileserver.neurologie.uni-tuebingen.de\HIH\Public\Jorge\Immunofluorescence\Cell profiler\Exp.267\24h	8	0.5468022991227088	1.4142135623730951	1.051776695296637	7.414213562373095	1.0	115
12	116	K136Q_I_12.czi	\\hih-fileserver.neurologie.uni-tuebingen.de\HIH\Public\Jorge\Immunofluorescence\Cell profiler\Exp.267\24h	30	0.964759140742348	2.23606797749979	1.3593090581454947	19.071067811865476	0.8823529411764706	116
12	117	K136Q_I_12.czi	\\hih-fileserver.neurologie.uni-tuebingen.de\HIH\Public\Jorge\Immunofluorescence\Cell profiler\Exp.267\24h	7	0.43799638819941455	1.0	1.0	6.207106781186548	0.875	117
12	118	K136Q_I_12.czi	\\hih-fileserver.neurologie.uni-tuebingen.de\HIH\Public\Jorge\Immunofluorescence\Cell profiler\Exp.267\24h	68	1.1224820809828988	4.0	1.8420014973759187	30.97056274847714	0.918918918918919	118
12	119	K136Q_I_12.czi	\\hih-fileserver.neurologie.uni-tuebingen.de\HIH\Public\Jorge\Immunofluorescence\Cell profiler\Exp.267\24h	21	0.7912092494263541	2.23606797749979	1.232996296523437	14.449747468305832	0.9130434782608695	119
12	120	K136Q_I_12.czi	\\hih-fileserver.neurologie.uni-tuebingen.de\HIH\Public\Jorge\Immunofluorescence\Cell profiler\Exp.267\24h	4	0.3183098861837907	1.0	1.0	4.0	1.0	120
12	121	K136Q_I_12.czi	\\hih-fileserver.neurologie.uni-tuebingen.de\HIH\Public\Jorge\Immunofluorescence\Cell profiler\Exp.267\24h	18	0.8245537665371013	2.0	1.2031585694162432	13.65685424949238	0.9	121
12	122	K136Q_I_12.czi	\\hih-fileserver.neurologie.uni-tuebingen.de\HIH\Public\Jorge\Immunofluorescence\Cell profiler\Exp.267\24h	62	1.0592704917397089	3.605551275463989	1.7263823234765978	28.727922061357855	0.9117647058823529	122
12	123	K136Q_I_12.czi	\\hih-fileserver.neurologie.uni-tuebingen.de\HIH\Public\Jorge\Immunofluorescence\Cell profiler\Exp.267\24h	8	0.49237304529448433	1.4142135623730951	1.051776695296637	7.035533905932738	0.8888888888888888	123
12	124	K136Q_I_12.czi	\\hih-fileserver.neurologie.uni-tuebingen.de\HIH\Public\Jorge\Immunofluorescence\Cell profiler\Exp.267\24h	52	1.0265246496089315	3.605551275463989	1.656949466513995	25.899494936611664	0.9122807017543859	124
12	125	K136Q_I_12.czi	\\hih-fileserver.neurologie.uni-tuebingen.de\HIH\Public\Jorge\Immunofluorescence\Cell profiler\Exp.267\24h	65	1.069494010910364	4.123105625617661	1.7717339476045983	29.556349186104043	0.8904109589041096	125
12	126	K136Q_I_12.czi	\\hih-fileserver.neurologie.uni-tuebingen.de\HIH\Public\Jorge\Immunofluorescence\Cell profiler\Exp.267\24h	34	0.9268198499660879	2.8284271247461903	1.4559006204736236	19.899494936611664	0.9444444444444444	126
12	127	K136Q_I_12.czi	\\hih-fileserver.neurologie.uni-tuebingen.de\HIH\Public\Jorge\Immunofluorescence\Cell profiler\Exp.267\24h	17	0.8685196086668154	2.0	1.2008360919042997	13.621320343559642	0.85	127
12	128	K136Q_I_12.czi	\\hih-fileserver.neurologie.uni-tuebingen.de\HIH\Public\Jorge\Immunofluorescence\Cell profiler\Exp.267\24h	34	0.9821890454338998	2.8284271247461903	1.4054660133524806	20.485281374238568	0.9714285714285714	128
12	129	K136Q_I_12.czi	\\hih-fileserver.neurologie.uni-tuebingen.de\HIH\Public\Jorge\Immunofluorescence\Cell profiler\Exp.267\24h	35	0.9897274542131194	2.8284271247461903	1.3920385529068102	20.86396103067893	0.8974358974358975	129
12	130	K136Q_I_12.czi	\\hih-fileserver.neurologie.uni-tuebingen.de\HIH\Public\Jorge\Immunofluorescence\Cell profiler\Exp.267\24h	13	0.7177571704566658	2.0	1.1406482403650917	10.82842712474619	1.0	130
12	131	K136Q_I_12.czi	\\hih-fileserver.neurologie.uni-tuebingen.de\HIH\Public\Jorge\Immunofluorescence\Cell profiler\Exp.267\24h	92	1.410709763217414	4.0	1.868547645232993	40.384776310850235	0.8214285714285714	131
12	132	K136Q_I_12.czi	\\hih-fileserver.neurologie.uni-tuebingen.de\HIH\Public\Jorge\Immunofluorescence\Cell profiler\Exp.267\24h	86	1.2647474348027719	4.242640687119285	1.9049946517327472	36.97056274847714	0.9052631578947369	132
12	133	K136Q_I_12.czi	\\hih-fileserver.neurologie.uni-tuebingen.de\HIH\Public\Jorge\Immunofluorescence\Cell profiler\Exp.267\24h	37	0.977026752314005	2.8284271247461903	1.4395825167190113	21.31370849898476	0.8809523809523809	133
12	134	K136Q_I_12.czi	\\hih-fileserver.neurologie.uni-tuebingen.de\HIH\Public\Jorge\Immunofluorescence\Cell profiler\Exp.267\24h	1	0.0	1.0	1.0	0.0	1.0	134
12	135	K136Q_I_12.czi	\\hih-fileserver.neurologie.uni-tuebingen.de\HIH\Public\Jorge\Immunofluorescence\Cell profiler\Exp.267\24h	11	0.6411587049406146	2.0	1.128564869306645	9.414213562373096	1.0	135
12	136	K136Q_I_12.czi	\\hih-fileserver.neurologie.uni-tuebingen.de\HIH\Public\Jorge\Immunofluorescence\Cell profiler\Exp.267\24h	12	0.6957172405156791	2.0	1.1523689270621826	10.242640687119284	0.9230769230769231	136
12	137	K136Q_I_12.czi	\\hih-fileserver.neurologie.uni-tuebingen.de\HIH\Public\Jorge\Immunofluorescence\Cell profiler\Exp.267\24h	10	0.6202357696493015	1.4142135623730951	1.0414213562373096	8.82842712474619	0.9090909090909091	137
12	138	K136Q_I_12.czi	\\hih-fileserver.neurologie.uni-tuebingen.de\HIH\Public\Jorge\Immunofluorescence\Cell profiler\Exp.267\24h	68	1.080421729636381	4.123105625617661	1.8221550483726507	30.384776310850235	0.8947368421052632	138
12	139	K136Q_I_12.czi	\\hih-fileserver.neurologie.uni-tuebingen.de\HIH\Public\Jorge\Immunofluorescence\Cell profiler\Exp.267\24h	14	0.7723689972905055	2.0	1.2020305089104422	11.65685424949238	0.9333333333333333	139
12	140	K136Q_I_12.czi	\\hih-fileserver.neurologie.uni-tuebingen.de\HIH\Public\Jorge\Immunofluorescence\Cell profiler\Exp.267\24h	24	0.9662739451606657	2.23606797749979	1.2872050927913403	17.071067811865476	0.8571428571428571	140
12	141	K136Q_I_12.czi	\\hih-fileserver.neurologie.uni-tuebingen.de\HIH\Public\Jorge\Immunofluorescence\Cell profiler\Exp.267\24h	30	0.964759140742348	2.23606797749979	1.3514401255621684	19.071067811865476	0.9375	141
12	142	K136Q_I_12.czi	\\hih-fileserver.neurologie.uni-tuebingen.de\HIH\Public\Jorge\Immunofluorescence\Cell profiler\Exp.267\24h	39	0.9785741218825276	3.0	1.539191926694965	21.899494936611667	0.9069767441860465	142
12	143	K136Q_I_12.czi	\\hih-fileserver.neurologie.uni-tuebingen.de\HIH\Public\Jorge\Immunofluorescence\Cell profiler\Exp.267\24h	38	0.9886508154696493	3.1622776601683795	1.502029271543281	21.72792206135785	0.8837209302325582	143
12	144	K136Q_I_12.czi	\\hih-fileserver.neurologie.uni-tuebingen.de\HIH\Public\Jorge\Immunofluorescence\Cell profiler\Exp.267\24h	85	1.2253280767357875	4.242640687119285	1.9142353527942897	36.17766952966369	0.8947368421052632	144
12	145	K136Q_I_12.czi	\\hih-fileserver.neurologie.uni-tuebingen.de\HIH\Public\Jorge\Immunofluorescence\Cell profiler\Exp.267\24h	31	1.0165120935111935	2.8284271247461903	1.3479304662575593	19.899494936611667	0.8611111111111112	145
12	146	K136Q_I_12.czi	\\hih-fileserver.neurologie.uni-tuebingen.de\HIH\Public\Jorge\Immunofluorescence\Cell profiler\Exp.267\24h	16	0.8497521827581119	2.0	1.2026650429449552	13.071067811865474	0.8421052631578947	146
12	147	K136Q_I_12.czi	\\hih-fileserver.neurologie.uni-tuebingen.de\HIH\Public\Jorge\Immunofluorescence\Cell profiler\Exp.267\24h	6	0.5168631413744181	1.4142135623730951	1.0690355937288492	6.242640687119286	1.0	147
12	148	K136Q_I_12.czi	\\hih-fileserver.neurologie.uni-tuebingen.de\HIH\Public\Jorge\Immunofluorescence\Cell profiler\Exp.267\24h	47	1.0353031240276989	3.0	1.5790510157068525	24.727922061357855	0.8867924528301887	148
12	149	K136Q_I_12.czi	\\hih-fileserver.neurologie.uni-tuebingen.de\HIH\Public\Jorge\Immunofluorescence\Cell profiler\Exp.267\24h	15	0.7208777308044718	2.0	1.1771236166328256	11.65685424949238	1.0	149
12	150	K136Q_I_12.czi	\\hih-fileserver.neurologie.uni-tuebingen.de\HIH\Public\Jorge\Immunofluorescence\Cell profiler\Exp.267\24h	14	0.8810147608654489	2.0	1.1306019374818708	12.449747468305834	0.875	150
12	151	K136Q_I_12.czi	\\hih-fileserver.neurologie.uni-tuebingen.de\HIH\Public\Jorge\Immunofluorescence\Cell profiler\Exp.267\24h	12	0.6957172405156791	1.4142135623730951	1.1035533905932737	10.242640687119284	1.0	151
12	152	K136Q_I_12.czi	\\hih-fileserver.neurologie.uni-tuebingen.de\HIH\Public\Jorge\Immunofluorescence\Cell profiler\Exp.267\24h	19	0.7536452523252464	2.0	1.2849586085459523	13.414213562373096	1.0	152
12	153	K136Q_I_12.czi	\\hih-fileserver.neurologie.uni-tuebingen.de\HIH\Public\Jorge\Immunofluorescence\Cell profiler\Exp.267\24h	27	1.0071136980836888	2.23606797749979	1.3164149543283354	18.48528137423857	0.9	153
12	154	K136Q_I_12.czi	\\hih-fileserver.neurologie.uni-tuebingen.de\HIH\Public\Jorge\Immunofluorescence\Cell profiler\Exp.267\24h	38	0.8997421647424233	3.1622776601683795	1.5501457748260754	20.727922061357855	0.926829268292683	154
12	155	K136Q_I_12.czi	\\hih-fileserver.neurologie.uni-tuebingen.de\HIH\Public\Jorge\Immunofluorescence\Cell profiler\Exp.267\24h	3	0.309207662451413	1.0	1.0	3.414213562373095	1.0	155
12	156	K136Q_I_12.czi	\\hih-fileserver.neurologie.uni-tuebingen.de\HIH\Public\Jorge\Immunofluorescence\Cell profiler\Exp.267\24h	6	0.5109957862326503	1.0	1.0	6.207106781186548	0.8571428571428571	156
12	157	K136Q_I_12.czi	\\hih-fileserver.neurologie.uni-tuebingen.de\HIH\Public\Jorge\Immunofluorescence\Cell profiler\Exp.267\24h	11	0.8866995184380071	1.4142135623730951	1.0753115567951081	11.071067811865476	0.7857142857142857	157
12	158	K136Q_I_12.czi	\\hih-fileserver.neurologie.uni-tuebingen.de\HIH\Public\Jorge\Immunofluorescence\Cell profiler\Exp.267\24h	31	1.0165120935111935	2.23606797749979	1.3610801711850946	19.899494936611667	0.9117647058823529	158
12	159	K136Q_I_12.czi	\\hih-fileserver.neurologie.uni-tuebingen.de\HIH\Public\Jorge\Immunofluorescence\Cell profiler\Exp.267\24h	33	0.8240021166139267	3.0	1.5106163501887977	18.485281374238568	0.9705882352941176	159
12	160	K136Q_I_12.czi	\\hih-fileserver.neurologie.uni-tuebingen.de\HIH\Public\Jorge\Immunofluorescence\Cell profiler\Exp.267\24h	42	0.9493937389835203	3.605551275463989	1.6263388187601102	22.384776310850235	0.9545454545454546	160
12	161	K136Q_I_12.czi	\\hih-fileserver.neurologie.uni-tuebingen.de\HIH\Public\Jorge\Immunofluorescence\Cell profiler\Exp.267\24h	13	0.7737193271848694	2.0	1.1406482403650917	11.242640687119286	0.8666666666666667	161
12	162	K136Q_I_12.czi	\\hih-fileserver.neurologie.uni-tuebingen.de\HIH\Public\Jorge\Immunofluorescence\Cell profiler\Exp.267\24h	49	0.9465540687288154	3.1622776601683795	1.6539000481122923	24.14213562373095	0.98	162
12	163	K136Q_I_12.czi	\\hih-fileserver.neurologie.uni-tuebingen.de\HIH\Public\Jorge\Immunofluorescence\Cell profiler\Exp.267\24h	1	0.0	1.0	1.0	0.0	1.0	163
12	164	K136Q_I_12.czi	\\hih-fileserver.neurologie.uni-tuebingen.de\HIH\Public\Jorge\Immunofluorescence\Cell profiler\Exp.267\24h	11	0.6411587049406146	2.0	1.128564869306645	9.414213562373096	1.0	164
12	165	K136Q_I_12.czi	\\hih-fileserver.neurologie.uni-tuebingen.de\HIH\Public\Jorge\Immunofluorescence\Cell profiler\Exp.267\24h	33	0.931760361778047	2.8284271247461903	1.4409023174692288	19.65685424949238	0.9428571428571428	165
12	166	K136Q_I_12.czi	\\hih-fileserver.neurologie.uni-tuebingen.de\HIH\Public\Jorge\Immunofluorescence\Cell profiler\Exp.267\24h	67	1.2009971645854685	3.605551275463989	1.7028899469876946	31.798989873223327	0.8701298701298701	166
12	167	K136Q_I_12.czi	\\hih-fileserver.neurologie.uni-tuebingen.de\HIH\Public\Jorge\Immunofluorescence\Cell profiler\Exp.267\24h	21	0.9289233050302929	2.0	1.2496495565294896	15.65685424949238	0.9545454545454546	167
12	168	K136Q_I_12.czi	\\hih-fileserver.neurologie.uni-tuebingen.de\HIH\Public\Jorge\Immunofluorescence\Cell profiler\Exp.267\24h	10	0.5360068056629818	2.0	1.1	8.207106781186548	0.9090909090909091	168
12	169	K136Q_I_12.czi	\\hih-fileserver.neurologie.uni-tuebingen.de\HIH\Public\Jorge\Immunofluorescence\Cell profiler\Exp.267\24h	25	0.8650532769653659	2.23606797749979	1.341728150674602	16.485281374238568	0.8928571428571429	169
12	170	K136Q_I_12.czi	\\hih-fileserver.neurologie.uni-tuebingen.de\HIH\Public\Jorge\Immunofluorescence\Cell profiler\Exp.267\24h	23	0.874639239426374	2.23606797749979	1.3279653811680459	15.899494936611665	0.9583333333333334	170
12	171	K136Q_I_12.czi	\\hih-fileserver.neurologie.uni-tuebingen.de\HIH\Public\Jorge\Immunofluorescence\Cell profiler\Exp.267\24h	9	0.5135799486995236	1.4142135623730951	1.0460237291525663	7.621320343559642	0.9	171
12	172	K136Q_I_12.czi	\\hih-fileserver.neurologie.uni-tuebingen.de\HIH\Public\Jorge\Immunofluorescence\Cell profiler\Exp.267\24h	54	1.0071136980836886	3.605551275463989	1.6923730559470758	26.14213562373095	0.9152542372881356	172
12	173	K136Q_I_12.czi	\\hih-fileserver.neurologie.uni-tuebingen.de\HIH\Public\Jorge\Immunofluorescence\Cell profiler\Exp.267\24h	3	0.309207662451413	1.0	1.0	3.414213562373095	1.0	173
12	174	K136Q_I_12.czi	\\hih-fileserver.neurologie.uni-tuebingen.de\HIH\Public\Jorge\Immunofluorescence\Cell profiler\Exp.267\24h	71	1.0750532606596779	4.0	1.817530546211447	30.970562748477143	0.9342105263157895	174
12	175	K136Q_I_12.czi	\\hih-fileserver.neurologie.uni-tuebingen.de\HIH\Public\Jorge\Immunofluorescence\Cell profiler\Exp.267\24h	3	0.309207662451413	1.0	1.0	3.414213562373095	1.0	175
12	176	K136Q_I_12.czi	\\hih-fileserver.neurologie.uni-tuebingen.de\HIH\Public\Jorge\Immunofluorescence\Cell profiler\Exp.267\24h	35	0.9224293722057212	2.8284271247461903	1.5069503366634998	20.14213562373095	0.9210526315789473	176
12	177	K136Q_I_12.czi	\\hih-fileserver.neurologie.uni-tuebingen.de\HIH\Public\Jorge\Immunofluorescence\Cell profiler\Exp.267\24h	47	1.2631461955461978	3.0	1.5411941700820688	27.31370849898476	0.8392857142857143	177
12	178	K136Q_I_12.czi	\\hih-fileserver.neurologie.uni-tuebingen.de\HIH\Public\Jorge\Immunofluorescence\Cell profiler\Exp.267\24h	102	1.417646660220321	4.123105625617661	1.8543093948211018	42.62741699796952	0.8793103448275862	178
12	179	K136Q_I_12.czi	\\hih-fileserver.neurologie.uni-tuebingen.de\HIH\Public\Jorge\Immunofluorescence\Cell profiler\Exp.267\24h	38	1.0043260724583831	3.0	1.4804731686574713	21.899494936611664	0.9047619047619048	179
12	180	K136Q_I_12.czi	\\hih-fileserver.neurologie.uni-tuebingen.de\HIH\Public\Jorge\Immunofluorescence\Cell profiler\Exp.267\24h	15	0.7951500375806897	2.0	1.1885618083164127	12.242640687119284	0.9375	180
12	181	K136Q_I_12.czi	\\hih-fileserver.neurologie.uni-tuebingen.de\HIH\Public\Jorge\Immunofluorescence\Cell profiler\Exp.267\24h	17	0.9821890454339	2.0	1.156285544087787	14.48528137423857	0.8947368421052632	181
12	182	K136Q_I_12.czi	\\hih-fileserver.neurologie.uni-tuebingen.de\HIH\Public\Jorge\Immunofluorescence\Cell profiler\Exp.267\24h	115	1.4933892033946388	4.47213595499958	1.9866137673369162	46.4558441227157	0.8273381294964028	182
12	183	K136Q_I_12.czi	\\hih-fileserver.neurologie.uni-tuebingen.de\HIH\Public\Jorge\Immunofluorescence\Cell profiler\Exp.267\24h	9	0.5658842421045168	2.0	1.1111111111111112	8.0	1.0	183
12	184	K136Q_I_12.czi	\\hih-fileserver.neurologie.uni-tuebingen.de\HIH\Public\Jorge\Immunofluorescence\Cell profiler\Exp.267\24h	34	1.2090121958403874	2.23606797749979	1.334459732106213	22.727922061357855	0.8292682926829268	184
12	185	K136Q_I_12.czi	\\hih-fileserver.neurologie.uni-tuebingen.de\HIH\Public\Jorge\Immunofluorescence\Cell profiler\Exp.267\24h	27	0.9188678068878541	2.8284271247461903	1.3513067175643914	17.65685424949238	0.9310344827586207	185
12	186	K136Q_I_12.czi	\\hih-fileserver.neurologie.uni-tuebingen.de\HIH\Public\Jorge\Immunofluorescence\Cell profiler\Exp.267\24h	45	1.0813165962067077	3.1622776601683795	1.6038865528126018	24.727922061357855	0.8653846153846154	186
12	187	K136Q_I_12.czi	\\hih-fileserver.neurologie.uni-tuebingen.de\HIH\Public\Jorge\Immunofluorescence\Cell profiler\Exp.267\24h	1	0.0	1.0	1.0	0.0	1.0	187
12	188	K136Q_I_12.czi	\\hih-fileserver.neurologie.uni-tuebingen.de\HIH\Public\Jorge\Immunofluorescence\Cell profiler\Exp.267\24h	11	0.6746348998939921	1.4142135623730951	1.112967335192662	9.65685424949238	0.9166666666666666	188
12	189	K136Q_I_12.czi	\\hih-fileserver.neurologie.uni-tuebingen.de\HIH\Public\Jorge\Immunofluorescence\Cell profiler\Exp.267\24h	4	0.3183098861837907	1.0	1.0	4.0	1.0	189
12	190	K136Q_I_12.czi	\\hih-fileserver.neurologie.uni-tuebingen.de\HIH\Public\Jorge\Immunofluorescence\Cell profiler\Exp.267\24h	46	1.2358412776608285	3.0	1.4584001637767414	26.727922061357855	0.8679245283018868	190
12	191	K136Q_I_12.czi	\\hih-fileserver.neurologie.uni-tuebingen.de\HIH\Public\Jorge\Immunofluorescence\Cell profiler\Exp.267\24h	12	0.6957172405156791	2.0	1.1523689270621824	10.242640687119284	0.9230769230769231	191
12	192	K136Q_I_12.czi	\\hih-fileserver.neurologie.uni-tuebingen.de\HIH\Public\Jorge\Immunofluorescence\Cell profiler\Exp.267\24h	26	0.8317819970820829	2.8284271247461903	1.3898293428504405	16.48528137423857	0.9285714285714286	192
12	193	K136Q_I_12.czi	\\hih-fileserver.neurologie.uni-tuebingen.de\HIH\Public\Jorge\Immunofluorescence\Cell profiler\Exp.267\24h	3	0.309207662451413	1.0	1.0	3.414213562373095	1.0	193
12	194	K136Q_I_12.czi	\\hih-fileserver.neurologie.uni-tuebingen.de\HIH\Public\Jorge\Immunofluorescence\Cell profiler\Exp.267\24h	2	0.0	1.0	1.0	0.0	1.0	194
12	195	K136Q_I_12.czi	\\hih-fileserver.neurologie.uni-tuebingen.de\HIH\Public\Jorge\Immunofluorescence\Cell profiler\Exp.267\24h	37	0.9240595205462725	2.23606797749979	1.3488719445636974	20.727922061357855	0.8222222222222222	195
12	196	K136Q_I_12.czi	\\hih-fileserver.neurologie.uni-tuebingen.de\HIH\Public\Jorge\Immunofluorescence\Cell profiler\Exp.267\24h	56	1.1727637587118205	3.1622776601683795	1.605006719707152	28.727922061357855	0.8888888888888888	196
12	197	K136Q_I_12.czi	\\hih-fileserver.neurologie.uni-tuebingen.de\HIH\Public\Jorge\Immunofluorescence\Cell profiler\Exp.267\24h	20	0.7420983898833913	2.23606797749979	1.2946461113496084	13.65685424949238	0.9523809523809523	197
12	198	K136Q_I_12.czi	\\hih-fileserver.neurologie.uni-tuebingen.de\HIH\Public\Jorge\Immunofluorescence\Cell profiler\Exp.267\24h	18	0.9451284046109736	2.0	1.1896785312429499	14.621320343559644	0.8571428571428571	198
12	199	K136Q_I_12.czi	\\hih-fileserver.neurologie.uni-tuebingen.de\HIH\Public\Jorge\Immunofluorescence\Cell profiler\Exp.267\24h	46	1.057809713680475	3.1622776601683795	1.5465566830628403	24.727922061357855	0.9019607843137255	199
12	200	K136Q_I_12.czi	\\hih-fileserver.neurologie.uni-tuebingen.de\HIH\Public\Jorge\Immunofluorescence\Cell profiler\Exp.267\24h	22	0.8482584741760598	2.23606797749979	1.300349948595956	15.313708498984761	0.9565217391304348	200
12	201	K136Q_I_12.czi	\\hih-fileserver.neurologie.uni-tuebingen.de\HIH\Public\Jorge\Immunofluorescence\Cell profiler\Exp.267\24h	53	0.8751160258058859	3.605551275463989	1.7580035318555658	24.14213562373095	1.0	201
12	202	K136Q_I_12.czi	\\hih-fileserver.neurologie.uni-tuebingen.de\HIH\Public\Jorge\Immunofluorescence\Cell profiler\Exp.267\24h	74	1.0873893246922488	4.123105625617661	1.8682022504646205	31.79898987322333	0.9024390243902439	202
12	203	K136Q_I_12.czi	\\hih-fileserver.neurologie.uni-tuebingen.de\HIH\Public\Jorge\Immunofluorescence\Cell profiler\Exp.267\24h	45	0.9611703077392957	3.1622776601683795	1.618130693363434	23.31370849898476	0.9	203
12	204	K136Q_I_12.czi	\\hih-fileserver.neurologie.uni-tuebingen.de\HIH\Public\Jorge\Immunofluorescence\Cell profiler\Exp.267\24h	57	1.1717342998158808	3.0	1.5911246737340554	28.97056274847714	0.8769230769230769	204
12	205	K136Q_I_12.czi	\\hih-fileserver.neurologie.uni-tuebingen.de\HIH\Public\Jorge\Immunofluorescence\Cell profiler\Exp.267\24h	19	0.9297787771855918	2.0	1.2142667269402883	14.899494936611665	0.8636363636363636	205
12	206	K136Q_I_12.czi	\\hih-fileserver.neurologie.uni-tuebingen.de\HIH\Public\Jorge\Immunofluorescence\Cell profiler\Exp.267\24h	11	0.5952703867158128	1.4142135623730951	1.1129673351926623	9.071067811865476	0.9166666666666666	206
12	207	K136Q_I_12.czi	\\hih-fileserver.neurologie.uni-tuebingen.de\HIH\Public\Jorge\Immunofluorescence\Cell profiler\Exp.267\24h	28	0.9532014603511507	2.8284271247461903	1.3642877862984797	18.31370849898476	0.9032258064516129	207
12	208	K136Q_I_12.czi	\\hih-fileserver.neurologie.uni-tuebingen.de\HIH\Public\Jorge\Immunofluorescence\Cell profiler\Exp.267\24h	71	1.09196438318539	4.0	1.83267089445085	31.213203435596427	0.9102564102564102	208
12	209	K136Q_I_12.czi	\\hih-fileserver.neurologie.uni-tuebingen.de\HIH\Public\Jorge\Immunofluorescence\Cell profiler\Exp.267\24h	30	0.8269810261990688	2.8284271247461903	1.451659215882818	17.65685424949238	0.967741935483871	209
12	210	K136Q_I_12.czi	\\hih-fileserver.neurologie.uni-tuebingen.de\HIH\Public\Jorge\Immunofluorescence\Cell profiler\Exp.267\24h	10	0.6202357696493015	2.0	1.1414213562373097	8.82842712474619	1.0	210
12	211	K136Q_I_12.czi	\\hih-fileserver.neurologie.uni-tuebingen.de\HIH\Public\Jorge\Immunofluorescence\Cell profiler\Exp.267\24h	28	1.03367050793823	2.23606797749979	1.3260353644461413	19.071067811865476	0.9032258064516129	211
12	212	K136Q_I_12.czi	\\hih-fileserver.neurologie.uni-tuebingen.de\HIH\Public\Jorge\Immunofluorescence\Cell profiler\Exp.267\24h	13	0.7177571704566658	2.0	1.1406482403650917	10.82842712474619	0.9285714285714286	212
12	213	K136Q_I_12.czi	\\hih-fileserver.neurologie.uni-tuebingen.de\HIH\Public\Jorge\Immunofluorescence\Cell profiler\Exp.267\24h	8	0.6366197723675814	1.0	1.0	8.0	0.8	213
12	214	K136Q_I_12.czi	\\hih-fileserver.neurologie.uni-tuebingen.de\HIH\Public\Jorge\Immunofluorescence\Cell profiler\Exp.267\24h	22	0.886699518438007	2.23606797749979	1.3211134137384535	15.65685424949238	0.88	214
12	215	K136Q_I_12.czi	\\hih-fileserver.neurologie.uni-tuebingen.de\HIH\Public\Jorge\Immunofluorescence\Cell profiler\Exp.267\24h	23	1.057809713680475	2.0	1.1950122336625466	17.485281374238568	0.8846153846153846	215
12	216	K136Q_I_12.czi	\\hih-fileserver.neurologie.uni-tuebingen.de\HIH\Public\Jorge\Immunofluorescence\Cell profiler\Exp.267\24h	14	0.7723689972905055	2.0	1.1601886205085203	11.65685424949238	0.9333333333333333	216
12	217	K136Q_I_12.czi	\\hih-fileserver.neurologie.uni-tuebingen.de\HIH\Public\Jorge\Immunofluorescence\Cell profiler\Exp.267\24h	5	0.43153209248335733	1.0	1.0	5.207106781186548	1.0	217
12	218	K136Q_I_12.czi	\\hih-fileserver.neurologie.uni-tuebingen.de\HIH\Public\Jorge\Immunofluorescence\Cell profiler\Exp.267\24h	24	0.9662739451606657	2.0	1.2773689270621824	17.071067811865476	0.9230769230769231	218
12	219	K136Q_I_12.czi	\\hih-fileserver.neurologie.uni-tuebingen.de\HIH\Public\Jorge\Immunofluorescence\Cell profiler\Exp.267\24h	43	1.0058759034481002	3.0	1.5344030176912158	23.31370849898476	0.9148936170212766	219
12	220	K136Q_I_12.czi	\\hih-fileserver.neurologie.uni-tuebingen.de\HIH\Public\Jorge\Immunofluorescence\Cell profiler\Exp.267\24h	16	0.8497521827581123	2.0	1.2026650429449552	13.071067811865476	0.8888888888888888	220
12	221	K136Q_I_12.czi	\\hih-fileserver.neurologie.uni-tuebingen.de\HIH\Public\Jorge\Immunofluorescence\Cell profiler\Exp.267\24h	4	0.2046241954335606	1.0	1.0	3.2071067811865475	0.8	221
12	222	K136Q_I_12.czi	\\hih-fileserver.neurologie.uni-tuebingen.de\HIH\Public\Jorge\Immunofluorescence\Cell profiler\Exp.267\24h	29	0.9376575809744683	2.8284271247461903	1.3839849280728087	18.485281374238568	0.9354838709677419	222
12	223	K136Q_I_12.czi	\\hih-fileserver.neurologie.uni-tuebingen.de\HIH\Public\Jorge\Immunofluorescence\Cell profiler\Exp.267\24h	33	0.931760361778047	2.8284271247461903	1.422952040279944	19.65685424949238	0.9166666666666666	223
12	224	K136Q_I_12.czi	\\hih-fileserver.neurologie.uni-tuebingen.de\HIH\Public\Jorge\Immunofluorescence\Cell profiler\Exp.267\24h	61	1.630123551742135	3.0	1.5050451948437455	35.3492424049175	0.7530864197530864	224
12	225	K136Q_I_12.czi	\\hih-fileserver.neurologie.uni-tuebingen.de\HIH\Public\Jorge\Immunofluorescence\Cell profiler\Exp.267\24h	13	0.672987445074103	1.4142135623730951	1.1274503268840292	10.48528137423857	0.9285714285714286	225
12	226	K136Q_I_12.czi	\\hih-fileserver.neurologie.uni-tuebingen.de\HIH\Public\Jorge\Immunofluorescence\Cell profiler\Exp.267\24h	25	1.0634468032395512	2.0	1.242842712474619	18.27817459305202	0.8333333333333334	226
12	227	K136Q_I_12.czi	\\hih-fileserver.neurologie.uni-tuebingen.de\HIH\Public\Jorge\Immunofluorescence\Cell profiler\Exp.267\24h	9	0.7836384171496399	1.0	1.0	9.414213562373096	0.8181818181818182	227
12	228	K136Q_I_12.czi	\\hih-fileserver.neurologie.uni-tuebingen.de\HIH\Public\Jorge\Immunofluorescence\Cell profiler\Exp.267\24h	14	0.7723689972905055	2.0	1.1601886205085206	11.65685424949238	0.9333333333333333	228
12	229	K136Q_I_12.czi	\\hih-fileserver.neurologie.uni-tuebingen.de\HIH\Public\Jorge\Immunofluorescence\Cell profiler\Exp.267\24h	41	1.054943020689471	2.8284271247461903	1.4815429703224996	23.31370849898476	0.9534883720930233	229
12	230	K136Q_I_12.czi	\\hih-fileserver.neurologie.uni-tuebingen.de\HIH\Public\Jorge\Immunofluorescence\Cell profiler\Exp.267\24h	6	0.477464829275686	1.0	1.0	6.0	1.0	230
12	231	K136Q_I_12.czi	\\hih-fileserver.neurologie.uni-tuebingen.de\HIH\Public\Jorge\Immunofluorescence\Cell profiler\Exp.267\24h	58	1.1458892577898925	3.1622776601683795	1.643444017340758	28.899494936611667	0.8787878787878788	231
12	232	K136Q_I_12.czi	\\hih-fileserver.neurologie.uni-tuebingen.de\HIH\Public\Jorge\Immunofluorescence\Cell profiler\Exp.267\24h	44	1.0330346904626755	3.0	1.5113777521841636	23.899494936611667	0.9565217391304348	232
12	233	K136Q_I_12.czi	\\hih-fileserver.neurologie.uni-tuebingen.de\HIH\Public\Jorge\Immunofluorescence\Cell profiler\Exp.267\24h	22	0.9830150874606433	2.0	1.2305030823575216	16.485281374238568	0.88	233
12	234	K136Q_I_12.czi	\\hih-fileserver.neurologie.uni-tuebingen.de\HIH\Public\Jorge\Immunofluorescence\Cell profiler\Exp.267\24h	42	0.8607140437051949	3.605551275463989	1.65131870876919	21.31370849898476	0.9767441860465116	234
12	235	K136Q_I_12.czi	\\hih-fileserver.neurologie.uni-tuebingen.de\HIH\Public\Jorge\Immunofluorescence\Cell profiler\Exp.267\24h	7	0.43799638819941455	1.0	1.0	6.207106781186548	0.875	235
12	236	K136Q_I_12.czi	\\hih-fileserver.neurologie.uni-tuebingen.de\HIH\Public\Jorge\Immunofluorescence\Cell profiler\Exp.267\24h	5	0.43153209248335733	1.0	1.0	5.207106781186548	1.0	236
12	237	K136Q_I_12.czi	\\hih-fileserver.neurologie.uni-tuebingen.de\HIH\Public\Jorge\Immunofluorescence\Cell profiler\Exp.267\24h	4	0.3183098861837907	1.0	1.0	4.0	1.0	237
12	238	K136Q_I_12.czi	\\hih-fileserver.neurologie.uni-tuebingen.de\HIH\Public\Jorge\Immunofluorescence\Cell profiler\Exp.267\24h	77	1.2814760158042893	4.0	1.7871121738404532	35.21320343559643	0.8651685393258427	238
12	239	K136Q_I_12.czi	\\hih-fileserver.neurologie.uni-tuebingen.de\HIH\Public\Jorge\Immunofluorescence\Cell profiler\Exp.267\24h	6	0.5168631413744181	1.4142135623730951	1.0690355937288492	6.242640687119286	1.0	239
12	240	K136Q_I_12.czi	\\hih-fileserver.neurologie.uni-tuebingen.de\HIH\Public\Jorge\Immunofluorescence\Cell profiler\Exp.267\24h	8	0.6758228726291922	1.4142135623730951	1.051776695296637	8.242640687119284	1.0	240
12	241	K136Q_I_12.czi	\\hih-fileserver.neurologie.uni-tuebingen.de\HIH\Public\Jorge\Immunofluorescence\Cell profiler\Exp.267\24h	94	1.194067887977265	4.47213595499958	1.9816404132922043	37.55634918610404	0.9038461538461539	241
12	242	K136Q_I_12.czi	\\hih-fileserver.neurologie.uni-tuebingen.de\HIH\Public\Jorge\Immunofluorescence\Cell profiler\Exp.267\24h	12	0.6957172405156791	2.0	1.1523689270621824	10.242640687119284	0.9230769230769231	242
12	243	K136Q_I_12.czi	\\hih-fileserver.neurologie.uni-tuebingen.de\HIH\Public\Jorge\Immunofluorescence\Cell profiler\Exp.267\24h	45	0.8669950846949401	3.605551275463989	1.6548557344020667	22.14213562373095	0.9782608695652174	243
12	244	K136Q_I_12.czi	\\hih-fileserver.neurologie.uni-tuebingen.de\HIH\Public\Jorge\Immunofluorescence\Cell profiler\Exp.267\24h	6	0.477464829275686	1.0	1.0	6.0	1.0	244
12	245	K136Q_I_12.czi	\\hih-fileserver.neurologie.uni-tuebingen.de\HIH\Public\Jorge\Immunofluorescence\Cell profiler\Exp.267\24h	10	0.6202357696493015	1.4142135623730951	1.082842712474619	8.82842712474619	1.0	245
12	246	K136Q_I_12.czi	\\hih-fileserver.neurologie.uni-tuebingen.de\HIH\Public\Jorge\Immunofluorescence\Cell profiler\Exp.267\24h	85	1.2393975371600947	4.0	1.799573304026388	36.384776310850235	0.8947368421052632	246
12	247	K136Q_I_12.czi	\\hih-fileserver.neurologie.uni-tuebingen.de\HIH\Public\Jorge\Immunofluorescence\Cell profiler\Exp.267\24h	185	1.1913586365498963	6.324555320336759	2.599251678624217	52.62741699796952	0.9296482412060302	247
12	248	K136Q_I_12.czi	\\hih-fileserver.neurologie.uni-tuebingen.de\HIH\Public\Jorge\Immunofluorescence\Cell profiler\Exp.267\24h	33	0.899513199858656	2.8284271247461903	1.5054171721508034	19.31370849898476	0.9166666666666666	248
12	249	K136Q_I_12.czi	\\hih-fileserver.neurologie.uni-tuebingen.de\HIH\Public\Jorge\Immunofluorescence\Cell profiler\Exp.267\24h	21	0.8607140437051948	2.0	1.2693740118805894	15.071067811865474	0.9130434782608695	249
12	250	K136Q_I_12.czi	\\hih-fileserver.neurologie.uni-tuebingen.de\HIH\Public\Jorge\Immunofluorescence\Cell profiler\Exp.267\24h	7	0.5300702784881366	1.4142135623730951	1.0591733660532994	6.82842712474619	1.0	250
12	251	K136Q_I_12.czi	\\hih-fileserver.neurologie.uni-tuebingen.de\HIH\Public\Jorge\Immunofluorescence\Cell profiler\Exp.267\24h	3	0.309207662451413	1.0	1.0	3.414213562373095	1.0	251
12	252	K136Q_I_12.czi	\\hih-fileserver.neurologie.uni-tuebingen.de\HIH\Public\Jorge\Immunofluorescence\Cell profiler\Exp.267\24h	32	1.0089071258500075	2.23606797749979	1.390439012077616	20.14213562373095	0.8888888888888888	252
12	253	K136Q_I_12.czi	\\hih-fileserver.neurologie.uni-tuebingen.de\HIH\Public\Jorge\Immunofluorescence\Cell profiler\Exp.267\24h	15	0.7208777308044718	2.0	1.2161760458079525	11.65685424949238	1.0	253
12	254	K136Q_I_12.czi	\\hih-fileserver.neurologie.uni-tuebingen.de\HIH\Public\Jorge\Immunofluorescence\Cell profiler\Exp.267\24h	8	0.5468022991227088	1.4142135623730951	1.051776695296637	7.414213562373095	1.0	254
12	255	K136Q_I_12.czi	\\hih-fileserver.neurologie.uni-tuebingen.de\HIH\Public\Jorge\Immunofluorescence\Cell profiler\Exp.267\24h	15	0.9303536544739522	2.0	1.121895141649746	13.242640687119284	0.8823529411764706	255
12	256	K136Q_I_12.czi	\\hih-fileserver.neurologie.uni-tuebingen.de\HIH\Public\Jorge\Immunofluorescence\Cell profiler\Exp.267\24h	14	0.6966924787727198	2.0	1.1897753035351701	11.071067811865476	1.0	256
12	257	K136Q_I_12.czi	\\hih-fileserver.neurologie.uni-tuebingen.de\HIH\Public\Jorge\Immunofluorescence\Cell profiler\Exp.267\24h	42	1.088672632149609	2.8284271247461903	1.4927168191152653	23.97056274847714	0.9130434782608695	257
12	258	K136Q_I_12.czi	\\hih-fileserver.neurologie.uni-tuebingen.de\HIH\Public\Jorge\Immunofluorescence\Cell profiler\Exp.267\24h	11	0.6411587049406146	2.0	1.128564869306645	9.414213562373096	1.0	258
12	259	K136Q_I_12.czi	\\hih-fileserver.neurologie.uni-tuebingen.de\HIH\Public\Jorge\Immunofluorescence\Cell profiler\Exp.267\24h	25	0.9541800450968275	2.23606797749979	1.3088539740695344	17.31370849898476	0.8928571428571429	259
12	260	K136Q_I_12.czi	\\hih-fileserver.neurologie.uni-tuebingen.de\HIH\Public\Jorge\Immunofluorescence\Cell profiler\Exp.267\24h	15	0.7951500375806897	2.0	1.1885618083164127	12.242640687119284	0.9375	260
12	261	K136Q_I_12.czi	\\hih-fileserver.neurologie.uni-tuebingen.de\HIH\Public\Jorge\Immunofluorescence\Cell profiler\Exp.267\24h	31	1.0414525170064595	2.23606797749979	1.3555455623059396	20.14213562373095	0.9117647058823529	261
12	262	K136Q_I_12.czi	\\hih-fileserver.neurologie.uni-tuebingen.de\HIH\Public\Jorge\Immunofluorescence\Cell profiler\Exp.267\24h	2	0.0	1.0	1.0	0.0	1.0	262
12	263	K136Q_I_12.czi	\\hih-fileserver.neurologie.uni-tuebingen.de\HIH\Public\Jorge\Immunofluorescence\Cell profiler\Exp.267\24h	22	0.886699518438007	2.23606797749979	1.267860101226917	15.65685424949238	0.9166666666666666	263
12	264	K136Q_I_12.czi	\\hih-fileserver.neurologie.uni-tuebingen.de\HIH\Public\Jorge\Immunofluorescence\Cell profiler\Exp.267\24h	27	0.8589101734761474	2.23606797749979	1.3534519913653724	17.071067811865476	0.9310344827586207	264
12	265	K136Q_I_12.czi	\\hih-fileserver.neurologie.uni-tuebingen.de\HIH\Public\Jorge\Immunofluorescence\Cell profiler\Exp.267\24h	14	0.7405494920056735	2.0	1.1724438258837926	11.414213562373096	1.0	265
12	266	K136Q_I_12.czi	\\hih-fileserver.neurologie.uni-tuebingen.de\HIH\Public\Jorge\Immunofluorescence\Cell profiler\Exp.267\24h	43	0.9559631315947251	3.605551275463989	1.591007166533313	22.727922061357855	0.9148936170212766	266
12	267	K136Q_I_12.czi	\\hih-fileserver.neurologie.uni-tuebingen.de\HIH\Public\Jorge\Immunofluorescence\Cell profiler\Exp.267\24h	30	0.8269810261990688	2.8284271247461903	1.4516592158828183	17.65685424949238	0.967741935483871	267
12	268	K136Q_I_12.czi	\\hih-fileserver.neurologie.uni-tuebingen.de\HIH\Public\Jorge\Immunofluorescence\Cell profiler\Exp.267\24h	58	1.023583986046057	3.605551275463989	1.7125900453192349	27.31370849898476	0.9206349206349206	268
12	269	K136Q_I_12.czi	\\hih-fileserver.neurologie.uni-tuebingen.de\HIH\Public\Jorge\Immunofluorescence\Cell profiler\Exp.267\24h	18	1.0041663843227275	2.0	1.1476030138606879	15.071067811865476	0.9	269
12	270	K136Q_I_12.czi	\\hih-fileserver.neurologie.uni-tuebingen.de\HIH\Public\Jorge\Immunofluorescence\Cell profiler\Exp.267\24h	17	0.9043556452551633	2.23606797749979	1.2289954251171864	13.899494936611665	0.85	270
12	271	K136Q_I_12.czi	\\hih-fileserver.neurologie.uni-tuebingen.de\HIH\Public\Jorge\Immunofluorescence\Cell profiler\Exp.267\24h	54	1.071954600824831	3.1622776601683795	1.6703112464453926	26.97056274847714	0.9310344827586207	271
12	272	K136Q_I_12.czi	\\hih-fileserver.neurologie.uni-tuebingen.de\HIH\Public\Jorge\Immunofluorescence\Cell profiler\Exp.267\24h	78	1.3686995328119087	3.605551275463989	1.6865172163103033	36.62741699796952	0.8571428571428571	272
12	273	K136Q_I_12.czi	\\hih-fileserver.neurologie.uni-tuebingen.de\HIH\Public\Jorge\Immunofluorescence\Cell profiler\Exp.267\24h	22	0.9143955684912093	2.0	1.2038764261017532	15.899494936611665	0.9166666666666666	273
12	274	K136Q_I_12.czi	\\hih-fileserver.neurologie.uni-tuebingen.de\HIH\Public\Jorge\Immunofluorescence\Cell profiler\Exp.267\24h	10	0.705274575434676	1.0	1.0	9.414213562373096	0.8333333333333334	274
12	275	K136Q_I_12.czi	\\hih-fileserver.neurologie.uni-tuebingen.de\HIH\Public\Jorge\Immunofluorescence\Cell profiler\Exp.267\24h	52	0.9806145698708848	3.1622776601683795	1.6628108219466813	25.31370849898476	0.9285714285714286	275
12	276	K136Q_I_12.czi	\\hih-fileserver.neurologie.uni-tuebingen.de\HIH\Public\Jorge\Immunofluorescence\Cell profiler\Exp.267\24h	8	0.49237304529448433	1.4142135623730951	1.051776695296637	7.035533905932738	0.8888888888888888	276
12	277	K136Q_I_12.czi	\\hih-fileserver.neurologie.uni-tuebingen.de\HIH\Public\Jorge\Immunofluorescence\Cell profiler\Exp.267\24h	1	0.0	1.0	1.0	0.0	1.0	277
12	278	K136Q_I_12.czi	\\hih-fileserver.neurologie.uni-tuebingen.de\HIH\Public\Jorge\Immunofluorescence\Cell profiler\Exp.267\24h	6	0.5109957862326503	1.0	1.0	6.207106781186548	0.8571428571428571	278
12	279	K136Q_I_12.czi	\\hih-fileserver.neurologie.uni-tuebingen.de\HIH\Public\Jorge\Immunofluorescence\Cell profiler\Exp.267\24h	13	0.9806145698708851	1.4142135623730951	1.0637251634420148	12.656854249492381	0.8666666666666667	279
12	280	K136Q_I_12.czi	\\hih-fileserver.neurologie.uni-tuebingen.de\HIH\Public\Jorge\Immunofluorescence\Cell profiler\Exp.267\24h	29	1.023583986046057	2.23606797749979	1.24605389359005	19.31370849898476	0.8787878787878788	280
12	281	K136Q_I_12.czi	\\hih-fileserver.neurologie.uni-tuebingen.de\HIH\Public\Jorge\Immunofluorescence\Cell profiler\Exp.267\24h	25	0.9276229873542391	2.23606797749979	1.3251596081796782	17.071067811865476	0.9259259259259259	281
12	282	K136Q_I_12.czi	\\hih-fileserver.neurologie.uni-tuebingen.de\HIH\Public\Jorge\Immunofluorescence\Cell profiler\Exp.267\24h	49	0.8827074254748635	4.0	1.745258437315803	23.31370849898476	0.9607843137254902	282
12	283	K136Q_I_12.czi	\\hih-fileserver.neurologie.uni-tuebingen.de\HIH\Public\Jorge\Immunofluorescence\Cell profiler\Exp.267\24h	80	1.1760683317307803	4.0	1.8381892300470546	34.384776310850235	0.898876404494382	283
12	284	K136Q_I_12.czi	\\hih-fileserver.neurologie.uni-tuebingen.de\HIH\Public\Jorge\Immunofluorescence\Cell profiler\Exp.267\24h	7	0.5904919879238446	1.0	1.0	7.207106781186548	1.0	284
12	285	K136Q_I_12.czi	\\hih-fileserver.neurologie.uni-tuebingen.de\HIH\Public\Jorge\Immunofluorescence\Cell profiler\Exp.267\24h	46	1.0226681145485048	3.0	1.5596361257222282	24.31370849898476	0.8846153846153846	285
12	286	K136Q_I_12.czi	\\hih-fileserver.neurologie.uni-tuebingen.de\HIH\Public\Jorge\Immunofluorescence\Cell profiler\Exp.267\24h	128	1.593498676040188	5.0	2.0227641644794523	50.62741699796952	0.8152866242038217	286
12	287	K136Q_I_12.czi	\\hih-fileserver.neurologie.uni-tuebingen.de\HIH\Public\Jorge\Immunofluorescence\Cell profiler\Exp.267\24h	17	0.8997376052732954	2.0	1.1663780661615406	13.86396103067893	0.8947368421052632	287
12	288	K136Q_I_12.czi	\\hih-fileserver.neurologie.uni-tuebingen.de\HIH\Public\Jorge\Immunofluorescence\Cell profiler\Exp.267\24h	22	0.886699518438007	2.0	1.310383051124827	15.65685424949238	0.9166666666666666	288
12	289	K136Q_I_12.czi	\\hih-fileserver.neurologie.uni-tuebingen.de\HIH\Public\Jorge\Immunofluorescence\Cell profiler\Exp.267\24h	79	1.040668725533498	4.242640687119285	1.9389286277976108	32.14213562373095	0.9294117647058824	289
12	290	K136Q_I_12.czi	\\hih-fileserver.neurologie.uni-tuebingen.de\HIH\Public\Jorge\Immunofluorescence\Cell profiler\Exp.267\24h	7	0.5300702784881366	1.4142135623730951	1.0591733660532994	6.82842712474619	1.0	290
12	291	K136Q_I_12.czi	\\hih-fileserver.neurologie.uni-tuebingen.de\HIH\Public\Jorge\Immunofluorescence\Cell profiler\Exp.267\24h	40	0.9037497458904546	3.0	1.573035184202395	21.31370849898476	0.9523809523809523	291
12	292	K136Q_I_12.czi	\\hih-fileserver.neurologie.uni-tuebingen.de\HIH\Public\Jorge\Immunofluorescence\Cell profiler\Exp.267\24h	110	1.2185592879335228	4.47213595499958	2.074089187489169	41.04163056034261	0.88	292
12	293	K136Q_I_12.czi	\\hih-fileserver.neurologie.uni-tuebingen.de\HIH\Public\Jorge\Immunofluorescence\Cell profiler\Exp.267\24h	62	1.2118945479950542	3.1622776601683795	1.6442721194491368	30.727922061357855	0.8857142857142857	293
12	294	K136Q_I_12.czi	\\hih-fileserver.neurologie.uni-tuebingen.de\HIH\Public\Jorge\Immunofluorescence\Cell profiler\Exp.267\24h	10	0.6547974253873939	1.4142135623730951	1.1242640687119283	9.071067811865476	1.0	294
12	295	K136Q_I_12.czi	\\hih-fileserver.neurologie.uni-tuebingen.de\HIH\Public\Jorge\Immunofluorescence\Cell profiler\Exp.267\24h	51	1.0466525839149892	3.1622776601683795	1.6503058757153264	25.899494936611667	0.8947368421052632	295
12	296	K136Q_I_12.czi	\\hih-fileserver.neurologie.uni-tuebingen.de\HIH\Public\Jorge\Immunofluorescence\Cell profiler\Exp.267\24h	12	0.6957172405156791	2.0	1.1523689270621826	10.242640687119284	0.9230769230769231	296
12	297	K136Q_I_12.czi	\\hih-fileserver.neurologie.uni-tuebingen.de\HIH\Public\Jorge\Immunofluorescence\Cell profiler\Exp.267\24h	9	0.6007314423370597	1.4142135623730951	1.0920474583051323	8.242640687119284	1.0	297
12	298	K136Q_I_12.czi	\\hih-fileserver.neurologie.uni-tuebingen.de\HIH\Public\Jorge\Immunofluorescence\Cell profiler\Exp.267\24h	1	0.0	1.0	1.0	0.0	1.0	298
12	299	K136Q_I_12.czi	\\hih-fileserver.neurologie.uni-tuebingen.de\HIH\Public\Jorge\Immunofluorescence\Cell profiler\Exp.267\24h	39	1.1654750353937875	3.0	1.4243532429867831	23.899494936611664	0.8478260869565217	299
12	300	K136Q_I_12.czi	\\hih-fileserver.neurologie.uni-tuebingen.de\HIH\Public\Jorge\Immunofluorescence\Cell profiler\Exp.267\24h	117	1.27218754527743	5.0	2.1230000065956496	43.248737341529164	0.9	300
12	301	K136Q_I_12.czi	\\hih-fileserver.neurologie.uni-tuebingen.de\HIH\Public\Jorge\Immunofluorescence\Cell profiler\Exp.267\24h	45	1.2244519320096157	3.0	1.4909551165188804	26.31370849898476	0.8035714285714286	301
12	302	K136Q_I_12.czi	\\hih-fileserver.neurologie.uni-tuebingen.de\HIH\Public\Jorge\Immunofluorescence\Cell profiler\Exp.267\24h	19	0.7811561998772539	2.23606797749979	1.257522222473272	13.65685424949238	0.95	302
12	303	K136Q_I_12.czi	\\hih-fileserver.neurologie.uni-tuebingen.de\HIH\Public\Jorge\Immunofluorescence\Cell profiler\Exp.267\24h	11	0.6746348998939921	1.4142135623730951	1.112967335192662	9.65685424949238	0.9166666666666666	303
12	304	K136Q_I_12.czi	\\hih-fileserver.neurologie.uni-tuebingen.de\HIH\Public\Jorge\Immunofluorescence\Cell profiler\Exp.267\24h	92	1.0935449360993394	4.242640687119285	2.016938661717422	35.55634918610404	0.9292929292929293	304
12	305	K136Q_I_12.czi	\\hih-fileserver.neurologie.uni-tuebingen.de\HIH\Public\Jorge\Immunofluorescence\Cell profiler\Exp.267\24h	10	0.8071257006800061	1.4142135623730951	1.082842712474619	10.071067811865476	0.8333333333333334	305
12	306	K136Q_I_12.czi	\\hih-fileserver.neurologie.uni-tuebingen.de\HIH\Public\Jorge\Immunofluorescence\Cell profiler\Exp.267\24h	12	0.6957172405156791	2.0	1.1523689270621824	10.242640687119284	0.9230769230769231	306
12	307	K136Q_I_12.czi	\\hih-fileserver.neurologie.uni-tuebingen.de\HIH\Public\Jorge\Immunofluorescence\Cell profiler\Exp.267\24h	35	0.9382110069694563	2.8284271247461903	1.4547095616707513	20.31370849898476	0.9722222222222222	307
12	308	K136Q_I_12.czi	\\hih-fileserver.neurologie.uni-tuebingen.de\HIH\Public\Jorge\Immunofluorescence\Cell profiler\Exp.267\24h	19	0.8292598657591316	2.0	1.2450975920785463	14.071067811865476	0.8636363636363636	308
12	309	K136Q_I_12.czi	\\hih-fileserver.neurologie.uni-tuebingen.de\HIH\Public\Jorge\Immunofluorescence\Cell profiler\Exp.267\24h	25	0.9541800450968275	2.23606797749979	1.3182966931695261	17.31370849898476	0.8928571428571429	309
12	310	K136Q_I_12.czi	\\hih-fileserver.neurologie.uni-tuebingen.de\HIH\Public\Jorge\Immunofluorescence\Cell profiler\Exp.267\24h	10	0.5360068056629818	1.4142135623730951	1.0414213562373096	8.207106781186548	0.9090909090909091	310
12	311	K136Q_I_12.czi	\\hih-fileserver.neurologie.uni-tuebingen.de\HIH\Public\Jorge\Immunofluorescence\Cell profiler\Exp.267\24h	35	1.1111330493716656	2.23606797749979	1.3249037397603214	22.106601717798213	0.875	311
12	312	K136Q_I_12.czi	\\hih-fileserver.neurologie.uni-tuebingen.de\HIH\Public\Jorge\Immunofluorescence\Cell profiler\Exp.267\24h	42	0.9579382146098382	3.0	1.5455913013922928	22.48528137423857	0.9130434782608695	312
12	313	K136Q_I_12.czi	\\hih-fileserver.neurologie.uni-tuebingen.de\HIH\Public\Jorge\Immunofluorescence\Cell profiler\Exp.267\24h	15	0.826981026199069	2.0	1.2161760458079525	12.485281374238571	0.8823529411764706	313
12	314	K136Q_I_12.czi	\\hih-fileserver.neurologie.uni-tuebingen.de\HIH\Public\Jorge\Immunofluorescence\Cell profiler\Exp.267\24h	8	0.5468022991227088	1.4142135623730951	1.051776695296637	7.414213562373095	1.0	314
12	315	K136Q_I_12.czi	\\hih-fileserver.neurologie.uni-tuebingen.de\HIH\Public\Jorge\Immunofluorescence\Cell profiler\Exp.267\24h	15	0.8779065888217342	1.4142135623730951	1.082842712474619	12.86396103067893	0.8333333333333334	315
12	316	K136Q_I_12.czi	\\hih-fileserver.neurologie.uni-tuebingen.de\HIH\Public\Jorge\Immunofluorescence\Cell profiler\Exp.267\24h	27	0.9885052181419341	2.23606797749979	1.3188036618189272	18.31370849898476	0.8709677419354839	316
12	317	K136Q_I_12.czi	\\hih-fileserver.neurologie.uni-tuebingen.de\HIH\Public\Jorge\Immunofluorescence\Cell profiler\Exp.267\24h	5	0.43153209248335733	1.0	1.0	5.207106781186548	1.0	317
12	318	K136Q_I_12.czi	\\hih-fileserver.neurologie.uni-tuebingen.de\HIH\Public\Jorge\Immunofluorescence\Cell profiler\Exp.267\24h	37	0.977026752314005	2.8284271247461903	1.4571576934723323	21.31370849898476	0.925	318
12	319	K136Q_I_12.czi	\\hih-fileserver.neurologie.uni-tuebingen.de\HIH\Public\Jorge\Immunofluorescence\Cell profiler\Exp.267\24h	25	1.01983915266572	2.23606797749979	1.2688539740695344	17.899494936611664	0.8928571428571429	319
12	320	K136Q_I_12.czi	\\hih-fileserver.neurologie.uni-tuebingen.de\HIH\Public\Jorge\Immunofluorescence\Cell profiler\Exp.267\24h	3	0.309207662451413	1.0	1.0	3.414213562373095	1.0	320
12	321	K136Q_I_12.czi	\\hih-fileserver.neurologie.uni-tuebingen.de\HIH\Public\Jorge\Immunofluorescence\Cell profiler\Exp.267\24h	8	0.6758228726291922	1.4142135623730951	1.051776695296637	8.242640687119284	1.0	321
12	322	K136Q_I_12.czi	\\hih-fileserver.neurologie.uni-tuebingen.de\HIH\Public\Jorge\Immunofluorescence\Cell profiler\Exp.267\24h	44	1.1971453483932735	2.8284271247461903	1.4659232067296182	25.727922061357855	0.8461538461538461	322
12	323	K136Q_I_12.czi	\\hih-fileserver.neurologie.uni-tuebingen.de\HIH\Public\Jorge\Immunofluorescence\Cell profiler\Exp.267\24h	2	0.0	1.0	1.0	0.0	1.0	323
12	324	K136Q_I_12.czi	\\hih-fileserver.neurologie.uni-tuebingen.de\HIH\Public\Jorge\Immunofluorescence\Cell profiler\Exp.267\24h	8	0.6096059189261297	1.4142135623730951	1.051776695296637	7.82842712474619	0.8888888888888888	324
12	325	K136Q_I_12.czi	\\hih-fileserver.neurologie.uni-tuebingen.de\HIH\Public\Jorge\Immunofluorescence\Cell profiler\Exp.267\24h	11	0.7285819637753527	1.4142135623730951	1.0753115567951081	10.035533905932738	0.9166666666666666	325
12	326	K136Q_I_12.czi	\\hih-fileserver.neurologie.uni-tuebingen.de\HIH\Public\Jorge\Immunofluorescence\Cell profiler\Exp.267\24h	33	0.9549052999650606	2.8284271247461903	1.4249064373177007	19.899494936611667	0.9428571428571428	326
12	327	K136Q_I_12.czi	\\hih-fileserver.neurologie.uni-tuebingen.de\HIH\Public\Jorge\Immunofluorescence\Cell profiler\Exp.267\24h	46	1.1298737818050983	3.1622776601683795	1.5592911708373383	25.556349186104047	0.8679245283018868	327
12	328	K136Q_I_12.czi	\\hih-fileserver.neurologie.uni-tuebingen.de\HIH\Public\Jorge\Immunofluorescence\Cell profiler\Exp.267\24h	151	1.1868411462885184	5.656854249492381	2.3780679779819636	47.45584412271571	0.9207317073170732	328
12	329	K136Q_I_12.czi	\\hih-fileserver.neurologie.uni-tuebingen.de\HIH\Public\Jorge\Immunofluorescence\Cell profiler\Exp.267\24h	19	0.8496060007157958	2.0	1.223296878269436	14.242640687119284	0.9047619047619048	329
12	330	K136Q_I_12.czi	\\hih-fileserver.neurologie.uni-tuebingen.de\HIH\Public\Jorge\Immunofluorescence\Cell profiler\Exp.267\24h	1	0.0	1.0	1.0	0.0	1.0	330
12	331	K136Q_I_12.czi	\\hih-fileserver.neurologie.uni-tuebingen.de\HIH\Public\Jorge\Immunofluorescence\Cell profiler\Exp.267\24h	7	0.5300702784881366	1.4142135623730951	1.0591733660532994	6.82842712474619	1.0	331
12	332	K136Q_I_12.czi	\\hih-fileserver.neurologie.uni-tuebingen.de\HIH\Public\Jorge\Immunofluorescence\Cell profiler\Exp.267\24h	17	0.7016029743359026	2.0	1.249567099242311	12.242640687119284	1.0	332
12	333	K136Q_I_12.czi	\\hih-fileserver.neurologie.uni-tuebingen.de\HIH\Public\Jorge\Immunofluorescence\Cell profiler\Exp.267\24h	18	0.7275526948748822	2.0	1.2682459513747883	12.82842712474619	1.0	333
12	334	K136Q_I_12.czi	\\hih-fileserver.neurologie.uni-tuebingen.de\HIH\Public\Jorge\Immunofluorescence\Cell profiler\Exp.267\24h	30	1.0503958299615666	2.0	1.3552284749830794	19.899494936611664	0.8823529411764706	334
12	335	K136Q_I_12.czi	\\hih-fileserver.neurologie.uni-tuebingen.de\HIH\Public\Jorge\Immunofluorescence\Cell profiler\Exp.267\24h	9	0.5658842421045168	2.0	1.1111111111111112	8.0	1.0	335
12	336	K136Q_I_12.czi	\\hih-fileserver.neurologie.uni-tuebingen.de\HIH\Public\Jorge\Immunofluorescence\Cell profiler\Exp.267\24h	33	0.9549052999650606	2.8284271247461903	1.4320600123934522	19.899494936611667	0.9166666666666666	336
12	337	K136Q_I_12.czi	\\hih-fileserver.neurologie.uni-tuebingen.de\HIH\Public\Jorge\Immunofluorescence\Cell profiler\Exp.267\24h	24	0.8128078919015064	2.8284271247461903	1.3633895563224314	15.65685424949238	0.96	337
12	338	K136Q_I_12.czi	\\hih-fileserver.neurologie.uni-tuebingen.de\HIH\Public\Jorge\Immunofluorescence\Cell profiler\Exp.267\24h	12	0.6138725863006818	2.0	1.117851130197758	9.621320343559642	0.9230769230769231	338
12	339	K136Q_I_12.czi	\\hih-fileserver.neurologie.uni-tuebingen.de\HIH\Public\Jorge\Immunofluorescence\Cell profiler\Exp.267\24h	10	0.6202357696493015	2.0	1.1414213562373097	8.82842712474619	1.0	339
12	340	K136Q_I_12.czi	\\hih-fileserver.neurologie.uni-tuebingen.de\HIH\Public\Jorge\Immunofluorescence\Cell profiler\Exp.267\24h	9	0.5658842421045168	2.0	1.1111111111111112	8.0	1.0	340
12	341	K136Q_I_12.czi	\\hih-fileserver.neurologie.uni-tuebingen.de\HIH\Public\Jorge\Immunofluorescence\Cell profiler\Exp.267\24h	6	0.618415324902826	1.0	1.0	6.82842712474619	0.75	341
12	342	K136Q_I_12.czi	\\hih-fileserver.neurologie.uni-tuebingen.de\HIH\Public\Jorge\Immunofluorescence\Cell profiler\Exp.267\24h	6	0.477464829275686	1.0	1.0	6.0	1.0	342
12	343	K136Q_I_12.czi	\\hih-fileserver.neurologie.uni-tuebingen.de\HIH\Public\Jorge\Immunofluorescence\Cell profiler\Exp.267\24h	22	0.886699518438007	2.23606797749979	1.267860101226917	15.65685424949238	0.88	343
12	344	K136Q_I_12.czi	\\hih-fileserver.neurologie.uni-tuebingen.de\HIH\Public\Jorge\Immunofluorescence\Cell profiler\Exp.267\24h	18	0.7997346096382728	2.0	1.2357022603955157	13.449747468305832	0.9473684210526315	344
12	345	K136Q_I_12.czi	\\hih-fileserver.neurologie.uni-tuebingen.de\HIH\Public\Jorge\Immunofluorescence\Cell profiler\Exp.267\24h	9	0.5658842421045168	2.0	1.1111111111111112	8.0	1.0	345
12	346	K136Q_I_12.czi	\\hih-fileserver.neurologie.uni-tuebingen.de\HIH\Public\Jorge\Immunofluorescence\Cell profiler\Exp.267\24h	42	1.0298253297206739	3.0	1.5260233391273714	23.31370849898476	0.9130434782608695	346
12	347	K136Q_I_12.czi	\\hih-fileserver.neurologie.uni-tuebingen.de\HIH\Public\Jorge\Immunofluorescence\Cell profiler\Exp.267\24h	58	1.023583986046057	3.605551275463989	1.744615686313523	27.31370849898476	0.9508196721311475	347
12	348	K136Q_I_12.czi	\\hih-fileserver.neurologie.uni-tuebingen.de\HIH\Public\Jorge\Immunofluorescence\Cell profiler\Exp.267\24h	13	0.6422005297067807	2.0	1.172510822086099	10.242640687119284	1.0	348
12	349	K136Q_I_12.czi	\\hih-fileserver.neurologie.uni-tuebingen.de\HIH\Public\Jorge\Immunofluorescence\Cell profiler\Exp.267\24h	27	0.8346673484619657	2.8284271247461903	1.403441563962673	16.82842712474619	0.9642857142857143	349
12	350	K136Q_I_12.czi	\\hih-fileserver.neurologie.uni-tuebingen.de\HIH\Public\Jorge\Immunofluorescence\Cell profiler\Exp.267\24h	62	1.3461090675916838	3.0	1.589073121412699	32.384776310850235	0.8157894736842105	350
12	351	K136Q_I_12.czi	\\hih-fileserver.neurologie.uni-tuebingen.de\HIH\Public\Jorge\Immunofluorescence\Cell profiler\Exp.267\24h	8	0.7042505752647835	1.0	1.0	8.414213562373096	1.0	351
12	352	K136Q_I_12.czi	\\hih-fileserver.neurologie.uni-tuebingen.de\HIH\Public\Jorge\Immunofluorescence\Cell profiler\Exp.267\24h	9	0.6007314423370597	1.4142135623730951	1.0920474583051323	8.242640687119284	1.0	352
12	353	K136Q_I_12.czi	\\hih-fileserver.neurologie.uni-tuebingen.de\HIH\Public\Jorge\Immunofluorescence\Cell profiler\Exp.267\24h	68	1.1049626761131377	3.605551275463989	1.774039450314611	30.727922061357855	0.8947368421052632	353
12	354	K136Q_I_12.czi	\\hih-fileserver.neurologie.uni-tuebingen.de\HIH\Public\Jorge\Immunofluorescence\Cell profiler\Exp.267\24h	16	0.8497521827581123	2.0	1.2026650429449552	13.071067811865476	0.8888888888888888	354
12	355	K136Q_I_12.czi	\\hih-fileserver.neurologie.uni-tuebingen.de\HIH\Public\Jorge\Immunofluorescence\Cell profiler\Exp.267\24h	3	0.026525823848649224	1.0	1.0	1.0	1.0	355
12	356	K136Q_I_12.czi	\\hih-fileserver.neurologie.uni-tuebingen.de\HIH\Public\Jorge\Immunofluorescence\Cell profiler\Exp.267\24h	46	0.8936177099689822	3.605551275463989	1.677564021051027	22.727922061357855	0.9787234042553191	356
12	357	K136Q_I_12.czi	\\hih-fileserver.neurologie.uni-tuebingen.de\HIH\Public\Jorge\Immunofluorescence\Cell profiler\Exp.267\24h	9	0.7836384171496399	1.0	1.0	9.414213562373096	0.8181818181818182	357
12	358	K136Q_I_12.czi	\\hih-fileserver.neurologie.uni-tuebingen.de\HIH\Public\Jorge\Immunofluorescence\Cell profiler\Exp.267\24h	18	0.7315888240181115	1.4142135623730951	1.0920474583051323	12.863961030678928	0.8571428571428571	358
12	359	K136Q_I_12.czi	\\hih-fileserver.neurologie.uni-tuebingen.de\HIH\Public\Jorge\Immunofluorescence\Cell profiler\Exp.267\24h	88	1.0691530288461641	4.47213595499958	1.9976390849607037	34.384776310850235	0.9072164948453608	359
12	360	K136Q_I_12.czi	\\hih-fileserver.neurologie.uni-tuebingen.de\HIH\Public\Jorge\Immunofluorescence\Cell profiler\Exp.267\24h	17	0.8467778219699359	2.0	1.1907435698305462	13.449747468305832	0.9444444444444444	360
12	361	K136Q_I_12.czi	\\hih-fileserver.neurologie.uni-tuebingen.de\HIH\Public\Jorge\Immunofluorescence\Cell profiler\Exp.267\24h	48	1.1330029103441497	3.1622776601683795	1.5373310200159072	26.14213562373095	0.8888888888888888	361
12	362	K136Q_I_12.czi	\\hih-fileserver.neurologie.uni-tuebingen.de\HIH\Public\Jorge\Immunofluorescence\Cell profiler\Exp.267\24h	22	0.8215906780822317	2.0	1.3025842840678354	15.071067811865476	1.0	362
12	363	K136Q_I_12.czi	\\hih-fileserver.neurologie.uni-tuebingen.de\HIH\Public\Jorge\Immunofluorescence\Cell profiler\Exp.267\24h	43	1.0058759034481002	2.8284271247461903	1.5111472037377272	23.31370849898476	0.9148936170212766	363
12	364	K136Q_I_12.czi	\\hih-fileserver.neurologie.uni-tuebingen.de\HIH\Public\Jorge\Immunofluorescence\Cell profiler\Exp.267\24h	16	0.7454531602318965	2.0	1.2026650429449552	12.242640687119284	1.0	364
12	365	K136Q_I_12.czi	\\hih-fileserver.neurologie.uni-tuebingen.de\HIH\Public\Jorge\Immunofluorescence\Cell profiler\Exp.267\24h	67	1.0375688165548307	4.123105625617661	1.8150146299939476	29.556349186104043	0.9305555555555556	365
12	366	K136Q_I_12.czi	\\hih-fileserver.neurologie.uni-tuebingen.de\HIH\Public\Jorge\Immunofluorescence\Cell profiler\Exp.267\24h	34	1.042672331211849	2.8284271247461903	1.4193523649701152	21.106601717798213	0.918918918918919	366
12	367	K136Q_I_12.czi	\\hih-fileserver.neurologie.uni-tuebingen.de\HIH\Public\Jorge\Immunofluorescence\Cell profiler\Exp.267\24h	72	1.332954225950819	3.1622776601683795	1.6554199249782182	34.72792206135786	0.8674698795180723	367
12	368	K136Q_I_12.czi	\\hih-fileserver.neurologie.uni-tuebingen.de\HIH\Public\Jorge\Immunofluorescence\Cell profiler\Exp.267\24h	78	1.153672530762789	4.242640687119285	1.9098547888108175	33.62741699796952	0.8863636363636364	368
12	369	K136Q_I_12.czi	\\hih-fileserver.neurologie.uni-tuebingen.de\HIH\Public\Jorge\Immunofluorescence\Cell profiler\Exp.267\24h	76	0.9360612091497457	4.47213595499958	1.9997994568768964	29.899494936611667	0.9620253164556962	369
12	370	K136Q_I_12.czi	\\hih-fileserver.neurologie.uni-tuebingen.de\HIH\Public\Jorge\Immunofluorescence\Cell profiler\Exp.267\24h	38	1.1755042878321025	2.8284271247461903	1.4109018836508032	23.692388155425117	0.8636363636363636	370
